# Supplementary material for: High accuracy of pooled DNA genotyping by 2b-RAD sequencing in the Pacific white shrimp, Litopenaeus vannamei
Source: PLoS One. 2020 Jul 30;15(7):e0236343. doi: 10.1371/journal.pone.0236343 (PMC7392308; doi:10.1371/journal.pone.0236343)
Supplement: S1 Table — (XLSX) [file pone.0236343.s001.xlsx]

## Sheet: Genotyping information
Site name	Allele frequency of A in 53 individuals	Allele frequency of A in Pool 1	Allele frequency of A in Pool 2	Allele frequency of A in Pool 3	Allele frequency of A in Pool 4	Allele frequency of C in 53 individuals	Allele frequency of C in Pool 1	Allele frequency of C in Pool 2	Allele frequency of C in Pool 3	Allele frequency of C in Pool 4	Allele frequency of G in 53 individuals	Allele frequency of G in Pool 1	Allele frequency of G in Pool 2	Allele frequency of G in Pool 3	Allele frequency of G in Pool 4	Allele frequency of T in 53 individuals	Allele frequency of T in Pool 1	Allele frequency of T in Pool 2	Allele frequency of T in Pool 3	Allele frequency of T in Pool 4
NW_020868286.1-37616-2	0	0	0	0	0	1.89	0	0	1.53	2.25	0	0	0	0	0	98.11	100	100	98.47	97.75
NW_020868287.1-86638-14	0	0	0	0	0	50	52.31	60.89	56.43	31.25	50	47.69	39.11	43.57	68.75	0	0	0	0	0
NW_020868287.1-102114-4	0	0	0	0	0	81.37	80.98	74.23	78.04	84.33	0	0	0	0	0	18.63	19.02	25.77	21.96	15.67
NW_020868287.1-135204-3	97.12	100	100	99.04	99.59	0	0	0	0	0	0	0	0	0	0	2.88	0	0	0.96	0.41
NW_020868289.1-118687-22	0	0	0	0	0	84.38	92.03	86.87	89.95	88.32	15.62	7.97	13.13	10.05	11.68	0	0	0	0	0
NW_020868289.1-144245-25	3.12	0	0	14.29	4.24	96.88	100	100	85.71	95.76	0	0	0	0	0	0	0	0	0	0
NW_020868289.1-402645-9	0	0	0	0	0	5.1	0	0	11.32	9.3	94.9	100	100	88.68	90.7	0	0	0	0	0
NW_020868291.1-73242-16	4.9	0	0	7.72	5.44	0	0	0	0	0	95.1	100	100	92.28	94.56	0	0	0	0	0
NW_020868291.1-124978-14	21.15	17.3	31.79	25.29	21.67	0	0	0	0	0	78.85	82.7	68.21	74.71	78.33	0	0	0	0	0
NW_020868291.1-178862-5	0	0	0	0	0	100	100	100	99.68	100	0	0	0	0	0	0	0	0	0.32	0
NW_020868291.1-217852-27	8.33	2.05	4.86	2.85	6.54	0	0	0	0	0	91.67	97.95	95.14	97.15	93.46	0	0	0	0	0
NW_020868291.1-243604-21	0	0	0	0	0	93.88	84.62	73.57	90.43	91.63	0	0	0	0	0	6.12	15.38	26.43	9.57	8.37
NW_020868291.1-301556-23	0	0	0	0	0	98.75	100	100	89.39	91.6	0	0	0	0	0	1.25	0	0	10.61	8.4
NW_020868291.1-437900-23	37	31.5	40.66	43.39	35.71	63	68.5	59.34	56.61	64.12	0	0	0	0	0	0	0	0	0	0.17
NW_020868292.1-83750-13	0	0	0	0	0	1.92	3.9	1.02	0	0.93	0	0	0	0	0	98.08	96.1	98.98	100	99.07
NW_020868292.1-118063-25	15.38	18.24	28.7	9.47	15.83	84.62	81.76	71.3	90.53	84.17	0	0	0	0	0	0	0	0	0	0
NW_020868292.1-162382-3	0	0	0	0	0	97.87	100	100	100	97.8	0	0	0	0	0	2.13	0	0	0	2.2
NW_020868292.1-336902-22	3.92	0	0	3.78	3.24	0	0	0	0	0	0	0	0	0	0	96.08	100	100	96.22	96.76
NW_020868292.1-468991-27	0	0	0	0	0.11	4.72	4.29	3.63	0.89	2.37	0	0	0	0	0	95.28	95.71	96.37	99.11	97.52
NW_020868292.1-600697-1	0	0	0	0	0.13	87.5	95.42	96.61	89.87	90.03	0	0	0	0	0	12.5	4.58	3.39	10.13	9.84
NW_020868292.1-606362-23	0	0	0	0	0	21.15	26.82	35.34	18	15.35	0	0	0	0	0	78.85	73.18	64.66	82	84.65
NW_020868292.1-613516-3	0	0	0	0	0	96.81	100	100	100	99.3	0	0	0	0	0	3.19	0	0	0	0.7
NW_020868292.1-640207-8	0	0	0	0	0	94.9	90.09	84.36	96.98	94.84	0	0	0	0	0	5.1	9.91	15.64	3.02	5.16
NW_020868293.1-28669-22	0	0	0	0	0	97.06	100	100	96.24	97.44	2.94	0	0	3.76	2.56	0	0	0	0	0
NW_020868293.1-258798-5	13.46	26.78	22.04	14.19	11.3	86.54	73.22	77.96	85.81	88.7	0	0	0	0	0	0	0	0	0	0
NW_020868293.1-486063-24	0	0	0	0	0	3.12	5.56	8.24	0.82	3.39	0	0	0	0	0	96.88	94.44	91.76	99.18	96.61
NW_020868293.1-524299-24	0	0	0	0	0	96.88	90	97.37	90.52	96.4	0	0	0	0	0	3.12	10	2.63	9.48	3.6
NW_020868294.1-122345-25	0	0	0	0	0	74.49	79.59	72.83	81.03	72.4	25.51	20.41	27.17	18.97	27.6	0	0	0	0	0
NW_020868295.1-29849-8	0	0	0	0	0	0	0	0	0	0	96.25	98.18	96.51	97.37	100	3.75	1.82	3.49	2.63	0
NW_020868295.1-476218-6	0	0	0	0	0	89.42	93.05	97.69	89	89.23	10.58	6.95	2.31	11	10.77	0	0	0	0	0
NW_020868296.1-50597-22	87.25	88.61	91.79	78.26	85.75	0	0	0	0	0	0	0	0	0	0	12.75	11.39	8.21	21.74	14.25
NW_020868296.1-182475-14	7.95	9.57	8.94	15.58	9.52	0	0	0	0	0	0	0	0	0	0	92.05	90.43	91.06	84.42	90.48
NW_020868296.1-201637-7	3.26	2.72	5.13	2.04	7.72	0	0	0	0	0	0	0	0	0	0	96.74	97.28	94.87	97.96	92.28
NW_020868296.1-270706-23	0	0	0	0	0	86.67	75.26	85.19	92.24	82.24	0	0	0	0	0	13.33	24.74	14.81	7.76	17.76
NW_020868296.1-410692-26	0	0	0	0	0	100	100	100	100	100	0	0	0	0	0	0	0	0	0	0
NW_020868297.1-89745-3	3.41	17.65	10.53	8.59	1.89	0	0	0	0	0	96.59	82.35	89.47	91.41	98.11	0	0	0	0	0
NW_020868298.1-100129-3	54.72	49.21	52.02	58.72	55.99	0	0	0	0	0	45.28	50.79	47.98	41.28	44.01	0	0	0	0	0
NW_020868300.1-27655-1	0	0	0	0	0	100	100	100	100	100	0	0	0	0	0	0	0	0	0	0
NW_020868301.1-193324-2	0	0	0	0	0	1.11	16.87	12.5	1.22	7.07	98.89	83.13	87.5	98.78	92.93	0	0	0	0	0
NW_020868301.1-206734-5	3.95	0	0	3.53	0	96.05	100	100	96.47	100	0	0	0	0	0	0	0	0	0	0
NW_020868301.1-210785-13	87.5	91.53	86.84	80.54	80.65	0	0	0	0	0	12.5	8.47	13.16	19.46	19.35	0	0	0	0	0
NW_020868302.1-238471-3	0	0	0	0	0	0	0	0	0	0.28	0	0	0	0	0	100	100	100	100	99.72
NW_020868302.1-264689-15	92	95.65	93.15	77.71	83.85	8	4.35	6.85	22.29	16.15	0	0	0	0	0	0	0	0	0	0
NW_020868302.1-284293-27	0	0	0	0	0	0	0	0	0	0	1.92	0	0	1.6	1.97	98.08	100	100	98.4	98.03
NW_020868302.1-287118-21	9.3	12.5	18.33	9.49	8.89	90.7	87.5	81.67	90.51	91.11	0	0	0	0	0	0	0	0	0	0
NW_020868302.1-309893-23	0	0	0	0	0	95.56	100	98.15	88.24	90.2	0	0	0	0	0	4.44	0	1.85	11.76	9.8
NW_020868302.1-322185-27	11.76	27.46	15.29	24.12	16.58	0	0	0	0	0	88.24	72.54	84.71	75.88	83.42	0	0	0	0	0
NW_020868303.1-77900-23	0	0	0	0	0	51.16	61.38	60.09	66.78	63.64	48.84	38.62	39.91	33.22	36.36	0	0	0	0	0
NW_020868304.1-82191-13	0	0	0	0	0	100	100	100	100	100	0	0	0	0	0	0	0	0	0	0
NW_020868304.1-250038-24	0	0	0	0	0	98.91	100	100	100	98.85	0	0	0	0	0	1.09	0	0	0	1.15
NW_020868304.1-318166-12	0	0	0	0	0	3.26	0	2.65	0	5	0	0	0	0	0	96.74	100	97.35	100	95
NW_020868304.1-393676-26	0	0	0	0	0	89.8	89.89	87.63	91.96	88.93	10.2	10.11	12.37	8.04	11.07	0	0	0	0	0
NW_020868304.1-437444-9	0	0	0	0	0	100	100	100	97.1	94.37	0	0	0	0	0	0	0	0	2.9	5.63
NW_020868304.1-616898-4	0	0	0	0	0	95.83	91.23	92.86	95.37	92.14	0	0	0	0	0	4.17	8.77	7.14	4.63	7.86
NW_020868304.1-647447-7	13.21	9.69	14.69	10.73	9.66	0	0	0	0	0	86.79	90.31	85.31	89.27	90.08	0	0	0	0	0.26
NW_020868305.1-13192-1	0	0	0	0	0	57.69	44	47.91	54.15	56.08	0	0	0	0	0	42.31	56	52.09	45.85	43.92
NW_020868305.1-39728-5	0	0	0	0	0	97.12	94.87	100	97.9	97.06	0	0	0	0	0	2.88	5.13	0	2.1	2.94
NW_020868305.1-135964-24	0	0	0	0	0	0	0	0	0	0	96.67	100	99.52	92.65	86.52	3.33	0	0.48	7.35	13.48
NW_020868305.1-194256-6	0	0	0	0	0	0	0	0	0	0	2	0	0	2.82	1.35	98	100	100	97.18	98.65
NW_020868305.1-199562-6	0	0	0	0	0	86.36	82.96	83.78	91.62	88.02	0	0	0	0	0	13.64	17.04	16.22	8.38	11.98
NW_020868305.1-211645-5	0	0	0	0	0	50	49.32	41.46	48.73	56.82	0	0	0	0	0	50	50.68	58.54	51.27	43.18
NW_020868305.1-412856-2	100	100	100	100	100	0	0	0	0	0	0	0	0	0	0	0	0	0	0	0
NW_020868305.1-608518-26	0	0	0	0	0	87.74	89.81	94.34	90.03	85.58	0	0.09	0	0	0	12.26	10.09	5.66	9.97	14.42
NW_020868305.1-728537-8	0	0	0	0	0	53.06	60	52.15	37.07	50	0	0	0	0	0	46.94	40	47.85	62.93	50
NW_020868305.1-847791-21	0	0	0	0	0	100	100	100	100	100	0	0	0	0	0	0	0	0	0	0
NW_020868305.1-973041-4	8.89	0	0	6.7	4.12	0	0	0	0.28	0	0	0	0	0	0	91.11	100	100	93.02	95.88
NW_020868305.1-973082-21	97.87	97.52	97.97	99.66	99.47	0	0	0	0	0	0	0	0	0	0	2.13	2.48	2.03	0.34	0.53
NW_020868305.1-1017537-16	0	0	0	0	0	98.11	96.76	96.88	97.17	97.85	0	0	0	0	0	1.89	3.24	3.12	2.83	2.15
NW_020868306.1-134843-4	0	0	0	0	0	98.08	100	100	97.06	97.04	0	0	0	0	0	1.92	0	0	2.94	2.96
NW_020868306.1-233652-26	50	41.71	29.9	39.05	40.98	0	0	0	0	0	50	58.29	70.1	60.95	59.02	0	0	0	0	0
NW_020868306.1-450930-27	81.63	75.52	75.33	90.54	88.12	0	0	0	0	0	18.37	24.48	24.67	9.46	11.88	0	0	0	0	0
NW_020868306.1-611782-21	0	0	0	0	0	0	0	0	0	0	7.55	24.71	12.75	14.66	13.12	92.45	75.29	87.25	85.34	86.88
NW_020868306.1-620711-14	0	0	0	0	0	0	0	0	0	0.75	9.62	15.46	15.91	23.35	9.33	90.38	84.54	84.09	76.65	89.93
NW_020868306.1-800775-22	100	100	100	100	100	0	0	0	0	0	0	0	0	0	0	0	0	0	0	0
NW_020868306.1-837185-13	0	0	0	0	0	4.9	9.49	12.5	5.08	4.04	0	0	0	0	0	95.1	90.51	87.5	94.92	95.96
NW_020868306.1-843514-23	0.98	0	2.83	0.71	0.45	99.02	100	97.17	99.11	99.55	0	0	0	0	0	0	0	0	0.18	0
NW_020868306.1-846376-21	0	0	0	0	0	0	0	1.16	0	0	94.9	97.48	98.84	88.66	86.05	5.1	2.52	0	11.34	13.95
NW_020868306.1-940138-2	0	0	0	0	0	95.19	85.87	96.59	98.34	95.19	0	0	0	0	0	4.81	14.13	3.41	1.66	4.81
NW_020868306.1-1029000-21	0	0	0	0	0	100	100	100	100	100	0	0	0	0	0	0	0	0	0	0
NW_020868307.1-19261-3	0	0	0	0	0	98.86	100	100	96.23	98.31	0	0	0	0	0	1.14	0	0	3.77	1.69
NW_020868307.1-296427-12	0	0	0	0	0	0	0	0	0.98	0	0	0	0	0	0	100	100	100	99.02	100
NW_020868307.1-353566-15	4.76	2.86	5.66	4.69	10	0	0	0	0	0	0	0	0	0	0	95.24	97.14	94.34	95.31	90
NW_020868307.1-370049-4	0	0	0	0	0	98	97.96	94	94.23	94.83	2	2.04	6	5.77	5.17	0	0	0	0	0
NW_020868307.1-394340-26	0	0.22	0	0	0	96.94	99.55	98.15	100	96.4	0	0	0	0	0	3.06	0.22	1.85	0	3.6
NW_020868307.1-474719-8	0	0	0	0	0	3.12	8.33	8.02	13.19	4.73	0	0	0	0	0	96.88	91.67	91.98	86.81	95.27
NW_020868307.1-531965-26	0	0	0	0	0	8.49	0	0	17.5	12.66	0	0	0	0	0	91.51	100	100	82.5	87.34
NW_020868307.1-581896-5	0	0	0	0	0	0	0	0	0	0	4.9	0	0	19.85	11.45	95.1	100	100	80.15	88.55
NW_020868307.1-635999-13	0	0	0	0	0	100	100	100	100	100	0	0	0	0	0	0	0	0	0	0
NW_020868307.1-719485-25	89.8	78.64	78.87	87.91	79.22	0	0	0	0	0	10.2	21.36	21.13	10.99	20.78	0	0	0	1.1	0
NW_020868311.1-67622-26	0	0	0	0	0	9.78	20.27	11	4.76	6.74	0	0	0	0	0	90.22	79.73	89	95.24	93.26
NW_020868311.1-375897-25	0	0	0	0	0	0	0	0	0.64	0	3.41	2.7	4.41	9.55	3.05	96.59	97.3	95.59	89.81	96.95
NW_020868311.1-396291-22	0	0	0	0	0	97.87	79.49	95.65	94.21	93.41	0	0	0	0	0	2.13	20.51	4.35	5.79	6.59
NW_020868311.1-409052-25	6.6	4.14	5.19	8.52	7.69	0	0	0	0	0	93.4	95.86	94.81	91.48	92.31	0	0	0	0	0
NW_020868311.1-428277-14	97.17	100	100	98.7	97.67	0	0	0	0	0.33	0	0	0	0	0	2.83	0	0	1.3	1.99
NW_020868311.1-488397-13	95.83	100	100	90.22	94.68	0	0	0	0	0	0	0	0	0	0	4.17	0	0	9.78	5.32
NW_020868311.1-552819-23	0	0	0	0	0	6.52	11.34	27.21	16.13	7.34	93.48	88.66	72.79	83.87	92.66	0	0	0	0	0
NW_020868312.1-103935-7	93.48	88.71	92.5	97.09	86.21	0	0	0	0	0	0	0	0	0	0	6.52	11.29	7.5	2.91	13.79
NW_020868312.1-134100-8	0	0	0	0	0	0	0	0	0	0	6.38	18.1	5.96	0.8	11.11	93.62	81.9	94.04	99.2	88.89
NW_020868313.1-45967-23	3.06	0	0	10.11	5.6	0	0	0	0	0	0	0	0	0	0	96.94	100	100	89.89	94.4
NW_020868313.1-91489-9	0	0	0	0	0	2.5	23.19	0	9.41	0	0	0	0	0	0	97.5	76.81	100	90.59	100
NW_020868313.1-212043-4	0	0	0	0	0	0	0	0	0	0	100	100	100	100	100	0	0	0	0	0
NW_020868314.1-32729-21	4.08	5.26	10.33	5.84	8.91	0	0	0	0	0	95.92	94.74	89.67	94.16	91.09	0	0	0	0	0
NW_020868314.1-241340-2	0	0	0	0	0.22	62.26	59.38	58.48	62.73	54.69	37.74	40.62	41.52	37.27	45.09	0	0	0	0	0
NW_020868314.1-296593-4	0	0	0	0	0	14	0	0	17.07	19.23	0	0	0	0	0	86	100	100	82.93	80.77
NW_020868314.1-384410-6	4.08	8.27	16.22	0	0.7	0	0	0	0	0.7	0	0	0	0	0	95.92	91.73	83.78	100	98.59
NW_020868315.1-136059-14	0	0	0	0	0	0	0	0	0.34	0	18.75	22.35	29.2	22.03	18.47	81.25	77.65	70.8	77.63	81.53
NW_020868315.1-188780-22	0	0	0	0	0	89.22	82.8	92.76	87.92	89.52	10.78	17.2	7.24	12.08	10.48	0	0	0	0	0
NW_020868315.1-230660-7	9.18	12.87	15.25	9.59	11.46	0	0	0	0	0.35	0	0	0	0	0	90.82	87.13	84.75	90.41	88.19
NW_020868315.1-284934-23	0	0	0	0	0	98.81	80.85	95.38	98.18	95.12	0	0	0	0	0	1.19	19.15	4.62	1.82	4.88
NW_020868316.1-207113-3	0	0	0	0	0	100	100	100	100	100	0	0	0	0	0	0	0	0	0	0
NW_020868316.1-295057-27	0	0	0	0	0	93.02	34.62	86.5	82.76	76.87	0	0	0	0	0	6.98	65.38	13.5	17.24	23.13
NW_020868316.1-364979-26	0	0	0	0	0	97.67	98.21	97.01	94.67	88	0	0	0	0	0	2.33	1.79	2.99	5.33	12
NW_020868316.1-438017-4	96.74	100	96.34	98.86	92.11	0	0	0	0	0	0	0	0	0	0	3.26	0	3.66	1.14	7.89
NW_020868316.1-477523-15	0	1.15	0	0	0	90.22	81.61	89.82	92.26	85.78	0	0	0	0	0	9.78	17.24	10.18	7.74	14.22
NW_020868316.1-508790-22	0	0	0	0	0	9	11.19	19.9	15.07	10.26	0	0	0	0	0	91	88.81	80.1	84.93	89.74
NW_020868317.1-19104-5	0	0	0	0	0	86	93.49	93.14	84.91	83.69	0	0	0	0	0	14	6.51	6.86	15.09	16.31
NW_020868317.1-54061-8	0	0	0	0	0	95	94.06	91.13	84.04	91.41	0	0	0	0	0	5	5.94	8.87	15.96	8.59
NW_020868318.1-158996-3	5.32	11.54	13.33	3.8	7.79	0	0	0	0	0	0	0	0	0	0	94.68	88.46	86.67	96.2	92.21
NW_020868318.1-285902-1	0	0	0	0	0.04	63.83	83.06	82.18	84.08	82.32	36.17	16.94	17.82	15.92	17.64	0	0	0	0	0
NW_020868319.1-34092-4	0	0	0	0	0	94.12	96.69	93.04	94.43	86.92	0	0	0	0	0	5.88	3.31	6.96	5.57	13.08
NW_020868321.1-642-14	5.81	0	0	7.63	1.27	0	0	0	0	0	94.19	100	100	92.37	98.73	0	0	0	0	0
NW_020868322.1-17467-7	50	19.75	33.33	50	47.24	0	0	0	0	0.5	50	80.25	66.67	50	52.26	0	0	0	0	0
NW_020868322.1-27942-21	96.81	100	100	92.25	95.08	0	0	0	0	0	0	0	0	0	0	3.19	0	0	7.75	4.92
NW_020868322.1-138005-14	0	0	0	0	0	87.5	82.8	86.43	93.07	88.19	0	0	0	0	0	12.5	17.2	13.57	6.93	11.81
NW_020868322.1-316173-8	2.13	0	0	3.64	1.69	0	0	0	0	0	97.87	100	100	96.36	98.31	0	0	0	0	0
NW_020868323.1-136923-3	0	0	0	0	0	97.87	95.71	96.84	96.32	94.49	2.13	4.29	3.16	3.68	5.51	0	0	0	0	0
NW_020868324.1-2564-21	1.11	0	0	0	0	0	0	0	0	0	0	0	0	0	0	98.89	100	100	100	100
NW_020868324.1-145113-3	0	0	0	0	0	99	100	100	93.71	94.08	0	0	0	0	0	1	0	0	6.29	5.92
NW_020868324.1-321367-4	97.96	96.91	97.01	94.47	95.83	2.04	3.09	2.99	5.53	4.17	0	0	0	0	0	0	0	0	0	0
NW_020868325.1-4235-13	0	0	0	0	0	3.19	0	7.09	3.73	2.83	0	0	0	0	0	96.81	100	92.91	96.27	97.17
NW_020868325.1-175921-1	0	0	0	0	0	98.94	100	92.41	100	94.51	0	0	0	0	0	1.06	0	7.59	0	5.49
NW_020868325.1-238288-3	10.38	14.95	3.43	16.22	15.7	0	0	0	0	0	0	0	0	0	0	89.62	85.05	96.57	83.78	84.3
NW_020868325.1-366727-27	0	0	0	0	0	27	10.76	19.19	20.17	21.73	0	0	0	0	0	73	89.24	80.81	79.83	78.27
NW_020868325.1-602702-14	0	0	0	0	0	91.18	86.17	91.67	89.4	94.24	0	0	0	0	0	8.82	13.83	8.33	10.6	5.76
NW_020868325.1-727605-22	0	0	0	0	0	97.73	100	100	97.22	86	0	0	0	0	0	2.27	0	0	2.78	14
NW_020868325.1-733673-26	0	0	0	0	0	89.42	86.34	86.46	85.61	87.86	0	0	0	0	0	10.58	13.66	13.54	14.39	12.14
NW_020868326.1-20288-8	23.58	21.06	15.62	13.99	17.93	0	0	0	0	0	76.42	78.7	83.93	86.01	82.07	0	0.23	0.45	0	0
NW_020868326.1-187222-21	0	0	0	0	0	0	0	0	0	0	98.11	100	100	95.6	99.62	1.89	0	0	4.4	0.38
NW_020868326.1-251028-12	0	0	0	0	0	9	10.88	4.35	12.61	10.37	0	0	0	0	0	91	89.12	95.65	87.39	89.63
NW_020868326.1-268374-22	0	0	0	0	0	0	0.29	0	0	0	1.89	0	0	2.12	1.1	98.11	99.71	100	97.88	98.9
NW_020868327.1-45380-2	1.14	0	0	0	1.22	98.86	100	100	100	98.78	0	0	0	0	0	0	0	0	0	0
NW_020868327.1-149745-16	0	0	0	0	0	0	0	0	0	0	4.08	5.69	9.84	6.98	8.18	95.92	94.31	90.16	93.02	91.82
NW_020868327.1-200719-24	0	0	0	0	0	96.94	89.29	93.42	91.47	93.55	0	0	0	0	0	3.06	10.71	6.58	8.53	6.45
NW_020868328.1-161288-5	97.12	100	100	97.13	96.88	2.88	0	0	2.87	3.12	0	0	0	0	0	0	0	0	0	0
NW_020868328.1-221296-27	0	0	0	0	0	96.59	100	100	98.15	100	0	0	0	0	0	3.41	0	0	1.85	0
NW_020868328.1-353582-21	69.39	56.92	74.8	70.63	76.47	0	0	0	0	0	0	0	0	0	0	30.61	43.08	25.2	29.37	23.53
NW_020868329.1-19796-8	16.98	15.56	9.84	17.77	16.03	0	0	0	0	0	0	0	0	0.25	0	83.02	84.44	90.16	81.98	83.97
NW_020868329.1-296431-22	0	0	0	0	0	97.92	99.27	99.15	94	95.05	0	0	0	0	0	2.08	0.73	0.85	6	4.95
NW_020868329.1-334267-13	0	0	0	0	0	91.51	94.29	98.8	88.12	90.34	0	0	0	0	0	8.49	5.71	1.2	11.88	9.66
NW_020868330.1-91532-16	100	100	100	100	100	0	0	0	0	0	0	0	0	0	0	0	0	0	0	0
NW_020868330.1-120608-13	0	0	0	0	0	0	0	0	0	0	4.44	0	0	6.94	10.26	95.56	100	100	93.06	89.74
NW_020868330.1-140209-13	0	0	0	0	0	6.1	0	1.1	17.12	0	0	0	0	0	0	93.9	100	98.9	82.88	100
NW_020868330.1-222034-4	0	0	0	0	0	100	100	100	100	100	0	0	0	0	0	0	0	0	0	0
NW_020868330.1-228600-6	8.16	14.33	12.5	10.19	16.94	91.84	85.67	87.5	89.81	83.06	0	0	0	0	0	0	0	0	0	0
NW_020868330.1-264981-9	4	7.75	9.41	1.52	8.67	0	0	0	0	0	0	0	0	0.51	0	96	92.25	90.59	97.97	91.33
NW_020868331.1-14291-4	98.08	98.8	100	96.03	99.08	0	0	0	0	0	1.92	1.2	0	3.97	0.46	0	0	0	0	0.46
NW_020868331.1-15839-12	1.02	0	0	5.63	0	0	0	0	0	0	98.98	100	100	94.37	100	0	0	0	0	0
NW_020868331.1-18638-14	0	0	0	0	0	93.75	96.57	86.67	92.78	91.98	6.25	3.43	12.94	7.22	8.02	0	0	0.39	0	0
NW_020868331.1-61942-6	0	0	0	0	0	95.74	82.14	95	97.4	93.2	4.26	17.86	5	2.6	6.8	0	0	0	0	0
NW_020868333.1-7554-5	0	0	0	0	0	76.67	62.93	56.8	62.42	61.72	23.33	37.07	43.2	37.58	38.28	0	0	0	0	0
NW_020868333.1-23376-22	0	0	0	0	0	1.96	0	0	0	4.93	0	0	0	0	0	98.04	100	100	100	95.07
NW_020868333.1-88531-4	89.77	94.79	92.94	93.71	82.58	0	1.04	0	0	0	10.23	4.17	7.06	6.29	17.42	0	0	0	0	0
NW_020868333.1-107716-4	5.32	16.36	7	2.76	8.55	0	0	0	0	0	94.68	83.64	93	97.24	91.45	0	0	0	0	0
NW_020868334.1-44548-12	0	0	0	0	0	96	100	100	90.12	91.85	0	0	0	0	0	4	0	0	9.88	8.15
NW_020868334.1-176297-1	11	17.59	28.21	2.86	5.06	89	82.41	71.79	97.14	94.94	0	0	0	0	0	0	0	0	0	0
NW_020868334.1-354049-4	0	0	0	0	0	100	100	100	97.24	100	0	0	0	2.76	0	0	0	0	0	0
NW_020868334.1-380687-8	0	0	0	0	0	0	0	0	0	0	97.06	94.31	90.91	95.95	95.87	2.94	5.69	9.09	4.05	4.13
NW_020868335.1-168928-22	0	0	0	0	0	98.86	100	100	96.47	92.22	0	0	0	0	0	1.14	0	0	3.53	7.78
NW_020868335.1-465044-6	93.14	97.35	94.53	96.49	94.4	0	0	0	0	0	6.86	2.65	5.47	3.51	5.6	0	0	0	0	0
NW_020868335.1-514224-22	90	92.15	98.53	82.96	84.39	0	0	0	0	0	10	7.85	1.47	17.04	15.61	0	0	0	0	0
NW_020868335.1-535368-26	0	0	0	0	0	95.45	98.67	100	96.69	94.85	0	0	0	0	0	4.55	1.33	0	3.31	5.15
NW_020868335.1-578427-22	0	0	0	0	0	95	100	100	88.69	97.39	5	0	0	11.31	2.61	0	0	0	0	0
NW_020868336.1-46724-14	4.17	3.08	9.15	4.6	4.48	0	0	0	0	0	0	0	0	0	0	95.83	96.92	90.85	95.4	95.52
NW_020868336.1-147041-15	0	0	0	0	0	7.95	21.82	13.64	1.28	4.62	92.05	78.18	86.36	98.72	95.38	0	0	0	0	0
NW_020868336.1-405742-15	96.94	100	100	81.74	93.18	0	0	0	0	0	3.06	0	0	18.26	6.82	0	0	0	0	0
NW_020868336.1-409379-4	0	0	0	0	0	95.28	100	100	95.83	94.36	0	0	0	0	0	4.72	0	0	4.17	5.64
NW_020868336.1-490457-4	8.14	2.33	16.81	12.23	16.55	0	0	0	0	0	0	0	0	0	0	91.86	97.67	83.19	87.77	83.45
NW_020868336.1-650859-9	0	0	0	0	0	0	0	0	0	0	4.72	1.25	0	7.42	3.58	95.28	98.75	100	92.58	96.42
NW_020868336.1-722648-3	5.21	14.29	10.81	1.24	8.52	0	0	0.39	0	0	94.79	85.71	88.8	98.76	91.48	0	0	0	0	0
NW_020868336.1-788157-13	0	0	0	0	0	11.54	15.32	24.35	10.85	15.58	0	0	0	0	0	88.46	84.68	75.65	89.15	84.42
NW_020868337.1-116320-23	2.83	2.07	5.96	1.42	2.39	97.17	97.93	93.05	97.51	97.34	0	0	0.66	1.07	0.27	0	0	0.33	0	0
NW_020868337.1-221959-8	87.25	89.84	81.25	88.78	84.2	0	0	0	0	0	0	0	0	0	0	12.75	10.16	18.75	11.22	15.8
NW_020868337.1-286052-23	100	100	100	100	100	0	0	0	0	0	0	0	0	0	0	0	0	0	0	0
NW_020868337.1-302784-21	0	0	0	0	0	9.62	13.64	24.34	9.91	7.48	0	0	0	0	0	90.38	86.36	75.66	90.09	92.52
NW_020868337.1-326303-21	95.65	100	100	90.8	86.63	0	0	0	0	0	4.35	0	0	9.2	13.37	0	0	0	0	0
NW_020868337.1-363249-16	0	0	0	6.43	0	97.67	88.41	96	90.71	98.37	0	0	0	0	0	2.33	11.59	4	2.86	1.63
NW_020868337.1-410220-15	0	0	0	0	0	2.94	0	0	2.91	2.47	0	0	0	0	0	97.06	100	100	97.09	97.53
NW_020868337.1-498133-21	2.08	0	3.88	3.01	4.58	0	0	0	0	0	97.92	100	96.12	96.99	95.42	0	0	0	0	0
NW_020868337.1-521179-27	0.96	0	5	0.55	2.3	0	0	0	0	0	99.04	100	95	99.45	97.7	0	0	0	0	0
NW_020868337.1-603229-9	0	0	0	0	0	0	0	0	0.63	0	0	0	0	0	0	100	100	100	99.37	100
NW_020868337.1-693986-5	7.29	24.38	14.41	10.66	13.39	0	0	0	0	0	92.71	75.62	85.59	89.34	86.61	0	0	0	0	0
NW_020868337.1-970225-13	0	0	0	0	0	0	0	0	0	0	94.79	100	100	94.64	93.18	5.21	0	0	5.36	6.82
NW_020868337.1-1012063-24	9	23.18	20	17.32	17.74	0	0	0	0	0	0	0.43	0	0	0	91	76.39	80	82.68	82.26
NW_020868337.1-1030685-2	0	0	0	0	0	97.5	100	100	95.29	95.65	0	0	0	0	0	2.5	0	0	4.71	4.35
NW_020868338.1-47493-4	0	0	0	0.25	0	82.08	83.11	73.61	83.67	78.35	17.92	16.89	26.39	16.08	21.65	0	0	0	0	0
NW_020868339.1-92551-15	7.45	12.33	18.42	6.87	5.44	92.55	87.67	81.58	93.13	94.56	0	0	0	0	0	0	0	0	0	0
NW_020868339.1-126253-23	3.85	6.6	0	7.51	9.79	0	0	0	0	0	96.15	93.4	100	92.49	90.21	0	0	0	0	0
NW_020868340.1-311-6	0	0	0	0	0	0	0	0	0	0	85.71	76.87	90.61	81.58	80.63	14.29	23.13	9.39	18.42	19.37
NW_020868340.1-124057-16	0	0	0	0	0	1.11	15.56	4.76	0	3.66	0	0	0	0	0	98.89	84.44	95.24	100	96.34
NW_020868340.1-160127-27	0	0	0	0	0	97.67	100	100	98.98	98.89	0	0	0	0	0	2.33	0	0	1.02	1.11
NW_020868341.1-296939-3	0	0	0	0	0	98.96	100	100	97.59	97.47	0	0	0	0	0	1.04	0	0	2.41	2.53
NW_020868341.1-333668-8	0	0	0	0	0	94.19	96.55	96.69	93.75	98.61	0	0	0	0	0	5.81	3.45	3.31	6.25	1.39
NW_020868341.1-393194-13	1.92	0	0.67	0	20.75	0	0	0	0	0	98.08	100	99.33	100	79.25	0	0	0	0	0
NW_020868341.1-501469-9	47.06	60.58	61.11	43.65	48.02	0	0	0	0	0	52.94	39.42	38.89	56.35	51.77	0	0	0	0	0.21
NW_020868341.1-661966-24	0	0	0	0	0	0	0	0	0	0	30.39	25.27	31.75	28.07	33.05	69.61	74.73	68.25	71.93	66.95
NW_020868342.1-154409-3	28	54.05	65	21.57	28.66	0	0	0	0	0	0	0	0	0	0	72	45.95	35	78.43	71.34
NW_020868342.1-320644-12	0	0	0	0	0	87.74	89.67	89.39	91.04	89.37	0	0	0	0	0	12.26	10.33	10.61	8.96	10.63
NW_020868344.1-78303-14	11.7	7.5	9.63	13.33	14.1	88.3	92.5	90.37	86.67	85.9	0	0	0	0	0	0	0	0	0	0
NW_020868344.1-96557-21	95.92	100	100	95.24	96	0	0	0	0	0	0	0	0	0	0	4.08	0	0	4.76	4
NW_020868344.1-100408-21	3.26	10.99	9.86	5.21	2.06	96.74	89.01	90.14	94.79	97.94	0	0	0	0	0	0	0	0	0	0
NW_020868344.1-137767-26	0	0	0	0	0	98.04	100	100	93.38	95.48	0	0	0	0	0	1.96	0	0	6.62	4.52
NW_020868344.1-182256-25	0	0	0	0	0	95.28	96.53	95.26	94.77	96.41	0	0	0	0	0	4.72	3.47	4.74	5.23	3.59
NW_020868344.1-204059-24	100	100	100	96.49	100	0	0	0	0	0	0	0	0	3.51	0	0	0	0	0	0
NW_020868345.1-22688-12	97.06	100	99.13	94.96	97.14	0	0	0	0	0	0	0	0	0	0	2.94	0	0.87	5.04	2.86
NW_020868345.1-25935-1	0	0	0	0	0	100	99.24	98.79	100	99.15	0	0	0	0	0	0	0.76	1.21	0	0.85
NW_020868345.1-429533-25	2.17	9.04	7.63	3.9	5.09	0	0	0	0	0	0	0	0	0	0	97.83	90.96	92.37	96.1	94.91
NW_020868345.1-703157-23	0	0	0	0	0	9	7.64	6.32	16.3	9.7	0	0	1.05	0	0	91	92.36	92.63	83.7	90.3
NW_020868345.1-805650-2	0	0	0	0	0	5.32	0	0	8.22	13.19	94.68	100	100	91.78	86.81	0	0	0	0	0
NW_020868345.1-843461-15	96.81	100	100	91.2	93.64	3.19	0	0	8.8	6.36	0	0	0	0	0	0	0	0	0	0
NW_020868346.1-12034-26	0	0	0	0	0	92.05	91.76	98.31	88.96	95.35	0	0	0	0	0	7.95	8.24	1.69	11.04	4.65
NW_020868346.1-129318-13	0	0	0	0	0	1.96	0	0	7.96	3.72	0	0	0	0	0	98.04	100	100	92.04	96.28
NW_020868346.1-133847-21	87.5	79.22	81.66	81.97	88.06	0	0	0	0	0	12.5	20.78	18.34	18.03	11.94	0	0	0	0	0
NW_020868346.1-256822-8	0	0	0	0	0	90.57	88.44	89.1	97.31	95.4	9.43	11.56	10.9	2.69	4.6	0	0	0	0	0
NW_020868346.1-337638-24	0	0	0	0	0	35.29	33.23	37.87	49.37	38.58	0	0	0	0	0	64.71	66.77	62.13	50.63	61.42
NW_020868346.1-362340-1	0	0	0	0	0	11.76	0	0.57	38.64	22.49	0	0	0	0	0.35	88.24	100	99.43	61.36	77.16
NW_020868346.1-373735-24	7.45	23.12	15.14	4.79	16.35	0	0	0	0	0	92.55	76.88	84.86	95.21	83.65	0	0	0	0	0
NW_020868346.1-554242-4	0.98	0	0	0.9	1.13	0	0	0	0	0	99.02	100	100	99.1	98.87	0	0	0	0	0
NW_020868347.1-16466-3	0	0	0	0	0	0	0	0	0	0	3.77	6.14	6.21	1.9	1.98	96.23	93.86	93.79	98.1	98.02
NW_020868347.1-72077-16	97.96	100	100	89.29	95.87	0	0	0	0	0	2.04	0	0	9.82	4.13	0	0	0	0.89	0
NW_020868347.1-96441-13	0	0	0	0	0	0	0	0	0	0	0	0	0	0	0	100	100	100	100	100
NW_020868347.1-112643-27	27.17	30.16	21.21	15.15	15.34	0	0	0	0	0	72.83	69.84	78.79	84.85	84.66	0	0	0	0	0
NW_020868347.1-146099-5	0	0	0	0	0	10.42	8.81	28.57	7.52	14.81	0	0	0	0	0	89.58	91.19	71.43	92.48	85.19
NW_020868347.1-164238-9	99.04	100	100	100	100	0	0	0	0	0	0.96	0	0	0	0	0	0	0	0	0
NW_020868347.1-165746-7	25.96	46.58	47.83	28.09	35.03	0	0	0	0	0	74.04	53.42	52.17	71.91	64.97	0	0	0	0	0
NW_020868347.1-355325-24	0	0	0	0	0	97.12	91.47	94.41	98.65	98.28	0	0	0	0	0	2.88	8.53	5.59	1.35	1.72
NW_020868347.1-368451-22	0	0	0	0	0	92.45	90.81	91.35	96.15	94.02	0	0	0	0	0	7.55	9.19	8.65	3.85	5.98
NW_020868347.1-409029-3	0	0	0	0	0	0	0	0	0	0	93.14	99.78	100	96.88	97.49	6.86	0.22	0	3.12	2.51
NW_020868347.1-422318-16	0	0	0	0.52	0	91.67	100	98.11	88.6	92.74	0	0	0	0	0	8.33	0	1.89	10.88	7.26
NW_020868347.1-483170-16	1.89	0	0.26	0	2.5	0	0	0	0	0	0	0	0	0	0	98.11	100	99.74	100	97.5
NW_020868347.1-624125-13	9.78	14.43	10.87	4.56	6.14	90.22	85.57	89.13	95.44	93.86	0	0	0	0	0	0	0	0	0	0
NW_020868347.1-820844-27	0	0	0	0	0	13.73	7.57	14.88	10.19	8.85	0	0	0	0	0	86.27	92.43	85.12	89.81	91.15
NW_020868349.1-19635-8	0	0	0	0	0	93.62	100	100	88.81	94.34	6.38	0	0	11.19	5.66	0	0	0	0	0
NW_020868350.1-42950-6	98.04	100	100	100	96.51	0	0	0	0	0	1.96	0	0	0	3.49	0	0	0	0	0
NW_020868350.1-105880-6	6.6	8.36	5.22	6.57	4.15	0	0	0	0	0	93.4	91.64	94.78	93.43	95.85	0	0	0	0	0
NW_020868350.1-321112-8	0	0	0	0	0	96.23	99.83	100	94.28	93.89	3.77	0	0	5.72	6.11	0	0.17	0	0	0
NW_020868350.1-392652-24	1.04	0	0	0	0.37	98.96	100	100	100	99.63	0	0	0	0	0	0	0	0	0	0
NW_020868350.1-417588-8	0	0	0	0	0	0	0	0	0	0	100	100	100	100	100	0	0	0	0	0
NW_020868350.1-418317-9	0	0	0	0	0	91.51	88.43	92.21	94.44	92.81	0	0	0.31	0	0	8.49	11.57	7.48	5.56	7.19
NW_020868350.1-515277-23	0	0	0	0	0	65.38	76.95	81.62	62.3	68.46	0	0.19	0	0	0	34.62	22.86	18.38	37.7	31.54
NW_020868350.1-516264-13	0	0	0.41	0	0	6.86	0.43	1.63	3.11	1.35	0	0	0	0	0	93.14	99.57	97.97	96.89	98.65
NW_020868350.1-546861-8	5.81	9.43	3.31	6.63	8.7	0	0	0	0	0	94.19	90.57	96.69	93.37	91.3	0	0	0	0	0
NW_020868350.1-556775-5	10.87	6.9	18.83	15.48	13.39	0	0	0	0	0	0	0	0	0	0	89.13	93.1	81.17	84.52	86.61
NW_020868350.1-562435-14	19	17.42	19.43	13.6	20.9	0	0	0	0	0	81	82.58	80.57	86.4	78.36	0	0	0	0	0.75
NW_020868350.1-982525-15	0	0	0	0	0	0	0	0	0	0	0	0	0	0	0	100	100	100	100	100
NW_020868350.1-1076027-5	0	0	0	0	0.3	98.11	100	100	96.98	98.51	0	0	0	0	0	1.89	0	0	3.02	1.19
NW_020868350.1-1246067-14	0	0	0	0	0	100	92.05	100	90.91	98.73	0	0	0	0	0	0	7.95	0	9.09	1.27
NW_020868351.1-37155-4	0	0	0	0	0	4.81	0.51	0	11.43	3.51	0	0	0	0	0	95.19	99.49	100	88.57	96.49
NW_020868351.1-90181-23	95.1	93.33	85.11	92.31	93.51	0	0	0	0	0	4.9	6.67	14.89	7.69	6.49	0	0	0	0	0
NW_020868351.1-194211-8	0	0	0	0	0	8.82	0	0	10.55	16.32	0	0	0	0	0	91.18	100	100	89.45	83.68
NW_020868352.1-49989-16	0	0	0	0	0	97.83	97.27	96.72	100	98.88	0	0	0	0	0	2.17	2.73	3.28	0	1.12
NW_020868353.1-373560-6	0	0	0	0	0	6.12	9.48	18.03	8.36	3.04	0	0	0	0	0	93.88	90.52	81.97	91.64	96.96
NW_020868353.1-515919-2	98.98	100	100	97.56	84.44	0	0	0	0	0	1.02	0	0	2.44	15.56	0	0	0	0	0
NW_020868355.1-114366-4	0	0	0	0	0	14	20.21	43.04	19.48	13.07	0	0	0	0	0	86	79.79	56.96	80.52	86.93
NW_020868357.1-77216-4	1.96	0	0	5.92	2.19	98.04	100	100	94.08	97.81	0	0	0	0	0	0	0	0	0	0
NW_020868357.1-195286-22	100	100	100	98.86	100	0	0	0	0	0	0	0	0	1.14	0	0	0	0	0	0
NW_020868357.1-203566-13	8.33	0	0	16.46	4.24	0	0	0	0	0	91.67	100	100	83.54	95.76	0	0	0	0	0
NW_020868357.1-251997-4	0	0	0	0	0	98.08	100	100	98.41	97.87	1.92	0	0	1.59	2.13	0	0	0	0	0
NW_020868357.1-368961-8	0	0	0	0	0	6.12	0	0	11	6.82	0	0	0	0	0	93.88	100	100	89	93.18
NW_020868357.1-377940-24	0	0	0	0	0	73.96	73.64	100	75.34	65.64	0	0	0	0	0	26.04	26.36	0	24.66	34.36
NW_020868357.1-654112-27	7.29	3.85	2.86	29.14	18.97	0	0	0	0	0	92.71	96.15	97.14	70.86	81.03	0	0	0	0	0
NW_020868357.1-781790-9	0	0	0	0	0	0	0	0	0	0	95.28	94.29	92.61	96.37	96.55	4.72	5.71	7.39	3.63	3.45
NW_020868360.1-158124-7	100	100	100	100	100	0	0	0	0	0	0	0	0	0	0	0	0	0	0	0
NW_020868360.1-184727-21	0	0	0	0	0	98.96	100	100	99.64	99.63	1.04	0	0	0.36	0	0	0	0	0	0.37
NW_020868360.1-347973-14	97.44	100	100	100	98.57	0	0	0	0	0	0	0	0	0	0	2.56	0	0	0	1.43
NW_020868360.1-357371-24	33.33	37.58	44.04	33.33	26.42	0	0	0	0	0	0	0	0	0	0	66.67	62.42	55.96	66.67	73.58
NW_020868360.1-429383-26	0	0	0	0	0	0	0	0	0	0	2.5	0	0	10.2	2.06	97.5	100	100	89.8	97.94
NW_020868360.1-557580-5	4	15.85	9.82	6.21	9.09	96	84.15	90.18	93.79	90.91	0	0	0	0	0	0	0	0	0	0
NW_020868360.1-640229-25	0	0	0	0	0	8	6.04	6.81	5.61	5.44	0	0	0	0	0	92	93.96	93.19	94.39	94.56
NW_020868360.1-720972-2	3.77	0	0	4.85	1.95	96.23	100	100	95.15	98.05	0	0	0	0	0	0	0	0	0	0
NW_020868360.1-739079-9	0	0	0	0	0	2.22	7.46	4.88	2.74	3.28	0	0	0	0	0	97.78	92.54	95.12	97.26	96.72
NW_020868361.1-26074-16	0	0	0	0	0	15.38	13.81	20	13.64	16.52	0	0	0	0	0	84.62	86.19	80	86.36	83.48
NW_020868361.1-52736-7	4.72	5.29	5.47	3.06	5.86	0	0	0	0	0	95.28	94.71	94.53	96.94	94.14	0	0	0	0	0
NW_020868361.1-319189-8	97.12	100	100	100	97.76	0	0	0	0	0	0	0	0	0	0	2.88	0	0	0	2.24
NW_020868361.1-454886-3	85.56	78.46	84.95	87.25	86.24	14.44	21.54	15.05	12.75	13.76	0	0	0	0	0	0	0	0	0	0
NW_020868362.1-28491-16	0	0	0	0	0	31.25	34.32	25.61	42.26	31	0	0	0	0	0	68.75	65.68	74.39	57.74	69
NW_020868363.1-6651-1	2.17	18.33	10.94	4.29	6.67	97.83	81.67	89.06	95.71	93.33	0	0	0	0	0	0	0	0	0	0
NW_020868363.1-154604-2	0	0	0	0	0	89.42	94.37	92.23	91.93	92.83	10.58	5.63	7.77	8.07	7.17	0	0	0	0	0
NW_020868364.1-77154-13	0	0	0	0	0	90.22	93.55	76.79	90.62	86.29	9.78	6.45	23.21	9.38	13.71	0	0	0	0	0
NW_020868364.1-148653-7	0	0	0	0	0	4.08	0	0	7.69	3.6	95.92	100	100	92.31	96.4	0	0	0	0	0
NW_020868364.1-446299-27	93.4	93.21	87.1	85.38	93.75	0	0	0	0	0	6.6	6.79	12.9	14.62	6.25	0	0	0	0	0
NW_020868366.1-7838-23	0	0	0	0	0	89.13	69.7	77.5	89.85	81.52	0	0	0	0	0	10.87	30.3	22.5	10.15	18.48
NW_020868367.1-151114-13	0	0	0	0	0	29.81	39.55	26.85	15.83	22.3	70.19	60.45	73.15	84.17	77.47	0	0	0	0	0.23
NW_020868367.1-293212-22	0	0	0	0	0	3.19	0	1.05	2.17	0	0	0	0	0	0	96.81	100	98.95	97.83	100
NW_020868368.1-117006-12	97.12	93.15	92.45	98.42	95.15	0	0	0	0	0	0	0	0	0	0	2.88	6.85	7.55	1.58	4.85
NW_020868368.1-216501-15	0	0	0	0	0	0	0	0	0.72	1.66	0	0	0	0	0	100	100	100	99.28	98.34
NW_020868368.1-302042-26	0	0	0	0	0	1.96	1.38	5.88	0.87	1.01	0	0	0	0	0	98.04	98.62	94.12	99.13	98.99
NW_020868368.1-334157-1	0	0	0	0	0	98	92.83	91.78	98.78	98.48	0	0	0	0	0	2	7.17	8.22	1.22	1.52
NW_020868368.1-659281-16	0	0	0	0	0	0	0	0	0	0	97.67	96.2	93.1	100	91.18	2.33	3.8	6.9	0	8.82
NW_020868369.1-138723-24	16.3	7.04	10.91	28.79	26.36	83.7	92.96	89.09	71.21	73.64	0	0	0	0	0	0	0	0	0	0
NW_020868369.1-172964-3	0	0	0	0	0	12.5	0	0	18.18	18	0	0	0	0	0	87.5	100	100	81.82	82
NW_020868369.1-178224-2	0	0	0	0	0	94.32	81.55	84	91.24	80.77	0	0	0	0	0	5.68	18.45	16	8.76	19.23
NW_020868369.1-226779-21	0	0	0	0	0	98.11	100	100	100	98.51	0	0	0	0	0	1.89	0	0	0	1.49
NW_020868370.1-186468-16	0	0.58	0	0	0	85	89.73	95.78	84.57	90.65	0	0	0	0	0	15	9.69	4.22	15.43	9.35
NW_020868370.1-267632-22	1.14	0	0	6.59	1.29	0	0	0	0	0	98.86	100	100	93.41	98.71	0	0	0	0	0
NW_020868370.1-349183-14	18.75	57.74	26.89	55.56	45.93	0	0	0	0	0	0	0	0	0	0	81.25	42.26	73.11	44.44	54.07
NW_020868370.1-355711-23	3.26	0	0	2.41	0.91	0	0	0	0	0	96.74	100	100	97.59	99.09	0	0	0	0	0
NW_020868370.1-370031-2	6.86	0	0	8.73	8.96	93.14	100	99.51	91.27	91.04	0	0	0	0	0	0	0	0.49	0	0
NW_020868371.1-9457-25	0	0	0	0	0	9.18	26.52	22.54	14.51	21.62	0	0	0	0	0	90.82	73.48	77.46	85.49	78.38
NW_020868371.1-127977-1	0	0	0	0	0	98.08	100	100	99.58	95.83	0	0	0	0	0	1.92	0	0	0.42	4.17
NW_020868371.1-146205-4	1.89	0	0.48	0	1	0	0	0	0	0	98.11	100	99.52	100	99	0	0	0	0	0
NW_020868371.1-160504-16	57.69	69.74	69.77	47.47	55.51	0	0	0	0	0	42.31	30.26	30.23	52.53	44.49	0	0	0	0	0
NW_020868371.1-486065-2	6.25	0	0	0	5	0	0	0	0	0	0	0	0	0	0	93.75	100	100	100	95
NW_020868373.1-32904-12	0	0	0	0	0	0	0	0	0	0	0	0	0	0.75	2.86	100	100	100	99.25	97.14
NW_020868373.1-99091-13	0	0	0	0	0	92.55	86.36	85.25	90.85	92.93	0	0	0	0	0	7.45	13.64	14.75	9.15	7.07
NW_020868373.1-112856-5	0	0	0	0	0	100	88	94.74	98.78	100	0	0	0	0	0	0	12	5.26	1.22	0
NW_020868373.1-199890-22	23.47	4.45	9.38	22.67	23.51	76.53	95.55	90.62	77.33	76.49	0	0	0	0	0	0	0	0	0	0
NW_020868373.1-309429-3	0	0	0	0	0	92	79.65	95.07	97.35	95.81	0	0	0	0	0	8	20.35	4.93	2.65	4.19
NW_020868373.1-361372-26	0	0	0	0	0	93.4	96.92	95.83	98.44	92.68	0	0	0	0	0	6.6	3.08	4.17	1.56	7.32
NW_020868373.1-390848-4	0	0	0	0	0	0.96	0	0	0	0.94	0	0	0	0	0	99.04	100	100	100	99.06
NW_020868374.1-49907-7	0	0	0	0	0	92.71	70.45	80.89	84.62	87.07	7.29	29.55	18.47	15.38	12.93	0	0	0.64	0	0
NW_020868374.1-149582-6	3.49	2.17	7.46	13.27	4.24	0	0	0	0	0	96.51	97.83	92.54	86.73	95.76	0	0	0	0	0
NW_020868375.1-137292-15	0	0	0.48	0	0.86	0	0	0	0	0	100	100	99.52	100	99.14	0	0	0	0	0
NW_020868375.1-189041-21	0	0	0	0	0	97.17	96.83	100	99.15	100	0	0	0	0	0	2.83	3.17	0	0.85	0
NW_020868375.1-327783-3	0	0	0	0	0	97.44	94.12	89.32	89.04	98.25	0	0	0	0	0	2.56	5.88	10.68	10.96	1.75
NW_020868375.1-364359-27	0	0	0	0	0.1	3.77	4.56	2.99	6.08	1.56	96.23	95.44	97.01	93.92	98.35	0	0	0	0	0
NW_020868377.1-146624-3	4.08	0	0	2.25	7.69	0	0	0	0	0	0	0	0	0	0	95.92	100	100	97.75	92.31
NW_020868377.1-201231-12	0	0	0	0	0	96.67	100	100	95.21	83.13	0	0	0	0	0	3.33	0	0	4.79	16.87
NW_020868379.1-2264-14	0	0	0	0	0	8.14	9.09	3.2	7.09	5.3	0	0	0	0	0	91.86	90.91	96.8	92.91	94.7
NW_020868379.1-55151-13	0	0	0	0	0	0	0	0	0	0	87.5	75.89	77.65	87.18	85.51	12.5	24.11	22.35	12.82	14.49
NW_020868380.1-75462-16	6.25	14.5	4.97	4.62	9.42	0	0	0	0	0	0	0	0	0	0	93.75	85.5	95.03	95.38	90.58
NW_020868380.1-103093-25	96.51	99.17	97.33	90.48	100	0	0	0	0	0	0	0	0	0	0	3.49	0.83	2.67	9.52	0
NW_020868380.1-125845-24	3.19	0	0	4.1	2.41	96.81	100	100	95.9	95.18	0	0	0	0	0	0	0	0	0	2.41
NW_020868380.1-213517-25	0	0	0	0	0	0	0	0	0	0	100	100	100	100	100	0	0	0	0	0
NW_020868381.1-66037-4	0	0	0	0	0	21.59	15.73	32.26	21.07	19.42	78.41	84.27	67.74	78.93	80.58	0	0	0	0	0
NW_020868381.1-103361-21	0	0	0	0	0	88.78	81.92	80.77	81.69	80.63	0	0	0	0	0.13	11.22	18.08	19.23	18.31	19.24
NW_020868382.1-116418-8	0	0	0	0	0	100	100	100	100	100	0	0	0	0	0	0	0	0	0	0
NW_020868382.1-119030-22	0	0	0	0	0	96	94.61	97.56	97.53	93.72	0	0	0	0	0	4	5.39	2.44	2.47	6.28
NW_020868382.1-132849-4	0	0	0	0	0	97.92	95.6	100	93.62	98.23	0	0	0	0	0	2.08	4.4	0	6.38	1.77
NW_020868382.1-160195-4	0	0	0	0	0	93.88	93.04	93.61	89.89	89.39	0	0	0	0	0	6.12	6.96	6.39	10.11	10.61
NW_020868382.1-212907-24	0	0	0	0	0	98.08	100	100	94.83	97.85	0	0	0	0	0	1.92	0	0	5.17	2.15
NW_020868382.1-212983-26	0	0	0	0	0	1.89	0	0.95	8.14	0.58	98.11	100	99.05	91.86	99.42	0	0	0	0	0
NW_020868382.1-233483-2	0	0	0	0	0	15.69	10.79	6.63	16.62	19.66	84.31	89.04	93.37	83.38	80.34	0	0.17	0	0	0
NW_020868384.1-182496-14	2.04	0	0	8.97	6.7	97.96	100	100	91.03	93.3	0	0	0	0	0	0	0	0	0	0
NW_020868384.1-233022-16	0	0	0	0	0	3.85	0	1.51	8.29	3.33	0	0	0	0	0	96.15	100	98.49	91.71	96.67
NW_020868385.1-8765-27	0	0	0	0	0	0	0	0	0	0.7	1.96	0	2.17	0.92	4.2	98.04	100	97.83	99.08	95.1
NW_020868385.1-133141-2	0	0	0	0	0	22.73	17.14	19.31	33.33	32.8	0	0	0	0	0	77.27	82.86	80.69	66.67	67.2
NW_020868385.1-159080-2	92.39	86.06	91.53	82.12	85	0	0	0	0	0	7.61	13.94	8.47	17.88	15	0	0	0	0	0
NW_020868385.1-180122-5	4.26	18.07	5.08	9.68	7.41	0	0	0	0	0	95.74	81.93	94.92	90.32	92.59	0	0	0	0	0
NW_020868387.1-7820-27	0	0	0	0.38	0	3.06	0	0.42	6.49	1.33	0	0	0	0	0	96.94	100	99.58	93.13	98.67
NW_020868387.1-82440-22	52.17	55.56	35.95	54.32	40.2	0	0	0	0	0	47.83	44.44	64.05	45.68	59.8	0	0	0	0	0
NW_020868387.1-144942-7	24.51	19.21	14.33	12.4	15.79	75.49	80.79	85.67	87.6	84.21	0	0	0	0	0	0	0	0	0	0
NW_020868387.1-177852-8	0	0	0	0	0	0	0	0	0	0	96.88	100	100	92.96	96.81	3.12	0	0	7.04	3.19
NW_020868387.1-314925-21	0	0	0	0	0	95.74	100	96.86	91.48	94.89	0	0	0	0	0	4.26	0	3.14	8.52	5.11
NW_020868388.1-16776-27	81.91	90.96	96.84	87.24	88.43	18.09	9.04	3.16	12.76	11.57	0	0	0	0	0	0	0	0	0	0
NW_020868388.1-38780-5	2.13	1.68	3.59	3.46	5.41	0	0	0	0	0	0	0	0	0	0	97.87	98.32	96.41	96.54	94.59
NW_020868388.1-40505-13	0	0	0	0	0	96.08	100	100	97.74	91.87	3.92	0	0	2.26	7.66	0	0	0	0	0.48
NW_020868388.1-53938-14	2.22	15.84	7.65	1.6	5.1	0	0	0	0	0	97.78	84.16	92.35	98.4	94.9	0	0	0	0	0
NW_020868388.1-129616-13	15	11.38	13.27	16.77	12.07	0	0	0	0	0	85	88.62	86.73	83.23	87.93	0	0	0	0	0
NW_020868388.1-330266-12	5	5.74	8.84	4.03	0	0	0	0	0	0	95	91.8	91.16	95.97	100	0	2.46	0	0	0
NW_020868388.1-419097-13	0	0	0	0	0	0	0	0	0	0	17.65	18.12	18.82	23.83	18.07	82.35	81.88	81.18	76.17	81.93
NW_020868390.1-161351-3	86.17	93.55	93.1	81.65	83.56	0	0	0	0	0	13.83	6.45	6.9	18.35	16.44	0	0	0	0	0
NW_020868390.1-316787-6	4.76	7.05	1.99	5.71	3.42	0	0	0	0	0	0	0	0	0	0	95.24	92.95	98.01	94.29	96.58
NW_020868391.1-2647-7	6.25	0.64	0	13.6	7.37	0	0	0	1.2	1.05	0	0	0	0	0	93.75	99.36	100	85.2	91.58
NW_020868391.1-39807-6	0	0	0	0	0	3.33	0	0.78	2.5	5.77	0	0	0	0	0	96.67	100	99.22	97.5	94.23
NW_020868391.1-148434-14	7.69	11.75	6.25	4.68	8.97	0	0	0	0	0	92.31	88.25	93.75	95.32	91.03	0	0	0	0	0
NW_020868391.1-226800-7	85	75.61	76.67	88.82	78.59	0	0	0	0	0	15	24.39	23.33	11.18	21.15	0	0	0	0	0.26
NW_020868391.1-343055-26	0	0	0	0	0	11.7	3.19	8.47	16.67	15.21	0	0	0	0	0	88.3	96.81	91.53	83.33	84.79
NW_020868391.1-438045-3	98.89	100	100	97.59	100	0	0	0	0	0	1.11	0	0	2.41	0	0	0	0	0	0
NW_020868391.1-493563-1	0	0	0	0	0	98	93.55	96.43	96.44	96.03	0	0	0	0	0	2	6.45	3.57	3.56	3.97
NW_020868391.1-662779-15	0	0	0	0	0	20.59	14.36	21.49	24.27	26.97	0	0	0	0	0	79.41	85.64	78.51	75.73	73.03
NW_020868391.1-782862-6	0	0	0	0	0	89.13	100	79.21	93.81	89.34	0	0	0	0	0	10.87	0	20.79	6.19	10.66
NW_020868392.1-41020-6	4.81	4.13	7.41	2.76	3.03	95.19	95.87	92.59	97.24	96.97	0	0	0	0	0	0	0	0	0	0
NW_020868392.1-185807-2	6.73	0	4.5	5.96	7.2	0	0	0	0	0	93.27	100	95.5	94.04	92.8	0	0	0	0	0
NW_020868392.1-198407-9	12	4.55	8.57	7.35	6.23	88	95.45	91.43	92.54	93.77	0	0	0	0	0	0	0	0	0.12	0
NW_020868393.1-80185-24	73.58	52.65	66	58.77	68.63	0	0	0	0	0	26.42	47.35	34	41.23	31.37	0	0	0	0	0
NW_020868393.1-425087-27	0	0	0	0	0	98.86	100	100	92.27	98.59	0	0	0	0.55	0	1.14	0	0	7.18	1.41
NW_020868393.1-442011-24	0	0	0	0	0	95.45	100	100	98.1	96.24	0	0	0	0	0	4.55	0	0	1.9	3.76
NW_020868393.1-444303-8	0	0	0	0	0	99.04	100	100	92.23	100	0	0	0	0	0	0.96	0	0	7.77	0
NW_020868393.1-471586-4	4.17	0.42	5.19	6.41	2.62	95.83	99.58	94.81	93.59	97.38	0	0	0	0	0	0	0	0	0	0
NW_020868393.1-675513-3	0	0	0	0	0	97.17	100	100	100	100	0	0	0	0	0	2.83	0	0	0	0
NW_020868393.1-750560-3	0	0	0	0	0	98	100	100	96.83	98.04	0	0	0	0	0	2	0	0	3.17	1.96
NW_020868394.1-259025-5	3.77	0	0	10.11	4.85	0	0	0	0	0	0	0	0	0	0	96.23	100	100	89.89	95.15
NW_020868394.1-325757-3	3.12	0.79	3.74	3.66	2.81	96.88	99.21	96.26	96.34	97.19	0	0	0	0	0	0	0	0	0	0
NW_020868394.1-447961-4	0	0	0	0	0	95.74	86.24	79.77	96.68	91.85	0	0	0	0	0	4.26	13.76	20.23	3.32	8.15
NW_020868394.1-554460-3	0	0	0	0	0	39.22	37.18	36.94	41.74	36.89	0	0	0	0	0	60.78	62.82	63.06	58.26	63.11
NW_020868394.1-608898-2	91.86	75.28	93.14	87.76	92.65	0	1.12	0	0	0	0	0	0	0	0	8.14	23.6	6.86	12.24	7.35
NW_020868395.1-79301-7	0	0	0	0	0	96.15	100	100	93.57	97.13	0	0	0	0	0	3.85	0	0	6.43	2.87
NW_020868395.1-142970-27	95	98.37	99.34	99.02	96.97	5	1.63	0.66	0.98	3.03	0	0	0	0	0	0	0	0	0	0
NW_020868395.1-226091-13	11.22	13.08	16.53	10.94	12.22	0	0	0	0	0	88.78	86.92	83.47	89.06	87.78	0	0	0	0	0
NW_020868395.1-235641-13	5.77	14.49	12.03	12.5	10.85	94.23	85.51	87.97	87.5	89.15	0	0	0	0	0	0	0	0	0	0
NW_020868395.1-242649-7	0	0	0	0	0	0	0	0	0	0	95.74	97.96	92.9	97.25	88.99	4.26	2.04	7.1	2.75	11.01
NW_020868395.1-268812-27	92.86	89.39	86.41	94.97	92.77	7.14	10.61	13.59	5.03	7.23	0	0	0	0	0	0	0	0	0	0
NW_020868395.1-272453-26	0	0	0	0	0	13.21	11.93	20.82	14.71	14.78	86.79	88.07	79.18	85.05	85.22	0	0	0	0.25	0
NW_020868395.1-274366-7	0	0	0	0	0	92.55	80.83	86.89	89.43	87.21	7.45	19.17	13.11	10.57	12.79	0	0	0	0	0
NW_020868396.1-158818-9	0	0	0	0	0	100	100	100	100	100	0	0	0	0	0	0	0	0	0	0
NW_020868397.1-349440-5	0	0	0	0	0	0	0	0	0	0	0	0	0	0	0	100	100	100	100	100
NW_020868400.1-54643-7	1.06	0	0.9	4.32	1.86	98.94	100	99.1	95.68	98.14	0	0	0	0	0	0	0	0	0	0
NW_020868400.1-75679-5	94.23	91.33	90.14	98.33	95.71	0	0	0	0	0	5.77	8.67	9.86	1.67	4.29	0	0	0	0	0
NW_020868400.1-78274-8	100	100	100	100	100	0	0	0	0	0	0	0	0	0	0	0	0	0	0	0
NW_020868400.1-141097-9	0	0	0	0	0	54.81	60.71	54.41	61.88	57.04	0	0	0	0	0	45.19	39.29	45.59	38.12	42.96
NW_020868401.1-124586-2	0	0	0	0	0	6	0	0	4.71	5.23	0	0	0	0	0	94	100	100	95.29	94.77
NW_020868402.1-66143-5	6	7.34	10.59	5.56	3.9	0	0	0	0	0	94	92.66	89.41	94.44	96.1	0	0	0	0	0
NW_020868402.1-107357-26	0	0	0	0	0	100	100	100	100	100	0	0	0	0	0	0	0	0	0	0
NW_020868402.1-124842-26	100	100	100	100	100	0	0	0	0	0	0	0	0	0	0	0	0	0	0	0
NW_020868402.1-162771-13	96	100	100	83.52	95.48	0	0	0	0	0	0	0	0	0	0	4	0	0	16.48	4.52
NW_020868402.1-218978-16	97.83	100	100	96.45	98.04	0	0	0	0	0	0	0	0	0	0	2.17	0	0	3.55	1.96
NW_020868402.1-431999-13	2.27	9.3	6.73	7.14	7.69	0	0	0	0	0	97.73	90.7	93.27	92.86	92.31	0	0	0	0	0
NW_020868402.1-483240-27	1.04	0	0	0.93	1.49	0	0	0	0	0	0	0	0	0	0	98.96	100	100	99.07	98.51
NW_020868402.1-689873-5	0	0	0	0	0	17.71	35.14	37.84	18.71	27.27	0	0	0	0	0	82.29	64.86	62.16	81.29	72.73
NW_020868402.1-773779-2	0	0	0	0.45	0	95.28	100	85.03	93.64	95.91	4.72	0	14.97	5.91	4.09	0	0	0	0	0
NW_020868402.1-808401-5	0	0	0	0	0	94.34	100	100	97.97	95.49	0	0	0	0	0	5.66	0	0	2.03	4.51
NW_020868403.1-64889-15	0	0	0.53	0	0	96.23	100	98.4	96.57	92.68	3.77	0	1.07	3.43	7.32	0	0	0	0	0
NW_020868403.1-173505-1	0	0	0	0	0	96.23	100	100	95.76	97.56	0	0	0	0	0	3.77	0	0	4.24	2.44
NW_020868404.1-6685-9	96.94	86.32	90.51	97.39	96.75	0	0	0	0	0	3.06	13.68	9.49	2.61	3.25	0	0	0	0	0
NW_020868406.1-148660-23	93	82.61	84.43	94.52	88.52	0	0	0	0	0	7	17.39	15.57	5.48	11.48	0	0	0	0	0
NW_020868406.1-160645-1	5.68	40.91	11.58	14.85	18.48	0	0	0	0	0	94.32	59.09	88.42	85.15	81.52	0	0	0	0	0
NW_020868407.1-8358-3	0	0	0	0	0	2.88	8.54	4.74	4.23	2.99	0	0	0	0.3	0.18	97.12	91.46	95.26	95.47	96.83
NW_020868407.1-33543-6	0	0	0	0	0	0	0	0	0	0	1.04	0	0	0	4.65	98.96	100	100	100	95.35
NW_020868408.1-147030-2	0	0	0	0	0	7.45	12.13	7.83	5.54	5.6	0	0	0	0	0	92.55	87.87	92.17	94.46	94.4
NW_020868408.1-212510-3	5.21	3.28	6.36	5.8	6.32	0	0	0	0	0	94.79	96.72	93.64	94.2	93.68	0	0	0	0	0
NW_020868408.1-220896-2	88.04	78.85	93.16	84.29	71.84	11.96	21.15	6.84	15.71	28.16	0	0	0	0	0	0	0	0	0	0
NW_020868408.1-244164-6	81.37	91.32	90.13	92.89	91.65	0	0	0	0.15	0	18.63	8.68	9.87	6.96	8.35	0	0	0	0	0
NW_020868409.1-4894-6	0	0	0	0	0	0	0	0	0	0	100	100	100	100	100	0	0	0	0	0
NW_020868409.1-165136-27	0	0	0	0	0	8.65	8.33	13.3	7.14	9.17	0	0	0	0	0	91.35	91.67	86.7	92.86	90.83
NW_020868409.1-176683-5	6.73	18.18	8.03	11.32	10.74	0	0	0.4	0	0	93.27	81.82	91.57	88.68	89.26	0	0	0	0	0
NW_020868409.1-211409-14	0	0	0	0	0	0	0	0	0	0	100	100	100	100	100	0	0	0	0	0
NW_020868409.1-216538-13	72.22	63.49	66.91	73.6	66.25	0	0	0	0	0	27.78	36.51	33.09	26.4	33.75	0	0	0	0	0
NW_020868409.1-238694-26	0	0	0	0.93	0	97	100	100	90.74	96.33	0	0	0	0	0	3	0	0	8.33	3.67
NW_020868409.1-256483-21	0	0	0	0	0	0	0	0	0	0	1.14	0	0	0	0	98.86	100	100	100	100
NW_020868409.1-473349-24	0	0	0	0	0	96.08	95.82	92.82	93.81	92.37	0	0	0	0	0	3.92	4.18	7.18	6.19	7.63
NW_020868409.1-880254-26	0	0	0	0	0	93.75	100	100	88.19	94.87	0	0	0	0	0	6.25	0	0	11.81	5.13
NW_020868411.1-82632-24	33.02	42.16	24.52	25.17	22.74	0	0	0	0	0	66.98	57.84	75.48	74.83	77.26	0	0	0	0	0
NW_020868411.1-136224-12	2.88	0	0	0	1.65	97.12	100	100	100	98.35	0	0	0	0	0	0	0	0	0	0
NW_020868411.1-192197-1	0	0	0	0	0	5	0.59	1.23	11.74	6.94	0	0	0	0	0	95	99.41	98.77	88.26	93.06
NW_020868412.1-124094-15	0	0	0	0	0	84.88	86.65	84.7	92.51	86.82	0	0	0	0	0	15.12	13.35	15.3	7.49	13.18
NW_020868413.1-43135-22	0	0	0	0	0	3.77	0.22	0	5.57	2.01	0	0	0	0	0	96.23	99.78	100	94.43	97.99
NW_020868413.1-124599-1	0	0	0	0	0	4.26	4.35	11.11	3.1	4.76	0	0	0	0	0	95.74	95.65	88.89	96.9	95.24
NW_020868413.1-201010-27	0	0	0	0	0	90.62	82.71	92.68	81.71	88.07	0	0	0	0	0	9.38	17.29	7.32	18.29	11.93
NW_020868413.1-333435-9	16.35	14.72	18.21	27.48	15.81	0	0	0	0	0	0	0	0	0	0	83.65	85.28	81.79	72.52	84.19
NW_020868413.1-359510-23	14.29	22.34	18.37	11.67	16.13	85.71	77.66	81.63	88.33	83.87	0	0	0	0	0	0	0	0	0	0
NW_020868413.1-448990-23	20.21	19.33	11.34	11.43	10.54	0	0	0	0	0	79.79	80.67	88.66	88.57	89.46	0	0	0	0	0
NW_020868414.1-28542-23	0	0	0	0	0	87.76	82.54	91.15	89.26	91.37	0	0	0	0	0	12.24	17.46	8.85	10.74	8.63
NW_020868415.1-66103-2	0	0	0	0	0	88.04	91.84	90.86	87.58	90.51	0	0	0	0	0	11.96	8.16	9.14	12.42	9.49
NW_020868415.1-118790-25	95.74	89.66	91.75	94.44	98.33	0	0	0	0	0	4.26	10.34	8.25	5.56	1.67	0	0	0	0	0
NW_020868415.1-156036-21	2.38	0	0	0	0	0	0	0	0	0	0	0	0	0	0	97.62	100	100	100	100
NW_020868415.1-405723-5	0	0	0	0	0	100	100	100	100	100	0	0	0	0	0	0	0	0	0	0
NW_020868415.1-482005-8	15.22	17.59	20.18	15.85	19.44	84.78	82.41	79.82	84.15	80.56	0	0	0	0	0	0	0	0	0	0
NW_020868415.1-516854-8	0	0	0	0.18	0	90.57	94.24	95.95	90.84	90.53	0	0	0	0	0	9.43	5.76	4.05	8.98	9.47
NW_020868415.1-740511-23	96	100	100	91.81	95.39	0	0	0	0	0	4	0	0	8.19	4.61	0	0	0	0	0
NW_020868415.1-922321-26	100	99.86	100	99.07	99.66	0	0.14	0	0	0.11	0	0	0	0	0	0	0	0	0.93	0.22
NW_020868415.1-1217327-8	0	0	0	0	0	9.43	9.07	18.08	5.87	9.82	0	0	0	0	0	90.57	90.93	81.92	94.13	90.18
NW_020868415.1-1222096-23	80.21	76.97	70.89	91.05	68.82	0	0	0	0	0	19.79	23.03	29.11	8.95	31.18	0	0	0	0	0
NW_020868415.1-1260594-14	0	0	0	0	0	31.25	34.1	29.54	30.84	33.93	0	0	0	0	0	68.75	65.9	70.46	69.16	66.07
NW_020868415.1-1508907-23	10.47	10.14	29.38	6.1	18.1	0	0	0	0	0	89.53	89.86	70.62	93.9	81.9	0	0	0	0	0
NW_020868415.1-1570747-3	1.96	0	0	0	4.17	0	0	0	0	0	98.04	100	100	100	95.83	0	0	0	0	0
NW_020868415.1-1644487-6	3	0	0	5.71	4.84	0	0	0	0	0	0	0	0	0	0	97	100	100	94.29	95.16
NW_020868416.1-37471-8	1.89	0	0	0.4	3.51	0	0	0	0	0	98.11	100	100	99.6	96.29	0	0	0	0	0.21
NW_020868416.1-93236-23	0	0	0	0	0	97.96	100	100	97.69	97.92	0	0	0	0	0	2.04	0	0	2.31	2.08
NW_020868417.1-46426-8	100	100	100	100	100	0	0	0	0	0	0	0	0	0	0	0	0	0	0	0
NW_020868417.1-182449-13	0	0	0	0	0	100	100	100	100	100	0	0	0	0	0	0	0	0	0	0
NW_020868417.1-328031-2	21.57	32.71	22.31	21.08	21.94	0	0	0	0	0	78.43	67.29	77.69	78.92	78.06	0	0	0	0	0
NW_020868418.1-340780-12	95.12	75.25	80.75	90.62	85.44	0	0	0	0	0	4.88	24.75	19.25	9.38	14.56	0	0	0	0	0
NW_020868419.1-82883-16	100	100	100	100	100	0	0	0	0	0	0	0	0	0	0	0	0	0	0	0
NW_020868420.1-17965-1	2.08	8.74	7.25	7.14	12.06	97.92	91.26	92.75	92.86	87.94	0	0	0	0	0	0	0	0	0	0
NW_020868422.1-18939-23	88.1	79.1	73.11	89.36	75	0	0	0	0	0	11.9	20.9	26.89	10.64	25	0	0	0	0	0
NW_020868422.1-30923-6	0	0	0	0	0	94.68	100	100	95.07	96.25	0	0	0	0	0	5.32	0	0	4.93	3.75
NW_020868422.1-49830-13	1.02	0	0	0	0.84	98.98	100	100	100	99.16	0	0	0	0	0	0	0	0	0	0
NW_020868422.1-114809-21	0	1.14	0	0	0	0	0	0	0	0	100	98.86	100	100	100	0	0	0	0	0
NW_020868422.1-131954-6	76.6	64.15	76.59	85	71.39	0	0	0	0	0	23.4	35.85	23.41	15	28.61	0	0	0	0	0
NW_020868422.1-174496-24	0	0	0	0	0.33	98.11	100	100	96.63	97.66	0	0	0	0	0	1.89	0	0	3.37	2.01
NW_020868422.1-191204-14	84.91	92.87	93.33	80.13	83	0	0	0	0	0	15.09	7.13	6.67	19.87	17	0	0	0	0	0
NW_020868422.1-194956-12	96.15	99.48	90.62	93.75	90.39	3.85	0.52	9.38	6.25	9.61	0	0	0	0	0	0	0	0	0	0
NW_020868424.1-330949-13	97.17	99.43	100	95.32	98.97	0	0	0	0	0	0	0.57	0	0	0	2.83	0	0	4.68	1.03
NW_020868425.1-4789-2	6.6	11.44	15.13	8.21	6.04	93.4	88.56	84.87	91.43	93.96	0	0	0	0	0	0	0	0	0.36	0
NW_020868425.1-34382-9	0	0	0	0	0	93.4	100	100	91.45	93.6	0	0	0	0	0	6.6	0	0	8.55	6.4
NW_020868425.1-51450-25	0	0	0.56	0	0	0	0	0	0	0	87	84.06	86.11	50.4	74.38	13	15.94	13.33	49.6	25.62
NW_020868425.1-580024-24	0	0	0	0	0	0.96	0	0	0	0	0	0	0	0	0	99.04	100	100	100	100
NW_020868425.1-612165-21	0	0.21	0	0	0	100	99.79	99.72	99.77	100	0	0	0	0	0	0	0	0.28	0.23	0
NW_020868426.1-17160-8	86.27	90.05	93.95	82.32	85.86	0	0	0	0	0	13.73	9.95	6.05	17.68	14.14	0	0	0	0	0
NW_020868426.1-66489-26	0	0	0	0	0	94.57	98.53	100	94.92	87.35	0	0	0	0	0	5.43	1.47	0	5.08	12.65
NW_020868426.1-83131-4	5.66	10.13	9.8	1.1	7.32	0	0	0	0	0	94.34	89.87	90.2	98.9	92.68	0	0	0	0	0
NW_020868426.1-112564-3	0	0	0	0	0	92.16	100	100	85.52	90.55	0	0	0	0	0	7.84	0	0	14.48	9.45
NW_020868426.1-128992-15	88.68	78.62	79.21	90.4	88.32	0	0	0	0	0	11.32	21.38	20.79	8.8	11.68	0	0	0	0.8	0
NW_020868427.1-28128-8	78.57	74.24	75.31	77.33	72.31	0	0	0	0	0	21.43	25.76	24.69	22.67	27.69	0	0	0	0	0
NW_020868427.1-29647-9	88.24	100	96.75	86.76	89.03	11.76	0	3.25	13.24	10.97	0	0	0	0	0	0	0	0	0	0
NW_020868427.1-218495-4	0	0	0	0	0	63.41	68.6	82.79	82.7	87.1	0	0	0	0	0	36.59	31.4	17.21	17.3	12.9
NW_020868427.1-271110-8	0	0	0	0	0	95.35	84.67	95.15	86.67	84.52	0	0	0	0	0	4.65	15.33	4.85	13.33	15.48
NW_020868427.1-306450-13	0	0	0	0	0	3	5.37	7.65	10.34	4.48	0	0	0	0	0	97	94.63	92.35	89.66	95.52
NW_020868427.1-320492-1	0	0	0	0	0	0	0	0	0	0	94.34	98.62	80.73	98.03	95.66	5.66	1.38	19.27	1.97	4.34
NW_020868427.1-322941-26	7.69	25.94	17.86	8.53	6.75	0	0	0	0	0	92.31	74.06	82.14	91.47	93.25	0	0	0	0	0
NW_020868427.1-348028-6	0	0	0	0	0	100	100	100	100	100	0	0	0	0	0	0	0	0	0	0
NW_020868427.1-567680-1	0	0	0	0	0	100	100	100	100	100	0	0	0	0	0	0	0	0	0	0
NW_020868427.1-701392-1	0	0	0	0	0	99.06	99.06	94.18	98.21	98.15	0	0	0	0	0.62	0.94	0.94	5.82	1.79	1.23
NW_020868428.1-299099-24	0	0	0	0	0	3.49	6.06	3.19	4.08	3.33	0	0	0	0	0	96.51	93.94	96.81	95.92	96.67
NW_020868428.1-321619-22	0	0	0	0	0	97.87	100	100	95.4	98.56	0	0	0	0	0	2.13	0	0	4.6	1.44
NW_020868429.1-54261-26	1.96	0	0	1.77	2.7	0	0	0	0	0	0	0	0	0	0	98.04	100	100	98.23	97.3
NW_020868429.1-59182-12	0	0	0	0	0	0	0	0	0	0	100	99.21	100	100	100	0	0.79	0	0	0
NW_020868429.1-212937-25	93.27	94.96	92.86	93.33	96.95	0	0	0	0	0	0	0	0	0	0	6.73	5.04	7.14	6.67	3.05
NW_020868429.1-258632-27	89.62	78.32	75.78	89.2	86.45	0	0	0	0	0	10.38	21.68	24.22	10.8	13.23	0	0	0	0	0.32
NW_020868429.1-290104-12	5.66	4.29	8.81	2.16	7.91	0	0	0	0	0	0	0	0	0	0	94.34	95.71	91.19	97.84	92.09
NW_020868429.1-383206-5	0	0	0	0.29	0	88.3	96.5	97.17	84.12	91.91	0	0	0	0	0	11.7	3.5	2.83	15.59	8.09
NW_020868430.1-310549-6	0	0	0	0	0	100	100	100	100	100	0	0	0	0	0	0	0	0	0	0
NW_020868431.1-137642-22	4.17	10.5	5.56	4.62	5.26	0	0	0	0	0	95.83	89.5	94.44	95.38	94.21	0	0	0	0	0.53
NW_020868431.1-291698-2	100	100	100	100	99.89	0	0	0	0	0	0	0	0	0	0	0	0	0	0	0.11
NW_020868431.1-424650-3	0	0	0	0	0	0	0	0	0	0	13	8.27	7.64	11.84	11.18	87	91.73	92.36	88.16	88.82
NW_020868431.1-431058-24	97.78	100	87.04	94.96	87.5	0	0	0	0	0	2.22	0	12.96	5.04	12.5	0	0	0	0	0
NW_020868431.1-491024-22	0	0	0	0	0	0	0.18	0	0	0	100	99.82	100	99.78	99.79	0	0	0	0.22	0.21
NW_020868431.1-678876-15	0	0	0	0	0	0	0.38	0	0	0	0	0	0	0	0	100	99.62	100	100	100
NW_020868431.1-705558-24	0	0	0	0	0	85.29	83.98	91.11	82.35	91.6	0	0	0	0	0	14.71	16.02	8.89	17.65	8.4
NW_020868431.1-711525-12	0	0	0	0	0	98.08	96.46	100	100	100	0	0	0	0	0	1.92	3.54	0	0	0
NW_020868433.1-26917-3	0	0	0	0	0	76	81.82	70.33	88.09	81.49	0	0	0	0	0	24	18.18	29.67	11.91	18.51
NW_020868433.1-41737-1	0	0	0	0	0	0	0	0	0	0	0	0	0	0	0	100	100	100	100	100
NW_020868433.1-99396-26	1.89	1.45	0	0.44	3.44	0	0	0	0	0	98.11	98.55	100	99.56	96.56	0	0	0	0	0
NW_020868433.1-123277-21	1.92	0	0	0	1.81	0	0	0	0	0	0	0	0	0	0	98.08	100	100	100	98.19
NW_020868433.1-169793-14	97.92	100	100	100	100	0	0	0	0	0	2.08	0	0	0	0	0	0	0	0	0
NW_020868433.1-174405-16	0	0	0	0.38	0.27	97.17	100	100	99.62	96	2.83	0	0	0	3.73	0	0	0	0	0
NW_020868433.1-208505-13	0	0	0	0	0	95.24	100	92.39	94.31	95.52	4.76	0	7.61	5.69	4.48	0	0	0	0	0
NW_020868434.1-182756-26	98.78	100	100	97.06	100	0	0	0	0	0	1.22	0	0	2.94	0	0	0	0	0	0
NW_020868434.1-218564-14	1.19	0	0	9.3	3.03	98.81	100	100	90.7	95.45	0	0	0	0	0	0	0	0	0	1.52
NW_020868434.1-220886-27	0	0	0	0	0	100	100	100	100	100	0	0	0	0	0	0	0	0	0	0
NW_020868434.1-239495-15	0	0	0	0	0	81.11	76.62	74.04	77.55	86.91	0	0	0	0	0	18.89	23.38	25.96	22.45	13.09
NW_020868434.1-264905-24	16.04	3.92	8.23	18.06	10.99	0	0	0	0	0	0	0	0	0	0	83.96	96.08	91.77	81.94	89.01
NW_020868434.1-265265-7	0	0	0	0	0	97.17	100	100	95.73	96.63	0	0	0	0	0	2.83	0	0	4.27	3.37
NW_020868435.1-57162-24	0	0	0	0	0	50	36.42	37.78	52.2	53.41	0	0	0	0	0	50	63.58	62.22	47.8	46.59
NW_020868435.1-61299-26	17.02	12.41	2.54	33.58	26.41	82.98	87.59	97.46	66.05	73	0	0	0	0	0	0	0	0	0.37	0.59
NW_020868435.1-63782-23	96.15	100	100	94.07	96.28	0	0	0	0	0	3.85	0	0	5.93	3.72	0	0	0	0	0
NW_020868435.1-87586-5	0	0	0	0	0	100	100	100	100	100	0	0	0	0	0	0	0	0	0	0
NW_020868435.1-104194-1	0	0	0	0	0	95.1	90.13	87.74	95.97	96.96	0	0	0	0	0	4.9	9.87	12.26	4.03	3.04
NW_020868435.1-348370-24	2.04	0	1.05	0	1.33	97.96	100	98.95	100	98.67	0	0	0	0	0	0	0	0	0	0
NW_020868436.1-2950-5	0	0	0.81	0	0	98.94	94.19	99.19	98.33	98.03	1.06	5.81	0	1.67	1.97	0	0	0	0	0
NW_020868436.1-149346-14	24.49	50.45	27.87	37.34	52.32	75.51	49.55	72.13	62.66	47.68	0	0	0	0	0	0	0	0	0	0
NW_020868436.1-517458-21	0	0	0	0	0	97.92	100	100	100	100	0	0	0	0	0	2.08	0	0	0	0
NW_020868436.1-621359-12	10.58	41.98	23.57	13.86	20.74	0	0	0	0	0	89.42	58.02	76.43	86.14	79.26	0	0	0	0	0
NW_020868436.1-856200-7	2.33	10	2.35	5.19	1.96	0	0	0	0	0	0	0	0	0	0	97.67	90	97.65	94.81	98.04
NW_020868437.1-329445-8	2.04	0	0	8.91	4.2	0	0	0	0	0	0	0	0	0	0	97.96	100	100	91.09	95.8
NW_020868437.1-363314-6	0	0	0	0	0	48.98	37.01	35.71	35.84	33.88	0	0	0	0	0	51.02	62.99	64.29	64.16	66.12
NW_020868438.1-193204-9	0	0	0	0	0	97.92	100	100	91.03	98.79	0	0	0	0	0	2.08	0	0	8.97	1.21
NW_020868439.1-22128-4	0	0	0	0	0	96.15	99.34	97.18	95.76	96.85	0	0	0	0	0	3.85	0.66	2.82	4.24	3.15
NW_020868439.1-76222-2	0	0	0	0	0	6.6	5.63	9.96	3.19	3.48	0	0	0	0	0	93.4	94.37	90.04	96.81	96.52
NW_020868439.1-261476-5	0	0	0	0	0	3.85	0	0	4.37	5.22	96.15	100	100	95.63	94.78	0	0	0	0	0
NW_020868439.1-409968-26	1.06	0	0	4.24	0	0	0	0	0	0	0	0	0	0	0	98.94	100	100	95.76	100
NW_020868439.1-505400-5	26.92	18.99	6.69	30	23.36	0	0	0	0	0	73.08	81.01	93.31	70	76.64	0	0	0	0	0
NW_020868439.1-555832-13	10.78	19.54	17.52	19.34	11.84	89.22	80.46	82.48	80.66	88.16	0	0	0	0	0	0	0	0	0	0
NW_020868440.1-185607-9	8.51	16.67	11.46	4.14	12.38	0	0	0.64	0	0	91.49	80.11	87.9	95.17	87.62	0	3.23	0	0.69	0
NW_020868440.1-252890-6	8.82	0	0	12.39	8.24	0	0	0	0.43	0	91.18	100	100	87.18	91.76	0	0	0	0	0
NW_020868440.1-255251-25	11.32	16.15	16.87	14.29	9.06	88.68	83.85	83.13	85.71	90.94	0	0	0	0	0	0	0	0	0	0
NW_020868440.1-291188-23	0	0	0	0	0	0	0	0	0	0	9	9.94	5.75	9.15	7.6	91	90.06	94.25	90.85	92.4
NW_020868440.1-291759-3	0	0	0	0.22	0	0	0	0	0	0	0	0	0	0	0	100	100	100	99.78	100
NW_020868441.1-6139-13	0	0	0	0	0	89.36	89.36	95.35	83.33	84.64	10.64	10.64	4.65	16.67	15.36	0	0	0	0	0
NW_020868441.1-110374-4	12.24	9.3	5.13	22.13	16	0	0	0	0	0	87.76	90.7	94.87	77.87	84	0	0	0	0	0
NW_020868441.1-268201-9	0	0	0	0	0	96.59	100	98.37	93.28	93.37	0	0	0	0	0	3.41	0	1.63	6.72	6.63
NW_020868441.1-561753-8	0	0	0	0	0	97.87	100	100	88.46	97.1	0	0	0	0	0	2.13	0	0	11.54	2.9
NW_020868441.1-628585-15	0	0	0	0.27	0	0	0	0	0	0	36.46	47.55	45.38	38.99	43.75	63.54	52.45	54.62	60.74	56.25
NW_020868441.1-641227-15	10.58	6.49	7.04	12.67	13.64	0	0	0	0	0	89.42	93.51	92.96	87.33	86.36	0	0	0	0	0
NW_020868442.1-182101-21	0	0	0	0.65	0	95.12	87.5	92.62	83.12	92.56	4.88	12.5	7.38	16.23	7.44	0	0	0	0	0
NW_020868442.1-237428-26	76.53	76.33	68.93	88.56	77.72	0	0	0	0	0	23.47	23.67	31.07	11.44	22.28	0	0	0	0	0
NW_020868442.1-243368-13	0	0	0	0	0.23	13.21	17.21	2.45	16.67	14.91	86.79	82.79	97.55	83.33	84.86	0	0	0	0	0
NW_020868442.1-412789-26	0	0	0	0	0	0	0.5	2.39	2.19	2.4	0	0	0	0	0	100	99.5	97.61	97.81	97.6
NW_020868444.1-187573-14	5.21	0.94	0.51	0	3.62	0	0	0	0	0	0	0	0	0.39	0	94.79	99.06	99.49	99.61	96.38
NW_020868444.1-256648-7	0	0	0	0	0	77.88	65.97	56.83	88.34	78.55	0	0	0	0	0	22.12	34.03	43.17	11.66	21.45
NW_020868444.1-477673-25	85.58	92.79	92.31	90.63	85.92	0	0	0	0	0	14.42	7.21	7.69	9.37	14.08	0	0	0	0	0
NW_020868444.1-550904-2	99.06	100	100	96.81	97.98	0	0	0	0	0	0	0	0	0	0	0.94	0	0	3.19	2.02
NW_020868444.1-552308-15	0	0	0	0	0	7.95	24.44	6.93	11.99	6.98	92.05	75.56	93.07	88.01	93.02	0	0	0	0	0
NW_020868444.1-613989-2	100	99.66	100	100	100	0	0.17	0	0	0	0	0.17	0	0	0	0	0	0	0	0
NW_020868444.1-643535-23	0	0	0	0	0	0	0	0	0	0	3.77	0	0	5.81	4.13	96.23	100	100	94.19	95.87
NW_020868444.1-692253-7	12.24	28.14	21	13.58	19.06	87.76	71.86	79	86.42	80.94	0	0	0	0	0	0	0	0	0	0
NW_020868444.1-725690-16	0	0	0	0	0	100	100	100	100	100	0	0	0	0	0	0	0	0	0	0
NW_020868444.1-808892-16	97.92	100	100	95.59	95.45	0	0	0	0	0	0	0	0	0	0	2.08	0	0	4.41	4.55
NW_020868444.1-842779-13	8.7	9.68	3.24	6.06	12.61	0	0	0	0	0	91.3	90.32	96.76	93.94	87.39	0	0	0	0	0
NW_020868445.1-87335-25	94.68	92.92	95.48	98.68	95.97	5.32	7.08	4.52	1.32	4.03	0	0	0	0	0	0	0	0	0	0
NW_020868446.1-172412-27	0	0	0	0	0	27.36	46.12	45.76	25.29	29.26	72.64	53.88	54.24	74.71	70.74	0	0	0	0	0
NW_020868447.1-46583-16	14.42	19.78	16.39	14.55	18.26	0	0	0.82	0	0	85.58	80.22	82.79	85.45	81.74	0	0	0	0	0
NW_020868447.1-131186-23	0	0	0	0	0	8.33	6.73	11.19	9.4	15.93	0	0	0	0	0	91.67	93.27	88.81	90.6	84.07
NW_020868447.1-262552-7	0	0	0	0	0	0	0	0	0	0	0	0	0	0	0	100	100	100	100	100
NW_020868447.1-323847-23	0	0	0	0	0	0.96	0	0	1.52	0.37	0	0	0	0	0	99.04	100	100	98.48	99.63
NW_020868447.1-323877-2	0	0.57	0	0	0	100	99.43	100	100	100	0	0	0	0	0	0	0	0	0	0
NW_020868447.1-527045-6	0	0	0	0	0	98.08	100	100	98.3	97.39	0	0	0	0	0	1.92	0	0	1.7	2.61
NW_020868447.1-626072-27	2.88	0.86	3.72	1.36	0.55	0	0	0.47	0	0	97.12	99.14	95.81	98.64	99.45	0	0	0	0	0
NW_020868447.1-729303-14	96.08	97.51	96.1	98.72	99.68	0	0	0	0	0	3.92	2.49	3.9	1.28	0.32	0	0	0	0	0
NW_020868447.1-807265-6	95.19	98.1	92.66	97.55	93.81	0	0	0	0	0	0	0	0	0	0	4.81	1.9	7.34	2.45	6.19
NW_020868447.1-809795-16	98.94	100	100	100	100	0	0	0	0	0	0	0	0	0	0	1.06	0	0	0	0
NW_020868447.1-887175-22	98.86	100	100	100	100	0	0	0	0	0	1.14	0	0	0	0	0	0	0	0	0
NW_020868447.1-930479-22	21.74	21.07	26.83	26.47	24.17	0	0	0	0	0	78.26	78.64	73.17	73.53	75.83	0	0.3	0	0	0
NW_020868447.1-1026820-12	94.23	100	96.77	93.66	94.76	0	0	0	0	0	0	0	0	0	0	5.77	0	3.23	6.34	5.24
NW_020868447.1-1183379-8	0	0	0	0	0	95.1	91.75	75.34	99.46	96.95	0	0	0	0	0	4.9	8.25	24.66	0.54	3.05
NW_020868447.1-1313346-14	0	0	0.5	0	0	0	0	0.5	0	0.46	18.63	35	31.66	14.62	24.54	81.37	65	67.34	85.38	75
NW_020868447.1-1314136-12	6.67	10.87	8.33	6.32	6.73	0	0	0	0	0	0	0	0	0	0	93.33	89.13	91.67	93.68	93.27
NW_020868447.1-1322558-4	0	0	0	0	0	31.73	27.1	26.85	38.14	34.34	0	0	0	0	0	68.27	72.9	73.15	61.86	65.66
NW_020868447.1-1393723-4	75.49	89.74	83.55	64.39	75	0	0	0.32	0	0.36	24.51	10.26	16.13	35.61	24.64	0	0	0	0	0
NW_020868447.1-1422470-27	83.65	50.59	84.19	81.11	64.47	0	0	0	0	0	16.35	49.41	15.81	18.89	35.53	0	0	0	0	0
NW_020868447.1-1429143-13	0	0	0	0	0	97.17	100	100	96.56	93.87	2.83	0	0	3.44	6.13	0	0	0	0	0
NW_020868447.1-1432293-22	100	100	100	100	100	0	0	0	0	0	0	0	0	0	0	0	0	0	0	0
NW_020868447.1-1480939-22	0	0	0	0	0	31	48.77	46.97	37.38	29.38	69	51.23	53.03	62.62	70.62	0	0	0	0	0
NW_020868448.1-117647-25	0	0	0	0	0	3.19	0	7.89	1.73	1.76	96.81	100	92.11	98.27	98.24	0	0	0	0	0
NW_020868448.1-248726-6	100	100	100	100	100	0	0	0	0	0	0	0	0	0	0	0	0	0	0	0
NW_020868448.1-285124-24	0	0	0	0	0	89.8	80.29	89	85.56	73.72	10.2	19.71	11	14.44	26.28	0	0	0	0	0
NW_020868449.1-44750-24	0	0	0	0	0	0	0	0	0	0	0	0	0	0	0	100	100	100	100	100
NW_020868450.1-100062-16	2.88	3.65	3.87	3.17	3.52	0	0	0	0	0	97.12	96.35	96.13	96.83	96.48	0	0	0	0	0
NW_020868450.1-102569-22	0	0	0	0	0	39.58	27.72	39.53	47.38	59.11	0	0	0	0	0	60.42	72.28	60.47	52.62	40.89
NW_020868451.1-75194-4	87.25	84.11	86	78.46	77.73	0	0	0	0	0	12.75	15.89	14	21.54	22.27	0	0	0	0	0
NW_020868451.1-155109-3	0	0	0	0	0	98	100	100	95.19	96.97	0	0	0	0	0	2	0	0	4.81	3.03
NW_020868451.1-196611-4	0	0	0	0	0	88.24	74.23	88.48	82.59	84.33	0	0	0	0	0	11.76	25.77	11.52	17.41	15.67
NW_020868451.1-261055-5	100	100	100	100	100	0	0	0	0	0	0	0	0	0	0	0	0	0	0	0
NW_020868451.1-288220-22	0	0	0	0	0	0	0	0	0	0	0	0	0	0	0	100	100	100	100	100
NW_020868452.1-52730-4	0	0	0	0.37	0	16.33	30	33.33	14.29	20.92	0	0	0	0	0	83.67	70	66.67	85.35	79.08
NW_020868452.1-159561-4	0	0	0	0	0	47.96	53.93	60.1	37.8	50.43	0	0.52	0	0	0	52.04	45.55	39.9	62.2	49.57
NW_020868453.1-592835-3	4.76	19.67	13.79	2.44	3.96	0	0	0	0	0	95.24	80.33	86.21	97.56	96.04	0	0	0	0	0
NW_020868453.1-670249-14	100	100	100	100	100	0	0	0	0	0	0	0	0	0	0	0	0	0	0	0
NW_020868453.1-688978-25	83.72	82	74.89	85.09	75.68	0	0	0	0	0	0	0	0	0	0	16.28	18	25.11	14.91	24.32
NW_020868453.1-737020-24	0	0	0	0	0	96.15	87.91	97.01	99.58	94.5	0	0	0	0	0	3.85	12.09	2.99	0.42	5.5
NW_020868453.1-768246-16	0	3.37	0	0	0	90.62	96.63	99.22	80.16	88.5	0	0	0.78	0	0	9.38	0	0	19.84	11.5
NW_020868453.1-859193-13	4.81	0	3.24	7.88	7.39	95.19	100	96.76	92.12	92.61	0	0	0	0	0	0	0	0	0	0
NW_020868455.1-9910-15	0	0	0	0	0	94.32	90.32	92.14	89.73	89.29	0	0	0	0	0	5.68	9.68	7.86	10.27	10.71
NW_020868455.1-98374-3	97.06	100	100	93.94	100	0	0	0	0	0	2.94	0	0	6.06	0	0	0	0	0	0
NW_020868455.1-103332-16	0	0	0	0	0	85.87	93.26	83.21	91.67	92.91	0	0	0	0	0	14.13	6.74	16.79	8.33	7.09
NW_020868455.1-443970-22	0	0	0	0	0	4.35	27.66	8.7	5.56	8.89	0	0	0	0	0	95.65	72.34	91.3	94.44	91.11
NW_020868455.1-833894-25	5.77	11.68	8.8	2.45	3.63	0	0	0	0	0	94.23	88.32	91.2	97.55	96.37	0	0	0	0	0
NW_020868456.1-102150-8	0	0	0	0	0	73.53	75.17	67.95	74.19	77.6	0	0	0	0	0	26.47	24.83	32.05	25.81	22.4
NW_020868457.1-53211-23	78.57	82.57	77.88	69.28	77.17	0	0	0	0	0	0	0	0	0	0	21.43	17.43	22.12	30.72	22.83
NW_020868457.1-55891-9	2.17	0	0	8.86	1.19	97.83	100	100	91.14	98.81	0	0	0	0	0	0	0	0	0	0
NW_020868457.1-60470-16	79.25	68.87	74.15	81.04	81.03	0	0	0	0	0	0	0	0	0	0	20.75	31.13	25.85	18.96	18.97
NW_020868457.1-186121-4	90.2	87.88	95.97	96.23	85.44	0	0	0	0	0	9.8	12.12	4.03	3.77	14.56	0	0	0	0	0
NW_020868457.1-193026-6	94.23	100	100	82.06	97.54	0	0	0	0	0	5.77	0	0	17.94	2.46	0	0	0	0	0
NW_020868457.1-374328-26	97.87	99.56	100	95.48	100	0	0	0	0.45	0	0	0	0	0	0	2.13	0.44	0	4.07	0
NW_020868458.1-219057-8	0	0	0	0	0	3.92	6.9	11.82	1.84	4	0	0	0	0	0	96.08	93.1	88.18	98.16	96
NW_020868458.1-363363-6	0	1.11	0	0	0	92.05	95.56	99.04	80	87.96	0	0	0	0	0	7.95	3.33	0.96	20	12.04
NW_020868458.1-365324-26	0	0	0	0	0	97.62	100	98.54	94.05	100	0	0	0	0	0	2.38	0	1.46	5.95	0
NW_020868458.1-417403-16	2.83	0	2.83	6.1	0.67	0	0	0	0	0	0	0	0	0	0	97.17	100	97.17	93.9	99.33
NW_020868458.1-510289-21	1.06	0	0	0.58	3.64	0	0	0	0	0	98.94	98.82	100	99.42	96.36	0	1.18	0	0	0
NW_020868458.1-535367-27	80.77	83.08	73.68	82.11	77.14	0	0	0	0	0	0	0	0	0	0	19.23	16.92	26.32	17.89	22.86
NW_020868458.1-826344-16	0	0	0	0	0	97.12	97.26	97	100	98.41	0	0	0	0	0	2.88	2.74	3	0	1.59
NW_020868458.1-833329-26	0	0	0	0	0	81.82	71.05	68.37	77.33	69.97	0	0	0	0	0	18.18	28.95	31.63	22.67	30.03
NW_020868458.1-949885-6	0	0	0	0	0	43.33	0	1.83	68.54	38.81	0	0	0	0	0	56.67	100	98.17	31.46	61.19
NW_020868458.1-1265166-24	0	0	0	0	0	96.81	97.56	95.75	90	99.14	0	0	0	0	0	3.19	2.44	4.25	10	0.86
NW_020868459.1-56561-7	0	0	0	0	0	0	0	0	0	0	11	10.68	16.67	8.5	1.79	89	89.32	83.33	91.5	98.21
NW_020868459.1-68233-3	98.08	100	100	99.37	99.13	0	0	0	0	0	1.92	0	0	0.63	0.87	0	0	0	0	0
NW_020868459.1-346170-21	85.71	88.28	81.55	92.03	90.85	0	0	0	0	0	14.29	11.72	18.45	7.97	9.15	0	0	0	0	0
NW_020868459.1-437478-23	100	100	100	100	100	0	0	0	0	0	0	0	0	0	0	0	0	0	0	0
NW_020868459.1-461893-26	0	0	0	0	0	100	100	100	100	100	0	0	0	0	0	0	0	0	0	0
NW_020868459.1-490938-6	0	0	0	0	0	0	0	0	0	0.26	0	0	0	0	0	100	100	100	100	99.74
NW_020868459.1-506648-4	0	0	0	0	0	0	0	0	0	0	0	0	0.43	0	0	100	100	99.57	100	100
NW_020868459.1-600528-6	0	0	0	0	0	0	0	0.5	0	0	0	0	0	0	0	100	100	99.5	100	100
NW_020868459.1-657334-8	85.85	86.82	85.2	81.68	81.27	0	0	0	0	0	14.15	13.18	14.8	18.32	18.73	0	0	0	0	0
NW_020868460.1-163004-15	0	0	0	0	0	0	0	0.25	0	0	0	0	0	0	0	100	100	99.75	100	100
NW_020868460.1-177534-9	0	0	0	0	0	99.02	100	100	98.55	98.82	0	0	0	0	0	0.98	0	0	1.45	1.18
NW_020868460.1-215496-23	2	0	3.58	0.43	2.24	0	0	0	0	0	98	100	96.42	99.57	97.76	0	0	0	0	0
NW_020868461.1-239013-23	18	25.87	28.04	21.92	26.74	0	0	0	0	0	82	74.13	71.96	78.08	73.26	0	0	0	0	0
NW_020868461.1-340425-9	4.9	18.73	10.94	11.68	7.12	0	0	0	0	0	0	0	0	0	0	95.1	81.27	89.06	88.32	92.88
NW_020868462.1-16131-7	3	8.18	5.1	3.07	4.39	0	0	0	0	0	0	0	0	0	0	97	91.82	94.9	96.93	95.61
NW_020868463.1-71957-15	3.19	17.58	2.15	9.94	11.93	0	0	0	0	0	96.81	82.42	97.85	90.06	88.07	0	0	0	0	0
NW_020868463.1-100292-2	24.49	4.85	13.04	27.37	17.71	0	0	0	0	0	0	0	0	0	0	75.51	95.15	86.96	72.63	82.29
NW_020868463.1-115943-2	90.91	82.98	86.59	82.61	90.42	0	0	0	0	0.32	9.09	17.02	13.41	16.3	9.27	0	0	0	1.09	0
NW_020868463.1-117827-26	0	0	0	0	0	94.9	96.61	78.82	91.72	80.18	0	0	0	0	0	5.1	3.39	21.18	8.28	19.82
NW_020868463.1-152222-14	0	0	0	0	0	75.96	86.48	77.89	81.75	77.83	0	0	0	0	0	24.04	13.52	22.11	18.25	22.17
NW_020868463.1-172627-14	97.96	100	100	86.83	94.74	2.04	0	0	13.17	5.26	0	0	0	0	0	0	0	0	0	0
NW_020868463.1-235732-16	0	0	0	0	0	0	0	0	0	0	2.08	0	0	3.15	0.73	97.92	100	100	96.85	99.27
NW_020868467.1-19206-13	0	0	0	0	0	97.06	100	99.1	96.97	95.05	0	0	0	0	0	2.94	0	0.9	3.03	4.95
NW_020868467.1-127248-2	16.67	18.84	21.21	9.49	15.06	0	0	0	0	0	83.33	81.16	78.79	90.51	84.94	0	0	0	0	0
NW_020868468.1-272930-9	96.81	92.02	93.75	97.95	99.01	0	0.61	0	0.41	0	3.19	6.13	6.25	1.64	0.99	0	1.23	0	0	0
NW_020868468.1-302995-26	93	94.76	98.39	94.09	89.88	0	0.48	0	0	0	0	0	0	0	0	7	4.76	1.61	5.91	10.12
NW_020868468.1-606484-23	4.08	0	0	5.17	3.54	95.92	100	100	94.83	96.46	0	0	0	0	0	0	0	0	0	0
NW_020868468.1-897348-14	0	0	0	0	0	0	0	0	0	0	0	0	0	0	0	100	100	100	100	100
NW_020868468.1-927374-6	0	0	0	0	0	0.98	0	0	2.75	0.65	99.02	100	100	97.25	99.35	0	0	0	0	0
NW_020868468.1-960101-23	1.02	0	3.12	1.1	0	98.98	100	96.88	98.9	100	0	0	0	0	0	0	0	0	0	0
NW_020868468.1-1177452-21	0	0	0	0	0	0	0	0	0	0	0	0	0	0	0	100	100	100	100	100
NW_020868468.1-1310309-3	0	0	0	0	0	5.1	10.3	9.63	16.6	11.18	0	0	0	0	0	94.9	89.7	90.37	83.4	88.82
NW_020868468.1-1380543-27	0	0	0	0	0	98.08	100	100	100	95.6	0	0	0	0	0	1.92	0	0	0	4.4
NW_020868468.1-1384781-3	10.87	32.73	25.86	14.04	16.57	0	0	0	0	0	0	0	0	0	0	89.13	67.27	74.14	85.96	83.43
NW_020868469.1-622081-4	0	0	0	0	0	100	100	100	100	100	0	0	0	0	0	0	0	0	0	0
NW_020868469.1-720122-16	9.18	21.43	24.68	7.26	18.28	0	0	0	0	0	0	0	0	0	0	90.82	78.57	75.32	92.74	81.72
NW_020868470.1-145095-23	0	0	0	0	0	98.78	91.43	92.31	100	92.45	0	0	0	0	0	1.22	8.57	7.69	0	7.55
NW_020868472.1-94448-14	98.11	100	100	93.69	97.59	0	0	0	0	0	1.89	0	0	6.31	2.41	0	0	0	0	0
NW_020868472.1-303890-27	0	0	0	0	0	0	0	0	0	0	2.22	0	0	0	0.35	97.78	100	100	100	99.65
NW_020868472.1-397833-15	0	0	0	0	0	3.06	5.32	8	0	5.83	0	0	0	0	0	96.94	94.68	92	100	94.17
NW_020868473.1-56414-16	0	0.4	0	0	0	2.04	0	0	0	1.72	97.96	99.6	100	100	98.28	0	0	0	0	0
NW_020868473.1-153781-3	0	0	0	0	0	11.46	13.61	27.85	17.81	14.29	0	0	0	0.4	0	88.54	86.39	72.15	81.78	85.71
NW_020868473.1-177892-5	0	0	0	0	0	5.56	17.99	16.15	10.46	20.95	0	0	0	0	0	94.44	82.01	83.85	89.54	79.05
NW_020868473.1-179692-26	3	13.21	5.88	4.82	3.73	0	0	0	0	0	97	86.79	94.12	95.18	95.85	0	0	0	0	0.41
NW_020868474.1-3613-22	100	100	100	100	100	0	0	0	0	0	0	0	0	0	0	0	0	0	0	0
NW_020868474.1-229031-25	0	0	0	0	0	23.86	22.52	28.3	9.81	12.07	0	0	0	0	0	76.14	77.48	71.7	90.19	87.93
NW_020868474.1-286129-16	10.87	11.05	1.43	7.94	6.17	0	0	0	0	0	89.13	88.95	98.57	92.06	93.83	0	0	0	0	0
NW_020868474.1-425441-15	4.17	0	0	5.56	6.52	95.83	100	100	94.44	93.48	0	0	0	0	0	0	0	0	0	0
NW_020868474.1-500906-12	0	0	0	0	0	0	0	0	0	0	8.16	14.47	15.65	3.23	21.15	91.84	85.53	84.35	96.77	78.85
NW_020868474.1-605436-5	5.95	1.56	12.5	7.8	1.75	0	0	0	0	0	94.05	98.44	87.5	92.2	98.25	0	0	0	0	0
NW_020868474.1-674460-5	92.86	72.97	89.38	84.62	87.14	0	0	0	0	0	7.14	27.03	10.62	15.38	12.86	0	0	0	0	0
NW_020868474.1-773888-27	95	97.9	96.38	96.75	96.28	0	0	0	0	0	0	0	0	0	0	5	2.1	3.62	3.25	3.72
NW_020868474.1-833994-5	0	0	0	0	0	26	31.46	27.78	23.36	29.76	0	0	0	0	0	74	68.54	72.22	76.64	70.24
NW_020868474.1-1014172-27	95	98.99	89.38	98.76	98.28	5	1.01	10.62	1.24	1.72	0	0	0	0	0	0	0	0	0	0
NW_020868474.1-1093693-27	4.72	1.9	11.38	2.95	5.82	0	0	0	0	0.14	95.28	98.1	88.62	97.05	94.04	0	0	0	0	0
NW_020868474.1-1141768-27	0	0	0	0	0	100	100	100	99.41	100	0	0	0	0	0	0	0	0	0.59	0
NW_020868474.1-1214808-25	0	0	0	0	0.32	1.89	0.4	0	1.36	1.29	98.11	99.6	100	98.64	98.39	0	0	0	0	0
NW_020868474.1-1216482-6	0	0	0	0	0	96.94	100	100	97.22	95.34	3.06	0	0	2.78	4.66	0	0	0	0	0
NW_020868474.1-1246603-23	0	0	0	0	0	96.23	100	100	89.35	97.55	0	0	0	0	0	3.77	0	0	10.65	2.45
NW_020868474.1-1253329-1	96.94	100	100	100	95.37	0	0	0	0	0	3.06	0	0	0	4.63	0	0	0	0	0
NW_020868477.1-142418-26	0	0	0	0	0	81.11	92.13	82.25	88.29	89.16	18.89	7.87	17.75	11.71	10.84	0	0	0	0	0
NW_020868477.1-326713-6	0	0	0	0	0	3.57	25	4.07	3.64	2.3	0	0	0	0	0	96.43	75	95.93	96.36	97.7
NW_020868477.1-655433-16	0	0	0	0	0	97.96	88.73	95.02	94.44	98.97	0	0	0	0	0	2.04	11.27	4.98	5.56	1.03
NW_020868477.1-666718-21	0	0	0	0	0	95.92	92.75	90.7	98.22	98.7	0	0	0	0	0	4.08	7.25	9.3	1.78	1.3
NW_020868477.1-774063-2	0	0	0	0	0	79.76	54.05	70.59	58.53	66.67	0	0	0	0	0	20.24	45.95	29.41	41.47	33.33
NW_020868479.1-300643-6	11.76	6.72	12.89	0.92	10.16	0	0	0	0	0	0	0	0	0	0	88.24	93.28	87.11	99.08	89.84
NW_020868479.1-408792-14	0	0	0	0	0	95.28	93.86	97.06	96.09	97.33	0	0	0	0	0	4.72	6.14	2.94	3.91	2.67
NW_020868480.1-68637-9	0	0	0	0	0	85.42	82.61	79.17	91.36	83.9	14.58	17.39	20.83	8.64	16.1	0	0	0	0	0
NW_020868480.1-68832-25	0	0	0	0	0	97.67	89.13	95.3	94.44	94.5	0	0	0	0	0	2.33	10.87	4.7	5.56	5.5
NW_020868481.1-74296-23	0	0	0	0	0	98	99	100	100	91.43	0	0	0	0	0	2	1	0	0	8.57
NW_020868481.1-151757-27	0	0	0	0	0	7.69	0	0	12.59	11.97	0	0	0	0	0	92.31	100	100	87.41	88.03
NW_020868481.1-514381-27	0	0	0	0	0	96.74	98.48	100	86.08	90.62	0	1.52	0	0	0	3.26	0	0	13.92	9.38
NW_020868481.1-646282-8	0	0	0	0	0	100	100	100	100	100	0	0	0	0	0	0	0	0	0	0
NW_020868481.1-701309-12	0	0	0	0.68	0	100	100	100	99.32	100	0	0	0	0	0	0	0	0	0	0
NW_020868481.1-723065-14	0	0	0	0	0	0	0	0	0	0.43	1.96	0	0	0.81	0	98.04	100	100	99.19	99.57
NW_020868482.1-46571-15	0	0	0	0	0	73.08	87.08	82.39	77.74	76.92	0	0	0	0	0	26.92	12.92	17.61	22.26	23.08
NW_020868482.1-263461-6	0	0	0	0	0	95.35	97.56	95.18	91.67	93.59	0	0	0	0	0	4.65	2.44	4.82	8.33	6.41
NW_020868482.1-267444-4	100	100	100	99.76	100	0	0	0	0.24	0	0	0	0	0	0	0	0	0	0	0
NW_020868482.1-381994-3	0	0	0	0	0	2.88	0	0	4.46	4.62	0	0	0	0	0	97.12	100	100	95.54	95.38
NW_020868482.1-426452-6	0	0	0	0	0	97.96	96.63	93.55	93.98	96.98	0	0	0	0	0	2.04	3.37	6.45	6.02	3.02
NW_020868482.1-430133-15	6.67	14.47	9.43	0	7.17	93.33	85.53	90.57	100	92.83	0	0	0	0	0	0	0	0	0	0
NW_020868483.1-226089-25	0	0	0	0	0	90.82	92.68	93.5	83.33	79.41	0	0	0	0	0	9.18	7.32	6.5	16.67	20.59
NW_020868483.1-243859-6	97.83	100	100	99.21	98.5	0	0	0	0	0	0	0	0	0	0	2.17	0	0	0.79	1.5
NW_020868483.1-318941-14	0	0	0	0	0	97.92	100	100	100	98.02	0	0	0	0	0	2.08	0	0	0	1.98
NW_020868483.1-406576-14	0	0	0	0	0	86.27	91.1	90.34	85.14	83.47	0	0	0	0	0	13.73	8.9	9.66	14.86	16.53
NW_020868483.1-407107-14	4.72	10.24	10.25	1.74	3.69	0	0	0	0	0	95.28	89.76	89.34	98.26	96.31	0	0	0.41	0	0
NW_020868483.1-460049-16	0	0	0	0	0	98.11	100	100	96.67	96.36	1.89	0	0	3.33	3.64	0	0	0	0	0
NW_020868483.1-541133-12	2.83	0	0.58	0	11.59	0	0	0	0	0	0	0	0	0	0	97.17	100	99.42	100	88.41
NW_020868484.1-330140-26	100	100	100	99.58	100	0	0	0	0	0	0	0	0	0.42	0	0	0	0	0	0
NW_020868485.1-35574-2	0	0	0	0	0	89.58	70.31	78.79	95.07	91.86	0	0.52	0	0	0	10.42	29.17	21.21	4.93	8.14
NW_020868485.1-131862-22	0	0	0	0	0	97.12	100	99.77	93.65	97.54	0	0	0.23	0	0	2.88	0	0	6.35	2.46
NW_020868485.1-287712-12	0	0	0	0	0	96.74	95.24	89.02	97.66	98.41	0	0	0	0	0	3.26	4.76	10.98	2.34	1.59
NW_020868485.1-688794-22	0	0	0	0	0	81.4	75.52	77.51	85.94	81.75	0	0	0	0	0	18.6	24.48	22.49	14.06	18.25
NW_020868485.1-789745-25	0	0	0	0	0	92.71	99.4	95.97	86.78	95.12	0	0	0	0	0	7.29	0.6	4.03	13.22	4.88
NW_020868485.1-791590-8	0	0	0	0	0	97.92	100	99.34	95.62	97.86	0	0	0	0	0	2.08	0	0.66	4.38	2.14
NW_020868486.1-16110-21	0	0	0	0	0	83.67	83.82	71.2	86.42	86.05	0	0	0	0.41	0	16.33	16.18	28.8	13.17	13.95
NW_020868486.1-271576-26	0	0	0	0	0	5.21	0	0	4.43	3.7	0	0	0	0	0.62	94.79	100	100	95.57	95.68
NW_020868489.1-186754-2	0	0	0	0	0.19	73.58	77.43	73.42	60.67	77.74	26.42	22.12	26.58	39.33	22.08	0	0.44	0	0	0
NW_020868489.1-227693-27	11.22	26.75	21.61	15.62	26.46	88.78	73.25	77.89	84.38	73.54	0	0	0.5	0	0	0	0	0	0	0
NW_020868489.1-272389-14	98.78	100	100	98.15	95.17	0	0	0	0	0	0	0	0	0	0	1.22	0	0	1.85	4.83
NW_020868493.1-11242-2	0	0	0	0	0	89.36	77.04	77.17	84.09	76.51	0	0	0	0	0	10.64	22.96	22.83	15.91	23.49
NW_020868493.1-13926-23	0	0	0	0	0	82.08	77.11	84.92	90.43	81.95	0	0	0	0	0	17.92	22.89	15.08	9.57	18.05
NW_020868493.1-112742-1	2.88	0	0	0	2.44	97.12	100	100	100	97.56	0	0	0	0	0	0	0	0	0	0
NW_020868493.1-295931-27	0	0	0	1.05	0	98.96	100	100	98.95	99.35	0	0	0	0	0	1.04	0	0	0	0.65
NW_020868493.1-424695-6	33.67	32.26	46.51	37.56	32.86	0	0	0	0	0	66.33	67.74	53.49	62.44	67.14	0	0	0	0	0
NW_020868493.1-444054-6	85.87	77.27	89.45	75.64	73.08	14.13	22.73	10.55	24.36	26.92	0	0	0	0	0	0	0	0	0	0
NW_020868493.1-490774-14	0	0	0	0	0	96.74	100	100	96.88	94.2	0	0	0	0	0	3.26	0	0	3.12	5.8
NW_020868493.1-499817-6	2.04	0	0	0	5	0	0	0	0	0	97.96	100	100	100	95	0	0	0	0	0
NW_020868493.1-628558-12	6.12	1.37	1.56	7.33	6.57	0	0	0	0	0	0	0	0	0	0	93.88	98.63	98.44	92.67	93.43
NW_020868493.1-666046-22	0	0	0	0	0	81.13	90.53	84.69	81.19	87.33	0	0	0	0	0	18.87	9.47	15.31	18.81	12.67
NW_020868493.1-835372-24	0	0	0	0	0	0	0	0	0	0	20.83	17.86	27.59	26.02	23.95	79.17	82.14	72.41	73.98	76.05
NW_020868494.1-162141-16	93.33	77.14	93.28	98.53	94.84	6.67	22.86	6.72	1.47	5.16	0	0	0	0	0	0	0	0	0	0
NW_020868494.1-309794-9	1.22	0	0	0	2.08	98.78	100	100	100	97.92	0	0	0	0	0	0	0	0	0	0
NW_020868494.1-473968-2	0	0	0	0	0	0	0	0	0	0	100	100	100	100	100	0	0	0	0	0
NW_020868494.1-633151-8	2.08	0	0	3.41	0.56	97.92	100	100	96.59	99.44	0	0	0	0	0	0	0	0	0	0
NW_020868494.1-786033-9	6.25	13.28	3.81	9.57	14.44	0	0.78	0	0	0	93.75	83.59	96.19	90.43	85.56	0	2.34	0	0	0
NW_020868494.1-840906-5	2.83	0	0	8.91	1.69	0	0	0	0	0	97.17	100	100	91.09	98.31	0	0	0	0	0
NW_020868494.1-891491-26	0	0	0	0	0	95.28	97.05	90.94	96.6	95.19	0	0	0.3	0	0	4.72	2.95	8.76	3.4	4.81
NW_020868494.1-980520-23	60.2	69.72	64.71	49.04	59.85	39.8	30.28	35.29	50.96	40.15	0	0	0	0	0	0	0	0	0	0
NW_020868495.1-327554-27	2.04	0	0	5.5	12	0	0	0	0	0	97.96	100	100	94.5	88	0	0	0	0	0
NW_020868496.1-166493-15	0	0	0	0	0	97.83	100	100	95.35	97.89	0	0	0	0	0	2.17	0	0	4.65	2.11
NW_020868496.1-208697-3	15	12.84	17.78	12.35	15.58	85	87.16	82.22	87.65	84.42	0	0	0	0	0	0	0	0	0	0
NW_020868496.1-263744-21	92.16	75.98	88.32	91.96	87.99	0	0	0	0	0	0	0	0	0	0	7.84	24.02	11.68	8.04	12.01
NW_020868496.1-304789-1	0	0	0	0	0	0	0	0	0	0	100	100	100	100	100	0	0	0	0	0
NW_020868497.1-5713-16	0	0	0	0	0	5.68	0	9.09	1.88	3.33	0	0	0	0	0	94.32	100	90.91	98.12	96.67
NW_020868497.1-51315-24	0	0	0	0	0	2.08	0.78	3.74	0	0	0	0	0	0	0	97.92	99.22	96.26	100	100
NW_020868497.1-85443-15	0	0	0	0	0	94.12	86.27	90.56	96.33	91.34	0	0	0	0	0	5.88	13.73	9.44	3.67	8.66
NW_020868497.1-99860-13	0	0	0	0	0	95.83	89.58	91.6	95.97	94.79	0	0	0	0	0	4.17	10.42	8.4	4.03	5.21
NW_020868497.1-101164-25	0	0	0	0	0	100	100	100	100	100	0	0	0	0	0	0	0	0	0	0
NW_020868497.1-171545-3	96.67	92.31	100	93	94.21	0	0	0	0	0	3.33	7.69	0	7	5.79	0	0	0	0	0
NW_020868497.1-480041-26	0	0	0	0	0	37.5	9.96	23.78	36.89	32.42	0	0.4	0	0	0	62.5	89.64	76.22	63.11	67.58
NW_020868497.1-526848-13	0	0	0	0	0	2.88	6.67	4.41	1.44	5.37	0	0	0	0	0	97.12	93.33	95.59	98.56	94.63
NW_020868497.1-533323-8	95.28	94.9	93.93	95.09	94.27	0	0	0	0	0	0	0	0	0	0	4.72	5.1	6.07	4.91	5.73
NW_020868497.1-659705-4	2	7.21	12.4	3.05	7.14	98	92.79	87.6	96.95	92.86	0	0	0	0	0	0	0	0	0	0
NW_020868499.1-271154-22	8.33	0.89	0	6.28	13.08	0	0	0	0	0	91.67	99.11	100	93.72	86.92	0	0	0	0	0
NW_020868499.1-294674-6	0	0	0	0	0	53.26	41.45	51.76	63.5	53.55	0	0	0	0	0	46.74	58.55	48.24	36.5	46.45
NW_020868500.1-75922-23	100	100	100	99.83	99.59	0	0	0	0	0	0	0	0	0	0	0	0	0	0.17	0.41
NW_020868500.1-280284-4	0	0	0	0.9	0	2.44	0	0	5.41	1.79	97.56	100	100	93.69	98.21	0	0	0	0	0
NW_020868500.1-281126-6	5.32	30.61	9.18	3.81	2.44	0	0	0	0	0	0	0	0	0	0	94.68	69.39	90.82	96.19	97.56
NW_020868500.1-314937-8	91.49	85.25	74.6	87.95	90	0	0	0.4	0	0	8.51	14.75	25	12.05	10	0	0	0	0	0
NW_020868502.1-88715-16	0	0	0	0	0	90.62	100	97.01	76.44	92.73	0	0	0	0	0	9.38	0	2.99	23.56	7.27
NW_020868502.1-255282-24	0	0	0	0	0	46.88	27.03	35.05	48.32	52.69	0	0	0	0	0	53.12	72.97	64.95	51.68	47.31
NW_020868502.1-452292-12	6.73	7.33	14.37	6.33	8.94	0	0	0	0	0	0	0	0	0	0	93.27	92.67	85.62	93.67	91.06
NW_020868502.1-453424-25	100	100	100	100	100	0	0	0	0	0	0	0	0	0	0	0	0	0	0	0
NW_020868502.1-479479-5	0	0	0	0	0	98	93.97	98.62	94.94	97.19	0	0	0	0	0	2	6.03	1.38	5.06	2.81
NW_020868502.1-499452-26	66.33	60.15	66	60.98	66.9	0	0	0	0	0	0	0	0	0	0	33.67	39.85	34	39.02	33.1
NW_020868503.1-35267-4	0	0	0	0	0	5.77	2.6	9.47	5.59	3.85	0	0	0	0	0.43	94.23	97.4	90.53	94.41	95.73
NW_020868504.1-10240-9	97.87	98.89	95.93	98.31	98.44	0	0	0	0	0	2.13	1.11	4.07	1.69	1.56	0	0	0	0	0
NW_020868504.1-70600-26	0	0	0	0	0	97.06	85.28	98.25	100	97.95	0	0	0	0	0	2.94	14.72	1.75	0	2.05
NW_020868504.1-95007-8	0	0	0	0	0	95.28	93.33	91.76	96.55	94.27	0	0	0	0	0	4.72	6.67	8.24	3.45	5.73
NW_020868505.1-609685-16	0	0	0	0	0	100	100	100	100	100	0	0	0	0	0	0	0	0	0	0
NW_020868506.1-320160-16	0	0	0	0	0	1.04	0	0	0	0	0	0	0	0	0	98.96	100	100	100	100
NW_020868506.1-347319-1	0	0	0	0	0	2.38	0	1.08	0	2.88	0	0	0	0	0	97.62	100	98.92	100	97.12
NW_020868506.1-390456-6	6.12	11.11	12.5	8.4	7.93	0	0	0	0	0	93.88	88.89	87.5	91.6	92.07	0	0	0	0	0
NW_020868506.1-597029-16	0	0	1.18	0	0	2.94	4	3.53	3.08	6.36	0	0	0	1.54	0	97.06	96	95.29	95.38	93.64
NW_020868506.1-719425-3	0	0	0	0	0	0	0	0	0	0	0	0	0	0	0	100	100	100	100	100
NW_020868506.1-793781-4	21.15	16.46	28.04	16.28	11.43	0	0	0	0	0	0	0	0	0	0	78.85	83.54	71.96	83.72	88.57
NW_020868506.1-831837-25	0	0	0	0	0	92.86	71.43	83.97	88.16	89.73	0	0	0.64	0	0	7.14	28.57	15.38	11.84	10.27
NW_020868506.1-1109140-14	0	0	0	0	0	97.92	100	98.25	95.24	91	0	0	0	0	0	2.08	0	1.75	4.76	9
NW_020868507.1-133486-12	96.59	100	100	100	98.85	0	0	0	0	0	3.41	0	0	0	1.15	0	0	0	0	0
NW_020868507.1-136628-5	97.83	83.94	84.51	97.7	98.78	0	0	0	0	0	2.17	16.06	15.49	2.3	1.22	0	0	0	0	0
NW_020868507.1-495153-15	10.2	17.39	15.17	13.33	16.52	0	0	0.69	0	0	0	0	0	0	0	89.8	82.61	84.14	86.67	83.48
NW_020868508.1-20237-1	0	0	0	0	0	0	0	0	0	0	95.65	96.67	92.75	89.06	90.24	4.35	3.33	7.25	10.94	9.76
NW_020868508.1-52581-13	0	0	0	0	0	97.83	91.89	83.58	95.73	95.55	0	0	0	0	0.4	2.17	8.11	16.42	4.27	4.05
NW_020868509.1-10450-25	10.38	6.88	16.46	17.43	11.54	0	0	0.32	0	0	89.62	93.12	83.23	82.57	88.46	0	0	0	0	0
NW_020868509.1-28720-14	65.56	67.75	72.25	54.75	65.11	0	0	0	0	0	0	0	0	0	0	34.44	32.25	27.75	45.25	34.89
NW_020868510.1-4385-15	0	0	0	0	0	0	0	0	0.7	0	2.33	5.08	2.74	0.7	3.81	97.67	94.92	97.26	98.6	96.19
NW_020868511.1-125766-5	0	0	0	0	0	0	0	0	0	0	100	100	100	100	100	0	0	0	0	0
NW_020868512.1-147886-3	6	7.35	0	5.81	12.36	0	0	0	0	0	94	92.16	100	94.19	87.64	0	0.49	0	0	0
NW_020868512.1-205272-16	0	0	0	0	0	88.64	69.44	96.36	77.03	79.51	0	0	0	0	0	11.36	30.56	3.64	22.97	20.49
NW_020868512.1-371968-15	8.51	5	12.69	21.11	2.86	0	0	0	0	0	0	0	0	0	0	91.49	95	87.31	78.89	97.14
NW_020868512.1-645683-21	46.94	45.3	33.33	45.29	44.72	0	0	0	0	0	53.06	54.7	66.15	54.71	55.28	0	0	0.51	0	0
NW_020868512.1-662831-4	0	0	0	0	0	13.21	4.8	13.06	11.47	16.54	0	0	0	0	0	86.79	95.2	86.94	88.53	83.46
NW_020868512.1-664400-3	50	28.51	57.73	33.88	38.78	0	0	0	0	0	50	71.49	42.27	66.12	61.22	0	0	0	0	0
NW_020868512.1-690110-6	2.94	0	0	5.7	0.56	0	0	0	0	0	97.06	100	100	93.67	99.44	0	0	0	0.63	0
NW_020868512.1-691833-27	0	0	0	0	0	2.88	0	0.55	7.69	6.52	0	0	0	0	0	97.12	100	99.45	92.31	93.48
NW_020868512.1-733606-22	0	0	0	0	0	6.98	7.14	16.81	1.38	21.51	0	0	0	0	0	93.02	92.86	83.19	98.62	78.49
NW_020868512.1-739497-6	0	0	0	0	0	100	100	100	100	96.64	0	0	0	0	0	0	0	0	0	3.36
NW_020868512.1-813878-1	0	0	0	0	0	90.2	100	100	82.96	88.74	0	0	0	0	0	9.8	0	0	17.04	11.26
NW_020868513.1-69419-6	0.96	0	0	1.11	2.36	0	0	0	0	0	99.04	100	100	98.89	97.64	0	0	0	0	0
NW_020868514.1-130510-24	98.08	99.57	92.61	99.64	97.74	1.92	0.43	7.39	0.36	2.26	0	0	0	0	0	0	0	0	0	0
NW_020868514.1-136897-15	96	92.37	92.24	96.38	96.17	0	0	0.86	0	0	4	7.63	6.9	3.62	3.83	0	0	0	0	0
NW_020868514.1-171969-15	0	0	0	0	0	96.74	94.12	96.98	95.4	96.86	0	0	0	0	0	3.26	5.88	3.02	4.6	3.14
NW_020868514.1-177428-8	0	0	0	0	0	88.46	81.85	81.76	88.93	88.82	0	0	0	0	0	11.54	18.15	18.24	11.07	11.18
NW_020868514.1-216989-23	0	0	0	0	0	0	0	0	0	0	93.27	93.5	93.15	94.4	93.47	6.73	6.5	6.85	5.6	6.53
NW_020868515.1-132289-21	0	0	0	0	0	92.68	86.67	87.36	95.2	84.31	0	0	0	0	0	7.32	13.33	12.64	4.8	15.69
NW_020868515.1-255099-16	0	0	0	1.02	0	2.88	0	0	1.02	2.68	0	0	0	0	0	97.12	100	100	97.96	97.32
NW_020868515.1-326772-7	0	0	0	0	0	95.83	98.08	95	98.21	89.47	4.17	1.92	5	1.79	10.53	0	0	0	0	0
NW_020868515.1-424914-15	79.25	70	60.77	83.89	74.39	0	0	0	0	0	20.75	30	39.23	16.11	25.61	0	0	0	0	0
NW_020868515.1-466012-13	95	80.56	90.84	87.64	88.16	0	0	0	0	0	5	19.44	9.16	12.36	11.84	0	0	0	0	0
NW_020868515.1-595990-12	0	1.05	0	0	0	96.94	85.86	94.61	95.65	96.52	0	0	0	0	0	3.06	13.09	5.39	4.35	3.48
NW_020868515.1-630072-27	0	0	0	0	0	81.82	57.63	84.75	52.75	57.55	0	0	0	0	0	18.18	42.37	15.25	47.25	42.45
NW_020868517.1-61455-3	0	0	0	0	0	3.19	4.9	4.44	6.13	5.6	0	0	0.4	0	0	96.81	95.1	95.16	93.87	94.4
NW_020868517.1-297158-5	86.79	83.83	84.02	79.86	83.43	0	0	0	0	0	13.21	16.17	15.98	20.14	16.57	0	0	0	0	0
NW_020868518.1-61270-7	2.27	12.73	4.17	2.44	9.92	0	0	0	0	0	0	0	0	0	0	97.73	87.27	95.83	97.56	90.08
NW_020868519.1-229049-14	0	0	0	0	0	10	28.57	15.05	13.04	10.11	90	71.43	84.95	86.96	89.89	0	0	0	0	0
NW_020868519.1-403292-24	0	0	0	0	0	0	0	0	0	0	96.59	95.65	92.79	86.92	96.23	3.41	4.35	7.21	13.08	3.77
NW_020868519.1-538734-16	0	0	0	0	0	4.17	0.62	4.77	1.71	1.02	0	0	0	0	0	95.83	99.38	95.23	98.29	98.98
NW_020868520.1-7777-9	0	0	0	0	0	6.73	10.29	17.61	5.59	13.61	0	0	0	0	0	93.27	89.71	82.39	94.41	86.39
NW_020868520.1-61676-15	0	0	0	0	0	0	0	0	0	0	6.12	9.43	8.33	4.51	9.77	93.88	90.57	91.67	95.49	90.23
NW_020868520.1-67099-14	98.96	100	100	97.93	98.15	0	0	0	0	0	1.04	0	0	2.07	1.85	0	0	0	0	0
NW_020868520.1-127307-3	4.44	17.28	15.27	11.7	9.89	95.56	82.72	84.73	88.3	90.11	0	0	0	0	0	0	0	0	0	0
NW_020868522.1-62796-4	0	0	0	0	0	87	96.83	100	82.35	92.02	0	0	0	0	0	13	3.17	0	17.65	7.98
NW_020868522.1-130564-4	0	0	0	0	0	7.5	0	0	12.68	0	0	0	0	0	0	92.5	100	100	87.32	100
NW_020868522.1-179068-14	0	0	0	0	0	94.44	73.53	98.84	92.91	94.23	0	0	0	0	0	5.56	26.47	1.16	7.09	5.77
NW_020868522.1-181474-7	0	0	0	0	0	7.69	6.07	7.89	6.73	3.02	92.31	93.93	92.11	93.27	96.98	0	0	0	0	0
NW_020868522.1-385566-2	0	0	0.32	0	0	80.85	81.99	78.73	83.6	89.6	0	0	0.32	0	0	19.15	18.01	20.63	16.4	10.4
NW_020868522.1-465173-12	0	0	0	0	0	0	0	0	0	0	3.41	15.38	3.85	5.51	0	96.59	84.62	96.15	94.49	100
NW_020868522.1-530062-8	0	0	0	0	0	98.86	100	100	100	100	1.14	0	0	0	0	0	0	0	0	0
NW_020868522.1-603318-14	95.19	99.81	99.76	90.72	91.61	0	0	0	0	0	4.81	0.19	0.24	9.28	8.39	0	0	0	0	0
NW_020868522.1-662065-25	0	0	0	0	0	78.26	83.33	79.19	73.99	85.42	0	0	0	0	0	21.74	16.67	20.81	26.01	14.58
NW_020868522.1-728053-12	0	0	0	0	0	6.25	1.72	1.86	9.09	7.41	0	0	0	0	0	93.75	98.28	98.14	90.91	92.59
NW_020868522.1-736792-13	0	0	0	0	0	10.78	19.77	23.61	8.79	15.29	0	0	0	0	0	89.22	80.23	76.39	91.21	84.71
NW_020868522.1-767816-25	95.19	91.02	88.14	96.49	97.33	4.81	8.98	11.86	3.51	2.67	0	0	0	0	0	0	0	0	0	0
NW_020868522.1-777423-25	0	0	0	0	0	2.83	1.76	2.7	4.91	4.9	0	0	0	0	0	97.17	98.24	97.3	95.09	95.1
NW_020868523.1-100055-22	0	0	0	0	0	0	0	0	0	0	81	76.39	76.69	74.91	78.55	19	23.61	23.31	25.09	21.45
NW_020868523.1-224907-4	0	0	0	0	0	0	0	0	0	0	0	0	0	0	0	100	100	100	100	100
NW_020868523.1-321899-14	0	0	0	0	0	100	100	100	100	100	0	0	0	0	0	0	0	0	0	0
NW_020868523.1-495666-4	0	0	0	0	0	24.44	9.65	9.71	18.29	12.17	0	0	0	0	0	75.56	90.35	90.29	81.71	87.83
NW_020868523.1-497958-23	6.98	26.67	5.59	1	19.51	93.02	73.33	94.41	99	80.49	0	0	0	0	0	0	0	0	0	0
NW_020868523.1-501151-22	4.81	6.91	5.88	6.06	5.85	0	0	0	0	0	0	0	0	0	0	95.19	93.09	94.12	93.94	94.15
NW_020868525.1-8937-3	44.44	15.29	46.77	42.76	19.64	0	0	0	0	0	0	0	0	0	0	55.56	84.71	53.23	57.24	80.36
NW_020868525.1-93662-23	0	0	0	0	0	2.04	0	0	0	1.88	0	0	0	0	0	97.96	100	100	100	98.12
NW_020868525.1-191516-26	0	0	0	0	0	0	0	0	0	0	2.27	0	1.82	0	0	97.73	100	98.18	100	100
NW_020868525.1-209722-12	92.71	87.8	96.76	88.61	88.98	0	0	0	0	0	7.29	12.2	3.24	11.39	11.02	0	0	0	0	0
NW_020868525.1-477986-7	4.26	0	14.86	4.35	1.65	95.74	100	85.14	95.65	98.35	0	0	0	0	0	0	0	0	0	0
NW_020868525.1-757479-16	2.94	4.35	1.39	1.09	0.84	0	0	0	0	0	97.06	95.65	98.61	98.91	99.16	0	0	0	0	0
NW_020868525.1-783232-24	8.65	21.13	14.06	26.96	15.57	0	0	0	0	0	0	0	0	0	0	91.35	78.87	85.94	73.04	84.43
NW_020868527.1-184631-4	95.74	100	92.82	99.15	95.73	0	0	0	0	0	4.26	0	7.18	0.85	4.27	0	0	0	0	0
NW_020868528.1-14233-13	66.98	49.14	64.78	81.21	59.13	0	0	0	0	0	33.02	50.86	35.22	18.79	40.87	0	0	0	0	0
NW_020868528.1-100766-27	0	0	0	0	0	0	0	0	0	0	0	0	0	0	0	100	100	100	100	100
NW_020868529.1-27653-7	96.74	100	88.89	87.04	82.56	0	0	0	0	0	0	0	0	0	0	3.26	0	11.11	12.96	17.44
NW_020868529.1-39936-5	16.98	17.31	9.23	15.57	15.03	0	0	0	0	0	83.02	82.69	90.77	84.43	84.97	0	0	0	0	0
NW_020868529.1-72761-16	0	0.6	0	0	0	94	97.6	100	97.2	96.45	0	0	0	0	0	6	1.8	0	2.8	3.55
NW_020868529.1-144097-25	4.08	0	0	0.86	0.65	95.92	100	100	99.14	99.35	0	0	0	0	0	0	0	0	0	0
NW_020868529.1-219564-22	0	0	0	0	0	98.98	100	100	95.41	97.45	0	0	0	0	0	1.02	0	0	4.59	2.55
NW_020868530.1-1598-4	0	0	0	0	0	2.08	19.05	3.28	7.79	7.21	97.92	80.95	96.72	92.21	92.79	0	0	0	0	0
NW_020868530.1-82907-14	0	0	0	0	0	97.17	99.62	99.01	94.44	96.55	0	0	0	0	0	2.83	0.38	0.99	5.56	3.45
NW_020868530.1-228887-13	100	100	100	100	100	0	0	0	0	0	0	0	0	0	0	0	0	0	0	0
NW_020868530.1-340602-12	1.92	0	0	3.18	0.68	0	0	0	0	0	98.08	100	100	96.82	99.32	0	0	0	0	0
NW_020868530.1-440641-1	91.3	90	91.42	93.08	94.71	8.7	10	8.58	6.92	5.29	0	0	0	0	0	0	0	0	0	0
NW_020868531.1-201671-8	0	0	0	0	0	95.92	69.79	93.63	98.36	90.29	0	0	0	0	0	4.08	30.21	6.37	1.64	9.71
NW_020868533.1-38887-26	0	0	0	0	0	89.22	69.34	62.82	85.86	90.04	0	0	0	0	0	10.78	30.66	37.18	14.14	9.96
NW_020868533.1-496059-7	0	0	0	0	0	88.78	88.78	96.31	95.08	91.91	11.22	11.22	3.69	4.92	8.09	0	0	0	0	0
NW_020868533.1-510254-16	0	0	0	0	0	1.09	15	8.42	5.19	9.62	0	0	0	0	0	98.91	85	91.58	94.81	90.38
NW_020868536.1-223838-15	0	0	0	0	0	88.46	95.77	90.65	92.61	88.37	0	0	0	0	0	11.54	4.23	9.35	7.39	11.63
NW_020868536.1-243774-23	0	0	0	0	0	6.6	11.68	9.34	6.88	11.4	0	0	0	0	0	93.4	88.32	90.66	93.12	88.6
NW_020868536.1-252114-21	8.49	7.2	3.81	2.52	8.06	0	0	0	0	0	0	0	0	0	0	91.51	92.8	96.19	97.48	91.94
NW_020868536.1-263215-13	22.73	18.24	18.45	15.76	18.23	0	0	0	0	0	77.27	81.76	81.55	84.24	81.77	0	0	0	0	0
NW_020868536.1-306493-26	93.33	94.9	85.71	97.86	89.25	0	0	0	0	0	6.67	5.1	14.29	2.14	10.75	0	0	0	0	0
NW_020868536.1-317298-24	68.48	70.54	55.08	65.87	69.82	0	0	0	0	0	0	0	0	0	0	31.52	29.46	44.92	34.13	30.18
NW_020868536.1-343022-27	0	0	0	0	0	0	0	0	0	0	89.8	89.22	90.51	89.62	88.02	10.2	10.78	9.49	10.38	11.98
NW_020868536.1-420912-9	0	0	0	0	0	87.5	88.75	85.88	84.62	89.33	0	0	0	0	0	12.5	11.25	14.12	15.38	10.67
NW_020868537.1-2563-6	2.13	0	0	0	0	97.87	100	100	100	100	0	0	0	0	0	0	0	0	0	0
NW_020868537.1-288940-7	0	0	0	0	0	82.69	82.44	79.09	83.56	85.78	0	0	0	0	0	17.31	17.56	20.91	16.44	14.22
NW_020868537.1-297267-15	0	0	0	1.56	0	0	0	0	3.12	0	0	0	0	0	0	100	100	100	95.31	100
NW_020868537.1-594127-12	0	0	0	0	0	90.22	84.85	93.33	88.89	94.21	0	0	0	0	0	9.78	15.15	6.67	11.11	5.79
NW_020868537.1-634701-4	0	0	0	0	0	92.86	88.03	83.9	73.76	90.51	0	0	0	0	0	7.14	11.97	16.1	26.24	9.49
NW_020868537.1-796829-27	0	0	0	0	0	6.98	0	12.39	4.76	8.86	0	0	0	0	0	93.02	100	87.61	95.24	91.14
NW_020868538.1-279591-16	0	0	0	0	0	98.84	100	100	96.83	100	1.16	0	0	3.17	0	0	0	0	0	0
NW_020868539.1-84425-4	1.16	0	0	10.26	1.28	0	0	0	0	0	0	0	0	0	0	98.84	100	100	89.74	98.72
NW_020868539.1-134792-22	0	0	0	0	0	78.89	57.23	71.52	73.17	67.48	0	0	0	0	0.41	21.11	42.77	28.48	26.83	32.11
NW_020868539.1-313121-8	0	0	0	0	0	0	0	0	0	0	0	0	0	0	0	100	100	100	100	100
NW_020868539.1-336669-4	0	0	0	0	0.39	51.02	25	35.71	37.68	36.47	0	0	0	0	0	48.98	75	64.29	62.32	63.14
NW_020868539.1-338638-14	94.9	96.25	95.45	90.91	88.7	5.1	3.75	4.55	9.09	11.3	0	0	0	0	0	0	0	0	0	0
NW_020868539.1-362128-22	0	0	0	0	0	97.62	91.67	89.23	97.4	92.31	0	0	1.54	0	0	2.38	8.33	9.23	2.6	7.69
NW_020868539.1-422229-12	3.41	0	1.86	0.55	1.69	0	0	0	0	0	96.59	98.25	98.14	99.45	98.31	0	1.75	0	0	0
NW_020868540.1-117202-14	0	0	0	0	0	96.81	98.25	95.41	91.6	100	0	0	0	0	0	3.19	1.75	4.59	8.4	0
NW_020868540.1-138910-4	0	0	0	0	0	95.28	93.75	97.89	95.71	98.57	4.72	6.25	2.11	4.29	1.43	0	0	0	0	0
NW_020868541.1-146362-27	0	0	0	0	0	0	0	0	0	0	10	8.67	13.04	2.91	3.85	90	91.33	86.96	97.09	96.15
NW_020868541.1-207847-24	0	0	0	0	0	98.94	100	100	96.12	97.56	0	0	0	0	0	1.06	0	0	3.88	2.44
NW_020868541.1-266214-3	0	0	0	0	0	0	0	0	0	0	13.83	16.55	10.89	29.89	18.22	86.17	83.45	89.11	70.11	81.78
NW_020868541.1-311813-9	0	0	0	0	0	92.16	89.25	90.83	95.03	95.83	0	0	0	0	0	7.84	10.75	9.17	4.97	4.17
NW_020868541.1-360580-26	0	0	0	0	0	86.27	78.7	88.89	85.53	81.52	0	0	0	0	0	13.73	21.3	11.11	14.47	18.48
NW_020868542.1-41801-8	0	0	0	0	0	30	39.71	46.94	29.31	24.85	0	0	0	0	0	70	60.29	53.06	70.69	75.15
NW_020868542.1-218486-7	0	0	0	0	0	11.22	21.65	16.35	8.7	14.97	0	0	0	0	0	88.78	78.35	83.65	91.3	85.03
NW_020868542.1-235869-15	2.17	7.41	2.43	0	4.81	97.83	92.59	97.57	100	95.19	0	0	0	0	0	0	0	0	0	0
NW_020868542.1-502640-15	18.48	38.81	7.56	37.59	34.69	0	0	0	0	0	81.52	61.19	92.44	62.41	65.31	0	0	0	0	0
NW_020868542.1-580639-7	0	0	0	0	0	100	100	99.42	84.69	92.31	0	0	0	0	0	0	0	0.58	15.31	7.69
NW_020868542.1-666982-3	0	0	0	0	0	97.12	100	100	93.86	93.75	2.88	0	0	6.14	6.25	0	0	0	0	0
NW_020868542.1-681715-6	0	0	0	0	0	19.15	16.83	36.84	27.38	30.85	80.85	83.17	63.16	72.62	69.15	0	0	0	0	0
NW_020868545.1-64044-2	0	0	0	0	0	3.92	5.21	9.95	2.22	8.05	0	0	0	0	0	96.08	94.79	90.05	97.78	91.95
NW_020868545.1-79164-24	0	0	0	0	0	78.57	84.13	68.98	77.02	77.9	0	0	0	0	0	21.43	15.87	31.02	22.98	22.1
NW_020868546.1-23499-26	0	0	0	0	0	83.02	89.59	94.27	79.43	86.93	0	0	0	0	0	16.98	10.41	5.73	20.57	13.07
NW_020868547.1-188586-5	8.7	0	4.04	3.64	12.99	91.3	100	95.96	96.36	87.01	0	0	0	0	0	0	0	0	0	0
NW_020868547.1-354426-25	3.92	2.12	4.53	2.25	2.05	0	0	0	0	0	96.08	97.88	95.47	97.75	97.95	0	0	0	0	0
NW_020868547.1-355494-23	0	0	0	0	0	2.88	0	0	10.09	2.9	0	0	0	0	0	97.12	100	100	89.91	97.1
NW_020868547.1-393078-22	0	1.61	0.46	0	0	0	0	0	0	0	100	98.39	99.54	100	99.38	0	0	0	0	0.62
NW_020868547.1-516925-25	0	0.59	0	0	0	46.94	61.54	62.71	29.47	48.14	0	0	0	0	0	53.06	37.87	37.29	70.53	51.86
NW_020868548.1-49236-8	0	0	0	0	0	0	0	0	0	0	98.08	100	100	100	100	1.92	0	0	0	0
NW_020868548.1-78810-23	33.65	24.66	16.99	28.53	28.92	0	0	0	0	0	0	0	0	0	0	66.35	75.34	83.01	71.47	71.08
NW_020868548.1-115571-6	0	0	0	0	0	0	0	0	0	0	13.95	37.31	11.9	9.3	9.04	86.05	62.69	88.1	90.7	90.96
NW_020868548.1-132997-12	96.15	93.74	94.2	96.6	95.78	0	0	0	0	0	3.85	6.26	5.8	3.4	4.22	0	0	0	0	0
NW_020868548.1-394502-26	0	0	0	0	0	6.67	14.14	17.86	9.86	18.28	93.33	85.86	82.14	90.14	81.72	0	0	0	0	0
NW_020868548.1-591314-3	25.47	40.78	55.7	40.75	41.82	0	0	0	0	0	0	0	0	0	0	74.53	59.22	44.3	59.25	58.18
NW_020868549.1-349866-25	0.94	0	0	2.04	2.2	99.06	100	100	97.96	97.8	0	0	0	0	0	0	0	0	0	0
NW_020868549.1-540167-23	0	0	0	0	0	96.94	100	100	100	96	0	0	0	0	0	3.06	0	0	0	4
NW_020868549.1-569748-1	0	0	0	0	0	97.83	100	100	90.97	96.9	0	0	0	0	0	2.17	0	0	9.03	3.1
NW_020868551.1-73856-13	3.33	0	0	8.16	7.32	0	0	0	0	0	96.67	100	100	91.84	92.68	0	0	0	0	0
NW_020868553.1-100893-23	98	98.61	100	97.67	97.36	0	0	0	0	0	0	0	0	0	0	2	1.39	0	2.33	2.64
NW_020868553.1-105351-24	0	0	0	0.28	0	0	0	0	0	0	100	100	100	99.72	100	0	0	0	0	0
NW_020868553.1-106959-24	0	0	0	0	0	8.49	4.38	1.19	4.66	3.57	91.51	95.62	98.81	95.34	96.43	0	0	0	0	0
NW_020868553.1-264510-6	0	0	0	0	0	2.08	0	0	6.33	4.81	0	0	0	0	0	97.92	100	100	93.67	95.19
NW_020868555.1-40686-3	96.88	85.78	82.02	92.93	93.46	0	0	0	0	0	3.12	14.22	17.98	7.07	6.54	0	0	0	0	0
NW_020868555.1-142940-2	0	0	0	0	0	2.13	1.18	0	7.21	1.87	0	0	0	0	0	97.87	98.82	100	92.79	98.13
NW_020868555.1-154519-13	0	0	0	0	0	96.08	96.62	95.56	90.65	95.27	0	0	0	0	0	3.92	3.38	4.44	9.35	4.73
NW_020868556.1-257496-25	0	0	0	0	0	1.04	0	0	0	0	0	0	0	0	0	98.96	100	100	100	100
NW_020868556.1-373139-15	20.21	7.32	6.67	9.19	13.85	0	0	0	0	0	79.79	92.68	93.33	90.81	86.15	0	0	0	0	0
NW_020868556.1-388992-27	3.19	3.64	6.5	5.83	0.68	0	0	0.81	0	0.68	0	0	0	0	0	96.81	96.36	92.68	94.17	98.64
NW_020868556.1-419055-12	9.38	17.53	15.73	5.19	16.83	0	0	0	0	0	0	0	0	0	0	90.62	82.47	84.27	94.81	83.17
NW_020868556.1-421756-14	0	0	0	0	0	0	0	0	0	0	36.54	58.94	62.05	34.69	37.07	63.46	41.06	37.95	65.31	62.93
NW_020868557.1-30616-24	0	0	0	0	0	96.67	100	100	96.75	96.25	0	0	0	0	0	3.33	0	0	3.25	3.75
NW_020868557.1-135369-7	98.72	87.5	88	95.16	82.83	0	0	0	0	0	0	6.25	0	0	0	1.28	6.25	12	4.84	17.17
NW_020868557.1-235526-9	0.98	0	0	3.49	11.86	99.02	100	100	96.51	88.14	0	0	0	0	0	0	0	0	0	0
NW_020868557.1-264885-9	0	0	0	0	0	34.91	32.79	40.08	32.17	39.58	0	0	0	0	0	65.09	67.21	59.92	67.83	60.42
NW_020868557.1-322899-3	0	0	0	0	0	99.04	100	100	99.11	100	0	0	0	0	0	0.96	0	0	0.89	0
NW_020868557.1-408576-27	0	0	0	0	0	99	100	100	100	98.43	0	0	0	0	0	1	0	0	0	1.57
NW_020868557.1-453836-22	2.17	0	0	0	6.25	0	0	0	0	0	0	0	0	0	0	97.83	100	100	100	93.75
NW_020868557.1-521487-23	0	0	0.27	0	0	97.83	100	99.73	100	99.22	0	0	0	0	0	2.17	0	0	0	0.78
NW_020868557.1-608539-15	7.55	18.07	2.3	7.99	7.1	92.45	81.93	97.7	92.01	92.9	0	0	0	0	0	0	0	0	0	0
NW_020868557.1-731921-25	95.92	91.77	77.25	97.71	95.68	0	0	0	0	0	4.08	8.23	22.75	2.29	4.32	0	0	0	0	0
NW_020868557.1-780146-16	100	100	99.1	100	100	0	0	0	0	0	0	0	0	0	0	0	0	0.9	0	0
NW_020868557.1-781908-27	0	0	0	0	0	15.31	6.67	10.96	9.28	14.91	0	0	0	0	0	84.69	93.33	89.04	90.72	85.09
NW_020868560.1-19964-22	0	0	0	0	0	3.33	0	0	5.64	3.92	0	0	0	0	0	96.67	100	100	94.36	96.08
NW_020868560.1-119374-23	88.78	93.14	85.97	84.59	95.56	0	0	0	0	0	11.22	6.86	14.03	15.41	4.44	0	0	0	0	0
NW_020868561.1-60137-14	0	0	0	0	0	98	100	100	98.44	100	0	0	0	0	0	2	0	0	1.56	0
NW_020868561.1-111283-24	0	0	0	0	0	92.16	78.41	79.55	93.4	84	0	0	0	0	0	7.84	21.59	20.45	6.6	16
NW_020868561.1-133068-4	95.19	96.72	94.77	95.71	94.9	0	0.82	0	0	0	0	0	0	0	0	4.81	2.46	5.23	4.29	5.1
NW_020868562.1-179597-21	3.49	0	0.91	1.71	10.53	0	0	0	0	0	0	0	0	0	0	96.51	100	99.09	98.29	89.47
NW_020868562.1-179773-26	4.44	9.43	3.12	3.79	10	95.56	90.57	96.88	96.21	90	0	0	0	0	0	0	0	0	0	0
NW_020868563.1-29383-12	22.45	21.13	32.95	26.63	19.8	77.55	78.87	67.05	72.78	80.2	0	0	0	0.59	0	0	0	0	0	0
NW_020868563.1-91295-16	0	0	0	0	0	85.71	91.51	89.12	87.04	73.95	0	0	0	0	0	14.29	8.49	10.88	12.96	26.05
NW_020868563.1-235115-13	34.62	31.31	27.97	36.77	34.81	0	0	0	0	0	0	0	0	0	0	65.38	68.69	72.03	63.23	65.19
NW_020868563.1-332511-5	7.69	3.01	7.43	4.84	3.7	0	0	0	0	0	92.31	96.99	92.57	94.93	96.3	0	0	0	0.23	0
NW_020868563.1-383891-13	0	0	0	0	0	9.78	0	0	29.41	12	0	0	0	0	0	90.22	100	100	70.59	88
NW_020868563.1-384087-26	97.92	96.45	90.23	98.55	98.29	0	0	0	0	0	2.08	3.55	9.77	1.45	1.71	0	0	0	0	0
NW_020868564.1-69132-15	14.77	15.22	9.56	7.01	12.3	0	0	0	0	0	0	0	0	0	0	85.23	84.78	90.44	92.99	87.7
NW_020868564.1-180343-4	0	0	0	0	0	93.4	91.98	86.23	95.42	93.62	0	0	0	0	0	6.6	8.02	13.77	4.58	6.38
NW_020868564.1-217883-12	55.81	76.19	57.44	46.99	49.12	0	0	0	0	0	44.19	23.81	42.56	53.01	50	0	0	0	0	0.88
NW_020868566.1-149498-16	47.87	51.67	57.52	33.73	58.65	0	0	0	0	0	0	0	0	0	0.48	52.13	48.33	42.48	66.27	40.87
NW_020868566.1-154409-27	0	0	0	0	0	46.81	62.92	40.35	65.89	36.71	0	0	0	0	0	53.19	37.08	59.65	34.11	63.29
NW_020868566.1-239417-4	5	0	0	6.06	4.42	0	0	0	0	0	0	0	0	0	0	95	100	100	93.94	95.58
NW_020868566.1-450006-15	0	0	0	0	0	0	0	0	0	0	5.1	2.49	2.5	10	5.79	94.9	97.51	97.5	90	94.21
NW_020868567.1-182225-14	0	0	0	0	0	0	0	0	0	0	4.81	17.04	18.62	4.69	6.7	95.19	82.96	81.38	95.31	93.3
NW_020868567.1-190010-6	96.08	97.18	81.08	96.47	91.67	3.92	2.82	18.92	3.53	8.33	0	0	0	0	0	0	0	0	0	0
NW_020868567.1-218159-9	82.08	87.67	86.36	80.94	85.78	0	0.15	0	0	0	0	0.15	0	0	0	17.92	12.02	13.64	19.06	14.22
NW_020868567.1-222566-13	76.47	83.51	87.92	83.16	87.2	0	0	0	0	0	0	0	0	0	0	23.53	16.49	12.08	16.84	12.8
NW_020868567.1-225293-5	6	4.33	8.02	3.19	3.06	94	95.67	91.98	96.81	96.94	0	0	0	0	0	0	0	0	0	0
NW_020868567.1-236208-23	0	0	0	0	0	8.16	0	0	6.24	7.18	91.84	100	100	93.64	92.82	0	0	0	0.12	0
NW_020868568.1-127350-4	0	0	0	0	0	0.94	0	0.31	2.7	0	0	0	0	0	0	99.06	100	99.69	97.3	100
NW_020868568.1-269109-13	2.88	0	0	6.51	2.79	97.12	100	100	93.49	97.21	0	0	0	0	0	0	0	0	0	0
NW_020868568.1-274244-13	3.92	10.99	6.2	3.45	5.17	0	0	0	0	0	0	0	0	0	0	96.08	89.01	93.8	96.55	94.83
NW_020868568.1-296283-13	0	0	0	0.34	0	98.08	100	100	97.62	97.57	0	0	0	0	0	1.92	0	0	2.04	2.43
NW_020868568.1-339777-26	0	0	0	0	0	24.04	59.2	51.48	32.74	42.11	0	0	0	0	0	75.96	40.8	48.52	67.26	57.89
NW_020868568.1-369791-15	34.69	19.73	27.33	48.05	46.82	0	0	0	0	0	65.31	80.27	72.67	51.95	53.18	0	0	0	0	0
NW_020868568.1-480076-22	0	0	0	0	0	0	0	0	0	0	100	100	100	100	100	0	0	0	0	0
NW_020868568.1-626134-14	0	0	0	0	0	14.29	28.95	13.59	31.84	29.23	85.71	71.05	86.41	68.16	70.77	0	0	0	0	0
NW_020868568.1-692659-8	2.88	0	0	0	1.71	0	0	0	0	0	97.12	100	100	100	98.29	0	0	0	0	0
NW_020868569.1-32436-13	5.77	13.82	12.63	3.18	3.24	0	0	0	0	0	94.23	86.18	87.37	96.82	96.76	0	0	0	0	0
NW_020868569.1-260619-26	0	0	0	0	0	78.26	90	97.75	78.68	81.13	0	0	0	0	0	21.74	10	2.25	21.32	18.87
NW_020868569.1-384985-9	0	0	0	0	0	96.74	98.36	94.49	91.34	95.18	0	0	0	0	0	3.26	1.64	5.51	8.66	4.82
NW_020868569.1-522897-5	0	0	0	0	0	91	96.07	93.09	92.43	97.05	0	0	0	0	0	9	3.93	6.91	7.57	2.95
NW_020868570.1-61730-27	33.65	21.73	26.55	35.02	33.55	66.35	78.27	73.45	64.98	66.45	0	0	0	0	0	0	0	0	0	0
NW_020868570.1-246956-26	0	0	0	0	0	91.84	87.12	92.57	91.92	88.62	0	0	0	0	0	8.16	12.88	7.43	8.08	11.38
NW_020868570.1-278666-9	100	100	100	100	100	0	0	0	0	0	0	0	0	0	0	0	0	0	0	0
NW_020868571.1-154640-2	100	100	100	100	100	0	0	0	0	0	0	0	0	0	0	0	0	0	0	0
NW_020868571.1-168761-9	0	0	0	0	0	95.92	84.31	88.19	90.57	96.2	0	0	0	0	0	4.08	15.69	11.81	9.43	3.8
NW_020868571.1-168934-22	0	0	0	0	0	94.23	85.58	91.77	93.7	93.38	0	0	0	0	0	5.77	14.42	8.23	6.3	6.62
NW_020868571.1-215730-1	0	0	0	0	0	0	0	0	0	0	5.77	16.5	14.96	4.23	10.41	94.23	83.5	85.04	95.77	89.59
NW_020868571.1-267132-14	0	0	0	0	0	96.23	98.21	92.08	96.85	96.59	0	0	0	0	0	3.77	1.79	7.92	3.15	3.41
NW_020868571.1-415897-12	0	0	0	0	0	76.47	58.94	72.06	70.56	72.28	0	0	0	0	0	23.53	41.06	27.94	29.44	27.72
NW_020868571.1-607227-16	0	0.38	0	0	0	86.46	89.02	83.92	93.29	93.91	0	0	0	0	0	13.54	10.61	16.08	6.71	6.09
NW_020868571.1-672126-26	0	0	0	0	0	91	66.14	73.91	79.83	89.53	0	0	0	0	0	9	33.86	26.09	20.17	10.47
NW_020868571.1-738727-15	0	0	0	0	0	96	97.99	88.02	96.83	97.29	4	2.01	11.98	3.17	2.71	0	0	0	0	0
NW_020868571.1-823714-12	0	0	0	0	0	97.56	80.52	96.61	93.14	98.18	0	0	0	0	0	2.44	19.48	3.39	6.86	1.82
NW_020868571.1-824730-24	97.96	100	99.38	98.01	93.98	2.04	0	0	1.99	6.02	0	0	0	0	0	0	0	0.62	0	0
NW_020868571.1-830088-13	5.88	0	0	6.99	5.13	0	0	0	0	0	0	0	0	0	0	94.12	100	100	93.01	94.87
NW_020868571.1-952523-15	0	0	0	0	0	0	0	0	0	0	88.78	95.13	96.88	90.32	90.6	11.22	4.87	3.12	9.68	9.4
NW_020868571.1-1122189-25	0	0	0	0	0	94.79	84.75	91.23	96.46	94.01	0	0	0	0	0	5.21	15.25	8.77	3.54	5.99
NW_020868572.1-176060-9	92.31	99.74	100	90.41	95.81	7.69	0	0	9.59	4.19	0	0	0	0	0	0	0.26	0	0	0
NW_020868572.1-228137-26	0	0	0	0	0	95.56	98.35	98.71	95.3	98.25	0	0	0	0	0	4.44	1.65	1.29	4.7	1.75
NW_020868572.1-270700-24	5.32	0	0	15.18	10.58	94.68	100	100	84.82	89.42	0	0	0	0	0	0	0	0	0	0
NW_020868572.1-285883-21	9.43	7.03	12.03	6.03	15	90.57	92.97	87.97	93.97	85	0	0	0	0	0	0	0	0	0	0
NW_020868573.1-93441-6	7.84	11.05	6.74	9.18	3.61	0	0	0	0	0	92.16	88.95	93.26	90.82	96.39	0	0	0	0	0
NW_020868573.1-127199-27	0	0	0	0	0	98.78	95.45	91.8	100	100	0	0	0	0	0	1.22	4.55	8.2	0	0
NW_020868573.1-463312-24	5.88	7.69	7.5	5.65	7.62	0	0	0	0	0	94.12	92.31	92.5	94.35	92.38	0	0	0	0	0
NW_020868573.1-529857-2	0	0	0	0	0	2.94	0	9.88	1.74	5.06	97.06	100	90.12	98.26	94.94	0	0	0	0	0
NW_020868573.1-552629-2	0	0	0	0	0	86.73	75.41	77.91	86.36	83.52	13.27	24.59	22.09	13.64	16.48	0	0	0	0	0
NW_020868573.1-678841-21	0	0	0	0	0	7.45	4.3	0.79	8.65	3.41	0	0	0	0	0	92.55	95.7	99.21	91.35	96.59
NW_020868573.1-721757-4	0	0	0	0	0	7.45	0	7.97	18.81	7.49	0	0	0	0	0	92.55	100	92.03	81.19	92.51
NW_020868574.1-22304-21	1.06	12.8	8.26	5.11	1.18	0	1.22	0	0	0	0	0	0	0	0	98.94	85.98	91.74	94.89	98.82
NW_020868574.1-55458-15	3.26	0	5.19	2.19	3.23	0	0	0	0	0	0	0	0	0	0	96.74	100	94.81	97.81	96.77
NW_020868574.1-138374-8	0	0	0	0	0	0	0	0	0	0	6.25	11.11	6.76	10.45	8.4	93.75	88.89	93.24	89.55	91.6
NW_020868575.1-32916-9	0	0	0	0	0	3.77	0	0	10.27	1.86	96.23	100	100	89.19	98.14	0	0	0	0.54	0
NW_020868575.1-103912-5	0	0	0	0	0	97	100	99.18	99.55	100	0	0	0	0	0	3	0	0.82	0.45	0
NW_020868576.1-19981-24	0	0	0	0	0	0	0	0	0	0	3.06	5.13	2.02	7.94	1.23	96.94	94.87	97.98	92.06	98.77
NW_020868576.1-30498-12	3	15.55	2.67	5.15	3.48	0	0	0	0	0	0	0	0	0	0	97	84.45	97.33	94.85	96.52
NW_020868577.1-218605-5	2.94	7.75	8.33	0.88	3.35	0	0	0	0	0	97.06	92.25	91.67	99.12	96.65	0	0	0	0	0
NW_020868577.1-378332-26	0	0	0	0	0	95.83	97.03	92.63	97.95	97.98	4.17	2.97	7.37	2.05	2.02	0	0	0	0	0
NW_020868577.1-384341-8	2	0	0	2.82	3.52	98	100	100	97.18	96.48	0	0	0	0	0	0	0	0	0	0
NW_020868577.1-508905-24	0	0	0	0	0	1.92	0	0	1.44	0	0	0	0	0	0	98.08	100	100	98.56	100
NW_020868577.1-583005-25	0	0	0	0	0	0	0	0	0	0	100	100	100	100	100	0	0	0	0	0
NW_020868577.1-622841-21	80	74.88	68.42	83.85	81.08	0	0	0	0	0	20	25.12	31.58	16.15	18.92	0	0	0	0	0
NW_020868578.1-21688-23	0	0	0	0	0	95.83	98.65	93.24	97.71	97.96	0	0	0	0	0	4.17	1.35	6.76	2.29	2.04
NW_020868578.1-145350-1	0	0	0	0	0	0	0	0	0	0	8.7	1.22	0	3.95	3.24	91.3	98.78	100	96.05	96.76
NW_020868578.1-204261-2	0	0	0	0	0	1.09	0	0	0	0	0	0	0	0	0	98.91	100	100	100	100
NW_020868578.1-259496-15	2.04	4.9	3.26	4.87	0.38	97.96	95.1	96.74	95.13	99.62	0	0	0	0	0	0	0	0	0	0
NW_020868578.1-328611-8	0	0	0.55	0	0	0	0	0	0	0.2	100	99.53	99.45	100	99.8	0	0.47	0	0	0
NW_020868579.1-72108-1	0	0	0	0	0	0.96	0	0	5.26	2.22	99.04	100	100	94.74	97.78	0	0	0	0	0
NW_020868580.1-24725-3	0	0	0	0.52	0	89.22	84.44	83.08	89.69	86.63	0	0	0	0	0	10.78	15.56	16.92	9.79	13.37
NW_020868581.1-143918-16	0	0	0	0.58	0	13.04	7.23	14.75	8.19	10.23	0	0	0	0	0	86.96	92.77	85.25	91.23	89.77
NW_020868581.1-174723-23	0	0	0	0	0	95	86.42	85.52	94.09	96.49	5	13.58	14.48	5.91	3.51	0	0	0	0	0
NW_020868581.1-337721-1	0	0	0	0	0	72.12	62.97	62.83	78.52	70.49	0	0	0	0	0	27.88	37.03	37.17	21.48	29.51
NW_020868581.1-431939-4	93	84.14	90.65	93.48	95.12	0	0	0	0	0.81	7	15.86	9.35	6.52	4.07	0	0	0	0	0
NW_020868581.1-470898-14	80.21	91.01	89.09	62.25	72.62	19.79	8.99	10.91	37.75	27.38	0	0	0	0	0	0	0	0	0	0
NW_020868581.1-513538-21	0	0	0	0	0	73.47	72.53	49.64	69.76	71.36	0	0	0	0	0	26.53	27.47	50.36	30.24	28.64
NW_020868581.1-515766-21	0	0	0	0	0	83.02	84.01	78.34	91.27	88.09	0	0	0.32	0	0	16.98	15.99	21.34	8.73	11.91
NW_020868581.1-550227-25	3.41	6.6	8.96	6.22	0	0	0	0	0	0	0	0	0	0	0	96.59	93.4	91.04	93.78	100
NW_020868581.1-570373-14	0	0	0	0	0	100	96.83	100	97.69	98.2	0	0	0	0	0	0	3.17	0	2.31	1.8
NW_020868581.1-749662-13	0	0	0	0	0	99	100	100	93.5	97.28	0	0	0	0	0	1	0	0	6.5	2.72
NW_020868581.1-763266-5	43.4	35.83	38.12	42.38	37.96	0	0	0	0	0	56.6	64.17	61.88	57.62	62.04	0	0	0	0	0
NW_020868581.1-957542-16	0	2.27	0	0	0	0	0	0	0	0	100	97.73	100	100	100	0	0	0	0	0
NW_020868581.1-974586-6	9.62	2.18	6.9	2.41	6.4	0	0.36	0	0	0	0	0	0	0	0	90.38	97.45	93.1	97.59	93.6
NW_020868581.1-1051783-12	95.92	92.04	82.07	95.13	93.25	0	0	0	0	0	4.08	7.96	17.93	4.87	6.75	0	0	0	0	0
NW_020868581.1-1107792-21	0	0	0	0	0	2.88	0	0	4.76	6.48	0	0	0	0	0	97.12	100	100	95.24	93.52
NW_020868581.1-1159564-2	0	0	0	0	0	6.98	6.67	13.23	0	6.25	93.02	93.33	86.77	100	93.75	0	0	0	0	0
NW_020868582.1-120551-6	0.96	0	0	0.92	1.32	0	0	0	0.31	0	0	0	0	0	0	99.04	100	100	98.77	98.68
NW_020868582.1-297373-6	96.08	99.67	91.01	94.35	94.66	0	0	0	0	0	3.92	0.33	8.99	5.65	5.34	0	0	0	0	0
NW_020868582.1-300885-2	0	0	0	0	0	0	0	0	0	0	95.12	97.44	95.59	88.04	91.36	4.88	2.56	4.41	11.96	8.64
NW_020868582.1-326250-2	3.12	5.56	16.36	0.78	3.11	0	0	0	0	0	96.88	94.44	83.64	99.22	96.89	0	0	0	0	0
NW_020868582.1-521134-3	93.48	94.34	97.55	90.68	90.21	0	0	0	0	0	0	0	0	0	0	6.52	5.66	2.45	9.32	9.79
NW_020868582.1-695904-1	0	0	0	0	0	96	96.95	92.68	90.73	91.63	0	0	0	0	0	4	3.05	7.32	9.27	8.37
NW_020868582.1-816636-9	0	0	0	0	0	95.56	85.6	93.46	93.38	98.77	0	0	0	0	0	4.44	14.4	6.54	6.62	1.23
NW_020868585.1-111078-25	1.92	2.46	2.18	3.27	0.19	98.08	97.54	97.82	96.73	99.81	0	0	0	0	0	0	0	0	0	0
NW_020868585.1-119464-5	6.6	6.31	8.37	5.56	4.78	93.4	93.69	91.63	94.44	95.22	0	0	0	0	0	0	0	0	0	0
NW_020868586.1-35147-14	0	0	0	0	0	5.32	8.11	14.93	10	6.25	0	0	0	0	0	94.68	91.89	85.07	90	93.75
NW_020868586.1-119576-7	69.39	56.44	56.52	60.77	67.11	0	0	0	0	0	30.61	43.56	43.48	39.23	32.89	0	0	0	0	0
NW_020868588.1-138395-6	50.98	41.48	48.79	50.5	43.31	0	0	0	0	0	49.02	58.52	51.21	49.5	56.69	0	0	0	0	0
NW_020868589.1-29939-14	0	0	0	0	0	94.12	99.11	100	90.24	91.09	0	0	0	0	0	5.88	0.89	0	9.76	8.91
NW_020868589.1-35202-27	11.7	8.92	12.46	15.46	15.69	0	0	0	0	0	0	0	0	0	0	88.3	91.08	87.54	84.54	84.31
NW_020868589.1-43953-15	0	0	0	0	0	97.96	100	100	93.98	98.48	2.04	0	0	6.02	1.52	0	0	0	0	0
NW_020868589.1-129247-3	94.23	95.38	94.05	97.14	94.29	0	0	0	0	0	5.77	4.62	5.95	2.86	5.71	0	0	0	0	0
NW_020868589.1-150649-4	0	0	0	0	0	95.35	91.78	94.81	97.44	97.76	0	0	0	0	0	4.65	8.22	5.19	2.56	2.24
NW_020868589.1-150969-13	0	0	0	0	0	90.62	94.01	96.12	96.31	96.17	9.38	5.99	3.88	3.69	3.83	0	0	0	0	0
NW_020868589.1-298614-24	86.05	78.85	71.56	91.07	90	13.95	21.15	28.44	8.93	10	0	0	0	0	0	0	0	0	0	0
NW_020868590.1-48879-8	0	0	0	0	0	57.14	72.5	63.88	60.71	62.5	0	0	0	0	0	42.86	27.5	36.12	39.29	37.5
NW_020868590.1-199826-5	0	0	0	0	0	12.75	24.49	27.94	22.58	17.77	0	0	0	0	0	87.25	75.51	72.06	77.42	82.23
NW_020868590.1-214310-15	0	0	0	0	0	96.51	90.82	96.13	100	94.9	0	0	0	0	0	3.49	9.18	3.87	0	5.1
NW_020868590.1-214641-1	0	0	0	0	0	93.18	85.52	79.25	81.25	88.11	0	0	0	0	0	6.82	14.48	20.75	18.75	11.89
NW_020868590.1-253376-14	0	0	0	0	0	14.89	6.94	24.73	23.08	22.05	0	0	0	0	0	85.11	93.06	75.27	76.92	77.95
NW_020868590.1-319949-25	0	0.64	0	0	0	98.04	99.36	100	100	99.56	0	0	0	0	0	1.96	0	0	0	0.44
NW_020868590.1-377786-26	3.85	0	0	1.87	8.08	96.15	100	100	98.13	91.92	0	0	0	0	0	0	0	0	0	0
NW_020868591.1-237275-2	0	0	0	0	0	93.9	100	100	87.25	97.65	0	0	0	0	0	6.1	0	0	12.75	2.35
NW_020868591.1-280239-8	0	0	0	0	0	98.98	100	100	100	93.75	0	0	0	0	0	1.02	0	0	0	6.25
NW_020868593.1-163888-25	27.17	32.43	46.02	37.68	28.02	0	0	0	0	0	0	0	0	0	0	72.83	67.57	53.98	62.32	71.98
NW_020868593.1-179922-6	0	0	0	0	0	95.35	100	83.61	100	100	4.65	0	16.39	0	0	0	0	0	0	0
NW_020868594.1-79971-16	0	0	0	0	0	4.17	5.32	4.62	0.74	6.06	0	0	0	0	0	95.83	94.68	95.38	99.26	93.94
NW_020868594.1-88584-12	0	0	0	0	0	3.26	0.81	2.58	0	2.82	0	0	0	0	0	96.74	99.19	97.42	100	97.18
NW_020868594.1-132786-15	0	0	0	0	0	0	0	0	0	0	7.55	11.15	6.44	11.9	6.84	92.45	88.85	93.56	88.1	93.16
NW_020868594.1-182714-13	94.12	100	100	91.52	96.85	5.88	0	0	8.48	3.15	0	0	0	0	0	0	0	0	0	0
NW_020868594.1-236354-16	10.87	7.18	3.96	8.42	6.61	0	0	0	0	0	0	0	0	0.35	0	89.13	92.82	96.04	91.23	93.39
NW_020868594.1-319080-5	0	0	0	0	0	7.95	24.3	4.44	26.96	20.51	0	0	0	0	0	92.05	75.7	95.56	73.04	79.49
NW_020868594.1-498125-1	0	0	0	0	0	1.92	0	0	0	1.98	0	0	0	0	0	98.08	100	100	100	98.02
NW_020868595.1-147972-13	0	0	0	0	0	5	15.09	10.84	3.1	6.42	0	0	0	0	0	95	84.91	89.16	96.9	93.58
NW_020868595.1-148086-9	0	0	0	0	0	7.95	34.55	16.28	3.74	9.68	92.05	65.45	83.72	95.72	90.32	0	0	0	0.53	0
NW_020868595.1-177092-6	4.81	4	1.25	2.5	9.52	0	0	0	0	0	0	0	0	0	0	95.19	96	98.75	97.5	90.48
NW_020868596.1-52612-26	0	0	0	0	0	0	0	0	0	0	7.78	3.57	8.09	12.5	6.37	92.22	96.43	91.91	87.5	93.63
NW_020868596.1-56568-6	7.29	5.59	11.76	5.26	10.4	92.71	94.41	88.24	94.74	89.6	0	0	0	0	0	0	0	0	0	0
NW_020868596.1-377730-3	4.9	0	0	12.5	8.8	0	0	0	0	0	95.1	100	100	87.5	91.2	0	0	0	0	0
NW_020868596.1-430443-13	9.57	5.43	8.62	4.17	9.33	0	0	0	0	0	90.43	94.57	91.38	95.83	90.67	0	0	0	0	0
NW_020868596.1-466775-6	3.06	4.26	14.77	7.28	3.95	0	0	0	0	0	96.94	95.74	85.23	92.72	96.05	0	0	0	0	0
NW_020868597.1-252444-16	0	0	0.85	0	0	9.18	9.93	23.73	5.85	11.19	0	0	0	0	0	90.82	90.07	75.42	94.15	88.81
NW_020868597.1-253840-3	0	0	0	0	0	0	0	0	0	0	3.77	4.8	6.01	3.54	3.34	96.23	95.2	93.99	96.46	96.66
NW_020868597.1-338451-1	0	0	0	0	0	1.96	0	0.75	0	5.45	98.04	100	99.25	100	94.55	0	0	0	0	0
NW_020868597.1-450555-24	0	0	0	0	0	4.44	10	11.39	5.34	4.83	0	0	0	0	0	95.56	90	88.61	94.66	95.17
NW_020868599.1-192056-22	64.42	45.17	46.58	70.78	70.87	0	0	0	0	0	35.58	54.83	53.42	29.22	29.13	0	0	0	0	0
NW_020868599.1-250186-5	98.11	88.51	96.44	97.37	96.9	1.89	11.49	3.11	2.63	3.1	0	0	0	0	0	0	0	0.44	0	0
NW_020868602.1-57837-23	0	0	0	0	0	0	0	0	0	0.09	26	34.11	37.31	29.26	25.5	74	65.89	62.69	70.74	74.41
NW_020868602.1-69419-25	4.81	0	0	5.16	5.26	0	0	0	0	0	0	0	0	0	0	95.19	100	100	94.84	94.74
NW_020868602.1-152489-5	0	0	0	0	0	90.82	83.73	87.5	88.68	88.29	0	0	0	0	0	9.18	16.27	12.5	11.32	11.71
NW_020868602.1-386928-14	0	0	0	0	0	0	0	0	0	0	99.06	100	100	100	100	0.94	0	0	0	0
NW_020868602.1-490270-26	11.63	28	37.84	19.44	29.23	0	0	0	0	0	0	0	0	0	0	88.37	72	62.16	80.56	70.77
NW_020868602.1-508565-12	0	0	0	0	0	2.33	0	3.27	0	14.04	0	0	0	0	0	97.67	100	96.73	100	85.96
NW_020868602.1-524862-24	38.68	30.8	38.18	44.37	45.21	0	0	0	0	0	0	0.11	0	0	0	61.32	69.09	61.82	55.63	54.79
NW_020868603.1-14814-12	0	0	0	0	0	87.23	89.55	91.16	75.31	78.42	12.77	10.45	8.16	24.69	21.58	0	0	0.68	0	0
NW_020868604.1-21041-23	0	0.29	0	0	0	84.69	90.99	90.41	86.33	88.22	0	0	0	0	0	15.31	8.72	9.59	13.67	11.78
NW_020868604.1-48229-22	0	0	0	0	0	97.73	96.15	84.62	93.41	95.83	0	0	0	0	0	2.27	3.85	15.38	6.59	4.17
NW_020868604.1-97553-9	0	0	0	0	0	94.34	93.82	91.17	93.94	93.56	0	0	0	0	0	5.66	6.18	8.83	6.06	6.44
NW_020868604.1-138441-4	0	0	0	0	0	3.77	0	0	6.08	4.44	96.23	100	100	93.92	95.56	0	0	0	0	0
NW_020868604.1-175412-21	0	0	0	0	0	4.81	0	0	11.21	7.39	0	0	0	0.43	0	95.19	100	100	88.36	92.61
NW_020868604.1-323354-21	0	0	0	0	0	0	0	0	0	1.03	12	15.28	8.7	20.88	22.68	88	84.72	91.3	79.12	76.29
NW_020868605.1-199158-1	0	0.74	0	0.86	0	96.08	96.32	88.73	93.97	95.6	0	0	0	0	0	3.92	2.94	11.27	5.17	4.4
NW_020868605.1-303274-7	0	0	0	0	0	100	100	95.34	98.52	98.69	0	0	0	0	0	0	0	4.66	1.48	1.31
NW_020868605.1-375355-25	3.06	0	0	4.15	2.42	0	0	0	0	0	0	0	0	0	0	96.94	100	100	95.85	97.58
NW_020868606.1-15072-4	0	0	0	0	0	8.89	0	0	11.48	8.16	0	0	0	0	0	91.11	100	100	88.52	91.84
NW_020868606.1-151215-22	3	6.46	4.58	0.87	2.61	0	0	0	0	0	0	0	0	0	0	97	93.54	95.42	99.13	97.39
NW_020868606.1-180007-26	0	0	0	0	0	5.32	7.35	3.69	6.45	9.18	0	0	0	0	0	94.68	92.65	96.31	93.55	90.82
NW_020868606.1-233280-3	0	0	0	0	0	0	1.23	0	0	0	96.88	91.36	83.51	90.52	96.55	3.12	7.41	16.49	9.48	3.45
NW_020868606.1-255282-9	0	0	0	0	0	98.96	100	90	97.71	98	0	0	0	0	0	1.04	0	10	2.29	2
NW_020868606.1-397727-24	0	0	0	0	0	98.94	100	100	100	100	1.06	0	0	0	0	0	0	0	0	0
NW_020868606.1-582159-24	0	0	0	0	0	0.94	0	0	2.34	1.56	0	0	0	0	0.52	99.06	100	100	97.66	97.92
NW_020868606.1-605762-1	1.06	13.79	10.69	1.85	5.08	98.94	86.21	89.31	98.15	94.92	0	0	0	0	0	0	0	0	0	0
NW_020868606.1-608110-12	0	0	0	0	0	0	0	0	0	0	17.78	18.84	9.8	24.8	13.73	82.22	81.16	90.2	75.2	86.27
NW_020868607.1-522683-23	0	0	0	0	0	75.47	76.9	73.44	63.1	63.58	0	0	0	0	0	24.53	23.1	26.56	36.9	36.42
NW_020868607.1-688304-25	93.14	88.7	81.62	93.95	91.67	0	0	0	0	0	6.86	11.3	18.38	6.05	8.04	0	0	0	0	0.3
NW_020868607.1-690640-12	0	0	0	0	0	0	0	0	0	0	98.04	99.79	100	100	95.31	1.96	0.21	0	0	4.69
NW_020868607.1-693028-25	0	0	0	0	0	96.74	100	100	90.78	95.76	0	0	0	0	0	3.26	0	0	9.22	4.24
NW_020868607.1-962989-8	0	0	0	0	0	0	0	0	0	0	0	0	0	0	0	100	100	100	100	100
NW_020868607.1-1001036-13	97.87	98.8	100	99.29	92.5	0	0	0	0	0	0	0	0	0	0	2.13	1.2	0	0.71	7.5
NW_020868607.1-1003830-9	0	0	0	0	0	98.96	100	100	99.01	98.1	0	0	0	0	0	1.04	0	0	0.99	1.9
NW_020868607.1-1068805-27	4.35	0.75	1.29	2.59	4.03	0	0	0	0	0.81	0	0	0	0	0	95.65	99.25	98.71	97.41	95.16
NW_020868608.1-10249-21	78.85	82.05	76.88	78.62	78.96	0	0	0	0	0	21.15	17.95	23.12	21.38	21.04	0	0	0	0	0
NW_020868608.1-52652-1	100	100	100	100	100	0	0	0	0	0	0	0	0	0	0	0	0	0	0	0
NW_020868608.1-63406-7	2.13	0	0	6.14	0	0	0	0	0	0	0	0	0	0	0	97.87	100	100	93.86	100
NW_020868609.1-9961-13	0	0	0	0	0	2	0	0	3.95	4.83	98	100	100	96.05	95.17	0	0	0	0	0
NW_020868610.1-1068-14	6.25	0	0	15.27	8.39	93.75	100	100	84.73	91.61	0	0	0	0	0	0	0	0	0	0
NW_020868611.1-175899-8	0	0	0	0	0	0	0	0	0	0	5.32	6.82	15.29	6.38	9.26	94.68	93.18	84.71	93.62	90.74
NW_020868611.1-275702-27	0	0	0	0	0	0	0	0	0	0	96.08	100	100	93.82	97.38	3.92	0	0	6.18	2.62
NW_020868611.1-342589-3	96.08	75.27	87.39	95.45	91.18	0	0	0	0	0	3.92	24.73	12.61	4.55	8.82	0	0	0	0	0
NW_020868611.1-367379-4	0	0	0	0	0	4.81	10.79	5.16	1.71	5.48	0	0	0	0	0	95.19	89.21	94.84	98.29	94.52
NW_020868611.1-559793-12	0	0	0	0	0	70	77.88	50.85	71.43	70.19	0	0	0	0	0.21	30	22.12	49.15	28.57	29.61
NW_020868611.1-560440-14	4	0	0	5.71	3.67	96	100	100	94.29	96.33	0	0	0	0	0	0	0	0	0	0
NW_020868611.1-604848-8	1.96	0	0	3.78	3.62	98.04	100	100	96.22	96.38	0	0	0	0	0	0	0	0	0	0
NW_020868611.1-671166-26	0	0	0	0	0	72.62	58.46	46.67	58.62	57.05	0	0	0	0	0	27.38	41.54	53.33	41.38	42.95
NW_020868611.1-688230-14	77.88	91.53	93.07	81.42	85.34	0	0	0	0	0	0	0	0	0	0	22.12	8.47	6.93	18.58	14.66
NW_020868612.1-20234-9	0	0	0	0	0	98	100	100	100	98.1	0	0	0	0	0	2	0	0	0	1.9
NW_020868612.1-34323-21	0	0	0	0	0	6.38	7.41	15.38	16.9	4.38	0	0	0	0	0	93.62	92.59	84.62	83.1	95.62
NW_020868612.1-167245-13	0	0	0	0	0	0	0	0	0	0	2.17	0	8.06	1.52	4.67	97.83	100	91.94	98.48	95.33
NW_020868613.1-125378-24	0	0	0	0.74	0	97.67	92.55	95.35	98.53	93.41	0	0	0	0	0	2.33	7.45	4.65	0.74	6.59
NW_020868613.1-127634-9	3	0	0	6.25	3.55	0	0	0	0	0	97	100	99.44	92.86	96.45	0	0	0.56	0.89	0
NW_020868613.1-169469-8	4.81	5.67	5.24	1.46	3.32	0	0	0	0	0	0	0	0	0	0	95.19	94.33	94.76	98.54	96.68
NW_020868613.1-203349-14	5.66	5.72	4.15	1.29	6.7	0	0	0	0	0	94.34	94.28	95.47	98.71	93.3	0	0	0.38	0	0
NW_020868613.1-300742-24	0	0	0	0	0	4.72	5.67	9.66	0.9	4.79	0	0	0	0	0	95.28	94.33	90.34	99.1	95.21
NW_020868615.1-60047-4	0	0	0	0	0	96.59	78.26	89.89	95.74	90.91	0	0	0	0	0	3.41	21.74	10.11	4.26	9.09
NW_020868615.1-231485-16	0	0	0	0	0	6	0	0	14.77	7.16	0	0	0	0	0	94	100	100	85.23	92.84
NW_020868615.1-308938-2	93.75	95.45	94.65	87.74	96.98	0	0	0	0	0	0	0	0	0	0	6.25	4.55	5.35	12.26	3.02
NW_020868615.1-330207-25	0	0	0	0	0	0	0	0	0	0.47	3.06	0	0	8.62	1.42	96.94	100	100	91.38	98.1
NW_020868615.1-374407-1	0	0	0	0	0	3.12	7.55	8.7	8.33	2.68	0	0	0	0	0	96.88	92.45	91.3	91.67	97.32
NW_020868615.1-593355-15	0	0	0	0	0	99.04	100	100	100	99.4	0	0	0	0	0	0.96	0	0	0	0.6
NW_020868616.1-153646-26	0	0	0	0	0	100	100	99.44	100	100	0	0	0	0	0	0	0	0.56	0	0
NW_020868616.1-158086-16	0.94	0	0	0	0.48	0	0	0	0	0	0	0	0	0	0	99.06	100	100	100	99.52
NW_020868616.1-159644-23	3.06	6.18	11.7	4.6	6.15	0	0	0	0	0	96.94	93.82	88.3	95.4	93.85	0	0	0	0	0
NW_020868616.1-159847-22	0	0	0	0	0	1.22	0	0	0	1.79	0	0	0	0	0	98.78	100	100	100	98.21
NW_020868616.1-171796-4	96.23	96.5	89.67	99.25	91.87	0	0	0	0	0	0	0.7	0	0	0	3.77	2.8	10.33	0.75	8.13
NW_020868616.1-387726-5	0	0	0	0	0	0	0	0	0	0	79.79	70.67	81.93	67.11	58.88	20.21	29.33	18.07	32.89	41.12
NW_020868616.1-463554-7	2.44	21.92	7.14	10.45	9.09	0	0	0	0	0	97.56	78.08	92.86	89.55	90.91	0	0	0	0	0
NW_020868616.1-466476-27	12.75	11.88	7.16	11.05	7.36	0	0	0	0	0	87.25	88.12	92.84	88.95	92.64	0	0	0	0	0
NW_020868617.1-125281-15	9.57	26.2	11.76	10.51	21.65	0	0	0	0	0	90.43	73.8	88.24	89.49	78.35	0	0	0	0	0
NW_020868618.1-32317-2	0	0	0	0	0	0	0	0	0	0	0	0	0	0	0	100	100	100	100	100
NW_020868619.1-4368-2	0	0	0	0	0	0	0	0	0	0	1.96	4.17	0.44	0.2	0.23	98.04	95.83	99.56	99.8	99.77
NW_020868619.1-33924-27	7.14	5.53	11.24	10.3	8.01	92.86	94.47	88.76	89.39	91.99	0	0	0	0	0	0	0	0	0.3	0
NW_020868619.1-150405-7	100	100	100	100	100	0	0	0	0	0	0	0	0	0	0	0	0	0	0	0
NW_020868619.1-172871-7	0	0	0	0	0	1	0.37	5.82	0	5.04	0	0	0	0	0	99	99.63	94.18	100	94.96
NW_020868619.1-206396-8	0	0	0	0	0	91.51	85.19	87.5	94.12	88.65	0	0.37	0	0	0	8.49	14.44	12.5	5.88	11.35
NW_020868622.1-46271-14	0	0	0	0	0	0	0	0	0	0	92.31	100	100	91.41	94.02	7.69	0	0	8.59	5.98
NW_020868623.1-150917-25	4.72	4.22	4.28	1.6	4.81	0	0	0	0	0	95.28	95.78	95.72	98.4	95.19	0	0	0	0	0
NW_020868624.1-22307-27	0	0	0	0	0	97.87	100	100	94.59	91.58	2.13	0	0	5.41	8.42	0	0	0	0	0
NW_020868624.1-149101-23	0	0	0	0	0	96.51	100	100	94.38	91.14	0	0	0	0	0	3.49	0	0	5.62	8.86
NW_020868624.1-631228-23	0	0	0	0	0	0	0	0	0	0	8.82	2.31	12.95	11.37	15.43	91.18	97.69	87.05	88.63	84.57
NW_020868624.1-643764-23	0	0	0	0	0	98	100	100	97.02	96.25	0	0	0	0	0	2	0	0	2.98	3.75
NW_020868624.1-668190-6	14.42	24.25	21.6	19.17	14.32	0	0	0	0	0	85.58	75.75	78.4	80.83	85.68	0	0	0	0	0
NW_020868624.1-685837-25	1.89	0	0	0	1.88	0	0.34	0	0	0	0	0.34	0	0	0	98.11	99.32	100	100	98.12
NW_020868624.1-726600-3	0	0	0	0	0	100	100	100	100	100	0	0	0	0	0	0	0	0	0	0
NW_020868624.1-1029563-24	50.98	60	57.02	44.32	63.48	0	0	0	0	0	49.02	40	42.98	55.68	36.52	0	0	0	0	0
NW_020868624.1-1041692-13	5.56	7.69	0.97	8.18	5.67	94.44	92.31	99.03	91.82	94.33	0	0	0	0	0	0	0	0	0	0
NW_020868626.1-174111-2	3.85	0	0	10.84	2	0	0	0	0	0	96.15	100	100	89.16	98	0	0	0	0	0
NW_020868627.1-146395-13	100	100	100	100	100	0	0	0	0	0	0	0	0	0	0	0	0	0	0	0
NW_020868627.1-289110-27	0	0	0	0	0	0	0	0	0	0	3.92	0	0	6.38	5.92	96.08	100	100	93.62	94.08
NW_020868628.1-88250-27	0	0	0	0	0	13.04	1.69	4.42	12.79	5.29	86.96	97.46	95.58	87.21	94.71	0	0.85	0	0	0
NW_020868628.1-103288-27	2.04	8.4	7.19	3.21	14.49	0	0	0	0	0	0	0	0	0	0	97.96	91.6	92.81	96.79	85.51
NW_020868628.1-155283-26	0	0	0	0	0.22	81.13	82	69.65	84.31	78.63	0	0.12	0	0	0	18.87	17.88	30.35	15.69	21.15
NW_020868628.1-598288-8	2.17	1.49	4.9	8.33	2.14	0	0	0	0	0	0	0	0	0	0	97.83	98.51	95.1	91.67	97.86
NW_020868628.1-857450-2	19.61	5.45	15.3	18.25	5.38	0	0	0	0	0	80.39	94.55	84.7	81.75	94.62	0	0	0	0	0
NW_020868628.1-936828-13	0	0	0	0	0	12.5	15.56	8.11	10	9.09	0	0	0	0	0	87.5	84.44	91.89	90	90.91
NW_020868628.1-987079-1	86.79	96.77	84.63	93.51	93.54	0	0	0	0	0	0	0	0	0	0.1	13.21	3.23	15.37	6.49	6.36
NW_020868628.1-1073324-3	10	10.96	12.81	7.06	5.17	0	0	0	0	0	0	0.22	0	0	0	90	88.82	87.19	92.94	94.83
NW_020868628.1-1120460-1	2.27	9.52	19.38	2.9	2.62	97.73	90.48	80.62	97.1	97.38	0	0	0	0	0	0	0	0	0	0
NW_020868630.1-32719-3	0	0	0	0	0	95.35	92.68	89.51	96.8	96	0	0	0	0	0	4.65	7.32	10.49	3.2	4
NW_020868630.1-53530-22	0	0	0	0	0	4.17	9.8	2.92	2.26	5.61	0	0	0	0	0	95.83	90.2	97.08	97.74	94.39
NW_020868630.1-111286-13	0	0	0	0	0	0	0	0	0	0	96.67	74.19	96.18	97.44	84.38	3.33	25.81	3.82	2.56	15.62
NW_020868630.1-160632-12	0	0	0	0	0	74.49	67.79	71.28	63.64	74.86	0	0	0	0	0	25.51	32.21	28.72	36.36	25.14
NW_020868630.1-180387-22	5.88	10.61	9.64	1.33	6.02	0	0	0	0	0	94.12	89.39	90.36	98.67	93.98	0	0	0	0	0
NW_020868631.1-48761-2	2	0	0	2.13	4.58	98	100	100	96.81	95.42	0	0	0	0	0	0	0	0	1.06	0
NW_020868631.1-70432-4	0	0	0	0.43	0	93.75	91.6	87.36	94.44	85.58	0	0	0	0	0	6.25	8.4	12.64	5.13	14.42
NW_020868631.1-322003-3	19	21.94	33.89	25.89	20.34	0	0	0	0.35	0	0	0	0	0	0	81	78.06	66.11	73.76	79.66
NW_020868631.1-436275-27	0	0	0	0	0	2.94	0	0	0.74	0	0	0	0	0	0	97.06	100	100	99.26	100
NW_020868631.1-482122-3	2.88	0	0	12.57	5.65	0	0	0	0	0	0	0	0	0	0	97.12	100	100	87.43	94.35
NW_020868634.1-149649-22	9.18	2.83	1.22	9.03	3	90.82	97.17	98.78	90.97	97	0	0	0	0	0	0	0	0	0	0
NW_020868634.1-157080-5	0	0	0	0	0	0	0	0	0	0	0	0	0	0	0	100	100	100	100	100
NW_020868634.1-245956-2	0	0	0.88	0	0	4.81	11.57	4.42	5.03	6.72	0	0	0	0	0	95.19	88.43	94.69	94.97	93.28
NW_020868635.1-18950-1	0	0	0	0	0	98.11	100	100	97.11	98.55	0	0	0	0.29	0	1.89	0	0	2.6	1.45
NW_020868635.1-54468-3	4.72	0	0	10.06	5.95	0	0	0	0	0	95.28	100	100	89.94	94.05	0	0	0	0	0
NW_020868635.1-120768-1	0	0	0	0	0	38.75	5	33.13	12.07	18.75	61.25	95	66.87	87.93	81.25	0	0	0	0	0
NW_020868635.1-132952-22	3.33	0	0	1.63	4.23	0	2.17	0	0	0	0	0	0	0	0	96.67	97.83	100	98.37	95.77
NW_020868635.1-185544-23	0	0	0	0	0	14.71	10.93	15.09	8.27	5.26	85.29	89.07	84.91	91.73	94.74	0	0	0	0	0
NW_020868636.1-24219-22	91.84	88.89	95.07	95.77	91.6	0	0	0	0	0	8.16	11.11	4.93	4.23	8.4	0	0	0	0	0
NW_020868636.1-40215-24	0	0	0	0	0	11.76	12.87	13.64	13.61	9.38	0	0	0	0	0	88.24	87.13	86.36	86.39	90.62
NW_020868636.1-67839-14	0	0	0	2.86	0	0	0	0	0	0	0	0	0	0	0	100	100	100	97.14	100
NW_020868636.1-194698-8	0	0	0	0	0	97.92	100	100	99.44	96.93	2.08	0	0	0.56	3.07	0	0	0	0	0
NW_020868637.1-4164-27	0	0	0	0	0	86.96	98.39	100	76.61	81.93	0	0	0	0	0	13.04	1.61	0	23.39	18.07
NW_020868637.1-10702-9	0	0	0	0	0	27.55	25.29	32.16	17.37	27.03	0	0	0	0	0	72.45	74.71	67.84	82.63	72.97
NW_020868637.1-628753-13	6.86	9.74	9.96	10.44	8.04	0	0	0	0	0	0	0	0	0	0	93.14	90.26	90.04	89.56	91.96
NW_020868637.1-640581-26	0	0	0	0	0	88.3	83.61	85.19	93.71	92.96	0	0	0	0	0	11.7	16.39	14.81	6.29	7.04
NW_020868637.1-715814-6	93.62	90.57	89.8	91.56	89.73	0	0	0	0	0	6.38	9.43	10.2	8.44	10.27	0	0	0	0	0
NW_020868637.1-725635-24	2.83	0	0	0.4	1.8	0	0	0	0	0	97.17	100	100	99.6	98.2	0	0	0	0	0
NW_020868637.1-753825-2	15.38	33.82	20.53	14.89	16.3	0	0	0	0	0	84.62	66.18	79.47	85.11	83.7	0	0	0	0	0
NW_020868637.1-804522-2	3	11.76	8.55	7.69	4.35	0	0	0	0	0	97	88.24	91.45	92.31	95.65	0	0	0	0	0
NW_020868637.1-926451-14	0	0	0	0	0	0	0	0	0	0	100	100	100	100	100	0	0	0	0	0
NW_020868637.1-957554-15	1.96	0	0	4.88	0.98	0	0	0	0	0	0	0	0	0	0	98.04	100	100	95.12	99.02
NW_020868637.1-1073412-2	71	60.4	73.78	67.92	69.76	0	0	0	0	0	29	39.6	26.22	32.08	30.24	0	0	0	0	0
NW_020868638.1-61247-6	0	0	0	0	0	0	0	0	0	0	100	100	100	100	100	0	0	0	0	0
NW_020868639.1-58804-21	92	92.86	92.42	92.75	91.02	0	0	0	0	0	8	7.14	7.58	7.25	8.98	0	0	0	0	0
NW_020868639.1-82299-6	0	0	0	0	0	100	100	100	100	100	0	0	0	0	0	0	0	0	0	0
NW_020868639.1-100553-2	0	0	0	0	0	0	0	0	0	0	94.44	91.87	88.05	82.31	94.44	5.56	8.13	11.95	17.69	5.56
NW_020868639.1-281825-5	0	0	0	0	0	6.12	0	8.27	1.14	3.7	0	0	0	0	0	93.88	100	91.73	98.86	96.3
NW_020868639.1-308189-21	95.92	97.58	94.37	97.44	94.56	0	0	0	0	0	4.08	2.42	5.63	2.56	5.44	0	0	0	0	0
NW_020868639.1-335761-23	0	0	0	0	0	0.96	0.43	0	0.21	1.79	0	0	0	0	0	99.04	99.57	100	99.79	98.21
NW_020868639.1-454106-22	2.83	1.11	3.04	1.81	3.06	97.17	98.89	96.96	98.19	96.94	0	0	0	0	0	0	0	0	0	0
NW_020868639.1-471736-5	38.3	27.27	29.81	31.37	36.59	61.7	72.73	70.19	68.63	63.41	0	0	0	0	0	0	0	0	0	0
NW_020868639.1-492492-2	0	0	0	0	0	97.87	100	82.86	97.24	93.41	0	0	0	0	0	2.13	0	17.14	2.76	6.59
NW_020868639.1-535155-27	0	0	0	0	0	34.91	42.24	27.51	37.7	27.64	0	0	0	0	0	65.09	57.76	72.49	62.3	72.36
NW_020868639.1-605161-22	0	0	0	0	0	81.13	82.06	84.47	87.87	77.63	0	0	0	0	0	18.87	17.94	15.53	12.13	22.37
NW_020868640.1-122663-9	6.86	6.25	25.88	5.41	7.73	0	0	0	0	0	93.14	93.75	74.12	94.59	92.27	0	0	0	0	0
NW_020868640.1-130691-26	1.92	0.4	0	11.59	3.48	0	0	0	0	0	98.08	99.6	100	88.41	96.52	0	0	0	0	0
NW_020868640.1-286424-21	78.26	88.08	79.72	81.75	91.01	0	0	0	0	0	0	0	0	0	0	21.74	11.92	20.28	18.25	8.99
NW_020868640.1-894766-1	0	0	0	0	0	98	98.75	99.27	93.33	96.48	0	0	0	0	0.7	2	1.25	0.73	6.67	2.82
NW_020868640.1-1188241-14	0	0	0	0	0	94	93.94	95.49	100	97.49	0	0	0	0	0	6	6.06	4.51	0	2.51
NW_020868641.1-33611-12	0	0	0	0	0	1.06	0	0	0	0.99	0	0	0	0	0	98.94	100	100	100	99.01
NW_020868641.1-35334-14	0	0	0	0	0	0	0	0	0	0	0	0	0	0	0	100	100	100	100	100
NW_020868641.1-82047-6	0	0	0	0	0	1.16	0	0	0	0	0	0	0	0	0	98.84	100	100	100	100
NW_020868641.1-89870-13	13.27	17.18	7.89	9.74	15	0	0	0	0	0	0	0	0	0	0	86.73	82.82	92.11	90.26	85
NW_020868641.1-111815-13	92.86	85.25	85.98	89.06	93.19	0	0	0	0	0	0	0	0	0	0	7.14	14.75	14.02	10.94	6.81
NW_020868641.1-291531-12	93.75	89.55	91.74	92.31	95.28	0	0	0	0	0	0	0	0	0	0	6.25	10.45	8.26	7.69	4.72
NW_020868641.1-429805-21	97.06	100	100	98.73	97.14	0	0	0	0	0	2.94	0	0	1.27	2.86	0	0	0	0	0
NW_020868641.1-439202-6	0	0	0	0	0	89.42	96.23	87.8	77.78	91.28	0	0	0	0	0	10.58	3.77	12.2	22.22	8.72
NW_020868642.1-93478-16	0	0	0	0	0	83.67	80.61	89.34	86.86	86.21	16.33	19.39	10.66	13.14	13.79	0	0	0	0	0
NW_020868644.1-67518-16	3.57	6.25	9.17	5	1.96	0	0	0.92	0	0	0	0	0	0	0	96.43	93.75	89.91	95	98.04
NW_020868645.1-24920-25	0	0	0	0	0	100	100	100	100	100	0	0	0	0	0	0	0	0	0	0
NW_020868645.1-251522-26	0	0	0	0	0	96.08	95.98	88.39	94.56	99.47	0	0	0	0	0	3.92	4.02	11.61	5.44	0.53
NW_020868646.1-508140-2	53.19	42.11	46.23	34.41	42.05	0	0	0	0	0.35	46.81	57.31	53.77	65.59	57.6	0	0.58	0	0	0
NW_020868646.1-513171-5	0	0	0	0	0	100	100	100	100	100	0	0	0	0	0	0	0	0	0	0
NW_020868646.1-562335-8	0	0	0	0	0	96.15	100	100	92.75	95.09	0	0	0	0	0	3.85	0	0	7.25	4.91
NW_020868646.1-578030-12	0	0	0	0	0	100	98.95	100	100	100	0	0	0	0	0	0	1.05	0	0	0
NW_020868646.1-637150-9	21.88	10.71	17.52	13.36	11.95	78.12	89.29	82.48	86.64	88.05	0	0	0	0	0	0	0	0	0	0
NW_020868646.1-652508-13	0	0	0	0	0	94.44	100	86.14	88.98	98.97	0	0	0	0	0	5.56	0	13.86	11.02	1.03
NW_020868646.1-908386-1	10	16.44	10.23	17.96	13.43	0	0	0	0	0	90	83.11	89.77	82.04	86.57	0	0.46	0	0	0
NW_020868646.1-929552-13	96.67	98.39	90.91	93.47	88.78	0	0	0	0.41	0	3.33	1.61	9.09	6.12	11.22	0	0	0	0	0
NW_020868646.1-974060-27	0	0	0	0	0	54.17	33.78	30.11	57.09	48.04	0	0	0	0	0	45.83	66.22	69.89	42.91	51.96
NW_020868646.1-984790-5	0	0	0	0	0	91.18	87.68	91.94	87.5	90.31	8.82	12.32	8.06	12.5	9.69	0	0	0	0	0
NW_020868646.1-1017231-22	0	0	0	0	0	98.08	100	100	99.34	98.4	0	0	0	0	0	1.92	0	0	0.66	1.6
NW_020868646.1-1067699-24	65.38	52.49	51.26	65.91	59.8	0	0	0	0	0	0	0	0	0	0	34.62	47.51	48.74	34.09	40.2
NW_020868646.1-1088184-5	28.57	25	30.05	19.76	30.57	0	0	0	0	0	71.43	75	69.95	80.24	69.43	0	0	0	0	0
NW_020868647.1-47367-23	0	0	0	0	0	96.59	67.18	77.31	85.29	90.26	0	0	0	0	0	3.41	32.82	22.69	14.71	9.74
NW_020868648.1-67713-5	2.88	12.86	7.76	1.8	2.17	0	0	0	0	0	97.12	87.14	92.24	98.2	97.83	0	0	0	0	0
NW_020868649.1-78428-4	0	0.96	0	0	0	100	98.08	100	100	100	0	0	0	0	0	0	0.96	0	0	0
NW_020868650.1-50094-14	0	0	0	0	0	94.23	91.54	90.7	94.67	96.12	0	0	0	0	0	5.77	8.46	9.3	5.33	3.88
NW_020868651.1-76230-21	98.94	100	100	100	100	0	0	0	0	0	0	0	0	0	0	1.06	0	0	0	0
NW_020868651.1-107186-2	40.2	40.05	31.01	43.3	40.85	59.8	59.95	68.99	56.7	59.15	0	0	0	0	0	0	0	0	0	0
NW_020868652.1-251129-13	0	0.46	0	0	0	94.34	90.74	88.08	94.59	96.36	5.66	8.8	11.92	5.41	3.64	0	0	0	0	0
NW_020868652.1-459396-6	0	0	0	0	0	5.88	0	0	0	2.04	0	0.76	0	0	0	94.12	99.24	100	100	97.96
NW_020868652.1-535495-1	2.94	0	0	5.31	7.1	97.06	100	100	94.69	92.9	0	0	0	0	0	0	0	0	0	0
NW_020868652.1-837403-1	2.83	0	0	4.35	2.69	0	0	0	0	0	97.17	100	100	95.65	97.31	0	0	0	0	0
NW_020868653.1-71874-7	93	88.99	76.24	95.02	95.59	7	10.09	23.76	4.98	4.41	0	0.92	0	0	0	0	0	0	0	0
NW_020868653.1-315666-26	0	0	0	0	0	96.74	100	100	96.03	92.21	0	0	0	0	0	3.26	0	0	3.97	7.79
NW_020868653.1-391603-15	0	0	0	0	0	100	100	100	100	100	0	0	0	0	0	0	0	0	0	0
NW_020868653.1-470395-9	0	0	0	0	0	93.88	98.79	90.88	86.77	90.17	0	0	0	0	0	6.12	1.21	9.12	13.23	9.83
NW_020868653.1-474312-16	0	0.75	0	0	0	0	0	0	0	0	99.06	99.25	100	100	99.48	0.94	0	0	0	0.52
NW_020868653.1-483294-15	0	0	0	0	0	0	0	0	0.37	0	70.45	80.95	70.53	79.03	74.46	29.55	19.05	29.47	20.6	25.54
NW_020868656.1-79119-5	88.24	83.96	90.42	86.21	84.83	0	0	0	0	0	0	0	0	0	0	11.76	16.04	9.58	13.79	15.17
NW_020868656.1-85258-14	0	0	0	0	0	16.67	42.55	17.37	18.48	11.58	0	0	0	0	0	83.33	57.45	82.63	81.52	88.42
NW_020868656.1-126313-25	0	0	0	0	0	94.12	91.3	93.55	93.51	98.02	0	0	0	0	0	5.88	8.7	6.45	6.49	1.98
NW_020868656.1-153339-24	3.77	3.3	0.6	4.4	1.3	96.23	96.7	99.4	95.6	98.7	0	0	0	0	0	0	0	0	0	0
NW_020868656.1-168133-23	0	0	0	0	0	92.71	88.32	92.16	90.61	93.71	7.29	11.68	7.84	9.39	6.29	0	0	0	0	0
NW_020868656.1-183646-21	4.17	10.49	8.64	11.06	5.7	95.83	89.51	91.36	88.94	94.3	0	0	0	0	0	0	0	0	0	0
NW_020868656.1-229732-7	0	0	0	0	0	2.33	0	0	1.33	0.99	97.67	100	100	98.67	99.01	0	0	0	0	0
NW_020868657.1-21793-27	4.81	11.23	10.95	6.19	2.61	0	0	0	0	0	95.19	88.77	89.05	93.81	97.39	0	0	0	0	0
NW_020868659.1-363-22	0	0	0	0	0	19	25.2	26.17	27.13	22.66	81	74.8	73.83	72.87	77.34	0	0	0	0	0
NW_020868659.1-7419-7	6	9.9	18.6	0.86	7.17	94	90.1	81.4	99.14	92.83	0	0	0	0	0	0	0	0	0	0
NW_020868659.1-57681-24	0	0	0	0	0	5.81	2.94	15.57	2.6	2	0	0	0	0	0	94.19	97.06	84.43	97.4	98
NW_020868659.1-228273-22	93.75	100	100	98.61	97.46	0	0	0	0	0	6.25	0	0	1.39	2.54	0	0	0	0	0
NW_020868662.1-143336-8	0	0	0	0	0	0	0	0	0	0	100	100	100	100	100	0	0	0	0	0
NW_020868662.1-341809-6	6.25	7.64	14.47	5.56	2.08	0	0	0	0	0.42	0	0	0	0	0	93.75	92.36	85.53	94.44	97.5
NW_020868662.1-364776-13	1.11	2.7	1.05	4.14	2.78	0	0	0	0	0	98.89	97.3	98.95	95.86	97.22	0	0	0	0	0
NW_020868662.1-453981-27	8.49	8.4	9.04	16.01	6.96	0	0	0	0	0	91.51	91.6	90.36	83.99	93.04	0	0	0.6	0	0
NW_020868662.1-519826-9	0	0	0	0.43	0	100	100	99.53	99.57	100	0	0	0	0	0	0	0	0.47	0	0
NW_020868662.1-555738-25	43.14	37.06	35.22	37.04	35.26	0	0	0	0	0	56.86	62.94	64.78	62.96	64.74	0	0	0	0	0
NW_020868662.1-569647-4	100	99.6	100	100	100	0	0	0	0	0	0	0.4	0	0	0	0	0	0	0	0
NW_020868662.1-742532-5	0.94	0	0	0	1.01	0	0	0	0	0	0	0	0	0	0	99.06	100	100	100	98.99
NW_020868663.1-45576-26	100	100	100	100	100	0	0	0	0	0	0	0	0	0	0	0	0	0	0	0
NW_020868663.1-68205-9	0	0	0	0	0	92.86	91.22	88.73	88.15	89.09	0	0	0	0	0	7.14	8.78	11.27	11.85	10.91
NW_020868663.1-118684-12	97.06	100	100	100	95.59	2.94	0	0	0	4.41	0	0	0	0	0	0	0	0	0	0
NW_020868663.1-138441-15	0	0	0	0	0	15	13.79	30.34	9.15	26.98	85	86.21	69.66	90.85	73.02	0	0	0	0	0
NW_020868664.1-57253-22	0	0	0	0	0	1.96	0	0	0	2.41	0	0	0	0	0	98.04	100	100	100	97.59
NW_020868665.1-14726-15	0	0	0	0	0	95.65	92.92	97.75	92.65	95.85	0	0	0	0	0	4.35	7.08	2.25	7.35	4.15
NW_020868666.1-56478-6	0	0	0	0	0	98.11	100	100	100	98.76	1.89	0	0	0	1.24	0	0	0	0	0
NW_020868666.1-132910-5	97.96	100	100	96.18	98.65	0	0	0	0	0	2.04	0	0	3.82	1.35	0	0	0	0	0
NW_020868666.1-174848-14	0	0	0	0	0	94.9	88.46	88.7	94.96	97.5	0	0	0	0	0	5.1	11.54	11.3	5.04	2.5
NW_020868666.1-320548-9	2.13	0	7.95	3.14	2.58	0	0	0	0	0	0	0	0	0	0	97.87	100	92.05	96.86	97.42
NW_020868667.1-9213-5	70.41	80.82	82.86	68.99	67.63	29.59	19.18	17.14	31.01	32.37	0	0	0	0	0	0	0	0	0	0
NW_020868667.1-33700-26	4.35	0	1.11	13.25	14.94	0	0	0	0	0	95.65	100	98.89	86.75	85.06	0	0	0	0	0
NW_020868667.1-208152-22	0	0	0	0	0	93.62	92.92	95.05	98.36	96.4	0	0	0	0	0	6.38	7.08	4.95	1.64	3.6
NW_020868667.1-503702-12	78.85	92.59	83.77	67.66	84.71	0	0	0	0	0	21.15	7.41	16.23	32.34	15.29	0	0	0	0	0
NW_020868667.1-568978-12	0	0	0	0	0.23	97.12	97.18	96.15	98.48	96.6	0	0	0	0	0	2.88	2.82	3.85	1.52	3.17
NW_020868667.1-604913-16	4.26	0	0	4.83	7.89	0	0	0	0	0	0	0	0	0	0	95.74	100	100	95.17	92.11
NW_020868667.1-627634-13	1.06	0	2.74	0	0	0	0	0	0	0	0	0	0	0	0	98.94	100	97.26	100	100
NW_020868668.1-87103-22	3.06	0	0	3.42	2.6	0	0	0	0	0	0	0	0	0	0	96.94	100	100	96.58	97.4
NW_020868668.1-105373-27	0	0	0.79	1.29	2.86	98.78	97.65	97.62	85.16	86.67	1.22	0	0	13.55	10.48	0	2.35	1.59	0	0
NW_020868668.1-164147-23	0	0	0	0	0	95.56	88.89	90.15	86.67	94.51	4.44	11.11	9.85	12.22	5.49	0	0	0	1.11	0
NW_020868668.1-208371-2	0	0	0	0	0	1.02	1.59	0.53	1.1	0.4	0	0	0	0	0	98.98	98.41	99.47	98.9	99.6
NW_020868668.1-242355-24	93.4	95.15	92.26	99.11	96.1	0	0	0	0	0	6.6	4.85	7.74	0.89	3.9	0	0	0	0	0
NW_020868668.1-307381-8	10.2	0	0	11.38	13.39	0	0	0	0	0	0	0	0.35	0	0	89.8	100	99.65	88.62	86.61
NW_020868668.1-437805-13	1.06	0	0	3.6	4.53	98.94	100	100	96.4	95.47	0	0	0	0	0	0	0	0	0	0
NW_020868668.1-558346-24	0	0	0	0	0	97.73	100	100	100	97.56	0	0	0	0	0	2.27	0	0	0	2.44
NW_020868669.1-48180-6	0	0	0	0	0	89	84.62	91.51	94.66	93.93	0	0	0	0	0	11	15.38	8.49	5.34	6.07
NW_020868669.1-58016-6	97.67	100	92.31	88.89	98	0	0	0	0	0	2.33	0	7.69	11.11	2	0	0	0	0	0
NW_020868669.1-193003-8	87.5	81.01	76	87	83.41	12.5	18.99	24	13	16.59	0	0	0	0	0	0	0	0	0	0
NW_020868669.1-202978-14	1.19	12.9	6.19	0	2.27	0	0	0	0	0	0	0	0	0	0	98.81	87.1	93.81	100	97.73
NW_020868669.1-249289-6	0	0	0	0	0	0	0	0	0	0	100	100	100	100	100	0	0	0	0	0
NW_020868669.1-249355-3	0	0	0	0	0	98.08	100	100	100	97.04	1.92	0	0	0	2.96	0	0	0	0	0
NW_020868669.1-264718-1	0	0	0	0	0	0	0	0	0	0	2.94	6.12	8.18	1.73	5.13	97.06	93.88	91.82	98.27	94.87
NW_020868669.1-361138-21	0	0	0	0	0	0	0	0	0	0.38	100	100	100	100	99.62	0	0	0	0	0
NW_020868669.1-387179-22	0	0	0	0	0	2.04	0	0.54	0.74	0.66	0	0	0	0	0	97.96	100	99.46	99.26	99.34
NW_020868670.1-194788-26	0	0	0	0	0	3.92	0.4	0	4.73	6.91	0	0	0	0	0	96.08	99.6	100	95.27	93.09
NW_020868670.1-219190-7	0	0	0.75	0	0	79.81	80.65	78.36	75.85	82.33	0	0	0	0	0	20.19	19.35	20.9	24.15	17.67
NW_020868670.1-223198-21	18.87	18.37	13.62	30.9	16.18	0	0	0	0	0	81.13	81.63	86.38	69.1	83.82	0	0	0	0	0
NW_020868670.1-270147-27	32.22	43.44	39.29	25.59	31.52	0	0	0	0	0	0	0	0	0	0	67.78	56.56	60.71	74.41	68.48
NW_020868670.1-271026-7	0.96	1.97	1.28	0	0	99.04	98.03	98.72	100	100	0	0	0	0	0	0	0	0	0	0
NW_020868670.1-331288-15	0	0	0	0	0	1.92	8.21	1.27	0.72	4.79	0	0	0	0	0	98.08	91.79	98.73	99.28	95.21
NW_020868671.1-154927-5	1.02	0	0	3.76	2.19	0	0	0	0	0	0	0	0	0	0	98.98	100	100	96.24	97.81
NW_020868671.1-430000-1	94.44	95.16	93.67	100	100	0	0	0	0	0	0	0	1.27	0	0	5.56	4.84	5.06	0	0
NW_020868671.1-548054-23	0	0	0	0	0	90.22	77.5	84.88	86.44	86.11	0	0	0	0	0	9.78	22.5	15.12	13.56	13.89
NW_020868671.1-562067-15	0	0	0	0	0	85.42	86.57	79.53	78.22	88.1	0	0	0	0	0	14.58	13.43	20.47	21.78	11.9
NW_020868671.1-567465-23	0	0	0	0	0	93.88	89.66	90.91	88.2	95.71	0	0	0	0	0	6.12	10.34	9.09	11.8	4.29
NW_020868672.1-43918-15	1.02	0	0	1.82	0.7	98.98	100	100	98.18	99.3	0	0	0	0	0	0	0	0	0	0
NW_020868672.1-78801-24	0	0	0	0	0	82.69	94.12	79.46	80.8	76.19	0	0	0	0	0	17.31	5.88	20.54	19.2	23.81
NW_020868672.1-90639-14	0	0	0	0	0	14.71	26.76	19.88	12.12	13.12	0	0	0	0	0.45	85.29	73.24	80.12	87.88	86.43
NW_020868672.1-328838-26	6.86	21.74	10.44	5.03	9.76	0	0	0	0	0	93.14	78.26	89.56	94.97	90.24	0	0	0	0	0
NW_020868672.1-356276-1	9	5.21	5.8	10.11	4.26	0	0	0	0	0	0	0	0	0	0.35	91	94.79	94.2	89.89	95.39
NW_020868672.1-395505-5	78.05	69.23	33.9	63.22	75	21.95	30.77	66.1	36.78	25	0	0	0	0	0	0	0	0	0	0
NW_020868672.1-455289-6	0	0	0	0	0	92.16	88.97	84.8	93.02	90.62	0	0	0	0	0	7.84	11.03	15.2	6.98	9.38
NW_020868672.1-535910-8	3.33	0	13.04	0.74	3.66	96.67	100	86.96	99.26	96.34	0	0	0	0	0	0	0	0	0	0
NW_020868672.1-675681-3	0	0	0	0	0	6.86	0	0	15.44	3.77	0	0	0	0	0	93.14	100	100	84.56	96.23
NW_020868672.1-979344-9	87.5	77.93	82.48	93.92	86.51	12.5	21.72	17.33	5.82	13.49	0	0	0.19	0	0	0	0.34	0	0.25	0
NW_020868672.1-1219020-13	0	0	0	0.56	0	96.81	91.76	83.72	93.3	93.89	0	0	0	0	0	3.19	8.24	16.28	6.15	6.11
NW_020868673.1-105809-7	89.29	86.96	87.39	87.65	84.91	0	0	0	0	0	10.71	13.04	12.61	12.35	15.09	0	0	0	0	0
NW_020868673.1-318355-22	5.66	1.44	1.48	5.58	5.2	0	0	0	0	0	94.34	98.56	98.52	94.42	94.8	0	0	0	0	0
NW_020868673.1-331421-8	3.77	0	0.61	6.05	6.56	96.23	100	99.39	93.95	93.44	0	0	0	0	0	0	0	0	0	0
NW_020868674.1-54812-6	24.51	15.73	20.59	26.6	22.22	0	0	0	0	0	75.49	84.27	79.41	73.4	77.78	0	0	0	0	0
NW_020868674.1-120152-4	0	0	0	0	0	0	0	0	0	0	1.02	0	0	0	0.82	98.98	100	100	100	99.18
NW_020868674.1-182957-9	39.13	23.56	15.8	27.11	27.23	0	0	0	0	0	0	0	0	0	0	60.87	76.44	84.2	72.89	72.77
NW_020868674.1-546888-22	0	0	0	0	0	9.09	4.17	7.26	8.99	13.79	0	0	0	0	0	90.91	95.83	92.74	91.01	86.21
NW_020868675.1-107792-3	0	0	0	0	0	8.82	20.76	7.84	9.28	11.99	0	0	0	0	0	91.18	79.24	92.16	90.72	88.01
NW_020868675.1-127820-5	0	0	0	0	0	98.11	100	100	100	98.54	0	0	0	0	0	1.89	0	0	0	1.46
NW_020868675.1-283870-24	5.66	6.46	7.79	5.43	5.97	0	0	0	0	0	94.34	93.54	92.21	94.57	94.03	0	0	0	0	0
NW_020868675.1-391304-2	0	0	0	0	0	0	0	0	0	0	18.27	24.21	19.01	13.03	18.91	81.73	75.79	80.99	86.97	81.09
NW_020868675.1-427218-1	0	0	0	0	0	23.58	12.12	24.01	27.37	22.63	0	0	0.33	0	0	76.42	87.88	75.66	72.63	77.37
NW_020868675.1-682845-21	0	0	0	0	0	0	0	0	0	0	0	0	0	0	0	100	100	100	100	100
NW_020868675.1-806224-9	10.2	14	18.18	16.47	13	0	0	0	0	0	89.8	86	81.28	83.53	87	0	0	0.53	0	0
NW_020868675.1-944772-16	0	0	0	0	0	18.27	40.57	27.37	14.46	17.71	0	0	0	0	0	81.73	59.43	72.63	85.54	82.29
NW_020868675.1-1022501-8	18.48	21.51	51.61	13	21.29	81.52	78.49	48.39	87	78.71	0	0	0	0	0	0	0	0	0	0
NW_020868678.1-93687-15	2	0	0	0	2.68	0	0	0	0	0	98	100	100	100	97.32	0	0	0	0	0
NW_020868678.1-370275-4	4.81	3.83	1.86	1.37	1.45	95.19	96.17	96.89	98.63	98.27	0	0	0	0	0	0	0	1.24	0	0.29
NW_020868678.1-429088-5	5.77	6.25	16.36	3.76	2.56	0	0	0	0	0	94.23	93.75	83.64	96.24	97.44	0	0	0	0	0
NW_020868678.1-498617-23	0	0	0	0	0	3.33	6.9	10.31	9.01	4.17	0	0	0	0	0	96.67	93.1	89.69	90.99	95.83
NW_020868678.1-531239-23	0	0	0	0	0	97.83	94.94	95.56	96.55	94.32	0	0	0	0	0	2.17	5.06	4.44	3.45	5.68
NW_020868678.1-762246-8	0	0	0	0	0	0	0	0	0	0	98.86	100	100	93.85	98.59	1.14	0	0	6.15	1.41
NW_020868678.1-902483-26	0	0	0	0	0	4.9	0	0.52	2.24	8.72	0	0	0	0	0	95.1	100	99.48	97.76	91.28
NW_020868678.1-919078-7	4.88	6.12	19.32	8.33	12.05	95.12	93.88	80.68	91.67	87.95	0	0	0	0	0	0	0	0	0	0
NW_020868678.1-1106115-14	1.96	0	0	2.19	1.17	98.04	100	100	97.37	98.83	0	0	0	0	0	0	0	0	0.44	0
NW_020868679.1-130229-14	0	0	0	0	0	16.67	10.22	16.32	10.12	10.15	0	0	0	0	0	83.33	89.78	83.68	89.88	89.85
NW_020868680.1-204199-14	0	0	0	0	0	97.17	100	100	100	96.55	0	0	0	0	0	2.83	0	0	0	3.45
NW_020868680.1-387694-16	0	0	0	0	0.29	94.34	94.39	91.67	96.3	95.04	0	0	0	0	0	5.66	5.61	8.33	3.7	4.66
NW_020868680.1-408359-4	8.33	4.94	13.29	12.4	2.7	0	0	0	0	0	91.67	95.06	86.71	87.6	97.3	0	0	0	0	0
NW_020868680.1-474199-27	2.04	0	0	9.88	5.75	0	0	0.4	0	0	97.96	100	99.6	90.12	94.25	0	0	0	0	0
NW_020868680.1-572767-12	97.12	79.17	93.52	91.33	98.64	0	0	0	0	0	2.88	20.83	6.48	8	1.36	0	0	0	0.67	0
NW_020868682.1-311536-14	0	0	0	0	0.32	60.64	54.62	53.25	56.19	62.46	0	0	0	0	0	39.36	45.38	46.75	43.81	37.22
NW_020868682.1-347645-25	97.12	98.54	99.69	99.1	99.38	0	0.16	0	0	0	0	0	0	0	0	2.88	1.29	0.31	0.9	0.62
NW_020868683.1-67646-22	0	0	0	0	0	4.26	1.9	0	11.39	5.24	0	0	0	0	0	95.74	98.1	100	88.61	94.76
NW_020868683.1-93748-23	0	0	0	0	0	97	100	100	96.63	93.29	0	0	0	0	0	3	0	0	3.37	6.71
NW_020868683.1-249432-1	3.49	0	0	14.58	5.71	0	0	0	0	0	0	0	0	0	0	96.51	100	100	85.42	94.29
NW_020868683.1-279376-27	0	0	0	0	0	0	0	0	0	0	70.21	56.32	36.84	53.76	66.95	29.79	43.68	63.16	46.24	33.05
NW_020868684.1-215409-21	0	0	0	0	0.12	18.87	19.98	12.01	17.01	12.89	0	0	0	0	0	81.13	80.02	87.99	82.99	86.99
NW_020868685.1-51933-23	0	0	0	0	0	91.51	100	100	92.81	89.91	0	0	0	0	0	8.49	0	0	7.19	10.09
NW_020868685.1-134845-1	4.17	7.53	11.27	4.17	3.64	95.83	92.47	88.73	95.83	96.36	0	0	0	0	0	0	0	0	0	0
NW_020868685.1-300695-25	0	0	0	0	0	97.83	94	93.75	95.73	95.05	0	0	0	0	0	2.17	6	6.25	4.27	4.95
NW_020868686.1-46286-14	82.65	79.08	69.67	77	85.26	0	0	0	0	0	17.35	20.92	30.33	23	14.74	0	0	0	0	0
NW_020868686.1-172757-9	7.55	11.33	10.85	3.59	6.35	0	0	0	0	0	92.45	88.67	89.15	96.41	93.47	0	0	0	0	0.18
NW_020868686.1-234602-6	0	0	0	0	0	0	0	0	0	0.16	0	0	0	0	0	100	100	100	100	99.84
NW_020868686.1-271264-4	90.82	88.51	89.86	89.57	89.08	0	0	0	0	0	0	0	0	0	0	9.18	11.49	10.14	10.43	10.92
NW_020868686.1-278631-16	0	0	0	0	0	0	0	0	0	0	0	0	0	0	0	100	100	100	100	100
NW_020868686.1-303896-25	0	0	0	0	0	4	2.38	7.96	6.91	13.29	96	97.62	92.04	93.09	86.71	0	0	0	0	0
NW_020868686.1-352941-21	0	0	0	0	0	99.04	100	98	100	98.13	0	0	0	0	0	0.96	0	2	0	1.87
NW_020868686.1-443246-4	0	0	0	0	0	98.84	100	92.86	100	98.63	0	0	0	0	0	1.16	0	7.14	0	1.37
NW_020868686.1-537336-14	5.95	6.9	8.75	3.37	1.71	0	0	0	0	0	0	0	0	0	0	94.05	93.1	91.25	96.63	98.29
NW_020868686.1-583598-26	0	0	0	0	0	99.04	100	100	97.67	100	0.96	0	0	2.33	0	0	0	0	0	0
NW_020868686.1-676259-25	2.33	1.45	7.56	3.72	0.61	0	0	0	0	0	0	0	0	0	0	97.67	98.55	92.44	96.28	99.39
NW_020868686.1-722108-13	0	0	0	0	0	98.04	99.65	100	100	98.16	0	0	0	0	0	1.96	0.35	0	0	1.84
NW_020868686.1-786260-3	5.68	0	5.25	0	0.57	94.32	100	94.75	100	99.43	0	0	0	0	0	0	0	0	0	0
NW_020868686.1-896533-1	24.04	11.89	19.64	25.26	23.08	0	0	0	0	0	75.96	88.11	80.36	74.74	76.92	0	0	0	0	0
NW_020868686.1-898920-13	0	0	0	0	0	91	94.2	93.2	98.86	98.62	0	0	0	0	0	9	5.8	6.8	1.14	1.38
NW_020868686.1-930931-6	95.65	100	100	90.34	100	0	0	0	0	0	0	0	0	0	0	4.35	0	0	9.66	0
NW_020868688.1-43852-2	2.94	10.53	8.27	4.26	3.65	0	0	0	0	0	97.06	89.47	91.73	95.74	96.35	0	0	0	0	0
NW_020868688.1-172712-3	0	0	0	0	0	85.11	95.82	89.06	84.62	80.63	14.89	4.18	10.94	15.38	19.37	0	0	0	0	0
NW_020868688.1-261407-24	0	0	0	0	0	85.56	78.14	77.21	85.96	78.55	0	0	0	0	0	14.44	21.86	22.79	14.04	21.45
NW_020868689.1-365274-2	12.75	21.15	10.27	8.12	17.37	0	0	0	0	0	87.25	78.85	89.73	91.88	82.63	0	0	0	0	0
NW_020868689.1-391098-21	2	5.81	5.95	1.83	7.95	0	0	0	0	0	98	94.19	94.05	98.17	92.05	0	0	0	0	0
NW_020868689.1-496912-16	0	0	0	0	0	90.2	98.63	95.31	94.32	92.31	0	0	0	0	0	9.8	1.37	4.69	5.68	7.69
NW_020868689.1-626693-3	92.05	100	96.91	97.11	90	0	0	0	0	0	7.95	0	3.09	2.89	10	0	0	0	0	0
NW_020868689.1-638574-8	86.17	64.18	60.78	86.09	80.46	13.83	35.82	39.22	13.91	19.54	0	0	0	0	0	0	0	0	0	0
NW_020868689.1-658648-25	0	0	0	0	0	96.81	100	100	96.86	98.82	0	0	0	0	0	3.19	0	0	3.14	1.18
NW_020868690.1-312136-1	17.65	21.5	23.81	17.56	22.75	0	0	0	0	0	82.35	78.5	76.19	82.44	77.25	0	0	0	0	0
NW_020868692.1-203948-14	0	0	0	0	0	82.35	92.14	86.72	81.2	71.95	17.65	7.86	13.28	18.8	28.05	0	0	0	0	0
NW_020868692.1-270917-5	87	92.15	80.85	89.19	74.39	0	0	0	0	0	13	7.85	19.15	10.81	25.61	0	0	0	0	0
NW_020868692.1-383291-26	0	0	0	0	0	0	0	0	0	0	93.62	100	100	83.93	94.44	6.38	0	0	16.07	5.56
NW_020868692.1-450890-12	0	0	0	0	0	93.88	89.66	85.48	96.18	88.71	0	0	0	0	0	6.12	10.34	14.52	3.82	11.29
NW_020868692.1-451931-27	100	100	100	100	100	0	0	0	0	0	0	0	0	0	0	0	0	0	0	0
NW_020868695.1-734677-8	0	0	0	0	0	0	0	0	0	0	96.88	98.82	96.45	97.9	89.26	3.12	1.18	3.55	2.1	10.74
NW_020868696.1-133384-12	6.86	3	4.8	10	2.94	0	0	0	0	0	0	0	0	0	0	93.14	97	95.2	90	97.06
NW_020868696.1-159603-4	84.88	88.67	87.8	85	84.65	15.12	11.33	12.2	15	15.35	0	0	0	0	0	0	0	0	0	0
NW_020868696.1-222019-8	96.67	100	100	99.11	98.18	0	0	0	0	0	3.33	0	0	0.89	1.82	0	0	0	0	0
NW_020868696.1-268431-21	0	0	0	0	0	97.96	100	100	95.12	100	2.04	0	0	4.88	0	0	0	0	0	0
NW_020868696.1-494670-8	0	0	0	1.04	0	100	100	100	98.96	100	0	0	0	0	0	0	0	0	0	0
NW_020868696.1-602231-15	0	0	0	0	0	90	79.17	76.56	90.91	72.06	0	0	0	0	0	10	20.83	23.44	9.09	27.94
NW_020868696.1-716450-21	12.75	24.92	26.47	11.02	12.78	0	0	0	0	0	0	0	0	0	0	87.25	75.08	73.53	88.98	87.22
NW_020868697.1-151555-22	17	21.48	15.85	15.19	23.75	83	78.52	84.15	84.81	76.25	0	0	0	0	0	0	0	0	0	0
NW_020868697.1-172287-8	96.08	91.74	93.53	100	94.2	3.92	7.85	6.47	0	5.8	0	0	0	0	0	0	0.41	0	0	0
NW_020868697.1-205114-14	0	0	0	0	0	0	0	0	0	0	83.96	77.85	79.39	86.54	85.5	16.04	22.15	20.61	13.46	14.5
NW_020868699.1-69275-22	0	0	0	0	0	12.5	19.35	16.25	18.75	23.45	0	0	0	0	0	87.5	80.65	83.75	81.25	76.55
NW_020868699.1-152837-4	0	0	0	0	0	100	100	100	100	100	0	0	0	0	0	0	0	0	0	0
NW_020868700.1-35026-3	98.08	100	100	96.32	97.32	0	0	0	0	0	1.92	0	0	3.68	2.68	0	0	0	0	0
NW_020868700.1-201764-6	0	0	0	0	0	94.34	94.59	94.52	95.31	87.55	0	0	0	0	0	5.66	5.41	5.48	4.69	12.45
NW_020868700.1-361853-16	0	0	0	0	0	5.1	2.7	5.93	10	8.89	0	0	0	0	0	94.9	97.3	94.07	90	91.11
NW_020868700.1-571567-13	8.82	9.47	8.71	11.36	7.87	91.18	90.53	91.29	88.64	92.13	0	0	0	0	0	0	0	0	0	0
NW_020868700.1-585432-25	96.08	100	100	95.58	96.66	0	0	0	0.34	0	3.92	0	0	4.08	3.34	0	0	0	0	0
NW_020868700.1-633859-5	5.88	2.33	9.09	5	6.77	94.12	97.67	90.91	95	93.23	0	0	0	0	0	0	0	0	0	0
NW_020868700.1-739234-6	96.67	97.39	96.36	94.38	99.12	0	0	0	0	0	3.33	2.61	3.64	5.62	0.88	0	0	0	0	0
NW_020868700.1-751943-22	0	0	0	0	0	97.92	100	100	99.35	100	0	0	0	0	0	2.08	0	0	0.65	0
NW_020868700.1-1355818-5	1.09	0	0	4.76	5.88	98.91	100	100	95.24	94.12	0	0	0	0	0	0	0	0	0	0
NW_020868700.1-1409924-13	22.55	24.48	21.98	29.33	19.22	0	0	0	0	0	77.45	75.52	78.02	70.67	80.78	0	0	0	0	0
NW_020868700.1-1542597-15	5.1	5	4.76	0	4.07	94.9	95	95.24	100	95.93	0	0	0	0	0	0	0	0	0	0
NW_020868700.1-1571019-26	0	0	0	0	0	95	88.3	98.08	97.27	92.71	0	0	0	0	0	5	11.7	1.92	2.73	7.29
NW_020868700.1-1577877-12	95.19	94.44	93.96	93.22	94.12	0	0	0	0	0	4.81	5.56	6.04	6.78	5.43	0	0	0	0	0.45
NW_020868702.1-7419-3	0	0	0	0	0	0	0	0	0	0	0	0	0	0	0.52	100	100	100	100	99.48
NW_020868702.1-8332-26	0.96	0	0	1.63	0	0	0	0	0	0	0	0	0	0.81	0	99.04	100	100	97.56	100
NW_020868702.1-207286-14	0	0	0.38	0	0	99.06	100	99.62	100	98.61	0	0	0	0	0	0.94	0	0	0	1.39
NW_020868702.1-234520-24	0	0	0	0	0	2.88	0	0	6.1	4.72	0	0	0	0	0	97.12	100	100	93.9	95.28
NW_020868702.1-285484-21	0	0.26	0	0	0	49	53.42	59.14	56.66	57.19	0	0	0	0	0	51	46.32	40.86	43.34	42.81
NW_020868702.1-454851-22	44.12	42.13	36.13	42.04	40.59	55.88	57.87	63.87	57.96	59.41	0	0	0	0	0	0	0	0	0	0
NW_020868702.1-509227-4	2.17	0	3.18	0	1.3	0	0	0	0	0	97.83	100	96.82	100	98.7	0	0	0	0	0
NW_020868702.1-511478-15	0	0	0	0	0	95.83	77.46	86.03	92.62	87.21	0	0	0	0	0	4.17	22.54	13.97	7.38	12.79
NW_020868703.1-78289-2	0	0	0	0	0	27.55	45.03	60.49	18.22	31.53	0	0	0	0	0	72.45	54.97	39.51	81.78	68.47
NW_020868703.1-133867-23	0	0	0	0	0	76.47	73.27	73.17	75.62	79.16	0	0	0	0	0	23.53	26.73	26.83	24.38	20.84
NW_020868703.1-336699-21	0	0	0	0	0	1.22	0	0	0	1	0	0	1.28	0	0	98.78	100	98.72	100	99
NW_020868703.1-689826-6	0	0	0	0	0	25	15.91	10.31	26.79	18.52	0	0	0	0	0	75	84.09	89.69	73.21	81.48
NW_020868703.1-700663-13	10.87	6.19	9.72	6.63	12.4	89.13	93.81	90.28	93.37	87.6	0	0	0	0	0	0	0	0	0	0
NW_020868703.1-798360-23	1.89	0	0	3.45	1.3	0	0	0	0	0	0	0	0	0	0	98.11	100	100	96.55	98.7
NW_020868704.1-168971-1	0	0	0	0	0	100	100	98.5	100	100	0	0	1.5	0	0	0	0	0	0	0
NW_020868704.1-253956-25	7.29	26.45	10.3	8.63	10.91	0	0	0	0	0	92.71	73.55	89.7	91.37	89.09	0	0	0	0	0
NW_020868704.1-280191-8	97.83	95.74	98.89	92.59	96.44	0	0	0	0	0.31	0	0	0	0	0.39	2.17	4.26	1.11	7.41	2.86
NW_020868704.1-330346-8	0	0	0	0	0	100	100	100	100	100	0	0	0	0	0	0	0	0	0	0
NW_020868706.1-9481-9	2.38	11.9	2.7	6.1	6.12	97.62	88.1	97.3	93.9	91.84	0	0	0	0	0	0	0	0	0	2.04
NW_020868707.1-25878-8	4	0	0	10	5.81	0	0	0	0	0	96	100	100	89.73	94.19	0	0	0	0.27	0
NW_020868707.1-35293-1	0	0	0	0	0	5.32	10.71	15.74	12.16	3.45	0	1.19	0	0	0	94.68	88.1	84.26	87.84	96.55
NW_020868707.1-43090-13	100	100	100	100	100	0	0	0	0	0	0	0	0	0	0	0	0	0	0	0
NW_020868707.1-58267-3	0	0	0	0	0	2	1.71	4.43	2.87	3.93	0	0	0	0	0	98	98.29	95.57	97.13	96.07
NW_020868707.1-121823-21	12.22	6.73	9.62	16.25	15.69	0	0	0	0	0	87.78	93.27	90.38	83.75	84.31	0	0	0	0	0
NW_020868707.1-153600-6	0	0	0	0	0	90	100	91.76	81.13	65.62	0	0	0	0	0	10	0	8.24	18.87	34.38
NW_020868707.1-207083-26	6.12	12.58	9.33	4.73	6.67	93.88	87.42	90.67	95.27	93.33	0	0	0	0	0	0	0	0	0	0
NW_020868707.1-261758-7	85.58	92.59	87.1	88.74	84.82	0	0	0	0	0	14.42	7.41	12.9	11.26	15.18	0	0	0	0	0
NW_020868707.1-376829-23	0	0	0	0	0	100	100	100	100	100	0	0	0	0	0	0	0	0	0	0
NW_020868707.1-391475-6	11.76	15.46	19.76	15.91	14.7	0	0	0	0	0	0	0	0	0	0	88.24	84.54	80.24	84.09	85.3
NW_020868707.1-420415-15	100	100	100	100	100	0	0	0	0	0	0	0	0	0	0	0	0	0	0	0
NW_020868707.1-432920-23	4.81	6.57	13.37	2.59	5.37	0	0	0	0	0	0	0	0	0	0	95.19	93.43	86.63	97.41	94.63
NW_020868707.1-498614-13	3.12	16.28	10.53	6.21	3.23	0	0	0	0	0	96.88	83.72	89.47	93.79	96.77	0	0	0	0	0
NW_020868707.1-498799-15	0	0	0	0	0.89	95.1	91.79	95.83	96.23	95.09	0	0	0	0	0	4.9	8.21	4.17	3.77	4.02
NW_020868707.1-803285-6	74.04	83.51	85.76	69.75	75.4	0	0	0	0	0	25.96	16.49	13.95	30.25	24.6	0	0	0.3	0	0
NW_020868707.1-1340846-27	4.81	2.35	4.03	2.52	1.88	0	0	0	0	0	0	0	0	0	0	95.19	97.65	95.97	97.48	98.12
NW_020868707.1-1379018-8	5	0	0	2.89	5.06	95	100	100	97.11	94.94	0	0	0	0	0	0	0	0	0	0
NW_020868708.1-105123-6	0	0	0	0	0	0	0	0	0	0	100	100	100	100	100	0	0	0	0	0
NW_020868708.1-134802-25	3.77	4.94	9.73	2.21	2.53	0	0	0	0	0	96.23	95.06	90.27	97.79	97.47	0	0	0	0	0
NW_020868708.1-252130-14	0	0	0	0	0	1.11	0	1.89	0	0	0	0	0	0	0	98.89	100	98.11	100	100
NW_020868710.1-103310-7	0	0	0	0	0	92.22	96.99	90.48	87.68	92.59	0	0.75	0	0	0	7.78	2.26	9.52	12.32	7.41
NW_020868710.1-165249-2	3.06	12.85	4.03	1.4	4.62	0	0	0	0	0	96.94	87.15	95.97	98.6	95.38	0	0	0	0	0
NW_020868712.1-19477-2	0	0	0	0	0	89.58	89.33	87.5	95	88.89	0	0	0	0	0	10.42	10.67	12.5	5	11.11
NW_020868713.1-30274-1	0	0	0	0	0	85	90.36	80.88	85.88	85.91	15	9.64	19.12	14.12	14.09	0	0	0	0	0
NW_020868713.1-146398-1	0	0	0	0	0	90.91	75.41	83.9	91.18	75.64	0	0	0	0	0	9.09	24.59	16.1	8.82	24.36
NW_020868714.1-135861-26	100	99.68	100	100	100	0	0	0	0	0	0	0.32	0	0	0	0	0	0	0	0
NW_020868714.1-304521-25	48.89	26.16	19.84	18.02	20.6	51.11	73.84	80.16	81.98	79.4	0	0	0	0	0	0	0	0	0	0
NW_020868714.1-512566-24	1.06	0	5.32	5.88	1.82	0	0	0	0	0	98.94	100	94.68	94.12	98.18	0	0	0	0	0
NW_020868717.1-48038-15	67	65.52	70.21	72.57	60.27	0	0	0	0	0	33	34.48	29.79	27.43	39.73	0	0	0	0	0
NW_020868717.1-63289-15	0	0	0	0	0	100	100	100	100	100	0	0	0	0	0	0	0	0	0	0
NW_020868717.1-100266-13	0	0	0	0	0	4.26	6.94	3.14	6.25	8.82	0	0	0	0	0	95.74	93.06	96.86	93.75	91.18
NW_020868718.1-95035-13	0	0	0	0	0	90	93.28	90.37	81.33	87.86	0	0	0	0	0	10	6.72	9.63	18.67	12.14
NW_020868718.1-251750-24	4.81	0	0	7.04	3.42	0	0	0	0	0	95.19	100	100	92.96	96.58	0	0	0	0	0
NW_020868718.1-407319-8	100	100	100	100	100	0	0	0	0	0	0	0	0	0	0	0	0	0	0	0
NW_020868718.1-643200-5	20.65	4.14	19.72	30.2	23.87	79.35	95.86	80.28	69.13	76.13	0	0	0	0.67	0	0	0	0	0	0
NW_020868718.1-722416-13	1.96	0	0	0	0.56	0	0	0	0	0	98.04	100	100	100	99.44	0	0	0	0	0
NW_020868718.1-808435-7	18.27	6.54	3.85	19.08	17.76	81.73	93.46	96.15	80.92	82.24	0	0	0	0	0	0	0	0	0	0
NW_020868718.1-854142-6	18.87	1.65	3.61	21.88	16.53	0	0	0	0	0	81.13	98.35	96.39	78.12	83.47	0	0	0	0	0
NW_020868718.1-910108-24	0	0	0	0	0	76.92	73.19	85.4	79.56	80.09	0	0	0	0	0	23.08	26.81	14.6	20.44	19.91
NW_020868718.1-956563-4	1.11	0	7.27	2.91	5.56	0	0	0	0	0	0	0	0	0	0	98.89	100	92.73	97.09	94.44
NW_020868718.1-1168116-22	47.78	60.26	78	53.03	53.99	0	0	0	0	0	0	0	0	0	0	52.22	39.74	22	46.97	46.01
NW_020868718.1-1248273-4	0	0	0	0	0	9.57	9.49	19.57	6.85	9.03	0	0	0	0	0	90.43	90.51	80.43	93.15	90.97
NW_020868718.1-1278690-9	90.91	75.86	95.06	98.65	94.31	0	0	0	0	0	0	0	0	0	0	9.09	24.14	4.94	1.35	5.69
NW_020868718.1-1316037-21	0	0	0	0	0	97.78	97.06	100	96.08	94.94	0	0	0	0	0	2.22	2.94	0	3.92	5.06
NW_020868718.1-1350234-1	11.54	5.21	7.61	7.33	2.99	0	0	0	0	0	88.46	94.79	92.39	92.67	97.01	0	0	0	0	0
NW_020868718.1-1367843-6	98.11	100	100	95.57	96.3	0	0	0	0	0	0	0	0	0	0	1.89	0	0	4.43	3.7
NW_020868719.1-190985-5	0	0	0	0	0	48.96	42.76	39.52	51.24	45.24	51.04	57.24	60.48	48.76	54.76	0	0	0	0	0
NW_020868719.1-209019-16	95.19	100	100	95.63	94.98	4.81	0	0	4.37	4.86	0	0	0	0	0.16	0	0	0	0	0
NW_020868719.1-234521-2	0	0	0	0	0	94.9	100	100	93.99	91.32	0	0	0	0	0	5.1	0	0	6.01	8.68
NW_020868719.1-246388-12	0	0	0	0	0	2.22	5.59	5.19	3.52	3.91	0	0	0	0	0	97.78	94.41	94.81	96.48	96.09
NW_020868719.1-358722-25	0	0	0	0	0	86	95.45	95.77	77.78	82.31	0	0	0	0	0	14	4.55	4.23	22.22	17.69
NW_020868721.1-106014-26	2.04	0	0	6.9	2.48	0	0	0	0.86	0	0	0	0	0	0	97.96	100	100	92.24	97.52
NW_020868721.1-133303-23	95.1	76.62	77.33	92.18	89.45	0	0	0	0	0	0	0	0	0	0	4.9	23.38	22.67	7.82	10.55
NW_020868722.1-109016-4	0	0	0	0	0	98.04	100	100	97.67	100	0	0	0	0	0	1.96	0	0	2.33	0
NW_020868722.1-142740-14	0	0	0	0	0	75	60.34	68.82	59.15	75.26	0	0	0	0	0	25	39.66	31.18	40.85	24.74
NW_020868722.1-154671-1	3.41	0	0.81	7.63	1.96	96.59	100	99.19	92.37	98.04	0	0	0	0	0	0	0	0	0	0
NW_020868722.1-209266-6	21.15	39.14	32.26	21.17	13.5	0	0	0	0	0	78.85	60.86	67.74	78.83	86.5	0	0	0	0	0
NW_020868722.1-231814-12	0	0	0	0	0	22.55	33.5	27.74	34.16	28.57	0	0	0	0	0	77.45	66.5	72.26	65.84	71.43
NW_020868722.1-232034-2	0	0	0	0	0	15.09	7.66	3.38	19.51	17.11	0	0	0	0	0	84.91	92.34	96.62	80.49	82.89
NW_020868722.1-252926-9	0	0	0	0	0	90	96.62	93.31	86	86.63	0	0	0	0	0	10	3.38	6.69	14	13.37
NW_020868725.1-377349-5	50	42.94	50.41	49.62	51.47	50	57.06	49.59	50.38	48.53	0	0	0	0	0	0	0	0	0	0
NW_020868725.1-467176-6	96.51	91.89	92.5	92.81	99.51	3.49	7.21	7.5	7.19	0.49	0	0	0	0	0	0	0.9	0	0	0
NW_020868726.1-164021-12	0	0	0	0	0	0	0	0	0	0	89.8	85.59	96.92	82.72	92.82	10.2	14.41	3.08	17.28	7.18
NW_020868728.1-67483-15	96.08	85.58	87.37	92.96	97.1	0	0	0	0	0	3.92	14.42	12.63	5.63	2.9	0	0	0	1.41	0
NW_020868728.1-128607-14	0	0	0	0	0	3.12	0	3.57	1.56	0	0	0	0	0	0	96.88	100	96.43	98.44	100
NW_020868728.1-253762-12	0	0.59	0	0	0	98.04	98.82	100	92.76	96.26	0	0	0	0	0	1.96	0.59	0	7.24	3.74
NW_020868729.1-90151-14	0	0	0	0	0	96.94	87.5	98.75	97.48	98.31	0	0	0	0	0	3.06	12.5	1.25	2.52	1.69
NW_020868730.1-199914-26	98.96	100	100	100	95.04	0	0	0	0	0	1.04	0	0	0	4.96	0	0	0	0	0
NW_020868730.1-243747-23	0	0	0	0	0.31	0	0	0	0	0	95.92	83.78	88.42	95.31	93.48	4.08	16.22	11.58	4.69	6.21
NW_020868732.1-12782-2	0	0	0	0	0	79.59	93.63	91.22	78.72	83.6	0	0	0	0	0	20.41	6.37	8.78	21.28	16.4
NW_020868732.1-16262-14	58.49	55.03	57.45	56.74	57.58	0	0	0	0.14	0	41.51	44.97	42.55	42.55	42.42	0	0	0	0.57	0
NW_020868733.1-362703-26	8.89	16.28	12.84	5.13	13.12	91.11	83.72	87.16	94.87	86.88	0	0	0	0	0	0	0	0	0	0
NW_020868733.1-428558-15	0	0	0	0	0	4.08	0	0	2.23	1.37	0	0	0	0	0	95.92	100	100	97.77	98.63
NW_020868733.1-640351-12	0	0	0	0	0	98.86	100	100	93.51	93.68	1.14	0	0	5.19	6.32	0	0	0	1.3	0
NW_020868733.1-689833-7	0	0	0	0	0	0	0	0	0	0	2.08	0	6.41	6.55	3.57	97.92	100	93.59	93.45	96.43
NW_020868733.1-853945-8	0	0	0	0	0	97	92.89	89.87	97.24	97.66	0	0	0	0	0	3	7.11	10.13	2.76	2.34
NW_020868734.1-48874-15	0	0	0	0	0	93.62	92.19	92.68	94.33	92.86	6.38	7.81	7.32	5.67	7.14	0	0	0	0	0
NW_020868734.1-290870-3	0	0	0	0	0	7.69	4.36	5.88	9	8.03	0	0	0	0	0	92.31	95.64	94.12	91	91.97
NW_020868735.1-55011-16	0	0	0	0	0	97.67	100	100	96.3	95.54	0	0	0	0	0	2.33	0	0	3.7	4.46
NW_020868735.1-94595-23	0	0	0	0	0	97	97.38	92.57	96.67	97.44	0	0	0	0	0	3	2.62	7.43	3.33	2.56
NW_020868735.1-220839-13	4	0	0	4.04	3.14	0	0	0	0	0	96	100	100	95.96	96.86	0	0	0	0	0
NW_020868735.1-246686-15	0	0	4.76	0	0	0	0	0	0	0	90.62	74.59	61.9	87.13	82.75	9.38	25.41	33.33	12.87	17.25
NW_020868735.1-260961-26	7.29	3.05	6.57	1.88	5.56	0	0	0	0	0	92.71	96.95	93.43	98.12	94.44	0	0	0	0	0
NW_020868735.1-275266-12	0	0	0	0	0	0	0	0	0	0.3	54.08	70.76	53.33	61.61	54.73	45.92	29.24	46.67	38.39	44.97
NW_020868735.1-278290-14	2	0	0	5.99	1.05	0	0	0	0	0	0	0	0	0	0	98	100	100	94.01	98.95
NW_020868736.1-84687-27	0	0	0	0	0	0	0	0	0	0.22	0	0.34	0	0	0	100	99.66	100	100	99.78
NW_020868737.1-249571-12	0	0	0	0	0	4.26	3.37	7.95	4.94	6.5	0	0	0	0	0	95.74	96.63	92.05	95.06	93.5
NW_020868737.1-331540-5	0	0	0	0	0	4.55	4.62	6.74	9.91	9.46	0	0	0	0	0	95.45	95.38	93.26	90.09	90.54
NW_020868737.1-419597-24	7.61	1.78	5.21	4.72	5.83	0	0	0	0	0	0	0	0	0	0	92.39	98.22	94.79	95.28	94.17
NW_020868737.1-648991-15	82.61	87.6	80.26	86.27	81.19	17.39	12.4	19.74	13.73	18.81	0	0	0	0	0	0	0	0	0	0
NW_020868737.1-680329-16	0	0	0	0	0	0	0	0	0	0.3	38.46	48.37	37.27	44	40.9	61.54	51.63	62.73	56	58.81
NW_020868737.1-793964-14	5.88	10.25	15.44	6.87	4.93	0	0	0	0	0	94.12	89.75	84.56	93.13	95.07	0	0	0	0	0
NW_020868737.1-813591-3	73.4	64.06	62.96	70.44	56.76	26.6	35.94	37.04	29.56	43.24	0	0	0	0	0	0	0	0	0	0
NW_020868737.1-973757-14	0	0	0	0	0	100	100	100	100	100	0	0	0	0	0	0	0	0	0	0
NW_020868737.1-983827-8	0	0	0	0	0	0	0	0	0	0	4.81	16.55	8.49	4.29	3.97	95.19	83.45	91.51	95.71	96.03
NW_020868737.1-1141828-21	0	0	0	0	0	96.15	92.96	98.05	97.37	98.43	3.85	7.04	1.95	2.63	1.57	0	0	0	0	0
NW_020868739.1-181667-22	0	0	0	0	0	0	0	0	0	0	95.65	85.88	92.05	94.67	97.03	4.35	14.12	7.95	5.33	2.97
NW_020868740.1-114753-1	0	0	0	0	0	0	0	0	0	0	6.25	13.33	16.33	6.82	9.89	93.75	86.67	83.67	93.18	90.11
NW_020868741.1-24534-14	0	0	0	0	0	7.78	17.14	18.78	9.57	11.83	0	0	0	0	0	92.22	82.86	81.22	90.43	88.17
NW_020868741.1-324943-13	0	0	0	0	0	100	100	100	100	100	0	0	0	0	0	0	0	0	0	0
NW_020868741.1-343580-24	0	0	0	0	0	6.12	11.11	8.6	2.19	12.8	0	0	0	0	0	93.88	88.89	91.4	97.81	87.2
NW_020868741.1-348494-25	0	0	0	0	0	81.73	65.04	68.12	80.34	82.12	18.27	34.96	31.87	19.66	17.88	0	0	0	0	0
NW_020868742.1-95819-25	3.06	2.59	0	5.77	8.99	96.94	97.41	100	94.23	91.01	0	0	0	0	0	0	0	0	0	0
NW_020868742.1-142433-25	0	0	0	0	0	92.86	93.33	93.12	87.2	95.24	0	0	0	0.4	0	7.14	6.67	6.88	12.4	4.76
NW_020868744.1-142641-14	0.94	0	0	0	0	0	0	0	0	0	0	0	0	0	0	99.06	100	100	100	100
NW_020868744.1-168715-8	2.04	1.35	2.57	2	1.22	0	0	0	0	0	97.96	98.65	97.43	97.8	98.78	0	0	0	0.2	0
NW_020868744.1-224375-15	0	0	0	0	0	97.12	100	100	97.94	100	0	0	0	0	0	2.88	0	0	2.06	0
NW_020868745.1-201159-23	0	0	0	0	0	20.41	3.45	8.85	22.51	15.36	79.59	96.55	91.15	77.49	84.64	0	0	0	0	0
NW_020868746.1-71090-24	0	0	0	0	0	92	87.88	89.92	98.17	89.09	8	12.12	10.08	1.83	10.91	0	0	0	0	0
NW_020868746.1-349953-23	0	0	0	0	0	0	0	0	0	0	100	100	100	100	100	0	0	0	0	0
NW_020868746.1-372043-7	0.94	0	0	0	1.29	0	0.25	0	0	0	0	0	0	0	0	99.06	99.75	100	100	98.71
NW_020868747.1-24934-4	10.78	10.49	13.74	5.95	12.95	0	0	0	0	0	89.22	89.14	86.26	94.05	87.05	0	0.37	0	0	0
NW_020868747.1-103237-23	0	0	0	0	0	2.83	0	0	1.29	3.37	0	0	0	0	0	97.17	100	100	98.71	96.63
NW_020868748.1-24784-2	0	0	0	0	0	0	0	0	0	0	100	100	100	100	100	0	0	0	0	0
NW_020868748.1-379132-7	0	0	0	0	0	96.34	100	100	93.38	93.39	3.66	0	0	6.62	6.61	0	0	0	0	0
NW_020868748.1-381263-27	0	0	0	0	0	2.33	0	4.48	1.89	0	0	0	0	0	0	97.67	100	95.52	98.11	100
NW_020868748.1-456202-15	0	0	0	0	0	100	100	100	100	100	0	0	0	0	0	0	0	0	0	0
NW_020868749.1-94511-14	0	0	0	0	0	92.86	100	100	87.78	94.44	0	0	0	0	0	7.14	0	0	12.22	5.56
NW_020868749.1-94695-12	0	0	0	0	0	2.22	0	0	3.7	3.09	0	0	0	0	0	97.78	100	100	96.3	96.91
NW_020868751.1-120027-22	0	0	0	0	0	68.18	84.38	68.12	54.22	66	0	0	0	0	0	31.82	15.62	31.88	45.78	34
NW_020868751.1-598426-5	0	0	0	0	0	0	0	0	0	0	4.72	11.65	8.11	14.57	8.02	95.28	88.35	91.89	85.43	91.98
NW_020868752.1-92285-15	0	0	0	0	0.25	14	31.54	23.05	13.93	16.63	0	0	0	0	0	86	68.46	76.95	86.07	83.13
NW_020868752.1-346427-2	8.65	21.46	22.76	6.43	9.3	0	0.4	0	0	0	91.35	78.14	77.24	93.57	90.7	0	0	0	0	0
NW_020868752.1-484173-24	2.13	15.97	22.22	8.94	6.37	97.87	84.03	77.78	91.06	93.63	0	0	0	0	0	0	0	0	0	0
NW_020868752.1-861053-25	0	0	0	0	0	98.08	100	100	100	98.99	0	0	0	0	0	1.92	0	0	0	1.01
NW_020868753.1-185891-5	13.75	0	14.63	8.26	0	0	0	0	0	0	86.25	100	85.37	91.74	100	0	0	0	0	0
NW_020868754.1-111877-4	96	86.76	93.36	94.86	99.28	0	0	0	0	0	0	0	0	0	0	4	13.24	6.64	5.14	0.72
NW_020868755.1-109614-21	0	0	0	0	0	96.94	92.39	93.63	94.01	98.96	0	0	0	0	0	3.06	7.61	6.37	5.99	1.04
NW_020868757.1-126595-12	0	0	0	0	0	97.78	91.94	91.67	93.75	95.45	0	0	0	0	0	2.22	8.06	8.33	6.25	4.55
NW_020868757.1-220922-26	7.29	2.27	9.8	6.15	8.42	0	0	0	0	0	0	0	0	0	0.18	92.71	97.73	90.2	93.85	91.39
NW_020868758.1-83082-5	3.85	3.52	3.02	2.14	4.65	96.15	96.48	96.98	97.86	95.35	0	0	0	0	0	0	0	0	0	0
NW_020868758.1-100577-25	4	0	0	6.3	16.28	96	100	100	93.7	83.72	0	0	0	0	0	0	0	0	0	0
NW_020868758.1-123284-7	0	0	0	0	0	13	16.93	13.84	11.66	19.07	0	0	0	0	0	87	83.07	86.16	88.34	80.93
NW_020868760.1-71376-1	9.78	17.14	6.01	3.25	14.2	0	0	0	0.81	0	90.22	82.86	93.99	95.93	85.8	0	0	0	0	0
NW_020868760.1-123001-12	6.52	0	0	10	6.31	93.48	100	100	90	93.69	0	0	0	0	0	0	0	0	0	0
NW_020868760.1-307332-14	0	0	0	0	0	76.92	80.68	79.84	86.53	80.79	0	0	0	0	0	23.08	19.32	20.16	13.47	19.21
NW_020868760.1-325716-2	7.55	17.07	6.34	9.59	11.35	0	0.19	0	0	0	92.45	82.74	93.66	89.86	88.65	0	0	0	0.55	0
NW_020868760.1-351896-22	0	0	0	0	0	95.35	100	100	98.7	100	0	0	0	0	0	4.65	0	0	1.3	0
NW_020868760.1-612706-27	0	0	0	0	0	99.06	100	100	100	99.42	0	0	0	0	0	0.94	0	0	0	0.58
NW_020868760.1-621892-1	0	0	0	0.32	0	96.23	100	99.3	99.68	97.43	0	0	0	0	0	3.77	0	0.7	0	2.57
NW_020868760.1-797504-12	89.62	92.69	76.6	91.39	84.19	0	0	0	0	0	10.38	7.31	23.4	8.61	15.5	0	0	0	0	0.3
NW_020868760.1-849197-6	0	0	0	0	0	2.94	2.86	8.96	0.88	1.49	0	0	0	0	0	97.06	97.14	91.04	99.12	98.51
NW_020868760.1-887483-21	1.02	1.18	0	4.12	4.62	98.98	98.82	100	95.88	95.38	0	0	0	0	0	0	0	0	0	0
NW_020868761.1-30306-23	1.09	0	0	1.55	1.22	98.91	100	100	98.45	98.78	0	0	0	0	0	0	0	0	0	0
NW_020868761.1-197709-4	97.06	93.77	98.06	93.48	98.94	0	0	0	0	0.35	2.94	6.23	1.94	6.52	0.7	0	0	0	0	0
NW_020868762.1-98635-15	100	100	100	99.11	100	0	0	0	0.89	0	0	0	0	0	0	0	0	0	0	0
NW_020868762.1-156892-16	0	0	0	0	0	82.35	74.93	68.48	86.82	79.79	0	0	0	0	0	17.65	25.07	31.52	13.18	20.21
NW_020868762.1-317782-26	87.74	95.21	91.96	96.96	93.25	0	0	0	0	0.36	12.26	4.79	8.04	2.81	6.39	0	0	0	0.23	0
NW_020868763.1-17581-5	95	93.22	94.89	93.04	100	0	0	0	0	0	5	6.78	5.11	6.96	0	0	0	0	0	0
NW_020868763.1-56295-26	0	0	0	0	0	0	0	0	0	0	100	100	100	100	99.78	0	0	0	0	0.22
NW_020868763.1-71409-23	0	0	0	0	0	94.34	100	100	92.64	96.59	0	0	0	0	0	5.66	0	0	7.36	3.41
NW_020868763.1-92104-6	4.55	0	0	15.9	4.21	0	0	0	0	0	95.45	100	100	84.1	95.79	0	0	0	0	0
NW_020868763.1-203252-23	0	0	0	0	0	100	100	100	100	100	0	0	0	0	0	0	0	0	0	0
NW_020868763.1-228193-26	0	0	0	0	0	91.51	77.3	86.13	93.85	91.39	0	0	0	0	0	8.49	22.7	13.87	6.15	8.61
NW_020868763.1-284293-27	2.08	1.08	8.87	3.88	1.18	97.92	98.92	91.13	96.12	98.82	0	0	0	0	0	0	0	0	0	0
NW_020868764.1-35070-15	2.83	0	0	2.19	2.19	0	0	0	0	0	0	0	0	0	0	97.17	100	100	97.81	97.81
NW_020868764.1-211742-5	94	97.69	96.08	93.07	95.45	0	0	0	0	0	6	2.31	3.92	6.93	4.55	0	0	0	0	0
NW_020868764.1-455741-7	6.73	0.93	0	3.28	6.67	0	0	0	0	0	93.27	99.07	100	96.17	93.04	0	0	0	0.55	0.29
NW_020868765.1-147226-23	9.8	12.1	4.29	11.54	11.44	0	0	0	0	0	0	0	0	0	0	90.2	87.9	95.71	88.46	88.56
NW_020868766.1-201690-1	0	2.22	0	0	0	100	97.78	100	100	100	0	0	0	0	0	0	0	0	0	0
NW_020868766.1-227599-2	88.68	83.55	84.36	91.94	91.03	0	0	0	0	0	11.32	16.45	15.64	8.06	8.97	0	0	0	0	0
NW_020868766.1-284947-6	0	0	0	0	0.23	0	0	0	0	0	100	100	100	99.83	99.77	0	0	0	0.17	0
NW_020868766.1-289469-3	4.35	12	6.32	15.53	7.52	95.65	88	93.68	84.47	91.73	0	0	0	0	0	0	0	0	0	0.75
NW_020868767.1-18461-26	6.25	3.23	10.12	9.21	9.77	93.75	96.77	89.88	90.79	90.23	0	0	0	0	0	0	0	0	0	0
NW_020868767.1-158247-6	0	0	0	0	0	98.11	100	100	94.85	95.81	0	0	0	0	0	1.89	0	0	5.15	4.19
NW_020868767.1-164185-8	0	0	0	0	0	94.12	86.17	97.1	94.27	94.86	0	0	0	0	0	5.88	13.83	2.9	5.73	5.14
NW_020868767.1-329173-3	98.08	100	99.14	99.29	97.47	0	0	0	0	0.42	1.92	0	0.86	0.71	2.11	0	0	0	0	0
NW_020868767.1-378919-8	73.58	92.75	94.7	58.81	71.01	26.42	7.25	5.3	41.19	28.86	0	0	0	0	0	0	0	0	0	0.13
NW_020868767.1-516528-14	15.62	29.51	26.29	21.57	22.75	84.38	70.49	72.77	78.43	77.25	0	0	0	0	0	0	0	0.94	0	0
NW_020868767.1-621021-23	3.85	0	0	7	3.2	0	0	0	0	0	96.15	100	100	92	96.8	0	0	0	1	0
NW_020868768.1-93622-8	8.33	1.18	16.55	5.46	5.79	0	0	0	0.55	0	0	0	0	0	0	91.67	98.82	83.45	93.99	94.21
NW_020868768.1-117807-1	0	0	0	0	0	4.88	15.07	15	7.38	2.96	0	0	0	0	0	95.12	84.93	85	92.62	97.04
NW_020868768.1-128875-24	0	0	0	0	0	1.06	0	4.39	1.26	1.85	0	0	0.88	0	0	98.94	100	94.74	98.74	98.15
NW_020868769.1-20446-2	0	0	0	0	0	97.06	100	100	92.2	98.41	0	0	0	0	0	2.94	0	0	7.8	1.59
NW_020868772.1-34497-6	4.55	12.9	3.7	7.87	9.3	0	0	0	0	0	95.45	87.1	96.3	92.13	90.7	0	0	0	0	0
NW_020868772.1-44871-16	4	1.39	3.49	3.1	7.05	0	0	0	0	0	96	98.61	96.51	96.9	92.95	0	0	0	0	0
NW_020868772.1-114843-1	0	0	0	0	0	31.13	29.02	21.64	33.33	34.33	0	0	0	0	0	68.87	70.98	78.36	66.67	65.67
NW_020868772.1-176930-3	0	0	0	0	0	91.18	75	76.84	79.46	88.57	0	0	0	0	0	8.82	25	23.16	20.54	11.43
NW_020868772.1-185529-2	0	0	0	0	0	98.04	100	100	90.59	98.29	0	0	0	0	0	1.96	0	0	9.41	1.71
NW_020868772.1-265942-22	2.13	6.9	4.29	1.37	0	0	0	0	0.68	0	0	0	0	0	0	97.87	93.1	95.71	97.95	100
NW_020868772.1-349376-25	0	0	0.37	0	0	97.06	94.23	95.2	98.61	97.91	0	0	0	0	0	2.94	5.77	4.43	1.39	2.09
NW_020868772.1-397896-27	92.86	92.8	89.8	87.89	97.11	0	0	0	0.53	1.16	0	0	0	0	0	7.14	7.2	10.2	11.58	1.73
NW_020868772.1-398088-4	0	0	0	0	0	100	100	100	100	100	0	0	0	0	0	0	0	0	0	0
NW_020868772.1-498137-25	0	0	0	0	0	95.65	86.21	86.47	96.49	98.59	0	0	0	0	0	4.35	13.79	13.53	3.51	1.41
NW_020868774.1-12917-23	0	0	0	0	0	0	0	0	0	0	1.92	0	0	1.94	3.7	98.08	100	100	98.06	96.3
NW_020868774.1-145720-7	79.25	61.63	68.21	79.69	77.95	0	0	0	0	0	20.75	38.37	31.79	20.31	22.05	0	0	0	0	0
NW_020868774.1-148223-26	0	0	0	0	0	97.83	100	100	95.37	100	0	0	0	0	0	2.17	0	0	4.63	0
NW_020868774.1-446280-23	4	0	0	10.51	3.43	96	100	100	89.49	96.57	0	0	0	0	0	0	0	0	0	0
NW_020868775.1-42797-23	0	0	0	0	0.27	0	0	0	0	0	100	100	100	100	99.73	0	0	0	0	0
NW_020868776.1-195272-16	98.11	100	99.83	97.07	97.32	0	0	0	0.33	0.22	0	0	0	0	0	1.89	0	0.17	2.61	2.46
NW_020868776.1-200110-5	90.82	93.55	91.34	92.48	84.66	9.18	6.45	8.66	7.52	15.34	0	0	0	0	0	0	0	0	0	0
NW_020868778.1-68767-2	0	0	0	0	0	10.64	24.32	25.57	8.26	8.07	0	0	0	0	0	89.36	75.68	74.43	91.74	91.93
NW_020868778.1-87753-3	96.94	100	100	94.25	96.3	0	0	0	0	0	3.06	0	0	5.75	3.7	0	0	0	0	0
NW_020868778.1-132860-25	0	0	0	0	0	92	77.32	82.12	90	85.71	0	0	0	0.43	0	8	22.68	17.88	9.57	14.29
NW_020868778.1-289014-25	81.11	79	89	80.71	75	0	0	0	0	0	0	0	0	0	0.64	18.89	21	11	19.29	24.36
NW_020868779.1-99905-15	96.08	100	100	96.51	92.25	0	0	0	0	0	3.92	0	0	3.49	7.75	0	0	0	0	0
NW_020868780.1-259416-26	93.62	94.85	85.44	94.44	92.16	0	0	0	0	0	6.38	5.15	14.56	5.56	7.84	0	0	0	0	0
NW_020868782.1-73929-24	96	89.64	94.85	94.67	97.1	0	0	0	0	0	0	0	0	0	0	4	10.36	5.15	5.33	2.9
NW_020868782.1-123257-2	5.43	7.02	0	1.54	9.8	94.57	92.98	100	98.46	90.2	0	0	0	0	0	0	0	0	0	0
NW_020868782.1-209744-13	0	0	0	0.65	0	97.06	92.22	97.46	94.12	100	2.94	7.78	2.54	5.23	0	0	0	0	0	0
NW_020868782.1-265943-5	94.19	100	100	92.31	94.57	0	0	0	0	0	5.81	0	0	7.69	5.43	0	0	0	0	0
NW_020868782.1-295307-16	0	1.71	0	0	0	43.48	47.86	38.46	44.26	37.7	0	0	0	0	0	56.52	50.43	61.54	55.74	62.3
NW_020868782.1-362568-14	0	0	0	0	0	78.89	57.38	63.37	88.85	82.7	0	0	0	0	0	21.11	42.62	36.63	11.15	17.3
NW_020868782.1-394647-8	0	0	0	0	0	1.19	1.69	1.17	0	3.57	0	0	0	0	0	98.81	98.31	98.83	100	96.43
NW_020868782.1-890361-15	99.04	100	100	99.74	100	0	0	0	0.26	0	0	0	0	0	0	0.96	0	0	0	0
NW_020868782.1-1104609-6	95.1	100	100	90	93.75	0	0	0	0	0	4.9	0	0	9.44	6.25	0	0	0	0.56	0
NW_020868782.1-1243361-5	98.04	100	100	96.62	97.96	0	0	0	0	0	1.96	0	0	3.38	2.04	0	0	0	0	0
NW_020868783.1-29152-6	0	0	0	0	0	90.62	82.42	82.86	88.63	85.96	0	0	0	0	0	9.38	17.58	17.14	11.37	14.04
NW_020868783.1-68303-16	0	1.85	0	0	0	98.04	98.15	100	97.93	97.28	0	0	0	0	0	1.96	0	0	2.07	2.72
NW_020868783.1-146579-3	91	84.88	92.19	93.61	85.43	9	15.12	7.81	6.39	14.57	0	0	0	0	0	0	0	0	0	0
NW_020868783.1-278599-7	85	74.26	84.21	77.91	82.11	0	0	0	0	0	15	25.74	15.79	22.09	17.89	0	0	0	0	0
NW_020868783.1-304172-16	0	0	0	0	0	95.74	80	87.66	95.87	91.57	0	0	0	0	0	4.26	20	12.34	4.13	8.43
NW_020868783.1-380714-3	1.89	0	0	4.03	1.2	98.11	100	100	95.97	98.8	0	0	0	0	0	0	0	0	0	0
NW_020868784.1-192258-2	0	0	0	0.59	0	95	91.55	92.45	97.63	95.44	0	0	0	0	0	5	8.45	7.55	1.78	4.56
NW_020868784.1-271337-22	0	0	0	0	0	98.81	100	99.31	96.11	94.84	0	0	0	0	1.94	1.19	0	0.69	3.89	3.23
NW_020868784.1-444982-27	36.54	39.27	63.16	30.53	40.65	0	0	0	0	0	0	0	0	0	0	63.46	60.73	36.84	69.47	59.35
NW_020868785.1-37344-21	93.4	95.31	97.01	95.24	92.64	0	0	0	0	0	6.6	4.69	2.99	4.76	7.36	0	0	0	0	0
NW_020868785.1-145882-1	93.88	91.13	87.67	96.43	94.26	6.12	8.87	12.33	3.57	5.74	0	0	0	0	0	0	0	0	0	0
NW_020868785.1-189571-22	0	0	0	0	0	89.58	92.68	96.49	67.54	75.16	0	0	0	0	0	10.42	7.32	3.51	32.46	24.84
NW_020868785.1-244411-26	0	0	0	0	0	3.92	0	0	7.69	3.59	0	0	0	0	0	96.08	100	100	92.31	96.41
NW_020868788.1-125708-15	0	0	0	0	0	11.76	4.35	5.97	14.94	9.64	88.24	95.65	94.03	85.06	90.36	0	0	0	0	0
NW_020868788.1-142255-7	0	0	0	0	0	80.61	85.51	79.22	86.86	88.67	0	0	0	0	0	19.39	14.49	20.78	13.14	11.33
NW_020868790.1-112402-3	0	0	0	0	0	98.81	92.86	91.49	98.96	95.56	0	0	0	0	0	1.19	7.14	8.51	1.04	4.44
NW_020868790.1-215174-5	0	0	0	0	0	0.96	0	0	3.9	3.67	0	0	0	0	0	99.04	100	100	96.1	96.33
NW_020868790.1-231785-22	3.33	0	0	0	8.33	0	0	0	0	0	96.67	100	100	100	91.67	0	0	0	0	0
NW_020868790.1-329096-9	1.96	2.73	7.48	4.67	2.5	0	0	0	0	0	0	0	0	0	0	98.04	97.27	92.52	95.33	97.5
NW_020868790.1-355929-24	0	0	0	0.37	0	97.83	91.33	97.83	94.01	97.37	0	0	0	0	0	2.17	8.67	2.17	5.62	2.63
NW_020868790.1-434280-8	96.67	100	98.21	97.77	96.74	0	0	0	0	0	3.33	0	1.79	2.23	3.26	0	0	0	0	0
NW_020868790.1-532354-15	88.78	69.17	80	80.19	84.18	0	0	0	0	0	0	0	0	0	0	11.22	30.83	20	19.81	15.82
NW_020868790.1-550803-9	0	0	0	0	0	89.36	90.41	83.86	90.26	85.56	0	0	0	0	0	10.64	9.59	16.14	9.74	14.44
NW_020868790.1-566234-13	0	1.43	1.05	2.03	1.09	0	0	0.13	0	0.22	0	0	0	0	0	100	98.57	98.82	97.97	98.69
NW_020868790.1-582305-25	0	0	0	0	0	0	0	0	0	0	95	94.51	94.47	92	92.27	5	5.49	5.53	8	7.73
NW_020868790.1-649676-7	0	0	0	0	0	5.88	12.64	13.7	5	8.62	0	0	0	0	0	94.12	87.36	86.3	95	91.38
NW_020868790.1-697842-21	96.74	100	91.11	87.76	95.74	3.26	0	8.89	12.24	4.26	0	0	0	0	0	0	0	0	0	0
NW_020868790.1-809877-9	0	0	0	0	0	40	43.42	48.31	41.15	43.37	0	0	0	0	0	60	56.58	51.69	58.85	56.63
NW_020868790.1-842451-24	0	0	0	0	0	97.73	93.75	93.64	100	89.62	0	0	0	0	0	2.27	6.25	6.36	0	10.38
NW_020868790.1-993445-14	0	0	0	0	0	3.77	1.17	4.83	0.29	1.95	0	0	0	0	0	96.23	98.83	95.17	99.71	98.05
NW_020868790.1-1012720-16	0	0	0	0	0	95	100	100	86.84	94.47	5	0	0	13.16	5.53	0	0	0	0	0
NW_020868790.1-1017013-12	0	0	0	0	0	98.94	100	100	92.17	98.29	0	0	0	0	0	1.06	0	0	7.83	1.71
NW_020868790.1-1037136-26	0	0	0	0	0	96.23	100	100	91.51	96.89	0	0	0	0	0	3.77	0	0	8.49	3.11
NW_020868790.1-1137690-2	0	0	0	0	0	94	88.83	91.93	96.68	95.45	0	0	0	0	0	6	11.17	8.07	3.32	4.55
NW_020868790.1-1226288-1	0	0	0	0	0	79.81	56.57	67.38	71.48	80.93	0	0	0	0	0	20.19	43.43	32.62	28.52	19.07
NW_020868790.1-1234796-6	0	0	0	0	0	96.08	100	100	98.56	95.04	3.92	0	0	1.44	4.96	0	0	0	0	0
NW_020868790.1-1314613-21	0	0	0	0	0	2.08	3.7	0.85	0	1.1	0	0	0	0	0	97.92	96.3	99.15	100	98.9
NW_020868790.1-1423405-4	0	0	0	0	0	67.65	81.13	85.09	61.59	72.35	0	0	0	0	0	32.35	18.87	14.91	38.41	27.65
NW_020868790.1-1504182-4	0	0	0	0	0	98.08	100	100	96.94	96.77	1.92	0	0	3.06	3.23	0	0	0	0	0
NW_020868792.1-110674-24	100	99.63	100	100	99.74	0	0.37	0	0	0.26	0	0	0	0	0	0	0	0	0	0
NW_020868792.1-170666-12	11.22	10.41	7.45	9.4	9.84	0	0	0	0	0	0	0	0	0	0	88.78	89.59	92.55	90.6	90.16
NW_020868792.1-412915-24	0	0	0	0	0	30.61	22.69	29.01	31.64	31.51	0	0	0	0	0	69.39	77.31	70.99	68.36	68.49
NW_020868792.1-539723-15	0	0	0	0.03	0	1.19	2.35	1.16	0.92	1.45	0	0	0	0.03	0.03	98.81	97.65	98.84	99.02	98.52
NW_020868792.1-576328-16	60	83.52	76.98	75.84	79.88	0	0.11	0	0	0.09	40	16.37	23.02	24.16	20.04	0	0	0	0	0
NW_020868792.1-576932-16	100	100	100	100	100	0	0	0	0	0	0	0	0	0	0	0	0	0	0	0
NW_020868792.1-637843-6	0	0	0	0	0	5.68	2.66	13.26	2.15	10.07	0	0	0	0	0	94.32	97.34	86.74	97.85	89.93
NW_020868792.1-685455-23	8.16	14.55	13.13	15.49	7.85	0	0	0	0	0	91.84	85.45	86.87	84.51	92.15	0	0	0	0	0
NW_020868792.1-919982-3	0	0	0	0	0	80.39	76.54	80.17	86.27	90.18	0	0	0	0	0	19.61	23.46	19.83	13.73	9.82
NW_020868792.1-981459-3	0	0	0	0	0	0	0	0	0	0	4.08	2.84	15.53	0	2.38	95.92	97.16	84.47	100	97.62
NW_020868792.1-1076403-22	6.6	0	0	3.9	5.01	93.4	100	100	96.1	94.85	0	0	0	0	0	0	0	0	0	0.15
NW_020868792.1-1102277-22	0	0	0	0	0	6.6	6.78	13.04	2.38	12.99	0	0	0	0	0	93.4	93.22	86.96	97.62	87.01
NW_020868793.1-551189-26	0	0	0	0	0	8.16	9.24	11.26	7.77	5.34	0	0	0	0	0	91.84	90.76	88.74	92.23	94.66
NW_020868796.1-4937-25	5.66	0	0	7.09	3.93	94.34	100	100	92.91	96.07	0	0	0	0	0	0	0	0	0	0
NW_020868796.1-14535-15	98.96	100	100	100	97.92	0	0	0	0	0	0	0	0	0	0	1.04	0	0	0	2.08
NW_020868796.1-15408-5	20.59	24.01	28.03	19.94	13.34	79.41	75.99	71.97	80.06	86.66	0	0	0	0	0	0	0	0	0	0
NW_020868796.1-87923-16	0	0	0	0	0	92.31	89.71	97.14	96.27	90.51	0	0	0	0	0	7.69	10.29	2.86	3.73	9.49
NW_020868796.1-93130-4	8.89	0	4.17	20	10.45	0	0	0	0	0	0	0	0	0	0	91.11	100	95.83	80	89.55
NW_020868796.1-174446-2	0	0	0	0	0	0	0	0	0	0	100	100	100	100	100	0	0	0	0	0
NW_020868796.1-187574-9	0	0	0	0	0	97.12	100	100	93.04	98.95	0	0	0	0	0	2.88	0	0	6.96	1.05
NW_020868796.1-202107-2	0	0.24	0	0	0	0	0	0	0	0	59.38	45.75	45.93	52.48	58.05	40.62	54.01	54.07	47.52	41.95
NW_020868796.1-205590-12	0	0	0	0	0	76.04	86.41	68.7	70.53	73.77	0	0	0	0	0	23.96	13.59	31.3	29.47	26.23
NW_020868796.1-299303-7	1.02	0	0	0.73	1.96	0	0	0	0	0	98.98	100	100	99.27	98.04	0	0	0	0	0
NW_020868796.1-540133-12	98.08	100	100	93.63	99.22	0	0	0	0	0	1.92	0	0	6.37	0.78	0	0	0	0	0
NW_020868796.1-541870-25	0	0	0	0	0	92.45	100	100	93.3	89	0	0	0	0	0	7.55	0	0	6.7	11
NW_020868797.1-233540-12	0	0	0	0	0	100	100	100	100	100	0	0	0	0	0	0	0	0	0	0
NW_020868797.1-285491-3	0	0	0	0	0	81.13	87.91	82.04	85.88	79.97	18.87	12.09	17.96	14.12	20.03	0	0	0	0	0
NW_020868797.1-386338-21	91.51	91.09	90.97	88.08	90.34	0	0	0	0	0	0	0	0	0	0	8.49	8.91	9.03	11.92	9.66
NW_020868797.1-389850-23	7.14	0	8.79	4.57	0	0	0	0	0	0	92.86	100	91.21	95.43	100	0	0	0	0	0
NW_020868799.1-80890-27	0	0	0	0	0	2.22	3.1	1.96	1.93	0	0	0	0	0	0	97.78	96.9	98.04	98.07	100
NW_020868800.1-70579-27	0	0	0	0	0	18.48	19.67	22.63	17.92	15.03	0	0	0	0	0	81.52	80.33	77.37	82.08	84.97
NW_020868800.1-129518-27	0	0	0.09	0	0	98.08	93.77	96.05	94.65	92.9	0	0	0	0.04	0.07	1.92	6.23	3.86	5.31	7.04
NW_020868800.1-252639-1	5.21	12.66	9.14	11.4	7.06	0	0	0.51	0	0	94.79	87.34	89.85	88.6	92.94	0	0	0.51	0	0
NW_020868801.1-202031-9	0	0	0	0	0.18	4.81	0.23	0	8.33	6.38	0	0	0	0	0	95.19	99.77	100	91.67	93.44
NW_020868801.1-209267-15	0	0	0	0	0	97.92	100	99.48	99.11	90.8	0	0	0	0	0	2.08	0	0.52	0.89	9.2
NW_020868801.1-258390-14	12.22	6.74	6.29	7.61	10.95	87.78	93.26	93.71	92.39	89.05	0	0	0	0	0	0	0	0	0	0
NW_020868801.1-344459-27	3.57	0	2.27	2.06	7.41	96.43	100	97.73	97.94	92.59	0	0	0	0	0	0	0	0	0	0
NW_020868801.1-354957-2	0	0	0	0	0	0.94	0	0	0	0	0	0	0	0	0	99.06	100	100	100	100
NW_020868801.1-523790-9	2	0	0	0	2.49	0	0.54	0.5	0	0	98	95.65	99.5	100	97.51	0	3.8	0	0	0
NW_020868802.1-50279-27	0	0	0	0	0	95	100	100	90.66	95.81	0	0	0	0	0	5	0	0	9.34	4.19
NW_020868802.1-50857-26	0	0	0	0	0	95.74	81.72	91.94	98.13	92.31	0	0	0	0	0	4.26	18.28	8.06	1.87	7.69
NW_020868802.1-52922-1	0	0	0	0	0	0	0	0	0	0	88.78	79.45	82.86	93.04	87.61	11.22	20.55	17.14	6.96	12.39
NW_020868802.1-70273-7	0	0	0	0	0	94.32	83.78	83.02	96.26	94.64	0	0	0	0	0	5.68	16.22	16.98	3.74	5.36
NW_020868802.1-74023-21	100	100	100	100	100	0	0	0	0	0	0	0	0	0	0	0	0	0	0	0
NW_020868802.1-159041-27	6.25	12.25	6.45	14.09	17.67	93.75	87.75	93.55	85.23	82.33	0	0	0	0.67	0	0	0	0	0	0
NW_020868802.1-188187-26	0	0	0	0	0	0	0	0	0	0	0	0	0	0	0	100	100	100	100	100
NW_020868802.1-225407-4	0	0	0	0	0	21.28	17.07	30.59	20.59	29.91	0	0	0	0	0	78.72	82.93	69.41	79.41	70.09
NW_020868803.1-96-2	96	78.27	90.18	97.21	94.57	0	0	0	0	0	0	0	0	0	0	4	21.73	9.82	2.79	5.43
NW_020868803.1-234241-5	9.43	25.88	5.36	5.69	5.99	90.57	74.12	94.64	94.31	94.01	0	0	0	0	0	0	0	0	0	0
NW_020868803.1-257659-24	44.12	30.44	27.4	45.91	33.33	55.88	69.56	72.6	54.09	66.67	0	0	0	0	0	0	0	0	0	0
NW_020868803.1-296021-6	98.84	100	100	100	98.44	1.16	0	0	0	1.56	0	0	0	0	0	0	0	0	0	0
NW_020868803.1-311395-3	96.34	83.33	86.49	95.56	100	0	0	0	0	0	3.66	16.67	13.51	4.44	0	0	0	0	0	0
NW_020868803.1-558676-14	0	0	0	0	0	5.1	18.45	16	10.12	8.43	0	0	0	0	0	94.9	81.55	84	89.88	91.57
NW_020868804.1-52488-8	0	0	0	0	0	68.75	82.13	76.68	64.67	68.73	0	0	0	0	0	31.25	17.87	23.32	35.33	31.27
NW_020868804.1-89014-2	0	0.53	0	0	0	100	98.95	100	100	100	0	0.53	0	0	0	0	0	0	0	0
NW_020868804.1-91396-8	0	0	0	0	0	0	0	0	0	0	0	0	0	0	0	100	100	100	100	100
NW_020868804.1-95211-12	21.57	25.67	29.03	24.59	21.99	0	0	0	0	0	78.43	74.33	70.97	75.41	78.01	0	0	0	0	0
NW_020868804.1-140244-6	0	0	0	0	0	96.23	93.58	95.37	97.74	96.77	0	0	0	0	0	3.77	6.42	4.63	2.26	3.23
NW_020868804.1-157979-15	0	0	0	0	0	97.06	90	100	97.6	95.91	0	0	0	0	0	2.94	10	0	2.4	4.09
NW_020868804.1-203681-4	92.86	76.09	65.93	94.88	91.86	0	0	0	0	0	0	0	0	0.34	0	7.14	23.91	34.07	4.78	8.14
NW_020868804.1-239155-1	0	0	0	0	0	2.08	0	0	0	12.2	0	0	0	0	0	97.92	100	100	100	87.8
NW_020868804.1-264503-4	5.56	20.71	7.63	13.33	6.18	0	0	0	0	0	94.44	79.29	92.37	86.67	93.82	0	0	0	0	0
NW_020868804.1-276057-3	6.12	11.14	4.9	11.21	4.76	0	0	0	0	0	93.88	88.86	95.1	88.79	95.24	0	0	0	0	0
NW_020868804.1-337499-26	51.11	58.57	63.7	56.14	58.37	48.89	41.43	36.3	43.86	41.63	0	0	0	0	0	0	0	0	0	0
NW_020868804.1-402589-24	0	0	0	0	0	98.86	100	100	96.67	96.77	0	0	0	0	0	1.14	0	0	3.33	3.23
NW_020868804.1-419220-15	28.43	18.45	30.8	21.13	31.62	0	0	0	0.35	0.26	71.57	81.55	69.2	78.52	68.12	0	0	0	0	0
NW_020868804.1-545214-6	100	100	100	100	100	0	0	0	0	0	0	0	0	0	0	0	0	0	0	0
NW_020868804.1-685253-14	24.53	25.82	40.5	22.73	26.58	0	0	0	0	0	0	0	0	0	0	75.47	74.18	59.5	77.27	73.42
NW_020868804.1-744427-27	0	0	0	0	0	94.12	100	100	96.22	91.58	5.88	0	0	3.78	8.42	0	0	0	0	0
NW_020868804.1-799671-7	93.48	78.1	93.75	90.3	86.86	0	0	0	0	0	6.52	21.9	6.25	9.7	13.14	0	0	0	0	0
NW_020868805.1-6384-24	0	0	0	0	0	13.54	16.59	10.67	15.06	23.13	0	0	0	0	0	86.46	83.41	89.33	84.94	76.87
NW_020868805.1-10075-25	0	0	0	0	0	17.65	13.11	12.11	13.51	18.98	0	0	0	0	0	82.35	86.89	87.89	86.49	81.02
NW_020868805.1-30158-6	0	0	0	0	0	97.78	100	100	96.72	95.04	0	0	0	0	0	2.22	0	0	3.28	4.96
NW_020868805.1-66473-7	0	0	0	0	0	100	100	100	100	100	0	0	0	0	0	0	0	0	0	0
NW_020868805.1-91450-14	0	0	0	0	0	0	0	0	0	0	96.08	94.44	90.78	92.9	95.21	3.92	5.56	9.22	7.1	4.79
NW_020868805.1-162280-4	98.11	100	100	100	98.09	0	0	0	0	0	1.89	0	0	0	1.91	0	0	0	0	0
NW_020868805.1-202753-13	0	0	0	0	0	2.94	0	0	3.89	5.43	0	0	0	0	0	97.06	100	100	96.11	94.57
NW_020868807.1-238402-24	0	0	0	0	0	0	0	0	0	0	7.84	37.5	12	8.96	14.04	92.16	62.5	88	91.04	85.96
NW_020868807.1-423699-27	0	0	0	0	0	58.51	44.44	54.88	52.23	46.74	0	0	0	0	0	41.49	55.56	45.12	47.77	53.26
NW_020868807.1-472684-22	0	0	0	0	0	91.86	87.04	78.87	87.92	92.19	0	0	0	0	0	8.14	12.96	21.13	12.08	7.81
NW_020868807.1-701577-8	91.51	89.64	88.57	94.87	95.17	0	0	0	0	0	8.49	10.36	11.43	5.13	4.83	0	0	0	0	0
NW_020868807.1-710796-26	78.43	88.61	65.93	91.47	83.84	0	0	0	0	0	21.57	11.39	34.07	8.53	16.16	0	0	0	0	0
NW_020868810.1-193934-27	0	0	0	0	0	96.23	100	100	96.4	98.57	0	0	0	0	0	3.77	0	0	3.6	1.43
NW_020868810.1-272912-1	77.88	66.82	79.55	74.02	76.15	0	0.15	0	0	0	0	0	0	0	0.18	22.12	33.03	20.45	25.98	23.67
NW_020868810.1-448487-22	0	0	0	0	0	14	19.11	17.5	8.57	13.57	0	0	0	0	0	86	80.89	82.5	91.43	86.43
NW_020868810.1-684828-1	0	0	0	0	0	0	0	0	0	0	4.26	5.98	2.73	6.35	7.83	95.74	94.02	97.27	93.65	92.17
NW_020868810.1-755313-15	0	0	0.14	0	0	0	0	0	0	0	0	0	0	0	0	100	100	99.86	100	100
NW_020868810.1-807617-8	0	0	0.59	0	0	98.96	100	99.41	98.05	98.82	1.04	0	0	1.95	1.18	0	0	0	0	0
NW_020868810.1-1012261-1	98	98.72	100	96.25	97.96	0	0	0	0	0	2	1.28	0	3.75	2.04	0	0	0	0	0
NW_020868811.1-17266-14	0	0	0	0	0	3.06	0	0	3	0	96.94	100	100	97	100	0	0	0	0	0
NW_020868811.1-42367-5	0	0	0	0	0	100	100	100	100	100	0	0	0	0	0	0	0	0	0	0
NW_020868811.1-165174-12	0	0.46	0	0.52	0	85.42	81.94	83.33	93.78	82.16	0	0	0	0	0	14.58	17.59	16.67	5.7	17.84
NW_020868811.1-196086-13	0	0	0	0	0	91.86	27.54	84.03	80	69.57	0	0	0	0	0	8.14	72.46	15.97	20	30.43
NW_020868811.1-264717-26	5	12.09	24.69	13.04	11.48	0	1.1	0	0	0	95	86.81	75.31	86.96	88.52	0	0	0	0	0
NW_020868811.1-365616-27	0	0	0	0	0	36.54	44.89	42.93	41.78	39.12	0	0	0	0	0	63.46	55.11	57.07	58.22	60.88
NW_020868811.1-426047-9	0	0	0	0	0	95.56	100	100	95.36	97.2	4.44	0	0	4.64	2.8	0	0	0	0	0
NW_020868812.1-505873-27	0	0	0	0	0	0	0	0	0	0	0.98	8.6	1.5	0.3	3.47	99.02	91.4	98.5	99.7	96.53
NW_020868813.1-235938-23	9.8	22.83	27.27	8.54	13.13	0	0	0	0	0	90.2	77.17	72.73	91.46	86.87	0	0	0	0	0
NW_020868813.1-271524-1	0	0	0	0	0	95.74	90.99	78.57	88.37	95.49	4.26	9.01	21.43	11.63	4.51	0	0	0	0	0
NW_020868813.1-315539-14	0	0	0	0	0	98.96	99.28	94.61	94.93	94.84	1.04	0.72	5.39	5.07	5.16	0	0	0	0	0
NW_020868813.1-352885-9	0	0	0	0	0	100	100	98.11	100	95.24	0	0	0	0	0	0	0	1.89	0	4.76
NW_020868813.1-367772-2	0	0	0	0	0	9.09	27.66	14.29	26.56	23.66	0	0	0	0	0	90.91	72.34	85.71	73.44	76.34
NW_020868813.1-379424-3	5.77	0	0	6.74	8.58	94.23	100	100	93.26	91.42	0	0	0	0	0	0	0	0	0	0
NW_020868814.1-119715-5	0	0	0	0	0	23.26	14.06	16.44	28.28	19.83	0	0	0	0	0	76.74	85.94	83.56	71.72	80.17
NW_020868815.1-287829-12	100	100	98.17	100	100	0	0	1.83	0	0	0	0	0	0	0	0	0	0	0	0
NW_020868815.1-401205-4	0	0	0	0	0	7.29	0	0	9.88	5.56	0	0	0	0	0	92.71	100	100	90.12	94.44
NW_020868815.1-450151-1	0	0	0	0	0	94.68	97.52	78.63	95.93	94.44	0	0	0	0	0	5.32	2.48	21.37	4.07	5.56
NW_020868815.1-508141-22	0	0	0	0	0	0	0	0	0	0	2.08	9.2	9.46	2.79	3.11	97.92	90.8	90.54	97.21	96.89
NW_020868815.1-584998-24	0	0	0	0	0	97	100	100	96.41	94.64	0	0	0	0	0	3	0	0	3.59	5.36
NW_020868816.1-99926-24	9.43	18.37	6.77	20	9.84	0	0	0	0	0	90.57	81.63	93.23	80	90.16	0	0	0	0	0
NW_020868817.1-41491-22	0	0	0	0	0	3.12	0	0	11.54	10.66	0	0	0	0	0	96.88	100	100	88.46	89.34
NW_020868818.1-129570-1	0	0	0	0	0	100	100	100	99.5	100	0	0	0	0	0	0	0	0	0.5	0
NW_020868818.1-276565-26	0	0	0	0	0	97.83	100	98.72	82.5	98.72	2.17	0	1.28	17.5	1.28	0	0	0	0	0
NW_020868818.1-291486-6	0	0	0	0	0	82.61	76.47	81.25	86.13	85.98	0	0	0	0	0	17.39	23.53	18.75	13.87	14.02
NW_020868818.1-293040-5	89.02	88.24	75	90.59	90.16	0	0	0	0	0	10.98	11.76	25	9.41	9.84	0	0	0	0	0
NW_020868818.1-301464-14	84	88.76	82.05	83.76	80.12	0	0	0	0	0	16	11.24	17.95	16.24	19.88	0	0	0	0	0
NW_020868818.1-312039-13	0	0	0	0	0	0	0	0	0	0	0	0	0	0	0	100	100	100	100	100
NW_020868818.1-348407-8	91.67	89.87	91.06	91.12	88.89	8.33	10.13	8.94	8.88	11.11	0	0	0	0	0	0	0	0	0	0
NW_020868818.1-366095-24	0	0	0	0	0	4	0	0	2.63	1.64	0	0	0	0	0	96	100	100	97.37	98.36
NW_020868818.1-755081-5	0	0	0	0	0	3.06	4.76	9.06	4.58	5.96	0	0	0.34	0	0	96.94	95.24	90.6	95.42	94.04
NW_020868819.1-257687-2	0	0	0	0	0	50.98	40.07	47.83	48.79	51.3	0	0	0	0	0	49.02	59.93	52.17	51.21	48.7
NW_020868819.1-314954-24	2.94	0	0	3.57	3.3	97.06	100	100	96.43	96.7	0	0	0	0	0	0	0	0	0	0
NW_020868820.1-95615-22	9.62	21.95	15.22	8.83	7.73	0	0	0	0	0	0	0	0	0	0	90.38	78.05	84.78	91.17	92.27
NW_020868820.1-285620-4	0	0	0	0	0	10.38	0	0	8.29	14.72	0	0	0	0	0	89.62	100	100	91.71	85.28
NW_020868820.1-456299-14	97.12	100	100	92.31	96.15	0	0	0	0	0	2.88	0	0	7.69	3.85	0	0	0	0	0
NW_020868821.1-71563-2	95.83	100	96.83	94.96	95.35	0	0	0	0	0	4.17	0	3.17	5.04	4.65	0	0	0	0	0
NW_020868821.1-85478-25	48.91	33.33	40	23.23	56.33	0	0	0	0	0	51.09	66.67	60	76.77	43.23	0	0	0	0	0.44
NW_020868821.1-242409-21	100	100	100	100	100	0	0	0	0	0	0	0	0	0	0	0	0	0	0	0
NW_020868822.1-54941-26	0	0	0	0	0	0	0	0	0	0	0	0	0	0	0	100	100	100	100	100
NW_020868822.1-131137-7	0	0	0	0	0	78.43	90.61	86.59	80.45	83.23	0	0	0	0	0	21.57	9.39	13.41	19.55	16.77
NW_020868822.1-368016-21	0	0	0	0	0	87.5	82.88	87.3	90.83	83.02	0	0	0	0	0	12.5	17.12	12.7	9.17	16.98
NW_020868822.1-385076-27	0	0	0	0	0	88.64	97.79	77.78	87.69	87.37	0	0	0	0	0.51	11.36	2.21	22.22	12.31	12.12
NW_020868823.1-167363-13	0	0	0	0	0	99	95.31	96.48	98.22	97.74	1	4.69	3.52	1.78	2.26	0	0	0	0	0
NW_020868823.1-171986-14	0	0	0	0	0	0	0.59	0	0	0	0	0	0	0	0	100	99.41	100	100	100
NW_020868823.1-180755-5	0	0	0	0	0	98	100	100	100	96.41	0	0	0	0	0	2	0	0	0	3.59
NW_020868823.1-187914-3	14.15	20.57	18.69	9.01	13	0	0	0	0	0	85.85	79.43	81.31	90.99	87	0	0	0	0	0
NW_020868823.1-298258-16	94.57	96.43	83.33	97.89	100	0	0	0	0	0	0	0	0	0	0	5.43	3.57	16.67	2.11	0
NW_020868823.1-330165-1	0	0	0	0	0	91.49	89.17	91.74	91.9	85.76	0	0	0	0	0	8.51	10.83	8.26	8.1	14.24
NW_020868823.1-364656-3	0	0	0	0	0	56.86	71.74	61.04	59.66	56.71	0	0	0	0	0	43.14	28.26	38.96	40.34	43.29
NW_020868823.1-384037-27	0	0	0	0	0	96.59	86.75	96.24	99.12	95.24	0	0	0	0	0	3.41	13.25	3.76	0.88	4.76
NW_020868823.1-395076-8	0	0	0	0	0	99.04	100	100	95.34	100	0	0	0	0	0	0.96	0	0	4.66	0
NW_020868824.1-153153-23	0	0	0	0	0	96.43	91.67	96.3	100	94.92	0	0	0	0	0	3.57	8.33	3.7	0	5.08
NW_020868824.1-165086-3	0	0	0	0	0	1.96	0	0	9.03	5.7	0	0	0	0	0	98.04	100	100	90.97	94.3
NW_020868825.1-129644-23	0	0	0	0	0	21.43	32.87	18.18	16.28	31.62	78.57	67.13	81.82	83.72	68.38	0	0	0	0	0
NW_020868825.1-210701-26	98.68	100	100	91.14	100	0	0	0	0	0	1.32	0	0	8.86	0	0	0	0	0	0
NW_020868825.1-216011-25	0	0	0	0	0	98.94	98.33	95.8	100	95.76	1.06	1.67	4.2	0	4.24	0	0	0	0	0
NW_020868825.1-216074-21	0	0	0	0	0	6	5.75	5.73	4.53	3.97	0	0.57	0	0	0	94	93.68	94.27	95.47	96.03
NW_020868825.1-346649-21	0	0.53	0	0	0	7.14	3.19	3.71	6.19	4.39	0	0	0	0	0	92.86	96.28	96.29	93.81	95.61
NW_020868825.1-411045-1	0	0	0	0	0	87.76	77.11	77.32	88.14	86.1	0	0	0	0	0	12.24	22.89	22.68	11.86	13.9
NW_020868825.1-486504-27	92.31	93.11	95.58	93.75	93.36	7.69	6.89	4.42	6.25	6.64	0	0	0	0	0	0	0	0	0	0
NW_020868825.1-581822-15	0	0	0	0	0	2.13	0	1.08	0	0.68	0	0	0	0	0	97.87	100	98.92	100	99.32
NW_020868825.1-604311-13	16.67	1.28	6.44	21.65	14.59	83.33	98.72	93.56	78.35	85.41	0	0	0	0	0	0	0	0	0	0
NW_020868825.1-613650-22	0	0	0	0	0	3.33	1.67	0.65	3.51	0.88	0	0	0	0.88	0	96.67	98.33	99.35	95.61	99.12
NW_020868825.1-624820-15	95.56	100	98.23	94.64	98.97	0	0	0	0	0	4.44	0	1.77	5.36	1.03	0	0	0	0	0
NW_020868826.1-153541-21	6.25	9.52	8.67	7.18	10.96	0	0	0	0	0	93.75	90.48	91.33	92.82	89.04	0	0	0	0	0
NW_020868826.1-367580-5	0	0	0	0	0	0	0	0	0	0	9.43	9.82	22.63	7.94	11.35	90.57	90.18	77.37	92.06	88.65
NW_020868827.1-205694-3	0	0	0	0	0.13	0	0	0	0	0	80.21	68.98	70.14	80.76	80.52	19.79	31.02	29.86	19.24	19.35
NW_020868827.1-302633-27	0	1.2	0	0	0	0	0	0	2.99	2.27	0	0	0	0	0	100	98.8	100	97.01	97.73
NW_020868827.1-446324-25	97.96	100	100	92	98.9	0	0	0	0	0	2.04	0	0	8	1.1	0	0	0	0	0
NW_020868830.1-69199-1	95.19	91.18	94.5	97.94	94.71	4.81	8.82	5.5	2.06	5.29	0	0	0	0	0	0	0	0	0	0
NW_020868830.1-96915-3	4.17	0	0	5.16	4.11	95.83	100	100	94.84	95.43	0	0	0	0	0.46	0	0	0	0	0
NW_020868830.1-208528-5	30.23	31.71	45.67	27.27	35.66	0	0	0	0	0	69.77	68.29	54.33	72.73	64.34	0	0	0	0	0
NW_020868830.1-262007-24	14	7.23	1.74	9.75	9.89	0	0	0	0	0	0	0	0	0	0	86	92.77	98.26	90.25	90.11
NW_020868830.1-458492-8	3	15	10.98	3.96	3.61	0	0	0	0	0	97	85	89.02	96.04	96.39	0	0	0	0	0
NW_020868830.1-770968-15	82.65	86.79	82.78	76.09	69.79	0	0	0	0	0	17.35	13.21	17.22	23.91	30.21	0	0	0	0	0
NW_020868830.1-961856-14	0	0	0	0	0	100	100	100	100	100	0	0	0	0	0	0	0	0	0	0
NW_020868830.1-983718-16	0	0	0	0	0	100	100	100	100	100	0	0	0	0	0	0	0	0	0	0
NW_020868831.1-51140-7	0	0	0	0	0	95.74	100	100	91.04	94.06	0	0	0	0	0	4.26	0	0	8.96	5.94
NW_020868832.1-31566-13	12.5	9.06	15.43	9.13	8.26	0	0	0	0	0	0	0	0.06	0	0	87.5	90.94	84.51	90.87	91.74
NW_020868833.1-51276-14	84.69	79.07	72.73	73.1	75.94	0	0	0	0	0	15.31	20.93	27.27	26.9	24.06	0	0	0	0	0
NW_020868833.1-64303-24	3.49	0	0	10.42	3.45	96.51	100	100	89.58	96.55	0	0	0	0	0	0	0	0	0	0
NW_020868833.1-186228-23	0	0	0	0	0	0	0	0	0	0	88.46	98.18	96.79	88.21	91.28	11.54	1.82	3.21	11.79	8.72
NW_020868833.1-463776-3	0	0	0	0	0	16.67	21.38	12.22	10.49	16.74	0	0	0	0	0	83.33	78.62	87.78	89.51	83.26
NW_020868835.1-40613-15	100	100	100	100	100	0	0	0	0	0	0	0	0	0	0	0	0	0	0	0
NW_020868835.1-52411-2	0	0	0	0	0	4.9	1.17	0	18.62	9.04	0	0	0	0	0	95.1	98.83	100	81.38	90.96
NW_020868835.1-184099-15	95.1	100	100	97	95.59	4.9	0	0	3	4.41	0	0	0	0	0	0	0	0	0	0
NW_020868835.1-187365-25	0	0	0	0	0	94.57	83.87	95.7	94.01	87.67	0	0	0	0	0	5.43	16.13	4.3	5.99	12.33
NW_020868835.1-211298-6	89.8	95.24	82.65	88.95	86.26	0	0	0	0	0	0	0	0	0	0	10.2	4.76	17.35	11.05	13.74
NW_020868835.1-227313-16	91.35	96.83	91.98	83.95	93.06	0	0	0	0	0	0	0	0	0	0.24	8.65	3.17	8.02	16.05	6.7
NW_020868836.1-68033-2	1	0	0	0	0	0	0	0	0	0	0	0	0	0	0	99	100	100	100	100
NW_020868836.1-279903-26	0	0	0	0	0	92.86	100	93.89	88.41	87.55	0	0	0	0	0	7.14	0	6.11	11.59	12.45
NW_020868836.1-299528-14	0	0	0	0	0	89.77	94.89	94.39	88.26	94.02	0	0	0	0	0	10.23	5.11	5.61	11.74	5.98
NW_020868836.1-343630-14	7.61	7.26	10.29	3.91	7.69	0	0	0	0	0	92.39	92.74	89.71	96.09	92.31	0	0	0	0	0
NW_020868836.1-344298-27	0	0	0	0	0	0	0	0	0	0	0	0	0	0	0	100	100	100	100	100
NW_020868836.1-468516-13	98.04	100	98.63	94.07	96.15	1.96	0	1.37	5.93	3.85	0	0	0	0	0	0	0	0	0	0
NW_020868836.1-502814-8	2.27	1.47	2.04	1.47	4.94	97.73	98.53	97.96	98.53	95.06	0	0	0	0	0	0	0	0	0	0
NW_020868837.1-264552-2	15.09	12.85	22.28	13.98	11.49	84.91	86.83	77.72	86.02	88.51	0	0	0	0	0	0	0.31	0	0	0
NW_020868837.1-264698-22	41.51	46.89	47.72	45.22	45.25	0	0	0	0	0.2	58.49	53.11	52.28	54.78	54.55	0	0	0	0	0
NW_020868837.1-371048-22	96.88	87.74	93.55	100	92.13	0	0	0	0	0	0	0	0	0	0	3.12	12.26	6.45	0	7.87
NW_020868837.1-457559-7	1	0	0	1.37	4.85	0	0	0	0	0	99	100	99.55	98.63	95.15	0	0	0.45	0	0
NW_020868838.1-82748-3	0	0	0	0	0	96.74	88.71	95.71	100	98.41	0	0	0	0	0	3.26	11.29	4.29	0	1.59
NW_020868839.1-22066-12	92.31	89.16	95.13	88.46	92.05	0	0	0	0	0	7.69	10.84	4.87	11.54	7.95	0	0	0	0	0
NW_020868839.1-31004-12	0	0.88	0	0	0	0	0	0	0	0	100	99.12	100	100	100	0	0	0	0	0
NW_020868840.1-47535-26	0	0	0	0	0	87.5	83.01	75.9	90.97	87.38	0	0	0	0	0	12.5	16.99	24.1	9.03	12.62
NW_020868840.1-73260-7	0	0	0	0	0	0	0	0	0	0	100	100	99.29	100	100	0	0	0.71	0	0
NW_020868840.1-140674-24	0.98	0	0	2.42	0	0	0	0	0	0	99.02	100	100	97.58	100	0	0	0	0	0
NW_020868840.1-152862-25	92.45	92.45	90.23	100	89.66	0	0	0	0	0	0	0	0	0	0	7.55	7.55	9.77	0	10.34
NW_020868840.1-251057-7	0	0	0	0	0	87.74	86.49	89.7	93.14	90.57	0	0	0	0	0	12.26	13.51	10.3	6.86	9.43
NW_020868840.1-358312-9	0	0	0	0	0	97.96	100	100	96.68	100	0	0	0	0	0	2.04	0	0	3.32	0
NW_020868840.1-435581-3	0	0	0	0	0	4.08	0	0	6.72	3.45	0	0	0	0	0	95.92	100	100	93.28	96.55
NW_020868840.1-551237-24	0	0	0	0	0	96.88	76.6	94.23	95.83	96.33	0	0	0	0	0	3.12	23.4	5.77	4.17	3.67
NW_020868840.1-646939-13	0	0	0	0	0	0	0	0	0	0.46	93	87.07	87.5	93.46	95.41	7	12.93	12.5	6.54	4.13
NW_020868840.1-694851-5	8.65	8.56	10.19	2.8	12.77	91.35	91.44	89.81	97.2	87.23	0	0	0	0	0	0	0	0	0	0
NW_020868840.1-729832-2	0	0	0	0	0	0	0	0	0	0	89	72.73	74.18	83.56	68.66	11	27.27	25.82	16.44	31.34
NW_020868840.1-795747-1	0	0	0	0	0	0	0	0	0	0	100	100	100	100	100	0	0	0	0	0
NW_020868841.1-116725-6	5.1	0	0	8.23	7.8	0	0	0	0	0	94.9	100	100	91.77	92.2	0	0	0	0	0
NW_020868842.1-14012-26	0	0	0	0	0.98	0	0	0	0	0	0	0	0	0	0	100	100	100	100	99.02
NW_020868842.1-17396-1	0	0	0	0	0	89.77	94.23	87.97	90.8	91.55	0	0	0	0	0	10.23	5.77	12.03	9.2	8.45
NW_020868842.1-67199-4	0	0	0	0	0	100	100	100	100	100	0	0	0	0	0	0	0	0	0	0
NW_020868842.1-74282-13	0	0	0	0	0	94.57	90.83	90.39	90.91	96.97	0	0	0	0	0	5.43	9.17	9.61	9.09	3.03
NW_020868842.1-78247-2	4.17	5.13	8.33	7.74	3.3	95.83	94.87	91.67	92.26	96.7	0	0	0	0	0	0	0	0	0	0
NW_020868842.1-80960-27	0	0	0	0	0	3	1.4	0.56	1.95	0	97	98.6	99.44	97.84	100	0	0	0	0.22	0
NW_020868842.1-88418-27	20.59	15.27	24.58	11.26	13.19	0	0.38	0	0	0	0	0	0	0	0	79.41	84.35	75.42	88.74	86.81
NW_020868842.1-178729-26	0	0	0	0	0	100	100	100	100	100	0	0	0	0	0	0	0	0	0	0
NW_020868843.1-18976-1	0	0	0	0	0	1.96	0	0	6.86	4.37	0	0	0	0	0	98.04	100	100	93.14	95.63
NW_020868843.1-176025-2	1.89	0	0	2.75	1.72	98.11	100	100	97.25	98.28	0	0	0	0	0	0	0	0	0	0
NW_020868843.1-245173-1	0	0	0	0	0	0.96	0	0	2.01	1.51	0	0	0	0	0	99.04	100	100	97.99	98.49
NW_020868843.1-246657-26	0	0	0	0	0	1.89	0	0	1.03	1.52	98.11	99.28	100	98.97	98.48	0	0.72	0	0	0
NW_020868844.1-41254-16	0	0	0	0	0	95.45	93.96	95.15	93.48	93.59	0	0	0	0	0	4.55	6.04	4.85	6.52	6.41
NW_020868845.1-50995-3	0	0	0	0	0	30	11.62	8.21	12.13	9.19	0	0	0	0	0	70	88.38	91.79	87.87	90.81
NW_020868845.1-79477-14	0	0	0	0	0	100	100	100	100	99.46	0	0	0	0	0	0	0	0	0	0.54
NW_020868846.1-48110-14	9.8	4.83	7.19	9.29	10.69	90.2	95.17	92.81	90.71	89.31	0	0	0	0	0	0	0	0	0	0
NW_020868846.1-138761-4	93.48	99.38	100	89.6	93.31	6.52	0.62	0	10.4	6.69	0	0	0	0	0	0	0	0	0	0
NW_020868847.1-53448-21	94.44	97.18	94.64	90.74	90.12	0	0	0	0	0	5.56	2.82	5.36	9.26	9.88	0	0	0	0	0
NW_020868847.1-287654-12	55.88	43.81	48.95	62.2	50.62	44.12	55.98	51.05	37.8	49.38	0	0	0	0	0	0	0.2	0	0	0
NW_020868848.1-25740-22	3	11.49	9.4	3.78	5.03	97	88.51	90.6	96.22	94.97	0	0	0	0	0	0	0	0	0	0
NW_020868848.1-63313-1	86.17	95.04	96.77	75.44	83.33	0	0	0	0	0	13.83	4.96	3.23	24.56	16.67	0	0	0	0	0
NW_020868848.1-214815-4	84.78	68.33	78.33	86.13	78.55	0	0	0	0	0	0	0	0	0	0	15.22	31.67	21.67	13.87	21.45
NW_020868848.1-601047-24	0	0	0	0	0	0	0	0	0	0	6.86	13.47	12	5	4.65	93.14	86.53	88	95	95.35
NW_020868848.1-703606-22	0	0	0	0	0	5.32	5.56	7.94	1.23	1.03	94.68	94.44	92.06	98.77	98.97	0	0	0	0	0
NW_020868849.1-44529-25	0	0	0	0	0	98.11	100	100	95.83	97.03	0	0	0	0	0	1.89	0	0	4.17	2.97
NW_020868849.1-87944-8	0	0	0.79	0	0	0	0	0	0	0	24.04	39.13	45.67	30.8	33.88	75.96	60.87	53.54	69.2	66.12
NW_020868849.1-250719-15	0	0	0	0	0	100	100	100	100	100	0	0	0	0	0	0	0	0	0	0
NW_020868850.1-17023-4	79.79	88.43	90.91	76.43	71.72	0	0	0	0	0	20.21	11.57	9.09	23.57	28.28	0	0	0	0	0
NW_020868850.1-155829-5	18.37	13.74	1.22	24.03	17.35	81.63	86.26	98.78	75.54	82.65	0	0	0	0.43	0	0	0	0	0	0
NW_020868850.1-219061-26	0	0	0	0	0	2.08	1.53	12.12	1.96	2.36	0	0	0	0	0	97.92	98.47	87.88	98.04	97.64
NW_020868850.1-281413-14	8.49	5.42	7.84	11.73	7.63	0	0	0	0	0	91.51	94.58	91.76	88.27	92.37	0	0	0.39	0	0
NW_020868851.1-352665-13	83.33	89.16	87.02	80.31	79.01	0	0	0	0	0	0	0	0	0	0	16.67	10.84	12.98	19.69	20.99
NW_020868851.1-398164-16	0	0	0	0	0	91.67	100	100	96.63	97.06	0	0	0	0	0	8.33	0	0	3.37	2.94
NW_020868852.1-21851-22	0	0	0	0	0	70	61.5	65.15	81.61	80	0	0	0	0	0	30	38.5	34.85	18.39	20
NW_020868852.1-55605-23	0	0	0	0	0	3.33	0	0	10	7.06	0	0	0	0	0	96.67	100	100	90	92.94
NW_020868852.1-364777-2	0	0	0	0	0	0	0	0	0	0	30.61	48.09	32.8	33.76	33.08	69.39	51.91	67.2	66.24	66.92
NW_020868853.1-174220-3	88.46	83.51	82.72	93.7	89.47	0	0	0	0	0	11.54	16.49	17.28	6.3	10.53	0	0	0	0	0
NW_020868854.1-158832-25	69.23	84.7	84.2	64.26	68.07	0	0	0	0	0	0	0	0	0	0	30.77	15.3	15.8	35.74	31.93
NW_020868855.1-124602-6	4.35	6.82	9.09	10.97	7.66	0	0	0	0	0	95.65	93.18	90.91	89.03	92.34	0	0	0	0	0
NW_020868855.1-301959-13	0	0	0.31	0	0	99.02	100	99.69	100	99.04	0.98	0	0	0	0.96	0	0	0	0	0
NW_020868855.1-518621-12	74.42	64.81	85.29	73.87	57.14	25.58	33.33	14.71	25.23	42.86	0	0	0	0.9	0	0	1.85	0	0	0
NW_020868855.1-570291-13	0	0	0	0	0	2.22	0	0	15.15	4.55	0	0	0	0	0	97.78	100	100	84.85	95.45
NW_020868855.1-621274-21	2.27	3.51	14.06	6.78	5.79	0	0	0	0	0	0	0	0	0	0	97.73	96.49	85.94	93.22	94.21
NW_020868855.1-626738-14	12.5	14.04	1.99	28.93	19.1	0	0	0	0	0	0	0	0	0	0	87.5	85.96	98.01	71.07	80.9
NW_020868856.1-42339-3	92.31	93.18	82.2	97.11	91.63	0	0	0	0	0	7.69	6.82	17.8	2.89	8.37	0	0	0	0	0
NW_020868856.1-61937-1	0	0	0	0	0	97.83	96.7	98.48	98.53	100	0	0	0	0	0	2.17	3.3	1.52	1.47	0
NW_020868856.1-68497-9	0	0	0	0	0	95.35	97.98	91.1	94.51	93.36	0	0	0	0	0	4.65	2.02	8.9	5.49	6.64
NW_020868856.1-358452-24	6.38	5.83	1.27	10.37	11.19	0	0	0	0	0	0	0.83	0	0	0	93.62	93.33	98.73	89.63	88.81
NW_020868857.1-103734-2	0	0	0	0	0	96.08	98.51	100	99.27	94.07	0	0	0	0	0	3.92	1.49	0	0.73	5.93
NW_020868857.1-103757-27	94.79	94.74	95.28	98.29	96.48	0	0	0	0	0	5.21	5.26	4.72	1.71	3.52	0	0	0	0	0
NW_020868857.1-128326-14	0	0	0	0	0	91.67	67.74	71.83	80.95	73.56	8.33	32.26	28.17	19.05	26.44	0	0	0	0	0
NW_020868857.1-313255-7	0	0	0	0	0	31.37	47.21	38.57	37.43	38.03	68.63	52.79	61.43	61.99	61.97	0	0	0	0.58	0
[truncated: 26,883 more rows]

## Sheet: Relative error with 4 pools
Site name	Relative error of A between pool 1 and 53 individuals	Relative error of C between pool 1 and 53 individuals	Relative error of G between pool 1 and 53 individuals	Relative error of T between pool 1 and 53 individuals	Relative error of A between pool 2 and 53 individuals	Relative error of C between pool 2 and 53 individuals	Relative error of G between pool 2 and 53 individuals	Relative error of T between pool 2 and 53 individuals	Relative error of A between pool 3 and 53 individuals	Relative error of C between pool 3 and 53 individuals	Relative error of G between pool 3 and 53 individuals	Relative error of T between pool 3 and 53 individuals	Relative error of A between pool 4 and 53 individuals	Relative error of C between pool 4 and 53 individuals	Relative error of G between pool 4 and 53 individuals	Relative error of T between pool 4 and 53 individuals
NW_020868286.1-37616-2	NA	1	NA	0.000371105	NA	1	NA	0.000371105	NA	0.0362812	NA	1.34641e-05	NA	0.0362812	NA	1.34641e-05
NW_020868287.1-86638-14	NA	0.00213444	0.00213444	NA	NA	0.0474368	0.0474368	NA	NA	0.016538	0.016538	NA	NA	0.140625	0.140625	NA
NW_020868287.1-102114-4	NA	2.29721e-05	NA	0.000438231	NA	0.00769959	NA	0.146883	NA	0.00167479	NA	0.0319494	NA	0.00132329	NA	0.025244
NW_020868287.1-135204-3	0.000879362	NA	NA	1	0.000879362	NA	NA	1	0.000390827	NA	NA	0.444444	0.00064681	NA	NA	0.735544
NW_020868289.1-118687-22	NA	0.00821947	0.239862	NA	NA	0.000870802	0.0254119	NA	NA	0.00435744	0.127159	NA	NA	0.00218029	0.0636254	NA
NW_020868289.1-144245-25	1	0.00103715	NA	NA	1	0.00103715	NA	NA	12.8173	0.0132935	NA	NA	0.128863	0.00013365	NA	NA
NW_020868289.1-402645-9	NA	1	0.00288807	NA	NA	1	0.00288807	NA	NA	1.48744	0.00429584	NA	NA	0.678201	0.00195869	NA
NW_020868291.1-73242-16	1	NA	0.0026548	NA	1	NA	0.0026548	NA	0.331212	NA	0.0008793	NA	0.0121449	NA	3.22423e-05	NA
NW_020868291.1-124978-14	0.033136	NA	0.00238406	NA	0.253083	NA	0.0182087	NA	0.038316	NA	0.00275675	NA	0.000604486	NA	4.34914e-05	NA
NW_020868291.1-178862-5	NA	0	NA	NA	NA	0	NA	NA	NA	1.024e-05	NA	NA	NA	0	NA	NA
NW_020868291.1-217852-27	0.568368	NA	0.00469315	NA	0.173528	NA	0.00143286	NA	0.432784	NA	0.00357361	NA	0.046176	NA	0.000381287	NA
NW_020868291.1-243604-21	NA	0.00972917	NA	2.28939	NA	0.046803	NA	11.0133	NA	0.00135049	NA	0.317786	NA	0.000574406	NA	0.135164
NW_020868291.1-301556-23	NA	0.000160231	NA	1	NA	0.000160231	NA	1	NA	0.00898416	NA	56.0701	NA	0.00524249	NA	32.7184
NW_020868291.1-437900-23	0.0220964	0.00762157	NA	NA	0.00978495	0.00337506	NA	NA	0.0298262	0.0102878	NA	NA	0.00121556	0.000316049	NA	NA
NW_020868292.1-83750-13	NA	1.06348	NA	0.000407539	NA	0.219727	NA	8.42023e-05	NA	1	NA	0.000383214	NA	0.265869	NA	0.000101885
NW_020868292.1-118063-25	0.0345796	0.00114232	NA	NA	0.75006	0.0247778	NA	NA	0.14766	0.00487786	NA	NA	0.000856076	2.828e-05	NA	NA
NW_020868292.1-162382-3	NA	0.000473653	NA	1	NA	0.000473653	NA	1	NA	0.000473653	NA	1	NA	5.1156e-07	NA	0.00108003
NW_020868292.1-336902-22	1	NA	NA	0.00166459	1	NA	NA	0.00166459	0.00127551	NA	NA	2.1232e-06	0.0300916	NA	NA	5.00901e-05
NW_020868292.1-468991-27	NA	0.00829952	NA	2.03673e-05	NA	0.0533297	NA	0.000130873	NA	0.658436	NA	0.00161582	NA	0.247886	NA	0.000552704
NW_020868292.1-600697-1	NA	0.00819284	NA	0.401449	NA	0.0108398	NA	0.531149	NA	0.000733636	NA	0.0359482	NA	0.000836036	NA	0.0452838
NW_020868292.1-606362-23	NA	0.0718696	NA	0.00517086	NA	0.450136	NA	0.0323863	NA	0.022182	NA	0.00159594	NA	0.075203	NA	0.00541069
NW_020868292.1-613516-3	NA	0.00108578	NA	1	NA	0.00108578	NA	1	NA	0.00108578	NA	1	NA	0.000661543	NA	0.609281
NW_020868292.1-640207-8	NA	0.00256896	NA	0.889508	NA	0.0123353	NA	4.27111	NA	0.00048039	NA	0.166336	NA	3.99733e-07	NA	0.000138408
NW_020868293.1-28669-22	NA	0.000917517	1	NA	NA	0.000917517	1	NA	NA	7.13752e-05	0.0777917	NA	NA	1.5328e-05	0.016706	NA
NW_020868293.1-258798-5	0.979306	0.0236905	NA	NA	0.406335	0.00982971	NA	NA	0.00294141	7.11561e-05	NA	NA	0.0257524	0.000622979	NA	NA
NW_020868293.1-486063-24	NA	0.611604	NA	0.000634324	NA	2.69297	NA	0.002793	NA	0.543434	NA	0.000563621	NA	0.00748891	NA	7.76711e-06
NW_020868293.1-524299-24	NA	0.00504323	NA	4.86259	NA	2.55814e-05	NA	0.0246651	NA	0.00430969	NA	4.15533	NA	2.45479e-05	NA	0.0236686
NW_020868294.1-122345-25	NA	0.00468753	0.0399686	NA	NA	0.000496615	0.00423443	NA	NA	0.00770832	0.0657256	NA	NA	0.000787221	0.0067123	NA
NW_020868295.1-29849-8	NA	NA	0.000402081	0.264882	NA	NA	7.29701e-06	0.00480711	NA	NA	0.000135405	0.0892018	NA	NA	0.00151796	1
NW_020868295.1-476218-6	NA	0.00164795	0.117718	NA	NA	0.00855346	0.610998	NA	NA	2.20612e-05	0.00157589	NA	NA	4.51479e-06	0.000322505	NA
NW_020868296.1-50597-22	0.000242967	NA	NA	0.0113778	0.00270758	NA	NA	0.126792	0.0106167	NA	NA	0.497163	0.000295564	NA	NA	0.0138408
NW_020868296.1-182475-14	0.0415237	NA	NA	0.000309729	0.0155073	NA	NA	0.000115671	0.921117	NA	NA	0.00687071	0.039	NA	NA	0.000290905
NW_020868296.1-201637-7	0.027438	NA	NA	3.11584e-05	0.329039	NA	NA	0.000373655	0.14005	NA	NA	0.00015904	1.87169	NA	NA	0.00212548
NW_020868296.1-270706-23	NA	0.0173314	NA	0.732674	NA	0.000291599	NA	0.0123272	NA	0.00413022	NA	0.174602	NA	0.00261258	NA	0.110445
NW_020868296.1-410692-26	NA	0	NA	NA	NA	0	NA	NA	NA	0	NA	NA	NA	0	NA	NA
NW_020868297.1-89745-3	17.4386	NA	0.0217348	NA	4.35965	NA	0.0054337	NA	2.30755	NA	0.00287604	NA	0.198691	NA	0.000247641	NA
NW_020868298.1-100129-3	0.0101394	NA	0.0148078	NA	0.00243464	NA	0.00355561	NA	0.00534352	NA	0.00780382	NA	0.000538661	NA	0.000786674	NA
NW_020868300.1-27655-1	NA	0	NA	NA	NA	0	NA	NA	NA	0	NA	NA	NA	0	NA	NA
NW_020868301.1-193324-2	NA	201.589	0.0253985	NA	NA	105.293	0.0132661	NA	NA	0.00982063	1.23732e-06	NA	NA	28.8301	0.00363235	NA
NW_020868301.1-206734-5	1	0.00169122	NA	NA	1	0.00169122	NA	NA	0.0113059	1.91207e-05	NA	NA	1	0.00169122	NA	NA
NW_020868301.1-210785-13	0.00212126	NA	0.103942	NA	5.68947e-05	NA	0.00278784	NA	0.00632707	NA	0.310026	NA	0.00612865	NA	0.300304	NA
NW_020868302.1-238471-3	NA	NA	NA	0	NA	NA	NA	0	NA	NA	NA	0	NA	NA	NA	7.84e-06
NW_020868302.1-264689-15	0.00157402	0.208164	NA	NA	0.00015625	0.0206641	NA	NA	0.0241262	3.19069	NA	NA	0.00784765	1.03785	NA	NA
NW_020868302.1-284293-27	NA	NA	1	0.000383214	NA	NA	1	0.000383214	NA	NA	0.0277778	1.06448e-05	NA	NA	0.000678168	2.59884e-07
NW_020868302.1-287118-21	0.118395	0.00124476	NA	NA	0.942778	0.00991199	NA	NA	0.000417389	4.38826e-06	NA	NA	0.00194358	2.0434e-05	NA	NA
NW_020868302.1-309893-23	NA	0.00215881	NA	1	NA	0.000734594	NA	0.340278	NA	0.00586773	NA	2.71804	NA	0.00314613	NA	1.45735
NW_020868302.1-322185-27	1.78232	NA	0.0316569	NA	0.0901021	NA	0.00160036	NA	1.10464	NA	0.0196203	NA	0.167988	NA	0.00298375	NA
NW_020868303.1-77900-23	NA	0.0399062	0.0437875	NA	NA	0.0304679	0.0334312	NA	NA	0.0932183	0.102285	NA	NA	0.059507	0.0652947	NA
NW_020868304.1-82191-13	NA	0	NA	NA	NA	0	NA	NA	NA	0	NA	NA	NA	0	NA	NA
NW_020868304.1-250038-24	NA	0.000121443	NA	1	NA	0.000121443	NA	1	NA	0.000121443	NA	1	NA	3.67978e-07	NA	0.00303005
NW_020868304.1-318166-12	NA	1	NA	0.00113559	NA	0.0350126	NA	3.97601e-05	NA	1	NA	0.00113559	NA	0.284881	NA	0.000323509
NW_020868304.1-393676-26	NA	1.00446e-06	7.78547e-05	NA	NA	0.000583938	0.0452605	NA	NA	0.000578569	0.0448443	NA	NA	9.38611e-05	0.00727509	NA
NW_020868304.1-437444-9	NA	0	NA	NA	NA	0	NA	NA	NA	0.000841	NA	NA	NA	0.00316969	NA	NA
NW_020868304.1-616898-4	NA	0.00230416	NA	1.21687	NA	0.000960528	NA	0.507272	NA	2.30416e-05	NA	0.0121687	NA	0.00148269	NA	0.783034
NW_020868304.1-647447-7	0.0710035	NA	0.00164492	NA	0.0125521	NA	0.000290793	NA	0.035245	NA	0.000816515	NA	0.0722189	NA	0.00143699	NA
NW_020868305.1-13192-1	NA	0.0563126	NA	0.104694	NA	0.0287393	NA	0.0534308	NA	0.00376535	NA	0.00700036	NA	0.000778844	NA	0.00144799
NW_020868305.1-39728-5	NA	0.00053672	NA	0.610352	NA	0.000879362	NA	1	NA	6.45018e-05	NA	0.0733507	NA	3.81667e-07	NA	0.000434028
NW_020868305.1-135964-24	NA	NA	0.0011866	1	NA	NA	0.000869173	0.732489	NA	NA	0.00172929	1.45735	NA	NA	0.0110242	9.2906
NW_020868305.1-194256-6	NA	NA	1	0.000416493	NA	NA	1	0.000416493	NA	NA	0.1681	7.00125e-05	NA	NA	0.105625	4.39921e-05
NW_020868305.1-199562-6	NA	0.00155	NA	0.062134	NA	0.000892512	NA	0.0357776	NA	0.00370976	NA	0.148711	NA	0.00036948	NA	0.0148111
NW_020868305.1-211645-5	NA	0.00018496	NA	0.00018496	NA	0.0291726	NA	0.0291726	NA	0.00064516	NA	0.00064516	NA	0.018605	NA	0.018605
NW_020868305.1-412856-2	0	NA	NA	NA	0	NA	NA	NA	0	NA	NA	NA	0	NA	NA	NA
NW_020868305.1-608518-26	NA	0.000556603	NA	0.0313284	NA	0.00565839	NA	0.289806	NA	0.000681202	NA	0.0348891	NA	0.000606055	NA	0.0310403
NW_020868305.1-728537-8	NA	0.0171074	NA	0.0218591	NA	0.000294136	NA	0.000375834	NA	0.090816	NA	0.116041	NA	0.00332589	NA	0.00424968
NW_020868305.1-847791-21	NA	0	NA	NA	NA	0	NA	NA	NA	0	NA	NA	NA	0	NA	NA
NW_020868305.1-973041-4	1	NA	NA	0.00952076	1	NA	NA	0.00952076	0.0606855	NA	NA	0.000439475	0.287894	NA	NA	0.00274097
NW_020868305.1-973082-21	1.2789e-05	NA	NA	0.0270008	1.044e-06	NA	NA	0.00220415	0.000334508	NA	NA	0.706231	0.000267264	NA	NA	0.564262
NW_020868305.1-1017537-16	NA	0.000189339	NA	0.510204	NA	0.000157175	NA	0.423532	NA	9.17971e-05	NA	0.247361	NA	7.02296e-06	NA	0.0189244
NW_020868306.1-134843-4	NA	0.000383214	NA	1	NA	0.000383214	NA	1	NA	0.000108153	NA	0.282227	NA	0.000112436	NA	0.293403
NW_020868306.1-233652-26	0.0274896	NA	0.0274896	NA	0.161604	NA	0.161604	NA	0.047961	NA	0.047961	NA	0.0325442	NA	0.0325442	NA
NW_020868306.1-450930-27	0.00560251	NA	0.110628	NA	0.00595637	NA	0.117615	NA	0.011914	NA	0.235254	NA	0.00632106	NA	0.124816	NA
NW_020868306.1-611782-21	NA	NA	5.16584	0.0344525	NA	NA	0.474365	0.00316368	NA	NA	0.88684	0.0059146	NA	NA	0.544273	0.00362992
NW_020868306.1-620711-14	NA	NA	0.368532	0.00417524	NA	NA	0.427515	0.00484347	NA	NA	2.037	0.0230779	NA	NA	0.000908753	2.47902e-05
NW_020868306.1-800775-22	0	NA	NA	NA	0	NA	NA	NA	0	NA	NA	NA	0	NA	NA	NA
NW_020868306.1-837185-13	NA	0.877472	NA	0.00232951	NA	2.40566	NA	0.00638655	NA	0.00134944	NA	3.58248e-06	NA	0.0308038	NA	8.17779e-05
NW_020868306.1-843514-23	1	9.79504e-05	NA	NA	3.56362	0.000349058	NA	NA	0.0759059	8.26112e-07	NA	NA	0.292482	2.86488e-05	NA	NA
NW_020868306.1-846376-21	NA	NA	0.000739106	0.255917	NA	NA	0.00172369	1	NA	NA	0.00432351	1.49702	NA	NA	0.00869669	3.01125
NW_020868306.1-940138-2	NA	0.00958626	NA	3.75441	NA	0.000216308	NA	0.0847161	NA	0.00109506	NA	0.428875	NA	0	NA	0
NW_020868306.1-1029000-21	NA	0	NA	NA	NA	0	NA	NA	NA	0	NA	NA	NA	0	NA	NA
NW_020868307.1-19261-3	NA	0.000132975	NA	1	NA	0.000132975	NA	1	NA	0.000707734	NA	5.32233	NA	3.09517e-05	NA	0.232764
NW_020868307.1-296427-12	NA	NA	NA	0	NA	NA	NA	0	NA	NA	NA	9.604e-05	NA	NA	NA	0
NW_020868307.1-353566-15	0.159328	NA	NA	0.000397987	0.0357496	NA	NA	8.92989e-05	0.000216263	NA	NA	5.40203e-07	1.21185	NA	NA	0.00302708
NW_020868307.1-370049-4	NA	1.66597e-07	0.0004	NA	NA	0.00166597	4	NA	NA	0.00147989	3.55322	NA	NA	0.00104632	2.51222	NA
NW_020868307.1-394340-26	NA	0.000724895	NA	0.861378	NA	0.000155799	NA	0.156361	NA	0.000996407	NA	1	NA	3.103e-05	NA	0.0311419
NW_020868307.1-474719-8	NA	2.78847	NA	0.00289206	NA	2.46651	NA	0.00255814	NA	10.4172	NA	0.0108042	NA	0.266282	NA	0.000276174
NW_020868307.1-531965-26	NA	1	NA	0.00860752	NA	1	NA	0.00860752	NA	1.12625	NA	0.00969421	NA	0.241244	NA	0.00207651
NW_020868307.1-581896-5	NA	NA	1	0.0026548	NA	NA	1	0.0026548	NA	NA	9.30873	0.0247128	NA	NA	1.78686	0.00474375
NW_020868307.1-635999-13	NA	0	NA	NA	NA	0	NA	NA	NA	0	NA	NA	NA	0	NA	NA
NW_020868307.1-719485-25	0.0154446	NA	1.19709	NA	0.0148145	NA	1.14826	NA	0.000442967	NA	0.00599865	NA	0.0138809	NA	1.0759	NA
NW_020868311.1-67622-26	NA	1.15046	NA	0.013519	NA	0.0155612	NA	0.000182858	NA	0.263469	NA	0.00309601	NA	0.0966205	NA	0.00113538
NW_020868311.1-375897-25	NA	NA	0.0433519	5.40322e-05	NA	NA	0.0859986	0.000107185	NA	NA	3.24211	0.00492714	NA	NA	0.0111454	1.38912e-05
NW_020868311.1-396291-22	NA	0.0352689	NA	74.4615	NA	0.000514525	NA	1.08629	NA	0.0013985	NA	2.95259	NA	0.00207668	NA	4.3844
NW_020868311.1-409052-25	0.138926	NA	0.000693708	NA	0.0456405	NA	0.0002279	NA	0.0846281	NA	0.00042258	NA	0.027275	NA	0.000136194	NA
NW_020868311.1-428277-14	0.00084822	NA	NA	1	0.00084822	NA	NA	1	0.000247924	NA	NA	0.292287	2.64774e-05	NA	NA	0.088102
NW_020868311.1-488397-13	0.00189352	NA	NA	1	0.00189352	NA	NA	1	0.00342707	NA	NA	1.8099	0.00014401	NA	NA	0.0760543
NW_020868311.1-552819-23	NA	0.546511	0.00265862	NA	NA	10.0699	0.0489873	NA	NA	2.17246	0.0105684	NA	NA	0.0158173	7.69468e-05	NA
NW_020868312.1-103935-7	0.00260375	NA	NA	0.535231	0.000109904	NA	NA	0.0225921	0.00149134	NA	NA	0.306563	0.00604827	NA	NA	1.24329
NW_020868312.1-134100-8	NA	NA	3.37453	0.0156718	NA	NA	0.00433368	2.01262e-05	NA	NA	0.764939	0.00355248	NA	NA	0.549643	0.00255261
NW_020868313.1-45967-23	1	NA	NA	0.000996407	1	NA	NA	0.000996407	5.30805	NA	NA	0.00528898	0.689009	NA	NA	0.000686533
NW_020868313.1-91489-9	NA	68.4922	NA	0.045031	NA	1	NA	0.000657462	NA	7.6397	NA	0.00502281	NA	1	NA	0.000657462
NW_020868313.1-212043-4	NA	NA	0	NA	NA	NA	0	NA	NA	NA	0	NA	NA	NA	0	NA
NW_020868314.1-32729-21	0.0836457	NA	0.000151337	NA	2.3466	NA	0.00424563	NA	0.186082	NA	0.000336672	NA	1.40144	NA	0.00253557	NA
NW_020868314.1-241340-2	NA	0.00213977	0.00582346	NA	NA	0.00368609	0.0100318	NA	NA	5.69872e-05	0.000155093	NA	NA	0.0147834	0.037929	NA
NW_020868314.1-296593-4	NA	1	NA	0.0265008	NA	1	NA	0.0265008	NA	0.0480862	NA	0.00127432	NA	0.139556	NA	0.00369834
NW_020868314.1-384410-6	1.05465	NA	NA	0.00190814	8.85354	NA	NA	0.0160184	1	NA	NA	0.00180926	0.686299	NA	NA	0.000774826
NW_020868315.1-136059-14	NA	NA	0.036864	0.00196317	NA	NA	0.31062	0.0165419	NA	NA	0.0306017	0.00198505	NA	NA	0.000223004	1.1876e-05
NW_020868315.1-188780-22	NA	0.0051778	0.354677	NA	NA	0.00157428	0.107837	NA	NA	0.000212306	0.0145428	NA	NA	1.13062e-05	0.000774471	NA
NW_020868315.1-230660-7	0.161572	NA	NA	0.00165078	0.437212	NA	NA	0.00446698	0.00199472	NA	NA	2.038e-05	0.0616857	NA	NA	0.000838588
NW_020868315.1-284934-23	NA	0.0330378	NA	227.782	NA	0.001205	NA	8.30796	NA	4.06518e-05	NA	0.280277	NA	0.0013946	NA	9.61521
NW_020868316.1-207113-3	NA	0	NA	NA	NA	0	NA	NA	NA	0	NA	NA	NA	0	NA	NA
NW_020868316.1-295057-27	NA	0.39416	NA	70.0027	NA	0.00491295	NA	0.872538	NA	0.0121658	NA	2.16065	NA	0.0301434	NA	5.35346
NW_020868316.1-364979-26	NA	3.05679e-05	NA	0.0537125	NA	4.56631e-05	NA	0.0802372	NA	0.000943453	NA	1.65779	NA	0.00980236	NA	17.2243
NW_020868316.1-438017-4	0.00113559	NA	NA	1	1.70965e-05	NA	NA	0.0150551	0.000480241	NA	NA	0.422899	0.0022906	NA	NA	2.0171
NW_020868316.1-477523-15	NA	0.00910753	NA	0.581835	NA	1.96569e-05	NA	0.00167279	NA	0.000511275	NA	0.0435094	NA	0.00242192	NA	0.206105
NW_020868316.1-508790-22	NA	0.0592111	NA	0.000579169	NA	1.46679	NA	0.0143473	NA	0.454875	NA	0.00444933	NA	0.0196	NA	0.000191716
NW_020868317.1-19104-5	NA	0.00758519	NA	0.286225	NA	0.00689286	NA	0.2601	NA	0.000160641	NA	0.00606173	NA	0.000721485	NA	0.027225
NW_020868317.1-54061-8	NA	9.79058e-05	NA	0.035344	NA	0.00165949	NA	0.599076	NA	0.0133099	NA	4.80486	NA	0.00142804	NA	0.515524
NW_020868318.1-158996-3	1.36697	NA	NA	0.00431583	2.26695	NA	NA	0.00715729	0.0816327	NA	NA	0.000257733	0.215561	NA	NA	0.000680577
NW_020868318.1-285902-1	NA	0.090763	0.282658	NA	NA	0.0826461	0.25738	NA	NA	0.100647	0.313439	NA	NA	0.083912	0.262454	NA
NW_020868319.1-34092-4	NA	0.000745594	NA	0.191034	NA	0.000131669	NA	0.0337359	NA	1.08482e-05	NA	0.00277951	NA	0.00585196	NA	1.49938
NW_020868321.1-642-14	1	NA	0.00380489	NA	1	NA	0.00380489	NA	0.0981274	NA	0.000373365	NA	0.610604	NA	0.00232328	NA
NW_020868322.1-17467-7	0.366025	NA	0.366025	NA	0.111156	NA	0.111156	NA	0	NA	0	NA	0.00304704	NA	0.00204304	NA
NW_020868322.1-27942-21	0.00108578	NA	NA	1	0.00108578	NA	NA	1	0.00221865	NA	NA	2.04338	0.000319339	NA	NA	0.294111
NW_020868322.1-138005-14	NA	0.00288522	NA	0.141376	NA	0.000149538	NA	0.00732736	NA	0.00405223	NA	0.198559	NA	6.21845e-05	NA	0.00304704
NW_020868322.1-316173-8	1	NA	0.000473653	NA	1	NA	0.000473653	NA	0.502568	NA	0.000238043	NA	0.0426723	NA	2.02119e-05	NA
NW_020868323.1-136923-3	NA	0.000487089	1.02837	NA	NA	0.000110758	0.233838	NA	NA	0.000250821	0.529547	NA	NA	0.00119271	2.51811	NA
NW_020868324.1-2564-21	1	NA	NA	0.000125991	1	NA	NA	0.000125991	1	NA	NA	0.000125991	1	NA	NA	0.000125991
NW_020868324.1-145113-3	NA	0.00010203	NA	1	NA	0.00010203	NA	1	NA	0.00285523	NA	27.9841	NA	0.00246979	NA	24.2064
NW_020868324.1-321367-4	0.00011489	0.264922	NA	NA	9.4048e-05	0.216864	NA	NA	0.00126927	2.92678	NA	NA	0.000472783	1.09018	NA	NA
NW_020868325.1-4235-13	NA	1	NA	0.00108578	NA	1.49468	NA	0.00162289	NA	0.0286554	NA	3.11134e-05	NA	0.0127357	NA	1.38282e-05
NW_020868325.1-175921-1	NA	0.00011478	NA	1	NA	0.00435595	NA	37.9502	NA	0.00011478	NA	1	NA	0.00200477	NA	17.4661
NW_020868325.1-238288-3	0.193837	NA	NA	0.00260029	0.448306	NA	NA	0.00601395	0.316542	NA	NA	0.00424635	0.262681	NA	NA	0.00352382
NW_020868325.1-366727-27	NA	0.36178	NA	0.049491	NA	0.0836709	NA	0.0114461	NA	0.0639903	NA	0.00875378	NA	0.0380973	NA	0.00521165
NW_020868325.1-602702-14	NA	0.00301909	NA	0.322655	NA	2.88797e-05	NA	0.00308642	NA	0.000381102	NA	0.0407289	NA	0.00112627	NA	0.120367
NW_020868325.1-727605-22	NA	0.000539506	NA	1	NA	0.000539506	NA	1	NA	2.72323e-05	NA	0.0504764	NA	0.0144059	NA	26.702
NW_020868325.1-733673-26	NA	0.0011864	NA	0.0847481	NA	0.00109576	NA	0.078273	NA	0.00181543	NA	0.129682	NA	0.000304355	NA	0.0217409
NW_020868326.1-20288-8	0.0114212	NA	0.000890134	NA	0.113956	NA	0.00965752	NA	0.165405	NA	0.0157479	NA	0.0574129	NA	0.00546617	NA
NW_020868326.1-187222-21	NA	NA	0.000371105	1	NA	NA	0.000371105	1	NA	NA	0.000654517	1.7637	NA	NA	0.000236879	0.638308
NW_020868326.1-251028-12	NA	0.0436346	NA	0.000426808	NA	0.266944	NA	0.0026111	NA	0.16089	NA	0.00157374	NA	0.0231716	NA	0.000226651
NW_020868326.1-268374-22	NA	NA	1	0.000265958	NA	NA	1	0.000371105	NA	NA	0.0148092	5.49578e-06	NA	NA	0.174715	6.48377e-05
NW_020868327.1-45380-2	1	0.000132975	NA	NA	1	0.000132975	NA	NA	1	0.000132975	NA	NA	0.00492459	6.54845e-07	NA	NA
NW_020868327.1-149745-16	NA	NA	0.155715	0.00028173	NA	NA	1.99308	0.00360601	NA	NA	0.505214	0.000914066	NA	NA	1.00983	0.00182705
NW_020868327.1-200719-24	NA	0.00622754	NA	6.25	NA	0.0013185	NA	1.32325	NA	0.00318397	NA	3.19545	NA	0.00122291	NA	1.22732
NW_020868328.1-161288-5	0.000879362	1	NA	NA	0.000879362	1	NA	NA	1.06019e-08	1.20563e-05	NA	NA	6.10668e-06	0.00694444	NA	NA
NW_020868328.1-221296-27	NA	0.00124636	NA	1	NA	0.00124636	NA	1	NA	0.000260846	NA	0.209286	NA	0.00124636	NA	1
NW_020868328.1-353582-21	0.0322953	NA	NA	0.165961	0.00607856	NA	NA	0.0312369	0.000319337	NA	NA	0.00164103	0.0104105	NA	NA	0.0534983
NW_020868329.1-19796-8	0.00699361	NA	NA	0.000292557	0.176816	NA	NA	0.00739658	0.00216461	NA	NA	0.000156928	0.0031302	NA	NA	0.000130943
NW_020868329.1-296431-22	NA	0.000190075	NA	0.421251	NA	0.000157786	NA	0.34969	NA	0.00160262	NA	3.55178	NA	0.000859055	NA	1.90387
NW_020868329.1-334267-13	NA	0.000922895	NA	0.10722	NA	0.00634626	NA	0.737292	NA	0.00137234	NA	0.159435	NA	0.000163469	NA	0.0189914
NW_020868330.1-91532-16	0	NA	NA	NA	0	NA	NA	NA	0	NA	NA	NA	0	NA	NA	NA
NW_020868330.1-120608-13	NA	NA	1	0.00215881	NA	NA	1	0.00215881	NA	NA	0.31704	0.000684428	NA	NA	1.71822	0.00370931
NW_020868330.1-140209-13	NA	1	NA	0.00422016	NA	0.671862	NA	0.00283536	NA	3.26365	NA	0.0137731	NA	1	NA	0.00422016
NW_020868330.1-222034-4	NA	0	NA	NA	NA	0	NA	NA	NA	0	NA	NA	NA	0	NA	NA
NW_020868330.1-228600-6	0.571729	0.00451343	NA	NA	0.282878	0.00223314	NA	NA	0.0618888	0.000488572	NA	NA	1.15773	0.00913956	NA	NA
NW_020868330.1-264981-9	0.878906	NA	NA	0.00152588	1.82926	NA	NA	0.00317579	0.3844	NA	NA	0.000421105	1.36306	NA	NA	0.00236642
NW_020868331.1-14291-4	5.38895e-05	NA	0.140625	NA	0.000383214	NA	1	NA	0.000436865	NA	1.14	NA	0.000103953	NA	0.578234	NA
NW_020868331.1-15839-12	1	NA	0.000106195	NA	1	NA	0.000106195	NA	20.4269	NA	0.00216924	NA	1	NA	0.000106195	NA
NW_020868331.1-18638-14	NA	0.000904806	0.203581	NA	NA	0.00570327	1.14576	NA	NA	0.000107054	0.024087	NA	NA	0.000356454	0.0802022	NA
NW_020868331.1-61942-6	NA	0.0201786	10.192	NA	NA	5.97416e-05	0.0301748	NA	NA	0.000300628	0.151844	NA	NA	0.000703851	0.355507	NA
NW_020868333.1-7554-5	NA	0.0321161	0.346852	NA	NA	0.0671653	0.725381	NA	NA	0.0345445	0.373079	NA	NA	0.0380217	0.410632	NA
NW_020868333.1-23376-22	NA	1	NA	0.000399674	NA	1	NA	0.000399674	NA	1	NA	0.000399674	NA	2.29615	NA	0.000917712
NW_020868333.1-88531-4	0.00312712	NA	0.350909	NA	0.00124697	NA	0.0960212	NA	0.00192633	NA	0.148334	NA	0.00641498	NA	0.493977	NA
NW_020868333.1-107716-4	4.30641	NA	0.0135963	NA	0.099723	NA	0.000314849	NA	0.231556	NA	0.000731078	NA	0.368622	NA	0.00116383	NA
NW_020868334.1-44548-12	NA	0.00173611	NA	1	NA	0.00173611	NA	1	NA	0.00375156	NA	2.1609	NA	0.00186876	NA	1.07641
NW_020868334.1-176297-1	0.35891	0.00548265	NA	NA	2.4478	0.0373923	NA	NA	0.5476	0.00836505	NA	NA	0.2916	0.00445444	NA	NA
NW_020868334.1-354049-4	NA	0	NA	NA	NA	0	NA	NA	NA	0.00076176	NA	NA	NA	0	NA	NA
NW_020868334.1-380687-8	NA	NA	0.000802758	0.874925	NA	NA	0.00401485	4.37578	NA	NA	0.000130787	0.142545	NA	NA	0.000150319	0.163832
NW_020868335.1-168928-22	NA	0.000132975	NA	1	NA	0.000132975	NA	1	NA	0.00058446	NA	4.39528	NA	0.00451123	NA	33.9255
NW_020868335.1-465044-6	0.00204311	NA	0.376631	NA	0.000222719	NA	0.0410564	NA	0.00129365	NA	0.238474	NA	0.000183007	NA	0.0337359	NA
NW_020868335.1-514224-22	0.000570679	NA	0.046225	NA	0.00898283	NA	0.727609	NA	0.00611872	NA	0.495616	NA	0.00388544	NA	0.314721	NA
NW_020868335.1-535368-26	NA	0.00113805	NA	0.500828	NA	0.00227233	NA	1	NA	0.000168769	NA	0.0742712	NA	3.9514e-05	NA	0.0173892
NW_020868335.1-578427-22	NA	0.00277008	1	NA	NA	0.00277008	1	NA	NA	0.00441176	1.59264	NA	NA	0.00063292	0.228484	NA
NW_020868336.1-46724-14	0.0683252	NA	NA	0.000129375	1.42622	NA	NA	0.00270057	0.0106332	NA	NA	2.01342e-05	0.00552651	NA	NA	1.04645e-05
NW_020868336.1-147041-15	NA	3.04382	0.0227042	NA	NA	0.51226	0.003821	NA	NA	0.70391	0.00525054	NA	NA	0.17545	0.0013087	NA
NW_020868336.1-405742-15	0.000996407	NA	1	NA	0.000996407	NA	1	NA	0.0245856	NA	24.6743	NA	0.00150442	NA	1.50985	NA
NW_020868336.1-409379-4	NA	0.00245403	NA	1	NA	0.00245403	NA	1	NA	3.33213e-05	NA	0.0135782	NA	9.32335e-05	NA	0.037992
NW_020868336.1-490457-4	0.509452	NA	NA	0.00400036	1.13446	NA	NA	0.0089081	0.252463	NA	NA	0.00198241	1.06744	NA	NA	0.00838184
NW_020868336.1-650859-9	NA	NA	0.540474	0.00132634	NA	NA	1	0.00245403	NA	NA	0.327223	0.000803016	NA	NA	0.0583345	0.000143155
NW_020868336.1-722648-3	3.03736	NA	0.00917586	NA	1.15532	NA	0.00399327	NA	0.580638	NA	0.00175411	NA	0.403627	NA	0.00121936	NA
NW_020868336.1-788157-13	NA	0.107293	NA	0.00182595	NA	1.23222	NA	0.0209703	NA	0.00357509	NA	6.08421e-05	NA	0.122561	NA	0.00208578
NW_020868337.1-116320-23	0.0721198	6.11734e-05	NA	NA	1.22325	0.00179775	NA	NA	0.248236	1.22432e-05	NA	NA	0.0241731	3.06079e-06	NA	NA
NW_020868337.1-221959-8	0.000881188	NA	NA	0.0412647	0.00472903	NA	NA	0.221453	0.000307505	NA	NA	0.0144	0.00122199	NA	NA	0.0572241
NW_020868337.1-286052-23	0	NA	NA	NA	0	NA	NA	NA	0	NA	NA	NA	0	NA	NA	NA
NW_020868337.1-302784-21	NA	0.174623	NA	0.00197837	NA	2.34135	NA	0.0265259	NA	0.000908753	NA	1.02956e-05	NA	0.0494854	NA	0.000560638
NW_020868337.1-326303-21	0.00206828	NA	1	NA	0.00206828	NA	1	NA	0.00257107	NA	1.2431	NA	0.00889289	NA	4.29966	NA
NW_020868337.1-363249-16	NA	0.00898876	NA	15.7947	NA	0.000292355	NA	0.513714	NA	0.00507804	NA	0.0517416	NA	5.13658e-05	NA	0.0902577
NW_020868337.1-410220-15	NA	1	NA	0.000917517	NA	1	NA	0.000917517	NA	0.000104123	NA	9.55349e-08	NA	0.0255565	NA	2.34485e-05
NW_020868337.1-498133-21	1	NA	0.000451215	NA	0.748891	NA	0.000337911	NA	0.199912	NA	9.02034e-05	NA	1.44462	NA	0.000651834	NA
NW_020868337.1-521179-27	1	NA	9.39553e-05	NA	17.7101	NA	0.00166395	NA	0.1824	NA	1.71375e-05	NA	1.94835	NA	0.000183058	NA
NW_020868337.1-603229-9	NA	NA	NA	0	NA	NA	NA	0	NA	NA	NA	3.969e-05	NA	NA	NA	0
NW_020868337.1-693986-5	5.49578	NA	0.0339806	NA	0.953905	NA	0.00589803	NA	0.2137	NA	0.00132132	NA	0.700172	NA	0.00432919	NA
NW_020868337.1-970225-13	NA	NA	0.003021	1	NA	NA	0.003021	1	NA	NA	2.50413e-06	0.000828909	NA	NA	0.000288487	0.095494
NW_020868337.1-1012063-24	2.48238	NA	NA	0.0257761	1.49383	NA	NA	0.0146118	0.854598	NA	NA	0.00835918	0.943057	NA	NA	0.00922444
NW_020868337.1-1030685-2	NA	0.000657462	NA	1	NA	0.000657462	NA	1	NA	0.000513778	NA	0.781456	NA	0.000360026	NA	0.5476
NW_020868338.1-47493-4	NA	0.000157471	0.00330368	NA	NA	0.0106486	0.223404	NA	NA	0.000375249	0.0105429	NA	NA	0.00206511	0.0433253	NA
NW_020868339.1-92551-15	0.429069	0.00278027	NA	NA	2.16821	0.0140495	NA	NA	0.00606099	3.92738e-05	NA	NA	0.0727913	0.000471671	NA	NA
NW_020868339.1-126253-23	0.510204	NA	0.000818025	NA	1	NA	0.00160333	NA	0.903734	NA	0.00144898	NA	2.38041	NA	0.00381658	NA
NW_020868340.1-311-6	NA	NA	0.0106375	0.382684	NA	NA	0.00326835	0.117578	NA	NA	0.00232187	0.0835287	NA	NA	0.00351289	0.126376
NW_020868340.1-124057-16	NA	169.469	NA	0.0213516	NA	10.8128	NA	0.00136233	NA	1	NA	0.000125991	NA	5.27757	NA	0.00066493
NW_020868340.1-160127-27	NA	0.000569101	NA	1	NA	0.000569101	NA	1	NA	0.000179895	NA	0.316105	NA	0.000156026	NA	0.274162
NW_020868341.1-296939-3	NA	0.000110445	NA	1	NA	0.000110445	NA	1	NA	0.000191656	NA	1.7353	NA	0.000226701	NA	2.05261
NW_020868341.1-333668-8	NA	0.00062779	NA	0.164995	NA	0.000704483	NA	0.185152	NA	2.18221e-05	NA	0.00573526	NA	0.00220209	NA	0.578752
NW_020868341.1-393194-13	1	NA	0.000383214	NA	0.423855	NA	0.000162427	NA	1	NA	0.000383214	NA	96.183	NA	0.0368587	NA
NW_020868341.1-501469-9	0.0825372	NA	0.0652207	NA	0.0891351	NA	0.0704344	NA	0.00525055	NA	0.00414898	NA	0.000416139	NA	0.000488432	NA
NW_020868341.1-661966-24	NA	NA	0.0283843	0.00540999	NA	NA	0.0020027	0.000381711	NA	NA	0.00582793	0.00111079	NA	NA	0.00766129	0.00146023
NW_020868342.1-154409-3	0.865564	NA	NA	0.130903	1.74617	NA	NA	0.264082	0.0527358	NA	NA	0.00797548	0.000555612	NA	NA	8.40278e-05
NW_020868342.1-320644-12	NA	0.00048386	NA	0.0247818	NA	0.000353649	NA	0.0181129	NA	0.0014146	NA	0.0724514	NA	0.000345128	NA	0.0176764
NW_020868344.1-78303-14	0.128863	0.00226244	NA	NA	0.0313018	0.000549565	NA	NA	0.019409	0.000340764	NA	NA	0.0420776	0.000738756	NA	NA
NW_020868344.1-96557-21	0.00180926	NA	NA	1	0.00180926	NA	NA	1	5.02573e-05	NA	NA	0.0277778	6.95603e-07	NA	NA	0.000384468
NW_020868344.1-100408-21	5.62243	0.00638479	NA	NA	4.09876	0.00465453	NA	NA	0.357795	0.00040631	NA	NA	0.135496	0.000153869	NA	NA
NW_020868344.1-137767-26	NA	0.000399674	NA	1	NA	0.000399674	NA	1	NA	0.00225925	NA	5.65275	NA	0.000681826	NA	1.70596
NW_020868344.1-182256-25	NA	0.000172114	NA	0.0701352	NA	4.40612e-08	NA	1.79546e-05	NA	2.86508e-05	NA	0.011675	NA	0.000140654	NA	0.0573156
NW_020868344.1-204059-24	0	NA	NA	NA	0	NA	NA	NA	0.00123201	NA	NA	NA	0	NA	NA	NA
NW_020868345.1-22688-12	0.000917517	NA	NA	1	0.000454842	NA	NA	0.495731	0.000468121	NA	NA	0.510204	6.79359e-07	NA	NA	0.000740432
NW_020868345.1-25935-1	NA	5.776e-05	NA	NA	NA	0.00014641	NA	NA	NA	0	NA	NA	NA	7.225e-05	NA	NA
NW_020868345.1-429533-25	10.0229	NA	NA	0.00493139	6.33091	NA	NA	0.00311488	0.635584	NA	NA	0.000312715	1.8107	NA	NA	0.000890885
NW_020868345.1-703157-23	NA	0.0228346	NA	0.000223355	NA	0.0886716	NA	0.000320843	NA	0.657901	NA	0.00643521	NA	0.00604938	NA	5.91716e-05
NW_020868345.1-805650-2	NA	1	0.00315723	NA	NA	1	0.00315723	NA	NA	0.297148	0.000938166	NA	NA	2.1884	0.00690928	NA
NW_020868345.1-843461-15	0.00108578	1	NA	NA	0.00108578	1	NA	NA	0.00335804	3.09275	NA	NA	0.00107221	0.9875	NA	NA
NW_020868346.1-12034-26	NA	9.92541e-06	NA	0.00133064	NA	0.00462489	NA	0.620032	NA	0.00112686	NA	0.151072	NA	0.00128523	NA	0.172303
NW_020868346.1-129318-13	NA	1	NA	0.000399674	NA	1	NA	0.000399674	NA	9.3711	NA	0.00374538	NA	0.806331	NA	0.000322269
NW_020868346.1-133847-21	0.00895457	NA	0.438774	NA	0.00445461	NA	0.218276	NA	0.00399424	NA	0.195718	NA	4.096e-05	NA	0.00200704	NA
NW_020868346.1-256822-8	NA	0.000553083	0.0510195	NA	NA	0.00026343	0.0243003	NA	NA	0.00553798	0.510854	NA	NA	0.00284397	0.262344	NA
NW_020868346.1-337638-24	NA	0.00340746	NA	0.00101343	NA	0.00534486	NA	0.00158963	NA	0.159185	NA	0.0473437	NA	0.00869137	NA	0.00258493
NW_020868346.1-362340-1	NA	1	NA	0.0177617	NA	0.905411	NA	0.0160816	NA	5.22449	NA	0.0927956	NA	0.832501	NA	0.015767
NW_020868346.1-373735-24	4.42411	NA	0.0286672	NA	1.06547	NA	0.00690398	NA	0.127483	NA	0.000826058	NA	1.42714	NA	0.00924756	NA
NW_020868346.1-554242-4	1	NA	9.79504e-05	NA	1	NA	9.79504e-05	NA	0.00666389	NA	6.52731e-07	NA	0.0234277	NA	2.29476e-06	NA
NW_020868347.1-16466-3	NA	NA	0.395197	0.000606563	NA	NA	0.418887	0.000642923	NA	NA	0.246037	0.000377626	NA	NA	0.225436	0.000346007
NW_020868347.1-72077-16	0.000433673	NA	1	NA	0.000433673	NA	1	NA	0.00783323	NA	14.5445	NA	0.000455192	NA	1.04962	NA
NW_020868347.1-96441-13	NA	NA	NA	0	NA	NA	NA	0	NA	NA	NA	0	NA	NA	NA	0
NW_020868347.1-112643-27	0.0121105	NA	0.00168547	NA	0.0481186	NA	0.00669687	NA	0.195717	NA	0.0272388	NA	0.189579	NA	0.0263845	NA
NW_020868347.1-146099-5	NA	0.0238735	NA	0.00032302	NA	3.03402	NA	0.0410517	NA	0.077457	NA	0.00104803	NA	0.177498	NA	0.00240163
NW_020868347.1-164238-9	9.39553e-05	NA	1	NA	9.39553e-05	NA	1	NA	9.39553e-05	NA	1	NA	9.39553e-05	NA	1	NA
NW_020868347.1-165746-7	0.630911	NA	0.0775612	NA	0.709722	NA	0.0872499	NA	0.00673209	NA	0.000827611	NA	0.122069	NA	0.0150066	NA
NW_020868347.1-355325-24	NA	0.00338438	NA	3.84868	NA	0.000778612	NA	0.885429	NA	0.000248179	NA	0.282227	NA	0.000142659	NA	0.16223
NW_020868347.1-368451-22	NA	0.000314683	NA	0.0471839	NA	0.00014157	NA	0.0212271	NA	0.00160173	NA	0.240165	NA	0.000288394	NA	0.043242
NW_020868347.1-409029-3	NA	NA	0.00508234	0.936889	NA	NA	0.0054247	1	NA	NA	0.00161239	0.297232	NA	NA	0.00218125	0.402096
NW_020868347.1-422318-16	NA	0.00825725	NA	1	NA	0.00493534	NA	0.597698	NA	0.00112156	NA	0.093711	NA	0.000136243	NA	0.0164998
NW_020868347.1-483170-16	1	NA	NA	0.000371105	0.743792	NA	NA	0.000276025	1	NA	NA	0.000371105	0.104168	NA	NA	3.86574e-05
NW_020868347.1-624125-13	0.226062	0.00265644	NA	NA	0.0124215	0.000145965	NA	NA	0.284881	0.00334761	NA	NA	0.138524	0.00162779	NA	NA
NW_020868347.1-820844-27	NA	0.201289	NA	0.00509849	NA	0.00701544	NA	0.000177695	NA	0.0664761	NA	0.00168379	NA	0.126328	NA	0.00319978
NW_020868349.1-19635-8	NA	0.00464413	1	NA	NA	0.00464413	1	NA	NA	0.00263969	0.568393	NA	NA	5.91463e-05	0.0127357	NA
NW_020868350.1-42950-6	0.000399674	NA	1	NA	0.000399674	NA	1	NA	0.000399674	NA	1	NA	0.000243543	NA	0.609355	NA
NW_020868350.1-105880-6	0.0711111	NA	0.000355084	NA	0.043719	NA	0.000218305	NA	2.06612e-05	NA	1.03169e-07	NA	0.137798	NA	0.000688079	NA
NW_020868350.1-321112-8	NA	0.00139954	1	NA	NA	0.00153484	1	NA	NA	0.000410628	0.267539	NA	NA	0.000591304	0.385256	NA
NW_020868350.1-392652-24	1	0.000110445	NA	NA	1	0.000110445	NA	NA	1	0.000110445	NA	NA	0.415033	4.58385e-05	NA	NA
NW_020868350.1-417588-8	NA	NA	0	NA	NA	NA	0	NA	NA	NA	0	NA	NA	NA	0	NA
NW_020868350.1-418317-9	NA	0.00113283	NA	0.131609	NA	5.85139e-05	NA	0.0141523	NA	0.00102518	NA	0.119102	NA	0.000201813	NA	0.0234461
NW_020868350.1-515277-23	NA	0.0313168	NA	0.115388	NA	0.0616996	NA	0.220048	NA	0.00221928	NA	0.00791493	NA	0.00221928	NA	0.00791493
NW_020868350.1-516264-13	NA	0.878565	NA	0.00476595	NA	0.58124	NA	0.00268919	NA	0.298823	NA	0.00162103	NA	0.645141	NA	0.0034997
NW_020868350.1-546861-8	0.388208	NA	0.00147709	NA	0.185152	NA	0.000704483	NA	0.0199194	NA	7.57911e-05	NA	0.247425	NA	0.000941426	NA
NW_020868350.1-556775-5	0.13339	NA	NA	0.00198396	0.53625	NA	NA	0.00797587	0.179863	NA	NA	0.00267519	0.0537455	NA	NA	0.00079938
NW_020868350.1-562435-14	0.00691524	NA	0.000380491	NA	0.000512188	NA	2.81817e-05	NA	0.0807756	NA	0.00444444	NA	0.01	NA	0.00106228	NA
NW_020868350.1-982525-15	NA	NA	NA	0	NA	NA	NA	0	NA	NA	NA	0	NA	NA	NA	0
NW_020868350.1-1076027-5	NA	0.000371105	NA	1	NA	0.000371105	NA	1	NA	0.000132657	NA	0.357465	NA	1.66224e-05	NA	0.137174
NW_020868350.1-1246067-14	NA	0.00632025	NA	NA	NA	0	NA	NA	NA	0.00826281	NA	NA	NA	0.00016129	NA	NA
NW_020868351.1-37155-4	NA	0.799184	NA	0.00204058	NA	1	NA	0.00255333	NA	1.8942	NA	0.00483652	NA	0.073046	NA	0.000186511
NW_020868351.1-90181-23	0.000346406	NA	0.130483	NA	0.0110349	NA	4.15661	NA	0.000860691	NA	0.324202	NA	0.000279533	NA	0.105294	NA
NW_020868351.1-194211-8	NA	1	NA	0.00935703	NA	1	NA	0.00935703	NA	0.0384729	NA	0.000359992	NA	0.723078	NA	0.00676587
NW_020868352.1-49989-16	NA	3.27666e-05	NA	0.0665973	NA	0.000128737	NA	0.261653	NA	0.000492012	NA	1	NA	0.000115195	NA	0.234131
NW_020868353.1-373560-6	NA	0.301423	NA	0.00128095	NA	3.78722	NA	0.0160945	NA	0.133966	NA	0.000569311	NA	0.253279	NA	0.00107635
NW_020868353.1-515919-2	0.000106195	NA	1	NA	0.000106195	NA	1	NA	0.000205817	NA	1.9381	NA	0.0215791	NA	203.202	NA
NW_020868355.1-114366-4	NA	0.196756	NA	0.00521418	NA	4.30266	NA	0.114024	NA	0.153216	NA	0.00406036	NA	0.00441276	NA	0.000116942
NW_020868357.1-77216-4	1	0.000399674	NA	NA	1	0.000399674	NA	NA	4.08205	0.00163149	NA	NA	0.0137703	5.50363e-06	NA	NA
NW_020868357.1-195286-22	0	NA	NA	NA	0	NA	NA	NA	0.00012996	NA	NA	NA	0	NA	NA	NA
NW_020868357.1-203566-13	1	NA	0.00825725	NA	1	NA	0.00825725	NA	0.952557	NA	0.00786551	NA	0.241077	NA	0.00199064	NA
NW_020868357.1-251997-4	NA	0.000383214	1	NA	NA	0.000383214	1	NA	NA	1.13205e-05	0.029541	NA	NA	4.58435e-06	0.0119629	NA
NW_020868357.1-368961-8	NA	1	NA	0.00424968	NA	1	NA	0.00424968	NA	0.635824	NA	0.00270205	NA	0.0130826	NA	5.55968e-05
NW_020868357.1-377940-24	NA	1.872e-05	NA	0.000151014	NA	0.123962	NA	1	NA	0.000348148	NA	0.00280851	NA	0.0126547	NA	0.102086
NW_020868357.1-654112-27	0.22267	NA	0.00137678	NA	0.369277	NA	0.00228325	NA	8.98355	NA	0.0555456	NA	2.56703	NA	0.015872	NA
NW_020868357.1-781790-9	NA	NA	0.000107961	0.0439933	NA	NA	0.00078527	0.319992	NA	NA	0.000130873	0.0533297	NA	NA	0.000177666	0.0723975
NW_020868360.1-158124-7	0	NA	NA	NA	0	NA	NA	NA	0	NA	NA	NA	0	NA	NA	NA
NW_020868360.1-184727-21	NA	0.000110445	1	NA	NA	0.000110445	1	NA	NA	4.7217e-05	0.427515	NA	NA	4.58385e-05	1	NA
NW_020868360.1-347973-14	0.000690248	NA	NA	1	0.000690248	NA	NA	1	0.000690248	NA	NA	1	0.000134488	NA	NA	0.194839
NW_020868360.1-357371-24	0.0162595	NA	NA	0.00406366	0.103254	NA	NA	0.0258058	0	NA	NA	0	0.0429819	NA	NA	0.0107422
NW_020868360.1-429383-26	NA	NA	1	0.000657462	NA	NA	1	0.000657462	NA	NA	9.4864	0.00623695	NA	NA	0.030976	2.03655e-05
NW_020868360.1-557580-5	8.77641	0.0152368	NA	NA	2.11703	0.00367539	NA	NA	0.305256	0.000529959	NA	NA	1.61926	0.00281121	NA	NA
NW_020868360.1-640229-25	NA	0.060025	NA	0.000453875	NA	0.0221266	NA	0.000167309	NA	0.0892516	NA	0.00067487	NA	0.1024	NA	0.000774291
NW_020868360.1-720972-2	1	0.00153484	NA	NA	1	0.00153484	NA	NA	0.0820663	0.000125958	NA	NA	0.233056	0.000357702	NA	NA
NW_020868360.1-739079-9	NA	5.5713	NA	0.00287185	NA	1.43568	NA	0.000740054	NA	0.0548657	NA	2.82818e-05	NA	0.227985	NA	0.00011752
NW_020868361.1-26074-16	NA	0.0104205	NA	0.000344234	NA	0.0902342	NA	0.00298083	NA	0.0127993	NA	0.000422817	NA	0.00549411	NA	0.000181495
NW_020868361.1-52736-7	0.0145836	NA	3.57887e-05	NA	0.0252487	NA	6.19611e-05	NA	0.123689	NA	0.000303538	NA	0.0583345	NA	0.000143155	NA
NW_020868361.1-319189-8	0.000879362	NA	NA	1	0.000879362	NA	NA	1	0.000879362	NA	NA	1	4.34253e-05	NA	NA	0.0493827
NW_020868361.1-454886-3	0.00688613	0.241759	NA	NA	5.08298e-05	0.00178454	NA	NA	0.00039015	0.0136974	NA	NA	6.3165e-05	0.0022176	NA	NA
NW_020868362.1-28491-16	NA	0.0096511	NA	0.00199403	NA	0.032573	NA	0.00672996	NA	0.124129	NA	0.0256466	NA	6.4e-05	NA	1.32231e-05
NW_020868363.1-6651-1	55.4579	0.0272859	NA	NA	16.3335	0.00803628	NA	NA	0.954448	0.000469599	NA	NA	4.30037	0.00211583	NA	NA
NW_020868363.1-154604-2	NA	0.00306437	0.218897	NA	NA	0.000987514	0.070541	NA	NA	0.000787913	0.0562829	NA	NA	0.00145425	0.103881	NA
NW_020868364.1-77154-13	NA	0.00136233	0.115934	NA	NA	0.0221588	1.88571	NA	NA	1.96569e-05	0.00167279	NA	NA	0.00189749	0.161476	NA
NW_020868364.1-148653-7	NA	1	0.00180926	NA	NA	1	0.00180926	NA	NA	0.782878	0.00141643	NA	NA	0.0138408	2.50417e-05	NA
NW_020868364.1-446299-27	4.13822e-06	NA	0.000828742	NA	0.00454975	NA	0.911157	NA	0.00737318	NA	1.47659	NA	1.40424e-05	NA	0.00281221	NA
NW_020868366.1-7838-23	NA	0.0475223	NA	3.19512	NA	0.017026	NA	1.14472	NA	6.52555e-05	NA	0.00438739	NA	0.0072899	NA	0.490129
NW_020868367.1-151114-13	NA	0.106756	0.0192561	NA	NA	0.0098596	0.00177841	NA	NA	0.219933	0.0396702	NA	NA	0.0634682	0.0107575	NA
NW_020868367.1-293212-22	NA	1	NA	0.00108578	NA	0.450035	NA	0.000488638	NA	0.10224	NA	0.000111009	NA	1	NA	0.00108578
NW_020868368.1-117006-12	0.00167095	NA	NA	1.90019	0.00231215	NA	NA	2.62935	0.000179172	NA	NA	0.203752	0.000411448	NA	NA	0.467894
NW_020868368.1-216501-15	NA	NA	NA	0	NA	NA	NA	0	NA	NA	NA	5.184e-05	NA	NA	NA	0.00027556
NW_020868368.1-302042-26	NA	0.0875677	NA	3.49985e-05	NA	4	NA	0.00159869	NA	0.309272	NA	0.000123608	NA	0.234928	NA	9.38946e-05
NW_020868368.1-334157-1	NA	0.0027831	NA	6.68222	NA	0.00402836	NA	9.6721	NA	6.33486e-05	NA	0.1521	NA	2.399e-05	NA	0.0576
NW_020868368.1-659281-16	NA	NA	0.000226523	0.398036	NA	NA	0.00218932	3.84699	NA	NA	0.000569101	1	NA	NA	0.00441537	7.7585
NW_020868369.1-138723-24	0.322736	0.0122397	NA	NA	0.109346	0.00414693	NA	NA	0.587151	0.0222676	NA	NA	0.380909	0.0144459	NA	NA
NW_020868369.1-172964-3	NA	1	NA	0.0204082	NA	1	NA	0.0204082	NA	0.206479	NA	0.00421386	NA	0.1936	NA	0.00395102
NW_020868369.1-178224-2	NA	0.0183305	NA	5.05458	NA	0.0119716	NA	3.30113	NA	0.00106634	NA	0.294039	NA	0.0206382	NA	5.69091
NW_020868369.1-226779-21	NA	0.000371105	NA	1	NA	0.000371105	NA	1	NA	0.000371105	NA	1	NA	1.66224e-05	NA	0.0447916
NW_020868370.1-186468-16	NA	0.0030966	NA	0.125316	NA	0.0160842	NA	0.516482	NA	2.55917e-05	NA	0.000821778	NA	0.00441834	NA	0.141878
NW_020868370.1-267632-22	1	NA	0.000132975	NA	1	NA	0.000132975	NA	22.8551	NA	0.00303915	NA	0.017313	NA	2.30219e-06	NA
NW_020868370.1-349183-14	4.32418	NA	NA	0.230282	0.188472	NA	NA	0.010037	3.85415	NA	NA	0.205251	2.10134	NA	NA	0.111906
NW_020868370.1-355711-23	1	NA	0.00113559	NA	1	NA	0.00113559	NA	0.0679834	NA	7.72015e-05	NA	0.519638	NA	0.000590097	NA
NW_020868370.1-370031-2	1	0.0054247	NA	NA	1	0.00467742	NA	NA	0.0743079	0.000403098	NA	NA	0.093711	0.000508354	NA	NA
NW_020868371.1-9457-25	NA	3.5679	NA	0.0364532	NA	2.11801	NA	0.0216396	NA	0.337108	NA	0.00344422	NA	1.83635	NA	0.0187619
NW_020868371.1-127977-1	NA	0.000383214	NA	1	NA	0.000383214	NA	1	NA	0.000233895	NA	0.610352	NA	0.000526265	NA	1.37329
NW_020868371.1-146205-4	1	NA	0.000371105	NA	0.556563	NA	0.000206544	NA	1	NA	0.000371105	NA	0.221746	NA	8.22912e-05	NA
NW_020868371.1-160504-16	0.0436288	NA	0.0811125	NA	0.0438463	NA	0.0815169	NA	0.0313835	NA	0.0583466	NA	0.00142795	NA	0.00265477	NA
NW_020868371.1-486065-2	1	NA	NA	0.00444444	1	NA	NA	0.00444444	1	NA	NA	0.00444444	0.04	NA	NA	0.000177778
NW_020868373.1-32904-12	NA	NA	NA	0	NA	NA	NA	0	NA	NA	NA	5.625e-05	NA	NA	NA	0.00081796
NW_020868373.1-99091-13	NA	0.0044733	NA	0.690349	NA	0.00622147	NA	0.960137	NA	0.0003374	NA	0.0520697	NA	1.68583e-05	NA	0.00260168
NW_020868373.1-112856-5	NA	0.0144	NA	NA	NA	0.00276676	NA	NA	NA	0.00014884	NA	NA	NA	0	NA	NA
NW_020868373.1-199890-22	0.656742	0.0617672	NA	NA	0.360409	0.0338968	NA	NA	0.00116186	0.000109274	NA	NA	2.90465e-06	2.73185e-07	NA	NA
NW_020868373.1-309429-3	NA	0.0180201	NA	2.38316	NA	0.00111353	NA	0.147264	NA	0.00338168	NA	0.447227	NA	0.00171504	NA	0.226814
NW_020868373.1-361372-26	NA	0.00142034	NA	0.284444	NA	0.000676891	NA	0.135558	NA	0.00291184	NA	0.58314	NA	5.94253e-05	NA	0.0119008
NW_020868373.1-390848-4	NA	1	NA	9.39553e-05	NA	1	NA	9.39553e-05	NA	1	NA	9.39553e-05	NA	0.000434028	NA	4.07792e-08
NW_020868374.1-49907-7	NA	0.0576497	9.32385	NA	NA	0.0162548	2.35195	NA	NA	0.00761454	1.23152	NA	NA	0.00370088	0.598554	NA
NW_020868374.1-149582-6	0.143053	NA	0.00018707	NA	1.29399	NA	0.00169214	NA	7.85284	NA	0.0102691	NA	0.0461819	NA	6.03918e-05	NA
NW_020868375.1-137292-15	NA	NA	0	NA	NA	NA	2.304e-05	NA	NA	NA	0	NA	NA	NA	7.396e-05	NA
NW_020868375.1-189041-21	NA	1.22432e-05	NA	0.0144339	NA	0.00084822	NA	1	NA	0.000415208	NA	0.489505	NA	0.00084822	NA	1
NW_020868375.1-327783-3	NA	0.00116092	NA	1.68188	NA	0.00694444	NA	10.0608	NA	0.00743163	NA	10.7666	NA	6.91028e-05	NA	0.100113
NW_020868375.1-364359-27	NA	0.0439108	6.73959e-05	NA	NA	0.0428062	6.57004e-05	NA	NA	0.375441	0.000576239	NA	NA	0.343639	0.000485345	NA
NW_020868377.1-146624-3	1	NA	NA	0.00180926	1	NA	NA	0.00180926	0.201179	NA	NA	0.000363985	0.782878	NA	NA	0.00141643
NW_020868377.1-201231-12	NA	0.0011866	NA	1	NA	0.0011866	NA	1	NA	0.000228098	NA	0.192228	NA	0.019618	NA	16.5329
NW_020868379.1-2264-14	NA	0.0136207	NA	0.000106953	NA	0.368303	NA	0.00289202	NA	0.0166391	NA	0.000130655	NA	0.121727	NA	0.000955837
NW_020868379.1-55151-13	NA	NA	0.0176055	0.862669	NA	NA	0.0126723	0.620944	NA	NA	1.33747e-05	0.00065536	NA	NA	0.000517238	0.0253446
NW_020868380.1-75462-16	1.7424	NA	NA	0.007744	0.041943	NA	NA	0.000186414	0.0680166	NA	NA	0.000302296	0.257252	NA	NA	0.00114334
NW_020868380.1-103093-25	0.000759659	NA	NA	0.580915	7.2191e-05	NA	NA	0.0552048	0.00390382	NA	NA	2.98527	0.00130769	NA	NA	1
NW_020868380.1-125845-24	1	0.00108578	NA	NA	1	0.00108578	NA	NA	0.081377	8.83573e-05	NA	NA	0.0597871	0.000283488	NA	NA
NW_020868380.1-213517-25	NA	NA	0	NA	NA	NA	0	NA	NA	NA	0	NA	NA	NA	0	NA
NW_020868381.1-66037-4	NA	0.0736699	0.00558537	NA	NA	0.244244	0.0185177	NA	NA	0.000580098	4.39809e-05	NA	NA	0.0101022	0.000765908	NA
NW_020868381.1-103361-21	NA	0.0059706	NA	0.37382	NA	0.00814019	NA	0.509659	NA	0.00637767	NA	0.399307	NA	0.00842723	NA	0.510932
NW_020868382.1-116418-8	NA	0	NA	NA	NA	0	NA	NA	NA	0	NA	NA	NA	0	NA	NA
NW_020868382.1-119030-22	NA	0.000209646	NA	0.120756	NA	0.000264063	NA	0.1521	NA	0.000254004	NA	0.146306	NA	0.000564063	NA	0.3249
NW_020868382.1-132849-4	NA	0.000561349	NA	1.24408	NA	0.000451215	NA	1	NA	0.00192839	NA	4.27376	NA	1.00226e-05	NA	0.0222125
NW_020868382.1-160195-4	NA	8.00594e-05	NA	0.0188389	NA	8.27144e-06	NA	0.00194637	NA	0.00180634	NA	0.425053	NA	0.00228742	NA	0.538257
NW_020868382.1-212907-24	NA	0.000383214	NA	1	NA	0.000383214	NA	1	NA	0.00109801	NA	2.86526	NA	5.49914e-06	NA	0.01435
NW_020868382.1-212983-26	NA	1	0.000371105	NA	NA	0.247361	9.17971e-05	NA	NA	10.9354	0.0040582	NA	NA	0.480418	0.000178286	NA
NW_020868382.1-233483-2	NA	0.0975318	0.00314749	NA	NA	0.333434	0.0115478	NA	NA	0.00351334	0.000121677	NA	NA	0.0640229	0.00221729	NA
NW_020868384.1-182496-14	1	0.000433673	NA	NA	1	0.000433673	NA	NA	11.54	0.00500459	NA	NA	5.21809	0.00226295	NA	NA
NW_020868384.1-233022-16	NA	1	NA	0.00160333	NA	0.369411	NA	0.000592288	NA	1.32998	NA	0.00213239	NA	0.0182425	NA	2.92488e-05
NW_020868385.1-8765-27	NA	NA	1	0.000399674	NA	NA	0.0114796	4.58809e-06	NA	NA	0.281549	0.000112528	NA	NA	1.30612	0.000899266
NW_020868385.1-133141-2	NA	0.0604818	NA	0.00523362	NA	0.0226388	NA	0.00195898	NA	0.217477	NA	0.0188187	NA	0.196273	NA	0.0169839
NW_020868385.1-159080-2	0.00469416	NA	0.691892	NA	8.66457e-05	NA	0.0127711	NA	0.0123564	NA	1.82126	NA	0.00639792	NA	0.943017	NA
NW_020868385.1-180122-5	10.5092	NA	0.0208066	NA	0.0370517	NA	7.33569e-05	NA	1.61875	NA	0.00320488	NA	0.546767	NA	0.00108252	NA
NW_020868387.1-7820-27	NA	1	NA	0.000996407	NA	0.744329	NA	0.000741655	NA	1.25645	NA	0.0015447	NA	0.319631	NA	0.000318483
NW_020868387.1-82440-22	0.00422238	NA	0.00502341	NA	0.0966629	NA	0.115001	NA	0.00169838	NA	0.00202058	NA	0.0526437	NA	0.0626307	NA
NW_020868387.1-144942-7	0.046759	0.00492916	NA	NA	0.172508	0.0181851	NA	NA	0.244119	0.0257341	NA	NA	0.126575	0.013343	NA	NA
NW_020868387.1-177852-8	NA	NA	0.00103715	1	NA	NA	0.00103715	1	NA	NA	0.00163721	1.57857	NA	NA	5.22069e-07	0.000503369
NW_020868387.1-314925-21	NA	0.00197985	NA	1	NA	0.000136851	NA	0.0691221	NA	0.00197985	NA	1	NA	7.88226e-05	NA	0.0398124
NW_020868388.1-16776-27	0.0122074	0.250276	NA	NA	0.0332235	0.68115	NA	NA	0.00423429	0.0868115	NA	NA	0.00633609	0.129903	NA	NA
NW_020868388.1-38780-5	0.044634	NA	NA	2.1141e-05	0.469836	NA	NA	0.000222539	0.389892	NA	NA	0.000184673	2.37131	NA	NA	0.00112318
NW_020868388.1-40505-13	NA	0.00166459	1	NA	NA	0.00166459	1	NA	NA	0.000298504	0.179326	NA	NA	0.00191999	0.910272	NA
NW_020868388.1-53938-14	37.6399	NA	0.0194023	NA	5.98265	NA	0.0030839	NA	0.0779969	NA	4.02053e-05	NA	1.68298	NA	0.000867531	NA
NW_020868388.1-129616-13	0.0582418	NA	0.00181376	NA	0.0133018	NA	0.000414242	NA	0.013924	NA	0.000433619	NA	0.0381551	NA	0.00118822	NA
NW_020868388.1-330266-12	0.021904	NA	0.00113463	NA	0.589824	NA	0.00163386	NA	0.037636	NA	0.000104255	NA	1	NA	0.00277008	NA
NW_020868388.1-419097-13	NA	NA	0.000709098	3.25738e-05	NA	NA	0.00439423	0.000201857	NA	NA	0.122599	0.00563183	NA	NA	0.000566251	2.60119e-05
NW_020868390.1-161351-3	0.00733501	NA	0.284753	NA	0.00646777	NA	0.251086	NA	0.00275147	NA	0.106815	NA	0.000917421	NA	0.0356153	NA
NW_020868390.1-316787-6	0.23145	NA	NA	0.000578139	0.338646	NA	NA	0.000845903	0.0398321	NA	NA	9.94966e-05	0.0792493	NA	NA	0.000197957
NW_020868391.1-2647-7	0.805686	NA	NA	0.00358083	1	NA	NA	0.00444444	1.38298	NA	NA	0.00831744	0.0321126	NA	NA	0.000535768
NW_020868391.1-39807-6	NA	1	NA	0.0011866	NA	0.586397	NA	0.00069582	NA	0.0621252	NA	7.37179e-05	NA	0.536897	NA	0.000637083
NW_020868391.1-148434-14	0.27874	NA	0.00193444	NA	0.0350649	NA	0.000243348	NA	0.153208	NA	0.00106325	NA	0.0277056	NA	0.000192275	NA
NW_020868391.1-226800-7	0.0122038	NA	0.391876	NA	0.009604	NA	0.308395	NA	0.00201971	NA	0.0648551	NA	0.00568693	NA	0.1681	NA
NW_020868391.1-343055-26	NA	0.529039	NA	0.00928833	NA	0.0762137	NA	0.00133808	NA	0.180443	NA	0.00316805	NA	0.09	NA	0.00158013
NW_020868391.1-438045-3	0.000125991	NA	1	NA	0.000125991	NA	1	NA	0.000172815	NA	1.37164	NA	0.000125991	NA	1	NA
NW_020868391.1-493563-1	NA	0.0020619	NA	4.95063	NA	0.000256653	NA	0.616225	NA	0.000253394	NA	0.6084	NA	0.000404092	NA	0.970225
NW_020868391.1-662779-15	NA	0.0915511	NA	0.00615497	NA	0.00191061	NA	0.00012845	NA	0.0319435	NA	0.00214756	NA	0.0960127	NA	0.00645492
NW_020868391.1-782862-6	NA	0.0148734	NA	1	NA	0.0123873	NA	0.832845	NA	0.00275705	NA	0.185367	NA	5.55125e-06	NA	0.000373233
NW_020868392.1-41020-6	0.0199861	5.10311e-05	NA	NA	0.292184	0.000746043	NA	NA	0.181643	0.000463794	NA	NA	0.136946	0.000349669	NA	NA
NW_020868392.1-185807-2	1	NA	0.0052065	NA	0.109794	NA	0.000571644	NA	0.0130904	NA	6.8155e-05	NA	0.00487714	NA	2.53929e-05	NA
NW_020868392.1-198407-9	0.385434	0.00716716	NA	NA	0.0817007	0.00151923	NA	NA	0.150156	0.00266162	NA	NA	0.231201	0.00429919	NA	NA
NW_020868393.1-80185-24	0.0809131	NA	0.627585	NA	0.0106125	NA	0.0823138	NA	0.0405126	NA	0.314228	NA	0.00452575	NA	0.035103	NA
NW_020868393.1-425087-27	NA	0.000132975	NA	1	NA	0.000132975	NA	1	NA	0.00444355	NA	28.0714	NA	7.4591e-06	NA	0.0560942
NW_020868393.1-442011-24	NA	0.00227233	NA	1	NA	0.00227233	NA	1	NA	0.000770797	NA	0.33921	NA	6.85019e-05	NA	0.0301461
NW_020868393.1-444303-8	NA	9.39553e-05	NA	1	NA	9.39553e-05	NA	1	NA	0.00472795	NA	50.3213	NA	9.39553e-05	NA	1
NW_020868393.1-471586-4	0.808706	0.0015313	NA	NA	0.0598313	0.000113292	NA	NA	0.288552	0.000546378	NA	NA	0.138163	0.000261614	NA	NA
NW_020868393.1-675513-3	NA	0.00084822	NA	1	NA	0.00084822	NA	1	NA	0.00084822	NA	1	NA	0.00084822	NA	1
NW_020868393.1-750560-3	NA	0.000416493	NA	1	NA	0.000416493	NA	1	NA	0.000142534	NA	0.342225	NA	1.66597e-07	NA	0.0004
NW_020868394.1-259025-5	1	NA	NA	0.00153484	1	NA	NA	0.00153484	2.82811	NA	NA	0.00434068	0.0820663	NA	NA	0.000125958
NW_020868394.1-325757-3	0.557703	0.00057842	NA	NA	0.0394888	4.09558e-05	NA	NA	0.0299556	3.10684e-05	NA	NA	0.00987221	1.02389e-05	NA	NA
NW_020868394.1-447961-4	NA	0.00984601	NA	4.97311	NA	0.0278242	NA	14.0537	NA	9.63982e-05	NA	0.0486896	NA	0.00165087	NA	0.833835
NW_020868394.1-554460-3	NA	0.00270549	NA	0.00112652	NA	0.00337952	NA	0.00140718	NA	0.00412844	NA	0.00171902	NA	0.00352937	NA	0.00146957
NW_020868394.1-608898-2	0.0325774	NA	NA	3.6072	0.000194163	NA	NA	0.024727	0.00199212	NA	NA	0.253699	7.39607e-05	NA	NA	0.00941901
NW_020868395.1-79301-7	NA	0.00160333	NA	1	NA	0.00160333	NA	1	NA	0.000720014	NA	0.449074	NA	0.000103885	NA	0.0647934
NW_020868395.1-142970-27	0.00125838	0.454276	NA	NA	0.00208705	0.753424	NA	NA	0.00179063	0.646416	NA	NA	0.000430017	0.155236	NA	NA
NW_020868395.1-226091-13	0.0274815	NA	0.00043893	NA	0.223977	NA	0.00357733	NA	0.000622774	NA	9.94685e-06	NA	0.00794354	NA	0.000126873	NA
NW_020868395.1-235641-13	2.28392	0.00856356	NA	NA	1.17706	0.00441337	NA	NA	1.36044	0.00510096	NA	NA	0.775132	0.00290636	NA	NA
NW_020868395.1-242649-7	NA	NA	0.000537674	0.271573	NA	NA	0.000879933	0.444444	NA	NA	0.000248752	0.125642	NA	NA	0.00497074	2.51066
NW_020868395.1-268812-27	0.00139637	0.236191	NA	NA	0.00482461	0.816062	NA	NA	0.000516306	0.087331	NA	NA	9.3935e-07	0.000158887	NA	NA
NW_020868395.1-272453-26	NA	0.00938889	0.000217511	NA	NA	0.331867	0.00768829	NA	NA	0.0128937	0.000401938	NA	NA	0.0141252	0.000327235	NA
NW_020868395.1-274366-7	NA	0.0160362	2.47481	NA	NA	0.00374007	0.577192	NA	NA	0.00113647	0.175387	NA	NA	0.00332912	0.513771	NA
NW_020868396.1-158818-9	NA	0	NA	NA	NA	0	NA	NA	NA	0	NA	NA	NA	0	NA	NA
NW_020868397.1-349440-5	NA	NA	NA	0	NA	NA	NA	0	NA	NA	NA	0	NA	NA	NA	0
NW_020868400.1-54643-7	1	0.00011478	NA	NA	0.0227839	2.61515e-06	NA	NA	9.45853	0.00108565	NA	NA	0.569598	6.53787e-05	NA	NA
NW_020868400.1-75679-5	0.000947147	NA	0.252606	NA	0.00188395	NA	0.502452	NA	0.00189317	NA	0.504912	NA	0.000246686	NA	0.0657918	NA
NW_020868400.1-78274-8	0	NA	NA	NA	0	NA	NA	NA	0	NA	NA	NA	0	NA	NA	NA
NW_020868400.1-141097-9	NA	0.0115874	NA	0.0170459	NA	5.32599e-05	NA	7.83493e-05	NA	0.0166387	NA	0.0244768	NA	0.00165535	NA	0.00243515
NW_020868401.1-124586-2	NA	1	NA	0.00407424	NA	1	NA	0.00407424	NA	0.046225	NA	0.000188332	NA	0.0164694	NA	6.71005e-05
NW_020868402.1-66143-5	0.0498778	NA	0.000203214	NA	0.585225	NA	0.00238435	NA	0.00537778	NA	2.19104e-05	NA	0.1225	NA	0.000499095	NA
NW_020868402.1-107357-26	NA	0	NA	NA	NA	0	NA	NA	NA	0	NA	NA	NA	0	NA	NA
NW_020868402.1-124842-26	0	NA	NA	NA	0	NA	NA	NA	0	NA	NA	NA	0	NA	NA	NA
NW_020868402.1-162771-13	0.00173611	NA	NA	1	0.00173611	NA	NA	1	0.0169	NA	NA	9.7344	2.93403e-05	NA	NA	0.0169
NW_020868402.1-218978-16	0.000492012	NA	NA	1	0.000492012	NA	NA	1	0.000198982	NA	NA	0.404426	4.60781e-06	NA	NA	0.00936524
NW_020868402.1-431999-13	9.59089	NA	0.00517434	NA	3.86027	NA	0.00208264	NA	4.60263	NA	0.00248315	NA	5.70095	NA	0.00307569	NA
NW_020868402.1-483240-27	1	NA	NA	0.000110445	1	NA	NA	0.000110445	0.0111871	NA	NA	1.23557e-06	0.187223	NA	NA	2.06779e-05
NW_020868402.1-689873-5	NA	0.968629	NA	0.0448643	NA	1.29196	NA	0.0598403	NA	0.00318833	NA	0.000147675	NA	0.291393	NA	0.0134965
NW_020868402.1-773779-2	NA	0.00245403	1	NA	NA	0.011573	4.71589	NA	NA	0.000296268	0.0635638	NA	NA	4.37197e-05	0.0178155	NA
NW_020868402.1-808401-5	NA	0.00359949	NA	1	NA	0.00359949	NA	1	NA	0.00148054	NA	0.411321	NA	0.000148595	NA	0.0412822
NW_020868403.1-64889-15	NA	0.00153484	1	NA	NA	0.000508509	0.512914	NA	NA	1.24835e-05	0.00813346	NA	NA	0.00136093	0.886694	NA
NW_020868403.1-173505-1	NA	0.00153484	NA	1	NA	0.00153484	NA	1	NA	2.38547e-05	NA	0.0155422	NA	0.000191022	NA	0.124457
NW_020868404.1-6685-9	0.0120017	NA	12.045	NA	0.00439963	NA	4.41549	NA	2.15486e-05	NA	0.0216263	NA	3.8415e-06	NA	0.00385535	NA
NW_020868406.1-148660-23	0.0124815	NA	2.2031	NA	0.00849172	NA	1.49888	NA	0.000267129	NA	0.047151	NA	0.00232055	NA	0.4096	NA
NW_020868406.1-160645-1	38.4706	NA	0.139514	NA	1.07896	NA	0.00391288	NA	2.60641	NA	0.00945216	NA	5.07836	NA	0.0184167	NA
NW_020868407.1-8358-3	NA	3.86232	NA	0.00339637	NA	0.417101	NA	0.000366782	NA	0.219727	NA	0.000288636	NA	0.00145882	NA	8.91618e-06
NW_020868407.1-33543-6	NA	NA	1	0.000110445	NA	NA	1	0.000110445	NA	NA	1	0.000110445	NA	NA	12.0489	0.00133075
NW_020868408.1-147030-2	NA	0.39462	NA	0.00255705	NA	0.00260168	NA	1.68583e-05	NA	0.0657286	NA	0.000425906	NA	0.0616639	NA	0.000399568
NW_020868408.1-212510-3	0.137227	NA	0.000414562	NA	0.0487215	NA	0.000147187	NA	0.0128241	NA	3.87417e-05	NA	0.0453911	NA	0.000137126	NA
NW_020868408.1-220896-2	0.0108961	0.59043	NA	NA	0.00338205	0.183264	NA	NA	0.00181427	0.0983106	NA	NA	0.0338587	1.83471	NA	NA
NW_020868408.1-244164-6	0.0149526	NA	0.285247	NA	0.0115899	NA	0.221097	NA	0.0200436	NA	0.392388	NA	0.0159609	NA	0.304481	NA
NW_020868409.1-4894-6	NA	NA	0	NA	NA	NA	0	NA	NA	NA	0	NA	NA	NA	0	NA
NW_020868409.1-165136-27	NA	0.00136857	NA	1.22711e-05	NA	0.288984	NA	0.00259113	NA	0.0304735	NA	0.000273235	NA	0.00361389	NA	3.24033e-05
NW_020868409.1-176683-5	2.89455	NA	0.0150705	NA	0.0373127	NA	0.000332211	NA	0.465152	NA	0.00242182	NA	0.355025	NA	0.00184844	NA
NW_020868409.1-211409-14	NA	NA	0	NA	NA	NA	0	NA	NA	NA	0	NA	NA	NA	0	NA
NW_020868409.1-216538-13	0.0146121	NA	0.0987561	NA	0.00540598	NA	0.0365363	NA	0.000365126	NA	0.00246771	NA	0.00683335	NA	0.0461832	NA
NW_020868409.1-238694-26	NA	0.000956531	NA	1	NA	0.000956531	NA	1	NA	0.00416491	NA	3.15654	NA	4.77096e-05	NA	0.0498778
NW_020868409.1-256483-21	NA	NA	1	0.000132975	NA	NA	1	0.000132975	NA	NA	1	0.000132975	NA	NA	1	0.000132975
NW_020868409.1-473349-24	NA	7.32286e-06	NA	0.00439921	NA	0.00115125	NA	0.691613	NA	0.000558195	NA	0.335336	NA	0.00149101	NA	0.895727
NW_020868409.1-880254-26	NA	0.00444444	NA	1	NA	0.00444444	NA	1	NA	0.00351728	NA	0.791388	NA	0.000142723	NA	0.0321126
NW_020868411.1-82632-24	0.0766193	NA	0.018621	NA	0.0662649	NA	0.0161045	NA	0.0565178	NA	0.0137356	NA	0.0969242	NA	0.0235557	NA
NW_020868411.1-136224-12	1	0.000879362	NA	NA	1	0.000879362	NA	NA	1	0.000879362	NA	NA	0.1824	0.000160396	NA	NA
NW_020868411.1-192197-1	NA	0.777924	NA	0.00215491	NA	0.568516	NA	0.00157484	NA	1.8171	NA	0.00503353	NA	0.150544	NA	0.000417019
NW_020868412.1-124094-15	NA	0.000434846	NA	0.0137039	NA	4.49712e-06	NA	0.000141723	NA	0.0080805	NA	0.254651	NA	0.000522387	NA	0.0164627
NW_020868413.1-43135-22	NA	0.886694	NA	0.00136093	NA	1	NA	0.00153484	NA	0.227962	NA	0.000349884	NA	0.217943	NA	0.000334506
NW_020868413.1-124599-1	NA	0.00044634	NA	8.83686e-07	NA	2.5856	NA	0.00511911	NA	0.0741475	NA	0.000146801	NA	0.0137759	NA	2.72743e-05
NW_020868413.1-201010-27	NA	0.00761912	NA	0.711127	NA	0.000516757	NA	0.0482313	NA	0.00966735	NA	0.902297	NA	0.000791831	NA	0.0739051
NW_020868413.1-333435-9	0.00993893	NA	NA	0.000379702	0.0129417	NA	NA	0.000494418	0.463399	NA	NA	0.0177035	0.00109082	NA	NA	4.16731e-05
NW_020868413.1-359510-23	0.317342	0.00882122	NA	NA	0.0815184	0.00226599	NA	NA	0.0336154	0.000934415	NA	NA	0.0165795	0.000460864	NA	NA
NW_020868413.1-448990-23	0.00189598	NA	0.000121638	NA	0.192626	NA	0.0123581	NA	0.188737	NA	0.0121085	NA	0.228939	NA	0.0146878	NA
NW_020868414.1-28542-23	NA	0.00353792	NA	0.181877	NA	0.00149213	NA	0.0767073	NA	0.000292139	NA	0.0150183	NA	0.00169208	NA	0.0869864
NW_020868415.1-66103-2	NA	0.00186298	NA	0.10095	NA	0.00102598	NA	0.055595	NA	2.72996e-05	NA	0.00147929	NA	0.000787107	NA	0.0426512
NW_020868415.1-118790-25	0.00403293	NA	2.03699	NA	0.00173684	NA	0.877256	NA	0.000184374	NA	0.0931253	NA	0.000731834	NA	0.369641	NA
NW_020868415.1-156036-21	1	NA	NA	0.000594397	1	NA	NA	0.000594397	1	NA	NA	0.000594397	1	NA	NA	0.000594397
NW_020868415.1-405723-5	NA	0	NA	NA	NA	0	NA	NA	NA	0	NA	NA	NA	0	NA	NA
NW_020868415.1-482005-8	0.0242475	0.000781466	NA	NA	0.106202	0.00342276	NA	NA	0.00171337	5.52197e-05	NA	NA	0.0768769	0.00247764	NA	NA
NW_020868415.1-516854-8	NA	0.00164196	NA	0.151464	NA	0.00352855	NA	0.325493	NA	8.88707e-06	NA	0.0022772	NA	1.95052e-07	NA	1.79927e-05
NW_020868415.1-740511-23	0.00173611	NA	1	NA	0.00173611	NA	1	NA	0.00190496	NA	1.09726	NA	4.03754e-05	NA	0.0232563	NA
NW_020868415.1-922321-26	1.96e-06	NA	NA	NA	0	NA	NA	NA	8.649e-05	NA	NA	NA	1.156e-05	NA	NA	NA
NW_020868415.1-1217327-8	NA	0.00145741	NA	1.57992e-05	NA	0.841412	NA	0.00912144	NA	0.14252	NA	0.00154501	NA	0.00171043	NA	1.85422e-05
NW_020868415.1-1222096-23	0.00163167	NA	0.0268039	NA	0.0135013	NA	0.221789	NA	0.0182642	NA	0.300032	NA	0.0201646	NA	0.33125	NA
NW_020868415.1-1260594-14	NA	0.00831744	NA	0.00171848	NA	0.00299428	NA	0.000618653	NA	0.000172134	NA	3.5565e-05	NA	0.00735478	NA	0.00151958
NW_020868415.1-1508907-23	0.000993424	NA	1.3586e-05	NA	3.26204	NA	0.0446114	NA	0.174209	NA	0.00238246	NA	0.531075	NA	0.00726293	NA
NW_020868415.1-1570747-3	1	NA	0.000399674	NA	1	NA	0.000399674	NA	1	NA	0.000399674	NA	1.27137	NA	0.000508134	NA
NW_020868415.1-1644487-6	1	NA	NA	0.000956531	1	NA	NA	0.000956531	0.816011	NA	NA	0.00078054	0.376178	NA	NA	0.000359826
NW_020868416.1-37471-8	1	NA	0.000371105	NA	1	NA	0.000371105	NA	0.621511	NA	0.000230646	NA	0.734694	NA	0.000344125	NA
NW_020868416.1-93236-23	NA	0.000433673	NA	1	NA	0.000433673	NA	1	NA	7.59679e-06	NA	0.0175173	NA	1.66733e-07	NA	0.000384468
NW_020868417.1-46426-8	0	NA	NA	NA	0	NA	NA	NA	0	NA	NA	NA	0	NA	NA	NA
NW_020868417.1-182449-13	NA	0	NA	NA	NA	0	NA	NA	NA	0	NA	NA	NA	0	NA	NA
NW_020868417.1-328031-2	0.266729	NA	0.0201746	NA	0.00117696	NA	8.90223e-05	NA	0.00051605	NA	3.90326e-05	NA	0.000294241	NA	2.22556e-05	NA
NW_020868418.1-340780-12	0.0436367	NA	16.5789	NA	0.0228228	NA	8.67109	NA	0.00223811	NA	0.850326	NA	0.0103564	NA	3.93469	NA
NW_020868419.1-82883-16	0	NA	NA	NA	0	NA	NA	NA	0	NA	NA	NA	0	NA	NA	NA
NW_020868420.1-17965-1	10.2523	0.004626	NA	NA	6.17809	0.00278765	NA	NA	5.91799	0.00267029	NA	NA	23.0215	0.0103877	NA	NA
NW_020868422.1-18939-23	0.010436	NA	0.571994	NA	0.0289502	NA	1.58675	NA	0.000204545	NA	0.0112111	NA	0.0221101	NA	1.21185	NA
NW_020868422.1-30923-6	NA	0.00315723	NA	1	NA	0.00315723	NA	1	NA	1.69673e-05	NA	0.0053741	NA	0.000274968	NA	0.0870916
NW_020868422.1-49830-13	1	0.000106195	NA	NA	1	0.000106195	NA	NA	1	0.000106195	NA	NA	0.0311419	3.30712e-06	NA	NA
NW_020868422.1-114809-21	NA	NA	0.00012996	NA	NA	NA	0	NA	NA	NA	0	NA	NA	NA	0	NA
NW_020868422.1-131954-6	0.0264169	NA	0.283079	NA	1.70429e-08	NA	1.82628e-07	NA	0.0120254	NA	0.128863	NA	0.00462613	NA	0.0495728	NA
NW_020868422.1-174496-24	NA	0.000371105	NA	1	NA	0.000371105	NA	1	NA	0.000227561	NA	0.613197	NA	2.10377e-05	NA	0.00403124
NW_020868422.1-191204-14	0.00878837	NA	0.278258	NA	0.00983346	NA	0.311348	NA	0.00316912	NA	0.100341	NA	0.000505998	NA	0.0160209	NA
NW_020868422.1-194956-12	0.00119947	0.748113	NA	NA	0.00330789	2.06314	NA	NA	0.000623051	0.388598	NA	NA	0.00358878	2.23833	NA	NA
NW_020868424.1-330949-13	0.000540944	NA	NA	1	0.00084822	NA	NA	1	0.000362476	NA	NA	0.427337	0.000343147	NA	NA	0.40455
NW_020868425.1-4789-2	0.537778	0.00268533	NA	NA	1.67036	0.00834073	NA	NA	0.0595064	0.000444876	NA	NA	0.00719927	3.59486e-05	NA	NA
NW_020868425.1-34382-9	NA	0.00499337	NA	1	NA	0.00499337	NA	1	NA	0.000435889	NA	0.0872934	NA	4.58528e-06	NA	0.000918274
NW_020868425.1-51450-25	NA	NA	0.00114197	0.0511456	NA	NA	0.000104651	0.000644379	NA	NA	0.17698	7.92639	NA	NA	0.0210417	0.942393
NW_020868425.1-580024-24	NA	1	NA	9.39553e-05	NA	1	NA	9.39553e-05	NA	1	NA	9.39553e-05	NA	1	NA	9.39553e-05
NW_020868425.1-612165-21	NA	4.41e-06	NA	NA	NA	7.84e-06	NA	NA	NA	5.29e-06	NA	NA	NA	0	NA	NA
NW_020868426.1-17160-8	0.00191984	NA	0.0757953	NA	0.00792507	NA	0.312883	NA	0.0020964	NA	0.0827662	NA	2.25865e-05	NA	0.000891716	NA
NW_020868426.1-66489-26	NA	0.00175341	NA	0.531852	NA	0.0032968	NA	1	NA	1.36971e-05	NA	0.00415467	NA	0.00582865	NA	1.76797
NW_020868426.1-83131-4	0.623709	NA	0.00224504	NA	0.535017	NA	0.00192579	NA	0.649078	NA	0.00233635	NA	0.0860168	NA	0.000309617	NA
NW_020868426.1-112564-3	NA	0.00723681	NA	1	NA	0.00723681	NA	1	NA	0.005191	NA	0.717305	NA	0.000305188	NA	0.0421716
NW_020868426.1-128992-15	0.012869	NA	0.789775	NA	0.0114038	NA	0.699853	NA	0.000376189	NA	0.0495574	NA	1.64799e-05	NA	0.00101137	NA
NW_020868427.1-28128-8	0.00303712	NA	0.0408255	NA	0.00172156	NA	0.0231415	NA	0.000249075	NA	0.0033481	NA	0.00634797	NA	0.0853305	NA
NW_020868427.1-29647-9	0.0177617	1	NA	NA	0.00930097	0.523654	NA	NA	0.000281315	0.0158383	NA	NA	8.01536e-05	0.00451273	NA	NA
NW_020868427.1-218495-4	NA	0.00669914	NA	0.0201192	NA	0.0934097	NA	0.280532	NA	0.0925441	NA	0.277933	NA	0.139577	NA	0.419185
NW_020868427.1-271110-8	NA	0.0125459	NA	5.27517	NA	4.39965e-06	NA	0.00184992	NA	0.00828701	NA	3.48444	NA	0.0129008	NA	5.42439
NW_020868427.1-306450-13	NA	0.6241	NA	0.000596971	NA	2.4025	NA	0.00229807	NA	5.98618	NA	0.00572596	NA	0.243378	NA	0.000232798
NW_020868427.1-320492-1	NA	NA	0.00205824	0.571814	NA	NA	0.0208125	5.78207	NA	NA	0.00152989	0.42503	NA	NA	0.000195774	0.0543895
NW_020868427.1-322941-26	5.63214	NA	0.0390866	NA	1.749	NA	0.0121379	NA	0.0119318	NA	8.28059e-05	NA	0.0149418	NA	0.000103695	NA
NW_020868427.1-348028-6	NA	0	NA	NA	NA	0	NA	NA	NA	0	NA	NA	NA	0	NA	NA
NW_020868427.1-567680-1	NA	0	NA	NA	NA	0	NA	NA	NA	0	NA	NA	NA	0	NA	NA
NW_020868427.1-701392-1	NA	0	NA	0	NA	0.00242685	NA	26.9516	NA	7.36277e-05	NA	0.817678	NA	8.43891e-05	NA	0.0951788
NW_020868428.1-299099-24	NA	0.54227	NA	0.000709123	NA	0.0073891	NA	9.66269e-06	NA	0.0285794	NA	3.73731e-05	NA	0.00210179	NA	2.7485e-06
NW_020868428.1-321619-22	NA	0.000473653	NA	1	NA	0.000473653	NA	1	NA	0.000636934	NA	1.34473	NA	4.97049e-05	NA	0.104939
NW_020868429.1-54261-26	1	NA	NA	0.000399674	1	NA	NA	0.000399674	0.00939713	NA	NA	3.75578e-06	0.142545	NA	NA	5.69714e-05
NW_020868429.1-59182-12	NA	NA	6.241e-05	NA	NA	NA	0	NA	NA	NA	0	NA	NA	NA	0	NA
NW_020868429.1-212937-25	0.000328314	NA	NA	0.0630584	1.93234e-05	NA	NA	0.0037114	4.13827e-07	NA	NA	7.94827e-05	0.00155672	NA	NA	0.298996
NW_020868429.1-258632-27	0.0158982	NA	1.18512	NA	0.0238486	NA	1.77778	NA	2.19629e-05	NA	0.00163721	NA	0.00125115	NA	0.0753867	NA
NW_020868429.1-290104-12	0.0585879	NA	NA	0.000210887	0.309734	NA	NA	0.00111488	0.382387	NA	NA	0.0013764	0.158027	NA	NA	0.000568818
NW_020868429.1-383206-5	NA	0.00862395	NA	0.491197	NA	0.0100908	NA	0.574745	NA	0.00224094	NA	0.110542	NA	0.00167145	NA	0.0952013
NW_020868430.1-310549-6	NA	0	NA	NA	NA	0	NA	NA	NA	0	NA	NA	NA	0	NA	NA
NW_020868431.1-137642-22	2.30428	NA	0.00436319	NA	0.111111	NA	0.000210391	NA	0.0116454	NA	2.20507e-05	NA	0.0683252	NA	0.000285777	NA
NW_020868431.1-291698-2	0	NA	NA	NA	0	NA	NA	NA	0	NA	NA	NA	1.21e-06	NA	NA	NA
NW_020868431.1-424650-3	NA	NA	0.132384	0.00295586	NA	NA	0.169998	0.00379569	NA	NA	0.00796213	0.000177778	NA	NA	0.0196	0.000437627
NW_020868431.1-431058-24	0.000515473	NA	1	NA	0.0120645	NA	23.4047	NA	0.00083176	NA	1.61359	NA	0.0110532	NA	21.4427	NA
NW_020868431.1-491024-22	NA	NA	3.24e-06	NA	NA	NA	0	NA	NA	NA	4.84e-06	NA	NA	NA	4.41e-06	NA
NW_020868431.1-678876-15	NA	NA	NA	1.444e-05	NA	NA	NA	0	NA	NA	NA	0	NA	NA	NA	0
NW_020868431.1-705558-24	NA	0.00023591	NA	0.0079308	NA	0.00465639	NA	0.156538	NA	0.00118822	NA	0.0399456	NA	0.00547347	NA	0.184007
NW_020868431.1-711525-12	NA	0.000272816	NA	0.711914	NA	0.000383214	NA	1	NA	0.000383214	NA	1	NA	0.000383214	NA	1
NW_020868433.1-26917-3	NA	0.00586434	NA	0.0588063	NA	0.00556595	NA	0.0558141	NA	0.0253061	NA	0.253764	NA	0.00521816	NA	0.0523266
NW_020868433.1-41737-1	NA	NA	NA	0	NA	NA	NA	0	NA	NA	NA	0	NA	NA	NA	0
NW_020868433.1-99396-26	0.0541978	NA	2.01131e-05	NA	1	NA	0.000371105	NA	0.588589	NA	0.000218429	NA	0.672574	NA	0.000249596	NA
NW_020868433.1-123277-21	1	NA	NA	0.000383214	1	NA	NA	0.000383214	1	NA	NA	0.000383214	0.00328234	NA	NA	1.25784e-06
NW_020868433.1-169793-14	0.000451215	NA	1	NA	0.000451215	NA	1	NA	0.000451215	NA	1	NA	0.000451215	NA	1	NA
NW_020868433.1-174405-16	NA	0.00084822	1	NA	NA	0.00084822	1	NA	NA	0.000635723	1	NA	NA	0.00014498	0.101137	NA
NW_020868433.1-208505-13	NA	0.0024979	1	NA	NA	0.00089547	0.358489	NA	NA	9.53514e-05	0.0381726	NA	NA	8.64325e-06	0.00346021	NA
NW_020868434.1-182756-26	0.000152539	NA	1	NA	0.000152539	NA	1	NA	0.000303193	NA	1.98764	NA	0.000152539	NA	1	NA
NW_020868434.1-218564-14	1	0.000145041	NA	NA	1	0.000145041	NA	NA	46.4459	0.00673659	NA	NA	2.39079	0.00115632	NA	NA
NW_020868434.1-220886-27	NA	0	NA	NA	NA	0	NA	NA	NA	0	NA	NA	NA	0	NA	NA
NW_020868434.1-239495-15	NA	0.00306439	NA	0.0564974	NA	0.00759784	NA	0.14008	NA	0.00192642	NA	0.035517	NA	0.00511337	NA	0.094274
NW_020868434.1-264905-24	0.570948	NA	NA	0.0208382	0.237079	NA	NA	0.00865281	0.0158597	NA	NA	0.000578839	0.0991229	NA	NA	0.00361774
NW_020868434.1-265265-7	NA	0.00084822	NA	1	NA	0.00084822	NA	1	NA	0.000219614	NA	0.258912	NA	3.08833e-05	NA	0.0364095
NW_020868435.1-57162-24	NA	0.0737666	NA	0.0737666	NA	0.0597314	NA	0.0597314	NA	0.001936	NA	0.001936	NA	0.00465124	NA	0.00465124
NW_020868435.1-61299-26	0.073364	0.00308642	NA	NA	0.723799	0.0304502	NA	NA	0.946676	0.0416262	NA	NA	0.304377	0.0144649	NA	NA
NW_020868435.1-63782-23	0.00160333	NA	1	NA	0.00160333	NA	1	NA	0.000467981	NA	0.291881	NA	1.82805e-06	NA	0.00114016	NA
NW_020868435.1-87586-5	NA	0	NA	NA	NA	0	NA	NA	NA	0	NA	NA	NA	0	NA	NA
NW_020868435.1-104194-1	NA	0.00273119	NA	1.02878	NA	0.00598956	NA	2.25613	NA	8.36908e-05	NA	0.0315244	NA	0.000382529	NA	0.14409
NW_020868435.1-348370-24	1	0.000433673	NA	NA	0.23551	0.000102135	NA	NA	1	0.000433673	NA	NA	0.121131	5.25314e-05	NA	NA
NW_020868436.1-2950-5	NA	0.00230485	20.0805	NA	NA	6.38464e-06	1	NA	NA	3.80116e-05	0.331168	NA	NA	8.45939e-05	0.737006	NA
NW_020868436.1-149346-14	1.12365	0.118195	NA	NA	0.0190483	0.00200366	NA	NA	0.275314	0.0289599	NA	NA	1.29136	0.135837	NA	NA
NW_020868436.1-517458-21	NA	0.000451215	NA	1	NA	0.000451215	NA	1	NA	0.000451215	NA	1	NA	0.000451215	NA	1
NW_020868436.1-621359-12	8.80822	NA	0.123308	NA	1.50746	NA	0.0211032	NA	0.0961117	NA	0.00134548	NA	0.922181	NA	0.0129098	NA
NW_020868436.1-856200-7	10.8362	NA	NA	0.00616692	7.36798e-05	NA	NA	4.19312e-08	1.50668	NA	NA	0.000857452	0.0252169	NA	NA	1.4351e-05
NW_020868437.1-329445-8	1	NA	NA	0.000433673	1	NA	NA	0.000433673	11.341	NA	NA	0.00491831	1.12111	NA	NA	0.000486194
NW_020868437.1-363314-6	NA	0.0597243	NA	0.0550437	NA	0.0734014	NA	0.0676489	NA	0.0719703	NA	0.06633	NA	0.0950422	NA	0.0875937
NW_020868438.1-193204-9	NA	0.000451215	NA	1	NA	0.000451215	NA	1	NA	0.00495103	NA	10.9727	NA	7.89397e-05	NA	0.174949
NW_020868439.1-22128-4	NA	0.00110074	NA	0.686531	NA	0.000114756	NA	0.0715736	NA	1.64525e-05	NA	0.0102614	NA	5.30026e-05	NA	0.0330579
NW_020868439.1-76222-2	NA	0.0216001	NA	0.000107857	NA	0.259174	NA	0.00129415	NA	0.266944	NA	0.00133295	NA	0.223471	NA	0.00111587
NW_020868439.1-261476-5	NA	1	0.00160333	NA	NA	1	0.00160333	NA	NA	0.0182425	2.92488e-05	NA	NA	0.126625	0.000203022	NA
NW_020868439.1-409968-26	1	NA	NA	0.00011478	1	NA	NA	0.00011478	9	NA	NA	0.00103302	1	NA	NA	0.00011478
NW_020868439.1-505400-5	0.0867753	NA	0.0117747	NA	0.564731	NA	0.0766293	NA	0.0130904	NA	0.00177625	NA	0.0174884	NA	0.00237303	NA
NW_020868439.1-555832-13	0.660345	0.00964015	NA	NA	0.390915	0.00570684	NA	NA	0.630536	0.00920499	NA	NA	0.00966884	0.000141152	NA	NA
NW_020868440.1-185607-9	0.919435	NA	0.0154717	NA	0.120167	NA	0.00153972	NA	0.263696	NA	0.00161789	NA	0.206806	NA	0.00178927	NA
NW_020868440.1-252890-6	1	NA	0.00935703	NA	1	NA	0.00935703	NA	0.163832	NA	0.00192451	NA	0.00432433	NA	4.04629e-05	NA
NW_020868440.1-255251-25	0.182054	0.00296649	NA	NA	0.240377	0.00391683	NA	NA	0.0688367	0.00112166	NA	NA	0.0398588	0.00064948	NA	NA
NW_020868440.1-291188-23	NA	NA	0.0109086	0.000106702	NA	NA	0.130401	0.00127551	NA	NA	0.000277778	2.71706e-06	NA	NA	0.0241975	0.000236686
NW_020868440.1-291759-3	NA	NA	NA	0	NA	NA	NA	0	NA	NA	NA	4.84e-06	NA	NA	NA	0
NW_020868441.1-6139-13	NA	0	0	NA	NA	0.00449332	0.316935	NA	NA	0.00455353	0.321182	NA	NA	0.00278996	0.196789	NA
NW_020868441.1-110374-4	0.0576942	NA	0.00112228	NA	0.337424	NA	0.00656366	NA	0.652875	NA	0.0126999	NA	0.0943654	NA	0.00183562	NA
NW_020868441.1-268201-9	NA	0.00124636	NA	1	NA	0.000339606	NA	0.272478	NA	0.00117433	NA	0.942209	NA	0.00111134	NA	0.891668
NW_020868441.1-561753-8	NA	0.000473653	NA	1	NA	0.000473653	NA	1	NA	0.00924443	NA	19.5173	NA	6.18988e-05	NA	0.130684
NW_020868441.1-628585-15	NA	NA	0.0925188	0.0304627	NA	NA	0.0598544	0.0197077	NA	NA	0.00481513	0.00194188	NA	NA	0.0399781	0.0131632
NW_020868441.1-641227-15	0.149443	NA	0.00209208	NA	0.111953	NA	0.00156725	NA	0.0390231	NA	0.00054629	NA	0.0836511	NA	0.00117104	NA
NW_020868442.1-182101-21	NA	0.00641751	2.43821	NA	NA	0.000690775	0.262446	NA	NA	0.0159154	5.40944	NA	NA	0.00072433	0.275195	NA
NW_020868442.1-237428-26	6.82962e-06	NA	7.26162e-05	NA	0.00986197	NA	0.104858	NA	0.0247097	NA	0.262727	NA	0.000241786	NA	0.0025708	NA
NW_020868442.1-243368-13	NA	0.0916884	0.00212413	NA	NA	0.663466	0.0153704	NA	NA	0.0686035	0.00158933	NA	NA	0.0165612	0.00049451	NA
NW_020868442.1-412789-26	NA	NA	NA	2.5e-05	NA	NA	NA	0.00057121	NA	NA	NA	0.00047961	NA	NA	NA	0.000576
NW_020868444.1-187573-14	0.671708	NA	NA	0.00202923	0.813805	NA	NA	0.0024585	1	NA	NA	0.00258565	0.0931363	NA	NA	0.000281364
NW_020868444.1-256648-7	NA	0.0233868	NA	0.289903	NA	0.0730554	NA	0.905595	NA	0.018039	NA	0.223611	NA	7.40112e-05	NA	0.000917444
NW_020868444.1-477673-25	0.00709784	NA	0.25	NA	0.00618423	NA	0.217821	NA	0.00348208	NA	0.122646	NA	1.57839e-05	NA	0.000555939	NA
NW_020868444.1-550904-2	9.00449e-05	NA	NA	1	9.00449e-05	NA	NA	1	0.000515903	NA	NA	5.7294	0.000118864	NA	NA	1.32005
NW_020868444.1-552308-15	NA	4.30236	0.0320918	NA	NA	0.0164614	0.000122787	NA	NA	0.258243	0.00192626	NA	NA	0.0148871	0.000111044	NA
NW_020868444.1-613989-2	1.156e-05	NA	NA	NA	0	NA	NA	NA	0	NA	NA	NA	0	NA	NA	NA
NW_020868444.1-643535-23	NA	NA	1	0.00153484	NA	NA	1	0.00153484	NA	NA	0.292804	0.000449407	NA	NA	0.00911848	1.39954e-05
NW_020868444.1-692253-7	1.68745	0.0328247	NA	NA	0.512207	0.00996357	NA	NA	0.0119852	0.00023314	NA	NA	0.31046	0.00603915	NA	NA
NW_020868444.1-725690-16	NA	0	NA	NA	NA	0	NA	NA	NA	0	NA	NA	NA	0	NA	NA
NW_020868444.1-808892-16	0.000451215	NA	NA	1	0.000451215	NA	NA	1	0.000566199	NA	NA	1.25483	0.000636284	NA	NA	1.41016
NW_020868444.1-842779-13	0.0126886	NA	0.000115215	NA	0.393864	NA	0.00357638	NA	0.0920809	NA	0.000836116	NA	0.201983	NA	0.00183405	NA
NW_020868445.1-87335-25	0.000345548	0.109447	NA	NA	7.13943e-05	0.0226129	NA	NA	0.00178486	0.565323	NA	NA	0.000185636	0.0587971	NA	NA
NW_020868446.1-172412-27	NA	0.470147	0.0666982	NA	NA	0.452276	0.0641629	NA	NA	0.00572412	0.000812062	NA	NA	0.00482253	0.000684157	NA
NW_020868447.1-46583-16	0.138165	NA	0.0039227	NA	0.0186639	NA	0.00106283	NA	8.12749e-05	NA	2.3075e-06	NA	0.070914	NA	0.00201334	NA
NW_020868447.1-131186-23	NA	0.0368935	NA	0.000304639	NA	0.117881	NA	0.000973369	NA	0.0164998	NA	0.000136243	NA	0.83241	NA	0.00687342
NW_020868447.1-262552-7	NA	NA	NA	0	NA	NA	NA	0	NA	NA	NA	0	NA	NA	NA	0
NW_020868447.1-323847-23	NA	1	NA	9.39553e-05	NA	1	NA	9.39553e-05	NA	0.340278	NA	3.19709e-05	NA	0.377713	NA	3.54881e-05
NW_020868447.1-323877-2	NA	3.249e-05	NA	NA	NA	0	NA	NA	NA	0	NA	NA	NA	0	NA	NA
NW_020868447.1-527045-6	NA	0.000383214	NA	1	NA	0.000383214	NA	1	NA	5.03135e-06	NA	0.0131293	NA	4.94923e-05	NA	0.12915
NW_020868447.1-626072-27	0.491946	NA	0.000432599	NA	0.0850694	NA	0.000181939	NA	0.278549	NA	0.000244946	NA	0.654526	NA	0.000575565	NA
NW_020868447.1-729303-14	0.000221517	NA	0.133076	NA	4.33305e-08	NA	2.60308e-05	NA	0.000754991	NA	0.453561	NA	0.00140391	NA	0.843399	NA
NW_020868447.1-807265-6	0.000934552	NA	NA	0.366012	0.000706413	NA	NA	0.276663	0.000614669	NA	NA	0.240732	0.000210172	NA	NA	0.0823129
NW_020868447.1-809795-16	0.00011478	NA	NA	1	0.00011478	NA	NA	1	0.00011478	NA	NA	1	0.00011478	NA	NA	1
NW_020868447.1-887175-22	0.000132975	NA	1	NA	0.000132975	NA	1	NA	0.000132975	NA	1	NA	0.000132975	NA	1	NA
NW_020868447.1-930479-22	0.000949796	NA	2.35769e-05	NA	0.0548172	NA	0.00423015	NA	0.0473373	NA	0.00365294	NA	0.0124938	NA	0.000964124	NA
NW_020868447.1-1026820-12	0.0037495	NA	NA	1	0.000726589	NA	NA	0.193783	3.65908e-05	NA	NA	0.00975884	3.16354e-05	NA	NA	0.00843723
NW_020868447.1-1183379-8	NA	0.00124088	NA	0.467409	NA	0.0431731	NA	16.2623	NA	0.0021019	NA	0.791737	NA	0.000378427	NA	0.142545
NW_020868447.1-1313346-14	NA	NA	0.772097	0.0404733	NA	NA	0.489174	0.0297294	NA	NA	0.0463301	0.00242862	NA	NA	0.100635	0.00612844
NW_020868447.1-1314136-12	0.396503	NA	NA	0.00202514	0.061939	NA	NA	0.000316354	0.0027535	NA	NA	1.40635e-05	8.09191e-05	NA	NA	4.13295e-07
NW_020868447.1-1322558-4	NA	0.0212923	NA	0.00459941	NA	0.0236537	NA	0.00510952	NA	0.0408109	NA	0.00881569	NA	0.00676614	NA	0.00146158
NW_020868447.1-1393723-4	0.0356329	NA	0.338021	NA	0.0113996	NA	0.116896	NA	0.0216206	NA	0.205097	NA	4.21321e-05	NA	2.8132e-05	NA
NW_020868447.1-1422470-27	0.156197	NA	4.08856	NA	4.16731e-05	NA	0.00109082	NA	0.00092201	NA	0.0241341	NA	0.0525733	NA	1.37614	NA
NW_020868447.1-1429143-13	NA	0.00084822	1	NA	NA	0.00084822	1	NA	NA	3.9409e-05	0.0464608	NA	NA	0.00115336	1.35974	NA
NW_020868447.1-1432293-22	0	NA	NA	NA	0	NA	NA	NA	0	NA	NA	NA	0	NA	NA	NA
NW_020868447.1-1480939-22	NA	0.328588	0.0663249	NA	NA	0.265391	0.0535688	NA	NA	0.0423563	0.00854955	NA	NA	0.00273091	0.000551229	NA
NW_020868448.1-117647-25	NA	1	0.00108578	NA	NA	2.17077	0.00235698	NA	NA	0.209471	0.000227439	NA	NA	0.200951	0.000218188	NA
NW_020868448.1-248726-6	0	NA	NA	NA	0	NA	NA	NA	0	NA	NA	NA	0	NA	NA	NA
NW_020868448.1-285124-24	NA	0.0112152	0.869282	NA	NA	7.93647e-05	0.00615148	NA	NA	0.00222935	0.172795	NA	NA	0.0320641	2.48526	NA
NW_020868449.1-44750-24	NA	NA	NA	0	NA	NA	NA	0	NA	NA	NA	0	NA	NA	NA	0
NW_020868450.1-100062-16	0.071482	NA	6.28585e-05	NA	0.118164	NA	0.000103909	NA	0.0101394	NA	8.91618e-06	NA	0.0493827	NA	4.34253e-05	NA
NW_020868450.1-102569-22	NA	0.0897879	NA	0.0385308	NA	1.59584e-06	NA	6.84823e-07	NA	0.0388363	NA	0.0166659	NA	0.243474	NA	0.104482
NW_020868451.1-75194-4	0.00129517	NA	0.0606511	NA	0.000205253	NA	0.00961169	NA	0.0101496	NA	0.475289	NA	0.0119054	NA	0.557511	NA
NW_020868451.1-155109-3	NA	0.000416493	NA	1	NA	0.000416493	NA	1	NA	0.000822168	NA	1.97402	NA	0.000110464	NA	0.265225
NW_020868451.1-196611-4	NA	0.0252084	NA	1.41926	NA	7.39761e-06	NA	0.000416493	NA	0.00409983	NA	0.230825	NA	0.00196346	NA	0.110545
NW_020868451.1-261055-5	0	NA	NA	NA	0	NA	NA	NA	0	NA	NA	NA	0	NA	NA	NA
NW_020868451.1-288220-22	NA	NA	NA	0	NA	NA	NA	0	NA	NA	NA	0	NA	NA	NA	0
NW_020868452.1-52730-4	NA	0.700753	NA	0.026693	NA	1.08374	NA	0.0412818	NA	0.0156059	NA	0.000403161	NA	0.0790047	NA	0.00300944
NW_020868452.1-159561-4	NA	0.015495	NA	0.015553	NA	0.0640736	NA	0.0544205	NA	0.0448775	NA	0.0381165	NA	0.00265238	NA	0.00225278
NW_020868453.1-592835-3	9.81163	NA	0.0245085	NA	3.59883	NA	0.00898952	NA	0.237554	NA	0.000593386	NA	0.0282466	NA	7.05572e-05	NA
NW_020868453.1-670249-14	0	NA	NA	NA	0	NA	NA	NA	0	NA	NA	NA	0	NA	NA	NA
NW_020868453.1-688978-25	0.000422084	NA	NA	0.0111622	0.0111241	NA	NA	0.29418	0.000267783	NA	NA	0.00708162	0.00922261	NA	NA	0.243895
NW_020868453.1-737020-24	NA	0.00734439	NA	4.58071	NA	8.00015e-05	NA	0.0498971	NA	0.00127259	NA	0.793719	NA	0.000294489	NA	0.183673
NW_020868453.1-768246-16	NA	0.00439846	NA	1	NA	0.00900635	NA	1	NA	0.0133234	NA	1.24353	NA	0.000547298	NA	0.0510818
NW_020868453.1-859193-13	1	0.00255333	NA	NA	0.106539	0.00027203	NA	NA	0.407368	0.00104015	NA	NA	0.287706	0.00073461	NA	NA
NW_020868455.1-9910-15	NA	0.00179851	NA	0.495933	NA	0.000534202	NA	0.147305	NA	0.0023682	NA	0.653023	NA	0.00284399	NA	0.784223
NW_020868455.1-98374-3	0.000917517	NA	1	NA	0.000917517	NA	1	NA	0.00103331	NA	1.1262	NA	0.000917517	NA	1	NA
NW_020868455.1-103332-16	NA	0.00740638	NA	0.27353	NA	0.000959578	NA	0.0354388	NA	0.00456219	NA	0.168489	NA	0.00672144	NA	0.248234
NW_020868455.1-443970-22	NA	28.7148	NA	0.0593902	NA	1	NA	0.00206828	NA	0.0773735	NA	0.00016003	NA	1.08926	NA	0.0022529
NW_020868455.1-833894-25	1.04912	NA	0.00393366	NA	0.275761	NA	0.00103397	NA	0.331074	NA	0.00124136	NA	0.137555	NA	0.000515762	NA
NW_020868456.1-102150-8	NA	0.00049746	NA	0.00383866	NA	0.0057589	NA	0.0444386	NA	8.05673e-05	NA	0.000621699	NA	0.00306379	NA	0.0236418
NW_020868457.1-53211-23	0.00259183	NA	NA	0.0348398	7.71231e-05	NA	NA	0.0010367	0.0139803	NA	NA	0.187926	0.000317499	NA	NA	0.00426788
NW_020868457.1-55891-9	1	0.000492012	NA	NA	1	0.000492012	NA	NA	9.50458	0.00467636	NA	NA	0.203954	0.000100348	NA	NA
NW_020868457.1-60470-16	0.0171552	NA	NA	0.250241	0.00414135	NA	NA	0.0604093	0.000510161	NA	NA	0.00744166	0.000504477	NA	NA	0.00735875
NW_020868457.1-186121-4	0.00066155	NA	0.0560433	NA	0.00409203	NA	0.346657	NA	0.00446912	NA	0.378602	NA	0.00278484	NA	0.235918	NA
NW_020868457.1-193026-6	0.0037495	NA	1	NA	0.0037495	NA	1	NA	0.0166803	NA	4.44866	NA	0.00123389	NA	0.329082	NA
NW_020868457.1-374328-26	0.000298177	NA	NA	0.629527	0.000473653	NA	NA	1	0.000596344	NA	NA	0.829553	0.000473653	NA	NA	1
NW_020868458.1-219057-8	NA	0.57791	NA	0.000961981	NA	4.06146	NA	0.00676065	NA	0.281549	NA	0.000468663	NA	0.000416493	NA	6.93288e-07
NW_020868458.1-363363-6	NA	0.00145401	NA	0.337714	NA	0.00576643	NA	0.773072	NA	0.0171367	NA	2.29742	NA	0.00197424	NA	0.264675
NW_020868458.1-365324-26	NA	0.000594397	NA	1	NA	8.88174e-05	NA	0.149424	NA	0.00133739	NA	2.25	NA	0.000594397	NA	1
NW_020868458.1-417403-16	1	NA	NA	0.00084822	0	NA	NA	0	1.33513	NA	NA	0.00113248	0.582552	NA	NA	0.000494132
NW_020868458.1-510289-21	1	NA	1.47102e-06	NA	1	NA	0.00011478	NA	0.205055	NA	2.35363e-05	NA	5.92417	NA	0.000679979	NA
NW_020868458.1-535367-27	0.000817944	NA	NA	0.01443	0.00770535	NA	NA	0.135936	0.000275239	NA	NA	0.00485569	0.00201982	NA	NA	0.0356332
NW_020868458.1-826344-16	NA	2.07797e-06	NA	0.00236304	NA	1.52667e-06	NA	0.00173611	NA	0.000879362	NA	1	NA	0.000176426	NA	0.200629
NW_020868458.1-833329-26	NA	0.0173266	NA	0.350949	NA	0.0270225	NA	0.54734	NA	0.00301144	NA	0.0609965	NA	0.0209758	NA	0.424863
NW_020868458.1-949885-6	NA	1	NA	0.584616	NA	0.917316	NA	0.536278	NA	0.338508	NA	0.197897	NA	0.0108818	NA	0.00636166
NW_020868458.1-1265166-24	NA	6.00181e-05	NA	0.0552766	NA	0.000119887	NA	0.110416	NA	0.00494827	NA	4.55735	NA	0.000579257	NA	0.533495
NW_020868459.1-56561-7	NA	NA	0.000846281	1.29277e-05	NA	NA	0.265693	0.00405869	NA	NA	0.0516529	0.000789042	NA	NA	0.701026	0.0107088
NW_020868459.1-68233-3	0.000383214	NA	1	NA	0.000383214	NA	1	NA	0.000172989	NA	0.451416	NA	0.000114609	NA	0.299072	NA
NW_020868459.1-346170-21	0.00089909	NA	0.0323446	NA	0.00235572	NA	0.0847466	NA	0.00543715	NA	0.1956	NA	0.00359636	NA	0.129378	NA
NW_020868459.1-437478-23	0	NA	NA	NA	0	NA	NA	NA	0	NA	NA	NA	0	NA	NA	NA
NW_020868459.1-461893-26	NA	0	NA	NA	NA	0	NA	NA	NA	0	NA	NA	NA	0	NA	NA
NW_020868459.1-490938-6	NA	NA	NA	0	NA	NA	NA	0	NA	NA	NA	0	NA	NA	NA	6.76e-06
NW_020868459.1-506648-4	NA	NA	NA	0	NA	NA	NA	1.849e-05	NA	NA	NA	0	NA	NA	NA	0
NW_020868459.1-600528-6	NA	NA	NA	0	NA	NA	NA	2.5e-05	NA	NA	NA	0	NA	NA	NA	0
NW_020868459.1-657334-8	0.000127662	NA	0.00469927	NA	5.73253e-05	NA	0.00211015	NA	0.00235935	NA	0.0868479	NA	0.0028461	NA	0.104765	NA
NW_020868460.1-163004-15	NA	NA	NA	0	NA	NA	NA	6.25e-06	NA	NA	NA	0	NA	NA	NA	0
NW_020868460.1-177534-9	NA	9.79504e-05	NA	1	NA	9.79504e-05	NA	1	NA	2.25294e-05	NA	0.230008	NA	4.07957e-06	NA	0.0416493
NW_020868460.1-215496-23	1	NA	0.000416493	NA	0.6241	NA	0.000259933	NA	0.616225	NA	0.000256653	NA	0.0144	NA	5.9975e-06	NA
NW_020868461.1-239013-23	0.191163	NA	0.00921132	NA	0.311116	NA	0.0149913	NA	0.0474272	NA	0.00228531	NA	0.235764	NA	0.0113604	NA
NW_020868461.1-340425-9	7.96622	NA	NA	0.0211487	1.51943	NA	NA	0.00403379	1.91455	NA	NA	0.00508275	0.205264	NA	NA	0.000544935
NW_020868462.1-16131-7	2.98138	NA	NA	0.00285178	0.49	NA	NA	0.0004687	0.000544444	NA	NA	5.20778e-07	0.214678	NA	NA	0.000205346
NW_020868463.1-71957-15	20.3489	NA	0.0220943	NA	0.106288	NA	0.000115405	NA	4.4774	NA	0.00486146	NA	7.50657	NA	0.00815047	NA
NW_020868463.1-100292-2	0.64314	NA	NA	0.067651	0.218592	NA	NA	0.0229933	0.0138295	NA	NA	0.00145471	0.0766446	NA	NA	0.00806214
NW_020868463.1-115943-2	0.00760892	NA	0.761059	NA	0.00225811	NA	0.22586	NA	0.00833552	NA	0.629133	NA	2.90515e-05	NA	0.000392118	NA
NW_020868463.1-117827-26	NA	0.000324683	NA	0.112422	NA	0.0287104	NA	9.94104	NA	0.00112285	NA	0.388789	NA	0.0240593	NA	8.33058
NW_020868463.1-152222-14	NA	0.0191806	NA	0.191497	NA	0.000645572	NA	0.00644534	NA	0.00581015	NA	0.058008	NA	0.000606057	NA	0.00605082
NW_020868463.1-172627-14	0.000433673	1	NA	NA	0.000433673	1	NA	NA	0.012909	29.7667	NA	NA	0.00108047	2.49145	NA	NA
NW_020868463.1-235732-16	NA	NA	1	0.000451215	NA	NA	1	0.000451215	NA	NA	0.264631	0.000119406	NA	NA	0.421251	0.000190075
NW_020868467.1-19206-13	NA	0.000917517	NA	1	NA	0.000441753	NA	0.481466	NA	8.59814e-07	NA	0.00093711	NA	0.000428856	NA	0.467409
NW_020868467.1-127248-2	0.0169453	NA	0.000678136	NA	0.0741721	NA	0.00296831	NA	0.185514	NA	0.00742414	NA	0.00932783	NA	0.000373292	NA
NW_020868468.1-272930-9	0.00244811	NA	0.849402	NA	0.000999085	NA	0.920156	NA	0.000138666	NA	0.236092	NA	0.000516422	NA	0.475624	NA
NW_020868468.1-302995-26	0.000358145	NA	NA	0.1024	0.00335901	NA	NA	0.5929	0.000137368	NA	NA	0.0242469	0.00112549	NA	NA	0.198661
NW_020868468.1-606484-23	1	0.00180926	NA	NA	1	0.00180926	NA	NA	0.0713728	0.000129132	NA	NA	0.0175173	3.16934e-05	NA	NA
NW_020868468.1-897348-14	NA	NA	NA	0	NA	NA	NA	0	NA	NA	NA	0	NA	NA	NA	0
NW_020868468.1-927374-6	NA	1	9.79504e-05	NA	NA	1	9.79504e-05	NA	NA	3.26208	0.000319522	NA	NA	0.11339	1.11066e-05	NA
NW_020868468.1-960101-23	1	0.000106195	NA	NA	4.23875	0.000450136	NA	NA	0.00615148	6.53259e-07	NA	NA	1	0.000106195	NA	NA
NW_020868468.1-1177452-21	NA	NA	NA	0	NA	NA	NA	0	NA	NA	NA	0	NA	NA	NA	0
NW_020868468.1-1310309-3	NA	1.0396	NA	0.00300244	NA	0.788962	NA	0.00227858	NA	5.08458	NA	0.0146846	NA	1.42124	NA	0.00410464
NW_020868468.1-1380543-27	NA	0.000383214	NA	1	NA	0.000383214	NA	1	NA	0.000383214	NA	1	NA	0.000639356	NA	1.6684
NW_020868468.1-1384781-3	4.04428	NA	NA	0.0601523	1.90171	NA	NA	0.028285	0.0850471	NA	NA	0.00126494	0.274973	NA	NA	0.0040898
NW_020868469.1-622081-4	NA	0	NA	NA	NA	0	NA	NA	NA	0	NA	NA	NA	0	NA	NA
NW_020868469.1-720122-16	1.78068	NA	NA	0.0181932	2.85087	NA	NA	0.0291273	0.0437439	NA	NA	0.00044693	0.982647	NA	NA	0.0100397
NW_020868470.1-145095-23	NA	0.00553652	NA	36.2957	NA	0.00429013	NA	28.1248	NA	0.000152539	NA	1	NA	0.00410648	NA	26.9208
NW_020868472.1-94448-14	0.000371105	NA	1	NA	0.000371105	NA	1	NA	0.00202964	NA	5.46916	NA	2.80918e-05	NA	0.0756978	NA
NW_020868472.1-303890-27	NA	NA	1	0.000515473	NA	NA	1	0.000515473	NA	NA	1	0.000515473	NA	NA	0.709541	0.000365749
NW_020868472.1-397833-15	NA	0.545474	NA	0.000543514	NA	2.60622	NA	0.00259686	NA	1	NA	0.000996407	NA	0.819439	NA	0.000816495
NW_020868473.1-56414-16	NA	1	0.000280279	NA	NA	1	0.000433673	NA	NA	1	0.000433673	NA	NA	0.0246059	1.06709e-05	NA
NW_020868473.1-153781-3	NA	0.0351972	NA	0.000589655	NA	2.04545	NA	0.0342672	NA	0.307028	NA	0.00582927	NA	0.0609823	NA	0.00102163
NW_020868473.1-177892-5	NA	4.99796	NA	0.0173233	NA	3.62779	NA	0.0125742	NA	0.776681	NA	0.00269203	NA	7.66174	NA	0.0265562
NW_020868473.1-179692-26	11.5827	NA	0.0110792	NA	0.9216	NA	0.000881539	NA	0.368044	NA	0.000352046	NA	0.0592111	NA	0.000140557	NA
NW_020868474.1-3613-22	0	NA	NA	NA	0	NA	NA	NA	0	NA	NA	NA	0	NA	NA	NA
NW_020868474.1-229031-25	NA	0.00315405	NA	0.00030973	NA	0.0346278	NA	0.00340048	NA	0.346746	NA	0.0340508	NA	0.244167	NA	0.0239774
NW_020868474.1-286129-16	0.000274212	NA	4.07847e-06	NA	0.754197	NA	0.0112175	NA	0.0726568	NA	0.00108066	NA	0.186955	NA	0.00278066	NA
NW_020868474.1-425441-15	1	0.00189352	NA	NA	1	0.00189352	NA	NA	0.111111	0.000210391	NA	NA	0.317588	0.000601358	NA	NA
NW_020868474.1-500906-12	NA	NA	0.597969	0.00472058	NA	NA	0.842526	0.0066512	NA	NA	0.365017	0.00288158	NA	NA	2.53418	0.0200057
NW_020868474.1-605436-5	0.544371	NA	0.00217877	NA	1.21185	NA	0.00485026	NA	0.096674	NA	0.000386924	NA	0.49827	NA	0.00199426	NA
NW_020868474.1-674460-5	0.0458788	NA	7.7602	NA	0.00140443	NA	0.237554	NA	0.00787403	NA	1.33186	NA	0.00379433	NA	0.641794	NA
NW_020868474.1-773888-27	0.000931856	NA	NA	0.3364	0.000211014	NA	NA	0.076176	0.000339335	NA	NA	0.1225	0.00018154	NA	NA	0.065536
NW_020868474.1-833994-5	NA	0.0441	NA	0.00544405	NA	0.00468698	NA	0.000578598	NA	0.0103101	NA	0.00127275	NA	0.0209136	NA	0.00258174
NW_020868474.1-1014172-27	0.001764	0.636804	NA	NA	0.00349966	1.26338	NA	NA	0.00156649	0.565504	NA	NA	0.00119207	0.430336	NA	NA
NW_020868474.1-1093693-27	0.356956	NA	0.000875981	NA	1.99097	NA	0.0048859	NA	0.140625	NA	0.000345098	NA	0.0543127	NA	0.000169371	NA
NW_020868474.1-1141768-27	NA	0	NA	NA	NA	0	NA	NA	NA	3.481e-05	NA	NA	NA	0	NA	NA
NW_020868474.1-1214808-25	NA	0.621511	0.000230646	NA	NA	1	0.000371105	NA	NA	0.0786372	2.91827e-05	NA	NA	0.100781	8.14497e-06	NA
NW_020868474.1-1216482-6	NA	0.000996407	1	NA	NA	0.000996407	1	NA	NA	8.34277e-06	0.00837285	NA	NA	0.000272417	0.273399	NA
NW_020868474.1-1246603-23	NA	0.00153484	NA	1	NA	0.00153484	NA	1	NA	0.00511159	NA	3.33038	NA	0.00018816	NA	0.122593
NW_020868474.1-1253329-1	0.000996407	NA	1	NA	0.000996407	NA	1	NA	0.000996407	NA	1	NA	0.000262297	NA	0.263243	NA
NW_020868477.1-142418-26	NA	0.0184593	0.340329	NA	NA	0.000197543	0.00364205	NA	NA	0.0078361	0.144472	NA	NA	0.00985015	0.181605	NA
NW_020868477.1-326713-6	NA	36.0336	NA	0.0493878	NA	0.0196157	NA	2.68853e-05	NA	0.000384468	NA	5.26953e-07	NA	0.126553	NA	0.000173454
NW_020868477.1-655433-16	NA	0.00887781	NA	20.4712	NA	0.000900735	NA	2.07699	NA	0.00129118	NA	2.97732	NA	0.000106303	NA	0.245122
NW_020868477.1-666718-21	NA	0.0010922	NA	0.603668	NA	0.00296157	NA	1.63689	NA	0.00057496	NA	0.317786	NA	0.000839984	NA	0.464269
NW_020868477.1-774063-2	NA	0.103904	NA	1.61355	NA	0.0132181	NA	0.205266	NA	0.0708483	NA	1.10022	NA	0.0269345	NA	0.418272
NW_020868479.1-300643-6	0.183673	NA	NA	0.00326235	0.00923299	NA	NA	0.000163993	0.849658	NA	NA	0.0150913	0.0185108	NA	NA	0.000328783
NW_020868479.1-408792-14	NA	0.000222113	NA	0.0905092	NA	0.000349009	NA	0.142218	NA	7.22714e-05	NA	0.0294501	NA	0.000462918	NA	0.188636
NW_020868480.1-68637-9	NA	0.00108217	0.0371448	NA	NA	0.00535354	0.183757	NA	NA	0.00483564	0.165981	NA	NA	0.000316642	0.0108686	NA
NW_020868480.1-68832-25	NA	0.00764528	NA	13.434	NA	0.000588809	NA	1.03463	NA	0.00109366	NA	1.92173	NA	0.00105341	NA	1.851
NW_020868481.1-74296-23	NA	0.000104123	NA	0.25	NA	0.000416493	NA	1	NA	0.000416493	NA	1	NA	0.00449447	NA	10.7912
NW_020868481.1-151757-27	NA	1	NA	0.00693993	NA	1	NA	0.00693993	NA	0.406013	NA	0.0028177	NA	0.309767	NA	0.00214976
NW_020868481.1-514381-27	NA	0.000323509	NA	1	NA	0.00113559	NA	1	NA	0.0121423	NA	10.6925	NA	0.00400213	NA	3.52426
NW_020868481.1-646282-8	NA	0	NA	NA	NA	0	NA	NA	NA	0	NA	NA	NA	0	NA	NA
NW_020868481.1-701309-12	NA	0	NA	NA	NA	0	NA	NA	NA	4.624e-05	NA	NA	NA	0	NA	NA
NW_020868481.1-723065-14	NA	NA	1	0.000399674	NA	NA	1	0.000399674	NA	NA	0.344258	0.000137591	NA	NA	1	0.000243543
NW_020868482.1-46571-15	NA	0.0366994	NA	0.270462	NA	0.0162294	NA	0.119605	NA	0.00406607	NA	0.0299655	NA	0.00276099	NA	0.0203476
NW_020868482.1-263461-6	NA	0.000537209	NA	0.22588	NA	3.17875e-06	NA	0.00133657	NA	0.00148955	NA	0.626311	NA	0.000340709	NA	0.143258
NW_020868482.1-267444-4	0	NA	NA	NA	0	NA	NA	NA	5.76e-06	NA	NA	NA	0	NA	NA	NA
NW_020868482.1-381994-3	NA	1	NA	0.000879362	NA	1	NA	0.000879362	NA	0.300974	NA	0.000264665	NA	0.365017	NA	0.000320982
NW_020868482.1-426452-6	NA	0.000184334	NA	0.425053	NA	0.00202665	NA	4.67323	NA	0.0016507	NA	3.80632	NA	0.000100082	NA	0.230777
NW_020868482.1-430133-15	1.36753	0.00698468	NA	NA	0.171225	0.000874532	NA	NA	1	0.00510751	NA	NA	0.00561938	2.8701e-05	NA	NA
NW_020868483.1-226089-25	NA	0.000419433	NA	0.0410526	NA	0.000870776	NA	0.0852284	NA	0.00680144	NA	0.6657	NA	0.0157837	NA	1.54485
NW_020868483.1-243859-6	0.000492012	NA	NA	1	0.000492012	NA	NA	1	0.000198982	NA	NA	0.404426	4.69035e-05	NA	NA	0.0953301
NW_020868483.1-318941-14	NA	0.000451215	NA	1	NA	0.000451215	NA	1	NA	0.000451215	NA	1	NA	1.04293e-06	NA	0.00231139
NW_020868483.1-406576-14	NA	0.00313455	NA	0.123752	NA	0.00222571	NA	0.0878714	NA	0.000171568	NA	0.00677354	NA	0.00105341	NA	0.0415887
NW_020868483.1-407107-14	1.36771	NA	0.00335641	NA	1.37267	NA	0.0038866	NA	0.39861	NA	0.000978203	NA	0.0476201	NA	0.000116861	NA
NW_020868483.1-460049-16	NA	0.000371105	1	NA	NA	0.000371105	1	NA	NA	0.000215426	0.580499	NA	NA	0.000318163	0.857339	NA
NW_020868483.1-541133-12	1	NA	NA	0.00084822	0.632109	NA	NA	0.000536168	1	NA	NA	0.00084822	9.58154	NA	NA	0.00812725
NW_020868484.1-330140-26	0	NA	NA	NA	0	NA	NA	NA	1.764e-05	NA	NA	NA	0	NA	NA	NA
NW_020868485.1-35574-2	NA	0.0462745	NA	3.23793	NA	0.0145084	NA	1.07228	NA	0.00375597	NA	0.277593	NA	0.00064781	NA	0.0478778
NW_020868485.1-131862-22	NA	0.000879362	NA	1	NA	0.000744517	NA	1	NA	0.00127656	NA	1.45169	NA	1.87017e-05	NA	0.0212674
NW_020868485.1-287712-12	NA	0.00024042	NA	0.211713	NA	0.00636828	NA	5.60789	NA	9.04406e-05	NA	0.0796417	NA	0.000298003	NA	0.26242
NW_020868485.1-688794-22	NA	0.00521802	NA	0.0999376	NA	0.00228376	NA	0.0437394	NA	0.00311073	NA	0.059578	NA	1.84879e-05	NA	0.000354087
NW_020868485.1-789745-25	NA	0.00520714	NA	0.842165	NA	0.00123647	NA	0.199977	NA	0.00409125	NA	0.66169	NA	0.000675742	NA	0.10929
NW_020868485.1-791590-8	NA	0.000451215	NA	1	NA	0.000210297	NA	0.466069	NA	0.000551713	NA	1.22273	NA	3.75457e-07	NA	0.000832101
NW_020868486.1-16110-21	NA	3.21398e-06	NA	8.43743e-05	NA	0.0222123	NA	0.583123	NA	0.00108025	NA	0.0374457	NA	0.000809123	NA	0.0212413
NW_020868486.1-271576-26	NA	1	NA	0.003021	NA	1	NA	0.003021	NA	0.0224137	NA	6.77118e-05	NA	0.0839998	NA	8.81566e-05
NW_020868489.1-186754-2	NA	0.0027378	0.0264893	NA	NA	4.72847e-06	3.66754e-05	NA	NA	0.0307846	0.238774	NA	NA	0.00319644	0.0269845	NA
NW_020868489.1-227693-27	1.91583	0.0305994	NA	NA	0.857522	0.0150462	NA	NA	0.153787	0.00245626	NA	NA	1.84495	0.0294673	NA	NA
NW_020868489.1-272389-14	0.000152539	NA	NA	1	0.000152539	NA	NA	1	4.06765e-05	NA	NA	0.266662	0.0013356	NA	NA	8.75578
NW_020868493.1-11242-2	NA	0.0190079	NA	1.34072	NA	0.0186089	NA	1.31258	NA	0.00347804	NA	0.245323	NA	0.0206785	NA	1.45856
NW_020868493.1-13926-23	NA	0.00366639	NA	0.0769196	NA	0.00119719	NA	0.0251166	NA	0.010349	NA	0.217119	NA	2.50849e-06	NA	5.26273e-05
NW_020868493.1-112742-1	1	0.000879362	NA	NA	1	0.000879362	NA	NA	1	0.000879362	NA	NA	0.023341	2.05252e-05	NA	NA
NW_020868493.1-295931-27	NA	0.000110445	NA	1	NA	0.000110445	NA	1	NA	1.02113e-08	NA	1	NA	1.55314e-05	NA	0.140625
NW_020868493.1-424695-6	0.00175369	NA	0.000451875	NA	0.145427	NA	0.0374723	NA	0.0133479	NA	0.00343937	NA	0.00057874	NA	0.000149125	NA
NW_020868493.1-444054-6	0.0100303	0.370435	NA	NA	0.00173813	0.0641921	NA	NA	0.0141928	0.524164	NA	NA	0.0221849	0.819326	NA	NA
NW_020868493.1-490774-14	NA	0.00113559	NA	1	NA	0.00113559	NA	1	NA	2.09432e-06	NA	0.00184425	NA	0.000689375	NA	0.607061
NW_020868493.1-499817-6	1	NA	0.000433673	NA	1	NA	0.000433673	NA	1	NA	0.000433673	NA	2.10534	NA	0.000913032	NA
NW_020868493.1-628558-12	0.602399	NA	NA	0.00256001	0.555171	NA	NA	0.0023593	0.0390902	NA	NA	0.000166121	0.00540657	NA	NA	2.29762e-05
NW_020868493.1-666046-22	NA	0.0134243	NA	0.248149	NA	0.00192547	NA	0.0355923	NA	5.4694e-07	NA	1.01102e-05	NA	0.0058401	NA	0.107954
NW_020868493.1-835372-24	NA	NA	0.0203299	0.00140732	NA	NA	0.105321	0.00729075	NA	NA	0.0620806	0.00429748	NA	NA	0.0224352	0.00155306
NW_020868494.1-162141-16	0.030092	5.89172	NA	NA	2.8701e-07	5.61938e-05	NA	NA	0.0031043	0.607792	NA	NA	0.000261765	0.051251	NA	NA
NW_020868494.1-309794-9	1	0.000152539	NA	NA	1	0.000152539	NA	NA	1	0.000152539	NA	NA	0.496909	7.57982e-05	NA	NA
NW_020868494.1-473968-2	NA	NA	0	NA	NA	NA	0	NA	NA	NA	0	NA	NA	NA	0	NA
NW_020868494.1-633151-8	1	0.000451215	NA	NA	1	0.000451215	NA	NA	0.408862	0.000184485	NA	NA	0.534024	0.00024096	NA	NA
NW_020868494.1-786033-9	1.26518	NA	0.0117448	NA	0.152412	NA	0.000677387	NA	0.282173	NA	0.0012541	NA	1.71715	NA	0.00763177	NA
NW_020868494.1-840906-5	1	NA	0.00084822	NA	1	NA	0.00084822	NA	4.61567	NA	0.0039151	NA	0.162269	NA	0.00013764	NA
NW_020868494.1-891491-26	NA	0.000345098	NA	0.140625	NA	0.0020748	NA	0.73262	NA	0.000191931	NA	0.0782103	NA	8.9224e-07	NA	0.000363581
NW_020868494.1-980520-23	0.0250081	0.0572147	NA	NA	0.00561255	0.0128406	NA	NA	0.0343665	0.0786253	NA	NA	3.38021e-05	7.73339e-05	NA	NA
NW_020868495.1-327554-27	1	NA	0.000433673	NA	1	NA	0.000433673	NA	2.87668	NA	0.00124754	NA	23.8374	NA	0.0103376	NA
NW_020868496.1-166493-15	NA	0.000492012	NA	1	NA	0.000492012	NA	1	NA	0.000642627	NA	1.30612	NA	3.76148e-07	NA	0.00076451
NW_020868496.1-208697-3	0.020736	0.000645758	NA	NA	0.0343484	0.00106967	NA	NA	0.0312111	0.000971972	NA	NA	0.00149511	4.65606e-05	NA	NA
NW_020868496.1-263744-21	0.0308228	NA	NA	4.25917	0.00173611	NA	NA	0.2399	4.7095e-06	NA	NA	0.000650771	0.00204733	NA	NA	0.282905
NW_020868496.1-304789-1	NA	NA	0	NA	NA	NA	0	NA	NA	NA	0	NA	NA	NA	0	NA
NW_020868497.1-5713-16	NA	1	NA	0.00362651	NA	0.360423	NA	0.00130708	NA	0.44758	NA	0.00162315	NA	0.171174	NA	0.000620766
NW_020868497.1-51315-24	NA	0.390625	NA	0.000176256	NA	0.636927	NA	0.000287391	NA	1	NA	0.000451215	NA	1	NA	0.000451215
NW_020868497.1-85443-15	NA	0.00695625	NA	1.78232	NA	0.00143066	NA	0.36656	NA	0.000551342	NA	0.141263	NA	0.00087242	NA	0.22353
NW_020868497.1-99860-13	NA	0.0042536	NA	2.2464	NA	0.0019484	NA	1.02898	NA	2.13429e-06	NA	0.00112716	NA	0.000117778	NA	0.0622006
NW_020868497.1-101164-25	NA	0	NA	NA	NA	0	NA	NA	NA	0	NA	NA	NA	0	NA	NA
NW_020868497.1-171545-3	0.00203418	NA	1.71429	NA	0.0011866	NA	1	NA	0.00144128	NA	1.21463	NA	0.00064757	NA	0.545735	NA
NW_020868497.1-480041-26	NA	0.539343	NA	0.188564	NA	0.133858	NA	0.048189	NA	0.000264604	NA	9.52576e-05	NA	0.0183512	NA	0.00660644
NW_020868497.1-526848-13	NA	1.73178	NA	0.00152286	NA	0.282227	NA	0.000248179	NA	0.25	NA	0.00021984	NA	0.747504	NA	0.000657327
NW_020868497.1-533323-8	1.59061e-05	NA	NA	0.00648161	0.000200754	NA	NA	0.0818057	3.97652e-06	NA	NA	0.0016204	0.000112367	NA	NA	0.0457887
NW_020868497.1-659705-4	6.78602	0.00282633	NA	NA	27.04	0.011262	NA	NA	0.275625	0.000114796	NA	NA	6.6049	0.0027509	NA	NA
NW_020868499.1-271154-22	0.79773	NA	0.00658706	NA	1	NA	0.00825725	NA	0.0605644	NA	0.000500096	NA	0.32516	NA	0.00268493	NA
NW_020868499.1-294674-6	NA	0.0491697	NA	0.0638443	NA	0.000793195	NA	0.00102992	NA	0.0369656	NA	0.0479979	NA	2.96479e-05	NA	3.84963e-05
NW_020868500.1-75922-23	0	NA	NA	NA	0	NA	NA	NA	2.89e-06	NA	NA	NA	1.681e-05	NA	NA	NA
NW_020868500.1-280284-4	NA	1	0.000625513	NA	NA	1	0.000625513	NA	NA	1.48161	0.00157354	NA	NA	0.0709655	4.43898e-05	NA
NW_020868500.1-281126-6	22.5982	NA	NA	0.0713479	0.526443	NA	NA	0.0016621	0.0805621	NA	NA	0.000254353	0.293063	NA	NA	0.00092527
NW_020868500.1-314937-8	0.00465181	NA	0.537663	NA	0.034081	NA	3.75476	NA	0.00149713	NA	0.17304	NA	0.000265232	NA	0.0306559	NA
NW_020868502.1-88715-16	NA	0.0107141	NA	1	NA	0.00497226	NA	0.464083	NA	0.0244852	NA	2.28532	NA	0.000542147	NA	0.050601
NW_020868502.1-255282-24	NA	0.179286	NA	0.139638	NA	0.0636787	NA	0.0495968	NA	0.000943517	NA	0.000734867	NA	0.0153595	NA	0.0119629
NW_020868502.1-452292-12	0.00794827	NA	NA	4.13827e-05	1.28871	NA	NA	0.00672727	0.00353256	NA	NA	1.83923e-05	0.107834	NA	NA	0.000561436
NW_020868502.1-453424-25	0	NA	NA	NA	0	NA	NA	NA	0	NA	NA	NA	0	NA	NA	NA
NW_020868502.1-479479-5	NA	0.00169106	NA	4.06023	NA	4.0025e-05	NA	0.0961	NA	0.000974969	NA	2.3409	NA	6.83153e-05	NA	0.164025
NW_020868502.1-499452-26	0.00868074	NA	NA	0.0336892	2.47519e-05	NA	NA	9.60598e-05	0.0065056	NA	NA	0.0252477	7.38465e-05	NA	NA	0.000286592
NW_020868503.1-35267-4	NA	0.301833	NA	0.00113172	NA	0.411199	NA	0.00154179	NA	0.00097318	NA	3.64894e-06	NA	0.110726	NA	0.000253399
NW_020868504.1-10240-9	0.000108618	NA	0.22932	NA	0.00039292	NA	0.829553	NA	2.02119e-05	NA	0.0426723	NA	3.39196e-05	NA	0.0716128	NA
NW_020868504.1-70600-26	NA	0.0147302	NA	16.0545	NA	0.000150319	NA	0.163832	NA	0.000917517	NA	1	NA	8.40813e-05	NA	0.0916401
NW_020868504.1-95007-8	NA	0.000418857	NA	0.170681	NA	0.00136484	NA	0.556162	NA	0.000177666	NA	0.0723975	NA	0.000112367	NA	0.0457887
NW_020868505.1-609685-16	NA	0	NA	NA	NA	0	NA	NA	NA	0	NA	NA	NA	0	NA	NA
NW_020868506.1-320160-16	NA	1	NA	0.000110445	NA	1	NA	0.000110445	NA	1	NA	0.000110445	NA	1	NA	0.000110445
NW_020868506.1-347319-1	NA	1	NA	0.000594397	NA	0.298355	NA	0.000177341	NA	1	NA	0.000594397	NA	0.0441353	NA	2.62339e-05
NW_020868506.1-390456-6	0.664811	NA	0.00282524	NA	1.08677	NA	0.00461844	NA	0.138793	NA	0.000589825	NA	0.087469	NA	0.000371716	NA
NW_020868506.1-597029-16	NA	0.129992	NA	0.00011927	NA	0.0402726	NA	0.000332557	NA	0.00226757	NA	0.000299597	NA	1.35319	NA	0.00124157
NW_020868506.1-719425-3	NA	NA	NA	0	NA	NA	NA	0	NA	NA	NA	0	NA	NA	NA	0
NW_020868506.1-793781-4	0.0491728	NA	NA	0.00353787	0.106125	NA	NA	0.00763546	0.0530197	NA	NA	0.00381465	0.211209	NA	NA	0.015196
NW_020868506.1-831837-25	NA	0.0532583	NA	9.00841	NA	0.00916529	NA	1.33186	NA	0.00256176	NA	0.433311	NA	0.00113614	NA	0.192173
NW_020868506.1-1109140-14	NA	0.000451215	NA	1	NA	1.13576e-05	NA	0.025171	NA	0.000749078	NA	1.66013	NA	0.00499424	NA	11.0684
NW_020868507.1-133486-12	0.00124636	NA	1	NA	0.00124636	NA	1	NA	0.00124636	NA	1	NA	0.00054746	NA	0.439246	NA
NW_020868507.1-136628-5	0.0201586	NA	40.9718	NA	0.0185381	NA	37.6781	NA	1.7658e-06	NA	0.00358895	NA	9.42981e-05	NA	0.191658	NA
NW_020868507.1-495153-15	0.496887	NA	NA	0.00641069	0.237417	NA	NA	0.00397265	0.0941647	NA	NA	0.00121489	0.383914	NA	NA	0.00495315
NW_020868508.1-20237-1	NA	NA	0.000113718	0.0549822	NA	NA	0.000919234	0.444444	NA	NA	0.0047468	2.29505	NA	NA	0.00319908	1.54674
NW_020868508.1-52581-13	NA	0.00368662	NA	7.49296	NA	0.0212171	NA	43.1231	NA	0.000460781	NA	0.936524	NA	0.000543157	NA	0.750579
NW_020868509.1-10450-25	0.113695	NA	0.0015252	NA	0.343093	NA	0.00508384	NA	0.4613	NA	0.00618826	NA	0.0124888	NA	0.000167535	NA
NW_020868509.1-28720-14	0.00111586	NA	NA	0.00404354	0.010413	NA	NA	0.0377334	0.0271878	NA	NA	0.0985202	4.71137e-05	NA	NA	0.000170726
NW_020868510.1-4385-15	NA	NA	1.39301	0.000792762	NA	NA	0.0309639	1.76216e-05	NA	NA	0.489399	9.06658e-05	NA	NA	0.40347	0.000229615
NW_020868511.1-125766-5	NA	NA	0	NA	NA	NA	0	NA	NA	NA	0	NA	NA	NA	0	NA
NW_020868512.1-147886-3	0.050625	NA	0.00038316	NA	1	NA	0.00407424	NA	0.00100278	NA	4.08556e-06	NA	1.1236	NA	0.00457782	NA
NW_020868512.1-205272-16	NA	0.0469184	NA	2.85658	NA	0.00758534	NA	0.461826	NA	0.0171556	NA	1.0445	NA	0.0106092	NA	0.645929
NW_020868512.1-371968-15	0.17012	NA	NA	0.00147186	0.241265	NA	NA	0.0020874	2.19221	NA	NA	0.0189668	0.440796	NA	NA	0.00381373
NW_020868512.1-645683-21	0.00122068	NA	0.00095533	NA	0.0840679	NA	0.0608618	NA	0.00123561	NA	0.000967015	NA	0.00223676	NA	0.00175054	NA
NW_020868512.1-662831-4	NA	0.405309	NA	0.00938972	NA	0.000128937	NA	2.98705e-06	NA	0.0173497	NA	0.000401938	NA	0.0635452	NA	0.00147214
NW_020868512.1-664400-3	0.184728	NA	0.184728	NA	0.0239012	NA	0.0239012	NA	0.103942	NA	0.103942	NA	0.0503554	NA	0.0503554	NA
NW_020868512.1-690110-6	1	NA	0.000917517	NA	1	NA	0.000917517	NA	0.881299	NA	0.00121988	NA	0.655329	NA	0.000601275	NA
NW_020868512.1-691833-27	NA	1	NA	0.000879362	NA	0.654526	NA	0.000575565	NA	2.78936	NA	0.00245286	NA	1.59742	NA	0.00140471
NW_020868512.1-733606-22	NA	0.000525447	NA	2.95861e-06	NA	1.98334	NA	0.0111675	NA	0.643673	NA	0.00362429	NA	4.33332	NA	0.0243994
NW_020868512.1-739497-6	NA	0	NA	NA	NA	0	NA	NA	NA	0	NA	NA	NA	0.00112896	NA	NA
NW_020868512.1-813878-1	NA	0.0118043	NA	1	NA	0.0118043	NA	1	NA	0.00644264	NA	0.545789	NA	0.000261995	NA	0.0221949
NW_020868513.1-69419-6	1	NA	9.39553e-05	NA	1	NA	9.39553e-05	NA	0.0244141	NA	2.29383e-06	NA	2.12674	NA	0.000199818	NA
NW_020868514.1-130510-24	0.000230787	0.602241	NA	NA	0.00311038	8.11656	NA	NA	0.000252981	0.660156	NA	NA	1.2017e-05	0.0313585	NA	NA
NW_020868514.1-136897-15	0.00142979	NA	0.823556	NA	0.00153403	NA	0.525625	NA	1.56684e-05	NA	0.009025	NA	3.13585e-06	NA	0.00180625	NA
NW_020868514.1-171969-15	NA	0.000733484	NA	0.645903	NA	6.15475e-06	NA	0.00541985	NA	0.000191866	NA	0.168956	NA	1.53869e-06	NA	0.00135496
NW_020868514.1-177428-8	NA	0.00558353	NA	0.328089	NA	0.00573662	NA	0.337084	NA	2.82294e-05	NA	0.00165876	NA	1.65619e-05	NA	0.00097318
NW_020868514.1-216989-23	NA	NA	6.08095e-06	0.00116795	NA	NA	1.65531e-06	0.000317931	NA	NA	0.000146782	0.0281921	NA	NA	4.59807e-06	0.000883141
NW_020868515.1-132289-21	NA	0.00420511	NA	0.674104	NA	0.00329497	NA	0.528203	NA	0.000739314	NA	0.118517	NA	0.00815603	NA	1.30746
NW_020868515.1-255099-16	NA	1	NA	0.000879362	NA	1	NA	0.000879362	NA	0.417101	NA	7.48068e-05	NA	0.00482253	NA	4.24075e-06
NW_020868515.1-326772-7	NA	0.000551267	0.291134	NA	NA	7.50159e-05	0.0396172	NA	NA	0.000616809	0.325748	NA	NA	0.00440465	2.32617	NA
NW_020868515.1-424914-15	0.0136234	NA	0.198723	NA	0.0543758	NA	0.793173	NA	0.00342797	NA	0.0500034	NA	0.00376075	NA	0.0548575	NA
NW_020868515.1-466012-13	0.023104	NA	8.34054	NA	0.00191752	NA	0.692224	NA	0.00600217	NA	2.16678	NA	0.005184	NA	1.87142	NA
NW_020868515.1-595990-12	NA	0.0130639	NA	10.7438	NA	0.000577705	NA	0.579788	NA	0.000177082	NA	0.17772	NA	1.87712e-05	NA	0.0188389
NW_020868515.1-630072-27	NA	0.0874083	NA	1.77045	NA	0.00128238	NA	0.0259745	NA	0.126232	NA	2.55683	NA	0.0879874	NA	1.78218
NW_020868517.1-61455-3	NA	0.28735	NA	0.000311998	NA	0.153546	NA	0.000290487	NA	0.849402	NA	0.000922262	NA	0.570759	NA	0.000619717
NW_020868517.1-297158-5	0.00116317	NA	0.0502086	NA	0.00101864	NA	0.0439697	NA	0.00637569	NA	0.275208	NA	0.00149878	NA	0.0646953	NA
NW_020868518.1-61270-7	21.233	NA	NA	0.0114553	0.700576	NA	NA	0.000377965	0.00560849	NA	NA	3.02581e-06	11.3572	NA	NA	0.00612727
NW_020868519.1-229049-14	NA	3.44845	0.0425734	NA	NA	0.255025	0.00314846	NA	NA	0.092416	0.00114094	NA	NA	0.000121	1.49383e-06	NA
NW_020868519.1-403292-24	NA	NA	9.4709e-05	0.0759883	NA	NA	0.00154776	1.24182	NA	NA	0.0100228	8.04163	NA	NA	1.38912e-05	0.0111454
NW_020868519.1-538734-16	NA	0.724744	NA	0.00137231	NA	0.0207029	NA	3.92012e-05	NA	0.348015	NA	0.000658972	NA	0.570623	NA	0.00108048
NW_020868520.1-7777-9	NA	0.279814	NA	0.00145685	NA	2.61353	NA	0.0136074	NA	0.0286932	NA	0.000149391	NA	1.04507	NA	0.00544118
NW_020868520.1-61676-15	NA	NA	0.292518	0.00124311	NA	NA	0.130401	0.000554164	NA	NA	0.0692068	0.000294107	NA	NA	0.355699	0.00151161
NW_020868520.1-67099-14	0.000110445	NA	1	NA	0.000110445	NA	1	NA	0.000108332	NA	0.980862	NA	6.69963e-05	NA	0.606601	NA
NW_020868520.1-127307-3	8.36304	0.0180542	NA	NA	5.94964	0.0128441	NA	NA	2.67367	0.00577193	NA	NA	1.5067	0.00325268	NA	NA
NW_020868522.1-62796-4	NA	0.0127664	NA	0.571769	NA	0.0223279	NA	1	NA	0.00285672	NA	0.127944	NA	0.00332942	NA	0.149115
NW_020868522.1-130564-4	NA	1	NA	0.00657414	NA	1	NA	0.00657414	NA	0.47702	NA	0.003136	NA	1	NA	0.00657414
NW_020868522.1-179068-14	NA	0.0490226	NA	14.1436	NA	0.00217067	NA	0.626262	NA	0.000262465	NA	0.075724	NA	4.94455e-06	NA	0.00142656
NW_020868522.1-181474-7	NA	0.044379	0.000307987	NA	NA	0.000676406	4.69421e-06	NA	NA	0.0155844	0.000108155	NA	NA	0.368792	0.00255939	NA
NW_020868522.1-385566-2	NA	0.000198815	NA	0.00354382	NA	0.000687562	NA	0.00597291	NA	0.00115693	NA	0.0206219	NA	0.0117127	NA	0.208775
NW_020868522.1-465173-12	NA	NA	12.322	0.0153576	NA	NA	0.0166493	2.07511e-05	NA	NA	0.379254	0.000472688	NA	NA	1	0.00124636
NW_020868522.1-530062-8	NA	0.000132975	1	NA	NA	0.000132975	1	NA	NA	0.000132975	1	NA	NA	0.000132975	1	NA
NW_020868522.1-603318-14	0.0023556	NA	0.922558	NA	0.00230489	NA	0.902698	NA	0.00220512	NA	0.863624	NA	0.00141444	NA	0.553957	NA
NW_020868522.1-662065-25	NA	0.00419697	NA	0.0543872	NA	0.000141217	NA	0.00182998	NA	0.00297698	NA	0.0385777	NA	0.0083704	NA	0.108469
NW_020868522.1-728053-12	NA	0.525335	NA	0.00233482	NA	0.493366	NA	0.00219274	NA	0.206479	NA	0.000917686	NA	0.0344474	NA	0.000153099
NW_020868522.1-736792-13	NA	0.695476	NA	0.010153	NA	1.4165	NA	0.020679	NA	0.0340776	NA	0.000497487	NA	0.175031	NA	0.00255522
NW_020868522.1-767816-25	0.00191906	0.751592	NA	NA	0.00548524	2.14827	NA	NA	0.000186511	0.073046	NA	NA	0.000505411	0.197942	NA	NA
NW_020868522.1-777423-25	NA	0.142953	NA	0.000121256	NA	0.00211015	NA	1.78987e-06	NA	0.540199	NA	0.000458208	NA	0.535017	NA	0.000453812
NW_020868523.1-100055-22	NA	NA	0.00323916	0.0588701	NA	NA	0.00283129	0.0514573	NA	NA	0.00565281	0.102737	NA	NA	0.000914876	0.0166274
NW_020868523.1-224907-4	NA	NA	NA	0	NA	NA	NA	0	NA	NA	NA	0	NA	NA	NA	0
NW_020868523.1-321899-14	NA	0	NA	NA	NA	0	NA	NA	NA	0	NA	NA	NA	0	NA	NA
NW_020868523.1-495666-4	NA	0.366213	NA	0.0383136	NA	0.363248	NA	0.0380033	NA	0.063321	NA	0.0066247	NA	0.25205	NA	0.0263697
NW_020868523.1-497958-23	7.95757	0.0448063	NA	NA	0.0396569	0.000223294	NA	NA	0.733992	0.00413285	NA	NA	3.22249	0.0181447	NA	NA
NW_020868523.1-501151-22	0.190611	NA	NA	0.000486694	0.0494854	NA	NA	0.000126353	0.0675352	NA	NA	0.00017244	0.0467495	NA	NA	0.000119367
NW_020868525.1-8937-3	0.430258	NA	NA	0.275266	0.00274893	NA	NA	0.00175868	0.00142913	NA	NA	0.000914311	0.311426	NA	NA	0.199241
NW_020868525.1-93662-23	NA	1	NA	0.000433673	NA	1	NA	0.000433673	NA	1	NA	0.000433673	NA	0.00615148	NA	2.66773e-06
NW_020868525.1-191516-26	NA	NA	1	0.000539506	NA	NA	0.0392983	2.12016e-05	NA	NA	1	0.000539506	NA	NA	1	0.000539506
NW_020868525.1-209722-12	0.00280485	NA	0.453636	NA	0.00190834	NA	0.308642	NA	0.00195576	NA	0.31631	NA	0.00161869	NA	0.261796	NA
NW_020868525.1-477986-7	1	0.00197985	NA	NA	6.19145	0.0122581	NA	NA	0.00044634	8.83686e-07	NA	NA	0.375372	0.00074318	NA	NA
NW_020868525.1-757479-16	0.230008	NA	0.000211037	NA	0.277951	NA	0.000255025	NA	0.395958	NA	0.000363298	NA	0.510204	NA	0.000468121	NA
NW_020868525.1-783232-24	2.0816	NA	NA	0.0186643	0.391167	NA	NA	0.00350734	4.48069	NA	NA	0.0401753	0.64	NA	NA	0.00573846
NW_020868527.1-184631-4	0.00197985	NA	1	NA	0.000930205	NA	0.469836	NA	0.00126859	NA	0.640751	NA	1.09097e-08	NA	5.51037e-06	NA
NW_020868528.1-14233-13	0.0709413	NA	0.291901	NA	0.00107884	NA	0.00443906	NA	0.0451356	NA	0.185719	NA	0.0137356	NA	0.0565178	NA
NW_020868528.1-100766-27	NA	NA	NA	0	NA	NA	NA	0	NA	NA	NA	0	NA	NA	NA	0
NW_020868529.1-27653-7	0.00113559	NA	NA	1	0.00658457	NA	NA	5.79835	0.0100538	NA	NA	8.85336	0.0214852	NA	NA	18.9198
NW_020868529.1-39936-5	0.000377705	NA	1.58002e-05	NA	0.208319	NA	0.00871441	NA	0.00689545	NA	0.000288451	NA	0.0131885	NA	0.000551701	NA
NW_020868529.1-72761-16	NA	0.00146673	NA	0.49	NA	0.00407424	NA	1	NA	0.0011589	NA	0.284444	NA	0.000679323	NA	0.166736
NW_020868529.1-144097-25	1	0.00180926	NA	NA	1	0.00180926	NA	NA	0.622861	0.00112692	NA	NA	0.706753	0.0012787	NA	NA
NW_020868529.1-219564-22	NA	0.000106195	NA	1	NA	0.000106195	NA	1	NA	0.00130089	NA	12.25	NA	0.00023894	NA	2.25
NW_020868530.1-1598-4	NA	66.5636	0.0300345	NA	NA	0.33284	0.000150183	NA	NA	7.53608	0.0034004	NA	NA	6.08286	0.00274468	NA
NW_020868530.1-82907-14	NA	0.000635723	NA	0.749479	NA	0.000358568	NA	0.42273	NA	0.000789334	NA	0.930577	NA	4.07117e-05	NA	0.0479966
NW_020868530.1-228887-13	0	NA	NA	NA	0	NA	NA	NA	0	NA	NA	NA	0	NA	NA	NA
NW_020868530.1-340602-12	1	NA	0.000383214	NA	1	NA	0.000383214	NA	0.430664	NA	0.000165037	NA	0.417101	NA	0.000159839	NA
NW_020868530.1-440641-1	0.000202743	0.0223279	NA	NA	1.72751e-06	0.00019025	NA	NA	0.000380101	0.0418602	NA	NA	0.00139498	0.153628	NA	NA
NW_020868531.1-201671-8	NA	0.0742097	NA	41.0165	NA	0.000569971	NA	0.315029	NA	0.000647085	NA	0.357651	NA	0.00344507	NA	1.90413
NW_020868533.1-38887-26	NA	0.0496488	NA	3.40091	NA	0.0875555	NA	5.9975	NA	0.00141825	NA	0.0971496	NA	8.44702e-05	NA	0.00578616
NW_020868533.1-496059-7	NA	0	0	NA	NA	0.00719382	0.450406	NA	NA	0.0050356	0.315279	NA	NA	0.00124296	0.0778221	NA
NW_020868533.1-510254-16	NA	162.855	NA	0.0197776	NA	45.2225	NA	0.00549196	NA	14.1486	NA	0.00171825	NA	61.2414	NA	0.00743734
NW_020868536.1-223838-15	NA	0.00682874	NA	0.401257	NA	0.000612907	NA	0.0360144	NA	0.00220091	NA	0.129326	NA	1.03512e-06	NA	6.08238e-05
NW_020868536.1-243774-23	NA	0.592433	NA	0.00295824	NA	0.172351	NA	0.000860612	NA	0.00179982	NA	8.98716e-06	NA	0.528926	NA	0.00264112
NW_020868536.1-252114-21	0.0230868	NA	NA	0.00019872	0.303862	NA	NA	0.0026155	0.494462	NA	NA	0.0042561	0.0025652	NA	NA	2.208e-05
NW_020868536.1-263215-13	0.0390206	NA	0.00337653	NA	0.0354559	NA	0.00306807	NA	0.0940301	NA	0.00813661	NA	0.0391946	NA	0.00339159	NA
NW_020868536.1-306493-26	0.000282981	NA	0.0554048	NA	0.00666603	NA	1.30514	NA	0.00235588	NA	0.461259	NA	0.00191108	NA	0.37417	NA
NW_020868536.1-317298-24	0.000904913	NA	NA	0.00427132	0.0382897	NA	NA	0.180733	0.00145262	NA	NA	0.0068566	0.000382897	NA	NA	0.00180733
NW_020868536.1-343022-27	NA	NA	4.17161e-05	0.00323337	NA	NA	6.25121e-05	0.00484525	NA	NA	4.01784e-06	0.000311419	NA	NA	0.000392905	0.0304537
NW_020868536.1-420912-9	NA	0.000204082	NA	0.01	NA	0.000342779	NA	0.0167962	NA	0.00108335	NA	0.0530842	NA	0.000437407	NA	0.021433
NW_020868537.1-2563-6	1	0.000473653	NA	NA	1	0.000473653	NA	NA	1	0.000473653	NA	NA	1	0.000473653	NA	NA
NW_020868537.1-288940-7	NA	9.14059e-06	NA	0.000208586	NA	0.00189539	NA	0.0432525	NA	0.000110696	NA	0.00252606	NA	0.0013964	NA	0.0318657
NW_020868537.1-297267-15	NA	NA	NA	0	NA	NA	NA	0	NA	NA	NA	0.00219961	NA	NA	NA	0
NW_020868537.1-594127-12	NA	0.00354277	NA	0.301489	NA	0.00118827	NA	0.101121	NA	0.000217319	NA	0.0184938	NA	0.00195587	NA	0.166444
NW_020868537.1-634701-4	NA	0.00270543	NA	0.457612	NA	0.00931019	NA	1.57478	NA	0.0423067	NA	7.156	NA	0.00064044	NA	0.108328
NW_020868537.1-796829-27	NA	1	NA	0.00563065	NA	0.600736	NA	0.00338253	NA	0.101157	NA	0.000569578	NA	0.0725446	NA	0.000408473
NW_020868538.1-279591-16	NA	0.000137737	1	NA	NA	0.000137737	1	NA	NA	0.000413549	3.00245	NA	NA	0.000137737	1	NA
NW_020868539.1-84425-4	1	NA	NA	0.000137737	1	NA	NA	0.000137737	61.5413	NA	NA	0.00847651	0.0107015	NA	NA	1.474e-06
NW_020868539.1-134792-22	NA	0.0753829	NA	1.05279	NA	0.00872752	NA	0.121887	NA	0.00525712	NA	0.0734202	NA	0.0209183	NA	0.271524
NW_020868539.1-313121-8	NA	NA	NA	0	NA	NA	NA	0	NA	NA	NA	0	NA	NA	NA	0
NW_020868539.1-336669-4	NA	0.260096	NA	0.282213	NA	0.090047	NA	0.0977041	NA	0.0683645	NA	0.0741778	NA	0.0813289	NA	0.0835774
NW_020868539.1-338638-14	0.000202365	0.0700692	NA	NA	3.35887e-05	0.0116301	NA	NA	0.00176772	0.612076	NA	NA	0.00426826	1.47789	NA	NA
NW_020868539.1-362128-22	NA	0.00371498	NA	6.25	NA	0.00738663	NA	8.28375	NA	5.07888e-06	NA	0.00854459	NA	0.00295877	NA	4.97777
NW_020868539.1-422229-12	1	NA	0.00029536	NA	0.206612	NA	0.000257513	NA	0.703434	NA	0.000876734	NA	0.254418	NA	0.000317097	NA
NW_020868540.1-117202-14	NA	0.000221251	NA	0.203772	NA	0.00020913	NA	0.192608	NA	0.00289624	NA	2.66744	NA	0.00108578	NA	1
NW_020868540.1-138910-4	NA	0.000257857	0.105075	NA	NA	0.000750374	0.305772	NA	NA	2.03673e-05	0.00829952	NA	NA	0.00119231	0.485856	NA
NW_020868541.1-146362-27	NA	NA	0.017689	0.000218383	NA	NA	0.092416	0.00114094	NA	NA	0.502681	0.00620594	NA	NA	0.378225	0.00466944
NW_020868541.1-207847-24	NA	0.00011478	NA	1	NA	0.00011478	NA	1	NA	0.000812371	NA	7.07761	NA	0.000194542	NA	1.69491
NW_020868541.1-266214-3	NA	NA	0.0386806	0.000996381	NA	NA	0.0451908	0.00116408	NA	NA	1.34849	0.0347359	NA	NA	0.100759	0.00259548
NW_020868541.1-311813-9	NA	0.000997014	NA	0.13777	NA	0.000208266	NA	0.0287787	NA	0.000969793	NA	0.134008	NA	0.0015858	NA	0.219129
NW_020868541.1-360580-26	NA	0.00769967	NA	0.303984	NA	0.000922323	NA	0.0364134	NA	7.35773e-05	NA	0.00290484	NA	0.00303157	NA	0.119687
NW_020868542.1-41801-8	NA	0.10476	NA	0.0192417	NA	0.318848	NA	0.058564	NA	0.000529	NA	9.71633e-05	NA	0.0294694	NA	0.00541276
NW_020868542.1-218486-7	NA	0.864138	NA	0.0138019	NA	0.209049	NA	0.00333891	NA	0.0504447	NA	0.000805695	NA	0.111706	NA	0.00178415
NW_020868542.1-235869-15	5.831	0.00286892	NA	NA	0.0143558	7.06322e-06	NA	NA	1	0.000492012	NA	NA	1.48009	0.000728222	NA	NA
NW_020868542.1-502640-15	1.21024	NA	0.0621937	NA	0.349174	NA	0.0179439	NA	1.06934	NA	0.0549532	NA	0.769418	NA	0.0395401	NA
NW_020868542.1-580639-7	NA	0	NA	NA	NA	3.364e-05	NA	NA	NA	0.0234396	NA	NA	NA	0.00591361	NA	NA
NW_020868542.1-666982-3	NA	0.000879362	1	NA	NA	0.000879362	1	NA	NA	0.00112672	1.2813	NA	NA	0.00120404	1.36923	NA
NW_020868542.1-681715-6	NA	0.014677	0.00082341	NA	NA	0.853332	0.0478735	NA	NA	0.184698	0.0103619	NA	NA	0.37328	0.0209417	NA
NW_020868545.1-64044-2	NA	0.108295	NA	0.000180266	NA	2.36626	NA	0.00393884	NA	0.188073	NA	0.000313063	NA	1.11001	NA	0.00184771
NW_020868545.1-79164-24	NA	0.00500767	NA	0.067314	NA	0.0148979	NA	0.200259	NA	0.000389179	NA	0.00523141	NA	7.2717e-05	NA	0.000977474
NW_020868546.1-23499-26	NA	0.00626275	NA	0.149712	NA	0.0183628	NA	0.438965	NA	0.00186992	NA	0.0447006	NA	0.00221814	NA	0.0530247
NW_020868547.1-188586-5	1	0.00908023	NA	NA	0.286902	0.00260514	NA	NA	0.338269	0.00307156	NA	NA	0.243151	0.00220787	NA	NA
NW_020868547.1-354426-25	0.21085	NA	0.000350977	NA	0.0242152	NA	4.03082e-05	NA	0.181493	NA	0.000302111	NA	0.227568	NA	0.000378806	NA
NW_020868547.1-355494-23	NA	1	NA	0.000879362	NA	1	NA	0.000879362	NA	6.26737	NA	0.00551129	NA	4.82253e-05	NA	4.24075e-08
NW_020868547.1-393078-22	NA	NA	0.00025921	NA	NA	NA	2.116e-05	NA	NA	NA	0	NA	NA	NA	3.844e-05	NA
NW_020868547.1-516925-25	NA	0.096743	NA	0.0819561	NA	0.11287	NA	0.0883342	NA	0.138516	NA	0.108406	NA	0.000653546	NA	0.000511479
NW_020868548.1-49236-8	NA	NA	0.000383214	1	NA	NA	0.000383214	1	NA	NA	0.000383214	1	NA	NA	0.000383214	1
NW_020868548.1-78810-23	0.0713755	NA	NA	0.0183585	0.245121	NA	NA	0.0630475	0.023151	NA	NA	0.00595468	0.0197584	NA	NA	0.00508207
NW_020868548.1-115571-6	NA	NA	2.80412	0.073696	NA	NA	0.0215953	0.000567552	NA	NA	0.111111	0.00292014	NA	NA	0.123884	0.00325583
NW_020868548.1-132997-12	0.000628254	NA	0.391843	NA	0.000411311	NA	0.256536	NA	2.19042e-05	NA	0.0136617	NA	1.48083e-05	NA	0.00923596	NA
NW_020868548.1-394502-26	NA	1.25427	0.00640617	NA	NA	2.81455	0.0143753	NA	NA	0.228733	0.00116826	NA	NA	3.02979	0.0154747	NA
NW_020868548.1-591314-3	0.36132	NA	NA	0.0421976	1.4087	NA	NA	0.164518	0.359906	NA	NA	0.0420324	0.412076	NA	NA	0.0481253
NW_020868549.1-349866-25	1	9.00449e-05	NA	NA	1	9.00449e-05	NA	NA	1.3694	0.000123307	NA	NA	1.79674	0.000161787	NA	NA
NW_020868549.1-540167-23	NA	0.000996407	NA	1	NA	0.000996407	NA	1	NA	0.000996407	NA	1	NA	9.40264e-05	NA	0.0943654
NW_020868549.1-569748-1	NA	0.000492012	NA	1	NA	0.000492012	NA	1	NA	0.00491704	NA	9.99376	NA	9.03695e-05	NA	0.183673
NW_020868551.1-73856-13	1	NA	0.0011866	NA	1	NA	0.0011866	NA	2.10381	NA	0.00249638	NA	1.43568	NA	0.00170358	NA
NW_020868553.1-100893-23	3.87443e-05	NA	NA	0.093025	0.000416493	NA	NA	1	1.1339e-05	NA	NA	0.027225	4.26489e-05	NA	NA	0.1024
NW_020868553.1-105351-24	NA	NA	0	NA	NA	NA	0	NA	NA	NA	7.84e-06	NA	NA	NA	0	NA
NW_020868553.1-106959-24	NA	0.234352	0.00201719	NA	NA	0.739316	0.00636368	NA	NA	0.203508	0.0017517	NA	NA	0.335826	0.00289063	NA
NW_020868553.1-264510-6	NA	1	NA	0.000451215	NA	1	NA	0.000451215	NA	4.17495	NA	0.0018838	NA	1.72266	NA	0.000777289
NW_020868555.1-40686-3	0.0131274	NA	12.6572	NA	0.0235272	NA	22.6845	NA	0.00166236	NA	1.60282	NA	0.00124619	NA	1.20155	NA
NW_020868555.1-142940-2	NA	0.198924	NA	9.42211e-05	NA	1	NA	0.000473653	NA	5.68811	NA	0.00269419	NA	0.0149	NA	7.05745e-06
NW_020868555.1-154519-13	NA	3.1588e-05	NA	0.0189765	NA	2.92914e-05	NA	0.0175968	NA	0.00319399	NA	1.91879	NA	7.10729e-05	NA	0.0426971
NW_020868556.1-257496-25	NA	1	NA	0.000110445	NA	1	NA	0.000110445	NA	1	NA	0.000110445	NA	1	NA	0.000110445
NW_020868556.1-373139-15	0.406793	NA	0.0260981	NA	0.448854	NA	0.0287965	NA	0.297324	NA	0.0190751	NA	0.0990334	NA	0.00635356	NA
NW_020868556.1-388992-27	0.0198996	NA	NA	2.16065e-05	1.07665	NA	NA	0.00181995	0.684899	NA	NA	0.000743648	0.619108	NA	NA	0.000357324
NW_020868556.1-419055-12	0.754935	NA	NA	0.00808848	0.458291	NA	NA	0.0049102	0.199537	NA	NA	0.00213786	0.630822	NA	NA	0.00675872
NW_020868556.1-421756-14	NA	NA	0.375802	0.124594	NA	NA	0.487398	0.161592	NA	NA	0.00256334	0.000849852	NA	NA	0.000210385	6.97512e-05
NW_020868557.1-30616-24	NA	0.0011866	NA	1	NA	0.0011866	NA	1	NA	6.84852e-07	NA	0.000577154	NA	1.88762e-05	NA	0.0159078
NW_020868557.1-135369-7	0.0129174	NA	NA	15.0762	0.0117918	NA	NA	70.1406	0.00130044	NA	NA	7.73535	0.0259082	NA	NA	154.109
NW_020868557.1-235526-9	1	9.79504e-05	NA	NA	1	9.79504e-05	NA	NA	6.55987	0.000642542	NA	NA	123.255	0.0120729	NA	NA
NW_020868557.1-264885-9	NA	0.00368784	NA	0.00106082	NA	0.0219322	NA	0.00630888	NA	0.00616029	NA	0.00177204	NA	0.0178951	NA	0.00514761
NW_020868557.1-322899-3	NA	9.39553e-05	NA	1	NA	9.39553e-05	NA	1	NA	4.99545e-07	NA	0.00531684	NA	9.39553e-05	NA	1
NW_020868557.1-408576-27	NA	0.00010203	NA	1	NA	0.00010203	NA	1	NA	0.00010203	NA	1	NA	3.31497e-05	NA	0.3249
NW_020868557.1-453836-22	1	NA	NA	0.000492012	1	NA	NA	0.000492012	1	NA	NA	0.000492012	3.53509	NA	NA	0.00173931
NW_020868557.1-521487-23	NA	0.000492012	NA	1	NA	0.000377193	NA	1	NA	0.000492012	NA	1	NA	0.000201876	NA	0.410308
NW_020868557.1-608539-15	1.9415	0.0129484	NA	NA	0.483531	0.00322481	NA	NA	0.00339634	2.26512e-05	NA	NA	0.00355248	2.36925e-05	NA	NA
NW_020868557.1-731921-25	0.00187188	NA	1.03461	NA	0.0378853	NA	20.9396	NA	0.000348247	NA	0.19248	NA	6.26043e-06	NA	0.00346021	NA
NW_020868557.1-780146-16	0	NA	NA	NA	8.1e-05	NA	NA	NA	0	NA	NA	NA	0	NA	NA	NA
NW_020868557.1-781908-27	NA	0.318476	NA	0.0104079	NA	0.0807287	NA	0.00263824	NA	0.155126	NA	0.00506956	NA	0.000682605	NA	2.23077e-05
NW_020868560.1-19964-22	NA	1	NA	0.0011866	NA	1	NA	0.0011866	NA	0.481211	NA	0.000571006	NA	0.0313918	NA	3.72495e-05
NW_020868560.1-119374-23	0.00241181	NA	0.151004	NA	0.0010018	NA	0.062723	NA	0.0022274	NA	0.139458	NA	0.00583216	NA	0.365152	NA
NW_020868561.1-60137-14	NA	0.000416493	NA	1	NA	0.000416493	NA	1	NA	2.01583e-05	NA	0.0484	NA	0.000416493	NA	1
NW_020868561.1-111283-24	NA	0.0222598	NA	3.07591	NA	0.0187217	NA	2.58701	NA	0.000181033	NA	0.0250156	NA	0.00783963	NA	1.0833
NW_020868561.1-133068-4	0.000258345	NA	NA	0.238696	1.94678e-05	NA	NA	0.00762445	2.98417e-05	NA	NA	0.0116874	9.2814e-06	NA	NA	0.00363501
NW_020868562.1-179597-21	1	NA	NA	0.00130769	0.546498	NA	NA	0.000714652	0.260129	NA	NA	0.00034017	4.06906	NA	NA	0.00532109
NW_020868562.1-179773-26	1.26309	0.00272677	NA	NA	0.0883857	0.000190808	NA	NA	0.0214319	4.62673e-05	NA	NA	1.56814	0.0033853	NA	NA
NW_020868563.1-29383-12	0.00345713	0.000289724	NA	NA	0.218749	0.0183322	NA	NA	0.0346673	0.00378332	NA	NA	0.0139335	0.00116769	NA	NA
NW_020868563.1-91295-16	NA	0.00457924	NA	0.164737	NA	0.00158287	NA	0.0569435	NA	0.000240791	NA	0.00866241	NA	0.0188257	NA	0.677252
NW_020868563.1-235115-13	0.00914117	NA	NA	0.0025631	0.0368968	NA	NA	0.0103455	0.00385676	NA	NA	0.0010814	3.01199e-05	NA	NA	8.44534e-06
NW_020868563.1-332511-5	0.370373	NA	0.00257036	NA	0.00114313	NA	7.93321e-06	NA	0.137353	NA	0.000805573	NA	0.269211	NA	0.00186831	NA
NW_020868563.1-383891-13	NA	1	NA	0.0117509	NA	1	NA	0.0117509	NA	4.02868	NA	0.0473407	NA	0.0515262	NA	0.000605481
NW_020868563.1-384087-26	0.000225368	NA	0.499468	NA	0.00616751	NA	13.6687	NA	4.13941e-05	NA	0.0917391	NA	1.42778e-05	NA	0.0316429	NA
NW_020868564.1-69132-15	0.000928248	NA	NA	2.78766e-05	0.124427	NA	NA	0.00373672	0.276034	NA	NA	0.00828969	0.0279662	NA	NA	0.000839864
NW_020868564.1-180343-4	NA	0.000231144	NA	0.0462902	NA	0.00589311	NA	1.18019	NA	0.000467745	NA	0.0936731	NA	5.54819e-06	NA	0.00111111
NW_020868564.1-217883-12	0.133347	NA	0.212697	NA	0.000853004	NA	0.00136059	NA	0.0249754	NA	0.0398372	NA	0.0143691	NA	0.0172864	NA
NW_020868566.1-149498-16	0.00630145	NA	NA	0.00531364	0.0406376	NA	NA	0.0342672	0.0872513	NA	NA	0.0735738	0.050712	NA	NA	0.0466553
NW_020868566.1-154409-27	NA	0.118444	NA	0.0917342	NA	0.0190453	NA	0.0147504	NA	0.166142	NA	0.128676	NA	0.0465549	NA	0.0360564
NW_020868566.1-239417-4	1	NA	NA	0.00277008	1	NA	NA	0.00277008	0.044944	NA	NA	0.000124499	0.013456	NA	NA	3.72742e-05
NW_020868566.1-450006-15	NA	NA	0.261903	0.000756395	NA	NA	0.2599	0.00075061	NA	NA	0.923106	0.002666	NA	NA	0.0183045	5.28647e-05
NW_020868567.1-182225-14	NA	NA	6.46491	0.0165071	NA	NA	8.24323	0.0210477	NA	NA	0.000622404	1.5892e-06	NA	NA	0.154395	0.000394222
NW_020868567.1-190010-6	0.000131075	0.0787432	NA	NA	0.0243734	14.6423	NA	NA	1.64764e-05	0.00989822	NA	NA	0.00210674	1.26562	NA	NA
NW_020868567.1-218159-9	0.00463819	NA	NA	0.1084	0.00271902	NA	NA	0.0570442	0.000192901	NA	NA	0.004047	0.00203202	NA	NA	0.0426312
NW_020868567.1-222566-13	0.00847546	NA	NA	0.0895162	0.0224196	NA	NA	0.236792	0.00765368	NA	NA	0.0808367	0.0196887	NA	NA	0.207948
NW_020868567.1-225293-5	0.0774694	0.000315629	NA	NA	0.113344	0.000461793	NA	NA	0.219336	0.000893628	NA	NA	0.2401	0.000978225	NA	NA
NW_020868567.1-236208-23	NA	1	0.00789435	NA	NA	1	0.00789435	NA	NA	0.0553633	0.000384133	NA	NA	0.0144235	0.000113865	NA
NW_020868568.1-127350-4	NA	1	NA	9.00449e-05	NA	0.449185	NA	4.04468e-05	NA	3.50566	NA	0.000315667	NA	1	NA	9.00449e-05
NW_020868568.1-269109-13	1	0.000879362	NA	NA	1	0.000879362	NA	NA	1.58865	0.001397	NA	NA	0.000976562	8.58752e-07	NA	NA
NW_020868568.1-274244-13	3.25287	NA	NA	0.00541468	0.338297	NA	NA	0.000563124	0.0143755	NA	NA	2.39293e-05	0.101683	NA	NA	0.00016926
NW_020868568.1-296283-13	NA	0.000383214	NA	1	NA	0.000383214	NA	1	NA	2.19966e-05	NA	0.00390625	NA	2.70383e-05	NA	0.0705566
NW_020868568.1-339777-26	NA	2.13909	NA	0.214253	NA	1.30286	NA	0.130496	NA	0.130969	NA	0.013118	NA	0.564999	NA	0.0565909
NW_020868568.1-369791-15	0.185975	NA	0.0524691	NA	0.0450139	NA	0.0126998	NA	0.148322	NA	0.041846	NA	0.122268	NA	0.0344955	NA
NW_020868568.1-480076-22	NA	NA	0	NA	NA	NA	0	NA	NA	NA	0	NA	NA	NA	0	NA
NW_020868568.1-626134-14	NA	1.05245	0.0292553	NA	NA	0.00239956	6.67011e-05	NA	NA	1.50831	0.0419268	NA	NA	1.09304	0.0303835	NA
NW_020868568.1-692659-8	1	NA	0.000879362	NA	1	NA	0.000879362	NA	1	NA	0.000879362	NA	0.165039	NA	0.000145129	NA
NW_020868569.1-32436-13	1.94644	NA	0.00729816	NA	1.4135	NA	0.00529993	NA	0.201487	NA	0.000755477	NA	0.19226	NA	0.000720879	NA
NW_020868569.1-260619-26	NA	0.0225038	NA	0.29162	NA	0.0620217	NA	0.80372	NA	2.88018e-05	NA	0.000373233	NA	0.00134488	NA	0.0174279
NW_020868569.1-384985-9	NA	0.000280426	NA	0.246942	NA	0.000540945	NA	0.476354	NA	0.00311584	NA	2.7438	NA	0.000260038	NA	0.228989
NW_020868569.1-522897-5	NA	0.00310408	NA	0.317344	NA	0.000527485	NA	0.0539272	NA	0.000246939	NA	0.0252457	NA	0.00442006	NA	0.451883
NW_020868570.1-61730-27	0.125482	0.0322753	NA	NA	0.0445191	0.0114508	NA	NA	0.00165757	0.000426343	NA	NA	8.83141e-06	2.27153e-06	NA	NA
NW_020868570.1-246956-26	NA	0.00264132	NA	0.334583	NA	6.31803e-05	NA	0.00800323	NA	7.58781e-07	NA	9.61169e-05	NA	0.00122927	NA	0.155715
NW_020868570.1-278666-9	0	NA	NA	NA	0	NA	NA	NA	0	NA	NA	NA	0	NA	NA	NA
NW_020868571.1-154640-2	0	NA	NA	NA	0	NA	NA	NA	0	NA	NA	NA	0	NA	NA	NA
NW_020868571.1-168761-9	NA	0.0146503	NA	8.09737	NA	0.00649442	NA	3.58954	NA	0.00311092	NA	1.71944	NA	8.52114e-06	NA	0.00470973
NW_020868571.1-168934-22	NA	0.00842663	NA	2.2474	NA	0.000681541	NA	0.181768	NA	3.16354e-05	NA	0.00843723	NA	8.13691e-05	NA	0.0217013
NW_020868571.1-215730-1	NA	NA	3.45818	0.0129664	NA	NA	2.53676	0.00951158	NA	NA	0.0712344	0.000267093	NA	NA	0.646672	0.0024247
NW_020868571.1-267132-14	NA	0.00042336	NA	0.275834	NA	0.00185984	NA	1.21175	NA	4.15109e-05	NA	0.0270459	NA	1.39954e-05	NA	0.00911848
NW_020868571.1-415897-12	NA	0.0525511	NA	0.555034	NA	0.00332579	NA	0.0351264	NA	0.005973	NA	0.0630857	NA	0.00300224	NA	0.0317091
NW_020868571.1-607227-16	NA	0.000876697	NA	0.0468272	NA	0.000863052	NA	0.0351909	NA	0.00624038	NA	0.254451	NA	0.00742475	NA	0.302744
NW_020868571.1-672126-26	NA	0.074631	NA	7.62987	NA	0.0352697	NA	3.60578	NA	0.0150669	NA	1.54036	NA	0.000260947	NA	0.0266778
NW_020868571.1-738727-15	NA	0.000429698	0.247506	NA	NA	0.00690977	3.98003	NA	NA	7.47504e-05	0.0430563	NA	NA	0.000180566	0.104006	NA
NW_020868571.1-823714-12	NA	0.0305067	NA	48.7708	NA	9.48208e-05	NA	0.151589	NA	0.00205258	NA	3.28144	NA	4.03868e-05	NA	0.064566
NW_020868571.1-824730-24	0.000433673	1	NA	NA	0.000210126	1	NA	NA	2.60521e-07	0.00060073	NA	NA	0.0016507	3.80632	NA	NA
NW_020868571.1-830088-13	1	NA	NA	0.00390293	1	NA	NA	0.00390293	0.0356362	NA	NA	0.000139086	0.0162693	NA	NA	6.34978e-05
NW_020868571.1-952523-15	NA	NA	0.00511584	0.320304	NA	NA	0.00832415	0.521176	NA	NA	0.000300892	0.0188389	NA	NA	0.000420255	0.0263122
NW_020868571.1-1122189-25	NA	0.0112187	NA	3.71357	NA	0.00141051	NA	0.466901	NA	0.00031039	NA	0.102744	NA	6.77118e-05	NA	0.0224137
NW_020868572.1-176060-9	0.00647858	1	NA	NA	0.00693993	1	NA	NA	0.000423652	0.0610456	NA	NA	0.0014376	0.207149	NA	NA
NW_020868572.1-228137-26	NA	0.000852425	NA	0.394859	NA	0.0010866	NA	0.503333	NA	7.40277e-06	NA	0.0034291	NA	0.000792414	NA	0.367061
NW_020868572.1-270700-24	1	0.00315723	NA	NA	1	0.00315723	NA	NA	3.43503	0.0108452	NA	NA	0.977571	0.00308642	NA	NA
NW_020868572.1-285883-21	0.0647738	0.000702189	NA	NA	0.0760192	0.000824096	NA	NA	0.129997	0.00140925	NA	NA	0.348889	0.00378218	NA	NA
NW_020868573.1-93441-6	0.16764	NA	0.00121318	NA	0.0196858	NA	0.000142462	NA	0.0292131	NA	0.00021141	NA	0.291104	NA	0.00210667	NA
NW_020868573.1-127199-27	NA	0.00113645	NA	7.45021	NA	0.00499313	NA	32.7334	NA	0.000152539	NA	1	NA	0.000152539	NA	1
NW_020868573.1-463312-24	0.0947551	NA	0.000369822	NA	0.0759059	NA	0.000296255	NA	0.00153003	NA	5.97162e-06	NA	0.0875677	NA	0.000341771	NA
NW_020868573.1-529857-2	NA	1	0.000917517	NA	NA	5.57217	0.00511256	NA	NA	0.166597	0.000152856	NA	NA	0.519969	0.00047708	NA
NW_020868573.1-552629-2	NA	0.0170355	0.727698	NA	NA	0.0103419	0.441769	NA	NA	1.81997e-05	0.000777431	NA	NA	0.00136984	0.0585151	NA
NW_020868573.1-678841-21	NA	0.178776	NA	0.00115843	NA	0.799164	NA	0.0051784	NA	0.0259448	NA	0.000168116	NA	0.29407	NA	0.0019055
NW_020868573.1-721757-4	NA	1	NA	0.00647977	NA	0.00487185	NA	3.15685e-05	NA	2.32511	NA	0.0150662	NA	2.88275e-05	NA	1.86796e-07
NW_020868574.1-22304-21	122.666	NA	NA	0.017158	46.1374	NA	NA	0.00529567	14.5982	NA	NA	0.00167558	0.0128159	NA	NA	1.47102e-06
NW_020868574.1-55458-15	1	NA	NA	0.00113559	0.350493	NA	NA	0.000398018	0.107729	NA	NA	0.000122336	8.46852e-05	NA	NA	9.61679e-08
NW_020868574.1-138374-8	NA	NA	0.604662	0.00268739	NA	NA	0.00665856	2.95936e-05	NA	NA	0.451584	0.00200704	NA	NA	0.118336	0.000525938
NW_020868575.1-32916-9	NA	1	0.00153484	NA	NA	1	0.00153484	NA	NA	2.97265	0.0053521	NA	NA	0.256675	0.000393954	NA
NW_020868575.1-103912-5	NA	0.000956531	NA	1	NA	0.000505091	NA	0.528044	NA	0.000691094	NA	0.7225	NA	0.000956531	NA	1
NW_020868576.1-19981-24	NA	NA	0.457612	0.000455968	NA	NA	0.115511	0.000115096	NA	NA	2.5433	0.00253416	NA	NA	0.357651	0.000356366
NW_020868576.1-30498-12	17.5003	NA	NA	0.0167396	0.0121	NA	NA	1.1574e-05	0.513611	NA	NA	0.000491285	0.0256	NA	NA	2.44872e-05
NW_020868577.1-218605-5	2.67667	NA	0.00245589	NA	3.36111	NA	0.00308388	NA	0.490953	NA	0.000450458	NA	0.0194479	NA	1.78438e-05	NA
NW_020868577.1-378332-26	NA	0.000156805	0.0828114	NA	NA	0.00111506	0.588881	NA	NA	0.000489405	0.258464	NA	NA	0.000503354	0.265831	NA
NW_020868577.1-384341-8	1	0.000416493	NA	NA	1	0.000416493	NA	NA	0.1681	7.00125e-05	NA	NA	0.5776	0.000240566	NA	NA
NW_020868577.1-508905-24	NA	1	NA	0.000383214	NA	1	NA	0.000383214	NA	0.0625	NA	2.39509e-05	NA	1	NA	0.000383214
NW_020868577.1-583005-25	NA	NA	0	NA	NA	NA	0	NA	NA	NA	0	NA	NA	NA	0	NA
NW_020868577.1-622841-21	0.004096	NA	0.065536	NA	0.0209526	NA	0.335241	NA	0.00231602	NA	0.0370563	NA	0.00018225	NA	0.002916	NA
NW_020868578.1-21688-23	NA	0.000865955	NA	0.457326	NA	0.00073046	NA	0.385769	NA	0.000384869	NA	0.203256	NA	0.000494033	NA	0.260908
NW_020868578.1-145350-1	NA	NA	0.739205	0.00671215	NA	NA	1	0.00908023	NA	NA	0.298091	0.00270673	NA	NA	0.393864	0.00357638
NW_020868578.1-204261-2	NA	1	NA	0.000121443	NA	1	NA	0.000121443	NA	1	NA	0.000121443	NA	1	NA	0.000121443
NW_020868578.1-259496-15	1.96549	0.000852382	NA	NA	0.357651	0.000155104	NA	NA	1.92448	0.000834594	NA	NA	0.662149	0.000287156	NA	NA
NW_020868578.1-328611-8	NA	NA	2.209e-05	NA	NA	NA	3.025e-05	NA	NA	NA	0	NA	NA	NA	4e-06	NA
NW_020868579.1-72108-1	NA	1	9.39553e-05	NA	NA	1	9.39553e-05	NA	NA	20.0629	0.00188502	NA	NA	1.72266	0.000161853	NA
NW_020868580.1-24725-3	NA	0.00287033	NA	0.196616	NA	0.00473601	NA	0.324414	NA	2.77505e-05	NA	0.00843399	NA	0.000842704	NA	0.0577247
NW_020868581.1-143918-16	NA	0.198517	NA	0.00446389	NA	0.0171964	NA	0.000386681	NA	0.138334	NA	0.00241111	NA	0.0464363	NA	0.00104418
NW_020868581.1-174723-23	NA	0.00815694	2.94466	NA	NA	0.00995794	3.59482	NA	NA	9.17562e-05	0.033124	NA	NA	0.000245994	0.088804	NA
NW_020868581.1-337721-1	NA	0.0160965	NA	0.10771	NA	0.0165928	NA	0.111031	NA	0.00787496	NA	0.0526956	NA	0.000510815	NA	0.00341814
NW_020868581.1-431939-4	0.00907615	NA	1.60203	NA	0.000638513	NA	0.112704	NA	2.66389e-05	NA	0.00470204	NA	0.000519644	NA	0.175202	NA
NW_020868581.1-470898-14	0.0181297	0.297821	NA	NA	0.0122566	0.201342	NA	NA	0.0501367	0.823609	NA	NA	0.00895419	0.147093	NA	NA
NW_020868581.1-513538-21	NA	0.000163695	NA	0.0012554	NA	0.105203	NA	0.806814	NA	0.00254993	NA	0.0195557	NA	0.000824793	NA	0.00632544
NW_020868581.1-515766-21	NA	0.000142202	NA	0.00339934	NA	0.0031778	NA	0.0659322	NA	0.00987512	NA	0.236066	NA	0.0037295	NA	0.0891539
NW_020868581.1-550227-25	0.87513	NA	NA	0.00109073	2.64897	NA	NA	0.00330158	0.679053	NA	NA	0.000846347	1	NA	NA	0.00124636
NW_020868581.1-570373-14	NA	0.00100489	NA	NA	NA	0	NA	NA	NA	0.00053361	NA	NA	NA	0.000324	NA	NA
NW_020868581.1-749662-13	NA	0.00010203	NA	1	NA	0.00010203	NA	1	NA	0.00308642	NA	30.25	NA	0.000301847	NA	2.9584
NW_020868581.1-763266-5	0.0304237	NA	0.0178879	NA	0.0148009	NA	0.00870232	NA	0.000552358	NA	0.000324764	NA	0.0157115	NA	0.00923772	NA
NW_020868581.1-957542-16	NA	NA	0.00051529	NA	NA	NA	0	NA	NA	NA	0	NA	NA	NA	0	NA
NW_020868581.1-974586-6	0.59813	NA	NA	0.00611919	0.0799443	NA	NA	0.000905718	0.561721	NA	NA	0.00636394	0.112037	NA	NA	0.00126931
NW_020868581.1-1051783-12	0.00163623	NA	0.904364	NA	0.0208488	NA	11.5234	NA	6.78322e-05	NA	0.0374916	NA	0.000774826	NA	0.428255	NA
NW_020868581.1-1107792-21	NA	1	NA	0.000879362	NA	1	NA	0.000879362	NA	0.426119	NA	0.000374713	NA	1.5625	NA	0.001374
NW_020868581.1-1159564-2	NA	0.00197248	1.11063e-05	NA	NA	0.801769	0.00451448	NA	NA	1	0.00563065	NA	NA	0.0109379	6.15876e-05	NA
NW_020868582.1-120551-6	1	NA	NA	9.39553e-05	1	NA	NA	9.39553e-05	0.00173611	NA	NA	7.43201e-06	0.140625	NA	NA	1.32125e-05
NW_020868582.1-297373-6	0.00139612	NA	0.83872	NA	0.00278452	NA	1.6728	NA	0.00032421	NA	0.194769	NA	0.000218429	NA	0.131221	NA
NW_020868582.1-300885-2	NA	NA	0.000594884	0.226015	NA	NA	2.44147e-05	0.0092759	NA	NA	0.00554017	2.10488	NA	NA	0.00156254	0.593658
NW_020868582.1-326250-2	0.611604	NA	0.000634324	NA	18.0081	NA	0.018677	NA	0.5625	NA	0.000583396	NA	1.02728e-05	NA	1.06545e-08	NA
NW_020868582.1-521134-3	8.46369e-05	NA	NA	0.0173981	0.00189562	NA	NA	0.389667	0.000897178	NA	NA	0.184425	0.00122365	NA	NA	0.251536
NW_020868582.1-695904-1	NA	9.79275e-05	NA	0.0564063	NA	0.00119601	NA	0.6889	NA	0.00301355	NA	1.73581	NA	0.00207215	NA	1.19356
NW_020868582.1-816636-9	NA	0.0108634	NA	5.03214	NA	0.000482932	NA	0.223703	NA	0.000520428	NA	0.241072	NA	0.00112839	NA	0.52269
NW_020868585.1-111078-25	0.0791016	3.03128e-05	NA	NA	0.0183377	7.02726e-06	NA	NA	0.494385	0.000189455	NA	NA	0.811876	0.000311122	NA	NA
NW_020868585.1-119464-5	0.00193067	9.64056e-06	NA	NA	0.0719215	0.000359131	NA	NA	0.0248301	0.000123986	NA	NA	0.0760422	0.000379707	NA	NA
NW_020868586.1-35147-14	NA	0.275033	NA	0.000868344	NA	3.26305	NA	0.0103022	NA	0.773871	NA	0.00244329	NA	0.0305592	NA	9.64827e-05
NW_020868586.1-119576-7	0.0348294	NA	0.178983	NA	0.0344004	NA	0.176779	NA	0.0154319	NA	0.0793027	NA	0.00107963	NA	0.00554808	NA
NW_020868588.1-138395-6	0.0347254	NA	0.0375578	NA	0.00184539	NA	0.00199591	NA	8.86508e-05	NA	9.58817e-05	NA	0.0226356	NA	0.0244818	NA
NW_020868589.1-29939-14	NA	0.00281085	NA	0.720189	NA	0.00390293	NA	1	NA	0.00169942	NA	0.43542	NA	0.00103639	NA	0.26554
NW_020868589.1-35202-27	0.056457	NA	NA	0.000991216	0.00421945	NA	NA	7.40808e-05	0.103277	NA	NA	0.00181324	0.116298	NA	NA	0.00204185
NW_020868589.1-43953-15	NA	0.000433673	1	NA	NA	0.000433673	1	NA	NA	0.0016507	3.80632	NA	NA	2.81779e-05	0.064975	NA
NW_020868589.1-129247-3	0.000148942	NA	0.0397232	NA	3.64894e-06	NA	0.00097318	NA	0.000953691	NA	0.254352	NA	4.05438e-07	NA	0.000108131	NA
NW_020868589.1-150649-4	NA	0.00140183	NA	0.589428	NA	3.20735e-05	NA	0.013486	NA	0.000480453	NA	0.202016	NA	0.000638841	NA	0.268614
NW_020868589.1-150969-13	NA	0.00139943	0.130615	NA	NA	0.00368364	0.343811	NA	NA	0.00394254	0.367975	NA	NA	0.00375092	0.35009	NA
NW_020868589.1-298614-24	0.00700105	0.266389	NA	NA	0.0283554	1.07892	NA	NA	0.00340334	0.129497	NA	NA	0.00210714	0.0801763	NA	NA
NW_020868590.1-48879-8	NA	0.0722607	NA	0.128433	NA	0.0139136	NA	0.0247295	NA	0.00390352	NA	0.00693796	NA	0.00879932	NA	0.0156396
NW_020868590.1-199826-5	NA	0.847844	NA	0.0181053	NA	1.41937	NA	0.0303099	NA	0.594411	NA	0.0126933	NA	0.15502	NA	0.00331037
NW_020868590.1-214310-15	NA	0.003476	NA	2.65811	NA	1.55032e-05	NA	0.0118554	NA	0.00130769	NA	1	NA	0.000278296	NA	0.212814
NW_020868590.1-214641-1	NA	0.00675791	NA	1.2615	NA	0.0223489	NA	4.1719	NA	0.0163921	NA	3.05993	NA	0.00296054	NA	0.552646
NW_020868590.1-253376-14	NA	0.285066	NA	0.00872515	NA	0.436718	NA	0.0133668	NA	0.302537	NA	0.00925991	NA	0.231226	NA	0.00707726
NW_020868590.1-319949-25	NA	0.000181276	NA	1	NA	0.000399674	NA	1	NA	0.000399674	NA	1	NA	0.00024037	NA	0.601416
NW_020868590.1-377786-26	1	0.00160333	NA	NA	1	0.00160333	NA	NA	0.26449	0.000424064	NA	NA	1.20714	0.00193545	NA	NA
NW_020868591.1-237275-2	NA	0.00422016	NA	1	NA	0.00422016	NA	1	NA	0.00501548	NA	1.18846	NA	0.00159489	NA	0.377923
NW_020868591.1-280239-8	NA	0.000106195	NA	1	NA	0.000106195	NA	1	NA	0.000106195	NA	1	NA	0.00279196	NA	26.2908
NW_020868593.1-163888-25	0.0374794	NA	NA	0.00521616	0.481331	NA	NA	0.0669888	0.149633	NA	NA	0.020825	0.00097872	NA	NA	0.000136213
NW_020868593.1-179922-6	NA	0.00237829	1	NA	NA	0.0151598	6.37427	NA	NA	0.00237829	1	NA	NA	0.00237829	1	NA
NW_020868594.1-79971-16	NA	0.0760543	NA	0.00014401	NA	0.0116454	NA	2.20507e-05	NA	0.676575	NA	0.00128111	NA	0.205424	NA	0.000388974
NW_020868594.1-88584-12	NA	0.564803	NA	0.000641387	NA	0.0435094	NA	4.9409e-05	NA	1	NA	0.00113559	NA	0.0182167	NA	2.06868e-05
NW_020868594.1-132786-15	NA	NA	0.227358	0.00151632	NA	NA	0.0216148	0.000144156	NA	NA	0.331959	0.00221393	NA	NA	0.00884347	5.89797e-05
NW_020868594.1-182714-13	0.00390293	1	NA	NA	0.00390293	1	NA	NA	0.000763102	0.19552	NA	NA	0.00084132	0.215561	NA	NA
NW_020868594.1-236354-16	0.115237	NA	NA	0.00171398	0.404108	NA	NA	0.00601047	0.0508011	NA	NA	0.000555125	0.153589	NA	NA	0.0022844
NW_020868594.1-319080-5	NA	4.22962	NA	0.0315492	NA	0.194931	NA	0.00145401	NA	5.71781	NA	0.0426498	NA	2.496	NA	0.0186179
NW_020868594.1-498125-1	NA	1	NA	0.000383214	NA	1	NA	0.000383214	NA	1	NA	0.000383214	NA	0.000976563	NA	3.74233e-07
NW_020868595.1-147972-13	NA	4.07232	NA	0.0112807	NA	1.36422	NA	0.00377901	NA	0.1444	NA	0.0004	NA	0.080656	NA	0.000223424
NW_020868595.1-148086-9	NA	11.1951	0.0835056	NA	NA	1.09788	0.00818922	NA	NA	0.280434	0.00158959	NA	NA	0.0473541	0.000353219	NA
NW_020868595.1-177092-6	0.0283583	NA	NA	7.24081e-05	0.547785	NA	NA	0.00139868	0.23064	NA	NA	0.0005889	0.958852	NA	NA	0.00244827
NW_020868596.1-52612-26	NA	NA	0.292823	0.00208408	NA	NA	0.00158768	1.12999e-05	NA	NA	0.368065	0.00261959	NA	NA	0.0328457	0.00023377
NW_020868596.1-56568-6	0.0543804	0.000336236	NA	NA	0.375976	0.00232467	NA	NA	0.077542	0.000479445	NA	NA	0.181998	0.0011253	NA	NA
NW_020868596.1-377730-3	1	NA	0.0026548	NA	1	NA	0.0026548	NA	2.40566	NA	0.00638655	NA	0.633486	NA	0.00168178	NA
NW_020868596.1-430443-13	0.187144	NA	0.00209592	NA	0.00985424	NA	0.000110363	NA	0.318393	NA	0.00356584	NA	0.000628925	NA	7.04364e-06	NA
NW_020868596.1-466775-6	0.153787	NA	0.000153234	NA	14.6444	NA	0.0145918	NA	1.90188	NA	0.00189504	NA	0.0845935	NA	8.42896e-05	NA
NW_020868597.1-252444-16	NA	0.00667478	NA	6.81961e-05	NA	2.51212	NA	0.0287527	NA	0.131584	NA	0.00134439	NA	0.047941	NA	0.000489812
NW_020868597.1-253840-3	NA	NA	0.0746435	0.000114565	NA	NA	0.353031	0.000541845	NA	NA	0.00372197	5.71261e-06	NA	NA	0.0130093	1.99671e-05
NW_020868597.1-338451-1	NA	1	0.000399674	NA	NA	0.381117	0.000152323	NA	NA	1	0.000399674	NA	NA	3.17058	0.0012672	NA
NW_020868597.1-450555-24	NA	1.56814	NA	0.0033853	NA	2.45021	NA	0.00528953	NA	0.0410884	NA	8.87019e-05	NA	0.00771549	NA	1.66562e-05
NW_020868599.1-192056-22	0.0892935	NA	0.292718	NA	0.0766917	NA	0.251407	NA	0.00974704	NA	0.0319523	NA	0.0100249	NA	0.032863	NA
NW_020868599.1-250186-5	0.0095745	25.7999	NA	NA	0.000289739	0.416674	NA	NA	5.68901e-05	0.153299	NA	NA	0.000152105	0.409871	NA	NA
NW_020868602.1-57837-23	NA	NA	0.097296	0.012011	NA	NA	0.189225	0.0233594	NA	NA	0.0157213	0.00194076	NA	NA	0.000369822	3.06976e-05
NW_020868602.1-69419-25	1	NA	NA	0.00255333	1	NA	NA	0.00255333	0.00529476	NA	NA	1.35193e-05	0.00875256	NA	NA	2.23482e-05
NW_020868602.1-152489-5	NA	0.00609438	NA	0.596495	NA	0.00133633	NA	0.130795	NA	0.000555219	NA	0.0543428	NA	0.000776029	NA	0.0759549
NW_020868602.1-386928-14	NA	NA	9.00449e-05	1	NA	NA	9.00449e-05	1	NA	NA	9.00449e-05	1	NA	NA	9.00449e-05	1
NW_020868602.1-490270-26	1.98124	NA	NA	0.0343153	5.07896	NA	NA	0.0879679	0.450965	NA	NA	0.00781074	2.29016	NA	NA	0.0396657
NW_020868602.1-508565-12	NA	1	NA	0.000569101	NA	0.162759	NA	9.26261e-05	NA	1	NA	0.000569101	NA	25.2582	NA	0.0143745
NW_020868602.1-524862-24	0.041503	NA	NA	0.016056	0.000167096	NA	NA	6.64868e-05	0.0216397	NA	NA	0.00861034	0.0285006	NA	NA	0.0113402
NW_020868603.1-14814-12	NA	0.000707366	0.0330061	NA	NA	0.0020298	0.130323	NA	NA	0.0186733	0.871306	NA	NA	0.0102005	0.47596	NA
NW_020868604.1-21041-23	NA	0.00553372	NA	0.185277	NA	0.00456171	NA	0.139586	NA	0.000374993	NA	0.0114746	NA	0.00173734	NA	0.0531617
NW_020868604.1-48229-22	NA	0.000261372	NA	0.484465	NA	0.0179949	NA	33.3544	NA	0.00195394	NA	3.62173	NA	0.000377965	NA	0.700576
NW_020868604.1-97553-9	NA	3.03819e-05	NA	0.00844061	NA	0.00112909	NA	0.313679	NA	1.79775e-05	NA	0.00499444	NA	6.83593e-05	NA	0.0189914
NW_020868604.1-138441-4	NA	1	0.00153484	NA	NA	1	0.00153484	NA	NA	0.375441	0.000576239	NA	NA	0.031584	4.84762e-05	NA
NW_020868604.1-175412-21	NA	1	NA	0.00255333	NA	1	NA	0.00255333	NA	1.77039	NA	0.00514824	NA	0.287706	NA	0.00073461
NW_020868604.1-323354-21	NA	NA	0.0747111	0.00138926	NA	NA	0.075625	0.00140625	NA	NA	0.5476	0.0101826	NA	NA	0.7921	0.0177071
NW_020868605.1-199158-1	NA	6.2396e-06	NA	0.0625	NA	0.00585206	NA	3.51562	NA	0.00048228	NA	0.101683	NA	2.49584e-05	NA	0.0149938
NW_020868605.1-303274-7	NA	0	NA	NA	NA	0.00217156	NA	NA	NA	0.00021904	NA	NA	NA	0.00017161	NA	NA
NW_020868605.1-375355-25	1	NA	NA	0.000996407	1	NA	NA	0.000996407	0.126885	NA	NA	0.000126429	0.0437439	NA	NA	4.35867e-05
NW_020868606.1-15072-4	NA	1	NA	0.00952076	NA	1	NA	0.00952076	NA	0.0848782	NA	0.000808104	NA	0.00674283	NA	6.41968e-05
NW_020868606.1-151215-22	1.33018	NA	NA	0.00127236	0.277378	NA	NA	0.00026532	0.5041	NA	NA	0.000482187	0.0169	NA	NA	1.61654e-05
NW_020868606.1-180007-26	NA	0.145602	NA	0.000459701	NA	0.0938754	NA	0.000296387	NA	0.0451163	NA	0.000142443	NA	0.526443	NA	0.0016621
NW_020868606.1-233280-3	NA	NA	0.00324646	1.89062	NA	NA	0.0190456	18.3634	NA	NA	0.00430969	4.15533	NA	NA	1.16027e-05	0.0111871
NW_020868606.1-255282-9	NA	0.000110445	NA	1	NA	0.00819779	NA	74.2249	NA	0.000159551	NA	1.44462	NA	9.41073e-05	NA	0.852071
NW_020868606.1-397727-24	NA	0.00011478	1	NA	NA	0.00011478	1	NA	NA	0.00011478	1	NA	NA	0.00011478	1	NA
NW_020868606.1-582159-24	NA	1	NA	9.00449e-05	NA	1	NA	9.00449e-05	NA	2.2182	NA	0.000199737	NA	0.435038	NA	0.000132438
NW_020868606.1-605762-1	144.227	0.0165544	NA	NA	82.5355	0.00947346	NA	NA	0.555447	6.37544e-05	NA	NA	14.3827	0.00165085	NA	NA
NW_020868606.1-608110-12	NA	NA	0.00355425	0.00016621	NA	NA	0.201438	0.00942	NA	NA	0.155887	0.00728986	NA	NA	0.0518856	0.00242636
NW_020868607.1-522683-23	NA	0.000359024	NA	0.00339842	NA	0.000723508	NA	0.00684852	NA	0.0268652	NA	0.254299	NA	0.0248208	NA	0.234946
NW_020868607.1-688304-25	0.00227245	NA	0.418907	NA	0.0152979	NA	2.82005	NA	7.56306e-05	NA	0.0139419	NA	0.000249093	NA	0.029588	NA
NW_020868607.1-690640-12	NA	NA	0.000318617	0.797194	NA	NA	0.000399674	1	NA	NA	0.000399674	1	NA	NA	0.000775387	1.94005
NW_020868607.1-693028-25	NA	0.00113559	NA	1	NA	0.00113559	NA	1	NA	0.0037956	NA	3.34239	NA	0.000102622	NA	0.0903685
NW_020868607.1-962989-8	NA	NA	NA	0	NA	NA	NA	0	NA	NA	NA	0	NA	NA	NA	0
NW_020868607.1-1001036-13	9.02956e-05	NA	NA	0.190637	0.000473653	NA	NA	1	0.000210512	NA	NA	0.444444	0.00301057	NA	NA	6.35608
NW_020868607.1-1003830-9	NA	0.000110445	NA	1	NA	0.000110445	NA	1	NA	2.55282e-07	NA	0.00231139	NA	7.55227e-05	NA	0.683802
NW_020868607.1-1068805-27	0.684899	NA	NA	0.00141656	0.494839	NA	NA	0.00102346	0.163699	NA	NA	0.000338575	0.00541155	NA	NA	2.62435e-05
NW_020868608.1-10249-21	0.00164701	NA	0.0228918	NA	0.000624208	NA	0.00867584	NA	8.50849e-06	NA	0.000118259	NA	1.94618e-06	NA	2.70498e-05	NA
NW_020868608.1-52652-1	0	NA	NA	NA	0	NA	NA	NA	0	NA	NA	NA	0	NA	NA	NA
NW_020868608.1-63406-7	1	NA	NA	0.000473653	1	NA	NA	0.000473653	3.54429	NA	NA	0.00167876	1	NA	NA	0.000473653
NW_020868609.1-9961-13	NA	1	0.000416493	NA	NA	1	0.000416493	NA	NA	0.950625	0.000395929	NA	NA	2.00223	0.000833913	NA
NW_020868610.1-1068-14	1	0.00444444	NA	NA	1	0.00444444	NA	NA	2.08283	0.00925701	NA	NA	0.117238	0.000521057	NA	NA
NW_020868611.1-175899-8	NA	NA	0.0794986	0.000250996	NA	NA	3.5121	0.0110885	NA	NA	0.0396998	0.000125342	NA	NA	0.548491	0.00173171
NW_020868611.1-275702-27	NA	NA	0.00166459	1	NA	NA	0.00166459	1	NA	NA	0.000553288	0.332388	NA	NA	0.000183071	0.10998
NW_020868611.1-342589-3	0.0469114	NA	28.182	NA	0.00818038	NA	4.91437	NA	4.29947e-05	NA	0.0258291	NA	0.00260092	NA	1.5625	NA
NW_020868611.1-367379-4	NA	1.54565	NA	0.00394657	NA	0.00529476	NA	1.35193e-05	NA	0.415368	NA	0.00106057	NA	0.0194026	NA	4.95412e-05
NW_020868611.1-559793-12	NA	0.0126723	NA	0.0689938	NA	0.0748413	NA	0.407469	NA	0.000417327	NA	0.00227211	NA	7.36735e-06	NA	0.000169
NW_020868611.1-560440-14	1	0.00173611	NA	NA	1	0.00173611	NA	NA	0.182756	0.000317285	NA	NA	0.00680625	1.18164e-05	NA	NA
NW_020868611.1-604848-8	1	0.000399674	NA	NA	1	0.000399674	NA	NA	0.862245	0.000344617	NA	NA	0.717305	0.000286688	NA	NA
NW_020868611.1-671166-26	NA	0.0380202	NA	0.26746	NA	0.127692	NA	0.898272	NA	0.0371658	NA	0.26145	NA	0.045969	NA	0.323378
NW_020868611.1-688230-14	0.0307194	NA	NA	0.380798	0.038042	NA	NA	0.471569	0.00206612	NA	NA	0.0256116	0.00917542	NA	NA	0.113738
NW_020868612.1-20234-9	NA	0.000416493	NA	1	NA	0.000416493	NA	1	NA	0.000416493	NA	1	NA	1.04123e-06	NA	0.0025
NW_020868612.1-34323-21	NA	0.0260635	NA	0.000121042	NA	1.98996	NA	0.00924161	NA	2.71888	NA	0.0126268	NA	0.0982695	NA	0.000456376
NW_020868612.1-167245-13	NA	NA	1	0.000492012	NA	NA	7.36735	0.00362482	NA	NA	0.0897237	4.41451e-05	NA	NA	1.32727	0.000653034
NW_020868613.1-125378-24	NA	0.00274801	NA	4.82868	NA	0.000564227	NA	0.991435	NA	7.75308e-05	NA	0.465674	NA	0.00190238	NA	3.34278
NW_020868613.1-127634-9	1	NA	0.000956531	NA	1	NA	0.000632756	NA	1.17361	NA	0.00182162	NA	0.0336111	NA	3.21501e-05	NA
NW_020868613.1-169469-8	0.0319674	NA	NA	8.16233e-05	0.00799184	NA	NA	2.04058e-05	0.485064	NA	NA	0.00123853	0.0959583	NA	NA	0.000245013
NW_020868613.1-203349-14	0.000112375	NA	4.04493e-07	NA	0.0711739	NA	0.000143471	NA	0.596115	NA	0.00214571	NA	0.0337624	NA	0.000121528	NA
NW_020868613.1-300742-24	NA	0.0405101	NA	9.94131e-05	NA	1.09539	NA	0.00268813	NA	0.655002	NA	0.0016074	NA	0.000219944	NA	5.3975e-07
NW_020868615.1-60047-4	NA	0.0360131	NA	28.8946	NA	0.00481155	NA	3.86048	NA	7.74415e-05	NA	0.062134	NA	0.00345806	NA	2.77452
NW_020868615.1-231485-16	NA	1	NA	0.00407424	NA	1	NA	0.00407424	NA	2.13647	NA	0.00870449	NA	0.0373778	NA	0.000152286
NW_020868615.1-308938-2	0.000328818	NA	NA	0.073984	9.216e-05	NA	NA	0.020736	0.00410966	NA	NA	0.924675	0.00118703	NA	NA	0.267082
NW_020868615.1-330207-25	NA	NA	1	0.000996407	NA	NA	1	0.000996407	NA	NA	3.30147	0.0032896	NA	NA	0.28724	0.000143189
NW_020868615.1-374407-1	NA	2.01604	NA	0.00209093	NA	3.19859	NA	0.00331742	NA	2.78847	NA	0.00289206	NA	0.0198882	NA	2.0627e-05
NW_020868615.1-593355-15	NA	9.39553e-05	NA	1	NA	9.39553e-05	NA	1	NA	9.39553e-05	NA	1	NA	1.32125e-05	NA	0.140625
NW_020868616.1-153646-26	NA	0	NA	NA	NA	3.136e-05	NA	NA	NA	0	NA	NA	NA	0	NA	NA
NW_020868616.1-158086-16	1	NA	NA	9.00449e-05	1	NA	NA	9.00449e-05	1	NA	NA	9.00449e-05	0.239475	NA	NA	2.15635e-05
NW_020868616.1-159644-23	1.0396	NA	0.00103586	NA	7.97232	NA	0.00794367	NA	0.253279	NA	0.000252369	NA	1.0197	NA	0.00101604	NA
NW_020868616.1-159847-22	NA	1	NA	0.000152539	NA	1	NA	0.000152539	NA	1	NA	0.000152539	NA	0.218288	NA	3.32975e-05
NW_020868616.1-171796-4	7.87239e-06	NA	NA	0.0662004	0.00464715	NA	NA	3.02778	0.000984902	NA	NA	0.641699	0.00205283	NA	NA	1.33749
NW_020868616.1-387726-5	NA	NA	0.0130645	0.203637	NA	NA	0.000719334	0.0112123	NA	NA	0.0252547	0.393646	NA	NA	0.068677	1.07047
NW_020868616.1-463554-7	63.738	NA	0.0398689	NA	3.71036	NA	0.00232088	NA	10.7767	NA	0.00674096	NA	7.42786	NA	0.00464622	NA
NW_020868616.1-466476-27	0.00465606	NA	9.94278e-05	NA	0.192222	NA	0.00410481	NA	0.0177778	NA	0.000379636	NA	0.178713	NA	0.00381634	NA
NW_020868617.1-125281-15	3.01968	NA	0.0338189	NA	0.0523678	NA	0.000586493	NA	0.00964788	NA	0.000108051	NA	1.59335	NA	0.0178447	NA
NW_020868618.1-32317-2	NA	NA	NA	0	NA	NA	NA	0	NA	NA	NA	0	NA	NA	NA	0
NW_020868619.1-4368-2	NA	NA	1.27137	0.000508134	NA	NA	0.601416	0.00024037	NA	NA	0.806331	0.000322269	NA	NA	0.779076	0.000311376
NW_020868619.1-33924-27	0.0508458	0.000300604	NA	NA	0.32974	0.00194944	NA	NA	0.195874	0.00139637	NA	NA	0.0148471	8.77771e-05	NA	NA
NW_020868619.1-150405-7	0	NA	NA	NA	0	NA	NA	NA	0	NA	NA	NA	0	NA	NA	NA
NW_020868619.1-172871-7	NA	0.3969	NA	4.04959e-05	NA	23.2324	NA	0.00237041	NA	1	NA	0.00010203	NA	16.3216	NA	0.0016653
NW_020868619.1-206396-8	NA	0.00476977	NA	0.491155	NA	0.00192022	NA	0.223087	NA	0.000813474	NA	0.0945074	NA	0.000976776	NA	0.113479
NW_020868622.1-46271-14	NA	NA	0.00693993	1	NA	NA	0.00693993	1	NA	NA	9.50577e-05	0.0136972	NA	NA	0.000343158	0.049447
NW_020868623.1-150917-25	0.0112216	NA	2.75383e-05	NA	0.00869003	NA	2.13256e-05	NA	0.436943	NA	0.00107227	NA	0.000363581	NA	8.9224e-07	NA
NW_020868624.1-22307-27	NA	0.000473653	1	NA	NA	0.000473653	1	NA	NA	0.00112318	2.37131	NA	NA	0.0041305	8.72051	NA
NW_020868624.1-149101-23	NA	0.00130769	NA	1	NA	0.00130769	NA	1	NA	0.000487096	NA	0.372485	NA	0.00309602	NA	2.36754
NW_020868624.1-631228-23	NA	NA	0.544785	0.00509757	NA	NA	0.219262	0.00205164	NA	NA	0.0835879	0.000782134	NA	NA	0.56165	0.00525538
NW_020868624.1-643764-23	NA	0.000416493	NA	1	NA	0.000416493	NA	1	NA	0.0001	NA	0.2401	NA	0.000318878	NA	0.765625
NW_020868624.1-668190-6	0.464704	NA	0.0131936	NA	0.247924	NA	0.00703889	NA	0.108507	NA	0.00308065	NA	4.80916e-05	NA	1.36539e-06	NA
NW_020868624.1-685837-25	1	NA	NA	0.000152105	1	NA	NA	0.000371105	1	NA	NA	0.000371105	2.79947e-05	NA	NA	1.0389e-08
NW_020868624.1-726600-3	NA	0	NA	NA	NA	0	NA	NA	NA	0	NA	NA	NA	0	NA	NA
NW_020868624.1-1029563-24	0.031305	NA	0.0338584	NA	0.014037	NA	0.0151819	NA	0.0170667	NA	0.0184587	NA	0.0601202	NA	0.065024	NA
NW_020868624.1-1041692-13	0.146761	0.000508683	NA	NA	0.681516	0.00236218	NA	NA	0.222051	0.000769645	NA	NA	0.000391413	1.35667e-06	NA	NA
NW_020868626.1-174111-2	1	NA	0.00160333	NA	1	NA	0.00160333	NA	3.29635	NA	0.00528513	NA	0.230899	NA	0.000370207	NA
NW_020868627.1-146395-13	0	NA	NA	NA	0	NA	NA	NA	0	NA	NA	NA	0	NA	NA	NA
NW_020868627.1-289110-27	NA	NA	1	0.00166459	NA	NA	1	0.00166459	NA	NA	0.39382	0.000655548	NA	NA	0.260308	0.000433305
NW_020868628.1-88250-27	NA	0.757594	0.0145794	NA	NA	0.436978	0.00982597	NA	NA	0.000367557	8.26496e-06	NA	NA	0.353222	0.00794263	NA
NW_020868628.1-103288-27	9.71972	NA	NA	0.00421519	6.37315	NA	NA	0.00276387	0.328936	NA	NA	0.000142651	37.2459	NA	NA	0.0161526
NW_020868628.1-155283-26	NA	0.000114994	NA	0.0027525	NA	0.0200226	NA	0.370118	NA	0.00153635	NA	0.0283995	NA	0.000949548	NA	0.0145991
NW_020868628.1-598288-8	0.098197	NA	NA	4.83141e-05	1.58273	NA	NA	0.00077872	8.05827	NA	NA	0.00396476	0.000191127	NA	NA	9.40369e-08
NW_020868628.1-857450-2	0.5214	NA	0.0310258	NA	0.0483058	NA	0.00287442	NA	0.00480975	NA	0.000286203	NA	0.526568	NA	0.0313333	NA
NW_020868628.1-936828-13	NA	0.059927	NA	0.001223	NA	0.123341	NA	0.00251717	NA	0.04	NA	0.000816327	NA	0.0744198	NA	0.00151877
NW_020868628.1-987079-1	0.0132227	NA	NA	0.570763	0.000619396	NA	NA	0.0267363	0.00599514	NA	NA	0.258781	0.00604879	NA	NA	0.268891
NW_020868628.1-1073324-3	0.009216	NA	NA	0.000171901	0.078961	NA	NA	0.000974827	0.086436	NA	NA	0.00106711	0.233289	NA	NA	0.00288011
NW_020868628.1-1120460-1	10.2006	0.00550326	NA	NA	56.8131	0.030651	NA	NA	0.0770246	4.15552e-05	NA	NA	0.023773	1.28257e-05	NA	NA
NW_020868630.1-32719-3	NA	0.000784117	NA	0.329698	NA	0.00375132	NA	1.57732	NA	0.000231257	NA	0.0972367	NA	4.64714e-05	NA	0.0195398
NW_020868630.1-53530-22	NA	1.82282	NA	0.00345155	NA	0.0898562	NA	0.000170144	NA	0.209795	NA	0.00039725	NA	0.119248	NA	0.000225799
NW_020868630.1-111286-13	NA	NA	0.0540766	45.5726	NA	NA	2.56926e-05	0.0216523	NA	NA	6.34451e-05	0.0534679	NA	NA	0.0161629	13.6212
NW_020868630.1-160632-12	NA	0.0080901	NA	0.0689809	NA	0.00185701	NA	0.0158339	NA	0.021216	NA	0.1809	NA	2.46722e-05	NA	0.000210369
NW_020868630.1-180387-22	0.647094	NA	0.00252556	NA	0.408904	NA	0.00159592	NA	0.598781	NA	0.002337	NA	0.000566893	NA	2.21255e-06	NA
NW_020868631.1-48761-2	1	0.000416493	NA	NA	1	0.000416493	NA	NA	0.004225	0.000147449	NA	NA	1.6641	0.000693086	NA	NA
NW_020868631.1-70432-4	NA	0.000525938	NA	0.118336	NA	0.00464579	NA	1.0453	NA	5.41696e-05	NA	0.0321126	NA	0.00759454	NA	1.70877
NW_020868631.1-322003-3	0.0239435	NA	NA	0.00131742	0.614161	NA	NA	0.0337924	0.131502	NA	NA	0.00798927	0.00497396	NA	NA	0.000273678
NW_020868631.1-436275-27	NA	1	NA	0.000917517	NA	1	NA	0.000917517	NA	0.559952	NA	0.000513765	NA	1	NA	0.000917517
NW_020868631.1-482122-3	1	NA	NA	0.000879362	1	NA	NA	0.000879362	11.3204	NA	NA	0.00995475	0.92507	NA	NA	0.000813471
NW_020868634.1-149649-22	0.478478	0.0048886	NA	NA	0.751867	0.0076818	NA	NA	0.000266991	2.72784e-06	NA	NA	0.453202	0.00463035	NA	NA
NW_020868634.1-157080-5	NA	NA	NA	0	NA	NA	NA	0	NA	NA	NA	0	NA	NA	NA	0
NW_020868634.1-245956-2	NA	1.97516	NA	0.00504325	NA	0.00657414	NA	2.75904e-05	NA	0.00209197	NA	5.34149e-06	NA	0.15768	NA	0.00040261
NW_020868635.1-18950-1	NA	0.000371105	NA	1	NA	0.000371105	NA	1	NA	0.00010389	NA	0.141121	NA	2.01131e-05	NA	0.0541978
NW_020868635.1-54468-3	1	NA	0.00245403	NA	1	NA	0.00245403	NA	1.27997	NA	0.00314108	NA	0.0679088	NA	0.000166651	NA
NW_020868635.1-120768-1	NA	0.758585	0.303623	NA	NA	0.0210344	0.008419	NA	NA	0.474054	0.18974	NA	NA	0.266389	0.106622	NA
NW_020868635.1-132952-22	1	NA	NA	0.00014399	1	NA	NA	0.0011866	0.260621	NA	NA	0.000309253	0.073046	NA	NA	8.66765e-05
NW_020868635.1-185544-23	NA	0.0660326	0.00196421	NA	NA	0.000667332	1.98505e-05	NA	NA	0.191667	0.00570132	NA	NA	0.412704	0.0122763	NA
NW_020868636.1-24219-22	0.00103176	NA	0.130696	NA	0.00123692	NA	0.156684	NA	0.00183114	NA	0.231956	NA	6.82903e-06	NA	0.000865052	NA
NW_020868636.1-40215-24	NA	0.00890905	NA	0.00015824	NA	0.0255565	NA	0.000453926	NA	0.0247474	NA	0.000439554	NA	0.040958	NA	0.000727483
NW_020868636.1-67839-14	NA	NA	NA	0	NA	NA	NA	0	NA	NA	NA	0.00081796	NA	NA	NA	0
NW_020868636.1-194698-8	NA	0.000451215	1	NA	NA	0.000451215	1	NA	NA	0.00024096	0.534024	NA	NA	0.000102218	0.226539	NA
NW_020868637.1-4164-27	NA	0.0172764	NA	0.768311	NA	0.0224862	NA	1	NA	0.0141658	NA	0.629978	NA	0.00334578	NA	0.148792
NW_020868637.1-10702-9	NA	0.00672936	NA	0.000973061	NA	0.028	NA	0.00404879	NA	0.136538	NA	0.0197433	NA	0.000356257	NA	5.15145e-05
NW_020868637.1-628753-13	0.176253	NA	NA	0.00095612	0.204209	NA	NA	0.00110777	0.272344	NA	NA	0.00147738	0.029588	NA	NA	0.000160506
NW_020868637.1-640581-26	NA	0.00282114	NA	0.160684	NA	0.00124051	NA	0.070656	NA	0.00375382	NA	0.213807	NA	0.00278516	NA	0.158635
NW_020868637.1-715814-6	0.00106136	NA	0.228538	NA	0.0016649	NA	0.358497	NA	0.000484169	NA	0.104254	NA	0.00172648	NA	0.371756	NA
NW_020868637.1-725635-24	1	NA	0.00084822	NA	1	NA	0.00084822	NA	0.737292	NA	0.000625386	NA	0.132465	NA	0.00011236	NA
NW_020868637.1-753825-2	1.4375	NA	0.0474871	NA	0.112125	NA	0.00370398	NA	0.00101503	NA	3.3531e-05	NA	0.00357819	NA	0.000118203	NA
NW_020868637.1-804522-2	8.5264	NA	0.00815577	NA	3.4225	NA	0.00327373	NA	2.44401	NA	0.00233777	NA	0.2025	NA	0.000193698	NA
NW_020868637.1-926451-14	NA	NA	0	NA	NA	NA	0	NA	NA	NA	0	NA	NA	NA	0	NA
NW_020868637.1-957554-15	1	NA	NA	0.000399674	1	NA	NA	0.000399674	2.21949	NA	NA	0.000887072	0.25	NA	NA	9.99184e-05
NW_020868637.1-1073412-2	0.0222892	NA	0.133603	NA	0.00153311	NA	0.00918954	NA	0.00188185	NA	0.0112799	NA	0.000305019	NA	0.0018283	NA
NW_020868638.1-61247-6	NA	NA	0	NA	NA	NA	0	NA	NA	NA	0	NA	NA	NA	0	NA
NW_020868639.1-58804-21	8.73819e-05	NA	0.0115563	NA	2.08412e-05	NA	0.00275625	NA	6.64579e-05	NA	0.00878906	NA	0.000113469	NA	0.0150063	NA
NW_020868639.1-82299-6	NA	0	NA	NA	NA	0	NA	NA	NA	0	NA	NA	NA	0	NA	NA
NW_020868639.1-100553-2	NA	NA	0.00074055	0.213657	NA	NA	0.00457815	1.32085	NA	NA	0.0164972	4.75962	NA	NA	0	0
NW_020868639.1-281825-5	NA	1	NA	0.00424968	NA	0.123417	NA	0.000524482	NA	0.662149	NA	0.00281393	NA	0.156361	NA	0.000664484
NW_020868639.1-308189-21	0.000299501	NA	0.165537	NA	0.000261123	NA	0.144325	NA	0.000251113	NA	0.138793	NA	0.000201029	NA	0.111111	NA
NW_020868639.1-335761-23	NA	0.304796	NA	2.86372e-05	NA	1	NA	9.39553e-05	NA	0.610352	NA	5.73458e-05	NA	0.747504	NA	7.0232e-05
NW_020868639.1-454106-22	0.369389	0.000313323	NA	NA	0.00550637	4.67062e-06	NA	NA	0.129905	0.000110188	NA	NA	0.00660515	5.60262e-06	NA	NA
NW_020868639.1-471736-5	0.082938	0.0319581	NA	NA	0.049138	0.0189341	NA	NA	0.0327393	0.0126153	NA	NA	0.0019934	0.000768107	NA	NA
NW_020868639.1-492492-2	NA	0.000473653	NA	1	NA	0.0235213	NA	49.6595	NA	4.14364e-05	NA	0.0874826	NA	0.00207668	NA	4.3844
NW_020868639.1-535155-27	NA	0.0440868	NA	0.0126818	NA	0.0449328	NA	0.0129251	NA	0.00638717	NA	0.0018373	NA	0.043368	NA	0.012475
NW_020868639.1-605161-22	NA	0.000131402	NA	0.00242897	NA	0.00169484	NA	0.0313292	NA	0.00690171	NA	0.127578	NA	0.00186111	NA	0.0344027
NW_020868640.1-122663-9	0.00790699	NA	4.28931e-05	NA	7.68728	NA	0.0417012	NA	0.0446774	NA	0.000242361	NA	0.0160839	NA	8.72501e-05	NA
NW_020868640.1-130691-26	0.626736	NA	0.000240174	NA	1	NA	0.000383214	NA	25.3659	NA	0.00972058	NA	0.660156	NA	0.000252981	NA
NW_020868640.1-286424-21	0.015745	NA	NA	0.204035	0.000348037	NA	NA	0.0045101	0.00198871	NA	NA	0.025771	0.0265424	NA	NA	0.343955
NW_020868640.1-894766-1	NA	5.85693e-05	NA	0.140625	NA	0.00016794	NA	0.403225	NA	0.00227081	NA	5.45222	NA	0.000240566	NA	0.1681
NW_020868640.1-1188241-14	NA	4.07424e-07	NA	0.0001	NA	0.000251256	NA	0.0616694	NA	0.00407424	NA	1	NA	0.00137846	NA	0.338336
NW_020868641.1-33611-12	NA	1	NA	0.00011478	NA	1	NA	0.00011478	NA	1	NA	0.00011478	NA	0.00436098	NA	5.00556e-07
NW_020868641.1-35334-14	NA	NA	NA	0	NA	NA	NA	0	NA	NA	NA	0	NA	NA	NA	0
NW_020868641.1-82047-6	NA	1	NA	0.000137737	NA	1	NA	0.000137737	NA	1	NA	0.000137737	NA	1	NA	0.000137737
NW_020868641.1-89870-13	0.0868184	NA	NA	0.00203243	0.16437	NA	NA	0.00384792	0.0707632	NA	NA	0.00165657	0.0169961	NA	NA	0.000397881
NW_020868641.1-111815-13	0.00671602	NA	NA	1.13599	0.00548933	NA	NA	0.928497	0.0016746	NA	NA	0.283251	1.2629e-05	NA	NA	0.00213615
NW_020868641.1-291531-12	0.00200704	NA	NA	0.451584	0.000459674	NA	NA	0.103427	0.00023593	NA	NA	0.0530842	0.000266342	NA	NA	0.059927
NW_020868641.1-429805-21	0.000917517	NA	1	NA	0.000917517	NA	1	NA	0.000296041	NA	0.322655	NA	6.79359e-07	NA	0.000740432	NA
NW_020868641.1-439202-6	NA	0.00579996	NA	0.414308	NA	0.000328217	NA	0.0234455	NA	0.0169448	NA	1.21042	NA	0.00043267	NA	0.0309068
NW_020868642.1-93478-16	NA	0.00133753	0.0351132	NA	NA	0.00459226	0.120557	NA	NA	0.00145359	0.0381601	NA	NA	0.000921569	0.0241933	NA
NW_020868644.1-67518-16	0.563551	NA	NA	0.000772405	2.46059	NA	NA	0.00457163	0.160448	NA	NA	0.000219911	0.203383	NA	NA	0.000278758
NW_020868645.1-24920-25	NA	0	NA	NA	NA	0	NA	NA	NA	0	NA	NA	NA	0	NA	NA
NW_020868645.1-251522-26	NA	1.08326e-06	NA	0.000650771	NA	0.006406	NA	3.8484	NA	0.000250277	NA	0.150354	NA	0.0012449	NA	0.747872
NW_020868646.1-508140-2	0.043393	NA	0.0503154	NA	0.0171222	NA	0.0221076	NA	0.124661	NA	0.160958	NA	0.0438642	NA	0.0531332	NA
NW_020868646.1-513171-5	NA	0	NA	NA	NA	0	NA	NA	NA	0	NA	NA	NA	0	NA	NA
NW_020868646.1-562335-8	NA	0.00160333	NA	1	NA	0.00160333	NA	1	NA	0.00125043	NA	0.779895	NA	0.000121538	NA	0.0758037
NW_020868646.1-578030-12	NA	0.00011025	NA	NA	NA	0	NA	NA	NA	0	NA	NA	NA	0	NA	NA
NW_020868646.1-637150-9	0.260622	0.0204448	NA	NA	0.039708	0.00311493	NA	NA	0.15163	0.0118947	NA	NA	0.20597	0.0161575	NA	NA
NW_020868646.1-652508-13	NA	0.00346607	NA	1	NA	0.00772403	NA	2.22847	NA	0.00334251	NA	0.964352	NA	0.00230083	NA	0.663815
NW_020868646.1-908386-1	0.414736	NA	0.00586075	NA	0.000529	NA	6.53086e-06	NA	0.633616	NA	0.00782242	NA	0.117649	NA	0.00145246	NA
NW_020868646.1-929552-13	0.000316573	NA	0.266789	NA	0.00355027	NA	2.99196	NA	0.00109576	NA	0.701972	NA	0.00666148	NA	5.61391	NA
NW_020868646.1-974060-27	NA	0.141683	NA	0.197941	NA	0.197276	NA	0.275608	NA	0.00290568	NA	0.00405944	NA	0.0128057	NA	0.0178904
NW_020868646.1-984790-5	NA	0.00147346	0.15747	NA	NA	6.94749e-05	0.00742489	NA	NA	0.00162891	0.174084	NA	NA	9.10415e-05	0.00972974	NA
NW_020868646.1-1017231-22	NA	0.000383214	NA	1	NA	0.000383214	NA	1	NA	0.000165037	NA	0.430664	NA	1.06448e-05	NA	0.0277778
NW_020868646.1-1067699-24	0.0388701	NA	NA	0.138628	0.0466423	NA	NA	0.166347	6.57146e-05	NA	NA	0.000234368	0.00728414	NA	NA	0.0259785
NW_020868646.1-1088184-5	0.0156141	NA	0.0024979	NA	0.00268351	NA	0.000429301	NA	0.0950892	NA	0.0152121	NA	0.00490049	NA	0.000783969	NA
NW_020868647.1-47367-23	NA	0.0927098	NA	74.3843	NA	0.0398428	NA	31.9673	NA	0.0136865	NA	10.9812	NA	0.0042948	NA	3.44587
NW_020868648.1-67713-5	12.0082	NA	0.0105595	NA	2.87114	NA	0.00252477	NA	0.140625	NA	0.00012366	NA	0.0607759	NA	5.3444e-05	NA
NW_020868649.1-78428-4	NA	0.00036864	NA	NA	NA	0	NA	NA	NA	0	NA	NA	NA	0	NA	NA
NW_020868650.1-50094-14	NA	0.000814941	NA	0.217347	NA	0.00140337	NA	0.374281	NA	2.18035e-05	NA	0.00581505	NA	0.000402296	NA	0.107293
NW_020868651.1-76230-21	0.00011478	NA	NA	1	0.00011478	NA	NA	1	0.00011478	NA	NA	1	0.00011478	NA	NA	1
NW_020868651.1-107186-2	1.39229e-05	6.29188e-06	NA	NA	0.0522611	0.0236172	NA	NA	0.00594663	0.00268733	NA	NA	0.000261442	0.000118147	NA	NA
NW_020868652.1-251129-13	NA	0.00145617	0.30777	NA	NA	0.00440308	1.22325	NA	NA	7.02244e-06	0.00195095	NA	NA	0.00045847	0.127371	NA
NW_020868652.1-459396-6	NA	1	NA	0.00295921	NA	1	NA	0.00390293	NA	1	NA	0.00390293	NA	0.426489	NA	0.00166456
NW_020868652.1-535495-1	1	0.000917517	NA	NA	1	0.000917517	NA	NA	0.649833	0.000596233	NA	NA	2.00213	0.00183699	NA	NA
NW_020868652.1-837403-1	1	NA	0.00084822	NA	1	NA	0.00084822	NA	0.288479	NA	0.000244694	NA	0.00244728	NA	2.07583e-06	NA
NW_020868653.1-71874-7	0.00185919	0.194859	NA	NA	0.0324775	5.7326	NA	NA	0.000471777	0.0832735	NA	NA	0.000775593	0.1369	NA	NA
NW_020868653.1-315666-26	NA	0.00113559	NA	1	NA	0.00113559	NA	1	NA	5.38647e-05	NA	0.0474331	NA	0.00219273	NA	1.93091
NW_020868653.1-391603-15	NA	0	NA	NA	NA	0	NA	NA	NA	0	NA	NA	NA	0	NA	NA
NW_020868653.1-470395-9	NA	0.00273537	NA	0.643665	NA	0.00102117	NA	0.240292	NA	0.00573579	NA	1.3497	NA	0.00156171	NA	0.36749
NW_020868653.1-474312-16	NA	NA	3.67884e-06	1	NA	NA	9.00449e-05	1	NA	NA	9.00449e-05	1	NA	NA	1.79764e-05	0.199638
NW_020868653.1-483294-15	NA	NA	0.0222135	0.126259	NA	NA	1.28949e-06	7.32934e-06	NA	NA	0.0148324	0.0917342	NA	NA	0.00323986	0.0184151
NW_020868656.1-79119-5	0.00235265	NA	NA	0.132456	0.000610354	NA	NA	0.0343636	0.00052925	NA	NA	0.0297973	0.00149341	NA	NA	0.0840803
NW_020868656.1-85258-14	NA	2.41022	NA	0.0964552	NA	0.00176329	NA	7.05656e-05	NA	0.0117892	NA	0.000471796	NA	0.0932319	NA	0.00373106
NW_020868656.1-126313-25	NA	0.000897707	NA	0.230008	NA	3.66763e-05	NA	0.00939713	NA	4.20045e-05	NA	0.0107623	NA	0.00171698	NA	0.439921
NW_020868656.1-153339-24	0.0155422	2.38547e-05	NA	NA	0.707027	0.00108517	NA	NA	0.0279253	4.28608e-05	NA	NA	0.429251	0.000658829	NA	NA
NW_020868656.1-168133-23	NA	0.00224221	0.362639	NA	NA	3.51943e-05	0.00569207	NA	NA	0.00051308	0.0829819	NA	NA	0.000116345	0.0188168	NA
NW_020868656.1-183646-21	2.29701	0.00434942	NA	NA	1.14906	0.00217577	NA	NA	2.73002	0.00516934	NA	NA	0.13462	0.000254906	NA	NA
NW_020868656.1-229732-7	NA	1	0.000569101	NA	NA	1	0.000569101	NA	NA	0.184199	0.000104828	NA	NA	0.330748	0.000188229	NA
NW_020868657.1-21793-27	1.78148	NA	0.0045487	NA	1.62947	NA	0.00416058	NA	0.0823129	NA	0.000210172	NA	0.209197	NA	0.000534149	NA
NW_020868659.1-363-22	NA	0.106482	0.00585886	NA	NA	0.142407	0.00783553	NA	NA	0.183094	0.0100742	NA	NA	0.0371069	0.0020417	NA
NW_020868659.1-7419-7	0.4225	0.00172137	NA	NA	4.41	0.0179674	NA	NA	0.733878	0.00299	NA	NA	0.038025	0.000154923	NA	NA
NW_020868659.1-57681-24	NA	0.244012	NA	0.000928441	NA	2.82194	NA	0.0107372	NA	0.305251	NA	0.00116145	NA	0.430029	NA	0.00163621
NW_020868659.1-228273-22	0.00444444	NA	1	NA	0.00444444	NA	1	NA	0.00268739	NA	0.604662	NA	0.00156605	NA	0.352361	NA
NW_020868662.1-143336-8	NA	NA	0	NA	NA	NA	0	NA	NA	NA	0	NA	NA	NA	0	NA
NW_020868662.1-341809-6	0.0494618	NA	NA	0.00021983	1.72975	NA	NA	0.00768778	0.0121882	NA	NA	5.41696e-05	0.445156	NA	NA	0.0016
NW_020868662.1-364776-13	2.05186	NA	0.000258517	NA	0.00292184	NA	3.68127e-07	NA	7.45142	NA	0.000938816	NA	2.26353	NA	0.000285186	NA
NW_020868662.1-453981-27	0.000112375	NA	9.6727e-07	NA	0.00419672	NA	0.000157928	NA	0.784549	NA	0.00675303	NA	0.0324764	NA	0.000279541	NA
NW_020868662.1-519826-9	NA	0	NA	NA	NA	2.209e-05	NA	NA	NA	1.849e-05	NA	NA	NA	0	NA	NA
NW_020868662.1-555738-25	0.0198631	NA	0.0114339	NA	0.0337047	NA	0.0194016	NA	0.019994	NA	0.0115092	NA	0.0333651	NA	0.0192061	NA
NW_020868662.1-569647-4	1.6e-05	NA	NA	NA	0	NA	NA	NA	0	NA	NA	NA	0	NA	NA	NA
NW_020868662.1-742532-5	1	NA	NA	9.00449e-05	1	NA	NA	9.00449e-05	1	NA	NA	9.00449e-05	0.0055455	NA	NA	4.99344e-07
NW_020868663.1-45576-26	0	NA	NA	NA	0	NA	NA	NA	0	NA	NA	NA	0	NA	NA	NA
NW_020868663.1-68205-9	NA	0.000311911	NA	0.0527584	NA	0.00197807	NA	0.334583	NA	0.00257267	NA	0.435156	NA	0.00164826	NA	0.278796
NW_020868663.1-118684-12	0.000917517	1	NA	NA	0.000917517	1	NA	NA	0.000917517	1	NA	NA	0.000229379	0.25	NA	NA
NW_020868663.1-138441-15	NA	0.00650711	0.000202644	NA	NA	1.04585	0.0325696	NA	NA	0.1521	0.00473668	NA	NA	0.637868	0.0198644	NA
NW_020868664.1-57253-22	NA	1	NA	0.000399674	NA	1	NA	0.000399674	NA	1	NA	0.000399674	NA	0.0527124	NA	2.10678e-05
NW_020868665.1-14726-15	NA	0.000814621	NA	0.393864	NA	0.000482024	NA	0.233056	NA	0.000983722	NA	0.475624	NA	4.3721e-06	NA	0.00211389
NW_020868666.1-56478-6	NA	0.000371105	1	NA	NA	0.000371105	1	NA	NA	0.000371105	1	NA	NA	4.38935e-05	0.118278	NA
NW_020868666.1-132910-5	0.000433673	NA	1	NA	0.000433673	NA	1	NA	0.000330174	NA	0.761342	NA	4.96136e-05	NA	0.114403	NA
NW_020868666.1-174848-14	NA	0.0046051	NA	1.59453	NA	0.00426826	NA	1.47789	NA	3.99733e-07	NA	0.000138408	NA	0.00075061	NA	0.2599
NW_020868666.1-320548-9	1	NA	NA	0.000473653	7.46598	NA	NA	0.00353628	0.224845	NA	NA	0.000106499	0.044634	NA	NA	2.1141e-05
NW_020868667.1-9213-5	0.0218591	0.123769	NA	NA	0.0312658	0.177031	NA	NA	0.000406732	0.00230296	NA	NA	0.00155891	0.00882673	NA	NA
NW_020868667.1-33700-26	1	NA	0.00206828	NA	0.554768	NA	0.00114741	NA	4.18602	NA	0.00865785	NA	5.92671	NA	0.0122581	NA
NW_020868667.1-208152-22	NA	5.5906e-05	NA	0.012038	NA	0.000233311	NA	0.0502378	NA	0.00256342	NA	0.55197	NA	0.000881764	NA	0.189866
NW_020868667.1-503702-12	0.0303648	NA	0.422039	NA	0.00389338	NA	0.054114	NA	0.0201399	NA	0.279924	NA	0.00552321	NA	0.076767	NA
NW_020868667.1-568978-12	NA	3.81667e-07	NA	0.000434028	NA	9.9753e-05	NA	0.113438	NA	0.000196092	NA	0.222994	NA	2.86675e-05	NA	0.0101394
NW_020868667.1-604913-16	1	NA	NA	0.00197985	1	NA	NA	0.00197985	0.0179032	NA	NA	3.54456e-05	0.726096	NA	NA	0.00143756
NW_020868667.1-627634-13	1	NA	NA	0.00011478	2.51193	NA	NA	0.00028832	1	NA	NA	0.00011478	1	NA	NA	0.00011478
NW_020868668.1-87103-22	1	NA	NA	0.000996407	1	NA	NA	0.000996407	0.0138408	NA	NA	1.37911e-05	0.0225981	NA	NA	2.2517e-05
NW_020868668.1-105373-27	NA	0.000130864	1	NA	NA	0.000137904	1	NA	NA	0.0190115	102.143	NA	NA	0.0150297	57.6106	NA
NW_020868668.1-164147-23	NA	0.00487191	2.25676	NA	NA	0.0032051	1.48467	NA	NA	0.00865468	3.07039	NA	NA	0.000120733	0.0559259	NA
NW_020868668.1-208371-2	NA	0.312284	NA	3.31631e-05	NA	0.230777	NA	2.45074e-05	NA	0.00615148	NA	6.53259e-07	NA	0.369473	NA	3.92363e-05
NW_020868668.1-242355-24	0.000351061	NA	0.0703053	NA	0.000148976	NA	0.0298347	NA	0.00373748	NA	0.748487	NA	0.000835668	NA	0.167355	NA
NW_020868668.1-307381-8	1	NA	NA	0.0129017	1	NA	NA	0.0120315	0.0133833	NA	NA	0.000172668	0.0978095	NA	NA	0.00126191
NW_020868668.1-437805-13	1	0.00011478	NA	NA	1	0.00011478	NA	NA	5.7419	0.000659058	NA	NA	10.7164	0.00123003	NA	NA
NW_020868668.1-558346-24	NA	0.000539506	NA	1	NA	0.000539506	NA	1	NA	0.000539506	NA	1	NA	3.02581e-06	NA	0.00560849
NW_020868669.1-48180-6	NA	0.00242197	NA	0.158549	NA	0.000795367	NA	0.0520669	NA	0.00404439	NA	0.264757	NA	0.00306841	NA	0.200867
NW_020868669.1-58016-6	0.000569101	NA	1	NA	0.00301167	NA	5.29197	NA	0.00808103	NA	14.1996	NA	1.14158e-05	NA	0.0200593	NA
NW_020868669.1-193003-8	0.0055014	0.269569	NA	NA	0.0172735	0.8464	NA	NA	3.26531e-05	0.0016	NA	NA	0.00218489	0.10706	NA	NA
NW_020868669.1-202978-14	96.8322	NA	NA	0.0140447	17.6541	NA	NA	0.00256058	1	NA	NA	0.000145041	0.823671	NA	NA	0.000119466
NW_020868669.1-249289-6	NA	NA	0	NA	NA	NA	0	NA	NA	NA	0	NA	NA	NA	0	NA
NW_020868669.1-249355-3	NA	0.000383214	1	NA	NA	0.000383214	1	NA	NA	0.000383214	1	NA	NA	0.000112436	0.293403	NA
NW_020868669.1-264718-1	NA	NA	1.16993	0.00107343	NA	NA	3.17664	0.00291462	NA	NA	0.169385	0.000155414	NA	NA	0.554873	0.000509105
NW_020868669.1-361138-21	NA	NA	0	NA	NA	NA	0	NA	NA	NA	0	NA	NA	NA	1.444e-05	NA
NW_020868669.1-387179-22	NA	1	NA	0.000433673	NA	0.540657	NA	0.000234469	NA	0.406094	NA	0.000176112	NA	0.457612	NA	0.000198454
NW_020868670.1-194788-26	NA	0.806331	NA	0.00134221	NA	1	NA	0.00166459	NA	0.0426971	NA	7.10729e-05	NA	0.581795	NA	0.000968448
NW_020868670.1-219190-7	NA	0.000110776	NA	0.00173096	NA	0.000330082	NA	0.00123664	NA	0.00246193	NA	0.0384696	NA	0.00099698	NA	0.0155786
NW_020868670.1-223198-21	0.000702096	NA	3.79819e-05	NA	0.077406	NA	0.00418751	NA	0.406432	NA	0.0219871	NA	0.0203217	NA	0.00109936	NA
NW_020868670.1-270147-27	0.121265	NA	NA	0.027402	0.0481491	NA	NA	0.0108802	0.0423425	NA	NA	0.00956806	0.000472003	NA	NA	0.000106658
NW_020868670.1-271026-7	1.10688	0.000103997	NA	NA	0.111111	1.04395e-05	NA	NA	1	9.39553e-05	NA	NA	1	9.39553e-05	NA	NA
NW_020868670.1-331288-15	NA	10.7324	NA	0.00411283	NA	0.11461	NA	4.39204e-05	NA	0.390625	NA	0.000149693	NA	2.2344	NA	0.000856255
NW_020868671.1-154927-5	1	NA	NA	0.000106195	1	NA	NA	0.000106195	7.21607	NA	NA	0.000766313	1.31574	NA	NA	0.000139726
NW_020868671.1-430000-1	5.81237e-05	NA	NA	0.0167693	6.64767e-05	NA	NA	0.00808706	0.00346607	NA	NA	1	0.00346607	NA	NA	1
NW_020868671.1-548054-23	NA	0.0198778	NA	1.6916	NA	0.0035033	NA	0.298129	NA	0.00175541	NA	0.149385	NA	0.00207529	NA	0.176606
NW_020868671.1-562067-15	NA	0.000181249	NA	0.00622129	NA	0.00475457	NA	0.163198	NA	0.0071047	NA	0.243865	NA	0.000984352	NA	0.0337874
NW_020868671.1-567465-23	NA	0.00202059	NA	0.475469	NA	0.00100084	NA	0.23551	NA	0.00366059	NA	0.861378	NA	0.000379976	NA	0.0894127
NW_020868672.1-43918-15	1	0.000106195	NA	NA	1	0.000106195	NA	NA	0.615148	6.53259e-05	NA	NA	0.0984237	1.04521e-05	NA	NA
NW_020868672.1-78801-24	NA	0.0191067	NA	0.436012	NA	0.00152581	NA	0.0348186	NA	0.000522417	NA	0.0119215	NA	0.00617904	NA	0.141004
NW_020868672.1-90639-14	NA	0.671041	NA	0.0199608	NA	0.123525	NA	0.00367439	NA	0.0310009	NA	0.000922154	NA	0.0116834	NA	0.000178654
NW_020868672.1-328838-26	4.70498	NA	0.0255231	NA	0.272344	NA	0.00147738	NA	0.071163	NA	0.000386038	NA	0.17871	NA	0.000969446	NA
NW_020868672.1-356276-1	0.177335	NA	NA	0.00173459	0.12642	NA	NA	0.00123657	0.0152111	NA	NA	0.000148786	0.277378	NA	NA	0.00232727
NW_020868672.1-395505-5	0.01277	0.161461	NA	NA	0.319975	4.04569	NA	NA	0.0361024	0.456471	NA	NA	0.00152705	0.0193077	NA	NA
NW_020868672.1-455289-6	NA	0.00119811	NA	0.165558	NA	0.0063778	NA	0.881299	NA	8.70787e-05	NA	0.0120327	NA	0.000279226	NA	0.0385842
NW_020868672.1-535910-8	1	0.0011866	NA	NA	8.50257	0.0100892	NA	NA	0.604938	0.000717821	NA	NA	0.00982063	1.16532e-05	NA	NA
NW_020868672.1-675681-3	NA	1	NA	0.0054247	NA	1	NA	0.0054247	NA	1.56432	NA	0.00848598	NA	0.202894	NA	0.00110064
NW_020868672.1-979344-9	0.0119621	0.544054	NA	NA	0.00329148	0.149305	NA	NA	0.00538337	0.285583	NA	NA	0.000128013	0.00627264	NA	NA
NW_020868672.1-1219020-13	NA	0.00272109	NA	2.50612	NA	0.0182826	NA	16.8383	NA	0.00131454	NA	0.860998	NA	0.000909757	NA	0.837885
NW_020868673.1-105809-7	0.000680936	NA	0.0473296	NA	0.000452795	NA	0.0314723	NA	0.000337351	NA	0.0234482	NA	0.00240626	NA	0.167251	NA
NW_020868673.1-318355-22	0.555894	NA	0.00200094	NA	0.545406	NA	0.00196318	NA	0.000199778	NA	7.19098e-07	NA	0.00660515	NA	2.37752e-05	NA
NW_020868673.1-331421-8	1	0.00153484	NA	NA	0.702573	0.00107833	NA	NA	0.365752	0.000561369	NA	NA	0.547679	0.000840596	NA	NA
NW_020868674.1-54812-6	0.128322	NA	0.0135273	NA	0.0255791	NA	0.00269646	NA	0.0072712	NA	0.000766503	NA	0.0087294	NA	0.000920221	NA
NW_020868674.1-120152-4	NA	NA	1	0.000106195	NA	NA	1	0.000106195	NA	NA	1	0.000106195	NA	NA	0.0384468	4.08287e-06
NW_020868674.1-182957-9	0.158328	NA	NA	0.0654291	0.355476	NA	NA	0.1469	0.0943603	NA	NA	0.0389944	0.0924856	NA	NA	0.0382197
NW_020868674.1-546888-22	NA	0.292956	NA	0.00292892	NA	0.0405298	NA	0.000405209	NA	0.000121024	NA	1.20998e-06	NA	0.267342	NA	0.00267284
NW_020868675.1-107792-3	NA	1.83262	NA	0.0171478	NA	0.0123457	NA	0.000115519	NA	0.00272006	NA	2.54517e-05	NA	0.129176	NA	0.0012087
NW_020868675.1-127820-5	NA	0.000371105	NA	1	NA	0.000371105	NA	1	NA	0.000371105	NA	1	NA	1.92092e-05	NA	0.0517623
NW_020868675.1-283870-24	0.0199778	NA	7.19098e-05	NA	0.141621	NA	0.000509762	NA	0.00165129	NA	5.9438e-06	NA	0.00299979	NA	1.07977e-05	NA
NW_020868675.1-391304-2	NA	NA	0.105705	0.00528214	NA	NA	0.00164054	8.19786e-05	NA	NA	0.0822594	0.00411055	NA	NA	0.00122711	6.13193e-05
NW_020868675.1-427218-1	NA	0.236201	NA	0.0224882	NA	0.000332544	NA	9.89038e-05	NA	0.025834	NA	0.0024596	NA	0.00162315	NA	0.000154537
NW_020868675.1-682845-21	NA	NA	NA	0	NA	NA	NA	0	NA	NA	NA	0	NA	NA	NA	0
NW_020868675.1-806224-9	0.138793	NA	0.00179067	NA	0.612076	NA	0.00900174	NA	0.377863	NA	0.00487509	NA	0.0753556	NA	0.000972217	NA
NW_020868675.1-944772-16	NA	1.48982	NA	0.0744469	NA	0.248088	NA	0.0123971	NA	0.0434883	NA	0.00217314	NA	0.000939505	NA	4.69476e-05
NW_020868675.1-1022501-8	0.0268832	0.00138152	NA	NA	3.21395	0.165164	NA	NA	0.0879341	0.0045189	NA	NA	0.0231211	0.00118819	NA	NA
NW_020868678.1-93687-15	1	NA	0.000416493	NA	1	NA	0.000416493	NA	1	NA	0.000416493	NA	0.1156	NA	4.81466e-05	NA
NW_020868678.1-370275-4	0.0415109	0.000105991	NA	NA	0.376144	0.000318945	NA	NA	0.511478	0.00130597	NA	NA	0.487965	0.00104693	NA	NA
NW_020868678.1-429088-5	0.00692039	NA	2.5948e-05	NA	3.36853	NA	0.0126303	NA	0.12135	NA	0.000455002	NA	0.309498	NA	0.00116046	NA
NW_020868678.1-498617-23	NA	1.14934	NA	0.00136381	NA	4.39362	NA	0.00521348	NA	2.90943	NA	0.00345234	NA	0.0636312	NA	7.55049e-05
NW_020868678.1-531239-23	NA	0.000872673	NA	1.77368	NA	0.000538403	NA	1.09429	NA	0.000171189	NA	0.347937	NA	0.00128727	NA	2.61634
NW_020868678.1-762246-8	NA	NA	0.000132975	1	NA	NA	0.000132975	1	NA	NA	0.00256823	19.3137	NA	NA	7.4591e-06	0.0560942
NW_020868678.1-902483-26	NA	1	NA	0.0026548	NA	0.799017	NA	0.00212123	NA	0.294694	NA	0.000782352	NA	0.607763	NA	0.00161349
NW_020868678.1-919078-7	0.064566	0.000169942	NA	NA	8.75578	0.0230457	NA	NA	0.499803	0.00131551	NA	NA	2.15873	0.00568191	NA	NA
NW_020868678.1-1106115-14	1	0.000399674	NA	NA	1	0.000399674	NA	NA	0.0137703	4.67028e-05	NA	NA	0.162458	6.49303e-05	NA	NA
NW_020868679.1-130229-14	NA	0.149709	NA	0.00599124	NA	0.000440824	NA	1.76414e-05	NA	0.154387	NA	0.00617845	NA	0.152976	NA	0.00612199
NW_020868680.1-204199-14	NA	0.00084822	NA	1	NA	0.00084822	NA	1	NA	0.00084822	NA	1	NA	4.07117e-05	NA	0.0479966
NW_020868680.1-387694-16	NA	2.80898e-07	NA	7.80382e-05	NA	0.000800997	NA	0.222531	NA	0.000431639	NA	0.119917	NA	5.5056e-05	NA	0.0312153
NW_020868680.1-408359-4	0.165619	NA	0.00136756	NA	0.354547	NA	0.00292758	NA	0.238726	NA	0.00197122	NA	0.456801	NA	0.00377192	NA
NW_020868680.1-474199-27	1	NA	0.000433673	NA	1	NA	0.000280279	NA	14.7697	NA	0.00640523	NA	3.30741	NA	0.00143433	NA
NW_020868680.1-572767-12	0.0341595	NA	38.8458	NA	0.001374	NA	1.5625	NA	0.00355418	NA	3.16049	NA	0.000244946	NA	0.278549	NA
NW_020868682.1-311536-14	NA	0.00985541	NA	0.0233928	NA	0.0148515	NA	0.0352516	NA	0.0053852	NA	0.0127823	NA	0.000900792	NA	0.00295609
NW_020868682.1-347645-25	0.000213776	NA	NA	0.304796	0.000700243	NA	NA	0.796308	0.000415636	NA	NA	0.472656	0.000541501	NA	NA	0.615789
NW_020868683.1-67646-22	NA	0.306906	NA	0.000607627	NA	1	NA	0.00197985	NA	2.8013	NA	0.00554616	NA	0.0529216	NA	0.000104777
NW_020868683.1-93748-23	NA	0.000956531	NA	1	NA	0.000956531	NA	1	NA	1.45499e-05	NA	0.0152111	NA	0.00146287	NA	1.52934
NW_020868683.1-249432-1	1	NA	NA	0.00130769	1	NA	NA	0.00130769	10.0975	NA	NA	0.0132044	0.404627	NA	NA	0.000529129
NW_020868683.1-279376-27	NA	NA	0.0391387	0.217402	NA	NA	0.225899	1.25479	NA	NA	0.0548951	0.304923	NA	NA	0.00215594	0.0119755
NW_020868684.1-215409-21	NA	0.00346021	NA	0.00018719	NA	0.132161	NA	0.00714966	NA	0.00971588	NA	0.000525609	NA	0.100429	NA	0.00521714
NW_020868685.1-51933-23	NA	0.00860752	NA	1	NA	0.00860752	NA	1	NA	0.000201813	NA	0.0234461	NA	0.000305705	NA	0.035516
NW_020868685.1-134845-1	0.649242	0.00122935	NA	NA	2.89898	0.00548926	NA	NA	0	0	NA	NA	0.016154	3.05878e-05	NA	NA
NW_020868685.1-300695-25	NA	0.00153269	NA	3.11514	NA	0.00173931	NA	3.53509	NA	0.000460781	NA	0.936524	NA	0.000807505	NA	1.64123
NW_020868686.1-46286-14	0.00186574	NA	0.0423387	NA	0.024664	NA	0.559694	NA	0.00467317	NA	0.106047	NA	0.00099723	NA	0.0226299	NA
NW_020868686.1-172757-9	0.250663	NA	0.00167174	NA	0.191044	NA	0.00127413	NA	0.275104	NA	0.00183475	NA	0.025262	NA	0.000121727	NA
NW_020868686.1-234602-6	NA	NA	NA	0	NA	NA	NA	0	NA	NA	NA	0	NA	NA	NA	2.56e-06
NW_020868686.1-271264-4	0.000646935	NA	NA	0.0633197	0.000111732	NA	NA	0.010936	0.000189434	NA	NA	0.0185411	0.000367059	NA	NA	0.0359264
NW_020868686.1-278631-16	NA	NA	NA	0	NA	NA	NA	0	NA	NA	NA	0	NA	NA	NA	0
NW_020868686.1-303896-25	NA	0.164025	0.000284766	NA	NA	0.9801	0.00170156	NA	NA	0.529256	0.000918848	NA	NA	5.39401	0.00936459	NA
NW_020868686.1-352941-21	NA	9.39553e-05	NA	1	NA	0.000110267	NA	1.17361	NA	9.39553e-05	NA	1	NA	8.44231e-05	NA	0.898546
NW_020868686.1-443246-4	NA	0.000137737	NA	1	NA	0.00366047	NA	26.5758	NA	0.000137737	NA	1	NA	4.51412e-06	NA	0.0327735
NW_020868686.1-537336-14	0.0254925	NA	NA	0.00010203	0.221453	NA	NA	0.000886336	0.188021	NA	NA	0.000752527	0.507806	NA	NA	0.00203242
NW_020868686.1-583598-26	NA	9.39553e-05	1	NA	NA	9.39553e-05	1	NA	NA	0.000191346	2.03657	NA	NA	9.39553e-05	1	NA
NW_020868686.1-676259-25	0.142644	NA	NA	8.11789e-05	5.03839	NA	NA	0.00286735	0.355892	NA	NA	0.000202538	0.544935	NA	NA	0.000310123
NW_020868686.1-722108-13	NA	0.000269678	NA	0.674745	NA	0.000399674	NA	1	NA	0.000399674	NA	1	NA	1.49815e-06	NA	0.00374844
NW_020868686.1-786260-3	1	0.00362651	NA	NA	0.00573113	2.0784e-05	NA	NA	1	0.00362651	NA	NA	0.809366	0.00293518	NA	NA
NW_020868686.1-896533-1	0.255437	NA	0.0255848	NA	0.0334994	NA	0.00335533	NA	0.00257544	NA	0.000257958	NA	0.00159468	NA	0.000159725	NA
NW_020868686.1-898920-13	NA	0.00123657	NA	0.12642	NA	0.00058447	NA	0.0597531	NA	0.0074604	NA	0.762711	NA	0.00701176	NA	0.716844
NW_020868686.1-930931-6	0.00206828	NA	NA	1	0.00206828	NA	NA	1	0.0030819	NA	NA	1.49008	0.00206828	NA	NA	1
NW_020868688.1-43852-2	6.66483	NA	0.00611509	NA	3.2867	NA	0.0030156	NA	0.201583	NA	0.000184956	NA	0.0583206	NA	5.35101e-05	NA
NW_020868688.1-172712-3	NA	0.015835	0.517356	NA	NA	0.00215394	0.0703728	NA	NA	3.3146e-05	0.00108294	NA	NA	0.00277073	0.0905246	NA
NW_020868688.1-261407-24	NA	0.00752084	NA	0.264042	NA	0.00952426	NA	0.334379	NA	2.18564e-05	NA	0.000767336	NA	0.00671266	NA	0.235669
NW_020868689.1-365274-2	0.434048	NA	0.00926889	NA	0.0378341	NA	0.000807928	NA	0.131869	NA	0.00281599	NA	0.1313	NA	0.00280384	NA
NW_020868689.1-391098-21	3.62902	NA	0.00151146	NA	3.90063	NA	0.00162458	NA	0.007225	NA	3.00916e-06	NA	8.85063	NA	0.00368622	NA
NW_020868689.1-496912-16	NA	0.00873458	NA	0.739951	NA	0.00320944	NA	0.271888	NA	0.00208632	NA	0.176743	NA	0.000547207	NA	0.0463567
NW_020868689.1-626693-3	0.0074591	NA	1	NA	0.00278756	NA	0.373713	NA	0.00302171	NA	0.405104	NA	0.000495975	NA	0.0664926	NA
NW_020868689.1-638574-8	0.0651236	2.52817	NA	NA	0.0868187	3.3704	NA	NA	8.61922e-07	3.34607e-05	NA	NA	0.00439097	0.170462	NA	NA
NW_020868689.1-658648-25	NA	0.00108578	NA	1	NA	0.00108578	NA	1	NA	2.66747e-07	NA	0.000245674	NA	0.000431074	NA	0.397019
NW_020868690.1-312136-1	0.0475808	NA	0.00218572	NA	0.121807	NA	0.00559544	NA	2.60013e-05	NA	1.19442e-06	NA	0.0834932	NA	0.00383542	NA
NW_020868692.1-203948-14	NA	0.0141331	0.307663	NA	NA	0.00281602	0.0613018	NA	NA	0.000195015	0.00424528	NA	NA	0.0159492	0.347198	NA
NW_020868692.1-270917-5	0.0035041	NA	0.156938	NA	0.00499703	NA	0.223802	NA	0.00063365	NA	0.0283793	NA	0.0210083	NA	0.9409	NA
NW_020868692.1-383291-26	NA	NA	0.00464413	1	NA	NA	0.00464413	1	NA	NA	0.010713	2.30678	NA	NA	7.67168e-05	0.0165191
NW_020868692.1-450890-12	NA	0.00202059	NA	0.475469	NA	0.00800594	NA	1.88389	NA	0.000600219	NA	0.141238	NA	0.00303274	NA	0.713638
NW_020868692.1-451931-27	0	NA	NA	NA	0	NA	NA	NA	0	NA	NA	NA	0	NA	NA	NA
NW_020868695.1-734677-8	NA	NA	0.000400992	0.386629	NA	NA	1.97001e-05	0.0189945	NA	NA	0.000110849	0.106879	NA	NA	0.00618645	5.96487
NW_020868696.1-133384-12	0.316611	NA	NA	0.00171752	0.090175	NA	NA	0.000489172	0.209513	NA	NA	0.00113655	0.326531	NA	NA	0.00177133
NW_020868696.1-159603-4	0.00199374	0.0628311	NA	NA	0.00118346	0.037296	NA	NA	1.99872e-06	6.29882e-05	NA	NA	7.34252e-06	0.000231394	NA	NA
NW_020868696.1-222019-8	0.0011866	NA	1	NA	0.0011866	NA	1	NA	0.000637083	NA	0.536897	NA	0.000243989	NA	0.20562	NA
NW_020868696.1-268431-21	NA	0.000433673	1	NA	NA	0.000433673	1	NA	NA	0.000840503	1.9381	NA	NA	0.000433673	1	NA
NW_020868696.1-494670-8	NA	0	NA	NA	NA	0	NA	NA	NA	0.00010816	NA	NA	NA	0	NA	NA
NW_020868696.1-602231-15	NA	0.0144801	NA	1.17289	NA	0.0223004	NA	1.80634	NA	0.000102235	NA	0.008281	NA	0.0397338	NA	3.21844
NW_020868696.1-716450-21	0.911089	NA	NA	0.0194559	1.15794	NA	NA	0.0247273	0.0184108	NA	NA	0.000393153	5.53633e-06	NA	NA	1.18226e-07
NW_020868697.1-151555-22	0.0694478	0.0029134	NA	NA	0.00457612	0.000191973	NA	NA	0.011336	0.000475555	NA	NA	0.157656	0.0066138	NA	NA
NW_020868697.1-172287-8	0.00204039	1.00511	NA	NA	0.000704392	0.423164	NA	NA	0.00166459	1	NA	NA	0.000382869	0.230008	NA	NA
NW_020868697.1-205114-14	NA	NA	0.00529587	0.145102	NA	NA	0.0029627	0.0811753	NA	NA	0.000944266	0.025872	NA	NA	0.000336431	0.00921792
NW_020868699.1-69275-22	NA	0.300304	NA	0.00612865	NA	0.09	NA	0.00183673	NA	0.25	NA	0.00510204	NA	0.767376	NA	0.0156607
NW_020868699.1-152837-4	NA	0	NA	NA	NA	0	NA	NA	NA	0	NA	NA	NA	0	NA	NA
NW_020868700.1-35026-3	0.000383214	NA	1	NA	0.000383214	NA	1	NA	0.000322006	NA	0.840278	NA	6.00435e-05	NA	0.156684	NA
NW_020868700.1-201764-6	NA	7.02244e-06	NA	0.00195095	NA	3.64043e-06	NA	0.00101137	NA	0.000105719	NA	0.0293705	NA	0.00518022	NA	1.43915
NW_020868700.1-361853-16	NA	0.221453	NA	0.000639573	NA	0.026486	NA	7.64934e-05	NA	0.923106	NA	0.002666	NA	0.552253	NA	0.00159495
NW_020868700.1-571567-13	0.00543112	5.08192e-05	NA	NA	0.000155542	1.45541e-06	NA	NA	0.0829336	0.000776012	NA	NA	0.0116014	0.000108555	NA	NA
NW_020868700.1-585432-25	0.00166459	NA	1	NA	0.00166459	NA	1	NA	2.70816e-05	NA	0.00166597	NA	3.6441e-05	NA	0.0218919	NA
NW_020868700.1-633859-5	0.364504	0.00142263	NA	NA	0.298027	0.00116318	NA	NA	0.0223981	8.74181e-05	NA	NA	0.02291	8.94162e-05	NA	NA
NW_020868700.1-739234-6	5.5473e-05	NA	0.0467495	NA	1.02835e-05	NA	0.00866632	NA	0.000561161	NA	0.472914	NA	0.000642316	NA	0.541307	NA
NW_020868700.1-751943-22	NA	0.000451215	NA	1	NA	0.000451215	NA	1	NA	0.00021327	NA	0.472656	NA	0.000451215	NA	1
NW_020868700.1-1355818-5	1	0.000121443	NA	NA	1	0.000121443	NA	NA	11.3365	0.00137674	NA	NA	19.3116	0.00234526	NA	NA
NW_020868700.1-1409924-13	0.00732523	NA	0.000620972	NA	0.000638935	NA	5.41635e-05	NA	0.0903996	NA	0.00766331	NA	0.021807	NA	0.00184861	NA
NW_020868700.1-1542597-15	0.000384468	1.11037e-06	NA	NA	0.00444444	1.28359e-05	NA	NA	1	0.00288807	NA	NA	0.0407882	0.000117799	NA	NA
NW_020868700.1-1571019-26	NA	0.00497396	NA	1.7956	NA	0.00105112	NA	0.379456	NA	0.000570958	NA	0.206116	NA	0.000581064	NA	0.209764
NW_020868700.1-1577877-12	6.20783e-05	NA	0.0243127	NA	0.000166966	NA	0.0653913	NA	0.000428302	NA	0.167742	NA	0.000126353	NA	0.0166147	NA
NW_020868702.1-7419-3	NA	NA	NA	0	NA	NA	NA	0	NA	NA	NA	0	NA	NA	NA	2.704e-05
NW_020868702.1-8332-26	1	NA	NA	9.39553e-05	1	NA	NA	9.39553e-05	0.487088	NA	NA	0.000223307	1	NA	NA	9.39553e-05
NW_020868702.1-207286-14	NA	9.00449e-05	NA	1	NA	3.1958e-05	NA	1	NA	9.00449e-05	NA	1	NA	2.06361e-05	NA	0.229176
NW_020868702.1-234520-24	NA	1	NA	0.000879362	NA	1	NA	0.000879362	NA	1.25005	NA	0.00109924	NA	0.408179	NA	0.000358937
NW_020868702.1-285484-21	NA	0.00813678	NA	0.00842076	NA	0.0428237	NA	0.0395308	NA	0.024438	NA	0.0225589	NA	0.0279367	NA	0.0257886
NW_020868702.1-454851-22	0.00203439	0.00126822	NA	NA	0.0327961	0.0204447	NA	NA	0.00222257	0.00138552	NA	NA	0.00640145	0.00399059	NA	NA
NW_020868702.1-509227-4	1	NA	0.000492012	NA	0.216632	NA	0.000106586	NA	1	NA	0.000492012	NA	0.160738	NA	7.90851e-05	NA
NW_020868702.1-511478-15	NA	0.0367464	NA	19.4065	NA	0.010458	NA	5.52306	NA	0.00112204	NA	0.592568	NA	0.00809117	NA	4.27309
NW_020868703.1-78289-2	NA	0.402568	NA	0.0582111	NA	1.42957	NA	0.206714	NA	0.114689	NA	0.0165839	NA	0.02087	NA	0.00301779
NW_020868703.1-133867-23	NA	0.00175113	NA	0.0184951	NA	0.00186228	NA	0.0196691	NA	0.000123554	NA	0.00130495	NA	0.00123743	NA	0.0130696
NW_020868703.1-336699-21	NA	1	NA	0.000152539	NA	1	NA	3.68947e-07	NA	1	NA	0.000152539	NA	0.0325181	NA	4.96029e-06
NW_020868703.1-689826-6	NA	0.132205	NA	0.0146894	NA	0.345274	NA	0.0383638	NA	0.00512656	NA	0.000569618	NA	0.0671846	NA	0.00746496
NW_020868703.1-700663-13	0.185367	0.00275705	NA	NA	0.0111927	0.000166475	NA	NA	0.15215	0.002263	NA	NA	0.0198118	0.000294669	NA	NA
NW_020868703.1-798360-23	1	NA	NA	0.000371105	1	NA	NA	0.000371105	0.68128	NA	NA	0.000252827	0.0974497	NA	NA	3.61641e-05
NW_020868704.1-168971-1	NA	0	NA	NA	NA	0.000225	NA	NA	NA	0	NA	NA	NA	0	NA	NA
NW_020868704.1-253956-25	6.90774	NA	0.0427108	NA	0.170482	NA	0.0010541	NA	0.0337874	NA	0.000208909	NA	0.246582	NA	0.00152463	NA
NW_020868704.1-280191-8	0.000456403	NA	NA	0.927626	0.0001174	NA	NA	0.238612	0.00286892	NA	NA	5.831	0.000201876	NA	NA	0.101106
NW_020868704.1-330346-8	NA	0	NA	NA	NA	0	NA	NA	NA	0	NA	NA	NA	0	NA	NA
NW_020868706.1-9481-9	16	0.00951035	NA	NA	0.0180778	1.07454e-05	NA	NA	2.44305	0.00145214	NA	NA	2.46939	0.00350573	NA	NA
NW_020868707.1-25878-8	1	NA	0.00173611	NA	1	NA	0.00173611	NA	2.25	NA	0.00426572	NA	0.204756	NA	0.00035548	NA
NW_020868707.1-35293-1	NA	1.02649	NA	0.00482987	NA	3.8363	NA	0.0121121	NA	1.65306	NA	0.0052191	NA	0.123555	NA	0.000390092
NW_020868707.1-43090-13	0	NA	NA	NA	0	NA	NA	NA	0	NA	NA	NA	0	NA	NA	NA
NW_020868707.1-58267-3	NA	0.021025	NA	8.75677e-06	NA	1.47622	NA	0.000614838	NA	0.189225	NA	7.88109e-05	NA	0.931225	NA	0.000387849
NW_020868707.1-121823-21	0.201838	NA	0.00391159	NA	0.0452694	NA	0.000877315	NA	0.10876	NA	0.00210775	NA	0.0806337	NA	0.00156267	NA
NW_020868707.1-153600-6	NA	0.0123457	NA	1	NA	0.00038242	NA	0.030976	NA	0.0097132	NA	0.786769	NA	0.0733808	NA	5.94384
NW_020868707.1-207083-26	1.1142	0.00473499	NA	NA	0.275111	0.00116913	NA	NA	0.0515854	0.000219222	NA	NA	0.00807649	3.43225e-05	NA	NA
NW_020868707.1-261758-7	0.00670952	NA	0.236323	NA	0.000315459	NA	0.0111111	NA	0.00136342	NA	0.0480224	NA	7.88647e-05	NA	0.00277777	NA
NW_020868707.1-376829-23	NA	0	NA	NA	NA	0	NA	NA	NA	0	NA	NA	NA	0	NA	NA
NW_020868707.1-391475-6	0.0989894	NA	NA	0.00175822	0.46277	NA	NA	0.00821957	0.124532	NA	NA	0.0022119	0.0625	NA	NA	0.0011101
NW_020868707.1-420415-15	0	NA	NA	NA	0	NA	NA	NA	0	NA	NA	NA	0	NA	NA	NA
NW_020868707.1-432920-23	0.133886	NA	NA	0.000341856	3.16707	NA	NA	0.00808658	0.213018	NA	NA	0.000543905	0.0135546	NA	NA	3.46093e-05
NW_020868707.1-498614-13	17.7911	NA	0.018452	NA	5.64062	NA	0.00585017	NA	0.980862	NA	0.0010173	NA	0.00124301	NA	1.28919e-06	NA
NW_020868707.1-498799-15	NA	0.00121142	NA	0.456314	NA	5.8923e-05	NA	0.0221949	NA	0.000141187	NA	0.053182	NA	1.1057e-08	NA	0.0322532
NW_020868707.1-803285-6	0.0163594	NA	0.133073	NA	0.0250566	NA	0.214031	NA	0.00335724	NA	0.027309	NA	0.0003374	NA	0.00274453	NA
NW_020868707.1-1340846-27	0.261565	NA	NA	0.000667863	0.0262966	NA	NA	6.71439e-05	0.226663	NA	NA	0.000578746	0.371061	NA	NA	0.000947442
NW_020868707.1-1379018-8	1	0.00277008	NA	NA	1	0.00277008	NA	NA	0.178084	0.000493307	NA	NA	0.000144	3.98892e-07	NA	NA
NW_020868708.1-105123-6	NA	NA	0	NA	NA	NA	0	NA	NA	NA	0	NA	NA	NA	0	NA
NW_020868708.1-134802-25	0.0963139	NA	0.000147826	NA	2.49925	NA	0.00383594	NA	0.171225	NA	0.000262802	NA	0.108183	NA	0.000166044	NA
NW_020868708.1-252130-14	NA	1	NA	0.000125991	NA	0.493791	NA	6.22135e-05	NA	1	NA	0.000125991	NA	1	NA	0.000125991
NW_020868710.1-103310-7	NA	0.00267539	NA	0.503407	NA	0.000355999	NA	0.0500195	NA	0.0024236	NA	0.340528	NA	1.60973e-05	NA	0.00226175
NW_020868710.1-165249-2	10.2358	NA	0.010199	NA	0.100485	NA	0.000100124	NA	0.294289	NA	0.000293231	NA	0.2599	NA	0.000258966	NA
NW_020868712.1-19477-2	NA	7.78857e-06	NA	0.000575632	NA	0.000539144	NA	0.0398466	NA	0.0036608	NA	0.27056	NA	5.93302e-05	NA	0.00438493
NW_020868713.1-30274-1	NA	0.00397642	0.127687	NA	NA	0.0023494	0.0754418	NA	NA	0.000107183	0.00344178	NA	NA	0.000114616	0.00368044	NA
NW_020868713.1-146398-1	NA	0.0290697	NA	2.90761	NA	0.00594583	NA	0.594714	NA	8.82072e-06	NA	0.000882266	NA	0.0282134	NA	2.82196
NW_020868714.1-135861-26	1.024e-05	NA	NA	NA	0	NA	NA	NA	0	NA	NA	NA	0	NA	NA	NA
NW_020868714.1-304521-25	0.216152	0.197782	NA	NA	0.353063	0.323058	NA	NA	0.398688	0.364806	NA	NA	0.334831	0.306376	NA	NA
NW_020868714.1-512566-24	1	NA	0.00011478	NA	16.1513	NA	0.00185385	NA	20.6768	NA	0.00237329	NA	0.514062	NA	5.90043e-05	NA
NW_020868717.1-48038-15	0.000487948	NA	0.00201139	NA	0.00229541	NA	0.00946198	NA	0.00691132	NA	0.0284893	NA	0.0100898	NA	0.0415913	NA
NW_020868717.1-63289-15	NA	0	NA	NA	NA	0	NA	NA	NA	0	NA	NA	NA	0	NA	NA
NW_020868717.1-100266-13	NA	0.395777	NA	0.000783579	NA	0.0691221	NA	0.000136851	NA	0.218216	NA	0.000432035	NA	1.1458	NA	0.00226852
NW_020868718.1-95035-13	NA	0.0013282	NA	0.107584	NA	1.69012e-05	NA	0.001369	NA	0.00928011	NA	0.751689	NA	0.000565383	NA	0.045796
NW_020868718.1-251750-24	1	NA	0.00255333	NA	1	NA	0.00255333	NA	0.214941	NA	0.000548816	NA	0.0835102	NA	0.000213229	NA
NW_020868718.1-407319-8	0	NA	NA	NA	0	NA	NA	NA	0	NA	NA	NA	0	NA	NA	NA
NW_020868718.1-643200-5	0.639225	0.0432913	NA	NA	0.00202827	0.000137364	NA	NA	0.213878	0.0165885	NA	NA	0.0243149	0.00164671	NA	NA
NW_020868718.1-722416-13	1	NA	0.000399674	NA	1	NA	0.000399674	NA	1	NA	0.000399674	NA	0.510204	NA	0.000203915	NA
NW_020868718.1-808435-7	0.41221	0.0205984	NA	NA	0.62295	0.0311292	NA	NA	0.00196559	9.82216e-05	NA	NA	0.000779226	3.89383e-05	NA	NA
NW_020868718.1-854142-6	0.832765	NA	0.0450509	NA	0.653981	NA	0.035379	NA	0.0254442	NA	0.00137648	NA	0.0153776	NA	0.000831895	NA
NW_020868718.1-910108-24	NA	0.00235147	NA	0.0261184	NA	0.0121538	NA	0.134996	NA	0.00117796	NA	0.0130839	NA	0.0016984	NA	0.0188646
NW_020868718.1-956563-4	1	NA	NA	0.000125991	30.7975	NA	NA	0.00388022	2.62966	NA	NA	0.000331314	16.0722	NA	NA	0.00202495
NW_020868718.1-1168116-22	0.068224	NA	NA	0.0571157	0.400034	NA	NA	0.3349	0.0120733	NA	NA	0.0101075	0.0168924	NA	NA	0.014142
NW_020868718.1-1248273-4	NA	6.98805e-05	NA	7.82627e-07	NA	1.09188	NA	0.0122285	NA	0.0807819	NA	0.000904717	NA	0.00318393	NA	3.56584e-05
NW_020868718.1-1278690-9	0.0274063	NA	NA	2.74123	0.00208388	NA	NA	0.208434	0.00724867	NA	NA	0.725027	0.00139873	NA	NA	0.139904
NW_020868718.1-1316037-21	NA	5.42207e-05	NA	0.105186	NA	0.000515473	NA	1	NA	0.000302272	NA	0.586397	NA	0.0008436	NA	1.63656
NW_020868718.1-1350234-1	0.300882	NA	0.00512051	NA	0.115977	NA	0.00197375	NA	0.133092	NA	0.00226501	NA	0.548935	NA	0.00934197	NA
NW_020868718.1-1367843-6	0.000371105	NA	NA	1	0.000371105	NA	NA	1	0.000670256	NA	NA	1.80611	0.000340354	NA	NA	0.917136
NW_020868719.1-190985-5	NA	0.0160362	0.0147558	NA	NA	0.0371759	0.0342076	NA	NA	0.00216864	0.00199548	NA	NA	0.00577302	0.00531208	NA
NW_020868719.1-209019-16	0.00255333	1	NA	NA	0.00255333	1	NA	NA	2.1366e-05	0.00836788	NA	NA	4.86694e-06	0.000108056	NA	NA
NW_020868719.1-234521-2	NA	0.00288807	NA	1	NA	0.00288807	NA	1	NA	9.19497e-05	NA	0.0318378	NA	0.00142309	NA	0.492749
NW_020868719.1-246388-12	NA	2.30438	NA	0.00118784	NA	1.78981	NA	0.000922599	NA	0.34291	NA	0.000176761	NA	0.579519	NA	0.000298726
NW_020868719.1-358722-25	NA	0.0120744	NA	0.455625	NA	0.012906	NA	0.487005	NA	0.0091358	NA	0.344737	NA	0.00184101	NA	0.0694699
NW_020868721.1-106014-26	1	NA	NA	0.000433673	1	NA	NA	0.000433673	5.67561	NA	NA	0.00340953	0.0465206	NA	NA	2.01747e-05
NW_020868721.1-133303-23	0.0377609	NA	NA	14.2237	0.0349151	NA	NA	13.1517	0.000942768	NA	NA	0.355119	0.00352968	NA	NA	1.32955
NW_020868722.1-109016-4	NA	0.000399674	NA	1	NA	0.000399674	NA	1	NA	1.42428e-05	NA	0.0356362	NA	0.000399674	NA	1
NW_020868722.1-142740-14	NA	0.0382072	NA	0.343865	NA	0.00678976	NA	0.0611078	NA	0.0446618	NA	0.401956	NA	1.20178e-05	NA	0.00010816
NW_020868722.1-154671-1	1	0.00124636	NA	NA	0.58135	0.000724573	NA	NA	1.5315	0.0019088	NA	NA	0.180812	0.000225357	NA	NA
NW_020868722.1-209266-6	0.723505	NA	0.0520546	NA	0.275935	NA	0.0198529	NA	8.94209e-07	NA	6.43364e-08	NA	0.130828	NA	0.00941281	NA
NW_020868722.1-231814-12	NA	0.235795	NA	0.0199887	NA	0.0529714	NA	0.00449047	NA	0.265077	NA	0.022471	NA	0.0712689	NA	0.00604157
NW_020868722.1-232034-2	NA	0.242437	NA	0.00765702	NA	0.602192	NA	0.0190194	NA	0.0857958	NA	0.00270974	NA	0.0179194	NA	0.000565959
NW_020868722.1-252926-9	NA	0.00541042	NA	0.438244	NA	0.0013526	NA	0.109561	NA	0.00197531	NA	0.16	NA	0.00140209	NA	0.113569
NW_020868725.1-377349-5	0.0199374	0.0199374	NA	NA	6.724e-05	6.724e-05	NA	NA	5.776e-05	5.776e-05	NA	NA	0.00086436	0.00086436	NA	NA
NW_020868725.1-467176-6	0.0022916	1.13615	NA	NA	0.00172641	1.32019	NA	NA	0.0014698	1.12396	NA	NA	0.000966269	0.73891	NA	NA
NW_020868726.1-164021-12	NA	NA	0.00219792	0.170359	NA	NA	0.00628648	0.487259	NA	NA	0.00621604	0.481799	NA	NA	0.001131	0.0876624
NW_020868728.1-67483-15	0.011943	NA	7.17474	NA	0.00821808	NA	4.93701	NA	0.00105449	NA	0.190292	NA	0.000112703	NA	0.0677062	NA
NW_020868728.1-128607-14	NA	1	NA	0.00103715	NA	0.0208025	NA	2.15753e-05	NA	0.25	NA	0.000259287	NA	1	NA	0.00103715
NW_020868728.1-253762-12	NA	6.32969e-05	NA	0.488572	NA	0.000399674	NA	1	NA	0.00290042	NA	7.25698	NA	0.000329635	NA	0.824761
NW_020868729.1-90151-14	NA	0.00948283	NA	9.51702	NA	0.000348619	NA	0.349876	NA	3.103e-05	NA	0.0311419	NA	0.000199726	NA	0.200446
NW_020868730.1-199914-26	0.000110445	NA	1	NA	0.000110445	NA	1	NA	0.000110445	NA	1	NA	0.00156911	NA	14.2071	NA
NW_020868730.1-243747-23	NA	NA	0.0160184	8.85354	NA	NA	0.0061137	3.37911	NA	NA	4.04428e-05	0.0223532	NA	NA	0.000647085	0.272545
NW_020868732.1-12782-2	NA	0.0311184	NA	0.473204	NA	0.0213522	NA	0.324693	NA	0.000119487	NA	0.00181699	NA	0.00253847	NA	0.0386014
NW_020868732.1-16262-14	0.00349936	NA	0.00694779	NA	0.000316157	NA	0.000627713	NA	0.000895185	NA	0.000627713	NA	0.000242058	NA	0.000480593	NA
NW_020868733.1-362703-26	0.691012	0.00657895	NA	NA	0.19742	0.00187959	NA	NA	0.178884	0.00170311	NA	NA	0.2264	0.0021555	NA	NA
NW_020868733.1-428558-15	NA	1	NA	0.00180926	NA	1	NA	0.00180926	NA	0.2056	NA	0.000371985	NA	0.441182	NA	0.000798216
NW_020868733.1-640351-12	NA	0.000132975	1	NA	NA	0.000132975	1	NA	NA	0.00292864	12.6212	NA	NA	0.00274548	20.6467	NA
NW_020868733.1-689833-7	NA	NA	1	0.000451215	NA	NA	4.3336	0.00195539	NA	NA	4.61837	0.00208388	NA	NA	0.513152	0.000231542
NW_020868733.1-853945-8	NA	0.00179531	NA	1.8769	NA	0.00540301	NA	5.64854	NA	6.1218e-06	NA	0.0064	NA	4.62961e-05	NA	0.0484
NW_020868734.1-48874-15	NA	0.000233311	0.0502378	NA	NA	0.000100813	0.0217077	NA	NA	5.75148e-05	0.0123844	NA	NA	6.59007e-05	0.0141901	NA
NW_020868734.1-290870-3	NA	0.187515	NA	0.00130134	NA	0.0553993	NA	0.000384468	NA	0.0290195	NA	0.000201393	NA	0.00195481	NA	1.35663e-05
NW_020868735.1-55011-16	NA	0.000569101	NA	1	NA	0.000569101	NA	1	NA	0.000196752	NA	0.345724	NA	0.000475595	NA	0.835694
NW_020868735.1-94595-23	NA	1.5347e-05	NA	0.0160444	NA	0.00208576	NA	2.18054	NA	1.1574e-05	NA	0.0121	NA	2.0576e-05	NA	0.0215111
NW_020868735.1-220839-13	1	NA	0.00173611	NA	1	NA	0.00173611	NA	0.0001	NA	1.73611e-07	NA	0.046225	NA	8.02517e-05	NA
NW_020868735.1-246686-15	NA	NA	0.031291	2.92053	NA	NA	0.100443	6.51937	NA	NA	0.00148321	0.138435	NA	NA	0.00754226	0.703953
NW_020868735.1-260961-26	0.33828	NA	0.0020916	NA	0.00975461	NA	6.03131e-05	NA	0.550731	NA	0.00340519	NA	0.0563167	NA	0.000348208	NA
NW_020868735.1-275266-12	NA	NA	0.0951303	0.131944	NA	NA	0.000192331	0.000266759	NA	NA	0.0193873	0.0268897	NA	NA	0.000144462	0.000428
NW_020868735.1-278290-14	1	NA	NA	0.000416493	1	NA	NA	0.000416493	3.98003	NA	NA	0.00165765	0.225625	NA	NA	9.39713e-05
NW_020868736.1-84687-27	NA	NA	NA	1.156e-05	NA	NA	NA	0	NA	NA	NA	0	NA	NA	NA	4.84e-06
NW_020868737.1-249571-12	NA	0.0436476	NA	8.64158e-05	NA	0.750298	NA	0.00148548	NA	0.02548	NA	5.04465e-05	NA	0.276488	NA	0.000547406
NW_020868737.1-331540-5	NA	0.000236686	NA	5.37829e-07	NA	0.231668	NA	0.000526425	NA	1.38774	NA	0.00315339	NA	1.1645	NA	0.00264613
NW_020868737.1-419597-24	0.586905	NA	NA	0.00398187	0.0994611	NA	NA	0.000674796	0.14422	NA	NA	0.000978466	0.0547105	NA	NA	0.000371185
NW_020868737.1-648991-15	0.00364868	0.0823383	NA	NA	0.000809227	0.0182615	NA	NA	0.00196289	0.0442958	NA	NA	0.000295469	0.00666772	NA	NA
NW_020868737.1-680329-16	NA	NA	0.066394	0.0259318	NA	NA	0.00095736	0.00037392	NA	NA	0.0207492	0.0081041	NA	NA	0.00402496	0.00196793
NW_020868737.1-793964-14	0.552342	NA	0.00215575	NA	2.64339	NA	0.010317	NA	0.0283476	NA	0.000110639	NA	0.0261031	NA	0.000101879	NA
NW_020868737.1-813591-3	0.016192	0.123291	NA	NA	0.0202306	0.154041	NA	NA	0.00162626	0.0123828	NA	NA	0.0513942	0.39133	NA	NA
NW_020868737.1-973757-14	NA	0	NA	NA	NA	0	NA	NA	NA	0	NA	NA	NA	0	NA	NA
NW_020868737.1-983827-8	NA	NA	5.95725	0.0152109	NA	NA	0.585336	0.00149456	NA	NA	0.0116874	2.98417e-05	NA	NA	0.0304978	7.7871e-05
NW_020868737.1-1141828-21	NA	0.00110074	0.686531	NA	NA	0.000390489	0.243549	NA	NA	0.000160998	0.100415	NA	NA	0.000562304	0.35071	NA
NW_020868739.1-181667-22	NA	NA	0.0104332	5.04441	NA	NA	0.00141656	0.684899	NA	NA	0.000104974	0.0507544	NA	NA	0.000208156	0.100642
NW_020868740.1-114753-1	NA	NA	1.28324	0.00570327	NA	NA	2.60112	0.0115606	NA	NA	0.00831744	3.69664e-05	NA	NA	0.33919	0.00150751
NW_020868741.1-24534-14	NA	1.44741	NA	0.0103015	NA	1.99906	NA	0.0142277	NA	0.0529355	NA	0.000376752	NA	0.270988	NA	0.00192868
NW_020868741.1-324943-13	NA	0	NA	NA	NA	0	NA	NA	NA	0	NA	NA	NA	0	NA	NA
NW_020868741.1-343580-24	NA	0.664811	NA	0.00282524	NA	0.16421	NA	0.000697842	NA	0.412365	NA	0.00175242	NA	1.19138	NA	0.00506299
NW_020868741.1-348494-25	NA	0.0417013	0.834518	NA	NA	0.0277302	0.554116	NA	NA	0.000289245	0.00578832	NA	NA	2.27702e-05	0.000455672	NA
NW_020868742.1-95819-25	0.0235914	2.35066e-05	NA	NA	1	0.000996407	NA	NA	0.784324	0.000781506	NA	NA	3.75549	0.003742	NA	NA
NW_020868742.1-142433-25	NA	2.56176e-05	NA	0.00433311	NA	7.83952e-06	NA	0.00132602	NA	0.00371514	NA	0.542719	NA	0.000656896	NA	0.111111
NW_020868744.1-142641-14	1	NA	NA	9.00449e-05	1	NA	NA	9.00449e-05	1	NA	NA	9.00449e-05	1	NA	NA	9.00449e-05
NW_020868744.1-168715-8	0.114403	NA	4.96136e-05	NA	0.0674981	NA	2.92721e-05	NA	0.000384468	NA	2.66773e-06	NA	0.161572	NA	7.00697e-05	NA
NW_020868744.1-224375-15	NA	0.000879362	NA	1	NA	0.000879362	NA	1	NA	7.1287e-05	NA	0.0810667	NA	0.000879362	NA	1
NW_020868745.1-201159-23	NA	0.690503	0.0454082	NA	NA	0.320797	0.0210959	NA	NA	0.0105865	0.00069618	NA	NA	0.0612205	0.00402593	NA
NW_020868746.1-71090-24	NA	0.00200548	0.265225	NA	NA	0.000511153	0.0676	NA	NA	0.00449774	0.594827	NA	NA	0.00100048	0.132314	NA
NW_020868746.1-349953-23	NA	NA	0	NA	NA	NA	0	NA	NA	NA	0	NA	NA	NA	0	NA
NW_020868746.1-372043-7	1	NA	NA	4.85178e-05	1	NA	NA	9.00449e-05	1	NA	NA	9.00449e-05	0.138637	NA	NA	1.24836e-05
NW_020868747.1-24934-4	0.0007237	NA	8.03999e-07	NA	0.0753956	NA	0.00110067	NA	0.200751	NA	0.00293069	NA	0.0405212	NA	0.000591555	NA
NW_020868747.1-103237-23	NA	1	NA	0.00084822	NA	1	NA	0.00084822	NA	0.296121	NA	0.000251175	NA	0.0364095	NA	3.08833e-05
NW_020868748.1-24784-2	NA	NA	0	NA	NA	NA	0	NA	NA	NA	0	NA	NA	NA	0	NA
NW_020868748.1-379132-7	NA	0.00144327	1	NA	NA	0.00144327	1	NA	NA	0.000943996	0.654066	NA	NA	0.000937628	0.649654	NA
NW_020868748.1-381263-27	NA	1	NA	0.000569101	NA	0.851462	NA	0.000484568	NA	0.035661	NA	2.02947e-05	NA	1	NA	0.000569101
NW_020868748.1-456202-15	NA	0	NA	NA	NA	0	NA	NA	NA	0	NA	NA	NA	0	NA	NA
NW_020868749.1-94511-14	NA	0.00591206	NA	1	NA	0.00591206	NA	1	NA	0.00299275	NA	0.50621	NA	0.000289505	NA	0.0489686
NW_020868749.1-94695-12	NA	1	NA	0.000515473	NA	1	NA	0.000515473	NA	0.444444	NA	0.000229099	NA	0.153579	NA	7.9166e-05
NW_020868751.1-120027-22	NA	0.0564568	NA	0.259197	NA	7.74441e-07	NA	3.55551e-06	NA	0.0419234	NA	0.192473	NA	0.00102235	NA	0.00469367
NW_020868751.1-598426-5	NA	NA	2.15567	0.00529009	NA	NA	0.51584	0.00126589	NA	NA	4.355	0.0106873	NA	NA	0.488814	0.00119957
NW_020868752.1-92285-15	NA	1.56965	NA	0.041597	NA	0.41787	NA	0.0110739	NA	2.5e-05	NA	6.6252e-07	NA	0.0352903	NA	0.0011137
NW_020868752.1-346427-2	2.19314	NA	0.0209117	NA	2.66086	NA	0.0238582	NA	0.0658679	NA	0.000590594	NA	0.0056467	NA	5.06302e-05	NA
NW_020868752.1-484173-24	42.2195	0.0199974	NA	NA	88.9612	0.0421367	NA	NA	10.222	0.00484167	NA	NA	3.96253	0.00187686	NA	NA
NW_020868752.1-861053-25	NA	0.000383214	NA	1	NA	0.000383214	NA	1	NA	0.000383214	NA	1	NA	8.60839e-05	NA	0.224637
NW_020868753.1-185891-5	1	NA	0.0254148	NA	0.004096	NA	0.000104099	NA	0.159419	NA	0.0040516	NA	1	NA	0.0254148	NA
NW_020868754.1-111877-4	0.00926406	NA	NA	5.3361	0.00075625	NA	NA	0.4356	0.000141016	NA	NA	0.081225	0.00116736	NA	NA	0.6724
NW_020868755.1-109614-21	NA	0.00220301	NA	2.21096	NA	0.00116587	NA	1.17007	NA	0.000913543	NA	0.916838	NA	0.000434207	NA	0.435773
NW_020868757.1-126595-12	NA	0.00356718	NA	6.92022	NA	0.00390465	NA	7.57489	NA	0.00169867	NA	3.29537	NA	0.000567821	NA	1.10155
NW_020868757.1-220922-26	0.47419	NA	NA	0.00293193	0.118547	NA	NA	0.000732984	0.0244543	NA	NA	0.000151202	0.0240271	NA	NA	0.000202719
NW_020868758.1-83082-5	0.00734694	1.17796e-05	NA	NA	0.0464766	7.45174e-05	NA	NA	0.197274	0.000316296	NA	NA	0.0431776	6.92279e-05	NA	NA
NW_020868758.1-100577-25	1	0.00173611	NA	NA	1	0.00173611	NA	NA	0.330625	0.000574002	NA	NA	9.4249	0.0163627	NA	NA
NW_020868758.1-123284-7	NA	0.0913899	NA	0.00204055	NA	0.00417515	NA	9.32224e-05	NA	0.0106249	NA	0.000237231	NA	0.218017	NA	0.00486787
NW_020868760.1-71376-1	0.566341	NA	0.00665503	NA	0.148595	NA	0.00174613	NA	0.445809	NA	0.00400559	NA	0.204252	NA	0.00240015	NA
NW_020868760.1-123001-12	1	0.00486472	NA	NA	1	0.00486472	NA	NA	0.284881	0.00138587	NA	NA	0.00103739	5.04663e-06	NA	NA
NW_020868760.1-307332-14	NA	0.00238945	NA	0.0265402	NA	0.00144108	NA	0.0160064	NA	0.0156088	NA	0.17337	NA	0.0025313	NA	0.0281158
NW_020868760.1-325716-2	1.58994	NA	0.0110312	NA	0.0256848	NA	0.0001713	NA	0.0730073	NA	0.000784848	NA	0.253322	NA	0.00168948	NA
NW_020868760.1-351896-22	NA	0.00237829	NA	1	NA	0.00237829	NA	1	NA	0.00123438	NA	0.51902	NA	0.00237829	NA	1
NW_020868760.1-612706-27	NA	9.00449e-05	NA	1	NA	9.00449e-05	NA	1	NA	9.00449e-05	NA	1	NA	1.32071e-05	NA	0.146673
NW_020868760.1-621892-1	NA	0.00153484	NA	1	NA	0.00101778	NA	0.663123	NA	0.00128534	NA	1	NA	0.000155504	NA	0.101316
NW_020868760.1-797504-12	0.00117346	NA	0.0874746	NA	0.0211063	NA	1.57336	NA	0.000390065	NA	0.0290771	NA	0.00367105	NA	0.243302	NA
NW_020868760.1-849197-6	NA	0.000740432	NA	6.79359e-07	NA	4.19274	NA	0.00384691	NA	0.490953	NA	0.000450458	NA	0.243244	NA	0.00022318
NW_020868760.1-887483-21	0.0246059	2.61303e-06	NA	NA	1	0.000106195	NA	NA	9.23683	0.000980908	NA	NA	12.4567	0.00132285	NA	NA
NW_020868761.1-30306-23	1	0.000121443	NA	NA	1	0.000121443	NA	NA	0.178099	2.16289e-05	NA	NA	0.0142244	1.72745e-06	NA	NA
NW_020868761.1-197709-4	0.00114898	NA	1.25227	NA	0.00010615	NA	0.115693	NA	0.00136046	NA	1.48276	NA	0.000375176	NA	0.580499	NA
NW_020868762.1-98635-15	0	NA	NA	NA	0	NA	NA	NA	7.921e-05	NA	NA	NA	0	NA	NA	NA
NW_020868762.1-156892-16	NA	0.00811859	NA	0.176733	NA	0.0283678	NA	0.617538	NA	0.00294637	NA	0.0641395	NA	0.000966391	NA	0.0210373
NW_020868762.1-317782-26	0.00724846	NA	0.371245	NA	0.00231329	NA	0.11848	NA	0.0110425	NA	0.594132	NA	0.00394374	NA	0.229243	NA
NW_020868763.1-17581-5	0.000351069	NA	0.126736	NA	1.34072e-06	NA	0.000484	NA	0.000425662	NA	0.153664	NA	0.00277008	NA	1	NA
NW_020868763.1-56295-26	NA	NA	0	NA	NA	NA	0	NA	NA	NA	0	NA	NA	NA	4.84e-06	NA
NW_020868763.1-71409-23	NA	0.00359949	NA	1	NA	0.00359949	NA	1	NA	0.000324718	NA	0.0902121	NA	0.000568818	NA	0.158027
NW_020868763.1-92104-6	1	NA	0.00227233	NA	1	NA	0.00227233	NA	6.22256	NA	0.0141397	NA	0.00558387	NA	1.26884e-05	NA
NW_020868763.1-203252-23	NA	0	NA	NA	NA	0	NA	NA	NA	0	NA	NA	NA	0	NA	NA
NW_020868763.1-228193-26	NA	0.024113	NA	2.80138	NA	0.00345643	NA	0.401559	NA	0.000653875	NA	0.0759655	NA	1.71959e-06	NA	0.000199778
NW_020868763.1-284293-27	0.231139	0.000104293	NA	NA	10.6565	0.00480836	NA	NA	0.748891	0.000337911	NA	NA	0.187223	8.44777e-05	NA	NA
NW_020868764.1-35070-15	1	NA	NA	0.00084822	1	NA	NA	0.00084822	0.0511431	NA	NA	4.33806e-05	0.0511431	NA	NA	4.33806e-05
NW_020868764.1-211742-5	0.00154098	NA	0.378225	NA	0.000489633	NA	0.120178	NA	9.78837e-05	NA	0.024025	NA	0.000237947	NA	0.0584028	NA
NW_020868764.1-455741-7	0.742721	NA	0.00386698	NA	1	NA	0.0052065	NA	0.26279	NA	0.000966745	NA	7.94827e-05	NA	6.08095e-06	NA
NW_020868765.1-147226-23	0.0550812	NA	NA	0.000650193	0.316119	NA	NA	0.00373156	0.0315244	NA	NA	0.000372122	0.028005	NA	NA	0.000330579
NW_020868766.1-201690-1	NA	0.00049284	NA	NA	NA	0	NA	NA	NA	0	NA	NA	NA	0	NA	NA
NW_020868766.1-227599-2	0.00334644	NA	0.205372	NA	0.0023731	NA	0.145638	NA	0.0013514	NA	0.0829359	NA	0.000702238	NA	0.0430966	NA
NW_020868766.1-284947-6	NA	NA	0	NA	NA	NA	0	NA	NA	NA	2.89e-06	NA	NA	NA	5.29e-06	NA
NW_020868766.1-289469-3	3.09275	0.00639665	NA	NA	0.205094	0.000424192	NA	NA	6.60549	0.013662	NA	NA	0.531056	0.00167959	NA	NA
NW_020868767.1-18461-26	0.233482	0.0010377	NA	NA	0.383409	0.00170404	NA	NA	0.224297	0.000996875	NA	NA	0.317194	0.00140975	NA	NA
NW_020868767.1-158247-6	NA	0.000371105	NA	1	NA	0.000371105	NA	1	NA	0.0011041	NA	2.97517	NA	0.000549578	NA	1.48092
NW_020868767.1-164185-8	NA	0.00713461	NA	1.82801	NA	0.00100246	NA	0.256849	NA	2.53991e-06	NA	0.000650771	NA	6.18158e-05	NA	0.0158383
NW_020868767.1-329173-3	0.000383214	NA	1	NA	0.000116802	NA	0.304796	NA	0.000152198	NA	0.397163	NA	3.86811e-05	NA	0.00979275	NA
NW_020868767.1-378919-8	0.0678773	0.526476	NA	NA	0.0823888	0.639031	NA	NA	0.0402941	0.312533	NA	NA	0.00121996	0.00852931	NA	NA
NW_020868767.1-516528-14	0.790756	0.0270973	NA	NA	0.466624	0.0189315	NA	NA	0.145101	0.00497227	NA	NA	0.208361	0.00714003	NA	NA
NW_020868767.1-621021-23	1	NA	0.00160333	NA	1	NA	0.00160333	NA	0.669421	NA	0.00186293	NA	0.028504	NA	4.57013e-05	NA
NW_020868768.1-93622-8	0.736753	NA	NA	0.00608356	0.973764	NA	NA	0.00804061	0.118706	NA	NA	0.000640503	0.0929774	NA	NA	0.000767738
NW_020868768.1-117807-1	NA	4.36022	NA	0.0114764	NA	4.30052	NA	0.0113192	NA	0.262446	NA	0.000690775	NA	0.154797	NA	0.000407435
NW_020868768.1-128875-24	NA	1	NA	0.00011478	NA	9.86908	NA	0.001802	NA	0.0355999	NA	4.08617e-06	NA	0.555447	NA	6.37544e-05
NW_020868769.1-20446-2	NA	0.000917517	NA	1	NA	0.000917517	NA	1	NA	0.00250722	NA	2.73261	NA	0.000193458	NA	0.21085
NW_020868772.1-34497-6	3.36783	NA	0.00765281	NA	0.0348992	NA	7.93023e-05	NA	0.532419	NA	0.00120983	NA	1.08984	NA	0.00247648	NA
NW_020868772.1-44871-16	0.425756	NA	0.00073916	NA	0.0162562	NA	2.82227e-05	NA	0.050625	NA	8.78906e-05	NA	0.581406	NA	0.00100939	NA
NW_020868772.1-114843-1	NA	0.00459417	NA	0.000938652	NA	0.0929339	NA	0.0189877	NA	0.00499444	NA	0.00102043	NA	0.0105668	NA	0.00215894
NW_020868772.1-176930-3	NA	0.0314889	NA	3.36527	NA	0.0247343	NA	2.64339	NA	0.0165218	NA	1.7657	NA	0.000819373	NA	0.0875677
NW_020868772.1-185529-2	NA	0.000399674	NA	1	NA	0.000399674	NA	1	NA	0.00577439	NA	14.4478	NA	6.5024e-06	NA	0.0162693
NW_020868772.1-265942-22	5.01508	NA	NA	0.0023754	1.02837	NA	NA	0.000487089	0.127312	NA	NA	6.6816e-07	1	NA	NA	0.000473653
NW_020868772.1-349376-25	NA	0.000850144	NA	0.92657	NA	0.000367236	NA	0.256849	NA	0.000255025	NA	0.277951	NA	7.66933e-05	NA	0.0835879
NW_020868772.1-397896-27	4.17489e-07	NA	NA	7.06165e-05	0.00108589	NA	NA	0.183673	0.00286454	NA	NA	0.386696	0.00209469	NA	NA	0.574114
NW_020868772.1-398088-4	NA	0	NA	NA	NA	0	NA	NA	NA	0	NA	NA	NA	0	NA	NA
NW_020868772.1-498137-25	NA	0.00974034	NA	4.7094	NA	0.00921118	NA	4.45356	NA	7.71238e-05	NA	0.0372889	NA	0.000944767	NA	0.45679
NW_020868774.1-12917-23	NA	NA	1	0.000383214	NA	NA	1	0.000383214	NA	NA	0.000108507	4.15814e-08	NA	NA	0.859484	0.000329366
NW_020868774.1-145720-7	0.0494326	NA	0.721067	NA	0.0194062	NA	0.283075	NA	3.08253e-05	NA	0.000449644	NA	0.000269084	NA	0.0039251	NA
NW_020868774.1-148223-26	NA	0.000492012	NA	1	NA	0.000492012	NA	1	NA	0.000632304	NA	1.28514	NA	0.000492012	NA	1
NW_020868774.1-446280-23	1	0.00173611	NA	NA	1	0.00173611	NA	NA	2.64876	0.00459854	NA	NA	0.0203062	3.52539e-05	NA	NA
NW_020868775.1-42797-23	NA	NA	0	NA	NA	NA	0	NA	NA	NA	0	NA	NA	NA	7.29e-06	NA
NW_020868776.1-195272-16	0.000371105	NA	NA	1	0.000307348	NA	NA	0.828196	0.000112367	NA	NA	0.145125	6.48377e-05	NA	NA	0.0909549
NW_020868776.1-200110-5	0.000903571	0.0884382	NA	NA	3.27826e-05	0.00320864	NA	NA	0.000334082	0.0326987	NA	NA	0.00460043	0.450273	NA	NA
NW_020868778.1-68767-2	NA	1.65306	NA	0.0234361	NA	1.96896	NA	0.0279147	NA	0.0500346	NA	0.000709361	NA	0.0583422	NA	0.000827142
NW_020868778.1-87753-3	0.000996407	NA	1	NA	0.000996407	NA	1	NA	0.000770014	NA	0.77279	NA	4.35867e-05	NA	0.0437439	NA
NW_020868778.1-132860-25	NA	0.0254611	NA	3.36722	NA	0.0115329	NA	1.52522	NA	0.00047259	NA	0.0385141	NA	0.0046744	NA	0.618189
NW_020868778.1-289014-25	0.000676731	NA	NA	0.0124767	0.00946248	NA	NA	0.174458	2.43204e-05	NA	NA	0.00044839	0.00567458	NA	NA	0.0838515
NW_020868779.1-99905-15	0.00166459	NA	1	NA	0.00166459	NA	1	NA	2.00295e-05	NA	0.0120327	NA	0.00158903	NA	0.954609	NA
NW_020868780.1-259416-26	0.000172613	NA	0.037168	NA	0.0076343	NA	1.64386	NA	7.67168e-05	NA	0.0165191	NA	0.000243203	NA	0.0523678	NA
NW_020868782.1-73929-24	0.00438906	NA	NA	2.5281	0.0001435	NA	NA	0.0826563	0.000191938	NA	NA	0.110556	0.000131293	NA	NA	0.075625
NW_020868782.1-123257-2	0.0857422	0.000282675	NA	NA	1	0.0032968	NA	NA	0.513215	0.00169197	NA	NA	0.647684	0.00213529	NA	NA
NW_020868782.1-209744-13	NA	0.00248662	2.71017	NA	NA	1.6984e-05	0.0185108	NA	NA	0.000917517	0.606703	NA	NA	0.000917517	1	NA
NW_020868782.1-265943-5	0.00380489	NA	1	NA	0.00380489	NA	1	NA	0.000398388	NA	0.104704	NA	1.62764e-05	NA	0.00427775	NA
NW_020868782.1-295307-16	NA	0.0101477	NA	0.0116099	NA	0.0133299	NA	0.00788866	NA	0.000321818	NA	0.000190452	NA	0.0176716	NA	0.0104581
NW_020868782.1-362568-14	NA	0.0743425	NA	1.03826	NA	0.0387025	NA	0.540514	NA	0.0159395	NA	0.222609	NA	0.00233242	NA	0.0325742
NW_020868782.1-394647-8	NA	0.176541	NA	2.56058e-05	NA	0.000282466	NA	4.09693e-08	NA	1	NA	0.000145041	NA	4	NA	0.000580166
NW_020868782.1-890361-15	9.39553e-05	NA	NA	1	9.39553e-05	NA	NA	1	4.99545e-05	NA	NA	1	9.39553e-05	NA	NA	1
NW_020868782.1-1104609-6	0.0026548	NA	1	NA	0.0026548	NA	1	NA	0.00287594	NA	0.858459	NA	0.000201515	NA	0.0759059	NA
NW_020868782.1-1243361-5	0.000399674	NA	1	NA	0.000399674	NA	1	NA	0.000209783	NA	0.524885	NA	6.65845e-07	NA	0.00166597	NA
NW_020868783.1-29152-6	NA	0.00818803	NA	0.764226	NA	0.00733289	NA	0.684412	NA	0.000482234	NA	0.0450091	NA	0.00264438	NA	0.246812
NW_020868783.1-68303-16	NA	1.25886e-06	NA	1	NA	0.000399674	NA	1	NA	1.25886e-06	NA	0.00314973	NA	6.00925e-05	NA	0.150354
NW_020868783.1-146579-3	0.00452293	0.4624	NA	NA	0.000171006	0.0174827	NA	NA	0.000822618	0.0841	NA	NA	0.00374652	0.383023	NA	NA
NW_020868783.1-278599-7	0.0159651	NA	0.512656	NA	8.63806e-05	NA	0.00277378	NA	0.00695752	NA	0.223414	NA	0.001156	NA	0.0371204	NA
NW_020868783.1-304172-16	NA	0.0270285	NA	13.6518	NA	0.00712256	NA	3.59752	NA	1.84374e-06	NA	0.000931253	NA	0.00189708	NA	0.958193
NW_020868783.1-380714-3	1	0.000371105	NA	NA	1	0.000371105	NA	NA	1.28205	0.000475774	NA	NA	0.133283	4.9462e-05	NA	NA
NW_020868784.1-192258-2	NA	0.00131884	NA	0.4761	NA	0.000720499	NA	0.2601	NA	0.000766416	NA	0.414736	NA	2.14515e-05	NA	0.007744
NW_020868784.1-271337-22	NA	0.000145041	NA	1	NA	2.56058e-05	NA	0.176541	NA	0.000746665	NA	5.14794	NA	0.00161428	NA	2.93878
NW_020868784.1-444982-27	0.00558198	NA	NA	0.00185065	0.530737	NA	NA	0.175961	0.0270528	NA	NA	0.0089691	0.0126516	NA	NA	0.00419453
NW_020868785.1-37344-21	0.000418189	NA	0.0837489	NA	0.0014939	NA	0.299176	NA	0.000388098	NA	0.0777227	NA	6.62115e-05	NA	0.0132599	NA
NW_020868785.1-145882-1	0.000858063	0.201912	NA	NA	0.00437559	1.02963	NA	NA	0.000737792	0.173611	NA	NA	1.6384e-05	0.00385535	NA	NA
[truncated: 27,169 more rows]
