# Supplementary material for: High accuracy of pooled DNA genotyping by 2b-RAD sequencing in the Pacific white shrimp, Litopenaeus vannamei
Source: PLoS One. 2020 Jul 30;15(7):e0236343. doi: 10.1371/journal.pone.0236343 (PMC7392308; doi:10.1371/journal.pone.0236343)
Supplement: S2 Table — (XLSX) [file pone.0236343.s002.xlsx]

## Sheet: Genotyping information
Site name	Allele frequency of A in the constituent individuals in Pool 1	Allele frequency of C in the constituent individuals in Pool 1	Allele frequency of G in the constituent individuals in Pool 1	Allele frequency of T in the constituent individuals in Pool 1	Allele frequency of A in Pool 1	Allele frequency of C in Pool 1	Allele frequency of G in Pool 1	Allele frequency of T in Pool 1	Allele frequency of A in the constituent individuals in Pool 2	Allele frequency of C in the constituent individuals in Pool 2	Allele frequency of G in the constituent individuals in Pool 2	Allele frequency of T in the constituent individuals in Pool 2	Allele frequency of A in Pool 2	Allele frequency of C in Pool 2	Allele frequency of G in Pool 2	Allele frequency of T in Pool 2	Allele frequency of A in the constituent individuals in Pool 3	Allele frequency of C in the constituent individuals in Pool 3	Allele frequency of G in the constituent individuals in Pool 3	Allele frequency of T in the constituent individuals in Pool 3	Allele frequency of A in Pool 3	Allele frequency of C in Pool 3	Allele frequency of G in Pool 3	Allele frequency of T in Pool 3	Allele frequency of A in the constituent individuals in Pool 4	Allele frequency of C in the constituent individuals in Pool 4	Allele frequency of G in the constituent individuals in Pool 4	Allele frequency of T in the constituent individuals in Pool 4	Allele frequency of A in Pool 4	Allele frequency of C in Pool 4	Allele frequency of G in Pool 4	Allele frequency of T in Pool 4
NW_020868286.1-37616-2	0	0	0	100	0	0	0	100	0	0	0	100	0	0	0	100	0	1.67	0	98.33	0	1.53	0	98.47	0	1.89	0	98.11	0	2.25	0	97.75
NW_020868287.1-86638-14	0	50	50	0	0	52.31	47.69	0	0	50	50	0	0	60.89	39.11	0	0	50	50	0	0	56.43	43.57	0	0	50	50	0	0	31.25	68.75	0
NW_020868287.1-102114-4	0	76.67	0	23.33	0	80.98	0	19.02	0	79.31	0	20.69	0	74.23	0	25.77	0	78.57	0	21.43	0	78.04	0	21.96	0	81.37	0	18.63	0	84.33	0	15.67
NW_020868287.1-135204-3	100	0	0	0	100	0	0	0	100	0	0	0	100	0	0	0	100	0	0	0	99.04	0	0	0.96	97.12	0	0	2.88	99.59	0	0	0.41
NW_020868289.1-118687-22	0	96.15	3.85	0	0	92.03	7.97	0	0	84.62	15.38	0	0	86.87	13.13	0	0	87.04	12.96	0	0	89.95	10.05	0	0	84.38	15.62	0	0	88.32	11.68	0
NW_020868289.1-144245-25	0	100	0	0	0	100	0	0	0	100	0	0	0	100	0	0	5.56	94.44	0	0	14.29	85.71	0	0	3.12	96.88	0	0	4.24	95.76	0	0
NW_020868289.1-402645-9	0	0	100	0	0	0	100	0	0	0	100	0	0	0	100	0	0	7.14	92.86	0	0	11.32	88.68	0	0	5.1	94.9	0	0	9.3	90.7	0
NW_020868291.1-73242-16	0	0	100	0	0	0	100	0	0	0	100	0	0	0	100	0	8.62	0	91.38	0	7.72	0	92.28	0	4.9	0	95.1	0	5.44	0	94.56	0
NW_020868291.1-124978-14	13.33	0	86.67	0	17.3	0	82.7	0	18.97	0	81.03	0	31.79	0	68.21	0	20	0	80	0	25.29	0	74.71	0	21.15	0	78.85	0	21.67	0	78.33	0
NW_020868291.1-178862-5	0	100	0	0	0	100	0	0	0	100	0	0	0	100	0	0	0	100	0	0	0	99.68	0	0.32	0	100	0	0	0	100	0	0
NW_020868291.1-217852-27	10	0	90	0	2.05	0	97.95	0	8.62	0	91.38	0	4.86	0	95.14	0	10	0	90	0	2.85	0	97.15	0	8.33	0	91.67	0	6.54	0	93.46	0
NW_020868291.1-243604-21	0	92.31	0	7.69	0	84.62	0	15.38	0	90.74	0	9.26	0	73.57	0	26.43	0	96.43	0	3.57	0	90.43	0	9.57	0	93.88	0	6.12	0	91.63	0	8.37
NW_020868291.1-301556-23	0	100	0	0	0	100	0	0	0	100	0	0	0	100	0	0	0	97.83	0	2.17	0	89.39	0	10.61	0	98.75	0	1.25	0	91.6	0	8.4
NW_020868291.1-437900-23	35.71	64.29	0	0	31.5	68.5	0	0	34.48	65.52	0	0	40.66	59.34	0	0	35.71	64.29	0	0	43.39	56.61	0	0	37	63	0	0	35.71	64.12	0	0.17
NW_020868292.1-83750-13	0	0	0	100	0	3.9	0	96.1	0	1.72	0	98.28	0	1.02	0	98.98	0	0	0	100	0	0	0	100	0	1.92	0	98.08	0	0.93	0	99.07
NW_020868292.1-118063-25	23.33	76.67	0	0	18.24	81.76	0	0	25	75	0	0	28.7	71.3	0	0	10.34	89.66	0	0	9.47	90.53	0	0	15.38	84.62	0	0	15.83	84.17	0	0
NW_020868292.1-162382-3	0	100	0	0	0	100	0	0	0	100	0	0	0	100	0	0	0	96.3	0	3.7	0	100	0	0	0	97.87	0	2.13	0	97.8	0	2.2
NW_020868292.1-336902-22	0	0	0	100	0	0	0	100	0	0	0	100	0	0	0	100	3.45	0	0	96.55	3.78	0	0	96.22	3.92	0	0	96.08	3.24	0	0	96.76
NW_020868292.1-468991-27	0	6.67	0	93.33	0	4.29	0	95.71	0	6.67	0	93.33	0	3.63	0	96.37	0	1.67	0	98.33	0	0.89	0	99.11	0	4.72	0	95.28	0.11	2.37	0	97.52
NW_020868292.1-600697-1	0	93.33	0	6.67	0	95.42	0	4.58	0	93.33	0	6.67	0	96.61	0	3.39	0	88.33	0	11.67	0	89.87	0	10.13	0	87.5	0	12.5	0.13	90.03	0	9.84
NW_020868292.1-606362-23	0	30	0	70	0	26.82	0	73.18	0	29.31	0	70.69	0	35.34	0	64.66	0	23.33	0	76.67	0	18	0	82	0	21.15	0	78.85	0	15.35	0	84.65
NW_020868292.1-613516-3	0	100	0	0	0	100	0	0	0	100	0	0	0	100	0	0	0	100	0	0	0	100	0	0	0	96.81	0	3.19	0	99.3	0	0.7
NW_020868292.1-640207-8	0	95.45	0	4.55	0	90.09	0	9.91	0	90.38	0	9.62	0	84.36	0	15.64	0	96.43	0	3.57	0	96.98	0	3.02	0	94.9	0	5.1	0	94.84	0	5.16
NW_020868293.1-28669-22	0	100	0	0	0	100	0	0	0	100	0	0	0	100	0	0	0	98.28	1.72	0	0	96.24	3.76	0	0	97.06	2.94	0	0	97.44	2.56	0
NW_020868293.1-258798-5	21.43	78.57	0	0	26.78	73.22	0	0	20.69	79.31	0	0	22.04	77.96	0	0	15.52	84.48	0	0	14.19	85.81	0	0	13.46	86.54	0	0	11.3	88.7	0	0
NW_020868293.1-486063-24	0	0	0	100	0	5.56	0	94.44	0	5.56	0	94.44	0	8.24	0	91.76	0	1.72	0	98.28	0	0.82	0	99.18	0	3.12	0	96.88	0	3.39	0	96.61
NW_020868293.1-524299-24	0	96.43	0	3.57	0	90	0	10	0	94.64	0	5.36	0	97.37	0	2.63	0	94	0	6	0	90.52	0	9.48	0	96.88	0	3.12	0	96.4	0	3.6
NW_020868294.1-122345-25	0	73.33	26.67	0	0	79.59	20.41	0	0	69.64	30.36	0	0	72.83	27.17	0	0	74.07	25.93	0	0	81.03	18.97	0	0	74.49	25.51	0	0	72.4	27.6	0
NW_020868295.1-29849-8	0	0	91.67	8.33	0	0	98.18	1.82	0	0	95.24	4.76	0	0	96.51	3.49	0	0	97.92	2.08	0	0	97.37	2.63	0	0	96.25	3.75	0	0	100	0
NW_020868295.1-476218-6	0	93.33	6.67	0	0	93.05	6.95	0	0	95	5	0	0	97.69	2.31	0	0	89.66	10.34	0	0	89	11	0	0	89.42	10.58	0	0	89.23	10.77	0
NW_020868296.1-50597-22	92.86	0	0	7.14	88.61	0	0	11.39	93.1	0	0	6.9	91.79	0	0	8.21	82.76	0	0	17.24	78.26	0	0	21.74	87.25	0	0	12.75	85.75	0	0	14.25
NW_020868296.1-182475-14	11.54	0	0	88.46	9.57	0	0	90.43	5.56	0	0	94.44	8.94	0	0	91.06	13.04	0	0	86.96	15.58	0	0	84.42	7.95	0	0	92.05	9.52	0	0	90.48
NW_020868296.1-201637-7	7.69	0	0	92.31	2.72	0	0	97.28	3.57	0	0	96.43	5.13	0	0	94.87	4	0	0	96	2.04	0	0	97.96	3.26	0	0	96.74	7.72	0	0	92.28
NW_020868296.1-270706-23	0	77.27	0	22.73	0	75.26	0	24.74	0	81.25	0	18.75	0	85.19	0	14.81	0	88	0	12	0	92.24	0	7.76	0	86.67	0	13.33	0	82.24	0	17.76
NW_020868296.1-410692-26	0	100	0	0	0	100	0	0	0	100	0	0	0	100	0	0	0	100	0	0	0	100	0	0	0	100	0	0	0	100	0	0
NW_020868297.1-89745-3	3.85	0	96.15	0	17.65	0	82.35	0	6.25	0	93.75	0	10.53	0	89.47	0	2	0	98	0	8.59	0	91.41	0	3.41	0	96.59	0	1.89	0	98.11	0
NW_020868298.1-100129-3	43.33	0	56.67	0	49.21	0	50.79	0	53.33	0	46.67	0	52.02	0	47.98	0	58.33	0	41.67	0	58.72	0	41.28	0	54.72	0	45.28	0	55.99	0	44.01	0
NW_020868300.1-27655-1	0	100	0	0	0	100	0	0	0	100	0	0	0	100	0	0	0	100	0	0	0	100	0	0	0	100	0	0	0	100	0	0
NW_020868301.1-193324-2	0	0	100	0	0	16.87	83.13	0	0	2.08	97.92	0	0	12.5	87.5	0	0	0	100	0	0	1.22	98.78	0	0	1.11	98.89	0	0	7.07	92.93	0
NW_020868301.1-206734-5	0	100	0	0	0	100	0	0	0	100	0	0	0	100	0	0	7.14	92.86	0	0	3.53	96.47	0	0	3.95	96.05	0	0	0	100	0	0
NW_020868301.1-210785-13	90	0	10	0	91.53	0	8.47	0	89.66	0	10.34	0	86.84	0	13.16	0	88	0	12	0	80.54	0	19.46	0	87.5	0	12.5	0	80.65	0	19.35	0
NW_020868302.1-238471-3	0	0	0	100	0	0	0	100	0	0	0	100	0	0	0	100	0	0	0	100	0	0	0	100	0	0	0	100	0	0.28	0	99.72
NW_020868302.1-264689-15	96.43	3.57	0	0	95.65	4.35	0	0	94.83	5.17	0	0	93.15	6.85	0	0	89.29	10.71	0	0	77.71	22.29	0	0	92	8	0	0	83.85	16.15	0	0
NW_020868302.1-284293-27	0	0	0	100	0	0	0	100	0	0	0	100	0	0	0	100	0	0	3.45	96.55	0	0	1.6	98.4	0	0	1.92	98.08	0	0	1.97	98.03
NW_020868302.1-287118-21	15	85	0	0	12.5	87.5	0	0	14.58	85.42	0	0	18.33	81.67	0	0	6.52	93.48	0	0	9.49	90.51	0	0	9.3	90.7	0	0	8.89	91.11	0	0
NW_020868302.1-309893-23	0	100	0	0	0	100	0	0	0	98.08	0	1.92	0	98.15	0	1.85	0	93.75	0	6.25	0	88.24	0	11.76	0	95.56	0	4.44	0	90.2	0	9.8
NW_020868302.1-322185-27	14.29	0	85.71	0	27.46	0	72.54	0	10.71	0	89.29	0	15.29	0	84.71	0	12.5	0	87.5	0	24.12	0	75.88	0	11.76	0	88.24	0	16.58	0	83.42	0
NW_020868303.1-77900-23	0	50	50	0	0	61.38	38.62	0	0	50	50	0	0	60.09	39.91	0	0	50	50	0	0	66.78	33.22	0	0	51.16	48.84	0	0	63.64	36.36	0
NW_020868304.1-82191-13	0	100	0	0	0	100	0	0	0	100	0	0	0	100	0	0	0	100	0	0	0	100	0	0	0	100	0	0	0	100	0	0
NW_020868304.1-250038-24	0	100	0	0	0	100	0	0	0	100	0	0	0	100	0	0	0	100	0	0	0	100	0	0	0	98.91	0	1.09	0	98.85	0	1.15
NW_020868304.1-318166-12	0	0	0	100	0	0	0	100	0	0	0	100	0	2.65	0	97.35	0	0	0	100	0	0	0	100	0	3.26	0	96.74	0	5	0	95
NW_020868304.1-393676-26	0	89.29	10.71	0	0	89.89	10.11	0	0	89.29	10.71	0	0	87.63	12.37	0	0	90.74	9.26	0	0	91.96	8.04	0	0	89.8	10.2	0	0	88.93	11.07	0
NW_020868304.1-437444-9	0	100	0	0	0	100	0	0	0	100	0	0	0	100	0	0	0	100	0	0	0	97.1	0	2.9	0	100	0	0	0	94.37	0	5.63
NW_020868304.1-616898-4	0	92.31	0	7.69	0	91.23	0	8.77	0	94.44	0	5.56	0	92.86	0	7.14	0	96.43	0	3.57	0	95.37	0	4.63	0	95.83	0	4.17	0	92.14	0	7.86
NW_020868304.1-647447-7	13.33	0	86.67	0	9.69	0	90.31	0	15	0	85	0	14.69	0	85.31	0	13.33	0	86.67	0	10.73	0	89.27	0	13.21	0	86.79	0	9.66	0	90.08	0.26
NW_020868305.1-13192-1	0	43.33	0	56.67	0	44	0	56	0	43.1	0	56.9	0	47.91	0	52.09	0	56.9	0	43.1	0	54.15	0	45.85	0	57.69	0	42.31	0	56.08	0	43.92
NW_020868305.1-39728-5	0	92.86	0	7.14	0	94.87	0	5.13	0	96.55	0	3.45	0	100	0	0	0	98.33	0	1.67	0	97.9	0	2.1	0	97.12	0	2.88	0	97.06	0	2.94
NW_020868305.1-135964-24	0	0	100	0	0	0	100	0	0	0	100	0	0	0	99.52	0.48	0	0	94.23	5.77	0	0	92.65	7.35	0	0	96.67	3.33	0	0	86.52	13.48
NW_020868305.1-194256-6	0	0	0	100	0	0	0	100	0	0	0	100	0	0	0	100	0	0	3.57	96.43	0	0	2.82	97.18	0	0	2	98	0	0	1.35	98.65
NW_020868305.1-199562-6	0	83.33	0	16.67	0	82.96	0	17.04	0	83.33	0	16.67	0	83.78	0	16.22	0	93.48	0	6.52	0	91.62	0	8.38	0	86.36	0	13.64	0	88.02	0	11.98
NW_020868305.1-211645-5	0	41.67	0	58.33	0	49.32	0	50.68	0	44.23	0	55.77	0	41.46	0	58.54	0	52.27	0	47.73	0	48.73	0	51.27	0	50	0	50	0	56.82	0	43.18
NW_020868305.1-412856-2	100	0	0	0	100	0	0	0	100	0	0	0	100	0	0	0	100	0	0	0	100	0	0	0	100	0	0	0	100	0	0	0
NW_020868305.1-608518-26	0	90	0	10	0	89.81	0.09	10.09	0	93.33	0	6.67	0	94.34	0	5.66	0	88.33	0	11.67	0	90.03	0	9.97	0	87.74	0	12.26	0	85.58	0	14.42
NW_020868305.1-728537-8	0	53.33	0	46.67	0	60	0	40	0	65	0	35	0	52.15	0	47.85	0	43.1	0	56.9	0	37.07	0	62.93	0	53.06	0	46.94	0	50	0	50
NW_020868305.1-847791-21	0	100	0	0	0	100	0	0	0	100	0	0	0	100	0	0	0	100	0	0	0	100	0	0	0	100	0	0	0	100	0	0
NW_020868305.1-973041-4	0	0	0	100	0	0	0	100	0	0	0	100	0	0	0	100	10.87	0	0	89.13	6.7	0.28	0	93.02	8.89	0	0	91.11	4.12	0	0	95.88
NW_020868305.1-973082-21	95.83	0	0	4.17	97.52	0	0	2.48	96.15	0	0	3.85	97.97	0	0	2.03	98.21	0	0	1.79	99.66	0	0	0.34	97.87	0	0	2.13	99.47	0	0	0.53
NW_020868305.1-1017537-16	0	96.67	0	3.33	0	96.76	0	3.24	0	96.67	0	3.33	0	96.88	0	3.12	0	98.33	0	1.67	0	97.17	0	2.83	0	98.11	0	1.89	0	97.85	0	2.15
NW_020868306.1-134843-4	0	100	0	0	0	100	0	0	0	100	0	0	0	100	0	0	0	96.67	0	3.33	0	97.06	0	2.94	0	98.08	0	1.92	0	97.04	0	2.96
NW_020868306.1-233652-26	50	0	50	0	41.71	0	58.29	0	50	0	50	0	29.9	0	70.1	0	50	0	50	0	39.05	0	60.95	0	50	0	50	0	40.98	0	59.02	0
NW_020868306.1-450930-27	64.29	0	35.71	0	75.52	0	24.48	0	69.23	0	30.77	0	75.33	0	24.67	0	79.31	0	20.69	0	90.54	0	9.46	0	81.63	0	18.37	0	88.12	0	11.88	0
NW_020868306.1-611782-21	0	0	16.67	83.33	0	0	24.71	75.29	0	0	13.33	86.67	0	0	12.75	87.25	0	0	5	95	0	0	14.66	85.34	0	0	7.55	92.45	0	0	13.12	86.88
NW_020868306.1-620711-14	0	0	7.14	92.86	0	0	15.46	84.54	0	0	8.62	91.38	0	0	15.91	84.09	0	0	11.67	88.33	0	0	23.35	76.65	0	0	9.62	90.38	0	0.75	9.33	89.93
NW_020868306.1-800775-22	100	0	0	0	100	0	0	0	100	0	0	0	100	0	0	0	100	0	0	0	100	0	0	0	100	0	0	0	100	0	0	0
NW_020868306.1-837185-13	0	3.85	0	96.15	0	9.49	0	90.51	0	8.93	0	91.07	0	12.5	0	87.5	0	3.45	0	96.55	0	5.08	0	94.92	0	4.9	0	95.1	0	4.04	0	95.96
NW_020868306.1-843514-23	0	100	0	0	0	100	0	0	1.67	98.33	0	0	2.83	97.17	0	0	0	100	0	0	0.71	99.11	0	0.18	0.98	99.02	0	0	0.45	99.55	0	0
NW_020868306.1-846376-21	0	0	100	0	0	0	97.48	2.52	0	0	100	0	0	1.16	98.84	0	0	0	94.83	5.17	0	0	88.66	11.34	0	0	94.9	5.1	0	0	86.05	13.95
NW_020868306.1-940138-2	0	92.86	0	7.14	0	85.87	0	14.13	0	94.83	0	5.17	0	96.59	0	3.41	0	98.33	0	1.67	0	98.34	0	1.66	0	95.19	0	4.81	0	95.19	0	4.81
NW_020868306.1-1029000-21	0	100	0	0	0	100	0	0	0	100	0	0	0	100	0	0	0	100	0	0	0	100	0	0	0	100	0	0	0	100	0	0
NW_020868307.1-19261-3	0	100	0	0	0	100	0	0	0	100	0	0	0	100	0	0	0	97.83	0	2.17	0	96.23	0	3.77	0	98.86	0	1.14	0	98.31	0	1.69
NW_020868307.1-296427-12	0	0	0	100	0	0	0	100	0	0	0	100	0	0	0	100	0	0	0	100	0	0.98	0	99.02	0	0	0	100	0	0	0	100
NW_020868307.1-353566-15	5.56	0	0	94.44	2.86	0	0	97.14	9.09	0	0	90.91	5.66	0	0	94.34	4.17	0	0	95.83	4.69	0	0	95.31	4.76	0	0	95.24	10	0	0	90
NW_020868307.1-370049-4	0	96.43	3.57	0	0	97.96	2.04	0	0	96.3	3.7	0	0	94	6	0	0	98.28	1.72	0	0	94.23	5.77	0	0	98	2	0	0	94.83	5.17	0
NW_020868307.1-394340-26	0	100	0	0	0.22	99.55	0	0.22	0	100	0	0	0	98.15	0	1.85	0	100	0	0	0	100	0	0	0	96.94	0	3.06	0	96.4	0	3.6
NW_020868307.1-474719-8	0	0	0	100	0	8.33	0	91.67	0	3.85	0	96.15	0	8.02	0	91.98	0	1.92	0	98.08	0	13.19	0	86.81	0	3.12	0	96.88	0	4.73	0	95.27
NW_020868307.1-531965-26	0	0	0	100	0	0	0	100	0	0	0	100	0	0	0	100	0	13.33	0	86.67	0	17.5	0	82.5	0	8.49	0	91.51	0	12.66	0	87.34
NW_020868307.1-581896-5	0	0	0	100	0	0	0	100	0	0	0	100	0	0	0	100	0	0	8.93	91.07	0	0	19.85	80.15	0	0	4.9	95.1	0	0	11.45	88.55
NW_020868307.1-635999-13	0	100	0	0	0	100	0	0	0	100	0	0	0	100	0	0	0	100	0	0	0	100	0	0	0	100	0	0	0	100	0	0
NW_020868307.1-719485-25	78.57	0	21.43	0	78.64	0	21.36	0	81.48	0	18.52	0	78.87	0	21.13	0	94.64	0	5.36	0	87.91	0	10.99	1.1	89.8	0	10.2	0	79.22	0	20.78	0
NW_020868311.1-67622-26	0	23.33	0	76.67	0	20.27	0	79.73	0	14.29	0	85.71	0	11	0	89	0	7.69	0	92.31	0	4.76	0	95.24	0	9.78	0	90.22	0	6.74	0	93.26
NW_020868311.1-375897-25	0	0	0	100	0	0	2.7	97.3	0	0	2.08	97.92	0	0	4.41	95.59	0	0	0	100	0	0.64	9.55	89.81	0	0	3.41	96.59	0	0	3.05	96.95
NW_020868311.1-396291-22	0	95.45	0	4.55	0	79.49	0	20.51	0	96	0	4	0	95.65	0	4.35	0	98.08	0	1.92	0	94.21	0	5.79	0	97.87	0	2.13	0	93.41	0	6.59
NW_020868311.1-409052-25	3.33	0	96.67	0	4.14	0	95.86	0	6.67	0	93.33	0	5.19	0	94.81	0	8.33	0	91.67	0	8.52	0	91.48	0	6.6	0	93.4	0	7.69	0	92.31	0
NW_020868311.1-428277-14	100	0	0	0	100	0	0	0	100	0	0	0	100	0	0	0	98.33	0	0	1.67	98.7	0	0	1.3	97.17	0	0	2.83	97.67	0.33	0	1.99
NW_020868311.1-488397-13	100	0	0	0	100	0	0	0	100	0	0	0	100	0	0	0	92.86	0	0	7.14	90.22	0	0	9.78	95.83	0	0	4.17	94.68	0	0	5.32
NW_020868311.1-552819-23	0	8.33	91.67	0	0	11.34	88.66	0	0	7.69	92.31	0	0	27.21	72.79	0	0	6.25	93.75	0	0	16.13	83.87	0	0	6.52	93.48	0	0	7.34	92.66	0
NW_020868312.1-103935-7	92.31	0	0	7.69	88.71	0	0	11.29	92.86	0	0	7.14	92.5	0	0	7.5	94.23	0	0	5.77	97.09	0	0	2.91	93.48	0	0	6.52	86.21	0	0	13.79
NW_020868312.1-134100-8	0	0	12.5	87.5	0	0	18.1	81.9	0	0	9.62	90.38	0	0	5.96	94.04	0	0	3.45	96.55	0	0	0.8	99.2	0	0	6.38	93.62	0	0	11.11	88.89
NW_020868313.1-45967-23	0	0	0	100	0	0	0	100	0	0	0	100	0	0	0	100	5.77	0	0	94.23	10.11	0	0	89.89	3.06	0	0	96.94	5.6	0	0	94.4
NW_020868313.1-91489-9	0	8.33	0	91.67	0	23.19	0	76.81	0	4.55	0	95.45	0	0	0	100	0	2.17	0	97.83	0	9.41	0	90.59	0	2.5	0	97.5	0	0	0	100
NW_020868313.1-212043-4	0	0	100	0	0	0	100	0	0	0	100	0	0	0	100	0	0	0	100	0	0	0	100	0	0	0	100	0	0	0	100	0
NW_020868314.1-32729-21	6.67	0	93.33	0	5.26	0	94.74	0	5.36	0	94.64	0	10.33	0	89.67	0	3.7	0	96.3	0	5.84	0	94.16	0	4.08	0	95.92	0	8.91	0	91.09	0
NW_020868314.1-241340-2	0	63.33	36.67	0	0	59.38	40.62	0	0	58.33	41.67	0	0	58.48	41.52	0	0	66.67	33.33	0	0	62.73	37.27	0	0	62.26	37.74	0	0.22	54.69	45.09	0
NW_020868314.1-296593-4	0	0	0	100	0	0	0	100	0	0	0	100	0	0	0	100	0	15.52	0	84.48	0	17.07	0	82.93	0	14	0	86	0	19.23	0	80.77
NW_020868314.1-384410-6	3.85	0	0	96.15	8.27	0	0	91.73	5.56	0	0	94.44	16.22	0	0	83.78	1.79	0	0	98.21	0	0	0	100	4.08	0	0	95.92	0.7	0.7	0	98.59
NW_020868315.1-136059-14	0	0	16.67	83.33	0	0	22.35	77.65	0	0	20	80	0	0	29.2	70.8	0	0	20.37	79.63	0	0.34	22.03	77.63	0	0	18.75	81.25	0	0	18.47	81.53
NW_020868315.1-188780-22	0	85.71	14.29	0	0	82.8	17.2	0	0	89.66	10.34	0	0	92.76	7.24	0	0	89.66	10.34	0	0	87.92	12.08	0	0	89.22	10.78	0	0	89.52	10.48	0
NW_020868315.1-230660-7	14.29	0	0	85.71	12.87	0	0	87.13	10.71	0	0	89.29	15.25	0	0	84.75	8.93	0	0	91.07	9.59	0	0	90.41	9.18	0	0	90.82	11.46	0.35	0	88.19
NW_020868315.1-284934-23	0	100	0	0	0	80.85	0	19.15	0	97.5	0	2.5	0	95.38	0	4.62	0	98.08	0	1.92	0	98.18	0	1.82	0	98.81	0	1.19	0	95.12	0	4.88
NW_020868316.1-207113-3	0	100	0	0	0	100	0	0	0	100	0	0	0	100	0	0	0	100	0	0	0	100	0	0	0	100	0	0	0	100	0	0
NW_020868316.1-295057-27	0	85.71	0	14.29	0	34.62	0	65.38	0	88	0	12	0	86.5	0	13.5	0	91.67	0	8.33	0	82.76	0	17.24	0	93.02	0	6.98	0	76.87	0	23.13
NW_020868316.1-364979-26	0	100	0	0	0	98.21	0	1.79	0	95.83	0	4.17	0	97.01	0	2.99	0	96.15	0	3.85	0	94.67	0	5.33	0	97.67	0	2.33	0	88	0	12
NW_020868316.1-438017-4	96.67	0	0	3.33	100	0	0	0	94.23	0	0	5.77	96.34	0	0	3.66	98.15	0	0	1.85	98.86	0	0	1.14	96.74	0	0	3.26	92.11	0	0	7.89
NW_020868316.1-477523-15	0	77.27	0	22.73	1.15	81.61	0	17.24	0	86.54	0	13.46	0	89.82	0	10.18	0	94	0	6	0	92.26	0	7.74	0	90.22	0	9.78	0	85.78	0	14.22
NW_020868316.1-508790-22	0	7.69	0	92.31	0	11.19	0	88.81	0	14.29	0	85.71	0	19.9	0	80.1	0	8.93	0	91.07	0	15.07	0	84.93	0	9	0	91	0	10.26	0	89.74
NW_020868317.1-19104-5	0	100	0	0	0	93.49	0	6.51	0	94.44	0	5.56	0	93.14	0	6.86	0	82.14	0	17.86	0	84.91	0	15.09	0	86	0	14	0	83.69	0	16.31
NW_020868317.1-54061-8	0	100	0	0	0	94.06	0	5.94	0	96.43	0	3.57	0	91.13	0	8.87	0	92.86	0	7.14	0	84.04	0	15.96	0	95	0	5	0	91.41	0	8.59
NW_020868318.1-158996-3	14.29	0	0	85.71	11.54	0	0	88.46	7.14	0	0	92.86	13.33	0	0	86.67	5.56	0	0	94.44	3.8	0	0	96.2	5.32	0	0	94.68	7.79	0	0	92.21
NW_020868318.1-285902-1	0	56.67	43.33	0	0	83.06	16.94	0	0	59.26	40.74	0	0	82.18	17.82	0	0	63.46	36.54	0	0	84.08	15.92	0	0	63.83	36.17	0	0.04	82.32	17.64	0
NW_020868319.1-34092-4	0	96.67	0	3.33	0	96.69	0	3.31	0	94.83	0	5.17	0	93.04	0	6.96	0	96.55	0	3.45	0	94.43	0	5.57	0	94.12	0	5.88	0	86.92	0	13.08
NW_020868321.1-642-14	0	0	100	0	0	0	100	0	0	0	100	0	0	0	100	0	10.42	0	89.58	0	7.63	0	92.37	0	5.81	0	94.19	0	1.27	0	98.73	0
NW_020868322.1-17467-7	35.71	0	64.29	0	19.75	0	80.25	0	42.59	0	57.41	0	33.33	0	66.67	0	46.3	0	53.7	0	50	0	50	0	50	0	50	0	47.24	0.5	52.26	0
NW_020868322.1-27942-21	100	0	0	0	100	0	0	0	100	0	0	0	100	0	0	0	96.15	0	0	3.85	92.25	0	0	7.75	96.81	0	0	3.19	95.08	0	0	4.92
NW_020868322.1-138005-14	0	88.46	0	11.54	0	82.8	0	17.2	0	87.04	0	12.96	0	86.43	0	13.57	0	89.66	0	10.34	0	93.07	0	6.93	0	87.5	0	12.5	0	88.19	0	11.81
NW_020868322.1-316173-8	0	0	100	0	0	0	100	0	0	0	100	0	0	0	100	0	3.57	0	96.43	0	3.64	0	96.36	0	2.13	0	97.87	0	1.69	0	98.31	0
NW_020868323.1-136923-3	0	100	0	0	0	95.71	4.29	0	0	98.15	1.85	0	0	96.84	3.16	0	0	98.15	1.85	0	0	96.32	3.68	0	0	97.87	2.13	0	0	94.49	5.51	0
NW_020868324.1-2564-21	0	0	0	100	0	0	0	100	0	0	0	100	0	0	0	100	0	0	0	100	0	0	0	100	1.11	0	0	98.89	0	0	0	100
NW_020868324.1-145113-3	0	100	0	0	0	100	0	0	0	100	0	0	0	100	0	0	0	98.28	0	1.72	0	93.71	0	6.29	0	99	0	1	0	94.08	0	5.92
NW_020868324.1-321367-4	100	0	0	0	96.91	3.09	0	0	96.15	3.85	0	0	97.01	2.99	0	0	100	0	0	0	94.47	5.53	0	0	97.96	2.04	0	0	95.83	4.17	0	0
NW_020868325.1-4235-13	0	3.85	0	96.15	0	0	0	100	0	6	0	94	0	7.09	0	92.91	0	3.57	0	96.43	0	3.73	0	96.27	0	3.19	0	96.81	0	2.83	0	97.17
NW_020868325.1-175921-1	0	96.43	0	3.57	0	100	0	0	0	98.21	0	1.79	0	92.41	0	7.59	0	98.21	0	1.79	0	100	0	0	0	98.94	0	1.06	0	94.51	0	5.49
NW_020868325.1-238288-3	13.33	0	0	86.67	14.95	0	0	85.05	11.67	0	0	88.33	3.43	0	0	96.57	8.33	0	0	91.67	16.22	0	0	83.78	10.38	0	0	89.62	15.7	0	0	84.3
NW_020868325.1-366727-27	0	21.43	0	78.57	0	10.76	0	89.24	0	25.86	0	74.14	0	19.19	0	80.81	0	27.59	0	72.41	0	20.17	0	79.83	0	27	0	73	0	21.73	0	78.27
NW_020868325.1-602702-14	0	82.14	0	17.86	0	86.17	0	13.83	0	86.21	0	13.79	0	91.67	0	8.33	0	93.1	0	6.9	0	89.4	0	10.6	0	91.18	0	8.82	0	94.24	0	5.76
NW_020868325.1-727605-22	0	92.31	0	7.69	0	100	0	0	0	96	0	4	0	100	0	0	0	96.3	0	3.7	0	97.22	0	2.78	0	97.73	0	2.27	0	86	0	14
NW_020868325.1-733673-26	0	92.86	0	7.14	0	86.34	0	13.66	0	91.38	0	8.62	0	86.46	0	13.54	0	90	0	10	0	85.61	0	14.39	0	89.42	0	10.58	0	87.86	0	12.14
NW_020868326.1-20288-8	26.67	0	73.33	0	21.06	0	78.7	0.23	28.33	0	71.67	0	15.62	0	83.93	0.45	20	0	80	0	13.99	0	86.01	0	23.58	0	76.42	0	17.93	0	82.07	0
NW_020868326.1-187222-21	0	0	100	0	0	0	100	0	0	0	100	0	0	0	100	0	0	0	96.67	3.33	0	0	95.6	4.4	0	0	98.11	1.89	0	0	99.62	0.38
NW_020868326.1-251028-12	0	10	0	90	0	10.88	0	89.12	0	6.67	0	93.33	0	4.35	0	95.65	0	8.93	0	91.07	0	12.61	0	87.39	0	9	0	91	0	10.37	0	89.63
NW_020868326.1-268374-22	0	0	0	100	0	0.29	0	99.71	0	0	0	100	0	0	0	100	0	0	3.33	96.67	0	0	2.12	97.88	0	0	1.89	98.11	0	0	1.1	98.9
NW_020868327.1-45380-2	0	100	0	0	0	100	0	0	0	100	0	0	0	100	0	0	0	100	0	0	0	100	0	0	1.14	98.86	0	0	1.22	98.78	0	0
NW_020868327.1-149745-16	0	0	3.85	96.15	0	0	5.69	94.31	0	0	3.7	96.3	0	0	9.84	90.16	0	0	3.85	96.15	0	0	6.98	93.02	0	0	4.08	95.92	0	0	8.18	91.82
NW_020868327.1-200719-24	0	96.43	0	3.57	0	89.29	0	10.71	0	98.15	0	1.85	0	93.42	0	6.58	0	94.83	0	5.17	0	91.47	0	8.53	0	96.94	0	3.06	0	93.55	0	6.45
NW_020868328.1-161288-5	100	0	0	0	100	0	0	0	100	0	0	0	100	0	0	0	94.83	5.17	0	0	97.13	2.87	0	0	97.12	2.88	0	0	96.88	3.12	0	0
NW_020868328.1-221296-27	0	100	0	0	0	100	0	0	0	100	0	0	0	100	0	0	0	93.75	0	6.25	0	98.15	0	1.85	0	96.59	0	3.41	0	100	0	0
NW_020868328.1-353582-21	66.67	0	0	33.33	56.92	0	0	43.08	68.52	0	0	31.48	74.8	0	0	25.2	68.97	0	0	31.03	70.63	0	0	29.37	69.39	0	0	30.61	76.47	0	0	23.53
NW_020868329.1-19796-8	23.33	0	0	76.67	15.56	0	0	84.44	16.67	0	0	83.33	9.84	0	0	90.16	18.33	0	0	81.67	17.77	0	0.25	81.98	16.98	0	0	83.02	16.03	0	0	83.97
NW_020868329.1-296431-22	0	100	0	0	0	99.27	0	0.73	0	100	0	0	0	99.15	0	0.85	0	98.21	0	1.79	0	94	0	6	0	97.92	0	2.08	0	95.05	0	4.95
NW_020868329.1-334267-13	0	93.33	0	6.67	0	94.29	0	5.71	0	91.67	0	8.33	0	98.8	0	1.2	0	90	0	10	0	88.12	0	11.88	0	91.51	0	8.49	0	90.34	0	9.66
NW_020868330.1-91532-16	100	0	0	0	100	0	0	0	100	0	0	0	100	0	0	0	100	0	0	0	100	0	0	0	100	0	0	0	100	0	0	0
NW_020868330.1-120608-13	0	0	0	100	0	0	0	100	0	0	0	100	0	0	0	100	0	0	6	94	0	0	6.94	93.06	0	0	4.44	95.56	0	0	10.26	89.74
NW_020868330.1-140209-13	0	0	0	100	0	0	0	100	0	0	0	100	0	1.1	0	98.9	0	4.76	0	95.24	0	17.12	0	82.88	0	6.1	0	93.9	0	0	0	100
NW_020868330.1-222034-4	0	100	0	0	0	100	0	0	0	100	0	0	0	100	0	0	0	100	0	0	0	100	0	0	0	100	0	0	0	100	0	0
NW_020868330.1-228600-6	7.69	92.31	0	0	14.33	85.67	0	0	7.41	92.59	0	0	12.5	87.5	0	0	9.26	90.74	0	0	10.19	89.81	0	0	8.16	91.84	0	0	16.94	83.06	0	0
NW_020868330.1-264981-9	7.14	0	0	92.86	7.75	0	0	92.25	7.14	0	0	92.86	9.41	0	0	90.59	1.79	0	0	98.21	1.52	0	0.51	97.97	4	0	0	96	8.67	0	0	91.33
NW_020868331.1-14291-4	100	0	0	0	98.8	0	1.2	0	100	0	0	0	100	0	0	0	96.55	0	3.45	0	96.03	0	3.97	0	98.08	0	1.92	0	99.08	0	0.46	0.46
NW_020868331.1-15839-12	0	0	100	0	0	0	100	0	0	0	100	0	0	0	100	0	1.85	0	98.15	0	5.63	0	94.37	0	1.02	0	98.98	0	0	0	100	0
NW_020868331.1-18638-14	0	93.33	6.67	0	0	96.57	3.43	0	0	91.67	8.33	0	0	86.67	12.94	0.39	0	94.44	5.56	0	0	92.78	7.22	0	0	93.75	6.25	0	0	91.98	8.02	0
NW_020868331.1-61942-6	0	87.5	12.5	0	0	82.14	17.86	0	0	94.23	5.77	0	0	95	5	0	0	96.3	3.7	0	0	97.4	2.6	0	0	95.74	4.26	0	0	93.2	6.8	0
NW_020868333.1-7554-5	0	64.29	35.71	0	0	62.93	37.07	0	0	71.15	28.85	0	0	56.8	43.2	0	0	75	25	0	0	62.42	37.58	0	0	76.67	23.33	0	0	61.72	38.28	0
NW_020868333.1-23376-22	0	0	0	100	0	0	0	100	0	0	0	100	0	0	0	100	0	3.45	0	96.55	0	0	0	100	0	1.96	0	98.04	0	4.93	0	95.07
NW_020868333.1-88531-4	91.67	0	8.33	0	94.79	1.04	4.17	0	87.5	0	12.5	0	92.94	0	7.06	0	92	0	8	0	93.71	0	6.29	0	89.77	0	10.23	0	82.58	0	17.42	0
NW_020868333.1-107716-4	8.33	0	91.67	0	16.36	0	83.64	0	10	0	90	0	7	0	93	0	4	0	96	0	2.76	0	97.24	0	5.32	0	94.68	0	8.55	0	91.45	0
NW_020868334.1-44548-12	0	100	0	0	0	100	0	0	0	100	0	0	0	100	0	0	0	94.83	0	5.17	0	90.12	0	9.88	0	96	0	4	0	91.85	0	8.15
NW_020868334.1-176297-1	23.33	76.67	0	0	17.59	82.41	0	0	20.37	79.63	0	0	28.21	71.79	0	0	5.56	94.44	0	0	2.86	97.14	0	0	11	89	0	0	5.06	94.94	0	0
NW_020868334.1-354049-4	0	100	0	0	0	100	0	0	0	100	0	0	0	100	0	0	0	100	0	0	0	97.24	2.76	0	0	100	0	0	0	100	0	0
NW_020868334.1-380687-8	0	0	100	0	0	0	94.31	5.69	0	0	96.43	3.57	0	0	90.91	9.09	0	0	98.21	1.79	0	0	95.95	4.05	0	0	97.06	2.94	0	0	95.87	4.13
NW_020868335.1-168928-22	0	100	0	0	0	100	0	0	0	100	0	0	0	100	0	0	0	98	0	2	0	96.47	0	3.53	0	98.86	0	1.14	0	92.22	0	7.78
NW_020868335.1-465044-6	96.67	0	3.33	0	97.35	0	2.65	0	94.83	0	5.17	0	94.53	0	5.47	0	96.55	0	3.45	0	96.49	0	3.51	0	93.14	0	6.86	0	94.4	0	5.6	0
NW_020868335.1-514224-22	100	0	0	0	92.15	0	7.85	0	92.86	0	7.14	0	98.53	0	1.47	0	93.1	0	6.9	0	82.96	0	17.04	0	90	0	10	0	84.39	0	15.61	0
NW_020868335.1-535368-26	0	100	0	0	0	98.67	0	1.33	0	98.15	0	1.85	0	100	0	0	0	93.75	0	6.25	0	96.69	0	3.31	0	95.45	0	4.55	0	94.85	0	5.15
NW_020868335.1-578427-22	0	100	0	0	0	100	0	0	0	100	0	0	0	100	0	0	0	93.1	6.9	0	0	88.69	11.31	0	0	95	5	0	0	97.39	2.61	0
NW_020868336.1-46724-14	10.71	0	0	89.29	3.08	0	0	96.92	5.36	0	0	94.64	9.15	0	0	90.85	3.57	0	0	96.43	4.6	0	0	95.4	4.17	0	0	95.83	4.48	0	0	95.52
NW_020868336.1-147041-15	0	8.33	91.67	0	0	21.82	78.18	0	0	12.5	87.5	0	0	13.64	86.36	0	0	2.08	97.92	0	0	1.28	98.72	0	0	7.95	92.05	0	0	4.62	95.38	0
NW_020868336.1-405742-15	100	0	0	0	100	0	0	0	100	0	0	0	100	0	0	0	94.23	0	5.77	0	81.74	0	18.26	0	96.94	0	3.06	0	93.18	0	6.82	0
NW_020868336.1-409379-4	0	100	0	0	0	100	0	0	0	100	0	0	0	100	0	0	0	96.67	0	3.33	0	95.83	0	4.17	0	95.28	0	4.72	0	94.36	0	5.64
NW_020868336.1-490457-4	9.09	0	0	90.91	2.33	0	0	97.67	8	0	0	92	16.81	0	0	83.19	5.77	0	0	94.23	12.23	0	0	87.77	8.14	0	0	91.86	16.55	0	0	83.45
NW_020868336.1-650859-9	0	0	0	100	0	0	1.25	98.75	0	0	0	100	0	0	0	100	0	0	6.67	93.33	0	0	7.42	92.58	0	0	4.72	95.28	0	0	3.58	96.42
NW_020868336.1-722648-3	4.17	0	95.83	0	14.29	0	85.71	0	3.85	0	96.15	0	10.81	0.39	88.8	0	5.36	0	94.64	0	1.24	0	98.76	0	5.21	0	94.79	0	8.52	0	91.48	0
NW_020868336.1-788157-13	0	10.71	0	89.29	0	15.32	0	84.68	0	15.52	0	84.48	0	24.35	0	75.65	0	11.67	0	88.33	0	10.85	0	89.15	0	11.54	0	88.46	0	15.58	0	84.42
NW_020868337.1-116320-23	0	100	0	0	2.07	97.93	0	0	3.33	96.67	0	0	5.96	93.05	0.66	0.33	5	95	0	0	1.42	97.51	1.07	0	2.83	97.17	0	0	2.39	97.34	0.27	0
NW_020868337.1-221959-8	92.86	0	0	7.14	89.84	0	0	10.16	89.66	0	0	10.34	81.25	0	0	18.75	87.93	0	0	12.07	88.78	0	0	11.22	87.25	0	0	12.75	84.2	0	0	15.8
NW_020868337.1-286052-23	100	0	0	0	100	0	0	0	100	0	0	0	100	0	0	0	100	0	0	0	100	0	0	0	100	0	0	0	100	0	0	0
NW_020868337.1-302784-21	0	13.33	0	86.67	0	13.64	0	86.36	0	15.52	0	84.48	0	24.34	0	75.66	0	11.67	0	88.33	0	9.91	0	90.09	0	9.62	0	90.38	0	7.48	0	92.52
NW_020868337.1-326303-21	100	0	0	0	100	0	0	0	100	0	0	0	100	0	0	0	94.44	0	5.56	0	90.8	0	9.2	0	95.65	0	4.35	0	86.63	0	13.37	0
NW_020868337.1-363249-16	0	100	0	0	0	88.41	0	11.59	0	98.08	0	1.92	0	96	0	4	0	98	0	2	6.43	90.71	0	2.86	0	97.67	0	2.33	0	98.37	0	1.63
NW_020868337.1-410220-15	0	0	0	100	0	0	0	100	0	0	0	100	0	0	0	100	0	5.17	0	94.83	0	2.91	0	97.09	0	2.94	0	97.06	0	2.47	0	97.53
NW_020868337.1-498133-21	0	0	100	0	0	0	100	0	0	0	100	0	3.88	0	96.12	0	3.57	0	96.43	0	3.01	0	96.99	0	2.08	0	97.92	0	4.58	0	95.42	0
NW_020868337.1-521179-27	0	0	100	0	0	0	100	0	1.67	0	98.33	0	5	0	95	0	0	0	100	0	0.55	0	99.45	0	0.96	0	99.04	0	2.3	0	97.7	0
NW_020868337.1-603229-9	0	0	0	100	0	0	0	100	0	0	0	100	0	0	0	100	0	0	0	100	0	0.63	0	99.37	0	0	0	100	0	0	0	100
NW_020868337.1-693986-5	13.33	0	86.67	0	24.38	0	75.62	0	12.07	0	87.93	0	14.41	0	85.59	0	7.14	0	92.86	0	10.66	0	89.34	0	7.29	0	92.71	0	13.39	0	86.61	0
NW_020868337.1-970225-13	0	0	100	0	0	0	100	0	0	0	100	0	0	0	100	0	0	0	91.07	8.93	0	0	94.64	5.36	0	0	94.79	5.21	0	0	93.18	6.82
NW_020868337.1-1012063-24	10	0	0	90	23.18	0	0.43	76.39	12.07	0	0	87.93	20	0	0	80	8.62	0	0	91.38	17.32	0	0	82.68	9	0	0	91	17.74	0	0	82.26
NW_020868337.1-1030685-2	0	100	0	0	0	100	0	0	0	100	0	0	0	100	0	0	0	95.24	0	4.76	0	95.29	0	4.71	0	97.5	0	2.5	0	95.65	0	4.35
NW_020868338.1-47493-4	0	83.33	16.67	0	0	83.11	16.89	0	0	75	25	0	0	73.61	26.39	0	0	86.67	13.33	0	0.25	83.67	16.08	0	0	82.08	17.92	0	0	78.35	21.65	0
NW_020868339.1-92551-15	12.5	87.5	0	0	12.33	87.67	0	0	14	86	0	0	18.42	81.58	0	0	3.85	96.15	0	0	6.87	93.13	0	0	7.45	92.55	0	0	5.44	94.56	0	0
NW_020868339.1-126253-23	6.67	0	93.33	0	6.6	0	93.4	0	3.33	0	96.67	0	0	0	100	0	6.9	0	93.1	0	7.51	0	92.49	0	3.85	0	96.15	0	9.79	0	90.21	0
NW_020868340.1-311-6	0	0	80	20	0	0	76.87	23.13	0	0	87.93	12.07	0	0	90.61	9.39	0	0	84.48	15.52	0	0	81.58	18.42	0	0	85.71	14.29	0	0	80.63	19.37
NW_020868340.1-124057-16	0	3.85	0	96.15	0	15.56	0	84.44	0	2	0	98	0	4.76	0	95.24	0	0	0	100	0	0	0	100	0	1.11	0	98.89	0	3.66	0	96.34
NW_020868340.1-160127-27	0	100	0	0	0	100	0	0	0	100	0	0	0	100	0	0	0	95.45	0	4.55	0	98.98	0	1.02	0	97.67	0	2.33	0	98.89	0	1.11
NW_020868341.1-296939-3	0	100	0	0	0	100	0	0	0	100	0	0	0	100	0	0	0	100	0	0	0	97.59	0	2.41	0	98.96	0	1.04	0	97.47	0	2.53
NW_020868341.1-333668-8	0	100	0	0	0	96.55	0	3.45	0	94.23	0	5.77	0	96.69	0	3.31	0	93.18	0	6.82	0	93.75	0	6.25	0	94.19	0	5.81	0	98.61	0	1.39
NW_020868341.1-393194-13	0	0	100	0	0	0	100	0	3.33	0	96.67	0	0.67	0	99.33	0	0	0	100	0	0	0	100	0	1.92	0	98.08	0	20.75	0	79.25	0
NW_020868341.1-501469-9	56.67	0	43.33	0	60.58	0	39.42	0	58.62	0	41.38	0	61.11	0	38.89	0	46.55	0	53.45	0	43.65	0	56.35	0	47.06	0	52.94	0	48.02	0	51.77	0.21
NW_020868341.1-661966-24	0	0	30	70	0	0	25.27	74.73	0	0	40	60	0	0	31.75	68.25	0	0	28.57	71.43	0	0	28.07	71.93	0	0	30.39	69.61	0	0	33.05	66.95
NW_020868342.1-154409-3	46.15	0	0	53.85	54.05	0	0	45.95	46.43	0	0	53.57	65	0	0	35	23.21	0	0	76.79	21.57	0	0	78.43	28	0	0	72	28.66	0	0	71.34
NW_020868342.1-320644-12	0	90	0	10	0	89.67	0	10.33	0	88.33	0	11.67	0	89.39	0	10.61	0	88.33	0	11.67	0	91.04	0	8.96	0	87.74	0	12.26	0	89.37	0	10.63
NW_020868344.1-78303-14	6.67	93.33	0	0	7.5	92.5	0	0	7.14	92.86	0	0	9.63	90.37	0	0	11.54	88.46	0	0	13.33	86.67	0	0	11.7	88.3	0	0	14.1	85.9	0	0
NW_020868344.1-96557-21	100	0	0	0	100	0	0	0	100	0	0	0	100	0	0	0	96.43	0	0	3.57	95.24	0	0	4.76	95.92	0	0	4.08	96	0	0	4
NW_020868344.1-100408-21	4.17	95.83	0	0	10.99	89.01	0	0	4	96	0	0	9.86	90.14	0	0	1.79	98.21	0	0	5.21	94.79	0	0	3.26	96.74	0	0	2.06	97.94	0	0
NW_020868344.1-137767-26	0	100	0	0	0	100	0	0	0	100	0	0	0	100	0	0	0	96.43	0	3.57	0	93.38	0	6.62	0	98.04	0	1.96	0	95.48	0	4.52
NW_020868344.1-182256-25	0	93.33	0	6.67	0	96.53	0	3.47	0	93.33	0	6.67	0	95.26	0	4.74	0	95	0	5	0	94.77	0	5.23	0	95.28	0	4.72	0	96.41	0	3.59
NW_020868344.1-204059-24	100	0	0	0	100	0	0	0	100	0	0	0	100	0	0	0	100	0	0	0	96.49	0	3.51	0	100	0	0	0	100	0	0	0
NW_020868345.1-22688-12	96.67	0	0	3.33	100	0	0	0	98.33	0	0	1.67	99.13	0	0	0.87	96.43	0	0	3.57	94.96	0	0	5.04	97.06	0	0	2.94	97.14	0	0	2.86
NW_020868345.1-25935-1	0	100	0	0	0	99.24	0	0.76	0	100	0	0	0	98.79	0	1.21	0	100	0	0	0	100	0	0	0	100	0	0	0	99.15	0	0.85
NW_020868345.1-429533-25	4.55	0	0	95.45	9.04	0	0	90.96	4	0	0	96	7.63	0	0	92.37	0	0	0	100	3.9	0	0	96.1	2.17	0	0	97.83	5.09	0	0	94.91
NW_020868345.1-703157-23	0	3.57	0	96.43	0	7.64	0	92.36	0	3.45	0	96.55	0	6.32	1.05	92.63	0	10.34	0	89.66	0	16.3	0	83.7	0	9	0	91	0	9.7	0	90.3
NW_020868345.1-805650-2	0	0	100	0	0	0	100	0	0	3.85	96.15	0	0	0	100	0	0	1.72	98.28	0	0	8.22	91.78	0	0	5.32	94.68	0	0	13.19	86.81	0
NW_020868345.1-843461-15	100	0	0	0	100	0	0	0	100	0	0	0	100	0	0	0	94.23	5.77	0	0	91.2	8.8	0	0	96.81	3.19	0	0	93.64	6.36	0	0
NW_020868346.1-12034-26	0	92.31	0	7.69	0	91.76	0	8.24	0	94.23	0	5.77	0	98.31	0	1.69	0	93.75	0	6.25	0	88.96	0	11.04	0	92.05	0	7.95	0	95.35	0	4.65
NW_020868346.1-129318-13	0	0	0	100	0	0	0	100	0	0	0	100	0	0	0	100	0	3.57	0	96.43	0	7.96	0	92.04	0	1.96	0	98.04	0	3.72	0	96.28
NW_020868346.1-133847-21	75	0	25	0	79.22	0	20.78	0	79.63	0	20.37	0	81.66	0	18.34	0	92.86	0	7.14	0	81.97	0	18.03	0	87.5	0	12.5	0	88.06	0	11.94	0
NW_020868346.1-256822-8	0	83.33	16.67	0	0	88.44	11.56	0	0	83.33	16.67	0	0	89.1	10.9	0	0	88.33	11.67	0	0	97.31	2.69	0	0	90.57	9.43	0	0	95.4	4.6	0
NW_020868346.1-337638-24	0	25	0	75	0	33.23	0	66.77	0	24.14	0	75.86	0	37.87	0	62.13	0	43.1	0	56.9	0	49.37	0	50.63	0	35.29	0	64.71	0	38.58	0	61.42
NW_020868346.1-362340-1	0	0	0	100	0	0	0	100	0	0	0	100	0	0.57	0	99.43	0	20.69	0	79.31	0	38.64	0	61.36	0	11.76	0	88.24	0	22.49	0.35	77.16
NW_020868346.1-373735-24	15.38	0	84.62	0	23.12	0	76.88	0	14	0	86	0	15.14	0	84.86	0	5.77	0	94.23	0	4.79	0	95.21	0	7.45	0	92.55	0	16.35	0	83.65	0
NW_020868346.1-554242-4	0	0	100	0	0	0	100	0	0	0	100	0	0	0	100	0	1.72	0	98.28	0	0.9	0	99.1	0	0.98	0	99.02	0	1.13	0	98.87	0
NW_020868347.1-16466-3	0	0	6.67	93.33	0	0	6.14	93.86	0	0	6.67	93.33	0	0	6.21	93.79	0	0	3.33	96.67	0	0	1.9	98.1	0	0	3.77	96.23	0	0	1.98	98.02
NW_020868347.1-72077-16	100	0	0	0	100	0	0	0	100	0	0	0	100	0	0	0	96.3	0	3.7	0	89.29	0	9.82	0.89	97.96	0	2.04	0	95.87	0	4.13	0
NW_020868347.1-96441-13	0	0	0	100	0	0	0	100	0	0	0	100	0	0	0	100	0	0	0	100	0	0	0	100	0	0	0	100	0	0	0	100
NW_020868347.1-112643-27	28.57	0	71.43	0	30.16	0	69.84	0	29.63	0	70.37	0	21.21	0	78.79	0	28.85	0	71.15	0	15.15	0	84.85	0	27.17	0	72.83	0	15.34	0	84.66	0
NW_020868347.1-146099-5	0	10.71	0	89.29	0	8.81	0	91.19	0	12.5	0	87.5	0	28.57	0	71.43	0	5.56	0	94.44	0	7.52	0	92.48	0	10.42	0	89.58	0	14.81	0	85.19
NW_020868347.1-164238-9	100	0	0	0	100	0	0	0	100	0	0	0	100	0	0	0	100	0	0	0	100	0	0	0	99.04	0	0.96	0	100	0	0	0
NW_020868347.1-165746-7	36.67	0	63.33	0	46.58	0	53.42	0	32.76	0	67.24	0	47.83	0	52.17	0	21.67	0	78.33	0	28.09	0	71.91	0	25.96	0	74.04	0	35.03	0	64.97	0
NW_020868347.1-355325-24	0	93.33	0	6.67	0	91.47	0	8.53	0	94.83	0	5.17	0	94.41	0	5.59	0	96.67	0	3.33	0	98.65	0	1.35	0	97.12	0	2.88	0	98.28	0	1.72
NW_020868347.1-368451-22	0	90	0	10	0	90.81	0	9.19	0	90	0	10	0	91.35	0	8.65	0	95	0	5	0	96.15	0	3.85	0	92.45	0	7.55	0	94.02	0	5.98
NW_020868347.1-409029-3	0	0	100	0	0	0	99.78	0.22	0	0	100	0	0	0	100	0	0	0	89.66	10.34	0	0	96.88	3.12	0	0	93.14	6.86	0	0	97.49	2.51
NW_020868347.1-422318-16	0	100	0	0	0	100	0	0	0	100	0	0	0	98.11	0	1.89	0	87.04	0	12.96	0.52	88.6	0	10.88	0	91.67	0	8.33	0	92.74	0	7.26
NW_020868347.1-483170-16	0	0	0	100	0	0	0	100	0	0	0	100	0.26	0	0	99.74	0	0	0	100	0	0	0	100	1.89	0	0	98.11	2.5	0	0	97.5
NW_020868347.1-624125-13	20.83	79.17	0	0	14.43	85.57	0	0	17.39	82.61	0	0	10.87	89.13	0	0	12.96	87.04	0	0	4.56	95.44	0	0	9.78	90.22	0	0	6.14	93.86	0	0
NW_020868347.1-820844-27	0	20	0	80	0	7.57	0	92.43	0	17.24	0	82.76	0	14.88	0	85.12	0	10	0	90	0	10.19	0	89.81	0	13.73	0	86.27	0	8.85	0	91.15
NW_020868349.1-19635-8	0	100	0	0	0	100	0	0	0	100	0	0	0	100	0	0	0	92.31	7.69	0	0	88.81	11.19	0	0	93.62	6.38	0	0	94.34	5.66	0
NW_020868350.1-42950-6	100	0	0	0	100	0	0	0	100	0	0	0	100	0	0	0	96.43	0	3.57	0	100	0	0	0	98.04	0	1.96	0	96.51	0	3.49	0
NW_020868350.1-105880-6	6.67	0	93.33	0	8.36	0	91.64	0	11.67	0	88.33	0	5.22	0	94.78	0	8.33	0	91.67	0	6.57	0	93.43	0	6.6	0	93.4	0	4.15	0	95.85	0
NW_020868350.1-321112-8	0	100	0	0	0	99.83	0	0.17	0	100	0	0	0	100	0	0	0	93.33	6.67	0	0	94.28	5.72	0	0	96.23	3.77	0	0	93.89	6.11	0
NW_020868350.1-392652-24	0	100	0	0	0	100	0	0	0	100	0	0	0	100	0	0	0	100	0	0	0	100	0	0	1.04	98.96	0	0	0.37	99.63	0	0
NW_020868350.1-417588-8	0	0	100	0	0	0	100	0	0	0	100	0	0	0	100	0	0	0	100	0	0	0	100	0	0	0	100	0	0	0	100	0
NW_020868350.1-418317-9	0	90	0	10	0	88.43	0	11.57	0	91.67	0	8.33	0	92.21	0.31	7.48	0	93.33	0	6.67	0	94.44	0	5.56	0	91.51	0	8.49	0	92.81	0	7.19
NW_020868350.1-515277-23	0	73.33	0	26.67	0	76.95	0.19	22.86	0	75	0	25	0	81.62	0	18.38	0	58.33	0	41.67	0	62.3	0	37.7	0	65.38	0	34.62	0	68.46	0	31.54
NW_020868350.1-516264-13	0	10	0	90	0	0.43	0	99.57	0	5.17	0	94.83	0.41	1.63	0	97.97	0	5.17	0	94.83	0	3.11	0	96.89	0	6.86	0	93.14	0	1.35	0	98.65
NW_020868350.1-546861-8	4.17	0	95.83	0	9.43	0	90.57	0	4.17	0	95.83	0	3.31	0	96.69	0	6.25	0	93.75	0	6.63	0	93.37	0	5.81	0	94.19	0	8.7	0	91.3	0
NW_020868350.1-556775-5	11.54	0	0	88.46	6.9	0	0	93.1	12	0	0	88	18.83	0	0	81.17	12	0	0	88	15.48	0	0	84.52	10.87	0	0	89.13	13.39	0	0	86.61
NW_020868350.1-562435-14	21.43	0	78.57	0	17.42	0	82.58	0	18.52	0	81.48	0	19.43	0	80.57	0	12.96	0	87.04	0	13.6	0	86.4	0	19	0	81	0	20.9	0	78.36	0.75
NW_020868350.1-982525-15	0	0	0	100	0	0	0	100	0	0	0	100	0	0	0	100	0	0	0	100	0	0	0	100	0	0	0	100	0	0	0	100
NW_020868350.1-1076027-5	0	100	0	0	0	100	0	0	0	100	0	0	0	100	0	0	0	96.67	0	3.33	0	96.98	0	3.02	0	98.11	0	1.89	0.3	98.51	0	1.19
NW_020868350.1-1246067-14	0	100	0	0	0	92.05	0	7.95	0	100	0	0	0	100	0	0	0	100	0	0	0	90.91	0	9.09	0	100	0	0	0	98.73	0	1.27
NW_020868351.1-37155-4	0	0	0	100	0	0.51	0	99.49	0	0	0	100	0	0	0	100	0	8.62	0	91.38	0	11.43	0	88.57	0	4.81	0	95.19	0	3.51	0	96.49
NW_020868351.1-90181-23	92.86	0	7.14	0	93.33	0	6.67	0	91.07	0	8.93	0	85.11	0	14.89	0	94.83	0	5.17	0	92.31	0	7.69	0	95.1	0	4.9	0	93.51	0	6.49	0
NW_020868351.1-194211-8	0	0	0	100	0	0	0	100	0	0	0	100	0	0	0	100	0	10	0	90	0	10.55	0	89.45	0	8.82	0	91.18	0	16.32	0	83.68
NW_020868352.1-49989-16	0	92.86	0	7.14	0	97.27	0	2.73	0	96.43	0	3.57	0	96.72	0	3.28	0	98.15	0	1.85	0	100	0	0	0	97.83	0	2.17	0	98.88	0	1.12
NW_020868353.1-373560-6	0	10	0	90	0	9.48	0	90.52	0	8.62	0	91.38	0	18.03	0	81.97	0	3.45	0	96.55	0	8.36	0	91.64	0	6.12	0	93.88	0	3.04	0	96.96
NW_020868353.1-515919-2	100	0	0	0	100	0	0	0	100	0	0	0	100	0	0	0	98.15	0	1.85	0	97.56	0	2.44	0	98.98	0	1.02	0	84.44	0	15.56	0
NW_020868355.1-114366-4	0	21.43	0	78.57	0	20.21	0	79.79	0	25	0	75	0	43.04	0	56.96	0	15	0	85	0	19.48	0	80.52	0	14	0	86	0	13.07	0	86.93
NW_020868357.1-77216-4	0	100	0	0	0	100	0	0	0	100	0	0	0	100	0	0	3.45	96.55	0	0	5.92	94.08	0	0	1.96	98.04	0	0	2.19	97.81	0	0
NW_020868357.1-195286-22	100	0	0	0	100	0	0	0	100	0	0	0	100	0	0	0	100	0	0	0	98.86	0	1.14	0	100	0	0	0	100	0	0	0
NW_020868357.1-203566-13	0	0	100	0	0	0	100	0	0	0	100	0	0	0	100	0	9.26	0	90.74	0	16.46	0	83.54	0	8.33	0	91.67	0	4.24	0	95.76	0
NW_020868357.1-251997-4	0	100	0	0	0	100	0	0	0	100	0	0	0	100	0	0	0	96.67	3.33	0	0	98.41	1.59	0	0	98.08	1.92	0	0	97.87	2.13	0
NW_020868357.1-368961-8	0	0	0	100	0	0	0	100	0	0	0	100	0	0	0	100	0	10.34	0	89.66	0	11	0	89	0	6.12	0	93.88	0	6.82	0	93.18
NW_020868357.1-377940-24	0	70.83	0	29.17	0	73.64	0	26.36	0	70.37	0	29.63	0	100	0	0	0	70.37	0	29.63	0	75.34	0	24.66	0	73.96	0	26.04	0	65.64	0	34.36
NW_020868357.1-654112-27	4.17	0	95.83	0	3.85	0	96.15	0	2	0	98	0	2.86	0	97.14	0	10.71	0	89.29	0	29.14	0	70.86	0	7.29	0	92.71	0	18.97	0	81.03	0
NW_020868357.1-781790-9	0	0	93.33	6.67	0	0	94.29	5.71	0	0	91.67	8.33	0	0	92.61	7.39	0	0	95	5	0	0	96.37	3.63	0	0	95.28	4.72	0	0	96.55	3.45
NW_020868360.1-158124-7	100	0	0	0	100	0	0	0	100	0	0	0	100	0	0	0	100	0	0	0	100	0	0	0	100	0	0	0	100	0	0	0
NW_020868360.1-184727-21	0	100	0	0	0	100	0	0	0	100	0	0	0	100	0	0	0	98.21	1.79	0	0	99.64	0.36	0	0	98.96	1.04	0	0	99.63	0	0.37
NW_020868360.1-347973-14	100	0	0	0	100	0	0	0	100	0	0	0	100	0	0	0	100	0	0	0	100	0	0	0	97.44	0	0	2.56	98.57	0	0	1.43
NW_020868360.1-357371-24	40	0	0	60	37.58	0	0	62.42	35	0	0	65	44.04	0	0	55.96	35.71	0	0	64.29	33.33	0	0	66.67	33.33	0	0	66.67	26.42	0	0	73.58
NW_020868360.1-429383-26	0	0	0	100	0	0	0	100	0	0	0	100	0	0	0	100	0	0	4.35	95.65	0	0	10.2	89.8	0	0	2.5	97.5	0	0	2.06	97.94
NW_020868360.1-557580-5	7.69	92.31	0	0	15.85	84.15	0	0	7.14	92.86	0	0	9.82	90.18	0	0	3.45	96.55	0	0	6.21	93.79	0	0	4	96	0	0	9.09	90.91	0	0
NW_020868360.1-640229-25	0	7.69	0	92.31	0	6.04	0	93.96	0	5.36	0	94.64	0	6.81	0	93.19	0	9.26	0	90.74	0	5.61	0	94.39	0	8	0	92	0	5.44	0	94.56
NW_020868360.1-720972-2	0	100	0	0	0	100	0	0	0	100	0	0	0	100	0	0	6.67	93.33	0	0	4.85	95.15	0	0	3.77	96.23	0	0	1.95	98.05	0	0
NW_020868360.1-739079-9	0	4.17	0	95.83	0	7.46	0	92.54	0	4	0	96	0	4.88	0	95.12	0	2	0	98	0	2.74	0	97.26	0	2.22	0	97.78	0	3.28	0	96.72
NW_020868361.1-26074-16	0	14.29	0	85.71	0	13.81	0	86.19	0	18.97	0	81.03	0	20	0	80	0	17.24	0	82.76	0	13.64	0	86.36	0	15.38	0	84.62	0	16.52	0	83.48
NW_020868361.1-52736-7	6.67	0	93.33	0	5.29	0	94.71	0	8.33	0	91.67	0	5.47	0	94.53	0	3.33	0	96.67	0	3.06	0	96.94	0	4.72	0	95.28	0	5.86	0	94.14	0
NW_020868361.1-319189-8	100	0	0	0	100	0	0	0	100	0	0	0	100	0	0	0	100	0	0	0	100	0	0	0	97.12	0	0	2.88	97.76	0	0	2.24
NW_020868361.1-454886-3	81.82	18.18	0	0	78.46	21.54	0	0	79.17	20.83	0	0	84.95	15.05	0	0	88.89	11.11	0	0	87.25	12.75	0	0	85.56	14.44	0	0	86.24	13.76	0	0
NW_020868362.1-28491-16	0	28.57	0	71.43	0	34.32	0	65.68	0	21.15	0	78.85	0	25.61	0	74.39	0	37.5	0	62.5	0	42.26	0	57.74	0	31.25	0	68.75	0	31	0	69
NW_020868363.1-6651-1	4.55	95.45	0	0	18.33	81.67	0	0	4.17	95.83	0	0	10.94	89.06	0	0	1.85	98.15	0	0	4.29	95.71	0	0	2.17	97.83	0	0	6.67	93.33	0	0
NW_020868363.1-154604-2	0	90	10	0	0	94.37	5.63	0	0	90	10	0	0	92.23	7.77	0	0	88.33	11.67	0	0	91.93	8.07	0	0	89.42	10.58	0	0	92.83	7.17	0
NW_020868364.1-77154-13	0	88.46	11.54	0	0	93.55	6.45	0	0	88	12	0	0	76.79	23.21	0	0	90.74	9.26	0	0	90.62	9.38	0	0	90.22	9.78	0	0	86.29	13.71	0
NW_020868364.1-148653-7	0	0	100	0	0	0	100	0	0	0	100	0	0	0	100	0	0	7.69	92.31	0	0	7.69	92.31	0	0	4.08	95.92	0	0	3.6	96.4	0
NW_020868364.1-446299-27	90	0	10	0	93.21	0	6.79	0	88.33	0	11.67	0	87.1	0	12.9	0	93.33	0	6.67	0	85.38	0	14.62	0	93.4	0	6.6	0	93.75	0	6.25	0
NW_020868366.1-7838-23	0	86.36	0	13.64	0	69.7	0	30.3	0	82.61	0	17.39	0	77.5	0	22.5	0	90	0	10	0	89.85	0	10.15	0	89.13	0	10.87	0	81.52	0	18.48
NW_020868367.1-151114-13	0	36.67	63.33	0	0	39.55	60.45	0	0	36.21	63.79	0	0	26.85	73.15	0	0	20	80	0	0	15.83	84.17	0	0	29.81	70.19	0	0	22.3	77.47	0.23
NW_020868367.1-293212-22	0	0	0	100	0	0	0	100	0	3.7	0	96.3	0	1.05	0	98.95	0	3.7	0	96.3	0	2.17	0	97.83	0	3.19	0	96.81	0	0	0	100
NW_020868368.1-117006-12	93.33	0	0	6.67	93.15	0	0	6.85	95	0	0	5	92.45	0	0	7.55	98.28	0	0	1.72	98.42	0	0	1.58	97.12	0	0	2.88	95.15	0	0	4.85
NW_020868368.1-216501-15	0	0	0	100	0	0	0	100	0	0	0	100	0	0	0	100	0	0	0	100	0	0.72	0	99.28	0	0	0	100	0	1.66	0	98.34
NW_020868368.1-302042-26	0	3.57	0	96.43	0	1.38	0	98.62	0	3.45	0	96.55	0	5.88	0	94.12	0	1.79	0	98.21	0	0.87	0	99.13	0	1.96	0	98.04	0	1.01	0	98.99
NW_020868368.1-334157-1	0	100	0	0	0	92.83	0	7.17	0	96.3	0	3.7	0	91.78	0	8.22	0	100	0	0	0	98.78	0	1.22	0	98	0	2	0	98.48	0	1.52
NW_020868368.1-659281-16	0	0	95.45	4.55	0	0	96.2	3.8	0	0	95.45	4.55	0	0	93.1	6.9	0	0	98.08	1.92	0	0	100	0	0	0	97.67	2.33	0	0	91.18	8.82
NW_020868369.1-138723-24	7.69	92.31	0	0	7.04	92.96	0	0	7.41	92.59	0	0	10.91	89.09	0	0	17.31	82.69	0	0	28.79	71.21	0	0	16.3	83.7	0	0	26.36	73.64	0	0
NW_020868369.1-172964-3	0	0	0	100	0	0	0	100	0	0	0	100	0	0	0	100	0	24	0	76	0	18.18	0	81.82	0	12.5	0	87.5	0	18	0	82
NW_020868369.1-178224-2	0	90.91	0	9.09	0	81.55	0	18.45	0	91.3	0	8.7	0	84	0	16	0	98	0	2	0	91.24	0	8.76	0	94.32	0	5.68	0	80.77	0	19.23
NW_020868369.1-226779-21	0	100	0	0	0	100	0	0	0	100	0	0	0	100	0	0	0	100	0	0	0	100	0	0	0	98.11	0	1.89	0	98.51	0	1.49
NW_020868370.1-186468-16	0	86.67	0	13.33	0.58	89.73	0	9.69	0	91.07	0	8.93	0	95.78	0	4.22	0	81.03	0	18.97	0	84.57	0	15.43	0	85	0	15	0	90.65	0	9.35
NW_020868370.1-267632-22	0	0	100	0	0	0	100	0	0	0	100	0	0	0	100	0	2	0	98	0	6.59	0	93.41	0	1.14	0	98.86	0	1.29	0	98.71	0
NW_020868370.1-349183-14	18.18	0	0	81.82	57.74	0	0	42.26	20	0	0	80	26.89	0	0	73.11	22.92	0	0	77.08	55.56	0	0	44.44	18.75	0	0	81.25	45.93	0	0	54.07
NW_020868370.1-355711-23	0	0	100	0	0	0	100	0	0	0	100	0	0	0	100	0	6	0	94	0	2.41	0	97.59	0	3.26	0	96.74	0	0.91	0	99.09	0
NW_020868370.1-370031-2	0	100	0	0	0	100	0	0	0	100	0	0	0	99.51	0	0.49	12.07	87.93	0	0	8.73	91.27	0	0	6.86	93.14	0	0	8.96	91.04	0	0
NW_020868371.1-9457-25	0	16.67	0	83.33	0	26.52	0	73.48	0	11.54	0	88.46	0	22.54	0	77.46	0	3.7	0	96.3	0	14.51	0	85.49	0	9.18	0	90.82	0	21.62	0	78.38
NW_020868371.1-127977-1	0	100	0	0	0	100	0	0	0	100	0	0	0	100	0	0	0	100	0	0	0	99.58	0	0.42	0	98.08	0	1.92	0	95.83	0	4.17
NW_020868371.1-146205-4	0	0	100	0	0	0	100	0	0	0	100	0	0.48	0	99.52	0	0	0	100	0	0	0	100	0	1.89	0	98.11	0	1	0	99	0
NW_020868371.1-160504-16	67.86	0	32.14	0	69.74	0	30.26	0	70.69	0	29.31	0	69.77	0	30.23	0	51.72	0	48.28	0	47.47	0	52.53	0	57.69	0	42.31	0	55.51	0	44.49	0
NW_020868371.1-486065-2	0	0	0	100	0	0	0	100	0	0	0	100	0	0	0	100	0	0	0	100	0	0	0	100	6.25	0	0	93.75	5	0	0	95
NW_020868373.1-32904-12	0	0	0	100	0	0	0	100	0	0	0	100	0	0	0	100	0	0	0	100	0	0	0.75	99.25	0	0	0	100	0	0	2.86	97.14
NW_020868373.1-99091-13	0	91.67	0	8.33	0	86.36	0	13.64	0	88.46	0	11.54	0	85.25	0	14.75	0	94.64	0	5.36	0	90.85	0	9.15	0	92.55	0	7.45	0	92.93	0	7.07
NW_020868373.1-112856-5	0	100	0	0	0	88	0	12	0	100	0	0	0	94.74	0	5.26	0	100	0	0	0	98.78	0	1.22	0	100	0	0	0	100	0	0
NW_020868373.1-199890-22	7.14	92.86	0	0	4.45	95.55	0	0	6.9	93.1	0	0	9.38	90.62	0	0	27.78	72.22	0	0	22.67	77.33	0	0	23.47	76.53	0	0	23.51	76.49	0	0
NW_020868373.1-309429-3	0	92.31	0	7.69	0	79.65	0	20.35	0	88.89	0	11.11	0	95.07	0	4.93	0	94.83	0	5.17	0	97.35	0	2.65	0	92	0	8	0	95.81	0	4.19
NW_020868373.1-361372-26	0	96.67	0	3.33	0	96.92	0	3.08	0	95	0	5	0	95.83	0	4.17	0	96.67	0	3.33	0	98.44	0	1.56	0	93.4	0	6.6	0	92.68	0	7.32
NW_020868373.1-390848-4	0	0	0	100	0	0	0	100	0	0	0	100	0	0	0	100	0	0	0	100	0	0	0	100	0	0.96	0	99.04	0	0.94	0	99.06
NW_020868374.1-49907-7	0	89.29	10.71	0	0	70.45	29.55	0	0	87.04	12.96	0	0	80.89	18.47	0.64	0	92	8	0	0	84.62	15.38	0	0	92.71	7.29	0	0	87.07	12.93	0
NW_020868374.1-149582-6	0	0	100	0	2.17	0	97.83	0	3.85	0	96.15	0	7.46	0	92.54	0	6.52	0	93.48	0	13.27	0	86.73	0	3.49	0	96.51	0	4.24	0	95.76	0
NW_020868375.1-137292-15	0	0	100	0	0	0	100	0	0	0	100	0	0.48	0	99.52	0	0	0	100	0	0	0	100	0	0	0	100	0	0.86	0	99.14	0
NW_020868375.1-189041-21	0	93.33	0	6.67	0	96.83	0	3.17	0	95	0	5	0	100	0	0	0	95	0	5	0	99.15	0	0.85	0	97.17	0	2.83	0	100	0	0
NW_020868375.1-327783-3	0	95.45	0	4.55	0	94.12	0	5.88	0	97.5	0	2.5	0	89.32	0	10.68	0	95.24	0	4.76	0	89.04	0	10.96	0	97.44	0	2.56	0	98.25	0	1.75
NW_020868375.1-364359-27	0	6.67	93.33	0	0	4.56	95.44	0	0	6.67	93.33	0	0	2.99	97.01	0	0	5	95	0	0	6.08	93.92	0	0	3.77	96.23	0	0.1	1.56	98.35	0
NW_020868377.1-146624-3	0	0	0	100	0	0	0	100	0	0	0	100	0	0	0	100	5.56	0	0	94.44	2.25	0	0	97.75	4.08	0	0	95.92	7.69	0	0	92.31
NW_020868377.1-201231-12	0	100	0	0	0	100	0	0	0	100	0	0	0	100	0	0	0	96.15	0	3.85	0	95.21	0	4.79	0	96.67	0	3.33	0	83.13	0	16.87
NW_020868379.1-2264-14	0	16.67	0	83.33	0	9.09	0	90.91	0	12.5	0	87.5	0	3.2	0	96.8	0	6	0	94	0	7.09	0	92.91	0	8.14	0	91.86	0	5.3	0	94.7
NW_020868379.1-55151-13	0	0	78.57	21.43	0	0	75.89	24.11	0	0	77.59	22.41	0	0	77.65	22.35	0	0	90	10	0	0	87.18	12.82	0	0	87.5	12.5	0	0	85.51	14.49
NW_020868380.1-75462-16	8.33	0	0	91.67	14.5	0	0	85.5	5.77	0	0	94.23	4.97	0	0	95.03	3.7	0	0	96.3	4.62	0	0	95.38	6.25	0	0	93.75	9.42	0	0	90.58
NW_020868380.1-103093-25	96.15	0	0	3.85	99.17	0	0	0.83	94.44	0	0	5.56	97.33	0	0	2.67	97.73	0	0	2.27	90.48	0	0	9.52	96.51	0	0	3.49	100	0	0	0
NW_020868380.1-125845-24	0	100	0	0	0	100	0	0	0	100	0	0	0	100	0	0	5.77	94.23	0	0	4.1	95.9	0	0	3.19	96.81	0	0	2.41	95.18	0	2.41
NW_020868380.1-213517-25	0	0	100	0	0	0	100	0	0	0	100	0	0	0	100	0	0	0	100	0	0	0	100	0	0	0	100	0	0	0	100	0
NW_020868381.1-66037-4	0	23.08	76.92	0	0	15.73	84.27	0	0	22	78	0	0	32.26	67.74	0	0	16.67	83.33	0	0	21.07	78.93	0	0	21.59	78.41	0	0	19.42	80.58	0
NW_020868381.1-103361-21	0	96.15	0	3.85	0	81.92	0	18.08	0	94.44	0	5.56	0	80.77	0	19.23	0	84.48	0	15.52	0	81.69	0	18.31	0	88.78	0	11.22	0	80.63	0.13	19.24
NW_020868382.1-116418-8	0	100	0	0	0	100	0	0	0	100	0	0	0	100	0	0	0	100	0	0	0	100	0	0	0	100	0	0	0	100	0	0
NW_020868382.1-119030-22	0	96.67	0	3.33	0	94.61	0	5.39	0	95	0	5	0	97.56	0	2.44	0	98.21	0	1.79	0	97.53	0	2.47	0	96	0	4	0	93.72	0	6.28
NW_020868382.1-132849-4	0	96.15	0	3.85	0	95.6	0	4.4	0	98.08	0	1.92	0	100	0	0	0	96.3	0	3.7	0	93.62	0	6.38	0	97.92	0	2.08	0	98.23	0	1.77
NW_020868382.1-160195-4	0	93.33	0	6.67	0	93.04	0	6.96	0	91.07	0	8.93	0	93.61	0	6.39	0	94.64	0	5.36	0	89.89	0	10.11	0	93.88	0	6.12	0	89.39	0	10.61
NW_020868382.1-212907-24	0	100	0	0	0	100	0	0	0	100	0	0	0	100	0	0	0	96.55	0	3.45	0	94.83	0	5.17	0	98.08	0	1.92	0	97.85	0	2.15
NW_020868382.1-212983-26	0	0	100	0	0	0	100	0	0	0	100	0	0	0.95	99.05	0	0	3.33	96.67	0	0	8.14	91.86	0	0	1.89	98.11	0	0	0.58	99.42	0
NW_020868382.1-233483-2	0	10.71	89.29	0	0	10.79	89.04	0.17	0	8.62	91.38	0	0	6.63	93.37	0	0	18.33	81.67	0	0	16.62	83.38	0	0	15.69	84.31	0	0	19.66	80.34	0
NW_020868384.1-182496-14	0	100	0	0	0	100	0	0	0	100	0	0	0	100	0	0	3.85	96.15	0	0	8.97	91.03	0	0	2.04	97.96	0	0	6.7	93.3	0	0
NW_020868384.1-233022-16	0	0	0	100	0	0	0	100	0	0	0	100	0	1.51	0	98.49	0	6.9	0	93.1	0	8.29	0	91.71	0	3.85	0	96.15	0	3.33	0	96.67
NW_020868385.1-8765-27	0	0	0	100	0	0	0	100	0	0	0	100	0	0	2.17	97.83	0	0	3.45	96.55	0	0	0.92	99.08	0	0	1.96	98.04	0	0.7	4.2	95.1
NW_020868385.1-133141-2	0	20.83	0	79.17	0	17.14	0	82.86	0	23.08	0	76.92	0	19.31	0	80.69	0	26	0	74	0	33.33	0	66.67	0	22.73	0	77.27	0	32.8	0	67.2
NW_020868385.1-159080-2	91.67	0	8.33	0	86.06	0	13.94	0	94.44	0	5.56	0	91.53	0	8.47	0	90.38	0	9.62	0	82.12	0	17.88	0	92.39	0	7.61	0	85	0	15	0
NW_020868385.1-180122-5	12.5	0	87.5	0	18.07	0	81.93	0	7.69	0	92.31	0	5.08	0	94.92	0	6	0	94	0	9.68	0	90.32	0	4.26	0	95.74	0	7.41	0	92.59	0
NW_020868387.1-7820-27	0	0	0	100	0	0	0	100	0	0	0	100	0	0.42	0	99.58	0	5.56	0	94.44	0.38	6.49	0	93.13	0	3.06	0	96.94	0	1.33	0	98.67
NW_020868387.1-82440-22	59.09	0	40.91	0	55.56	0	44.44	0	50	0	50	0	35.95	0	64.05	0	64	0	36	0	54.32	0	45.68	0	52.17	0	47.83	0	40.2	0	59.8	0
NW_020868387.1-144942-7	28.57	71.43	0	0	19.21	80.79	0	0	25.86	74.14	0	0	14.33	85.67	0	0	21.67	78.33	0	0	12.4	87.6	0	0	24.51	75.49	0	0	15.79	84.21	0	0
NW_020868387.1-177852-8	0	0	100	0	0	0	100	0	0	0	100	0	0	0	100	0	0	0	94.44	5.56	0	0	92.96	7.04	0	0	96.88	3.12	0	0	96.81	3.19
NW_020868387.1-314925-21	0	100	0	0	0	100	0	0	0	98.28	0	1.72	0	96.86	0	3.14	0	94.23	0	5.77	0	91.48	0	8.52	0	95.74	0	4.26	0	94.89	0	5.11
NW_020868388.1-16776-27	85.71	14.29	0	0	90.96	9.04	0	0	85.19	14.81	0	0	96.84	3.16	0	0	79.17	20.83	0	0	87.24	12.76	0	0	81.91	18.09	0	0	88.43	11.57	0	0
NW_020868388.1-38780-5	3.85	0	0	96.15	1.68	0	0	98.32	3.7	0	0	96.3	3.59	0	0	96.41	1.92	0	0	98.08	3.46	0	0	96.54	2.13	0	0	97.87	5.41	0	0	94.59
NW_020868388.1-40505-13	0	100	0	0	0	100	0	0	0	100	0	0	0	100	0	0	0	93.1	6.9	0	0	97.74	2.26	0	0	96.08	3.92	0	0	91.87	7.66	0.48
NW_020868388.1-53938-14	4.17	0	95.83	0	15.84	0	84.16	0	3.85	0	96.15	0	7.65	0	92.35	0	0	0	100	0	1.6	0	98.4	0	2.22	0	97.78	0	5.1	0	94.9	0
NW_020868388.1-129616-13	20	0	80	0	11.38	0	88.62	0	20	0	80	0	13.27	0	86.73	0	16.07	0	83.93	0	16.77	0	83.23	0	15	0	85	0	12.07	0	87.93	0
NW_020868388.1-330266-12	10	0	90	0	5.74	0	91.8	2.46	8.62	0	91.38	0	8.84	0	91.16	0	5.56	0	94.44	0	4.03	0	95.97	0	5	0	95	0	0	0	100	0
NW_020868388.1-419097-13	0	0	20	80	0	0	18.12	81.88	0	0	17.24	82.76	0	0	18.82	81.18	0	0	22.41	77.59	0	0	23.83	76.17	0	0	17.65	82.35	0	0	18.07	81.93
NW_020868390.1-161351-3	92.86	0	7.14	0	93.55	0	6.45	0	91.07	0	8.93	0	93.1	0	6.9	0	82.14	0	17.86	0	81.65	0	18.35	0	86.17	0	13.83	0	83.56	0	16.44	0
NW_020868390.1-316787-6	9.09	0	0	90.91	7.05	0	0	92.95	6.25	0	0	93.75	1.99	0	0	98.01	2.17	0	0	97.83	5.71	0	0	94.29	4.76	0	0	95.24	3.42	0	0	96.58
NW_020868391.1-2647-7	0	0	0	100	0.64	0	0	99.36	0	0	0	100	0	0	0	100	7.41	0	0	92.59	13.6	1.2	0	85.2	6.25	0	0	93.75	7.37	1.05	0	91.58
NW_020868391.1-39807-6	0	0	0	100	0	0	0	100	0	0	0	100	0	0.78	0	99.22	0	6.25	0	93.75	0	2.5	0	97.5	0	3.33	0	96.67	0	5.77	0	94.23
NW_020868391.1-148434-14	10	0	90	0	11.75	0	88.25	0	8.33	0	91.67	0	6.25	0	93.75	0	6.67	0	93.33	0	4.68	0	95.32	0	7.69	0	92.31	0	8.97	0	91.03	0
NW_020868391.1-226800-7	78.57	0	21.43	0	75.61	0	24.39	0	80.36	0	19.64	0	76.67	0	23.33	0	88.33	0	11.67	0	88.82	0	11.18	0	85	0	15	0	78.59	0	21.15	0.26
NW_020868391.1-343055-26	0	6.67	0	93.33	0	3.19	0	96.81	0	5.36	0	94.64	0	8.47	0	91.53	0	11.11	0	88.89	0	16.67	0	83.33	0	11.7	0	88.3	0	15.21	0	84.79
NW_020868391.1-438045-3	100	0	0	0	100	0	0	0	100	0	0	0	100	0	0	0	98.21	0	1.79	0	97.59	0	2.41	0	98.89	0	1.11	0	100	0	0	0
NW_020868391.1-493563-1	0	96.43	0	3.57	0	93.55	0	6.45	0	98.21	0	1.79	0	96.43	0	3.57	0	98.33	0	1.67	0	96.44	0	3.56	0	98	0	2	0	96.03	0	3.97
NW_020868391.1-662779-15	0	16.67	0	83.33	0	14.36	0	85.64	0	16.07	0	83.93	0	21.49	0	78.51	0	24.14	0	75.86	0	24.27	0	75.73	0	20.59	0	79.41	0	26.97	0	73.03
NW_020868391.1-782862-6	0	91.67	0	8.33	0	100	0	0	0	86.54	0	13.46	0	79.21	0	20.79	0	85.71	0	14.29	0	93.81	0	6.19	0	89.13	0	10.87	0	89.34	0	10.66
NW_020868392.1-41020-6	6.67	93.33	0	0	4.13	95.87	0	0	6.9	93.1	0	0	7.41	92.59	0	0	3.45	96.55	0	0	2.76	97.24	0	0	4.81	95.19	0	0	3.03	96.97	0	0
NW_020868392.1-185807-2	3.33	0	96.67	0	0	0	100	0	5.17	0	94.83	0	4.5	0	95.5	0	8.62	0	91.38	0	5.96	0	94.04	0	6.73	0	93.27	0	7.2	0	92.8	0
NW_020868392.1-198407-9	10	90	0	0	4.55	95.45	0	0	10	90	0	0	8.57	91.43	0	0	12.5	87.5	0	0	7.35	92.54	0	0.12	12	88	0	0	6.23	93.77	0	0
NW_020868393.1-80185-24	66.67	0	33.33	0	52.65	0	47.35	0	70	0	30	0	66	0	34	0	70	0	30	0	58.77	0	41.23	0	73.58	0	26.42	0	68.63	0	31.37	0
NW_020868393.1-425087-27	0	100	0	0	0	100	0	0	0	100	0	0	0	100	0	0	0	97.83	0	2.17	0	92.27	0.55	7.18	0	98.86	0	1.14	0	98.59	0	1.41
NW_020868393.1-442011-24	0	100	0	0	0	100	0	0	0	100	0	0	0	100	0	0	0	96.15	0	3.85	0	98.1	0	1.9	0	95.45	0	4.55	0	96.24	0	3.76
NW_020868393.1-444303-8	0	100	0	0	0	100	0	0	0	100	0	0	0	100	0	0	0	98.28	0	1.72	0	92.23	0	7.77	0	99.04	0	0.96	0	100	0	0
NW_020868393.1-471586-4	3.85	96.15	0	0	0.42	99.58	0	0	7.41	92.59	0	0	5.19	94.81	0	0	7.41	92.59	0	0	6.41	93.59	0	0	4.17	95.83	0	0	2.62	97.38	0	0
NW_020868393.1-675513-3	0	100	0	0	0	100	0	0	0	100	0	0	0	100	0	0	0	100	0	0	0	100	0	0	0	97.17	0	2.83	0	100	0	0
NW_020868393.1-750560-3	0	100	0	0	0	100	0	0	0	100	0	0	0	100	0	0	0	96.3	0	3.7	0	96.83	0	3.17	0	98	0	2	0	98.04	0	1.96
NW_020868394.1-259025-5	0	0	0	100	0	0	0	100	0	0	0	100	0	0	0	100	6.67	0	0	93.33	10.11	0	0	89.89	3.77	0	0	96.23	4.85	0	0	95.15
NW_020868394.1-325757-3	3.85	96.15	0	0	0.79	99.21	0	0	5.36	94.64	0	0	3.74	96.26	0	0	1.72	98.28	0	0	3.66	96.34	0	0	3.12	96.88	0	0	2.81	97.19	0	0
NW_020868394.1-447961-4	0	96.15	0	3.85	0	86.24	0	13.76	0	93.75	0	6.25	0	79.77	0	20.23	0	98.28	0	1.72	0	96.68	0	3.32	0	95.74	0	4.26	0	91.85	0	8.15
NW_020868394.1-554460-3	0	35.71	0	64.29	0	37.18	0	62.82	0	34.48	0	65.52	0	36.94	0	63.06	0	37.93	0	62.07	0	41.74	0	58.26	0	39.22	0	60.78	0	36.89	0	63.11
NW_020868394.1-608898-2	85	0	0	15	75.28	1.12	0	23.6	90.91	0	0	9.09	93.14	0	0	6.86	92	0	0	8	87.76	0	0	12.24	91.86	0	0	8.14	92.65	0	0	7.35
NW_020868395.1-79301-7	0	100	0	0	0	100	0	0	0	100	0	0	0	100	0	0	0	93.1	0	6.9	0	93.57	0	6.43	0	96.15	0	3.85	0	97.13	0	2.87
NW_020868395.1-142970-27	93.33	6.67	0	0	98.37	1.63	0	0	94.83	5.17	0	0	99.34	0.66	0	0	100	0	0	0	99.02	0.98	0	0	95	5	0	0	96.97	3.03	0	0
NW_020868395.1-226091-13	15.38	0	84.62	0	13.08	0	86.92	0	15.38	0	84.62	0	16.53	0	83.47	0	9.26	0	90.74	0	10.94	0	89.06	0	11.22	0	88.78	0	12.22	0	87.78	0
NW_020868395.1-235641-13	10.71	89.29	0	0	14.49	85.51	0	0	10.34	89.66	0	0	12.03	87.97	0	0	3.45	96.55	0	0	12.5	87.5	0	0	5.77	94.23	0	0	10.85	89.15	0	0
NW_020868395.1-242649-7	0	0	92.86	7.14	0	0	97.96	2.04	0	0	92.59	7.41	0	0	92.9	7.1	0	0	96.55	3.45	0	0	97.25	2.75	0	0	95.74	4.26	0	0	88.99	11.01
NW_020868395.1-268812-27	90	10	0	0	89.39	10.61	0	0	91.38	8.62	0	0	86.41	13.59	0	0	94.64	5.36	0	0	94.97	5.03	0	0	92.86	7.14	0	0	92.77	7.23	0	0
NW_020868395.1-272453-26	0	13.33	86.67	0	0	11.93	88.07	0	0	16.67	83.33	0	0	20.82	79.18	0	0	11.67	88.33	0	0	14.71	85.05	0.25	0	13.21	86.79	0	0	14.78	85.22	0
NW_020868395.1-274366-7	0	88.46	11.54	0	0	80.83	19.17	0	0	86.54	13.46	0	0	86.89	13.11	0	0	92.86	7.14	0	0	89.43	10.57	0	0	92.55	7.45	0	0	87.21	12.79	0
NW_020868396.1-158818-9	0	100	0	0	0	100	0	0	0	100	0	0	0	100	0	0	0	100	0	0	0	100	0	0	0	100	0	0	0	100	0	0
NW_020868397.1-349440-5	0	0	0	100	0	0	0	100	0	0	0	100	0	0	0	100	0	0	0	100	0	0	0	100	0	0	0	100	0	0	0	100
NW_020868400.1-54643-7	0	100	0	0	0	100	0	0	0	100	0	0	0.9	99.1	0	0	0	100	0	0	4.32	95.68	0	0	1.06	98.94	0	0	1.86	98.14	0	0
NW_020868400.1-75679-5	93.33	0	6.67	0	91.33	0	8.67	0	91.38	0	8.62	0	90.14	0	9.86	0	96.67	0	3.33	0	98.33	0	1.67	0	94.23	0	5.77	0	95.71	0	4.29	0
NW_020868400.1-78274-8	100	0	0	0	100	0	0	0	100	0	0	0	100	0	0	0	100	0	0	0	100	0	0	0	100	0	0	0	100	0	0	0
NW_020868400.1-141097-9	0	53.57	0	46.43	0	60.71	0	39.29	0	51.72	0	48.28	0	54.41	0	45.59	0	55	0	45	0	61.88	0	38.12	0	54.81	0	45.19	0	57.04	0	42.96
NW_020868401.1-124586-2	0	0	0	100	0	0	0	100	0	0	0	100	0	0	0	100	0	3.33	0	96.67	0	4.71	0	95.29	0	6	0	94	0	5.23	0	94.77
NW_020868402.1-66143-5	3.57	0	96.43	0	7.34	0	92.66	0	9.26	0	90.74	0	10.59	0	89.41	0	3.57	0	96.43	0	5.56	0	94.44	0	6	0	94	0	3.9	0	96.1	0
NW_020868402.1-107357-26	0	100	0	0	0	100	0	0	0	100	0	0	0	100	0	0	0	100	0	0	0	100	0	0	0	100	0	0	0	100	0	0
NW_020868402.1-124842-26	100	0	0	0	100	0	0	0	100	0	0	0	100	0	0	0	100	0	0	0	100	0	0	0	100	0	0	0	100	0	0	0
NW_020868402.1-162771-13	100	0	0	0	100	0	0	0	100	0	0	0	100	0	0	0	92.59	0	0	7.41	83.52	0	0	16.48	96	0	0	4	95.48	0	0	4.52
NW_020868402.1-218978-16	100	0	0	0	100	0	0	0	100	0	0	0	100	0	0	0	96.15	0	0	3.85	96.45	0	0	3.55	97.83	0	0	2.17	98.04	0	0	1.96
NW_020868402.1-431999-13	0	0	100	0	9.3	0	90.7	0	4	0	96	0	6.73	0	93.27	0	0	0	100	0	7.14	0	92.86	0	2.27	0	97.73	0	7.69	0	92.31	0
NW_020868402.1-483240-27	0	0	0	100	0	0	0	100	0	0	0	100	0	0	0	100	1.72	0	0	98.28	0.93	0	0	99.07	1.04	0	0	98.96	1.49	0	0	98.51
NW_020868402.1-689873-5	0	27.27	0	72.73	0	35.14	0	64.86	0	24	0	76	0	37.84	0	62.16	0	12.07	0	87.93	0	18.71	0	81.29	0	17.71	0	82.29	0	27.27	0	72.73
NW_020868402.1-773779-2	0	96.67	3.33	0	0	100	0	0	0	95	5	0	0	85.03	14.97	0	0	93.33	6.67	0	0.45	93.64	5.91	0	0	95.28	4.72	0	0	95.91	4.09	0
NW_020868402.1-808401-5	0	100	0	0	0	100	0	0	0	100	0	0	0	100	0	0	0	95	0	5	0	97.97	0	2.03	0	94.34	0	5.66	0	95.49	0	4.51
NW_020868403.1-64889-15	0	100	0	0	0	100	0	0	0	100	0	0	0.53	98.4	1.07	0	0	95	5	0	0	96.57	3.43	0	0	96.23	3.77	0	0	92.68	7.32	0
NW_020868403.1-173505-1	0	100	0	0	0	100	0	0	0	100	0	0	0	100	0	0	0	93.33	0	6.67	0	95.76	0	4.24	0	96.23	0	3.77	0	97.56	0	2.44
NW_020868404.1-6685-9	96.15	0	3.85	0	86.32	0	13.68	0	94.23	0	5.77	0	90.51	0	9.49	0	98.15	0	1.85	0	97.39	0	2.61	0	96.94	0	3.06	0	96.75	0	3.25	0
NW_020868406.1-148660-23	88.46	0	11.54	0	82.61	0	17.39	0	91.07	0	8.93	0	84.43	0	15.57	0	93.1	0	6.9	0	94.52	0	5.48	0	93	0	7	0	88.52	0	11.48	0
NW_020868406.1-160645-1	3.85	0	96.15	0	40.91	0	59.09	0	10	0	90	0	11.58	0	88.42	0	6	0	94	0	14.85	0	85.15	0	5.68	0	94.32	0	18.48	0	81.52	0
NW_020868407.1-8358-3	0	7.14	0	92.86	0	8.54	0	91.46	0	5.17	0	94.83	0	4.74	0	95.26	0	1.72	0	98.28	0	4.23	0.3	95.47	0	2.88	0	97.12	0	2.99	0.18	96.83
NW_020868407.1-33543-6	0	0	0	100	0	0	0	100	0	0	0	100	0	0	0	100	0	0	0	100	0	0	0	100	0	0	1.04	98.96	0	0	4.65	95.35
NW_020868408.1-147030-2	0	11.54	0	88.46	0	12.13	0	87.87	0	6.25	0	93.75	0	7.83	0	92.17	0	9.62	0	90.38	0	5.54	0	94.46	0	7.45	0	92.55	0	5.6	0	94.4
NW_020868408.1-212510-3	3.57	0	96.43	0	3.28	0	96.72	0	7.14	0	92.86	0	6.36	0	93.64	0	7.69	0	92.31	0	5.8	0	94.2	0	5.21	0	94.79	0	6.32	0	93.68	0
NW_020868408.1-220896-2	96.15	3.85	0	0	78.85	21.15	0	0	94.44	5.56	0	0	93.16	6.84	0	0	89.58	10.42	0	0	84.29	15.71	0	0	88.04	11.96	0	0	71.84	28.16	0	0
NW_020868408.1-244164-6	85.71	0	14.29	0	91.32	0	8.68	0	81.03	0	18.97	0	90.13	0	9.87	0	82.76	0	17.24	0	92.89	0.15	6.96	0	81.37	0	18.63	0	91.65	0	8.35	0
NW_020868409.1-4894-6	0	0	100	0	0	0	100	0	0	0	100	0	0	0	100	0	0	0	100	0	0	0	100	0	0	0	100	0	0	0	100	0
NW_020868409.1-165136-27	0	14.29	0	85.71	0	8.33	0	91.67	0	13.79	0	86.21	0	13.3	0	86.7	0	10	0	90	0	7.14	0	92.86	0	8.65	0	91.35	0	9.17	0	90.83
NW_020868409.1-176683-5	13.33	0	86.67	0	18.18	0	81.82	0	6.9	0	93.1	0	8.03	0.4	91.57	0	8.62	0	91.38	0	11.32	0	88.68	0	6.73	0	93.27	0	10.74	0	89.26	0
NW_020868409.1-211409-14	0	0	100	0	0	0	100	0	0	0	100	0	0	0	100	0	0	0	100	0	0	0	100	0	0	0	100	0	0	0	100	0
NW_020868409.1-216538-13	72.73	0	27.27	0	63.49	0	36.51	0	69.57	0	30.43	0	66.91	0	33.09	0	67.31	0	32.69	0	73.6	0	26.4	0	72.22	0	27.78	0	66.25	0	33.75	0
NW_020868409.1-238694-26	0	100	0	0	0	100	0	0	0	100	0	0	0	100	0	0	0	98.21	0	1.79	0.93	90.74	0	8.33	0	97	0	3	0	96.33	0	3.67
NW_020868409.1-256483-21	0	0	0	100	0	0	0	100	0	0	0	100	0	0	0	100	0	0	0	100	0	0	0	100	0	0	1.14	98.86	0	0	0	100
NW_020868409.1-473349-24	0	96.67	0	3.33	0	95.82	0	4.18	0	94.83	0	5.17	0	92.82	0	7.18	0	96.55	0	3.45	0	93.81	0	6.19	0	96.08	0	3.92	0	92.37	0	7.63
NW_020868409.1-880254-26	0	100	0	0	0	100	0	0	0	100	0	0	0	100	0	0	0	92.31	0	7.69	0	88.19	0	11.81	0	93.75	0	6.25	0	94.87	0	5.13
NW_020868411.1-82632-24	46.67	0	53.33	0	42.16	0	57.84	0	38.33	0	61.67	0	24.52	0	75.48	0	36.67	0	63.33	0	25.17	0	74.83	0	33.02	0	66.98	0	22.74	0	77.26	0
NW_020868411.1-136224-12	0	100	0	0	0	100	0	0	0	100	0	0	0	100	0	0	0	100	0	0	0	100	0	0	2.88	97.12	0	0	1.65	98.35	0	0
NW_020868411.1-192197-1	0	0	0	100	0	0.59	0	99.41	0	0	0	100	0	1.23	0	98.77	0	8.93	0	91.07	0	11.74	0	88.26	0	5	0	95	0	6.94	0	93.06
NW_020868412.1-124094-15	0	81.82	0	18.18	0	86.65	0	13.35	0	79.55	0	20.45	0	84.7	0	15.3	0	89.58	0	10.42	0	92.51	0	7.49	0	84.88	0	15.12	0	86.82	0	13.18
NW_020868413.1-43135-22	0	0	0	100	0	0.22	0	99.78	0	0	0	100	0	0	0	100	0	6.67	0	93.33	0	5.57	0	94.43	0	3.77	0	96.23	0	2.01	0	97.99
NW_020868413.1-124599-1	0	10.71	0	89.29	0	4.35	0	95.65	0	5.77	0	94.23	0	11.11	0	88.89	0	3.85	0	96.15	0	3.1	0	96.9	0	4.26	0	95.74	0	4.76	0	95.24
NW_020868413.1-201010-27	0	89.29	0	10.71	0	82.71	0	17.29	0	91.07	0	8.93	0	92.68	0	7.32	0	88.89	0	11.11	0	81.71	0	18.29	0	90.62	0	9.38	0	88.07	0	11.93
NW_020868413.1-333435-9	13.33	0	0	86.67	14.72	0	0	85.28	15	0	0	85	18.21	0	0	81.79	21.67	0	0	78.33	27.48	0	0	72.52	16.35	0	0	83.65	15.81	0	0	84.19
NW_020868413.1-359510-23	11.54	88.46	0	0	22.34	77.66	0	0	20.37	79.63	0	0	18.37	81.63	0	0	12.96	87.04	0	0	11.67	88.33	0	0	14.29	85.71	0	0	16.13	83.87	0	0
NW_020868413.1-448990-23	26.92	0	73.08	0	19.33	0	80.67	0	22	0	78	0	11.34	0	88.66	0	22.22	0	77.78	0	11.43	0	88.57	0	20.21	0	79.79	0	10.54	0	89.46	0
NW_020868414.1-28542-23	0	85.71	0	14.29	0	82.54	0	17.46	0	85.19	0	14.81	0	91.15	0	8.85	0	87.04	0	12.96	0	89.26	0	10.74	0	87.76	0	12.24	0	91.37	0	8.63
NW_020868415.1-66103-2	0	92.86	0	7.14	0	91.84	0	8.16	0	92.59	0	7.41	0	90.86	0	9.14	0	87.5	0	12.5	0	87.58	0	12.42	0	88.04	0	11.96	0	90.51	0	9.49
NW_020868415.1-118790-25	88.46	0	11.54	0	89.66	0	10.34	0	92.59	0	7.41	0	91.75	0	8.25	0	96.15	0	3.85	0	94.44	0	5.56	0	95.74	0	4.26	0	98.33	0	1.67	0
NW_020868415.1-156036-21	0	0	0	100	0	0	0	100	0	0	0	100	0	0	0	100	0	0	0	100	0	0	0	100	2.38	0	0	97.62	0	0	0	100
NW_020868415.1-405723-5	0	100	0	0	0	100	0	0	0	100	0	0	0	100	0	0	0	100	0	0	0	100	0	0	0	100	0	0	0	100	0	0
NW_020868415.1-482005-8	17.86	82.14	0	0	17.59	82.41	0	0	19.23	80.77	0	0	20.18	79.82	0	0	17.86	82.14	0	0	15.85	84.15	0	0	15.22	84.78	0	0	19.44	80.56	0	0
NW_020868415.1-516854-8	0	90	0	10	0	94.24	0	5.76	0	91.67	0	8.33	0	95.95	0	4.05	0	90	0	10	0.18	90.84	0	8.98	0	90.57	0	9.43	0	90.53	0	9.47
NW_020868415.1-740511-23	100	0	0	0	100	0	0	0	100	0	0	0	100	0	0	0	92.86	0	7.14	0	91.81	0	8.19	0	96	0	4	0	95.39	0	4.61	0
NW_020868415.1-922321-26	100	0	0	0	99.86	0.14	0	0	100	0	0	0	100	0	0	0	100	0	0	0	99.07	0	0	0.93	100	0	0	0	99.66	0.11	0	0.22
NW_020868415.1-1217327-8	0	10	0	90	0	9.07	0	90.93	0	15	0	85	0	18.08	0	81.92	0	6.67	0	93.33	0	5.87	0	94.13	0	9.43	0	90.57	0	9.82	0	90.18
NW_020868415.1-1222096-23	84.62	0	15.38	0	76.97	0	23.03	0	78.57	0	21.43	0	70.89	0	29.11	0	91.07	0	8.93	0	91.05	0	8.95	0	80.21	0	19.79	0	68.82	0	31.18	0
NW_020868415.1-1260594-14	0	29.17	0	70.83	0	34.1	0	65.9	0	28	0	72	0	29.54	0	70.46	0	32.76	0	67.24	0	30.84	0	69.16	0	31.25	0	68.75	0	33.93	0	66.07
NW_020868415.1-1508907-23	11.54	0	88.46	0	10.14	0	89.86	0	17.39	0	82.61	0	29.38	0	70.62	0	5.36	0	94.64	0	6.1	0	93.9	0	10.47	0	89.53	0	18.1	0	81.9	0
NW_020868415.1-1570747-3	0	0	100	0	0	0	100	0	0	0	100	0	0	0	100	0	0	0	100	0	0	0	100	0	1.96	0	98.04	0	4.17	0	95.83	0
NW_020868415.1-1644487-6	0	0	0	100	0	0	0	100	0	0	0	100	0	0	0	100	3.57	0	0	96.43	5.71	0	0	94.29	3	0	0	97	4.84	0	0	95.16
NW_020868416.1-37471-8	0	0	100	0	0	0	100	0	0	0	100	0	0	0	100	0	0	0	100	0	0.4	0	99.6	0	1.89	0	98.11	0	3.51	0	96.29	0.21
NW_020868416.1-93236-23	0	100	0	0	0	100	0	0	0	100	0	0	0	100	0	0	0	96.3	0	3.7	0	97.69	0	2.31	0	97.96	0	2.04	0	97.92	0	2.08
NW_020868417.1-46426-8	100	0	0	0	100	0	0	0	100	0	0	0	100	0	0	0	100	0	0	0	100	0	0	0	100	0	0	0	100	0	0	0
NW_020868417.1-182449-13	0	100	0	0	0	100	0	0	0	100	0	0	0	100	0	0	0	100	0	0	0	100	0	0	0	100	0	0	0	100	0	0
NW_020868417.1-328031-2	26.92	0	73.08	0	32.71	0	67.29	0	19.64	0	80.36	0	22.31	0	77.69	0	22.41	0	77.59	0	21.08	0	78.92	0	21.57	0	78.43	0	21.94	0	78.06	0
NW_020868418.1-340780-12	94.44	0	5.56	0	75.25	0	24.75	0	89.47	0	10.53	0	80.75	0	19.25	0	97.92	0	2.08	0	90.62	0	9.38	0	95.12	0	4.88	0	85.44	0	14.56	0
NW_020868419.1-82883-16	100	0	0	0	100	0	0	0	100	0	0	0	100	0	0	0	100	0	0	0	100	0	0	0	100	0	0	0	100	0	0	0
NW_020868420.1-17965-1	7.69	92.31	0	0	8.74	91.26	0	0	3.7	96.3	0	0	7.25	92.75	0	0	3.57	96.43	0	0	7.14	92.86	0	0	2.08	97.92	0	0	12.06	87.94	0	0
NW_020868422.1-18939-23	83.33	0	16.67	0	79.1	0	20.9	0	78.26	0	21.74	0	73.11	0	26.89	0	90	0	10	0	89.36	0	10.64	0	88.1	0	11.9	0	75	0	25	0
NW_020868422.1-30923-6	0	100	0	0	0	100	0	0	0	100	0	0	0	100	0	0	0	95.83	0	4.17	0	95.07	0	4.93	0	94.68	0	5.32	0	96.25	0	3.75
NW_020868422.1-49830-13	0	100	0	0	0	100	0	0	0	100	0	0	0	100	0	0	1.79	98.21	0	0	0	100	0	0	1.02	98.98	0	0	0.84	99.16	0	0
NW_020868422.1-114809-21	0	0	100	0	1.14	0	98.86	0	0	0	100	0	0	0	100	0	0	0	100	0	0	0	100	0	0	0	100	0	0	0	100	0
NW_020868422.1-131954-6	70.83	0	29.17	0	64.15	0	35.85	0	73.08	0	26.92	0	76.59	0	23.41	0	87.04	0	12.96	0	85	0	15	0	76.6	0	23.4	0	71.39	0	28.61	0
NW_020868422.1-174496-24	0	100	0	0	0	100	0	0	0	100	0	0	0	100	0	0	0	96.67	0	3.33	0	96.63	0	3.37	0	98.11	0	1.89	0.33	97.66	0	2.01
NW_020868422.1-191204-14	93.33	0	6.67	0	92.87	0	7.13	0	91.67	0	8.33	0	93.33	0	6.67	0	83.33	0	16.67	0	80.13	0	19.87	0	84.91	0	15.09	0	83	0	17	0
NW_020868422.1-194956-12	96.67	3.33	0	0	99.48	0.52	0	0	95	5	0	0	90.62	9.38	0	0	94.83	5.17	0	0	93.75	6.25	0	0	96.15	3.85	0	0	90.39	9.61	0	0
NW_020868424.1-330949-13	100	0	0	0	99.43	0	0.57	0	100	0	0	0	100	0	0	0	95	0	0	5	95.32	0	0	4.68	97.17	0	0	2.83	98.97	0	0	1.03
NW_020868425.1-4789-2	13.33	86.67	0	0	11.44	88.56	0	0	8.33	91.67	0	0	15.13	84.87	0	0	8.33	91.67	0	0	8.21	91.43	0	0.36	6.6	93.4	0	0	6.04	93.96	0	0
NW_020868425.1-34382-9	0	100	0	0	0	100	0	0	0	100	0	0	0	100	0	0	0	91.67	0	8.33	0	91.45	0	8.55	0	93.4	0	6.6	0	93.6	0	6.4
NW_020868425.1-51450-25	0	0	93.33	6.67	0	0	84.06	15.94	0	0	93.1	6.9	0.56	0	86.11	13.33	0	0	80.36	19.64	0	0	50.4	49.6	0	0	87	13	0	0	74.38	25.62
NW_020868425.1-580024-24	0	0	0	100	0	0	0	100	0	0	0	100	0	0	0	100	0	0	0	100	0	0	0	100	0	0.96	0	99.04	0	0	0	100
NW_020868425.1-612165-21	0	100	0	0	0.21	99.79	0	0	0	100	0	0	0	99.72	0	0.28	0	100	0	0	0	99.77	0	0.23	0	100	0	0	0	100	0	0
NW_020868426.1-17160-8	93.33	0	6.67	0	90.05	0	9.95	0	91.38	0	8.62	0	93.95	0	6.05	0	87.93	0	12.07	0	82.32	0	17.68	0	86.27	0	13.73	0	85.86	0	14.14	0
NW_020868426.1-66489-26	0	93.33	0	6.67	0	98.53	0	1.47	0	96.43	0	3.57	0	100	0	0	0	94.23	0	5.77	0	94.92	0	5.08	0	94.57	0	5.43	0	87.35	0	12.65
NW_020868426.1-83131-4	6.67	0	93.33	0	10.13	0	89.87	0	8.33	0	91.67	0	9.8	0	90.2	0	1.67	0	98.33	0	1.1	0	98.9	0	5.66	0	94.34	0	7.32	0	92.68	0
NW_020868426.1-112564-3	0	100	0	0	0	100	0	0	0	100	0	0	0	100	0	0	0	89.66	0	10.34	0	85.52	0	14.48	0	92.16	0	7.84	0	90.55	0	9.45
NW_020868426.1-128992-15	80	0	20	0	78.62	0	21.38	0	80	0	20	0	79.21	0	20.79	0	93.33	0	6.67	0	90.4	0	8.8	0.8	88.68	0	11.32	0	88.32	0	11.68	0
NW_020868427.1-28128-8	77.78	0	22.22	0	74.24	0	25.76	0	73.81	0	26.19	0	75.31	0	24.69	0	84.09	0	15.91	0	77.33	0	22.67	0	78.57	0	21.43	0	72.31	0	27.69	0
NW_020868427.1-29647-9	100	0	0	0	100	0	0	0	96.55	3.45	0	0	96.75	3.25	0	0	86.67	13.33	0	0	86.76	13.24	0	0	88.24	11.76	0	0	89.03	10.97	0	0
NW_020868427.1-218495-4	0	62.5	0	37.5	0	68.6	0	31.4	0	58.33	0	41.67	0	82.79	0	17.21	0	68.75	0	31.25	0	82.7	0	17.3	0	63.41	0	36.59	0	87.1	0	12.9
NW_020868427.1-271110-8	0	92.86	0	7.14	0	84.67	0	15.33	0	92	0	8	0	95.15	0	4.85	0	96.15	0	3.85	0	86.67	0	13.33	0	95.35	0	4.65	0	84.52	0	15.48
NW_020868427.1-306450-13	0	7.14	0	92.86	0	5.37	0	94.63	0	5.36	0	94.64	0	7.65	0	92.35	0	1.85	0	98.15	0	10.34	0	89.66	0	3	0	97	0	4.48	0	95.52
NW_020868427.1-320492-1	0	0	93.33	6.67	0	0	98.62	1.38	0	0	95	5	0	0	80.73	19.27	0	0	95	5	0	0	98.03	1.97	0	0	94.34	5.66	0	0	95.66	4.34
NW_020868427.1-322941-26	20	0	80	0	25.94	0	74.06	0	13.79	0	86.21	0	17.86	0	82.14	0	8.62	0	91.38	0	8.53	0	91.47	0	7.69	0	92.31	0	6.75	0	93.25	0
NW_020868427.1-348028-6	0	100	0	0	0	100	0	0	0	100	0	0	0	100	0	0	0	100	0	0	0	100	0	0	0	100	0	0	0	100	0	0
NW_020868427.1-567680-1	0	100	0	0	0	100	0	0	0	100	0	0	0	100	0	0	0	100	0	0	0	100	0	0	0	100	0	0	0	100	0	0
NW_020868427.1-701392-1	0	96.67	0	3.33	0	99.06	0	0.94	0	98.33	0	1.67	0	94.18	0	5.82	0	98.33	0	1.67	0	98.21	0	1.79	0	99.06	0	0.94	0	98.15	0.62	1.23
NW_020868428.1-299099-24	0	7.69	0	92.31	0	6.06	0	93.94	0	6.52	0	93.48	0	3.19	0	96.81	0	4	0	96	0	4.08	0	95.92	0	3.49	0	96.51	0	3.33	0	96.67
NW_020868428.1-321619-22	0	100	0	0	0	100	0	0	0	100	0	0	0	100	0	0	0	96.15	0	3.85	0	95.4	0	4.6	0	97.87	0	2.13	0	98.56	0	1.44
NW_020868429.1-54261-26	0	0	0	100	0	0	0	100	0	0	0	100	0	0	0	100	1.79	0	0	98.21	1.77	0	0	98.23	1.96	0	0	98.04	2.7	0	0	97.3
NW_020868429.1-59182-12	0	0	100	0	0	0	99.21	0.79	0	0	100	0	0	0	100	0	0	0	100	0	0	0	100	0	0	0	100	0	0	0	100	0
NW_020868429.1-212937-25	96.67	0	0	3.33	94.96	0	0	5.04	95	0	0	5	92.86	0	0	7.14	89.66	0	0	10.34	93.33	0	0	6.67	93.27	0	0	6.73	96.95	0	0	3.05
NW_020868429.1-258632-27	76.67	0	23.33	0	78.32	0	21.68	0	83.33	0	16.67	0	75.78	0	24.22	0	90	0	10	0	89.2	0	10.8	0	89.62	0	10.38	0	86.45	0	13.23	0.32
NW_020868429.1-290104-12	3.33	0	0	96.67	4.29	0	0	95.71	6.67	0	0	93.33	8.81	0	0	91.19	6.67	0	0	93.33	2.16	0	0	97.84	5.66	0	0	94.34	7.91	0	0	92.09
NW_020868429.1-383206-5	0	92.31	0	7.69	0	96.5	0	3.5	0	92.31	0	7.69	0	97.17	0	2.83	0	89.58	0	10.42	0.29	84.12	0	15.59	0	88.3	0	11.7	0	91.91	0	8.09
NW_020868430.1-310549-6	0	100	0	0	0	100	0	0	0	100	0	0	0	100	0	0	0	100	0	0	0	100	0	0	0	100	0	0	0	100	0	0
NW_020868431.1-137642-22	3.57	0	96.43	0	10.5	0	89.5	0	5.56	0	94.44	0	5.56	0	94.44	0	5.56	0	94.44	0	4.62	0	95.38	0	4.17	0	95.83	0	5.26	0	94.21	0.53
NW_020868431.1-291698-2	100	0	0	0	100	0	0	0	100	0	0	0	100	0	0	0	100	0	0	0	100	0	0	0	100	0	0	0	99.89	0	0	0.11
NW_020868431.1-424650-3	0	0	3.57	96.43	0	0	8.27	91.73	0	0	11.11	88.89	0	0	7.64	92.36	0	0	16.67	83.33	0	0	11.84	88.16	0	0	13	87	0	0	11.18	88.82
NW_020868431.1-431058-24	100	0	0	0	100	0	0	0	95.65	0	4.35	0	87.04	0	12.96	0	98.15	0	1.85	0	94.96	0	5.04	0	97.78	0	2.22	0	87.5	0	12.5	0
NW_020868431.1-491024-22	0	0	100	0	0	0.18	99.82	0	0	0	100	0	0	0	100	0	0	0	100	0	0	0	99.78	0.22	0	0	100	0	0	0	99.79	0.21
NW_020868431.1-678876-15	0	0	0	100	0	0.38	0	99.62	0	0	0	100	0	0	0	100	0	0	0	100	0	0	0	100	0	0	0	100	0	0	0	100
NW_020868431.1-705558-24	0	89.29	0	10.71	0	83.98	0	16.02	0	89.66	0	10.34	0	91.11	0	8.89	0	81.03	0	18.97	0	82.35	0	17.65	0	85.29	0	14.71	0	91.6	0	8.4
NW_020868431.1-711525-12	0	96.67	0	3.33	0	96.46	0	3.54	0	98.33	0	1.67	0	100	0	0	0	96.55	0	3.45	0	100	0	0	0	98.08	0	1.92	0	100	0	0
NW_020868433.1-26917-3	0	71.43	0	28.57	0	81.82	0	18.18	0	73.21	0	26.79	0	70.33	0	29.67	0	75.86	0	24.14	0	88.09	0	11.91	0	76	0	24	0	81.49	0	18.51
NW_020868433.1-41737-1	0	0	0	100	0	0	0	100	0	0	0	100	0	0	0	100	0	0	0	100	0	0	0	100	0	0	0	100	0	0	0	100
NW_020868433.1-99396-26	0	0	100	0	1.45	0	98.55	0	0	0	100	0	0	0	100	0	0	0	100	0	0.44	0	99.56	0	1.89	0	98.11	0	3.44	0	96.56	0
NW_020868433.1-123277-21	0	0	0	100	0	0	0	100	0	0	0	100	0	0	0	100	0	0	0	100	0	0	0	100	1.92	0	0	98.08	1.81	0	0	98.19
NW_020868433.1-169793-14	100	0	0	0	100	0	0	0	100	0	0	0	100	0	0	0	100	0	0	0	100	0	0	0	97.92	0	2.08	0	100	0	0	0
NW_020868433.1-174405-16	0	100	0	0	0	100	0	0	0	100	0	0	0	100	0	0	0	100	0	0	0.38	99.62	0	0	0	97.17	2.83	0	0.27	96	3.73	0
NW_020868433.1-208505-13	0	95.83	4.17	0	0	100	0	0	0	94.23	5.77	0	0	92.39	7.61	0	0	96	4	0	0	94.31	5.69	0	0	95.24	4.76	0	0	95.52	4.48	0
NW_020868434.1-182756-26	100	0	0	0	100	0	0	0	100	0	0	0	100	0	0	0	100	0	0	0	97.06	0	2.94	0	98.78	0	1.22	0	100	0	0	0
NW_020868434.1-218564-14	0	100	0	0	0	100	0	0	0	100	0	0	0	100	0	0	2.17	97.83	0	0	9.3	90.7	0	0	1.19	98.81	0	0	3.03	95.45	0	1.52
NW_020868434.1-220886-27	0	100	0	0	0	100	0	0	0	100	0	0	0	100	0	0	0	100	0	0	0	100	0	0	0	100	0	0	0	100	0	0
NW_020868434.1-239495-15	0	77.27	0	22.73	0	76.62	0	23.38	0	74	0	26	0	74.04	0	25.96	0	81.25	0	18.75	0	77.55	0	22.45	0	81.11	0	18.89	0	86.91	0	13.09
NW_020868434.1-264905-24	10	0	0	90	3.92	0	0	96.08	15	0	0	85	8.23	0	0	91.77	18.33	0	0	81.67	18.06	0	0	81.94	16.04	0	0	83.96	10.99	0	0	89.01
NW_020868434.1-265265-7	0	100	0	0	0	100	0	0	0	100	0	0	0	100	0	0	0	95	0	5	0	95.73	0	4.27	0	97.17	0	2.83	0	96.63	0	3.37
NW_020868435.1-57162-24	0	30.77	0	69.23	0	36.42	0	63.58	0	40.38	0	59.62	0	37.78	0	62.22	0	51.85	0	48.15	0	52.2	0	47.8	0	50	0	50	0	53.41	0	46.59
NW_020868435.1-61299-26	3.85	96.15	0	0	12.41	87.59	0	0	5.36	94.64	0	0	2.54	97.46	0	0	25	75	0	0	33.58	66.05	0	0.37	17.02	82.98	0	0	26.41	73	0	0.59
NW_020868435.1-63782-23	100	0	0	0	100	0	0	0	100	0	0	0	100	0	0	0	93.1	0	6.9	0	94.07	0	5.93	0	96.15	0	3.85	0	96.28	0	3.72	0
NW_020868435.1-87586-5	0	100	0	0	0	100	0	0	0	100	0	0	0	100	0	0	0	100	0	0	0	100	0	0	0	100	0	0	0	100	0	0
NW_020868435.1-104194-1	0	92.31	0	7.69	0	90.13	0	9.87	0	91.07	0	8.93	0	87.74	0	12.26	0	96.55	0	3.45	0	95.97	0	4.03	0	95.1	0	4.9	0	96.96	0	3.04
NW_020868435.1-348370-24	0	100	0	0	0	100	0	0	0	100	0	0	1.05	98.95	0	0	1.72	98.28	0	0	0	100	0	0	2.04	97.96	0	0	1.33	98.67	0	0
NW_020868436.1-2950-5	0	96.43	3.57	0	0	94.19	5.81	0	0	98.21	1.79	0	0.81	99.19	0	0	0	100	0	0	0	98.33	1.67	0	0	98.94	1.06	0	0	98.03	1.97	0
NW_020868436.1-149346-14	23.08	76.92	0	0	50.45	49.55	0	0	21.43	78.57	0	0	27.87	72.13	0	0	25	75	0	0	37.34	62.66	0	0	24.49	75.51	0	0	52.32	47.68	0	0
NW_020868436.1-517458-21	0	100	0	0	0	100	0	0	0	100	0	0	0	100	0	0	0	96.15	0	3.85	0	100	0	0	0	97.92	0	2.08	0	100	0	0
NW_020868436.1-621359-12	21.43	0	78.57	0	41.98	0	58.02	0	17.24	0	82.76	0	23.57	0	76.43	0	10	0	90	0	13.86	0	86.14	0	10.58	0	89.42	0	20.74	0	79.26	0
NW_020868436.1-856200-7	4.55	0	0	95.45	10	0	0	90	4.35	0	0	95.65	2.35	0	0	97.65	2.08	0	0	97.92	5.19	0	0	94.81	2.33	0	0	97.67	1.96	0	0	98.04
NW_020868437.1-329445-8	0	0	0	100	0	0	0	100	0	0	0	100	0	0	0	100	1.79	0	0	98.21	8.91	0	0	91.09	2.04	0	0	97.96	4.2	0	0	95.8
NW_020868437.1-363314-6	0	50	0	50	0	37.01	0	62.99	0	50	0	50	0	35.71	0	64.29	0	50	0	50	0	35.84	0	64.16	0	48.98	0	51.02	0	33.88	0	66.12
NW_020868438.1-193204-9	0	100	0	0	0	100	0	0	0	100	0	0	0	100	0	0	0	96.3	0	3.7	0	91.03	0	8.97	0	97.92	0	2.08	0	98.79	0	1.21
NW_020868439.1-22128-4	0	96.67	0	3.33	0	99.34	0	0.66	0	95	0	5	0	97.18	0	2.82	0	96.55	0	3.45	0	95.76	0	4.24	0	96.15	0	3.85	0	96.85	0	3.15
NW_020868439.1-76222-2	0	10	0	90	0	5.63	0	94.37	0	11.67	0	88.33	0	9.96	0	90.04	0	6.67	0	93.33	0	3.19	0	96.81	0	6.6	0	93.4	0	3.48	0	96.52
NW_020868439.1-261476-5	0	0	100	0	0	0	100	0	0	0	100	0	0	0	100	0	0	3.33	96.67	0	0	4.37	95.63	0	0	3.85	96.15	0	0	5.22	94.78	0
NW_020868439.1-409968-26	0	0	0	100	0	0	0	100	0	0	0	100	0	0	0	100	1.79	0	0	98.21	4.24	0	0	95.76	1.06	0	0	98.94	0	0	0	100
NW_020868439.1-505400-5	16.67	0	83.33	0	18.99	0	81.01	0	18.33	0	81.67	0	6.69	0	93.31	0	25	0	75	0	30	0	70	0	26.92	0	73.08	0	23.36	0	76.64	0
NW_020868439.1-555832-13	14.29	85.71	0	0	19.54	80.46	0	0	10.34	89.66	0	0	17.52	82.48	0	0	15.52	84.48	0	0	19.34	80.66	0	0	10.78	89.22	0	0	11.84	88.16	0	0
NW_020868440.1-185607-9	15.38	0	84.62	0	16.67	0	80.11	3.23	15.38	0	84.62	0	11.46	0.64	87.9	0	6	0	94	0	4.14	0	95.17	0.69	8.51	0	91.49	0	12.38	0	87.62	0
NW_020868440.1-252890-6	0	0	100	0	0	0	100	0	0	0	100	0	0	0	100	0	13.33	0	86.67	0	12.39	0.43	87.18	0	8.82	0	91.18	0	8.24	0	91.76	0
NW_020868440.1-255251-25	13.33	86.67	0	0	16.15	83.85	0	0	11.67	88.33	0	0	16.87	83.13	0	0	11.67	88.33	0	0	14.29	85.71	0	0	11.32	88.68	0	0	9.06	90.94	0	0
NW_020868440.1-291188-23	0	0	13.33	86.67	0	0	9.94	90.06	0	0	10.34	89.66	0	0	5.75	94.25	0	0	7.14	92.86	0	0	9.15	90.85	0	0	9	91	0	0	7.6	92.4
NW_020868440.1-291759-3	0	0	0	100	0	0	0	100	0	0	0	100	0	0	0	100	0	0	0	100	0.22	0	0	99.78	0	0	0	100	0	0	0	100
NW_020868441.1-6139-13	0	92.86	7.14	0	0	89.36	10.64	0	0	94.44	5.56	0	0	95.35	4.65	0	0	86	14	0	0	83.33	16.67	0	0	89.36	10.64	0	0	84.64	15.36	0
NW_020868441.1-110374-4	6.67	0	93.33	0	9.3	0	90.7	0	6.67	0	93.33	0	5.13	0	94.87	0	18.52	0	81.48	0	22.13	0	77.87	0	12.24	0	87.76	0	16	0	84	0
NW_020868441.1-268201-9	0	95.45	0	4.55	0	100	0	0	0	97.92	0	2.08	0	98.37	0	1.63	0	96	0	4	0	93.28	0	6.72	0	96.59	0	3.41	0	93.37	0	6.63
NW_020868441.1-561753-8	0	100	0	0	0	100	0	0	0	100	0	0	0	100	0	0	0	96.15	0	3.85	0	88.46	0	11.54	0	97.87	0	2.13	0	97.1	0	2.9
NW_020868441.1-628585-15	0	0	46.15	53.85	0	0	47.55	52.45	0	0	40.38	59.62	0	0	45.38	54.62	0	0	37.5	62.5	0.27	0	38.99	60.74	0	0	36.46	63.54	0	0	43.75	56.25
NW_020868441.1-641227-15	6.67	0	93.33	0	6.49	0	93.51	0	6.67	0	93.33	0	7.04	0	92.96	0	13.33	0	86.67	0	12.67	0	87.33	0	10.58	0	89.42	0	13.64	0	86.36	0
NW_020868442.1-182101-21	0	95	5	0	0	87.5	12.5	0	0	95.65	4.35	0	0	92.62	7.38	0	0	97.62	2.38	0	0.65	83.12	16.23	0	0	95.12	4.88	0	0	92.56	7.44	0
NW_020868442.1-237428-26	75	0	25	0	76.33	0	23.67	0	64.29	0	35.71	0	68.93	0	31.07	0	81.03	0	18.97	0	88.56	0	11.44	0	76.53	0	23.47	0	77.72	0	22.28	0
NW_020868442.1-243368-13	0	13.33	86.67	0	0	17.21	82.79	0	0	10	90	0	0	2.45	97.55	0	0	18.33	81.67	0	0	16.67	83.33	0	0	13.21	86.79	0	0.23	14.91	84.86	0
NW_020868442.1-412789-26	0	0	0	100	0	0.5	0	99.5	0	0	0	100	0	2.39	0	97.61	0	0	0	100	0	2.19	0	97.81	0	0	0	100	0	2.4	0	97.6
NW_020868444.1-187573-14	3.57	0	0	96.43	0.94	0	0	99.06	5.56	0	0	94.44	0.51	0	0	99.49	1.72	0	0	98.28	0	0	0.39	99.61	5.21	0	0	94.79	3.62	0	0	96.38
NW_020868444.1-256648-7	0	70	0	30	0	65.97	0	34.03	0	62.07	0	37.93	0	56.83	0	43.17	0	83.33	0	16.67	0	88.34	0	11.66	0	77.88	0	22.12	0	78.55	0	21.45
NW_020868444.1-477673-25	90	0	10	0	92.79	0	7.21	0	91.67	0	8.33	0	92.31	0	7.69	0	85	0	15	0	90.63	0	9.37	0	85.58	0	14.42	0	85.92	0	14.08	0
NW_020868444.1-550904-2	100	0	0	0	100	0	0	0	100	0	0	0	100	0	0	0	98.33	0	0	1.67	96.81	0	0	3.19	99.06	0	0	0.94	97.98	0	0	2.02
NW_020868444.1-552308-15	0	8.33	91.67	0	0	24.44	75.56	0	0	4	96	0	0	6.93	93.07	0	0	8.7	91.3	0	0	11.99	88.01	0	0	7.95	92.05	0	0	6.98	93.02	0
NW_020868444.1-613989-2	100	0	0	0	99.66	0.17	0.17	0	100	0	0	0	100	0	0	0	100	0	0	0	100	0	0	0	100	0	0	0	100	0	0	0
NW_020868444.1-643535-23	0	0	0	100	0	0	0	100	0	0	0	100	0	0	0	100	0	0	6.67	93.33	0	0	5.81	94.19	0	0	3.77	96.23	0	0	4.13	95.87
NW_020868444.1-692253-7	15.38	84.62	0	0	28.14	71.86	0	0	13.46	86.54	0	0	21	79	0	0	10.71	89.29	0	0	13.58	86.42	0	0	12.24	87.76	0	0	19.06	80.94	0	0
NW_020868444.1-725690-16	0	100	0	0	0	100	0	0	0	100	0	0	0	100	0	0	0	100	0	0	0	100	0	0	0	100	0	0	0	100	0	0
NW_020868444.1-808892-16	100	0	0	0	100	0	0	0	100	0	0	0	100	0	0	0	96.43	0	0	3.57	95.59	0	0	4.41	97.92	0	0	2.08	95.45	0	0	4.55
NW_020868444.1-842779-13	7.14	0	92.86	0	9.68	0	90.32	0	5.36	0	94.64	0	3.24	0	96.76	0	11.54	0	88.46	0	6.06	0	93.94	0	8.7	0	91.3	0	12.61	0	87.39	0
NW_020868445.1-87335-25	100	0	0	0	92.92	7.08	0	0	94	6	0	0	95.48	4.52	0	0	92.31	7.69	0	0	98.68	1.32	0	0	94.68	5.32	0	0	95.97	4.03	0	0
NW_020868446.1-172412-27	0	40	60	0	0	46.12	53.88	0	0	38.33	61.67	0	0	45.76	54.24	0	0	18.33	81.67	0	0	25.29	74.71	0	0	27.36	72.64	0	0	29.26	70.74	0
NW_020868447.1-46583-16	20	0	80	0	19.78	0	80.22	0	18.33	0	81.67	0	16.39	0.82	82.79	0	10.34	0	89.66	0	14.55	0	85.45	0	14.42	0	85.58	0	18.26	0	81.74	0
NW_020868447.1-131186-23	0	10	0	90	0	6.73	0	93.27	0	10.34	0	89.66	0	11.19	0	88.81	0	7.14	0	92.86	0	9.4	0	90.6	0	8.33	0	91.67	0	15.93	0	84.07
NW_020868447.1-262552-7	0	0	0	100	0	0	0	100	0	0	0	100	0	0	0	100	0	0	0	100	0	0	0	100	0	0	0	100	0	0	0	100
NW_020868447.1-323847-23	0	0	0	100	0	0	0	100	0	0	0	100	0	0	0	100	0	0	0	100	0	1.52	0	98.48	0	0.96	0	99.04	0	0.37	0	99.63
NW_020868447.1-323877-2	0	100	0	0	0.57	99.43	0	0	0	100	0	0	0	100	0	0	0	100	0	0	0	100	0	0	0	100	0	0	0	100	0	0
NW_020868447.1-527045-6	0	100	0	0	0	100	0	0	0	100	0	0	0	100	0	0	0	96.67	0	3.33	0	98.3	0	1.7	0	98.08	0	1.92	0	97.39	0	2.61
NW_020868447.1-626072-27	3.57	0	96.43	0	0.86	0	99.14	0	5.17	0	94.83	0	3.72	0.47	95.81	0	0	0	100	0	1.36	0	98.64	0	2.88	0	97.12	0	0.55	0	99.45	0
NW_020868447.1-729303-14	96.67	0	3.33	0	97.51	0	2.49	0	94.83	0	5.17	0	96.1	0	3.9	0	98.33	0	1.67	0	98.72	0	1.28	0	96.08	0	3.92	0	99.68	0	0.32	0
NW_020868447.1-807265-6	96.43	0	0	3.57	98.1	0	0	1.9	93.1	0	0	6.9	92.66	0	0	7.34	98.28	0	0	1.72	97.55	0	0	2.45	95.19	0	0	4.81	93.81	0	0	6.19
NW_020868447.1-809795-16	100	0	0	0	100	0	0	0	100	0	0	0	100	0	0	0	100	0	0	0	100	0	0	0	98.94	0	0	1.06	100	0	0	0
NW_020868447.1-887175-22	100	0	0	0	100	0	0	0	100	0	0	0	100	0	0	0	98.08	0	1.92	0	100	0	0	0	98.86	0	1.14	0	100	0	0	0
NW_020868447.1-930479-22	19.23	0	80.77	0	21.07	0	78.64	0.3	27.78	0	72.22	0	26.83	0	73.17	0	23.21	0	76.79	0	26.47	0	73.53	0	21.74	0	78.26	0	24.17	0	75.83	0
NW_020868447.1-1026820-12	100	0	0	0	100	0	0	0	98.33	0	0	1.67	96.77	0	0	3.23	93.1	0	0	6.9	93.66	0	0	6.34	94.23	0	0	5.77	94.76	0	0	5.24
NW_020868447.1-1183379-8	0	92.31	0	7.69	0	91.75	0	8.25	0	92.86	0	7.14	0	75.34	0	24.66	0	98.21	0	1.79	0	99.46	0	0.54	0	95.1	0	4.9	0	96.95	0	3.05
NW_020868447.1-1313346-14	0	0	36.67	63.33	0	0	35	65	0	0	31.03	68.97	0.5	0.5	31.66	67.34	0	0	12.07	87.93	0	0	14.62	85.38	0	0	18.63	81.37	0	0.46	24.54	75
NW_020868447.1-1314136-12	14.29	0	0	85.71	10.87	0	0	89.13	8	0	0	92	8.33	0	0	91.67	7.69	0	0	92.31	6.32	0	0	93.68	6.67	0	0	93.33	6.73	0	0	93.27
NW_020868447.1-1322558-4	0	23.33	0	76.67	0	27.1	0	72.9	0	25	0	75	0	26.85	0	73.15	0	41.67	0	58.33	0	38.14	0	61.86	0	31.73	0	68.27	0	34.34	0	65.66
NW_020868447.1-1393723-4	88.46	0	11.54	0	89.74	0	10.26	0	85.71	0	14.29	0	83.55	0.32	16.13	0	60.71	0	39.29	0	64.39	0	35.61	0	75.49	0	24.51	0	75	0.36	24.64	0
NW_020868447.1-1422470-27	73.33	0	26.67	0	50.59	0	49.41	0	82.76	0	17.24	0	84.19	0	15.81	0	84.48	0	15.52	0	81.11	0	18.89	0	83.65	0	16.35	0	64.47	0	35.53	0
NW_020868447.1-1429143-13	0	100	0	0	0	100	0	0	0	100	0	0	0	100	0	0	0	98.33	1.67	0	0	96.56	3.44	0	0	97.17	2.83	0	0	93.87	6.13	0
NW_020868447.1-1432293-22	100	0	0	0	100	0	0	0	100	0	0	0	100	0	0	0	100	0	0	0	100	0	0	0	100	0	0	0	100	0	0	0
NW_020868447.1-1480939-22	0	41.67	58.33	0	0	48.77	51.23	0	0	38.89	61.11	0	0	46.97	53.03	0	0	30.36	69.64	0	0	37.38	62.62	0	0	31	69	0	0	29.38	70.62	0
NW_020868448.1-117647-25	0	0	100	0	0	0	100	0	0	5.77	94.23	0	0	7.89	92.11	0	0	3.7	96.3	0	0	1.73	98.27	0	0	3.19	96.81	0	0	1.76	98.24	0
NW_020868448.1-248726-6	100	0	0	0	100	0	0	0	100	0	0	0	100	0	0	0	100	0	0	0	100	0	0	0	100	0	0	0	100	0	0	0
NW_020868448.1-285124-24	0	89.29	10.71	0	0	80.29	19.71	0	0	91.38	8.62	0	0	89	11	0	0	89.66	10.34	0	0	85.56	14.44	0	0	89.8	10.2	0	0	73.72	26.28	0
NW_020868449.1-44750-24	0	0	0	100	0	0	0	100	0	0	0	100	0	0	0	100	0	0	0	100	0	0	0	100	0	0	0	100	0	0	0	100
NW_020868450.1-100062-16	0	0	100	0	3.65	0	96.35	0	3.45	0	96.55	0	3.87	0	96.13	0	0	0	100	0	3.17	0	96.83	0	2.88	0	97.12	0	3.52	0	96.48	0
NW_020868450.1-102569-22	0	28.57	0	71.43	0	27.72	0	72.28	0	28.85	0	71.15	0	39.53	0	60.47	0	41.07	0	58.93	0	47.38	0	52.62	0	39.58	0	60.42	0	59.11	0	40.89
NW_020868451.1-75194-4	83.33	0	16.67	0	84.11	0	15.89	0	87.93	0	12.07	0	86	0	14	0	82.76	0	17.24	0	78.46	0	21.54	0	87.25	0	12.75	0	77.73	0	22.27	0
NW_020868451.1-155109-3	0	100	0	0	0	100	0	0	0	100	0	0	0	100	0	0	0	96.43	0	3.57	0	95.19	0	4.81	0	98	0	2	0	96.97	0	3.03
NW_020868451.1-196611-4	0	83.33	0	16.67	0	74.23	0	25.77	0	88.33	0	11.67	0	88.48	0	11.52	0	85	0	15	0	82.59	0	17.41	0	88.24	0	11.76	0	84.33	0	15.67
NW_020868451.1-261055-5	100	0	0	0	100	0	0	0	100	0	0	0	100	0	0	0	100	0	0	0	100	0	0	0	100	0	0	0	100	0	0	0
NW_020868451.1-288220-22	0	0	0	100	0	0	0	100	0	0	0	100	0	0	0	100	0	0	0	100	0	0	0	100	0	0	0	100	0	0	0	100
NW_020868452.1-52730-4	0	28.57	0	71.43	0	30	0	70	0	30.77	0	69.23	0	33.33	0	66.67	0	12.96	0	87.04	0.37	14.29	0	85.35	0	16.33	0	83.67	0	20.92	0	79.08
NW_020868452.1-159561-4	0	53.57	0	46.43	0	53.93	0.52	45.55	0	58.93	0	41.07	0	60.1	0	39.9	0	42.59	0	57.41	0	37.8	0	62.2	0	47.96	0	52.04	0	50.43	0	49.57
NW_020868453.1-592835-3	7.69	0	92.31	0	19.67	0	80.33	0	8.7	0	91.3	0	13.79	0	86.21	0	0	0	100	0	2.44	0	97.56	0	4.76	0	95.24	0	3.96	0	96.04	0
NW_020868453.1-670249-14	100	0	0	0	100	0	0	0	100	0	0	0	100	0	0	0	100	0	0	0	100	0	0	0	100	0	0	0	100	0	0	0
NW_020868453.1-688978-25	76.92	0	0	23.08	82	0	0	18	80	0	0	20	74.89	0	0	25.11	88.46	0	0	11.54	85.09	0	0	14.91	83.72	0	0	16.28	75.68	0	0	24.32
NW_020868453.1-737020-24	0	96.43	0	3.57	0	87.91	0	12.09	0	94.83	0	5.17	0	97.01	0	2.99	0	100	0	0	0	99.58	0	0.42	0	96.15	0	3.85	0	94.5	0	5.5
NW_020868453.1-768246-16	0	100	0	0	3.37	96.63	0	0	0	100	0	0	0	99.22	0.78	0	0	83.93	0	16.07	0	80.16	0	19.84	0	90.62	0	9.38	0	88.5	0	11.5
NW_020868453.1-859193-13	0	100	0	0	0	100	0	0	3.45	96.55	0	0	3.24	96.76	0	0	5.17	94.83	0	0	7.88	92.12	0	0	4.81	95.19	0	0	7.39	92.61	0	0
NW_020868455.1-9910-15	0	96.43	0	3.57	0	90.32	0	9.68	0	94	0	6	0	92.14	0	7.86	0	96.15	0	3.85	0	89.73	0	10.27	0	94.32	0	5.68	0	89.29	0	10.71
NW_020868455.1-98374-3	100	0	0	0	100	0	0	0	100	0	0	0	100	0	0	0	94.64	0	5.36	0	93.94	0	6.06	0	97.06	0	2.94	0	100	0	0	0
NW_020868455.1-103332-16	0	80	0	20	0	93.26	0	6.74	0	82.69	0	17.31	0	83.21	0	16.79	0	85.71	0	14.29	0	91.67	0	8.33	0	85.87	0	14.13	0	92.91	0	7.09
NW_020868455.1-443970-22	0	3.85	0	96.15	0	27.66	0	72.34	0	5.77	0	94.23	0	8.7	0	91.3	0	3.85	0	96.15	0	5.56	0	94.44	0	4.35	0	95.65	0	8.89	0	91.11
NW_020868455.1-833894-25	10	0	90	0	11.68	0	88.32	0	10	0	90	0	8.8	0	91.2	0	5	0	95	0	2.45	0	97.55	0	5.77	0	94.23	0	3.63	0	96.37	0
NW_020868456.1-102150-8	0	66.67	0	33.33	0	75.17	0	24.83	0	66.67	0	33.33	0	67.95	0	32.05	0	74.14	0	25.86	0	74.19	0	25.81	0	73.53	0	26.47	0	77.6	0	22.4
NW_020868457.1-53211-23	85.71	0	0	14.29	82.57	0	0	17.43	83.93	0	0	16.07	77.88	0	0	22.12	71.43	0	0	28.57	69.28	0	0	30.72	78.57	0	0	21.43	77.17	0	0	22.83
NW_020868457.1-55891-9	0	100	0	0	0	100	0	0	0	100	0	0	0	100	0	0	3.57	96.43	0	0	8.86	91.14	0	0	2.17	97.83	0	0	1.19	98.81	0	0
NW_020868457.1-60470-16	66.67	0	0	33.33	68.87	0	0	31.13	70	0	0	30	74.15	0	0	25.85	80	0	0	20	81.04	0	0	18.96	79.25	0	0	20.75	81.03	0	0	18.97
NW_020868457.1-186121-4	90	0	10	0	87.88	0	12.12	0	90	0	10	0	95.97	0	4.03	0	96.43	0	3.57	0	96.23	0	3.77	0	90.2	0	9.8	0	85.44	0	14.56	0
NW_020868457.1-193026-6	100	0	0	0	100	0	0	0	100	0	0	0	100	0	0	0	89.66	0	10.34	0	82.06	0	17.94	0	94.23	0	5.77	0	97.54	0	2.46	0
NW_020868457.1-374328-26	100	0	0	0	99.56	0	0	0.44	100	0	0	0	100	0	0	0	96.15	0	0	3.85	95.48	0.45	0	4.07	97.87	0	0	2.13	100	0	0	0
NW_020868458.1-219057-8	0	7.14	0	92.86	0	6.9	0	93.1	0	6.9	0	93.1	0	11.82	0	88.18	0	3.33	0	96.67	0	1.84	0	98.16	0	3.92	0	96.08	0	4	0	96
NW_020868458.1-363363-6	0	100	0	0	1.11	95.56	0	3.33	0	100	0	0	0	99.04	0	0.96	0	88.89	0	11.11	0	80	0	20	0	92.05	0	7.95	0	87.96	0	12.04
NW_020868458.1-365324-26	0	100	0	0	0	100	0	0	0	100	0	0	0	98.54	0	1.46	0	95.65	0	4.35	0	94.05	0	5.95	0	97.62	0	2.38	0	100	0	0
NW_020868458.1-417403-16	0	0	0	100	0	0	0	100	0	0	0	100	2.83	0	0	97.17	5	0	0	95	6.1	0	0	93.9	2.83	0	0	97.17	0.67	0	0	99.33
NW_020868458.1-510289-21	0	0	100	0	0	0	98.82	1.18	0	0	100	0	0	0	100	0	0	0	100	0	0.58	0	99.42	0	1.06	0	98.94	0	3.64	0	96.36	0
NW_020868458.1-535367-27	86.67	0	0	13.33	83.08	0	0	16.92	81.67	0	0	18.33	73.68	0	0	26.32	80	0	0	20	82.11	0	0	17.89	80.77	0	0	19.23	77.14	0	0	22.86
NW_020868458.1-826344-16	0	96.67	0	3.33	0	97.26	0	2.74	0	95	0	5	0	97	0	3	0	98.28	0	1.72	0	100	0	0	0	97.12	0	2.88	0	98.41	0	1.59
NW_020868458.1-833329-26	0	81.82	0	18.18	0	71.05	0	28.95	0	78.26	0	21.74	0	68.37	0	31.63	0	87.04	0	12.96	0	77.33	0	22.67	0	81.82	0	18.18	0	69.97	0	30.03
NW_020868458.1-949885-6	0	0	0	100	0	0	0	100	0	0	0	100	0	1.83	0	98.17	0	51.72	0	48.28	0	68.54	0	31.46	0	43.33	0	56.67	0	38.81	0	61.19
NW_020868458.1-1265166-24	0	92.86	0	7.14	0	97.56	0	2.44	0	96.55	0	3.45	0	95.75	0	4.25	0	96.3	0	3.7	0	90	0	10	0	96.81	0	3.19	0	99.14	0	0.86
NW_020868459.1-56561-7	0	0	10	90	0	0	10.68	89.32	0	0	12.5	87.5	0	0	16.67	83.33	0	0	6.9	93.1	0	0	8.5	91.5	0	0	11	89	0	0	1.79	98.21
NW_020868459.1-68233-3	100	0	0	0	100	0	0	0	100	0	0	0	100	0	0	0	96.55	0	3.45	0	99.37	0	0.63	0	98.08	0	1.92	0	99.13	0	0.87	0
NW_020868459.1-346170-21	76.92	0	23.08	0	88.28	0	11.72	0	77.78	0	22.22	0	81.55	0	18.45	0	92.59	0	7.41	0	92.03	0	7.97	0	85.71	0	14.29	0	90.85	0	9.15	0
NW_020868459.1-437478-23	100	0	0	0	100	0	0	0	100	0	0	0	100	0	0	0	100	0	0	0	100	0	0	0	100	0	0	0	100	0	0	0
NW_020868459.1-461893-26	0	100	0	0	0	100	0	0	0	100	0	0	0	100	0	0	0	100	0	0	0	100	0	0	0	100	0	0	0	100	0	0
NW_020868459.1-490938-6	0	0	0	100	0	0	0	100	0	0	0	100	0	0	0	100	0	0	0	100	0	0	0	100	0	0	0	100	0	0.26	0	99.74
NW_020868459.1-506648-4	0	0	0	100	0	0	0	100	0	0	0	100	0	0	0.43	99.57	0	0	0	100	0	0	0	100	0	0	0	100	0	0	0	100
NW_020868459.1-600528-6	0	0	0	100	0	0	0	100	0	0	0	100	0	0.5	0	99.5	0	0	0	100	0	0	0	100	0	0	0	100	0	0	0	100
NW_020868459.1-657334-8	86.67	0	13.33	0	86.82	0	13.18	0	88.33	0	11.67	0	85.2	0	14.8	0	85	0	15	0	81.68	0	18.32	0	85.85	0	14.15	0	81.27	0	18.73	0
NW_020868460.1-163004-15	0	0	0	100	0	0	0	100	0	0	0	100	0	0.25	0	99.75	0	0	0	100	0	0	0	100	0	0	0	100	0	0	0	100
NW_020868460.1-177534-9	0	100	0	0	0	100	0	0	0	100	0	0	0	100	0	0	0	98.28	0	1.72	0	98.55	0	1.45	0	99.02	0	0.98	0	98.82	0	1.18
NW_020868460.1-215496-23	6.67	0	93.33	0	0	0	100	0	3.33	0	96.67	0	3.58	0	96.42	0	0	0	100	0	0.43	0	99.57	0	2	0	98	0	2.24	0	97.76	0
NW_020868461.1-239013-23	17.86	0	82.14	0	25.87	0	74.13	0	17.24	0	82.76	0	28.04	0	71.96	0	19.64	0	80.36	0	21.92	0	78.08	0	18	0	82	0	26.74	0	73.26	0
NW_020868461.1-340425-9	14.29	0	0	85.71	18.73	0	0	81.27	8.62	0	0	91.38	10.94	0	0	89.06	5.17	0	0	94.83	11.68	0	0	88.32	4.9	0	0	95.1	7.12	0	0	92.88
NW_020868462.1-16131-7	3.85	0	0	96.15	8.18	0	0	91.82	5.36	0	0	94.64	5.1	0	0	94.9	3.45	0	0	96.55	3.07	0	0	96.93	3	0	0	97	4.39	0	0	95.61
NW_020868463.1-71957-15	3.85	0	96.15	0	17.58	0	82.42	0	3.85	0	96.15	0	2.15	0	97.85	0	2	0	98	0	9.94	0	90.06	0	3.19	0	96.81	0	11.93	0	88.07	0
NW_020868463.1-100292-2	11.54	0	0	88.46	4.85	0	0	95.15	12.5	0	0	87.5	13.04	0	0	86.96	30.77	0	0	69.23	27.37	0	0	72.63	24.49	0	0	75.51	17.71	0	0	82.29
NW_020868463.1-115943-2	78.57	0	21.43	0	82.98	0	17.02	0	88	0	12	0	86.59	0	13.41	0	86	0	14	0	82.61	0	16.3	1.09	90.91	0	9.09	0	90.42	0.32	9.27	0
NW_020868463.1-117827-26	0	96.43	0	3.57	0	96.61	0	3.39	0	91.07	0	8.93	0	78.82	0	21.18	0	94.83	0	5.17	0	91.72	0	8.28	0	94.9	0	5.1	0	80.18	0	19.82
NW_020868463.1-152222-14	0	82.14	0	17.86	0	86.48	0	13.52	0	75.86	0	24.14	0	77.89	0	22.11	0	80	0	20	0	81.75	0	18.25	0	75.96	0	24.04	0	77.83	0	22.17
NW_020868463.1-172627-14	100	0	0	0	100	0	0	0	100	0	0	0	100	0	0	0	96.15	3.85	0	0	86.83	13.17	0	0	97.96	2.04	0	0	94.74	5.26	0	0
NW_020868463.1-235732-16	0	0	0	100	0	0	0	100	0	0	0	100	0	0	0	100	0	0	3.85	96.15	0	0	3.15	96.85	0	0	2.08	97.92	0	0	0.73	99.27
NW_020868467.1-19206-13	0	100	0	0	0	100	0	0	0	100	0	0	0	99.1	0	0.9	0	98.21	0	1.79	0	96.97	0	3.03	0	97.06	0	2.94	0	95.05	0	4.95
NW_020868467.1-127248-2	21.43	0	78.57	0	18.84	0	81.16	0	22.41	0	77.59	0	21.21	0	78.79	0	13.79	0	86.21	0	9.49	0	90.51	0	16.67	0	83.33	0	15.06	0	84.94	0
NW_020868468.1-272930-9	96.15	0	3.85	0	92.02	0.61	6.13	1.23	96.15	0	3.85	0	93.75	0	6.25	0	100	0	0	0	97.95	0.41	1.64	0	96.81	0	3.19	0	99.01	0	0.99	0
NW_020868468.1-302995-26	96.43	0	0	3.57	94.76	0.48	0	4.76	94.64	0	0	5.36	98.39	0	0	1.61	95	0	0	5	94.09	0	0	5.91	93	0	0	7	89.88	0	0	10.12
NW_020868468.1-606484-23	0	100	0	0	0	100	0	0	0	100	0	0	0	100	0	0	3.57	96.43	0	0	5.17	94.83	0	0	4.08	95.92	0	0	3.54	96.46	0	0
NW_020868468.1-897348-14	0	0	0	100	0	0	0	100	0	0	0	100	0	0	0	100	0	0	0	100	0	0	0	100	0	0	0	100	0	0	0	100
NW_020868468.1-927374-6	0	0	100	0	0	0	100	0	0	0	100	0	0	0	100	0	0	1.79	98.21	0	0	2.75	97.25	0	0	0.98	99.02	0	0	0.65	99.35	0
NW_020868468.1-960101-23	3.57	96.43	0	0	0	100	0	0	1.72	98.28	0	0	3.12	96.88	0	0	1.79	98.21	0	0	1.1	98.9	0	0	1.02	98.98	0	0	0	100	0	0
NW_020868468.1-1177452-21	0	0	0	100	0	0	0	100	0	0	0	100	0	0	0	100	0	0	0	100	0	0	0	100	0	0	0	100	0	0	0	100
NW_020868468.1-1310309-3	0	6.67	0	93.33	0	10.3	0	89.7	0	3.45	0	96.55	0	9.63	0	90.37	0	8.93	0	91.07	0	16.6	0	83.4	0	5.1	0	94.9	0	11.18	0	88.82
NW_020868468.1-1380543-27	0	100	0	0	0	100	0	0	0	100	0	0	0	100	0	0	0	100	0	0	0	100	0	0	0	98.08	0	1.92	0	95.6	0	4.4
NW_020868468.1-1384781-3	16.67	0	0	83.33	32.73	0	0	67.27	20	0	0	80	25.86	0	0	74.14	12	0	0	88	14.04	0	0	85.96	10.87	0	0	89.13	16.57	0	0	83.43
NW_020868469.1-622081-4	0	100	0	0	0	100	0	0	0	100	0	0	0	100	0	0	0	100	0	0	0	100	0	0	0	100	0	0	0	100	0	0
NW_020868469.1-720122-16	14.29	0	0	85.71	21.43	0	0	78.57	12.96	0	0	87.04	24.68	0	0	75.32	5.56	0	0	94.44	7.26	0	0	92.74	9.18	0	0	90.82	18.28	0	0	81.72
NW_020868470.1-145095-23	0	95.83	0	4.17	0	91.43	0	8.57	0	97.73	0	2.27	0	92.31	0	7.69	0	97.92	0	2.08	0	100	0	0	0	98.78	0	1.22	0	92.45	0	7.55
NW_020868472.1-94448-14	100	0	0	0	100	0	0	0	100	0	0	0	100	0	0	0	96.67	0	3.33	0	93.69	0	6.31	0	98.11	0	1.89	0	97.59	0	2.41	0
NW_020868472.1-303890-27	0	0	0	100	0	0	0	100	0	0	0	100	0	0	0	100	0	0	0	100	0	0	0	100	0	0	2.22	97.78	0	0	0.35	99.65
NW_020868472.1-397833-15	0	0	0	100	0	5.32	0	94.68	0	5.56	0	94.44	0	8	0	92	0	1.72	0	98.28	0	0	0	100	0	3.06	0	96.94	0	5.83	0	94.17
NW_020868473.1-56414-16	0	0	100	0	0.4	0	99.6	0	0	0	100	0	0	0	100	0	0	0	100	0	0	0	100	0	0	2.04	97.96	0	0	1.72	98.28	0
NW_020868473.1-153781-3	0	7.14	0	92.86	0	13.61	0	86.39	0	10.71	0	89.29	0	27.85	0	72.15	0	15.38	0	84.62	0	17.81	0.4	81.78	0	11.46	0	88.54	0	14.29	0	85.71
NW_020868473.1-177892-5	0	7.69	0	92.31	0	17.99	0	82.01	0	8.33	0	91.67	0	16.15	0	83.85	0	6	0	94	0	10.46	0	89.54	0	5.56	0	94.44	0	20.95	0	79.05
NW_020868473.1-179692-26	3.85	0	96.15	0	13.21	0	86.79	0	1.85	0	98.15	0	5.88	0	94.12	0	1.72	0	98.28	0	4.82	0	95.18	0	3	0	97	0	3.73	0	95.85	0.41
NW_020868474.1-3613-22	100	0	0	0	100	0	0	0	100	0	0	0	100	0	0	0	100	0	0	0	100	0	0	0	100	0	0	0	100	0	0	0
NW_020868474.1-229031-25	0	41.67	0	58.33	0	22.52	0	77.48	0	40	0	60	0	28.3	0	71.7	0	20.45	0	79.55	0	9.81	0	90.19	0	23.86	0	76.14	0	12.07	0	87.93
NW_020868474.1-286129-16	3.57	0	96.43	0	11.05	0	88.95	0	7.41	0	92.59	0	1.43	0	98.57	0	14.29	0	85.71	0	7.94	0	92.06	0	10.87	0	89.13	0	6.17	0	93.83	0
NW_020868474.1-425441-15	0	100	0	0	0	100	0	0	0	100	0	0	0	100	0	0	5.36	94.64	0	0	5.56	94.44	0	0	4.17	95.83	0	0	6.52	93.48	0	0
NW_020868474.1-500906-12	0	0	15.38	84.62	0	0	14.47	85.53	0	0	13.46	86.54	0	0	15.65	84.35	0	0	7.14	92.86	0	0	3.23	96.77	0	0	8.16	91.84	0	0	21.15	78.85
NW_020868474.1-605436-5	4.55	0	95.45	0	1.56	0	98.44	0	10.87	0	89.13	0	12.5	0	87.5	0	4	0	96	0	7.8	0	92.2	0	5.95	0	94.05	0	1.75	0	98.25	0
NW_020868474.1-674460-5	92.86	0	7.14	0	72.97	0	27.03	0	91.67	0	8.33	0	89.38	0	10.62	0	96	0	4	0	84.62	0	15.38	0	92.86	0	7.14	0	87.14	0	12.86	0
NW_020868474.1-773888-27	100	0	0	0	97.9	0	0	2.1	100	0	0	0	96.38	0	0	3.62	94.83	0	0	5.17	96.75	0	0	3.25	95	0	0	5	96.28	0	0	3.72
NW_020868474.1-833994-5	0	39.29	0	60.71	0	31.46	0	68.54	0	35.71	0	64.29	0	27.78	0	72.22	0	23.21	0	76.79	0	23.36	0	76.64	0	26	0	74	0	29.76	0	70.24
NW_020868474.1-1014172-27	92.86	7.14	0	0	98.99	1.01	0	0	94.83	5.17	0	0	89.38	10.62	0	0	96.67	3.33	0	0	98.76	1.24	0	0	95	5	0	0	98.28	1.72	0	0
NW_020868474.1-1093693-27	3.33	0	96.67	0	1.9	0	98.1	0	6.67	0	93.33	0	11.38	0	88.62	0	1.67	0	98.33	0	2.95	0	97.05	0	4.72	0	95.28	0	5.82	0.14	94.04	0
NW_020868474.1-1141768-27	0	100	0	0	0	100	0	0	0	100	0	0	0	100	0	0	0	100	0	0	0	99.41	0	0.59	0	100	0	0	0	100	0	0
NW_020868474.1-1214808-25	0	0	100	0	0	0.4	99.6	0	0	0	100	0	0	0	100	0	0	1.67	98.33	0	0	1.36	98.64	0	0	1.89	98.11	0	0.32	1.29	98.39	0
NW_020868474.1-1216482-6	0	100	0	0	0	100	0	0	0	100	0	0	0	100	0	0	0	94.83	5.17	0	0	97.22	2.78	0	0	96.94	3.06	0	0	95.34	4.66	0
NW_020868474.1-1246603-23	0	100	0	0	0	100	0	0	0	100	0	0	0	100	0	0	0	93.33	0	6.67	0	89.35	0	10.65	0	96.23	0	3.77	0	97.55	0	2.45
NW_020868474.1-1253329-1	100	0	0	0	100	0	0	0	96.3	0	3.7	0	100	0	0	0	100	0	0	0	100	0	0	0	96.94	0	3.06	0	95.37	0	4.63	0
NW_020868477.1-142418-26	0	83.33	16.67	0	0	92.13	7.87	0	0	79.17	20.83	0	0	82.25	17.75	0	0	78.85	21.15	0	0	88.29	11.71	0	0	81.11	18.89	0	0	89.16	10.84	0
NW_020868477.1-326713-6	0	0	0	100	0	25	0	75	0	4.17	0	95.83	0	4.07	0	95.93	0	4.17	0	95.83	0	3.64	0	96.36	0	3.57	0	96.43	0	2.3	0	97.7
NW_020868477.1-655433-16	0	96.15	0	3.85	0	88.73	0	11.27	0	96.15	0	3.85	0	95.02	0	4.98	0	98.15	0	1.85	0	94.44	0	5.56	0	97.96	0	2.04	0	98.97	0	1.03
NW_020868477.1-666718-21	0	93.33	0	6.67	0	92.75	0	7.25	0	92.86	0	7.14	0	90.7	0	9.3	0	98.15	0	1.85	0	98.22	0	1.78	0	95.92	0	4.08	0	98.7	0	1.3
NW_020868477.1-774063-2	0	80.77	0	19.23	0	54.05	0	45.95	0	82.69	0	17.31	0	70.59	0	29.41	0	81.82	0	18.18	0	58.53	0	41.47	0	79.76	0	20.24	0	66.67	0	33.33
NW_020868479.1-300643-6	13.33	0	0	86.67	6.72	0	0	93.28	10.34	0	0	89.66	12.89	0	0	87.11	11.67	0	0	88.33	0.92	0	0	99.08	11.76	0	0	88.24	10.16	0	0	89.84
NW_020868479.1-408792-14	0	93.33	0	6.67	0	93.86	0	6.14	0	91.67	0	8.33	0	97.06	0	2.94	0	96.67	0	3.33	0	96.09	0	3.91	0	95.28	0	4.72	0	97.33	0	2.67
NW_020868480.1-68637-9	0	84.62	15.38	0	0	82.61	17.39	0	0	80.36	19.64	0	0	79.17	20.83	0	0	90.74	9.26	0	0	91.36	8.64	0	0	85.42	14.58	0	0	83.9	16.1	0
NW_020868480.1-68832-25	0	88.89	0	11.11	0	89.13	0	10.87	0	95	0	5	0	95.3	0	4.7	0	97.92	0	2.08	0	94.44	0	5.56	0	97.67	0	2.33	0	94.5	0	5.5
NW_020868481.1-74296-23	0	100	0	0	0	99	0	1	0	100	0	0	0	100	0	0	0	100	0	0	0	100	0	0	0	98	0	2	0	91.43	0	8.57
NW_020868481.1-151757-27	0	0	0	100	0	0	0	100	0	0	0	100	0	0	0	100	0	13.79	0	86.21	0	12.59	0	87.41	0	7.69	0	92.31	0	11.97	0	88.03
NW_020868481.1-514381-27	0	100	0	0	0	98.48	1.52	0	0	100	0	0	0	100	0	0	0	93.75	0	6.25	0	86.08	0	13.92	0	96.74	0	3.26	0	90.62	0	9.38
NW_020868481.1-646282-8	0	100	0	0	0	100	0	0	0	100	0	0	0	100	0	0	0	100	0	0	0	100	0	0	0	100	0	0	0	100	0	0
NW_020868481.1-701309-12	0	100	0	0	0	100	0	0	0	100	0	0	0	100	0	0	0	100	0	0	0.68	99.32	0	0	0	100	0	0	0	100	0	0
NW_020868481.1-723065-14	0	0	0	100	0	0	0	100	0	0	0	100	0	0	0	100	0	0	3.45	96.55	0	0	0.81	99.19	0	0	1.96	98.04	0	0.43	0	99.57
NW_020868482.1-46571-15	0	83.33	0	16.67	0	87.08	0	12.92	0	81.67	0	18.33	0	82.39	0	17.61	0	77.59	0	22.41	0	77.74	0	22.26	0	73.08	0	26.92	0	76.92	0	23.08
NW_020868482.1-263461-6	0	95.83	0	4.17	0	97.56	0	2.44	0	96.15	0	3.85	0	95.18	0	4.82	0	94.23	0	5.77	0	91.67	0	8.33	0	95.35	0	4.65	0	93.59	0	6.41
NW_020868482.1-267444-4	100	0	0	0	100	0	0	0	100	0	0	0	100	0	0	0	100	0	0	0	99.76	0.24	0	0	100	0	0	0	100	0	0	0
NW_020868482.1-381994-3	0	0	0	100	0	0	0	100	0	0	0	100	0	0	0	100	0	5.17	0	94.83	0	4.46	0	95.54	0	2.88	0	97.12	0	4.62	0	95.38
NW_020868482.1-426452-6	0	96.15	0	3.85	0	96.63	0	3.37	0	96.15	0	3.85	0	93.55	0	6.45	0	96.3	0	3.7	0	93.98	0	6.02	0	97.96	0	2.04	0	96.98	0	3.02
NW_020868482.1-430133-15	7.69	92.31	0	0	14.47	85.53	0	0	6	94	0	0	9.43	90.57	0	0	1.79	98.21	0	0	0	100	0	0	6.67	93.33	0	0	7.17	92.83	0	0
NW_020868483.1-226089-25	0	92.86	0	7.14	0	92.68	0	7.32	0	92.86	0	7.14	0	93.5	0	6.5	0	89.29	0	10.71	0	83.33	0	16.67	0	90.82	0	9.18	0	79.41	0	20.59
NW_020868483.1-243859-6	100	0	0	0	100	0	0	0	100	0	0	0	100	0	0	0	95.83	0	0	4.17	99.21	0	0	0.79	97.83	0	0	2.17	98.5	0	0	1.5
NW_020868483.1-318941-14	0	100	0	0	0	100	0	0	0	100	0	0	0	100	0	0	0	100	0	0	0	100	0	0	0	97.92	0	2.08	0	98.02	0	1.98
NW_020868483.1-406576-14	0	96.43	0	3.57	0	91.1	0	8.9	0	94.83	0	5.17	0	90.34	0	9.66	0	84.48	0	15.52	0	85.14	0	14.86	0	86.27	0	13.73	0	83.47	0	16.53
NW_020868483.1-407107-14	6.67	0	93.33	0	10.24	0	89.76	0	8.33	0	91.67	0	10.25	0	89.34	0.41	1.67	0	98.33	0	1.74	0	98.26	0	4.72	0	95.28	0	3.69	0	96.31	0
NW_020868483.1-460049-16	0	100	0	0	0	100	0	0	0	100	0	0	0	100	0	0	0	98.33	1.67	0	0	96.67	3.33	0	0	98.11	1.89	0	0	96.36	3.64	0
NW_020868483.1-541133-12	0	0	0	100	0	0	0	100	0	0	0	100	0.58	0	0	99.42	0	0	0	100	0	0	0	100	2.83	0	0	97.17	11.59	0	0	88.41
NW_020868484.1-330140-26	100	0	0	0	100	0	0	0	100	0	0	0	100	0	0	0	100	0	0	0	99.58	0	0.42	0	100	0	0	0	100	0	0	0
NW_020868485.1-35574-2	0	78.57	0	21.43	0	70.31	0.52	29.17	0	82.76	0	17.24	0	78.79	0	21.21	0	88.33	0	11.67	0	95.07	0	4.93	0	89.58	0	10.42	0	91.86	0	8.14
NW_020868485.1-131862-22	0	100	0	0	0	100	0	0	0	100	0	0	0	99.77	0.23	0	0	94.83	0	5.17	0	93.65	0	6.35	0	97.12	0	2.88	0	97.54	0	2.46
NW_020868485.1-287712-12	0	92.31	0	7.69	0	95.24	0	4.76	0	94.23	0	5.77	0	89.02	0	10.98	0	96.15	0	3.85	0	97.66	0	2.34	0	96.74	0	3.26	0	98.41	0	1.59
NW_020868485.1-688794-22	0	72.22	0	27.78	0	75.52	0	24.48	0	72.92	0	27.08	0	77.51	0	22.49	0	79.63	0	20.37	0	85.94	0	14.06	0	81.4	0	18.6	0	81.75	0	18.25
NW_020868485.1-789745-25	0	100	0	0	0	99.4	0	0.6	0	98.15	0	1.85	0	95.97	0	4.03	0	88	0	12	0	86.78	0	13.22	0	92.71	0	7.29	0	95.12	0	4.88
NW_020868485.1-791590-8	0	96.43	0	3.57	0	100	0	0	0	96.55	0	3.45	0	99.34	0	0.66	0	98.15	0	1.85	0	95.62	0	4.38	0	97.92	0	2.08	0	97.86	0	2.14
NW_020868486.1-16110-21	0	92.31	0	7.69	0	83.82	0	16.18	0	85.19	0	14.81	0	71.2	0	28.8	0	81.03	0	18.97	0	86.42	0.41	13.17	0	83.67	0	16.33	0	86.05	0	13.95
NW_020868486.1-271576-26	0	0	0	100	0	0	0	100	0	0	0	100	0	0	0	100	0	9.26	0	90.74	0	4.43	0	95.57	0	5.21	0	94.79	0	3.7	0.62	95.68
NW_020868489.1-186754-2	0	86.67	13.33	0	0	77.43	22.12	0.44	0	80	20	0	0	73.42	26.58	0	0	71.67	28.33	0	0	60.67	39.33	0	0	73.58	26.42	0	0.19	77.74	22.08	0
NW_020868489.1-227693-27	19.23	80.77	0	0	26.75	73.25	0	0	19.23	80.77	0	0	21.61	77.89	0.5	0	8.62	91.38	0	0	15.62	84.38	0	0	11.22	88.78	0	0	26.46	73.54	0	0
NW_020868489.1-272389-14	100	0	0	0	100	0	0	0	100	0	0	0	100	0	0	0	97.73	0	0	2.27	98.15	0	0	1.85	98.78	0	0	1.22	95.17	0	0	4.83
NW_020868493.1-11242-2	0	91.67	0	8.33	0	77.04	0	22.96	0	88.46	0	11.54	0	77.17	0	22.83	0	87.04	0	12.96	0	84.09	0	15.91	0	89.36	0	10.64	0	76.51	0	23.49
NW_020868493.1-13926-23	0	76.67	0	23.33	0	77.11	0	22.89	0	76.67	0	23.33	0	84.92	0	15.08	0	83.33	0	16.67	0	90.43	0	9.57	0	82.08	0	17.92	0	81.95	0	18.05
NW_020868493.1-112742-1	0	100	0	0	0	100	0	0	0	100	0	0	0	100	0	0	0	100	0	0	0	100	0	0	2.88	97.12	0	0	2.44	97.56	0	0
NW_020868493.1-295931-27	0	100	0	0	0	100	0	0	0	100	0	0	0	100	0	0	0	100	0	0	1.05	98.95	0	0	0	98.96	0	1.04	0	99.35	0	0.65
NW_020868493.1-424695-6	40	0	60	0	32.26	0	67.74	0	39.66	0	60.34	0	46.51	0	53.49	0	30.36	0	69.64	0	37.56	0	62.44	0	33.67	0	66.33	0	32.86	0	67.14	0
NW_020868493.1-444054-6	88.46	11.54	0	0	77.27	22.73	0	0	90.38	9.62	0	0	89.45	10.55	0	0	83.33	16.67	0	0	75.64	24.36	0	0	85.87	14.13	0	0	73.08	26.92	0	0
NW_020868493.1-490774-14	0	100	0	0	0	100	0	0	0	100	0	0	0	100	0	0	0	98.08	0	1.92	0	96.88	0	3.12	0	96.74	0	3.26	0	94.2	0	5.8
NW_020868493.1-499817-6	0	0	100	0	0	0	100	0	0	0	100	0	0	0	100	0	0	0	100	0	0	0	100	0	2.04	0	97.96	0	5	0	95	0
NW_020868493.1-628558-12	3.57	0	0	96.43	1.37	0	0	98.63	5.17	0	0	94.83	1.56	0	0	98.44	5.36	0	0	94.64	7.33	0	0	92.67	6.12	0	0	93.88	6.57	0	0	93.43
NW_020868493.1-666046-22	0	86.67	0	13.33	0	90.53	0	9.47	0	85	0	15	0	84.69	0	15.31	0	78.33	0	21.67	0	81.19	0	18.81	0	81.13	0	18.87	0	87.33	0	12.67
NW_020868493.1-835372-24	0	0	15.38	84.62	0	0	17.86	82.14	0	0	18.52	81.48	0	0	27.59	72.41	0	0	24.07	75.93	0	0	26.02	73.98	0	0	20.83	79.17	0	0	23.95	76.05
NW_020868494.1-162141-16	88.46	11.54	0	0	77.14	22.86	0	0	90	10	0	0	93.28	6.72	0	0	94.64	5.36	0	0	98.53	1.47	0	0	93.33	6.67	0	0	94.84	5.16	0	0
NW_020868494.1-309794-9	0	100	0	0	0	100	0	0	0	100	0	0	0	100	0	0	2.38	97.62	0	0	0	100	0	0	1.22	98.78	0	0	2.08	97.92	0	0
NW_020868494.1-473968-2	0	0	100	0	0	0	100	0	0	0	100	0	0	0	100	0	0	0	100	0	0	0	100	0	0	0	100	0	0	0	100	0
NW_020868494.1-633151-8	0	100	0	0	0	100	0	0	0	100	0	0	0	100	0	0	3.57	96.43	0	0	3.41	96.59	0	0	2.08	97.92	0	0	0.56	99.44	0	0
NW_020868494.1-786033-9	3.57	0	96.43	0	13.28	0.78	83.59	2.34	3.57	0	96.43	0	3.81	0	96.19	0	7.69	0	92.31	0	9.57	0	90.43	0	6.25	0	93.75	0	14.44	0	85.56	0
NW_020868494.1-840906-5	0	0	100	0	0	0	100	0	0	0	100	0	0	0	100	0	5	0	95	0	8.91	0	91.09	0	2.83	0	97.17	0	1.69	0	98.31	0
NW_020868494.1-891491-26	0	96.67	0	3.33	0	97.05	0	2.95	0	93.33	0	6.67	0	90.94	0.3	8.76	0	96.67	0	3.33	0	96.6	0	3.4	0	95.28	0	4.72	0	95.19	0	4.81
NW_020868494.1-980520-23	64.29	35.71	0	0	69.72	30.28	0	0	67.24	32.76	0	0	64.71	35.29	0	0	53.57	46.43	0	0	49.04	50.96	0	0	60.2	39.8	0	0	59.85	40.15	0	0
NW_020868495.1-327554-27	0	0	100	0	0	0	100	0	0	0	100	0	0	0	100	0	1.85	0	98.15	0	5.5	0	94.5	0	2.04	0	97.96	0	12	0	88	0
NW_020868496.1-166493-15	0	100	0	0	0	100	0	0	0	100	0	0	0	100	0	0	0	98.08	0	1.92	0	95.35	0	4.65	0	97.83	0	2.17	0	97.89	0	2.11
NW_020868496.1-208697-3	23.33	76.67	0	0	12.84	87.16	0	0	16.67	83.33	0	0	17.78	82.22	0	0	10.34	89.66	0	0	12.35	87.65	0	0	15	85	0	0	15.58	84.42	0	0
NW_020868496.1-263744-21	89.29	0	0	10.71	75.98	0	0	24.02	89.29	0	0	10.71	88.32	0	0	11.68	91.38	0	0	8.62	91.96	0	0	8.04	92.16	0	0	7.84	87.99	0	0	12.01
NW_020868496.1-304789-1	0	0	100	0	0	0	100	0	0	0	100	0	0	0	100	0	0	0	100	0	0	0	100	0	0	0	100	0	0	0	100	0
NW_020868497.1-5713-16	0	11.54	0	88.46	0	0	0	100	0	10.42	0	89.58	0	9.09	0	90.91	0	1.92	0	98.08	0	1.88	0	98.12	0	5.68	0	94.32	0	3.33	0	96.67
NW_020868497.1-51315-24	0	0	0	100	0	0.78	0	99.22	0	0	0	100	0	3.74	0	96.26	0	3.7	0	96.3	0	0	0	100	0	2.08	0	97.92	0	0	0	100
NW_020868497.1-85443-15	0	96.43	0	3.57	0	86.27	0	13.73	0	89.29	0	10.71	0	90.56	0	9.44	0	96.43	0	3.57	0	96.33	0	3.67	0	94.12	0	5.88	0	91.34	0	8.66
NW_020868497.1-99860-13	0	96.43	0	3.57	0	89.58	0	10.42	0	94.64	0	5.36	0	91.6	0	8.4	0	98	0	2	0	95.97	0	4.03	0	95.83	0	4.17	0	94.79	0	5.21
NW_020868497.1-101164-25	0	100	0	0	0	100	0	0	0	100	0	0	0	100	0	0	0	100	0	0	0	100	0	0	0	100	0	0	0	100	0	0
NW_020868497.1-171545-3	100	0	0	0	92.31	0	7.69	0	100	0	0	0	100	0	0	0	96	0	4	0	93	0	7	0	96.67	0	3.33	0	94.21	0	5.79	0
NW_020868497.1-480041-26	0	15.38	0	84.62	0	9.96	0.4	89.64	0	28	0	72	0	23.78	0	76.22	0	33.33	0	66.67	0	36.89	0	63.11	0	37.5	0	62.5	0	32.42	0	67.58
NW_020868497.1-526848-13	0	7.14	0	92.86	0	6.67	0	93.33	0	5.17	0	94.83	0	4.41	0	95.59	0	3.33	0	96.67	0	1.44	0	98.56	0	2.88	0	97.12	0	5.37	0	94.63
NW_020868497.1-533323-8	93.33	0	0	6.67	94.9	0	0	5.1	91.67	0	0	8.33	93.93	0	0	6.07	95	0	0	5	95.09	0	0	4.91	95.28	0	0	4.72	94.27	0	0	5.73
NW_020868497.1-659705-4	0	100	0	0	7.21	92.79	0	0	3.7	96.3	0	0	12.4	87.6	0	0	1.72	98.28	0	0	3.05	96.95	0	0	2	98	0	0	7.14	92.86	0	0
NW_020868499.1-271154-22	0	0	100	0	0.89	0	99.11	0	0	0	100	0	0	0	100	0	11.11	0	88.89	0	6.28	0	93.72	0	8.33	0	91.67	0	13.08	0	86.92	0
NW_020868499.1-294674-6	0	41.67	0	58.33	0	41.45	0	58.55	0	45.83	0	54.17	0	51.76	0	48.24	0	53.57	0	46.43	0	63.5	0	36.5	0	53.26	0	46.74	0	53.55	0	46.45
NW_020868500.1-75922-23	100	0	0	0	100	0	0	0	100	0	0	0	100	0	0	0	100	0	0	0	99.83	0	0	0.17	100	0	0	0	99.59	0	0	0.41
NW_020868500.1-280284-4	0	0	100	0	0	0	100	0	0	0	100	0	0	0	100	0	0	4.55	95.45	0	0.9	5.41	93.69	0	0	2.44	97.56	0	0	1.79	98.21	0
NW_020868500.1-281126-6	10	0	0	90	30.61	0	0	69.39	8.93	0	0	91.07	9.18	0	0	90.82	3.85	0	0	96.15	3.81	0	0	96.19	5.32	0	0	94.68	2.44	0	0	97.56
NW_020868500.1-314937-8	90.91	0	9.09	0	85.25	0	14.75	0	85.42	0	14.58	0	74.6	0.4	25	0	96.3	0	3.7	0	87.95	0	12.05	0	91.49	0	8.51	0	90	0	10	0
NW_020868502.1-88715-16	0	100	0	0	0	100	0	0	0	96.3	0	3.7	0	97.01	0	2.99	0	86	0	14	0	76.44	0	23.56	0	90.62	0	9.38	0	92.73	0	7.27
NW_020868502.1-255282-24	0	35.71	0	64.29	0	27.03	0	72.97	0	41.07	0	58.93	0	35.05	0	64.95	0	50	0	50	0	48.32	0	51.68	0	46.88	0	53.12	0	52.69	0	47.31
NW_020868502.1-452292-12	7.14	0	0	92.86	7.33	0	0	92.67	12.07	0	0	87.93	14.37	0	0	85.62	5.17	0	0	94.83	6.33	0	0	93.67	6.73	0	0	93.27	8.94	0	0	91.06
NW_020868502.1-453424-25	100	0	0	0	100	0	0	0	100	0	0	0	100	0	0	0	100	0	0	0	100	0	0	0	100	0	0	0	100	0	0	0
NW_020868502.1-479479-5	0	96.43	0	3.57	0	93.97	0	6.03	0	96.55	0	3.45	0	98.62	0	1.38	0	98.28	0	1.72	0	94.94	0	5.06	0	98	0	2	0	97.19	0	2.81
NW_020868502.1-499452-26	69.23	0	0	30.77	60.15	0	0	39.85	69.64	0	0	30.36	66	0	0	34	62.07	0	0	37.93	60.98	0	0	39.02	66.33	0	0	33.67	66.9	0	0	33.1
NW_020868503.1-35267-4	0	6.67	0	93.33	0	2.6	0	97.4	0	8.62	0	91.38	0	9.47	0	90.53	0	1.72	0	98.28	0	5.59	0	94.41	0	5.77	0	94.23	0	3.85	0.43	95.73
NW_020868504.1-10240-9	96.15	0	3.85	0	98.89	0	1.11	0	96.3	0	3.7	0	95.93	0	4.07	0	98.08	0	1.92	0	98.31	0	1.69	0	97.87	0	2.13	0	98.44	0	1.56	0
NW_020868504.1-70600-26	0	90	0	10	0	85.28	0	14.72	0	94.83	0	5.17	0	98.25	0	1.75	0	96.55	0	3.45	0	100	0	0	0	97.06	0	2.94	0	97.95	0	2.05
NW_020868504.1-95007-8	0	90	0	10	0	93.33	0	6.67	0	91.67	0	8.33	0	91.76	0	8.24	0	96.67	0	3.33	0	96.55	0	3.45	0	95.28	0	4.72	0	94.27	0	5.73
NW_020868505.1-609685-16	0	100	0	0	0	100	0	0	0	100	0	0	0	100	0	0	0	100	0	0	0	100	0	0	0	100	0	0	0	100	0	0
NW_020868506.1-320160-16	0	0	0	100	0	0	0	100	0	0	0	100	0	0	0	100	0	0	0	100	0	0	0	100	0	1.04	0	98.96	0	0	0	100
NW_020868506.1-347319-1	0	0	0	100	0	0	0	100	0	0	0	100	0	1.08	0	98.92	0	0	0	100	0	0	0	100	0	2.38	0	97.62	0	2.88	0	97.12
NW_020868506.1-390456-6	3.85	0	96.15	0	11.11	0	88.89	0	8.93	0	91.07	0	12.5	0	87.5	0	5	0	95	0	8.4	0	91.6	0	6.12	0	93.88	0	7.93	0	92.07	0
NW_020868506.1-597029-16	0	3.33	0	96.67	0	4	0	96	0	3.33	0	96.67	1.18	3.53	0	95.29	0	1.67	0	98.33	0	3.08	1.54	95.38	0	2.94	0	97.06	0	6.36	0	93.64
NW_020868506.1-719425-3	0	0	0	100	0	0	0	100	0	0	0	100	0	0	0	100	0	0	0	100	0	0	0	100	0	0	0	100	0	0	0	100
NW_020868506.1-793781-4	10	0	0	90	16.46	0	0	83.54	30	0	0	70	28.04	0	0	71.96	21.67	0	0	78.33	16.28	0	0	83.72	21.15	0	0	78.85	11.43	0	0	88.57
NW_020868506.1-831837-25	0	88.46	0	11.54	0	71.43	0	28.57	0	88	0	12	0	83.97	0.64	15.38	0	92.31	0	7.69	0	88.16	0	11.84	0	92.86	0	7.14	0	89.73	0	10.27
NW_020868506.1-1109140-14	0	100	0	0	0	100	0	0	0	100	0	0	0	98.25	0	1.75	0	96.15	0	3.85	0	95.24	0	4.76	0	97.92	0	2.08	0	91	0	9
NW_020868507.1-133486-12	100	0	0	0	100	0	0	0	100	0	0	0	100	0	0	0	100	0	0	0	100	0	0	0	96.59	0	3.41	0	98.85	0	1.15	0
NW_020868507.1-136628-5	92.31	0	7.69	0	83.94	0	16.06	0	96.3	0	3.7	0	84.51	0	15.49	0	96.55	0	3.45	0	97.7	0	2.3	0	97.83	0	2.17	0	98.78	0	1.22	0
NW_020868507.1-495153-15	10	0	0	90	17.39	0	0	82.61	10.34	0	0	89.66	15.17	0.69	0	84.14	11.11	0	0	88.89	13.33	0	0	86.67	10.2	0	0	89.8	16.52	0	0	83.48
NW_020868508.1-20237-1	0	0	95.83	4.17	0	0	96.67	3.33	0	0	94	6	0	0	92.75	7.25	0	0	96.15	3.85	0	0	89.06	10.94	0	0	95.65	4.35	0	0	90.24	9.76
NW_020868508.1-52581-13	0	96.43	0	3.57	0	91.89	0	8.11	0	96.15	0	3.85	0	83.58	0	16.42	0	100	0	0	0	95.73	0	4.27	0	97.83	0	2.17	0	95.55	0.4	4.05
NW_020868509.1-10450-25	6.67	0	93.33	0	6.88	0	93.12	0	10	0	90	0	16.46	0.32	83.23	0	11.67	0	88.33	0	17.43	0	82.57	0	10.38	0	89.62	0	11.54	0	88.46	0
NW_020868509.1-28720-14	70.83	0	0	29.17	67.75	0	0	32.25	70.37	0	0	29.63	72.25	0	0	27.75	58	0	0	42	54.75	0	0	45.25	65.56	0	0	34.44	65.11	0	0	34.89
NW_020868510.1-4385-15	0	0	3.85	96.15	0	0	5.08	94.92	0	0	4.17	95.83	0	0	2.74	97.26	0	0	2	98	0	0.7	0.7	98.6	0	0	2.33	97.67	0	0	3.81	96.19
NW_020868511.1-125766-5	0	0	100	0	0	0	100	0	0	0	100	0	0	0	100	0	0	0	100	0	0	0	100	0	0	0	100	0	0	0	100	0
NW_020868512.1-147886-3	3.57	0	96.43	0	7.35	0	92.16	0.49	3.45	0	96.55	0	0	0	100	0	3.57	0	96.43	0	5.81	0	94.19	0	6	0	94	0	12.36	0	87.64	0
NW_020868512.1-205272-16	0	82.14	0	17.86	0	69.44	0	30.56	0	86.54	0	13.46	0	96.36	0	3.64	0	86.96	0	13.04	0	77.03	0	22.97	0	88.64	0	11.36	0	79.51	0	20.49
NW_020868512.1-371968-15	3.57	0	0	96.43	5	0	0	95	13.79	0	0	86.21	12.69	0	0	87.31	12	0	0	88	21.11	0	0	78.89	8.51	0	0	91.49	2.86	0	0	97.14
NW_020868512.1-645683-21	50	0	50	0	45.3	0	54.7	0	42.86	0	57.14	0	33.33	0	66.15	0.51	50	0	50	0	45.29	0	54.71	0	46.94	0	53.06	0	44.72	0	55.28	0
NW_020868512.1-662831-4	0	3.33	0	96.67	0	4.8	0	95.2	0	10	0	90	0	13.06	0	86.94	0	10	0	90	0	11.47	0	88.53	0	13.21	0	86.79	0	16.54	0	83.46
NW_020868512.1-664400-3	50	0	50	0	28.51	0	71.49	0	50	0	50	0	57.73	0	42.27	0	53.57	0	46.43	0	33.88	0	66.12	0	50	0	50	0	38.78	0	61.22	0
NW_020868512.1-690110-6	0	0	100	0	0	0	100	0	0	0	100	0	0	0	100	0	5.17	0	94.83	0	5.7	0	93.67	0.63	2.94	0	97.06	0	0.56	0	99.44	0
NW_020868512.1-691833-27	0	0	0	100	0	0	0	100	0	0	0	100	0	0.55	0	99.45	0	5.17	0	94.83	0	7.69	0	92.31	0	2.88	0	97.12	0	6.52	0	93.48
NW_020868512.1-733606-22	0	12.5	0	87.5	0	7.14	0	92.86	0	10.87	0	89.13	0	16.81	0	83.19	0	6	0	94	0	1.38	0	98.62	0	6.98	0	93.02	0	21.51	0	78.49
NW_020868512.1-739497-6	0	100	0	0	0	100	0	0	0	100	0	0	0	100	0	0	0	100	0	0	0	100	0	0	0	100	0	0	0	96.64	0	3.36
NW_020868512.1-813878-1	0	100	0	0	0	100	0	0	0	98.33	0	1.67	0	100	0	0	0	87.5	0	12.5	0	82.96	0	17.04	0	90.2	0	9.8	0	88.74	0	11.26
NW_020868513.1-69419-6	0	0	100	0	0	0	100	0	0	0	100	0	0	0	100	0	1.67	0	98.33	0	1.11	0	98.89	0	0.96	0	99.04	0	2.36	0	97.64	0
NW_020868514.1-130510-24	100	0	0	0	99.57	0.43	0	0	96.55	3.45	0	0	92.61	7.39	0	0	100	0	0	0	99.64	0.36	0	0	98.08	1.92	0	0	97.74	2.26	0	0
NW_020868514.1-136897-15	95.83	0	4.17	0	92.37	0	7.63	0	94.44	0	5.56	0	92.24	0.86	6.9	0	98.28	0	1.72	0	96.38	0	3.62	0	96	0	4	0	96.17	0	3.83	0
NW_020868514.1-171969-15	0	92.31	0	7.69	0	94.12	0	5.88	0	94.23	0	5.77	0	96.98	0	3.02	0	96.43	0	3.57	0	95.4	0	4.6	0	96.74	0	3.26	0	96.86	0	3.14
NW_020868514.1-177428-8	0	78.57	0	21.43	0	81.85	0	18.15	0	81.03	0	18.97	0	81.76	0	18.24	0	91.38	0	8.62	0	88.93	0	11.07	0	88.46	0	11.54	0	88.82	0	11.18
NW_020868514.1-216989-23	0	0	96.43	3.57	0	0	93.5	6.5	0	0	93.1	6.9	0	0	93.15	6.85	0	0	91.67	8.33	0	0	94.4	5.6	0	0	93.27	6.73	0	0	93.47	6.53
NW_020868515.1-132289-21	0	90.91	0	9.09	0	86.67	0	13.33	0	86.96	0	13.04	0	87.36	0	12.64	0	93.18	0	6.82	0	95.2	0	4.8	0	92.68	0	7.32	0	84.31	0	15.69
NW_020868515.1-255099-16	0	0	0	100	0	0	0	100	0	0	0	100	0	0	0	100	0	1.67	0	98.33	1.02	1.02	0	97.96	0	2.88	0	97.12	0	2.68	0	97.32
NW_020868515.1-326772-7	0	100	0	0	0	98.08	1.92	0	0	94.83	5.17	0	0	95	5	0	0	100	0	0	0	98.21	1.79	0	0	95.83	4.17	0	0	89.47	10.53	0
NW_020868515.1-424914-15	56.67	0	43.33	0	70	0	30	0	66.67	0	33.33	0	60.77	0	39.23	0	85	0	15	0	83.89	0	16.11	0	79.25	0	20.75	0	74.39	0	25.61	0
NW_020868515.1-466012-13	92.31	0	7.69	0	80.56	0	19.44	0	94.44	0	5.56	0	90.84	0	9.16	0	94.83	0	5.17	0	87.64	0	12.36	0	95	0	5	0	88.16	0	11.84	0
NW_020868515.1-595990-12	0	92.31	0	7.69	1.05	85.86	0	13.09	0	94.64	0	5.36	0	94.61	0	5.39	0	94.44	0	5.56	0	95.65	0	4.35	0	96.94	0	3.06	0	96.52	0	3.48
NW_020868515.1-630072-27	0	83.33	0	16.67	0	57.63	0	42.37	0	82.69	0	17.31	0	84.75	0	15.25	0	78.26	0	21.74	0	52.75	0	47.25	0	81.82	0	18.18	0	57.55	0	42.45
NW_020868517.1-61455-3	0	0	0	100	0	4.9	0	95.1	0	1.85	0	98.15	0	4.44	0.4	95.16	0	1.85	0	98.15	0	6.13	0	93.87	0	3.19	0	96.81	0	5.6	0	94.4
NW_020868517.1-297158-5	93.33	0	6.67	0	83.83	0	16.17	0	88.33	0	11.67	0	84.02	0	15.98	0	85	0	15	0	79.86	0	20.14	0	86.79	0	13.21	0	83.43	0	16.57	0
NW_020868518.1-61270-7	4.17	0	0	95.83	12.73	0	0	87.27	4.17	0	0	95.83	4.17	0	0	95.83	0	0	0	100	2.44	0	0	97.56	2.27	0	0	97.73	9.92	0	0	90.08
NW_020868519.1-229049-14	0	15.38	84.62	0	0	28.57	71.43	0	0	12.96	87.04	0	0	15.05	84.95	0	0	10.87	89.13	0	0	13.04	86.96	0	0	10	90	0	0	10.11	89.89	0
NW_020868519.1-403292-24	0	0	93.33	6.67	0	0	95.65	4.35	0	0	96	4	0	0	92.79	7.21	0	0	95.45	4.55	0	0	86.92	13.08	0	0	96.59	3.41	0	0	96.23	3.77
NW_020868519.1-538734-16	0	4.17	0	95.83	0	0.62	0	99.38	0	5.56	0	94.44	0	4.77	0	95.23	0	3.7	0	96.3	0	1.71	0	98.29	0	4.17	0	95.83	0	1.02	0	98.98
NW_020868520.1-7777-9	0	13.33	0	86.67	0	10.29	0	89.71	0	10	0	90	0	17.61	0	82.39	0	3.33	0	96.67	0	5.59	0	94.41	0	6.73	0	93.27	0	13.61	0	86.39
NW_020868520.1-61676-15	0	0	6.67	93.33	0	0	9.43	90.57	0	0	5.36	94.64	0	0	8.33	91.67	0	0	0	100	0	0	4.51	95.49	0	0	6.12	93.88	0	0	9.77	90.23
NW_020868520.1-67099-14	100	0	0	0	100	0	0	0	100	0	0	0	100	0	0	0	98.21	0	1.79	0	97.93	0	2.07	0	98.96	0	1.04	0	98.15	0	1.85	0
NW_020868520.1-127307-3	9.09	90.91	0	0	17.28	82.72	0	0	8.7	91.3	0	0	15.27	84.73	0	0	6	94	0	0	11.7	88.3	0	0	4.44	95.56	0	0	9.89	90.11	0	0
NW_020868522.1-62796-4	0	96.43	0	3.57	0	96.83	0	3.17	0	94.64	0	5.36	0	100	0	0	0	85.71	0	14.29	0	82.35	0	17.65	0	87	0	13	0	92.02	0	7.98
NW_020868522.1-130564-4	0	0	0	100	0	0	0	100	0	0	0	100	0	0	0	100	0	12.5	0	87.5	0	12.68	0	87.32	0	7.5	0	92.5	0	0	0	100
NW_020868522.1-179068-14	0	100	0	0	0	73.53	0	26.47	0	98.08	0	1.92	0	98.84	0	1.16	0	92.31	0	7.69	0	92.91	0	7.09	0	94.44	0	5.56	0	94.23	0	5.77
NW_020868522.1-181474-7	0	7.14	92.86	0	0	6.07	93.93	0	0	5.17	94.83	0	0	7.89	92.11	0	0	8.62	91.38	0	0	6.73	93.27	0	0	7.69	92.31	0	0	3.02	96.98	0
NW_020868522.1-385566-2	0	84.62	0	15.38	0	81.99	0	18.01	0	82.69	0	17.31	0.32	78.73	0.32	20.63	0	88.46	0	11.54	0	83.6	0	16.4	0	80.85	0	19.15	0	89.6	0	10.4
NW_020868522.1-465173-12	0	0	0	100	0	0	15.38	84.62	0	0	5.77	94.23	0	0	3.85	96.15	0	0	3.85	96.15	0	0	5.51	94.49	0	0	3.41	96.59	0	0	0	100
NW_020868522.1-530062-8	0	100	0	0	0	100	0	0	0	100	0	0	0	100	0	0	0	100	0	0	0	100	0	0	0	98.86	1.14	0	0	100	0	0
NW_020868522.1-603318-14	100	0	0	0	99.81	0	0.19	0	100	0	0	0	99.76	0	0.24	0	91.38	0	8.62	0	90.72	0	9.28	0	95.19	0	4.81	0	91.61	0	8.39	0
NW_020868522.1-662065-25	0	76.92	0	23.08	0	83.33	0	16.67	0	76.92	0	23.08	0	79.19	0	20.81	0	78	0	22	0	73.99	0	26.01	0	78.26	0	21.74	0	85.42	0	14.58
NW_020868522.1-728053-12	0	3.57	0	96.43	0	1.72	0	98.28	0	3.57	0	96.43	0	1.86	0	98.14	0	11.11	0	88.89	0	9.09	0	90.91	0	6.25	0	93.75	0	7.41	0	92.59
NW_020868522.1-736792-13	0	17.86	0	82.14	0	19.77	0	80.23	0	17.86	0	82.14	0	23.61	0	76.39	0	7.14	0	92.86	0	8.79	0	91.21	0	10.78	0	89.22	0	15.29	0	84.71
NW_020868522.1-767816-25	92.86	7.14	0	0	91.02	8.98	0	0	91.38	8.62	0	0	88.14	11.86	0	0	95	5	0	0	96.49	3.51	0	0	95.19	4.81	0	0	97.33	2.67	0	0
NW_020868522.1-777423-25	0	3.33	0	96.67	0	1.76	0	98.24	0	3.33	0	96.67	0	2.7	0	97.3	0	3.33	0	96.67	0	4.91	0	95.09	0	2.83	0	97.17	0	4.9	0	95.1
NW_020868523.1-100055-22	0	0	76.92	23.08	0	0	76.39	23.61	0	0	82.14	17.86	0	0	76.69	23.31	0	0	75.86	24.14	0	0	74.91	25.09	0	0	81	19	0	0	78.55	21.45
NW_020868523.1-224907-4	0	0	0	100	0	0	0	100	0	0	0	100	0	0	0	100	0	0	0	100	0	0	0	100	0	0	0	100	0	0	0	100
NW_020868523.1-321899-14	0	100	0	0	0	100	0	0	0	100	0	0	0	100	0	0	0	100	0	0	0	100	0	0	0	100	0	0	0	100	0	0
NW_020868523.1-495666-4	0	10.71	0	89.29	0	9.65	0	90.35	0	16.07	0	83.93	0	9.71	0	90.29	0	32.14	0	67.86	0	18.29	0	81.71	0	24.44	0	75.56	0	12.17	0	87.83
NW_020868523.1-497958-23	13.64	86.36	0	0	26.67	73.33	0	0	11.36	88.64	0	0	5.59	94.41	0	0	3.85	96.15	0	0	1	99	0	0	6.98	93.02	0	0	19.51	80.49	0	0
NW_020868523.1-501151-22	7.14	0	0	92.86	6.91	0	0	93.09	8.62	0	0	91.38	5.88	0	0	94.12	3.33	0	0	96.67	6.06	0	0	93.94	4.81	0	0	95.19	5.85	0	0	94.15
NW_020868525.1-8937-3	50	0	0	50	15.29	0	0	84.71	48.08	0	0	51.92	46.77	0	0	53.23	43.75	0	0	56.25	42.76	0	0	57.24	44.44	0	0	55.56	19.64	0	0	80.36
NW_020868525.1-93662-23	0	0	0	100	0	0	0	100	0	0	0	100	0	0	0	100	0	0	0	100	0	0	0	100	0	2.04	0	97.96	0	1.88	0	98.12
NW_020868525.1-191516-26	0	0	3.85	96.15	0	0	0	100	0	0	3.85	96.15	0	0	1.82	98.18	0	0	0	100	0	0	0	100	0	0	2.27	97.73	0	0	0	100
NW_020868525.1-209722-12	89.29	0	10.71	0	87.8	0	12.2	0	91.38	0	8.62	0	96.76	0	3.24	0	96.15	0	3.85	0	88.61	0	11.39	0	92.71	0	7.29	0	88.98	0	11.02	0
NW_020868525.1-477986-7	9.09	90.91	0	0	0	100	0	0	7.69	92.31	0	0	14.86	85.14	0	0	1.85	98.15	0	0	4.35	95.65	0	0	4.26	95.74	0	0	1.65	98.35	0	0
NW_020868525.1-757479-16	3.33	0	96.67	0	4.35	0	95.65	0	3.45	0	96.55	0	1.39	0	98.61	0	0	0	100	0	1.09	0	98.91	0	2.94	0	97.06	0	0.84	0	99.16	0
NW_020868525.1-783232-24	10	0	0	90	21.13	0	0	78.87	11.67	0	0	88.33	14.06	0	0	85.94	8.62	0	0	91.38	26.96	0	0	73.04	8.65	0	0	91.35	15.57	0	0	84.43
NW_020868527.1-184631-4	92.31	0	7.69	0	100	0	0	0	96.3	0	3.7	0	92.82	0	7.18	0	96	0	4	0	99.15	0	0.85	0	95.74	0	4.26	0	95.73	0	4.27	0
NW_020868528.1-14233-13	50	0	50	0	49.14	0	50.86	0	58.33	0	41.67	0	64.78	0	35.22	0	76.67	0	23.33	0	81.21	0	18.79	0	66.98	0	33.02	0	59.13	0	40.87	0
NW_020868528.1-100766-27	0	0	0	100	0	0	0	100	0	0	0	100	0	0	0	100	0	0	0	100	0	0	0	100	0	0	0	100	0	0	0	100
NW_020868529.1-27653-7	100	0	0	0	100	0	0	0	98.08	0	0	1.92	88.89	0	0	11.11	96.15	0	0	3.85	87.04	0	0	12.96	96.74	0	0	3.26	82.56	0	0	17.44
NW_020868529.1-39936-5	20	0	80	0	17.31	0	82.69	0	16.67	0	83.33	0	9.23	0	90.77	0	15	0	85	0	15.57	0	84.43	0	16.98	0	83.02	0	15.03	0	84.97	0
NW_020868529.1-72761-16	0	96.67	0	3.33	0.6	97.6	0	1.8	0	95	0	5	0	100	0	0	0	94.64	0	5.36	0	97.2	0	2.8	0	94	0	6	0	96.45	0	3.55
NW_020868529.1-144097-25	0	100	0	0	0	100	0	0	0	100	0	0	0	100	0	0	7.14	92.86	0	0	0.86	99.14	0	0	4.08	95.92	0	0	0.65	99.35	0	0
NW_020868529.1-219564-22	0	100	0	0	0	100	0	0	0	100	0	0	0	100	0	0	0	98.15	0	1.85	0	95.41	0	4.59	0	98.98	0	1.02	0	97.45	0	2.55
NW_020868530.1-1598-4	0	8.33	91.67	0	0	19.05	80.95	0	0	3.85	96.15	0	0	3.28	96.72	0	0	1.85	98.15	0	0	7.79	92.21	0	0	2.08	97.92	0	0	7.21	92.79	0
NW_020868530.1-82907-14	0	100	0	0	0	99.62	0	0.38	0	100	0	0	0	99.01	0	0.99	0	95	0	5	0	94.44	0	5.56	0	97.17	0	2.83	0	96.55	0	3.45
NW_020868530.1-228887-13	100	0	0	0	100	0	0	0	100	0	0	0	100	0	0	0	100	0	0	0	100	0	0	0	100	0	0	0	100	0	0	0
NW_020868530.1-340602-12	0	0	100	0	0	0	100	0	0	0	100	0	0	0	100	0	3.45	0	96.55	0	3.18	0	96.82	0	1.92	0	98.08	0	0.68	0	99.32	0
NW_020868530.1-440641-1	95.45	4.55	0	0	90	10	0	0	92	8	0	0	91.42	8.58	0	0	88	12	0	0	93.08	6.92	0	0	91.3	8.7	0	0	94.71	5.29	0	0
NW_020868531.1-201671-8	0	92.31	0	7.69	0	69.79	0	30.21	0	94.23	0	5.77	0	93.63	0	6.37	0	100	0	0	0	98.36	0	1.64	0	95.92	0	4.08	0	90.29	0	9.71
NW_020868533.1-38887-26	0	78.57	0	21.43	0	69.34	0	30.66	0	81.03	0	18.97	0	62.82	0	37.18	0	89.66	0	10.34	0	85.86	0	14.14	0	89.22	0	10.78	0	90.04	0	9.96
NW_020868533.1-496059-7	0	85.71	14.29	0	0	88.78	11.22	0	0	92.59	7.41	0	0	96.31	3.69	0	0	93.33	6.67	0	0	95.08	4.92	0	0	88.78	11.22	0	0	91.91	8.09	0
NW_020868533.1-510254-16	0	4.17	0	95.83	0	15	0	85	0	2.08	0	97.92	0	8.42	0	91.58	0	0	0	100	0	5.19	0	94.81	0	1.09	0	98.91	0	9.62	0	90.38
NW_020868536.1-223838-15	0	96.67	0	3.33	0	95.77	0	4.23	0	91.67	0	8.33	0	90.65	0	9.35	0	93.1	0	6.9	0	92.61	0	7.39	0	88.46	0	11.54	0	88.37	0	11.63
NW_020868536.1-243774-23	0	13.33	0	86.67	0	11.68	0	88.32	0	8.33	0	91.67	0	9.34	0	90.66	0	6.67	0	93.33	0	6.88	0	93.12	0	6.6	0	93.4	0	11.4	0	88.6
NW_020868536.1-252114-21	3.33	0	0	96.67	7.2	0	0	92.8	11.67	0	0	88.33	3.81	0	0	96.19	5	0	0	95	2.52	0	0	97.48	8.49	0	0	91.51	8.06	0	0	91.94
NW_020868536.1-263215-13	15.38	0	84.62	0	18.24	0	81.76	0	25.93	0	74.07	0	18.45	0	81.55	0	18	0	82	0	15.76	0	84.24	0	22.73	0	77.27	0	18.23	0	81.77	0
NW_020868536.1-306493-26	88.46	0	11.54	0	94.9	0	5.1	0	88.64	0	11.36	0	85.71	0	14.29	0	100	0	0	0	97.86	0	2.14	0	93.33	0	6.67	0	89.25	0	10.75	0
NW_020868536.1-317298-24	81.82	0	0	18.18	70.54	0	0	29.46	62	0	0	38	55.08	0	0	44.92	70.37	0	0	29.63	65.87	0	0	34.13	68.48	0	0	31.52	69.82	0	0	30.18
NW_020868536.1-343022-27	0	0	89.29	10.71	0	0	89.22	10.78	0	0	93.1	6.9	0	0	90.51	9.49	0	0	87.04	12.96	0	0	89.62	10.38	0	0	89.8	10.2	0	0	88.02	11.98
NW_020868536.1-420912-9	0	88.46	0	11.54	0	88.75	0	11.25	0	92.59	0	7.41	0	85.88	0	14.12	0	83.33	0	16.67	0	84.62	0	15.38	0	87.5	0	12.5	0	89.33	0	10.67
NW_020868537.1-2563-6	0	100	0	0	0	100	0	0	0	100	0	0	0	100	0	0	0	100	0	0	0	100	0	0	2.13	97.87	0	0	0	100	0	0
NW_020868537.1-288940-7	0	80	0	20	0	82.44	0	17.56	0	80	0	20	0	79.09	0	20.91	0	81.67	0	18.33	0	83.56	0	16.44	0	82.69	0	17.31	0	85.78	0	14.22
NW_020868537.1-297267-15	0	0	0	100	0	0	0	100	0	0	0	100	0	0	0	100	0	0	0	100	1.56	3.12	0	95.31	0	0	0	100	0	0	0	100
NW_020868537.1-594127-12	0	87.5	0	12.5	0	84.85	0	15.15	0	94.23	0	5.77	0	93.33	0	6.67	0	84	0	16	0	88.89	0	11.11	0	90.22	0	9.78	0	94.21	0	5.79
NW_020868537.1-634701-4	0	95.45	0	4.55	0	88.03	0	11.97	0	90.48	0	9.52	0	83.9	0	16.1	0	95.24	0	4.76	0	73.76	0	26.24	0	92.86	0	7.14	0	90.51	0	9.49
NW_020868537.1-796829-27	0	0	0	100	0	0	0	100	0	3.7	0	96.3	0	12.39	0	87.61	0	6.25	0	93.75	0	4.76	0	95.24	0	6.98	0	93.02	0	8.86	0	91.14
NW_020868538.1-279591-16	0	100	0	0	0	100	0	0	0	100	0	0	0	100	0	0	0	97.83	2.17	0	0	96.83	3.17	0	0	98.84	1.16	0	0	100	0	0
NW_020868539.1-84425-4	0	0	0	100	0	0	0	100	0	0	0	100	0	0	0	100	2	0	0	98	10.26	0	0	89.74	1.16	0	0	98.84	1.28	0	0	98.72
NW_020868539.1-134792-22	0	68.18	0	31.82	0	57.23	0	42.77	0	78	0	22	0	71.52	0	28.48	0	80.77	0	19.23	0	73.17	0	26.83	0	78.89	0	21.11	0	67.48	0.41	32.11
NW_020868539.1-313121-8	0	0	0	100	0	0	0	100	0	0	0	100	0	0	0	100	0	0	0	100	0	0	0	100	0	0	0	100	0	0	0	100
NW_020868539.1-336669-4	0	53.57	0	46.43	0	25	0	75	0	43.1	0	56.9	0	35.71	0	64.29	0	57.41	0	42.59	0	37.68	0	62.32	0	51.02	0	48.98	0.39	36.47	0	63.14
NW_020868539.1-338638-14	96.67	3.33	0	0	96.25	3.75	0	0	93.1	6.9	0	0	95.45	4.55	0	0	98.33	1.67	0	0	90.91	9.09	0	0	94.9	5.1	0	0	88.7	11.3	0	0
NW_020868539.1-362128-22	0	100	0	0	0	91.67	0	8.33	0	95.65	0	4.35	0	89.23	1.54	9.23	0	98.08	0	1.92	0	97.4	0	2.6	0	97.62	0	2.38	0	92.31	0	7.69
NW_020868539.1-422229-12	0	0	100	0	0	0	98.25	1.75	4.35	0	95.65	0	1.86	0	98.14	0	4.17	0	95.83	0	0.55	0	99.45	0	3.41	0	96.59	0	1.69	0	98.31	0
NW_020868540.1-117202-14	0	96.15	0	3.85	0	98.25	0	1.75	0	94.44	0	5.56	0	95.41	0	4.59	0	98	0	2	0	91.6	0	8.4	0	96.81	0	3.19	0	100	0	0
NW_020868540.1-138910-4	0	93.33	6.67	0	0	93.75	6.25	0	0	91.67	8.33	0	0	97.89	2.11	0	0	95	5	0	0	95.71	4.29	0	0	95.28	4.72	0	0	98.57	1.43	0
NW_020868541.1-146362-27	0	0	4.17	95.83	0	0	8.67	91.33	0	0	10	90	0	0	13.04	86.96	0	0	8	92	0	0	2.91	97.09	0	0	10	90	0	0	3.85	96.15
NW_020868541.1-207847-24	0	100	0	0	0	100	0	0	0	100	0	0	0	100	0	0	0	98	0	2	0	96.12	0	3.88	0	98.94	0	1.06	0	97.56	0	2.44
NW_020868541.1-266214-3	0	0	11.54	88.46	0	0	16.55	83.45	0	0	9.62	90.38	0	0	10.89	89.11	0	0	16.67	83.33	0	0	29.89	70.11	0	0	13.83	86.17	0	0	18.22	81.78
NW_020868541.1-311813-9	0	89.29	0	10.71	0	89.25	0	10.75	0	93.1	0	6.9	0	90.83	0	9.17	0	91.38	0	8.62	0	95.03	0	4.97	0	92.16	0	7.84	0	95.83	0	4.17
NW_020868541.1-360580-26	0	90	0	10	0	78.7	0	21.3	0	86.21	0	13.79	0	88.89	0	11.11	0	84.48	0	15.52	0	85.53	0	14.47	0	86.27	0	13.73	0	81.52	0	18.48
NW_020868542.1-41801-8	0	39.29	0	60.71	0	39.71	0	60.29	0	31.03	0	68.97	0	46.94	0	53.06	0	30.36	0	69.64	0	29.31	0	70.69	0	30	0	70	0	24.85	0	75.15
NW_020868542.1-218486-7	0	13.33	0	86.67	0	21.65	0	78.35	0	12.07	0	87.93	0	16.35	0	83.65	0	8.93	0	91.07	0	8.7	0	91.3	0	11.22	0	88.78	0	14.97	0	85.03
NW_020868542.1-235869-15	4.55	95.45	0	0	7.41	92.59	0	0	2	98	0	0	2.43	97.57	0	0	1.72	98.28	0	0	0	100	0	0	2.17	97.83	0	0	4.81	95.19	0	0
NW_020868542.1-502640-15	11.54	0	88.46	0	38.81	0	61.19	0	7.14	0	92.86	0	7.56	0	92.44	0	25	0	75	0	37.59	0	62.41	0	18.48	0	81.52	0	34.69	0	65.31	0
NW_020868542.1-580639-7	0	100	0	0	0	100	0	0	0	100	0	0	0	99.42	0	0.58	0	100	0	0	0	84.69	0	15.31	0	100	0	0	0	92.31	0	7.69
NW_020868542.1-666982-3	0	100	0	0	0	100	0	0	0	100	0	0	0	100	0	0	0	95	5	0	0	93.86	6.14	0	0	97.12	2.88	0	0	93.75	6.25	0
NW_020868542.1-681715-6	0	11.54	88.46	0	0	16.83	83.17	0	0	21.15	78.85	0	0	36.84	63.16	0	0	22.22	77.78	0	0	27.38	72.62	0	0	19.15	80.85	0	0	30.85	69.15	0
NW_020868545.1-64044-2	0	3.57	0	96.43	0	5.21	0	94.79	0	5.17	0	94.83	0	9.95	0	90.05	0	3.45	0	96.55	0	2.22	0	97.78	0	3.92	0	96.08	0	8.05	0	91.95
NW_020868545.1-79164-24	0	84.62	0	15.38	0	84.13	0	15.87	0	76.79	0	23.21	0	68.98	0	31.02	0	76.67	0	23.33	0	77.02	0	22.98	0	78.57	0	21.43	0	77.9	0	22.1
NW_020868546.1-23499-26	0	86.67	0	13.33	0	89.59	0	10.41	0	88.33	0	11.67	0	94.27	0	5.73	0	76.67	0	23.33	0	79.43	0	20.57	0	83.02	0	16.98	0	86.93	0	13.07
NW_020868547.1-188586-5	4.17	95.83	0	0	0	100	0	0	8	92	0	0	4.04	95.96	0	0	7.69	92.31	0	0	3.64	96.36	0	0	8.7	91.3	0	0	12.99	87.01	0	0
NW_020868547.1-354426-25	3.33	0	96.67	0	2.12	0	97.88	0	7.14	0	92.86	0	4.53	0	95.47	0	3.45	0	96.55	0	2.25	0	97.75	0	3.92	0	96.08	0	2.05	0	97.95	0
NW_020868547.1-355494-23	0	0	0	100	0	0	0	100	0	0	0	100	0	0	0	100	0	5.17	0	94.83	0	10.09	0	89.91	0	2.88	0	97.12	0	2.9	0	97.1
NW_020868547.1-393078-22	0	0	100	0	1.61	0	98.39	0	0	0	100	0	0.46	0	99.54	0	0	0	100	0	0	0	100	0	0	0	100	0	0	0	99.38	0.62
NW_020868547.1-516925-25	0	60.71	0	39.29	0.59	61.54	0	37.87	0	55.17	0	44.83	0	62.71	0	37.29	0	38.89	0	61.11	0	29.47	0	70.53	0	46.94	0	53.06	0	48.14	0	51.86
NW_020868548.1-49236-8	0	0	100	0	0	0	100	0	0	0	100	0	0	0	100	0	0	0	100	0	0	0	100	0	0	0	98.08	1.92	0	0	100	0
NW_020868548.1-78810-23	30	0	0	70	24.66	0	0	75.34	36.67	0	0	63.33	16.99	0	0	83.01	36.21	0	0	63.79	28.53	0	0	71.47	33.65	0	0	66.35	28.92	0	0	71.08
NW_020868548.1-115571-6	0	0	27.78	72.22	0	0	37.31	62.69	0	0	23.81	76.19	0	0	11.9	88.1	0	0	12	88	0	0	9.3	90.7	0	0	13.95	86.05	0	0	9.04	90.96
NW_020868548.1-132997-12	90	0	10	0	93.74	0	6.26	0	95	0	5	0	94.2	0	5.8	0	96.55	0	3.45	0	96.6	0	3.4	0	96.15	0	3.85	0	95.78	0	4.22	0
NW_020868548.1-394502-26	0	7.69	92.31	0	0	14.14	85.86	0	0	11.36	88.64	0	0	17.86	82.14	0	0	7.41	92.59	0	0	9.86	90.14	0	0	6.67	93.33	0	0	18.28	81.72	0
NW_020868548.1-591314-3	30	0	0	70	40.78	0	0	59.22	30	0	0	70	55.7	0	0	44.3	25	0	0	75	40.75	0	0	59.25	25.47	0	0	74.53	41.82	0	0	58.18
NW_020868549.1-349866-25	0	100	0	0	0	100	0	0	0	100	0	0	0	100	0	0	1.67	98.33	0	0	2.04	97.96	0	0	0.94	99.06	0	0	2.2	97.8	0	0
NW_020868549.1-540167-23	0	100	0	0	0	100	0	0	0	100	0	0	0	100	0	0	0	98.28	0	1.72	0	100	0	0	0	96.94	0	3.06	0	96	0	4
NW_020868549.1-569748-1	0	100	0	0	0	100	0	0	0	100	0	0	0	100	0	0	0	95.83	0	4.17	0	90.97	0	9.03	0	97.83	0	2.17	0	96.9	0	3.1
NW_020868551.1-73856-13	0	0	100	0	0	0	100	0	0	0	100	0	0	0	100	0	3.85	0	96.15	0	8.16	0	91.84	0	3.33	0	96.67	0	7.32	0	92.68	0
NW_020868553.1-100893-23	100	0	0	0	98.61	0	0	1.39	100	0	0	0	100	0	0	0	96.55	0	0	3.45	97.67	0	0	2.33	98	0	0	2	97.36	0	0	2.64
NW_020868553.1-105351-24	0	0	100	0	0	0	100	0	0	0	100	0	0	0	100	0	0	0	100	0	0.28	0	99.72	0	0	0	100	0	0	0	100	0
NW_020868553.1-106959-24	0	10	90	0	0	4.38	95.62	0	0	8.33	91.67	0	0	1.19	98.81	0	0	6.67	93.33	0	0	4.66	95.34	0	0	8.49	91.51	0	0	3.57	96.43	0
NW_020868553.1-264510-6	0	0	0	100	0	0	0	100	0	0	0	100	0	0	0	100	0	3.7	0	96.3	0	6.33	0	93.67	0	2.08	0	97.92	0	4.81	0	95.19
NW_020868555.1-40686-3	95.83	0	4.17	0	85.78	0	14.22	0	94.44	0	5.56	0	82.02	0	17.98	0	96.43	0	3.57	0	92.93	0	7.07	0	96.88	0	3.12	0	93.46	0	6.54	0
NW_020868555.1-142940-2	0	0	0	100	0	1.18	0	98.82	0	0	0	100	0	0	0	100	0	3.7	0	96.3	0	7.21	0	92.79	0	2.13	0	97.87	0	1.87	0	98.13
NW_020868555.1-154519-13	0	96.67	0	3.33	0	96.62	0	3.38	0	96.43	0	3.57	0	95.56	0	4.44	0	94.83	0	5.17	0	90.65	0	9.35	0	96.08	0	3.92	0	95.27	0	4.73
NW_020868556.1-257496-25	0	0	0	100	0	0	0	100	0	0	0	100	0	0	0	100	0	0	0	100	0	0	0	100	0	1.04	0	98.96	0	0	0	100
NW_020868556.1-373139-15	7.69	0	92.31	0	7.32	0	92.68	0	13.46	0	86.54	0	6.67	0	93.33	0	22.22	0	77.78	0	9.19	0	90.81	0	20.21	0	79.79	0	13.85	0	86.15	0
NW_020868556.1-388992-27	4.17	0	0	95.83	3.64	0	0	96.36	6.25	0	0	93.75	6.5	0.81	0	92.68	1.92	0	0	98.08	5.83	0	0	94.17	3.19	0	0	96.81	0.68	0.68	0	98.64
NW_020868556.1-419055-12	11.54	0	0	88.46	17.53	0	0	82.47	11.11	0	0	88.89	15.73	0	0	84.27	7.14	0	0	92.86	5.19	0	0	94.81	9.38	0	0	90.62	16.83	0	0	83.17
NW_020868556.1-421756-14	0	0	53.57	46.43	0	0	58.94	41.06	0	0	55.17	44.83	0	0	62.05	37.95	0	0	31.67	68.33	0	0	34.69	65.31	0	0	36.54	63.46	0	0	37.07	62.93
NW_020868557.1-30616-24	0	100	0	0	0	100	0	0	0	100	0	0	0	100	0	0	0	94	0	6	0	96.75	0	3.25	0	96.67	0	3.33	0	96.25	0	3.75
NW_020868557.1-135369-7	95.83	0	0	4.17	87.5	0	6.25	6.25	97.62	0	0	2.38	88	0	0	12	97.73	0	0	2.27	95.16	0	0	4.84	98.72	0	0	1.28	82.83	0	0	17.17
NW_020868557.1-235526-9	0	100	0	0	0	100	0	0	0	100	0	0	0	100	0	0	1.72	98.28	0	0	3.49	96.51	0	0	0.98	99.02	0	0	11.86	88.14	0	0
NW_020868557.1-264885-9	0	33.33	0	66.67	0	32.79	0	67.21	0	31.67	0	68.33	0	40.08	0	59.92	0	31.67	0	68.33	0	32.17	0	67.83	0	34.91	0	65.09	0	39.58	0	60.42
NW_020868557.1-322899-3	0	100	0	0	0	100	0	0	0	100	0	0	0	100	0	0	0	98.33	0	1.67	0	99.11	0	0.89	0	99.04	0	0.96	0	100	0	0
NW_020868557.1-408576-27	0	100	0	0	0	100	0	0	0	100	0	0	0	100	0	0	0	100	0	0	0	100	0	0	0	99	0	1	0	98.43	0	1.57
NW_020868557.1-453836-22	0	0	0	100	0	0	0	100	0	0	0	100	0	0	0	100	3.85	0	0	96.15	0	0	0	100	2.17	0	0	97.83	6.25	0	0	93.75
NW_020868557.1-521487-23	0	100	0	0	0	100	0	0	0	100	0	0	0.27	99.73	0	0	0	100	0	0	0	100	0	0	0	97.83	0	2.17	0	99.22	0	0.78
NW_020868557.1-608539-15	16.67	83.33	0	0	18.07	81.93	0	0	11.67	88.33	0	0	2.3	97.7	0	0	5	95	0	0	7.99	92.01	0	0	7.55	92.45	0	0	7.1	92.9	0	0
NW_020868557.1-731921-25	91.67	0	8.33	0	91.77	0	8.23	0	92.59	0	7.41	0	77.25	0	22.75	0	98.21	0	1.79	0	97.71	0	2.29	0	95.92	0	4.08	0	95.68	0	4.32	0
NW_020868557.1-780146-16	100	0	0	0	100	0	0	0	100	0	0	0	99.1	0	0	0.9	100	0	0	0	100	0	0	0	100	0	0	0	100	0	0	0
NW_020868557.1-781908-27	0	16.67	0	83.33	0	6.67	0	93.33	0	12.5	0	87.5	0	10.96	0	89.04	0	10.34	0	89.66	0	9.28	0	90.72	0	15.31	0	84.69	0	14.91	0	85.09
NW_020868560.1-19964-22	0	0	0	100	0	0	0	100	0	0	0	100	0	0	0	100	0	5.56	0	94.44	0	5.64	0	94.36	0	3.33	0	96.67	0	3.92	0	96.08
NW_020868560.1-119374-23	89.29	0	10.71	0	93.14	0	6.86	0	86.54	0	13.46	0	85.97	0	14.03	0	88.46	0	11.54	0	84.59	0	15.41	0	88.78	0	11.22	0	95.56	0	4.44	0
NW_020868561.1-60137-14	0	100	0	0	0	100	0	0	0	100	0	0	0	100	0	0	0	96.55	0	3.45	0	98.44	0	1.56	0	98	0	2	0	100	0	0
NW_020868561.1-111283-24	0	89.29	0	10.71	0	78.41	0	21.59	0	87.5	0	12.5	0	79.55	0	20.45	0	94.83	0	5.17	0	93.4	0	6.6	0	92.16	0	7.84	0	84	0	16
NW_020868561.1-133068-4	96.67	0	0	3.33	96.72	0.82	0	2.46	96.55	0	0	3.45	94.77	0	0	5.23	94.83	0	0	5.17	95.71	0	0	4.29	95.19	0	0	4.81	94.9	0	0	5.1
NW_020868562.1-179597-21	0	0	0	100	0	0	0	100	0	0	0	100	0.91	0	0	99.09	4	0	0	96	1.71	0	0	98.29	3.49	0	0	96.51	10.53	0	0	89.47
NW_020868562.1-179773-26	0	100	0	0	9.43	90.57	0	0	3.7	96.3	0	0	3.12	96.88	0	0	3.85	96.15	0	0	3.79	96.21	0	0	4.44	95.56	0	0	10	90	0	0
NW_020868563.1-29383-12	19.23	80.77	0	0	21.13	78.87	0	0	19.64	80.36	0	0	32.95	67.05	0	0	14.81	85.19	0	0	26.63	72.78	0.59	0	22.45	77.55	0	0	19.8	80.2	0	0
NW_020868563.1-91295-16	0	85.71	0	14.29	0	91.51	0	8.49	0	89.29	0	10.71	0	89.12	0	10.88	0	85	0	15	0	87.04	0	12.96	0	85.71	0	14.29	0	73.95	0	26.05
NW_020868563.1-235115-13	25	0	0	75	31.31	0	0	68.69	25.86	0	0	74.14	27.97	0	0	72.03	38.33	0	0	61.67	36.77	0	0	63.23	34.62	0	0	65.38	34.81	0	0	65.19
NW_020868563.1-332511-5	6.67	0	93.33	0	3.01	0	96.99	0	10	0	90	0	7.43	0	92.57	0	6.67	0	93.33	0	4.84	0	94.93	0.23	7.69	0	92.31	0	3.7	0	96.3	0
NW_020868563.1-383891-13	0	0	0	100	0	0	0	100	0	0	0	100	0	0	0	100	0	11.54	0	88.46	0	29.41	0	70.59	0	9.78	0	90.22	0	12	0	88
NW_020868563.1-384087-26	100	0	0	0	96.45	0	3.55	0	96	0	4	0	90.23	0	9.77	0	98.15	0	1.85	0	98.55	0	1.45	0	97.92	0	2.08	0	98.29	0	1.71	0
NW_020868564.1-69132-15	9.09	0	0	90.91	15.22	0	0	84.78	10.42	0	0	89.58	9.56	0	0	90.44	14.58	0	0	85.42	7.01	0	0	92.99	14.77	0	0	85.23	12.3	0	0	87.7
NW_020868564.1-180343-4	0	86.67	0	13.33	0	91.98	0	8.02	0	90	0	10	0	86.23	0	13.77	0	93.33	0	6.67	0	95.42	0	4.58	0	93.4	0	6.6	0	93.62	0	6.38
NW_020868564.1-217883-12	61.11	0	38.89	0	76.19	0	23.81	0	70.45	0	29.55	0	57.44	0	42.56	0	48.08	0	51.92	0	46.99	0	53.01	0	55.81	0	44.19	0	49.12	0	50	0.88
NW_020868566.1-149498-16	46.43	0	0	53.57	51.67	0	0	48.33	53.7	0	0	46.3	57.52	0	0	42.48	42.31	0	0	57.69	33.73	0	0	66.27	47.87	0	0	52.13	58.65	0	0.48	40.87
NW_020868566.1-154409-27	0	53.57	0	46.43	0	62.92	0	37.08	0	44.83	0	55.17	0	40.35	0	59.65	0	55.77	0	44.23	0	65.89	0	34.11	0	46.81	0	53.19	0	36.71	0	63.29
NW_020868566.1-239417-4	0	0	0	100	0	0	0	100	0	0	0	100	0	0	0	100	8.93	0	0	91.07	6.06	0	0	93.94	5	0	0	95	4.42	0	0	95.58
NW_020868566.1-450006-15	0	0	0	100	0	0	2.49	97.51	0	0	3.7	96.3	0	0	2.5	97.5	0	0	7.41	92.59	0	0	10	90	0	0	5.1	94.9	0	0	5.79	94.21
NW_020868567.1-182225-14	0	0	10.71	89.29	0	0	17.04	82.96	0	0	8.62	91.38	0	0	18.62	81.38	0	0	5	95	0	0	4.69	95.31	0	0	4.81	95.19	0	0	6.7	93.3
NW_020868567.1-190010-6	96.67	3.33	0	0	97.18	2.82	0	0	94.83	5.17	0	0	81.08	18.92	0	0	96.55	3.45	0	0	96.47	3.53	0	0	96.08	3.92	0	0	91.67	8.33	0	0
NW_020868567.1-218159-9	83.33	0	0	16.67	87.67	0.15	0.15	12.02	83.33	0	0	16.67	86.36	0	0	13.64	81.67	0	0	18.33	80.94	0	0	19.06	82.08	0	0	17.92	85.78	0	0	14.22
NW_020868567.1-222566-13	65.38	0	0	34.62	83.51	0	0	16.49	75	0	0	25	87.92	0	0	12.08	70.69	0	0	29.31	83.16	0	0	16.84	76.47	0	0	23.53	87.2	0	0	12.8
NW_020868567.1-225293-5	6.67	93.33	0	0	4.33	95.67	0	0	5	95	0	0	8.02	91.98	0	0	3.57	96.43	0	0	3.19	96.81	0	0	6	94	0	0	3.06	96.94	0	0
NW_020868567.1-236208-23	0	0	100	0	0	0	100	0	0	0	100	0	0	0	100	0	0	10.71	89.29	0	0	6.24	93.64	0.12	0	8.16	91.84	0	0	7.18	92.82	0
NW_020868568.1-127350-4	0	0	0	100	0	0	0	100	0	0	0	100	0	0.31	0	99.69	0	1.67	0	98.33	0	2.7	0	97.3	0	0.94	0	99.06	0	0	0	100
NW_020868568.1-269109-13	0	100	0	0	0	100	0	0	0	100	0	0	0	100	0	0	5.17	94.83	0	0	6.51	93.49	0	0	2.88	97.12	0	0	2.79	97.21	0	0
NW_020868568.1-274244-13	3.85	0	0	96.15	10.99	0	0	89.01	7.14	0	0	92.86	6.2	0	0	93.8	3.33	0	0	96.67	3.45	0	0	96.55	3.92	0	0	96.08	5.17	0	0	94.83
NW_020868568.1-296283-13	0	100	0	0	0	100	0	0	0	100	0	0	0	100	0	0	0	100	0	0	0.34	97.62	0	2.04	0	98.08	0	1.92	0	97.57	0	2.43
NW_020868568.1-339777-26	0	50	0	50	0	59.2	0	40.8	0	39.66	0	60.34	0	51.48	0	48.52	0	18.33	0	81.67	0	32.74	0	67.26	0	24.04	0	75.96	0	42.11	0	57.89
NW_020868568.1-369791-15	14.29	0	85.71	0	19.73	0	80.27	0	25.93	0	74.07	0	27.33	0	72.67	0	42.86	0	57.14	0	48.05	0	51.95	0	34.69	0	65.31	0	46.82	0	53.18	0
NW_020868568.1-480076-22	0	0	100	0	0	0	100	0	0	0	100	0	0	0	100	0	0	0	100	0	0	0	100	0	0	0	100	0	0	0	100	0
NW_020868568.1-626134-14	0	13.33	86.67	0	0	28.95	71.05	0	0	12.5	87.5	0	0	13.59	86.41	0	0	14.81	85.19	0	0	31.84	68.16	0	0	14.29	85.71	0	0	29.23	70.77	0
NW_020868568.1-692659-8	0	0	100	0	0	0	100	0	0	0	100	0	0	0	100	0	1.67	0	98.33	0	0	0	100	0	2.88	0	97.12	0	1.71	0	98.29	0
NW_020868569.1-32436-13	10	0	90	0	13.82	0	86.18	0	10.34	0	89.66	0	12.63	0	87.37	0	6.67	0	93.33	0	3.18	0	96.82	0	5.77	0	94.23	0	3.24	0	96.76	0
NW_020868569.1-260619-26	0	88.46	0	11.54	0	90	0	10	0	88.89	0	11.11	0	97.75	0	2.25	0	72.22	0	27.78	0	78.68	0	21.32	0	78.26	0	21.74	0	81.13	0	18.87
NW_020868569.1-384985-9	0	96.15	0	3.85	0	98.36	0	1.64	0	98.08	0	1.92	0	94.49	0	5.51	0	94	0	6	0	91.34	0	8.66	0	96.74	0	3.26	0	95.18	0	4.82
NW_020868569.1-522897-5	0	83.33	0	16.67	0	96.07	0	3.93	0	87.5	0	12.5	0	93.09	0	6.91	0	96.43	0	3.57	0	92.43	0	7.57	0	91	0	9	0	97.05	0	2.95
NW_020868570.1-61730-27	33.33	66.67	0	0	21.73	78.27	0	0	34.48	65.52	0	0	26.55	73.45	0	0	36.21	63.79	0	0	35.02	64.98	0	0	33.65	66.35	0	0	33.55	66.45	0	0
NW_020868570.1-246956-26	0	89.29	0	10.71	0	87.12	0	12.88	0	90.38	0	9.62	0	92.57	0	7.43	0	91.38	0	8.62	0	91.92	0	8.08	0	91.84	0	8.16	0	88.62	0	11.38
NW_020868570.1-278666-9	100	0	0	0	100	0	0	0	100	0	0	0	100	0	0	0	100	0	0	0	100	0	0	0	100	0	0	0	100	0	0	0
NW_020868571.1-154640-2	100	0	0	0	100	0	0	0	100	0	0	0	100	0	0	0	100	0	0	0	100	0	0	0	100	0	0	0	100	0	0	0
NW_020868571.1-168761-9	0	92.86	0	7.14	0	84.31	0	15.69	0	96.43	0	3.57	0	88.19	0	11.81	0	94.64	0	5.36	0	90.57	0	9.43	0	95.92	0	4.08	0	96.2	0	3.8
NW_020868571.1-168934-22	0	85.71	0	14.29	0	85.58	0	14.42	0	89.66	0	10.34	0	91.77	0	8.23	0	96.55	0	3.45	0	93.7	0	6.3	0	94.23	0	5.77	0	93.38	0	6.62
NW_020868571.1-215730-1	0	0	14.29	85.71	0	0	16.5	83.5	0	0	10.34	89.66	0	0	14.96	85.04	0	0	3.45	96.55	0	0	4.23	95.77	0	0	5.77	94.23	0	0	10.41	89.59
NW_020868571.1-267132-14	0	96.67	0	3.33	0	98.21	0	1.79	0	93.33	0	6.67	0	92.08	0	7.92	0	96.67	0	3.33	0	96.85	0	3.15	0	96.23	0	3.77	0	96.59	0	3.41
NW_020868571.1-415897-12	0	71.43	0	28.57	0	58.94	0	41.06	0	74.14	0	25.86	0	72.06	0	27.94	0	69.64	0	30.36	0	70.56	0	29.44	0	76.47	0	23.53	0	72.28	0	27.72
NW_020868571.1-607227-16	0	80	0	20	0.38	89.02	0	10.61	0	78.33	0	21.67	0	83.92	0	16.08	0	88	0	12	0	93.29	0	6.71	0	86.46	0	13.54	0	93.91	0	6.09
NW_020868571.1-672126-26	0	84.62	0	15.38	0	66.14	0	33.86	0	85.19	0	14.81	0	73.91	0	26.09	0	91.38	0	8.62	0	79.83	0	20.17	0	91	0	9	0	89.53	0	10.47
NW_020868571.1-738727-15	0	93.33	6.67	0	0	97.99	2.01	0	0	92.86	7.14	0	0	88.02	11.98	0	0	96.3	3.7	0	0	96.83	3.17	0	0	96	4	0	0	97.29	2.71	0
NW_020868571.1-823714-12	0	100	0	0	0	80.52	0	19.48	0	97.83	0	2.17	0	96.61	0	3.39	0	98	0	2	0	93.14	0	6.86	0	97.56	0	2.44	0	98.18	0	1.82
NW_020868571.1-824730-24	100	0	0	0	100	0	0	0	100	0	0	0	99.38	0	0	0.62	96.3	3.7	0	0	98.01	1.99	0	0	97.96	2.04	0	0	93.98	6.02	0	0
NW_020868571.1-830088-13	0	0	0	100	0	0	0	100	0	0	0	100	0	0	0	100	10.71	0	0	89.29	6.99	0	0	93.01	5.88	0	0	94.12	5.13	0	0	94.87
NW_020868571.1-952523-15	0	0	93.33	6.67	0	0	95.13	4.87	0	0	96.55	3.45	0	0	96.88	3.12	0	0	89.29	10.71	0	0	90.32	9.68	0	0	88.78	11.22	0	0	90.6	9.4
NW_020868571.1-1122189-25	0	92.31	0	7.69	0	84.75	0	15.25	0	94.23	0	5.77	0	91.23	0	8.77	0	94.64	0	5.36	0	96.46	0	3.54	0	94.79	0	5.21	0	94.01	0	5.99
NW_020868572.1-176060-9	100	0	0	0	99.74	0	0	0.26	100	0	0	0	100	0	0	0	91.67	8.33	0	0	90.41	9.59	0	0	92.31	7.69	0	0	95.81	4.19	0	0
NW_020868572.1-228137-26	0	96.43	0	3.57	0	98.35	0	1.65	0	94.44	0	5.56	0	98.71	0	1.29	0	96.3	0	3.7	0	95.3	0	4.7	0	95.56	0	4.44	0	98.25	0	1.75
NW_020868572.1-270700-24	0	100	0	0	0	100	0	0	0	100	0	0	0	100	0	0	7.69	92.31	0	0	15.18	84.82	0	0	5.32	94.68	0	0	10.58	89.42	0	0
NW_020868572.1-285883-21	6.67	93.33	0	0	7.03	92.97	0	0	6.67	93.33	0	0	12.03	87.97	0	0	3.33	96.67	0	0	6.03	93.97	0	0	9.43	90.57	0	0	15	85	0	0
NW_020868573.1-93441-6	3.85	0	96.15	0	11.05	0	88.95	0	5.36	0	94.64	0	6.74	0	93.26	0	8.93	0	91.07	0	9.18	0	90.82	0	7.84	0	92.16	0	3.61	0	96.39	0
NW_020868573.1-127199-27	0	100	0	0	0	95.45	0	4.55	0	97.83	0	2.17	0	91.8	0	8.2	0	100	0	0	0	100	0	0	0	98.78	0	1.22	0	100	0	0
NW_020868573.1-463312-24	6.67	0	93.33	0	7.69	0	92.31	0	8.62	0	91.38	0	7.5	0	92.5	0	3.45	0	96.55	0	5.65	0	94.35	0	5.88	0	94.12	0	7.62	0	92.38	0
NW_020868573.1-529857-2	0	0	100	0	0	0	100	0	0	3.57	96.43	0	0	9.88	90.12	0	0	1.72	98.28	0	0	1.74	98.26	0	0	2.94	97.06	0	0	5.06	94.94	0
NW_020868573.1-552629-2	0	73.33	26.67	0	0	75.41	24.59	0	0	81.03	18.97	0	0	77.91	22.09	0	0	89.29	10.71	0	0	86.36	13.64	0	0	86.73	13.27	0	0	83.52	16.48	0
NW_020868573.1-678841-21	0	0	0	100	0	4.3	0	95.7	0	3.57	0	96.43	0	0.79	0	99.21	0	3.57	0	96.43	0	8.65	0	91.35	0	7.45	0	92.55	0	3.41	0	96.59
NW_020868573.1-721757-4	0	0	0	100	0	0	0	100	0	3.7	0	96.3	0	7.97	0	92.03	0	9.26	0	90.74	0	18.81	0	81.19	0	7.45	0	92.55	0	7.49	0	92.51
NW_020868574.1-22304-21	4.55	0	0	95.45	12.8	1.22	0	85.98	2	0	0	98	8.26	0	0	91.74	1.85	0	0	98.15	5.11	0	0	94.89	1.06	0	0	98.94	1.18	0	0	98.82
NW_020868574.1-55458-15	4.55	0	0	95.45	0	0	0	100	5.77	0	0	94.23	5.19	0	0	94.81	2	0	0	98	2.19	0	0	97.81	3.26	0	0	96.74	3.23	0	0	96.77
NW_020868574.1-138374-8	0	0	3.57	96.43	0	0	11.11	88.89	0	0	3.85	96.15	0	0	6.76	93.24	0	0	8.62	91.38	0	0	10.45	89.55	0	0	6.25	93.75	0	0	8.4	91.6
NW_020868575.1-32916-9	0	0	100	0	0	0	100	0	0	0	100	0	0	0	100	0	0	6.67	93.33	0	0	10.27	89.19	0.54	0	3.77	96.23	0	0	1.86	98.14	0
NW_020868575.1-103912-5	0	100	0	0	0	100	0	0	0	100	0	0	0	99.18	0	0.82	0	94.83	0	5.17	0	99.55	0	0.45	0	97	0	3	0	100	0	0
NW_020868576.1-19981-24	0	0	4.17	95.83	0	0	5.13	94.87	0	0	5.77	94.23	0	0	2.02	97.98	0	0	1.85	98.15	0	0	7.94	92.06	0	0	3.06	96.94	0	0	1.23	98.77
NW_020868576.1-30498-12	11.54	0	0	88.46	15.55	0	0	84.45	5.36	0	0	94.64	2.67	0	0	97.33	0	0	0	100	5.15	0	0	94.85	3	0	0	97	3.48	0	0	96.52
NW_020868577.1-218605-5	3.33	0	96.67	0	7.75	0	92.25	0	3.45	0	96.55	0	8.33	0	91.67	0	0	0	100	0	0.88	0	99.12	0	2.94	0	97.06	0	3.35	0	96.65	0
NW_020868577.1-378332-26	0	89.29	10.71	0	0	97.03	2.97	0	0	93.1	6.9	0	0	92.63	7.37	0	0	96.43	3.57	0	0	97.95	2.05	0	0	95.83	4.17	0	0	97.98	2.02	0
NW_020868577.1-384341-8	0	100	0	0	0	100	0	0	0	100	0	0	0	100	0	0	3.57	96.43	0	0	2.82	97.18	0	0	2	98	0	0	3.52	96.48	0	0
NW_020868577.1-508905-24	0	0	0	100	0	0	0	100	0	0	0	100	0	0	0	100	0	3.45	0	96.55	0	1.44	0	98.56	0	1.92	0	98.08	0	0	0	100
NW_020868577.1-583005-25	0	0	100	0	0	0	100	0	0	0	100	0	0	0	100	0	0	0	100	0	0	0	100	0	0	0	100	0	0	0	100	0
NW_020868577.1-622841-21	71.43	0	28.57	0	74.88	0	25.12	0	70.69	0	29.31	0	68.42	0	31.58	0	83.93	0	16.07	0	83.85	0	16.15	0	80	0	20	0	81.08	0	18.92	0
NW_020868578.1-21688-23	0	100	0	0	0	98.65	0	1.35	0	96.43	0	3.57	0	93.24	0	6.76	0	95	0	5	0	97.71	0	2.29	0	95.83	0	4.17	0	97.96	0	2.04
NW_020868578.1-145350-1	0	0	0	100	0	0	1.22	98.78	0	0	0	100	0	0	0	100	0	0	11.54	88.46	0	0	3.95	96.05	0	0	8.7	91.3	0	0	3.24	96.76
NW_020868578.1-204261-2	0	0	0	100	0	0	0	100	0	0	0	100	0	0	0	100	0	0	0	100	0	0	0	100	0	1.09	0	98.91	0	0	0	100
NW_020868578.1-259496-15	3.85	96.15	0	0	4.9	95.1	0	0	3.7	96.3	0	0	3.26	96.74	0	0	0	100	0	0	4.87	95.13	0	0	2.04	97.96	0	0	0.38	99.62	0	0
NW_020868578.1-328611-8	0	0	100	0	0	0	99.53	0.47	0	0	100	0	0.55	0	99.45	0	0	0	100	0	0	0	100	0	0	0	100	0	0	0.2	99.8	0
NW_020868579.1-72108-1	0	0	100	0	0	0	100	0	0	0	100	0	0	0	100	0	0	1.72	98.28	0	0	5.26	94.74	0	0	0.96	99.04	0	0	2.22	97.78	0
NW_020868580.1-24725-3	0	89.29	0	10.71	0	84.44	0	15.56	0	89.29	0	10.71	0	83.08	0	16.92	0	86.67	0	13.33	0.52	89.69	0	9.79	0	89.22	0	10.78	0	86.63	0	13.37
NW_020868581.1-143918-16	0	14.29	0	85.71	0	7.23	0	92.77	0	8.62	0	91.38	0	14.75	0	85.25	0	14	0	86	0.58	8.19	0	91.23	0	13.04	0	86.96	0	10.23	0	89.77
NW_020868581.1-174723-23	0	92.86	7.14	0	0	86.42	13.58	0	0	92.59	7.41	0	0	85.52	14.48	0	0	98.21	1.79	0	0	94.09	5.91	0	0	95	5	0	0	96.49	3.51	0
NW_020868581.1-337721-1	0	63.33	0	36.67	0	62.97	0	37.03	0	65	0	35	0	62.83	0	37.17	0	75	0	25	0	78.52	0	21.48	0	72.12	0	27.88	0	70.49	0	29.51
NW_020868581.1-431939-4	88.46	0	11.54	0	84.14	0	15.86	0	90.74	0	9.26	0	90.65	0	9.35	0	96.43	0	3.57	0	93.48	0	6.52	0	93	0	7	0	95.12	0.81	4.07	0
NW_020868581.1-470898-14	96.43	3.57	0	0	91.01	8.99	0	0	92.59	7.41	0	0	89.09	10.91	0	0	74.07	25.93	0	0	62.25	37.75	0	0	80.21	19.79	0	0	72.62	27.38	0	0
NW_020868581.1-513538-21	0	84.62	0	15.38	0	72.53	0	27.47	0	78.85	0	21.15	0	49.64	0	50.36	0	78.57	0	21.43	0	69.76	0	30.24	0	73.47	0	26.53	0	71.36	0	28.64
NW_020868581.1-515766-21	0	80	0	20	0	84.01	0	15.99	0	75	0	25	0	78.34	0.32	21.34	0	83.33	0	16.67	0	91.27	0	8.73	0	83.02	0	16.98	0	88.09	0	11.91
NW_020868581.1-550227-25	4.17	0	0	95.83	6.6	0	0	93.4	5.77	0	0	94.23	8.96	0	0	91.04	5.77	0	0	94.23	6.22	0	0	93.78	3.41	0	0	96.59	0	0	0	100
NW_020868581.1-570373-14	0	100	0	0	0	96.83	0	3.17	0	100	0	0	0	100	0	0	0	100	0	0	0	97.69	0	2.31	0	100	0	0	0	98.2	0	1.8
NW_020868581.1-749662-13	0	100	0	0	0	100	0	0	0	100	0	0	0	100	0	0	0	98.21	0	1.79	0	93.5	0	6.5	0	99	0	1	0	97.28	0	2.72
NW_020868581.1-763266-5	36.67	0	63.33	0	35.83	0	64.17	0	38.33	0	61.67	0	38.12	0	61.88	0	46.67	0	53.33	0	42.38	0	57.62	0	43.4	0	56.6	0	37.96	0	62.04	0
NW_020868581.1-957542-16	0	0	100	0	2.27	0	97.73	0	0	0	100	0	0	0	100	0	0	0	100	0	0	0	100	0	0	0	100	0	0	0	100	0
NW_020868581.1-974586-6	3.57	0	0	96.43	2.18	0.36	0	97.45	10.34	0	0	89.66	6.9	0	0	93.1	3.45	0	0	96.55	2.41	0	0	97.59	9.62	0	0	90.38	6.4	0	0	93.6
NW_020868581.1-1051783-12	91.67	0	8.33	0	92.04	0	7.96	0	92.31	0	7.69	0	82.07	0	17.93	0	98.21	0	1.79	0	95.13	0	4.87	0	95.92	0	4.08	0	93.25	0	6.75	0
NW_020868581.1-1107792-21	0	0	0	100	0	0	0	100	0	0	0	100	0	0	0	100	0	5.17	0	94.83	0	4.76	0	95.24	0	2.88	0	97.12	0	6.48	0	93.52
NW_020868581.1-1159564-2	0	22.73	77.27	0	0	6.67	93.33	0	0	12.5	87.5	0	0	13.23	86.77	0	0	2	98	0	0	0	100	0	0	6.98	93.02	0	0	6.25	93.75	0
NW_020868582.1-120551-6	0	0	0	100	0	0	0	100	0	0	0	100	0	0	0	100	1.67	0	0	98.33	0.92	0.31	0	98.77	0.96	0	0	99.04	1.32	0	0	98.68
NW_020868582.1-297373-6	96.67	0	3.33	0	99.67	0	0.33	0	92.86	0	7.14	0	91.01	0	8.99	0	96.55	0	3.45	0	94.35	0	5.65	0	96.08	0	3.92	0	94.66	0	5.34	0
NW_020868582.1-300885-2	0	0	100	0	0	0	97.44	2.56	0	0	100	0	0	0	95.59	4.41	0	0	91.67	8.33	0	0	88.04	11.96	0	0	95.12	4.88	0	0	91.36	8.64
NW_020868582.1-326250-2	7.14	0	92.86	0	5.56	0	94.44	0	5.36	0	94.64	0	16.36	0	83.64	0	3.7	0	96.3	0	0.78	0	99.22	0	3.12	0	96.88	0	3.11	0	96.89	0
NW_020868582.1-521134-3	92.86	0	0	7.14	94.34	0	0	5.66	94.44	0	0	5.56	97.55	0	0	2.45	93.75	0	0	6.25	90.68	0	0	9.32	93.48	0	0	6.52	90.21	0	0	9.79
NW_020868582.1-695904-1	0	96.15	0	3.85	0	96.95	0	3.05	0	98.15	0	1.85	0	92.68	0	7.32	0	93.1	0	6.9	0	90.73	0	9.27	0	96	0	4	0	91.63	0	8.37
NW_020868582.1-816636-9	0	100	0	0	0	85.6	0	14.4	0	91.3	0	8.7	0	93.46	0	6.54	0	97.92	0	2.08	0	93.38	0	6.62	0	95.56	0	4.44	0	98.77	0	1.23
NW_020868585.1-111078-25	0	100	0	0	2.46	97.54	0	0	3.33	96.67	0	0	2.18	97.82	0	0	0	100	0	0	3.27	96.73	0	0	1.92	98.08	0	0	0.19	99.81	0	0
NW_020868585.1-119464-5	6.67	93.33	0	0	6.31	93.69	0	0	6.67	93.33	0	0	8.37	91.63	0	0	5	95	0	0	5.56	94.44	0	0	6.6	93.4	0	0	4.78	95.22	0	0
NW_020868586.1-35147-14	0	11.54	0	88.46	0	8.11	0	91.89	0	7.69	0	92.31	0	14.93	0	85.07	0	2	0	98	0	10	0	90	0	5.32	0	94.68	0	6.25	0	93.75
NW_020868586.1-119576-7	67.86	0	32.14	0	56.44	0	43.56	0	62.96	0	37.04	0	56.52	0	43.48	0	67.86	0	32.14	0	60.77	0	39.23	0	69.39	0	30.61	0	67.11	0	32.89	0
NW_020868588.1-138395-6	42.86	0	57.14	0	41.48	0	58.52	0	56.9	0	43.1	0	48.79	0	51.21	0	50	0	50	0	50.5	0	49.5	0	50.98	0	49.02	0	43.31	0	56.69	0
NW_020868589.1-29939-14	0	100	0	0	0	99.11	0	0.89	0	100	0	0	0	100	0	0	0	89.66	0	10.34	0	90.24	0	9.76	0	94.12	0	5.88	0	91.09	0	8.91
NW_020868589.1-35202-27	21.43	0	0	78.57	8.92	0	0	91.08	19.64	0	0	80.36	12.46	0	0	87.54	10.34	0	0	89.66	15.46	0	0	84.54	11.7	0	0	88.3	15.69	0	0	84.31
NW_020868589.1-43953-15	0	100	0	0	0	100	0	0	0	100	0	0	0	100	0	0	0	96.43	3.57	0	0	93.98	6.02	0	0	97.96	2.04	0	0	98.48	1.52	0
NW_020868589.1-129247-3	93.33	0	6.67	0	95.38	0	4.62	0	93.33	0	6.67	0	94.05	0	5.95	0	96.67	0	3.33	0	97.14	0	2.86	0	94.23	0	5.77	0	94.29	0	5.71	0
NW_020868589.1-150649-4	0	95.45	0	4.55	0	91.78	0	8.22	0	95.24	0	4.76	0	94.81	0	5.19	0	94	0	6	0	97.44	0	2.56	0	95.35	0	4.65	0	97.76	0	2.24
NW_020868589.1-150969-13	0	88.46	11.54	0	0	94.01	5.99	0	0	92.86	7.14	0	0	96.12	3.88	0	0	92.31	7.69	0	0	96.31	3.69	0	0	90.62	9.38	0	0	96.17	3.83	0
NW_020868589.1-298614-24	84.62	15.38	0	0	78.85	21.15	0	0	86	14	0	0	71.56	28.44	0	0	83.33	16.67	0	0	91.07	8.93	0	0	86.05	13.95	0	0	90	10	0	0
NW_020868590.1-48879-8	0	72.73	0	27.27	0	72.5	0	27.5	0	60.87	0	39.13	0	63.88	0	36.12	0	52.17	0	47.83	0	60.71	0	39.29	0	57.14	0	42.86	0	62.5	0	37.5
NW_020868590.1-199826-5	0	15.38	0	84.62	0	24.49	0	75.51	0	16.07	0	83.93	0	27.94	0	72.06	0	13.79	0	86.21	0	22.58	0	77.42	0	12.75	0	87.25	0	17.77	0	82.23
NW_020868590.1-214310-15	0	90.91	0	9.09	0	90.82	0	9.18	0	95.83	0	4.17	0	96.13	0	3.87	0	96.15	0	3.85	0	100	0	0	0	96.51	0	3.49	0	94.9	0	5.1
NW_020868590.1-214641-1	0	87.5	0	12.5	0	85.52	0	14.48	0	89.58	0	10.42	0	79.25	0	20.75	0	93.75	0	6.25	0	81.25	0	18.75	0	93.18	0	6.82	0	88.11	0	11.89
NW_020868590.1-253376-14	0	7.69	0	92.31	0	6.94	0	93.06	0	13.46	0	86.54	0	24.73	0	75.27	0	14.58	0	85.42	0	23.08	0	76.92	0	14.89	0	85.11	0	22.05	0	77.95
NW_020868590.1-319949-25	0	100	0	0	0.64	99.36	0	0	0	100	0	0	0	100	0	0	0	100	0	0	0	100	0	0	0	98.04	0	1.96	0	99.56	0	0.44
NW_020868590.1-377786-26	0	100	0	0	0	100	0	0	0	100	0	0	0	100	0	0	3.45	96.55	0	0	1.87	98.13	0	0	3.85	96.15	0	0	8.08	91.92	0	0
NW_020868591.1-237275-2	0	100	0	0	0	100	0	0	0	100	0	0	0	100	0	0	0	94	0	6	0	87.25	0	12.75	0	93.9	0	6.1	0	97.65	0	2.35
NW_020868591.1-280239-8	0	100	0	0	0	100	0	0	0	100	0	0	0	100	0	0	0	100	0	0	0	100	0	0	0	98.98	0	1.02	0	93.75	0	6.25
NW_020868593.1-163888-25	30.77	0	0	69.23	32.43	0	0	67.57	30	0	0	70	46.02	0	0	53.98	32.69	0	0	67.31	37.68	0	0	62.32	27.17	0	0	72.83	28.02	0	0	71.98
NW_020868593.1-179922-6	0	92.86	7.14	0	0	100	0	0	0	92.31	7.69	0	0	83.61	16.39	0	0	98	2	0	0	100	0	0	0	95.35	4.65	0	0	100	0	0
NW_020868594.1-79971-16	0	3.33	0	96.67	0	5.32	0	94.68	0	1.72	0	98.28	0	4.62	0	95.38	0	1.85	0	98.15	0	0.74	0	99.26	0	4.17	0	95.83	0	6.06	0	93.94
NW_020868594.1-88584-12	0	7.14	0	92.86	0	0.81	0	99.19	0	5.17	0	94.83	0	2.58	0	97.42	0	0	0	100	0	0	0	100	0	3.26	0	96.74	0	2.82	0	97.18
NW_020868594.1-132786-15	0	0	10	90	0	0	11.15	88.85	0	0	6.67	93.33	0	0	6.44	93.56	0	0	13.33	86.67	0	0	11.9	88.1	0	0	7.55	92.45	0	0	6.84	93.16
NW_020868594.1-182714-13	100	0	0	0	100	0	0	0	100	0	0	0	100	0	0	0	94.83	5.17	0	0	91.52	8.48	0	0	94.12	5.88	0	0	96.85	3.15	0	0
NW_020868594.1-236354-16	14.29	0	0	85.71	7.18	0	0	92.82	10.71	0	0	89.29	3.96	0	0	96.04	8.33	0	0	91.67	8.42	0	0.35	91.23	10.87	0	0	89.13	6.61	0	0	93.39
NW_020868594.1-319080-5	0	4.55	0	95.45	0	24.3	0	75.7	0	10	0	90	0	4.44	0	95.56	0	4.17	0	95.83	0	26.96	0	73.04	0	7.95	0	92.05	0	20.51	0	79.49
NW_020868594.1-498125-1	0	0	0	100	0	0	0	100	0	0	0	100	0	0	0	100	0	0	0	100	0	0	0	100	0	1.92	0	98.08	0	1.98	0	98.02
NW_020868595.1-147972-13	0	3.57	0	96.43	0	15.09	0	84.91	0	6.9	0	93.1	0	10.84	0	89.16	0	1.79	0	98.21	0	3.1	0	96.9	0	5	0	95	0	6.42	0	93.58
NW_020868595.1-148086-9	0	19.23	80.77	0	0	34.55	65.45	0	0	14	86	0	0	16.28	83.72	0	0	7.14	92.86	0	0	3.74	95.72	0.53	0	7.95	92.05	0	0	9.68	90.32	0
NW_020868595.1-177092-6	3.57	0	0	96.43	4	0	0	96	6.9	0	0	93.1	1.25	0	0	98.75	3.45	0	0	96.55	2.5	0	0	97.5	4.81	0	0	95.19	9.52	0	0	90.48
NW_020868596.1-52612-26	0	0	3.85	96.15	0	0	3.57	96.43	0	0	6.25	93.75	0	0	8.09	91.91	0	0	7.69	92.31	0	0	12.5	87.5	0	0	7.78	92.22	0	0	6.37	93.63
NW_020868596.1-56568-6	4.17	95.83	0	0	5.59	94.41	0	0	10	90	0	0	11.76	88.24	0	0	5.36	94.64	0	0	5.26	94.74	0	0	7.29	92.71	0	0	10.4	89.6	0	0
NW_020868596.1-377730-3	0	0	100	0	0	0	100	0	0	0	100	0	0	0	100	0	6.9	0	93.1	0	12.5	0	87.5	0	4.9	0	95.1	0	8.8	0	91.2	0
NW_020868596.1-430443-13	0	0	100	0	5.43	0	94.57	0	18	0	82	0	8.62	0	91.38	0	7.41	0	92.59	0	4.17	0	95.83	0	9.57	0	90.43	0	9.33	0	90.67	0
NW_020868596.1-466775-6	3.85	0	96.15	0	4.26	0	95.74	0	3.7	0	96.3	0	14.77	0	85.23	0	3.57	0	96.43	0	7.28	0	92.72	0	3.06	0	96.94	0	3.95	0	96.05	0
NW_020868597.1-252444-16	0	7.14	0	92.86	0	9.93	0	90.07	0	12.96	0	87.04	0.85	23.73	0	75.42	0	10.71	0	89.29	0	5.85	0	94.15	0	9.18	0	90.82	0	11.19	0	88.81
NW_020868597.1-253840-3	0	0	6.67	93.33	0	0	4.8	95.2	0	0	6.67	93.33	0	0	6.01	93.99	0	0	5	95	0	0	3.54	96.46	0	0	3.77	96.23	0	0	3.34	96.66
NW_020868597.1-338451-1	0	0	100	0	0	0	100	0	0	0	100	0	0	0.75	99.25	0	0	0	100	0	0	0	100	0	0	1.96	98.04	0	0	5.45	94.55	0
NW_020868597.1-450555-24	0	3.85	0	96.15	0	10	0	90	0	6.25	0	93.75	0	11.39	0	88.61	0	1.85	0	98.15	0	5.34	0	94.66	0	4.44	0	95.56	0	4.83	0	95.17
NW_020868599.1-192056-22	50	0	50	0	45.17	0	54.83	0	48.28	0	51.72	0	46.58	0	53.42	0	70.69	0	29.31	0	70.78	0	29.22	0	64.42	0	35.58	0	70.87	0	29.13	0
NW_020868599.1-250186-5	93.33	6.67	0	0	88.51	11.49	0	0	96.67	3.33	0	0	96.44	3.11	0	0.44	98.33	1.67	0	0	97.37	2.63	0	0	98.11	1.89	0	0	96.9	3.1	0	0
NW_020868602.1-57837-23	0	0	34.62	65.38	0	0	34.11	65.89	0	0	35.71	64.29	0	0	37.31	62.69	0	0	21.43	78.57	0	0	29.26	70.74	0	0	26	74	0	0.09	25.5	74.41
NW_020868602.1-69419-25	0	0	0	100	0	0	0	100	0	0	0	100	0	0	0	100	8.62	0	0	91.38	5.16	0	0	94.84	4.81	0	0	95.19	5.26	0	0	94.74
NW_020868602.1-152489-5	0	83.33	0	16.67	0	83.73	0	16.27	0	90.74	0	9.26	0	87.5	0	12.5	0	89.66	0	10.34	0	88.68	0	11.32	0	90.82	0	9.18	0	88.29	0	11.71
NW_020868602.1-386928-14	0	0	100	0	0	0	100	0	0	0	100	0	0	0	100	0	0	0	100	0	0	0	100	0	0	0	99.06	0.94	0	0	100	0
NW_020868602.1-490270-26	27.27	0	0	72.73	28	0	0	72	20.83	0	0	79.17	37.84	0	0	62.16	10.42	0	0	89.58	19.44	0	0	80.56	11.63	0	0	88.37	29.23	0	0	70.77
NW_020868602.1-508565-12	0	7.69	0	92.31	0	0	0	100	0	3.7	0	96.3	0	3.27	0	96.73	0	3.57	0	96.43	0	0	0	100	0	2.33	0	97.67	0	14.04	0	85.96
NW_020868602.1-524862-24	26.67	0	0	73.33	30.8	0	0.11	69.09	30	0	0	70	38.18	0	0	61.82	35	0	0	65	44.37	0	0	55.63	38.68	0	0	61.32	45.21	0	0	54.79
NW_020868603.1-14814-12	0	90	10	0	0	89.55	10.45	0	0	92.59	7.41	0	0	91.16	8.16	0.68	0	90.38	9.62	0	0	75.31	24.69	0	0	87.23	12.77	0	0	78.42	21.58	0
NW_020868604.1-21041-23	0	80	0	20	0.29	90.99	0	8.72	0	87.93	0	12.07	0	90.41	0	9.59	0	82.76	0	17.24	0	86.33	0	13.67	0	84.69	0	15.31	0	88.22	0	11.78
NW_020868604.1-48229-22	0	95.45	0	4.55	0	96.15	0	3.85	0	95.45	0	4.55	0	84.62	0	15.38	0	97.92	0	2.08	0	93.41	0	6.59	0	97.73	0	2.27	0	95.83	0	4.17
NW_020868604.1-97553-9	0	93.33	0	6.67	0	93.82	0	6.18	0	90	0	10	0	91.17	0	8.83	0	95	0	5	0	93.94	0	6.06	0	94.34	0	5.66	0	93.56	0	6.44
NW_020868604.1-138441-4	0	0	100	0	0	0	100	0	0	0	100	0	0	0	100	0	0	6.67	93.33	0	0	6.08	93.92	0	0	3.77	96.23	0	0	4.44	95.56	0
NW_020868604.1-175412-21	0	0	0	100	0	0	0	100	0	0	0	100	0	0	0	100	0	8.62	0	91.38	0	11.21	0.43	88.36	0	4.81	0	95.19	0	7.39	0	92.61
NW_020868604.1-323354-21	0	0	17.86	82.14	0	0	15.28	84.72	0	0	14.29	85.71	0	0	8.7	91.3	0	0	9.26	90.74	0	0	20.88	79.12	0	0	12	88	0	1.03	22.68	76.29
NW_020868605.1-199158-1	0	96.67	0	3.33	0.74	96.32	0	2.94	0	92.86	0	7.14	0	88.73	0	11.27	0	96.43	0	3.57	0.86	93.97	0	5.17	0	96.08	0	3.92	0	95.6	0	4.4
NW_020868605.1-303274-7	0	100	0	0	0	100	0	0	0	100	0	0	0	95.34	0	4.66	0	100	0	0	0	98.52	0	1.48	0	100	0	0	0	98.69	0	1.31
NW_020868605.1-375355-25	0	0	0	100	0	0	0	100	0	0	0	100	0	0	0	100	5.36	0	0	94.64	4.15	0	0	95.85	3.06	0	0	96.94	2.42	0	0	97.58
NW_020868606.1-15072-4	0	0	0	100	0	0	0	100	0	0	0	100	0	0	0	100	0	7.69	0	92.31	0	11.48	0	88.52	0	8.89	0	91.11	0	8.16	0	91.84
NW_020868606.1-151215-22	3.85	0	0	96.15	6.46	0	0	93.54	5.56	0	0	94.44	4.58	0	0	95.42	1.79	0	0	98.21	0.87	0	0	99.13	3	0	0	97	2.61	0	0	97.39
NW_020868606.1-180007-26	0	6.67	0	93.33	0	7.35	0	92.65	0	5.56	0	94.44	0	3.69	0	96.31	0	6	0	94	0	6.45	0	93.55	0	5.32	0	94.68	0	9.18	0	90.82
NW_020868606.1-233280-3	0	0	100	0	0	1.23	91.36	7.41	0	0	94.64	5.36	0	0	83.51	16.49	0	0	96.3	3.7	0	0	90.52	9.48	0	0	96.88	3.12	0	0	96.55	3.45
NW_020868606.1-255282-9	0	100	0	0	0	100	0	0	0	98.08	0	1.92	0	90	0	10	0	100	0	0	0	97.71	0	2.29	0	98.96	0	1.04	0	98	0	2
NW_020868606.1-397727-24	0	100	0	0	0	100	0	0	0	100	0	0	0	100	0	0	0	100	0	0	0	100	0	0	0	98.94	1.06	0	0	100	0	0
NW_020868606.1-582159-24	0	0	0	100	0	0	0	100	0	0	0	100	0	0	0	100	0	1.67	0	98.33	0	2.34	0	97.66	0	0.94	0	99.06	0	1.56	0.52	97.92
NW_020868606.1-605762-1	4.17	95.83	0	0	13.79	86.21	0	0	2	98	0	0	10.69	89.31	0	0	1.85	98.15	0	0	1.85	98.15	0	0	1.06	98.94	0	0	5.08	94.92	0	0
NW_020868606.1-608110-12	0	0	14.29	85.71	0	0	18.84	81.16	0	0	14.58	85.42	0	0	9.8	90.2	0	0	20.37	79.63	0	0	24.8	75.2	0	0	17.78	82.22	0	0	13.73	86.27
NW_020868607.1-522683-23	0	83.33	0	16.67	0	76.9	0	23.1	0	83.33	0	16.67	0	73.44	0	26.56	0	75	0	25	0	63.1	0	36.9	0	75.47	0	24.53	0	63.58	0	36.42
NW_020868607.1-688304-25	90	0	10	0	88.7	0	11.3	0	87.93	0	12.07	0	81.62	0	18.38	0	95	0	5	0	93.95	0	6.05	0	93.14	0	6.86	0	91.67	0	8.04	0.3
NW_020868607.1-690640-12	0	0	100	0	0	0	99.79	0.21	0	0	100	0	0	0	100	0	0	0	100	0	0	0	100	0	0	0	98.04	1.96	0	0	95.31	4.69
NW_020868607.1-693028-25	0	100	0	0	0	100	0	0	0	100	0	0	0	100	0	0	0	96.15	0	3.85	0	90.78	0	9.22	0	96.74	0	3.26	0	95.76	0	4.24
NW_020868607.1-962989-8	0	0	0	100	0	0	0	100	0	0	0	100	0	0	0	100	0	0	0	100	0	0	0	100	0	0	0	100	0	0	0	100
NW_020868607.1-1001036-13	100	0	0	0	98.8	0	0	1.2	100	0	0	0	100	0	0	0	98.08	0	0	1.92	99.29	0	0	0.71	97.87	0	0	2.13	92.5	0	0	7.5
NW_020868607.1-1003830-9	0	100	0	0	0	100	0	0	0	100	0	0	0	100	0	0	0	100	0	0	0	99.01	0	0.99	0	98.96	0	1.04	0	98.1	0	1.9
NW_020868607.1-1068805-27	3.57	0	0	96.43	0.75	0	0	99.25	3.57	0	0	96.43	1.29	0	0	98.71	2	0	0	98	2.59	0	0	97.41	4.35	0	0	95.65	4.03	0.81	0	95.16
NW_020868608.1-10249-21	83.33	0	16.67	0	82.05	0	17.95	0	82.76	0	17.24	0	76.88	0	23.12	0	72.41	0	27.59	0	78.62	0	21.38	0	78.85	0	21.15	0	78.96	0	21.04	0
NW_020868608.1-52652-1	100	0	0	0	100	0	0	0	100	0	0	0	100	0	0	0	100	0	0	0	100	0	0	0	100	0	0	0	100	0	0	0
NW_020868608.1-63406-7	0	0	0	100	0	0	0	100	0	0	0	100	0	0	0	100	3.7	0	0	96.3	6.14	0	0	93.86	2.13	0	0	97.87	0	0	0	100
NW_020868609.1-9961-13	0	0	100	0	0	0	100	0	0	0	100	0	0	0	100	0	0	3.57	96.43	0	0	3.95	96.05	0	0	2	98	0	0	4.83	95.17	0
NW_020868610.1-1068-14	0	100	0	0	0	100	0	0	0	100	0	0	0	100	0	0	7.41	92.59	0	0	15.27	84.73	0	0	6.25	93.75	0	0	8.39	91.61	0	0
NW_020868611.1-175899-8	0	0	7.69	92.31	0	0	6.82	93.18	0	0	9.62	90.38	0	0	15.29	84.71	0	0	4.17	95.83	0	0	6.38	93.62	0	0	5.32	94.68	0	0	9.26	90.74
NW_020868611.1-275702-27	0	0	100	0	0	0	100	0	0	0	100	0	0	0	100	0	0	0	93.1	6.9	0	0	93.82	6.18	0	0	96.08	3.92	0	0	97.38	2.62
NW_020868611.1-342589-3	89.29	0	10.71	0	75.27	0	24.73	0	92.86	0	7.14	0	87.39	0	12.61	0	95	0	5	0	95.45	0	4.55	0	96.08	0	3.92	0	91.18	0	8.82	0
NW_020868611.1-367379-4	0	10.71	0	89.29	0	10.79	0	89.21	0	8.62	0	91.38	0	5.16	0	94.84	0	5	0	95	0	1.71	0	98.29	0	4.81	0	95.19	0	5.48	0	94.52
NW_020868611.1-559793-12	0	78.57	0	21.43	0	77.88	0	22.12	0	72.22	0	27.78	0	50.85	0	49.15	0	70.37	0	29.63	0	71.43	0	28.57	0	70	0	30	0	70.19	0.21	29.61
NW_020868611.1-560440-14	0	100	0	0	0	100	0	0	0	100	0	0	0	100	0	0	7.14	92.86	0	0	5.71	94.29	0	0	4	96	0	0	3.67	96.33	0	0
NW_020868611.1-604848-8	0	100	0	0	0	100	0	0	0	100	0	0	0	100	0	0	3.45	96.55	0	0	3.78	96.22	0	0	1.96	98.04	0	0	3.62	96.38	0	0
NW_020868611.1-671166-26	0	79.17	0	20.83	0	58.46	0	41.54	0	71.74	0	28.26	0	46.67	0	53.33	0	76.09	0	23.91	0	58.62	0	41.38	0	72.62	0	27.38	0	57.05	0	42.95
NW_020868611.1-688230-14	83.33	0	0	16.67	91.53	0	0	8.47	81.67	0	0	18.33	93.07	0	0	6.93	76.67	0	0	23.33	81.42	0	0	18.58	77.88	0	0	22.12	85.34	0	0	14.66
NW_020868612.1-20234-9	0	100	0	0	0	100	0	0	0	100	0	0	0	100	0	0	0	100	0	0	0	100	0	0	0	98	0	2	0	98.1	0	1.9
NW_020868612.1-34323-21	0	3.85	0	96.15	0	7.41	0	92.59	0	7.14	0	92.86	0	15.38	0	84.62	0	9.62	0	90.38	0	16.9	0	83.1	0	6.38	0	93.62	0	4.38	0	95.62
NW_020868612.1-167245-13	0	0	0	100	0	0	0	100	0	0	4	96	0	0	8.06	91.94	0	0	3.85	96.15	0	0	1.52	98.48	0	0	2.17	97.83	0	0	4.67	95.33
NW_020868613.1-125378-24	0	100	0	0	0	92.55	0	7.45	0	100	0	0	0	95.35	0	4.65	0	100	0	0	0.74	98.53	0	0.74	0	97.67	0	2.33	0	93.41	0	6.59
NW_020868613.1-127634-9	0	0	100	0	0	0	100	0	0	0	100	0	0	0	99.44	0.56	5.56	0	94.44	0	6.25	0	92.86	0.89	3	0	97	0	3.55	0	96.45	0
NW_020868613.1-169469-8	3.57	0	0	96.43	5.67	0	0	94.33	3.45	0	0	96.55	5.24	0	0	94.76	1.67	0	0	98.33	1.46	0	0	98.54	4.81	0	0	95.19	3.32	0	0	96.68
NW_020868613.1-203349-14	6.67	0	93.33	0	5.72	0	94.28	0	5	0	95	0	4.15	0	95.47	0.38	1.67	0	98.33	0	1.29	0	98.71	0	5.66	0	94.34	0	6.7	0	93.3	0
NW_020868613.1-300742-24	0	6.67	0	93.33	0	5.67	0	94.33	0	8.33	0	91.67	0	9.66	0	90.34	0	3.33	0	96.67	0	0.9	0	99.1	0	4.72	0	95.28	0	4.79	0	95.21
NW_020868615.1-60047-4	0	95.83	0	4.17	0	78.26	0	21.74	0	94	0	6	0	89.89	0	10.11	0	95.83	0	4.17	0	95.74	0	4.26	0	96.59	0	3.41	0	90.91	0	9.09
NW_020868615.1-231485-16	0	0	0	100	0	0	0	100	0	0	0	100	0	0	0	100	0	10	0	90	0	14.77	0	85.23	0	6	0	94	0	7.16	0	92.84
NW_020868615.1-308938-2	96.43	0	0	3.57	95.45	0	0	4.55	96.3	0	0	3.7	94.65	0	0	5.35	91.07	0	0	8.93	87.74	0	0	12.26	93.75	0	0	6.25	96.98	0	0	3.02
NW_020868615.1-330207-25	0	0	0	100	0	0	0	100	0	0	0	100	0	0	0	100	0	0	5.36	94.64	0	0	8.62	91.38	0	0	3.06	96.94	0	0.47	1.42	98.1
NW_020868615.1-374407-1	0	0	0	100	0	7.55	0	92.45	0	0	0	100	0	8.7	0	91.3	0	5.17	0	94.83	0	8.33	0	91.67	0	3.12	0	96.88	0	2.68	0	97.32
NW_020868615.1-593355-15	0	100	0	0	0	100	0	0	0	100	0	0	0	100	0	0	0	100	0	0	0	100	0	0	0	99.04	0	0.96	0	99.4	0	0.6
NW_020868616.1-153646-26	0	100	0	0	0	100	0	0	0	100	0	0	0	99.44	0	0.56	0	100	0	0	0	100	0	0	0	100	0	0	0	100	0	0
NW_020868616.1-158086-16	0	0	0	100	0	0	0	100	0	0	0	100	0	0	0	100	0	0	0	100	0	0	0	100	0.94	0	0	99.06	0.48	0	0	99.52
NW_020868616.1-159644-23	3.57	0	96.43	0	6.18	0	93.82	0	3.57	0	96.43	0	11.7	0	88.3	0	1.85	0	98.15	0	4.6	0	95.4	0	3.06	0	96.94	0	6.15	0	93.85	0
NW_020868616.1-159847-22	0	0	0	100	0	0	0	100	0	0	0	100	0	0	0	100	0	0	0	100	0	0	0	100	0	1.22	0	98.78	0	1.79	0	98.21
NW_020868616.1-171796-4	96.67	0	0	3.33	96.5	0	0.7	2.8	93.33	0	0	6.67	89.67	0	0	10.33	96.67	0	0	3.33	99.25	0	0	0.75	96.23	0	0	3.77	91.87	0	0	8.13
NW_020868616.1-387726-5	0	0	91.67	8.33	0	0	70.67	29.33	0	0	88.89	11.11	0	0	81.93	18.07	0	0	75.93	24.07	0	0	67.11	32.89	0	0	79.79	20.21	0	0	58.88	41.12
NW_020868616.1-463554-7	4.55	0	95.45	0	21.92	0	78.08	0	4.17	0	95.83	0	7.14	0	92.86	0	2.5	0	97.5	0	10.45	0	89.55	0	2.44	0	97.56	0	9.09	0	90.91	0
NW_020868616.1-466476-27	13.33	0	86.67	0	11.88	0	88.12	0	10.34	0	89.66	0	7.16	0	92.84	0	19.64	0	80.36	0	11.05	0	88.95	0	12.75	0	87.25	0	7.36	0	92.64	0
NW_020868617.1-125281-15	14.29	0	85.71	0	26.2	0	73.8	0	16.07	0	83.93	0	11.76	0	88.24	0	8	0	92	0	10.51	0	89.49	0	9.57	0	90.43	0	21.65	0	78.35	0
NW_020868618.1-32317-2	0	0	0	100	0	0	0	100	0	0	0	100	0	0	0	100	0	0	0	100	0	0	0	100	0	0	0	100	0	0	0	100
NW_020868619.1-4368-2	0	0	0	100	0	0	4.17	95.83	0	0	1.79	98.21	0	0	0.44	99.56	0	0	0	100	0	0	0.2	99.8	0	0	1.96	98.04	0	0	0.23	99.77
NW_020868619.1-33924-27	10.71	89.29	0	0	5.53	94.47	0	0	7.14	92.86	0	0	11.24	88.76	0	0	3.7	96.3	0	0	10.3	89.39	0	0.3	7.14	92.86	0	0	8.01	91.99	0	0
NW_020868619.1-150405-7	100	0	0	0	100	0	0	0	100	0	0	0	100	0	0	0	100	0	0	0	100	0	0	0	100	0	0	0	100	0	0	0
NW_020868619.1-172871-7	0	0	0	100	0	0.37	0	99.63	0	0	0	100	0	5.82	0	94.18	0	0	0	100	0	0	0	100	0	1	0	99	0	5.04	0	94.96
NW_020868619.1-206396-8	0	86.67	0	13.33	0	85.19	0.37	14.44	0	85	0	15	0	87.5	0	12.5	0	91.67	0	8.33	0	94.12	0	5.88	0	91.51	0	8.49	0	88.65	0	11.35
NW_020868622.1-46271-14	0	0	100	0	0	0	100	0	0	0	100	0	0	0	100	0	0	0	88.33	11.67	0	0	91.41	8.59	0	0	92.31	7.69	0	0	94.02	5.98
NW_020868623.1-150917-25	10	0	90	0	4.22	0	95.78	0	8.33	0	91.67	0	4.28	0	95.72	0	3.33	0	96.67	0	1.6	0	98.4	0	4.72	0	95.28	0	4.81	0	95.19	0
NW_020868624.1-22307-27	0	100	0	0	0	100	0	0	0	100	0	0	0	100	0	0	0	96.15	3.85	0	0	94.59	5.41	0	0	97.87	2.13	0	0	91.58	8.42	0
NW_020868624.1-149101-23	0	100	0	0	0	100	0	0	0	100	0	0	0	100	0	0	0	95.45	0	4.55	0	94.38	0	5.62	0	96.51	0	3.49	0	91.14	0	8.86
NW_020868624.1-631228-23	0	0	6.67	93.33	0	0	2.31	97.69	0	0	8.62	91.38	0	0	12.95	87.05	0	0	3.57	96.43	0	0	11.37	88.63	0	0	8.82	91.18	0	0	15.43	84.57
NW_020868624.1-643764-23	0	100	0	0	0	100	0	0	0	100	0	0	0	100	0	0	0	96.3	0	3.7	0	97.02	0	2.98	0	98	0	2	0	96.25	0	3.75
NW_020868624.1-668190-6	21.43	0	78.57	0	24.25	0	75.75	0	13.79	0	86.21	0	21.6	0	78.4	0	20	0	80	0	19.17	0	80.83	0	14.42	0	85.58	0	14.32	0	85.68	0
NW_020868624.1-685837-25	0	0	0	100	0	0.34	0.34	99.32	0	0	0	100	0	0	0	100	0	0	0	100	0	0	0	100	1.89	0	0	98.11	1.88	0	0	98.12
NW_020868624.1-726600-3	0	100	0	0	0	100	0	0	0	100	0	0	0	100	0	0	0	100	0	0	0	100	0	0	0	100	0	0	0	100	0	0
NW_020868624.1-1029563-24	46.43	0	53.57	0	60	0	40	0	46.55	0	53.45	0	57.02	0	42.98	0	42.86	0	57.14	0	44.32	0	55.68	0	50.98	0	49.02	0	63.48	0	36.52	0
NW_020868624.1-1041692-13	0	100	0	0	7.69	92.31	0	0	4	96	0	0	0.97	99.03	0	0	4	96	0	0	8.18	91.82	0	0	5.56	94.44	0	0	5.67	94.33	0	0
NW_020868626.1-174111-2	0	0	100	0	0	0	100	0	0	0	100	0	0	0	100	0	6.9	0	93.1	0	10.84	0	89.16	0	3.85	0	96.15	0	2	0	98	0
NW_020868627.1-146395-13	100	0	0	0	100	0	0	0	100	0	0	0	100	0	0	0	100	0	0	0	100	0	0	0	100	0	0	0	100	0	0	0
NW_020868627.1-289110-27	0	0	0	100	0	0	0	100	0	0	0	100	0	0	0	100	0	0	5.17	94.83	0	0	6.38	93.62	0	0	3.92	96.08	0	0	5.92	94.08
NW_020868628.1-88250-27	0	7.69	92.31	0	0	1.69	97.46	0.85	0	7.69	92.31	0	0	4.42	95.58	0	0	18.75	81.25	0	0	12.79	87.21	0	0	13.04	86.96	0	0	5.29	94.71	0
NW_020868628.1-103288-27	3.57	0	0	96.43	8.4	0	0	91.6	3.7	0	0	96.3	7.19	0	0	92.81	1.85	0	0	98.15	3.21	0	0	96.79	2.04	0	0	97.96	14.49	0	0	85.51
NW_020868628.1-155283-26	0	83.33	0	16.67	0	82	0.12	17.88	0	80	0	20	0	69.65	0	30.35	0	86.67	0	13.33	0	84.31	0	15.69	0	81.13	0	18.87	0.22	78.63	0	21.15
NW_020868628.1-598288-8	0	0	0	100	1.49	0	0	98.51	0	0	0	100	4.9	0	0	95.1	4	0	0	96	8.33	0	0	91.67	2.17	0	0	97.83	2.14	0	0	97.86
NW_020868628.1-857450-2	11.54	0	88.46	0	5.45	0	94.55	0	16.07	0	83.93	0	15.3	0	84.7	0	29.31	0	70.69	0	18.25	0	81.75	0	19.61	0	80.39	0	5.38	0	94.62	0
NW_020868628.1-936828-13	0	14.29	0	85.71	0	15.56	0	84.44	0	10.71	0	89.29	0	8.11	0	91.89	0	7.69	0	92.31	0	10	0	90	0	12.5	0	87.5	0	9.09	0	90.91
NW_020868628.1-987079-1	93.33	0	0	6.67	96.77	0	0	3.23	90	0	0	10	84.63	0	0	15.37	86.67	0	0	13.33	93.51	0	0	6.49	86.79	0	0	13.21	93.54	0	0.1	6.36
NW_020868628.1-1073324-3	21.43	0	0	78.57	10.96	0	0.22	88.82	15.52	0	0	84.48	12.81	0	0	87.19	8.93	0	0	91.07	7.06	0	0	92.94	10	0	0	90	5.17	0	0	94.83
NW_020868628.1-1120460-1	8.33	91.67	0	0	9.52	90.48	0	0	4.35	95.65	0	0	19.38	80.62	0	0	0	100	0	0	2.9	97.1	0	0	2.27	97.73	0	0	2.62	97.38	0	0
NW_020868630.1-32719-3	0	91.67	0	8.33	0	92.68	0	7.32	0	91.3	0	8.7	0	89.51	0	10.49	0	97.83	0	2.17	0	96.8	0	3.2	0	95.35	0	4.65	0	96	0	4
NW_020868630.1-53530-22	0	3.33	0	96.67	0	9.8	0	90.2	0	7.41	0	92.59	0	2.92	0	97.08	0	3.57	0	96.43	0	2.26	0	97.74	0	4.17	0	95.83	0	5.61	0	94.39
NW_020868630.1-111286-13	0	0	96.15	3.85	0	0	74.19	25.81	0	0	96.3	3.7	0	0	96.18	3.82	0	0	94.23	5.77	0	0	97.44	2.56	0	0	96.67	3.33	0	0	84.38	15.62
NW_020868630.1-160632-12	0	71.43	0	28.57	0	67.79	0	32.21	0	74.07	0	25.93	0	71.28	0	28.72	0	75.93	0	24.07	0	63.64	0	36.36	0	74.49	0	25.51	0	74.86	0	25.14
NW_020868630.1-180387-22	10	0	90	0	10.61	0	89.39	0	8.62	0	91.38	0	9.64	0	90.36	0	3.57	0	96.43	0	1.33	0	98.67	0	5.88	0	94.12	0	6.02	0	93.98	0
NW_020868631.1-48761-2	0	100	0	0	0	100	0	0	0	100	0	0	0	100	0	0	3.57	96.43	0	0	2.13	96.81	0	1.06	2	98	0	0	4.58	95.42	0	0
NW_020868631.1-70432-4	0	92.86	0	7.14	0	91.6	0	8.4	0	91.07	0	8.93	0	87.36	0	12.64	0	96.43	0	3.57	0.43	94.44	0	5.13	0	93.75	0	6.25	0	85.58	0	14.42
NW_020868631.1-322003-3	33.33	0	0	66.67	21.94	0	0	78.06	31.48	0	0	68.52	33.89	0	0	66.11	24.07	0	0	75.93	25.89	0.35	0	73.76	19	0	0	81	20.34	0	0	79.66
NW_020868631.1-436275-27	0	0	0	100	0	0	0	100	0	0	0	100	0	0	0	100	0	3.45	0	96.55	0	0.74	0	99.26	0	2.94	0	97.06	0	0	0	100
NW_020868631.1-482122-3	0	0	0	100	0	0	0	100	0	0	0	100	0	0	0	100	1.72	0	0	98.28	12.57	0	0	87.43	2.88	0	0	97.12	5.65	0	0	94.35
NW_020868634.1-149649-22	6.67	93.33	0	0	2.83	97.17	0	0	5	95	0	0	1.22	98.78	0	0	9.26	90.74	0	0	9.03	90.97	0	0	9.18	90.82	0	0	3	97	0	0
NW_020868634.1-157080-5	0	0	0	100	0	0	0	100	0	0	0	100	0	0	0	100	0	0	0	100	0	0	0	100	0	0	0	100	0	0	0	100
NW_020868634.1-245956-2	0	6.67	0	93.33	0	11.57	0	88.43	0	8.62	0	91.38	0.88	4.42	0	94.69	0	1.72	0	98.28	0	5.03	0	94.97	0	4.81	0	95.19	0	6.72	0	93.28
NW_020868635.1-18950-1	0	100	0	0	0	100	0	0	0	100	0	0	0	100	0	0	0	96.67	0	3.33	0	97.11	0.29	2.6	0	98.11	0	1.89	0	98.55	0	1.45
NW_020868635.1-54468-3	0	0	100	0	0	0	100	0	0	0	100	0	0	0	100	0	6.67	0	93.33	0	10.06	0	89.94	0	4.72	0	95.28	0	5.95	0	94.05	0
NW_020868635.1-120768-1	0	40.91	59.09	0	0	5	95	0	0	35.71	64.29	0	0	33.13	66.87	0	0	43.18	56.82	0	0	12.07	87.93	0	0	38.75	61.25	0	0	18.75	81.25	0
NW_020868635.1-132952-22	0	0	0	100	0	2.17	0	97.83	0	0	0	100	0	0	0	100	5.77	0	0	94.23	1.63	0	0	98.37	3.33	0	0	96.67	4.23	0	0	95.77
NW_020868635.1-185544-23	0	20	80	0	0	10.93	89.07	0	0	18.97	81.03	0	0	15.09	84.91	0	0	16.07	83.93	0	0	8.27	91.73	0	0	14.71	85.29	0	0	5.26	94.74	0
NW_020868636.1-24219-22	96.43	0	3.57	0	88.89	0	11.11	0	96.15	0	3.85	0	95.07	0	4.93	0	96.43	0	3.57	0	95.77	0	4.23	0	91.84	0	8.16	0	91.6	0	8.4	0
NW_020868636.1-40215-24	0	10	0	90	0	12.87	0	87.13	0	12.07	0	87.93	0	13.64	0	86.36	0	12.5	0	87.5	0	13.61	0	86.39	0	11.76	0	88.24	0	9.38	0	90.62
NW_020868636.1-67839-14	0	0	0	100	0	0	0	100	0	0	0	100	0	0	0	100	0	0	0	100	2.86	0	0	97.14	0	0	0	100	0	0	0	100
NW_020868636.1-194698-8	0	100	0	0	0	100	0	0	0	100	0	0	0	100	0	0	0	96.43	3.57	0	0	99.44	0.56	0	0	97.92	2.08	0	0	96.93	3.07	0
NW_020868637.1-4164-27	0	100	0	0	0	98.39	0	1.61	0	100	0	0	0	100	0	0	0	82	0	18	0	76.61	0	23.39	0	86.96	0	13.04	0	81.93	0	18.07
NW_020868637.1-10702-9	0	25	0	75	0	25.29	0	74.71	0	27.78	0	72.22	0	32.16	0	67.84	0	16.07	0	83.93	0	17.37	0	82.63	0	27.55	0	72.45	0	27.03	0	72.97
NW_020868637.1-628753-13	6.67	0	0	93.33	9.74	0	0	90.26	6.9	0	0	93.1	9.96	0	0	90.04	7.14	0	0	92.86	10.44	0	0	89.56	6.86	0	0	93.14	8.04	0	0	91.96
NW_020868637.1-640581-26	0	91.67	0	8.33	0	83.61	0	16.39	0	84	0	16	0	85.19	0	14.81	0	92.59	0	7.41	0	93.71	0	6.29	0	88.3	0	11.7	0	92.96	0	7.04
NW_020868637.1-715814-6	95.83	0	4.17	0	90.57	0	9.43	0	92	0	8	0	89.8	0	10.2	0	92.31	0	7.69	0	91.56	0	8.44	0	93.62	0	6.38	0	89.73	0	10.27	0
NW_020868637.1-725635-24	0	0	100	0	0	0	100	0	0	0	100	0	0	0	100	0	1.67	0	98.33	0	0.4	0	99.6	0	2.83	0	97.17	0	1.8	0	98.2	0
NW_020868637.1-753825-2	26.67	0	73.33	0	33.82	0	66.18	0	25	0	75	0	20.53	0	79.47	0	13.33	0	86.67	0	14.89	0	85.11	0	15.38	0	84.62	0	16.3	0	83.7	0
NW_020868637.1-804522-2	7.14	0	92.86	0	11.76	0	88.24	0	5.36	0	94.64	0	8.55	0	91.45	0	3.57	0	96.43	0	7.69	0	92.31	0	3	0	97	0	4.35	0	95.65	0
NW_020868637.1-926451-14	0	0	100	0	0	0	100	0	0	0	100	0	0	0	100	0	0	0	100	0	0	0	100	0	0	0	100	0	0	0	100	0
NW_020868637.1-957554-15	0	0	0	100	0	0	0	100	0	0	0	100	0	0	0	100	3.45	0	0	96.55	4.88	0	0	95.12	1.96	0	0	98.04	0.98	0	0	99.02
NW_020868637.1-1073412-2	76.92	0	23.08	0	60.4	0	39.6	0	81.48	0	18.52	0	73.78	0	26.22	0	67.24	0	32.76	0	67.92	0	32.08	0	71	0	29	0	69.76	0	30.24	0
NW_020868638.1-61247-6	0	0	100	0	0	0	100	0	0	0	100	0	0	0	100	0	0	0	100	0	0	0	100	0	0	0	100	0	0	0	100	0
NW_020868639.1-58804-21	88.46	0	11.54	0	92.86	0	7.14	0	85.71	0	14.29	0	92.42	0	7.58	0	94.64	0	5.36	0	92.75	0	7.25	0	92	0	8	0	91.02	0	8.98	0
NW_020868639.1-82299-6	0	100	0	0	0	100	0	0	0	100	0	0	0	100	0	0	0	100	0	0	0	100	0	0	0	100	0	0	0	100	0	0
NW_020868639.1-100553-2	0	0	92.31	7.69	0	0	91.87	8.13	0	0	89.58	10.42	0	0	88.05	11.95	0	0	95.65	4.35	0	0	82.31	17.69	0	0	94.44	5.56	0	0	94.44	5.56
NW_020868639.1-281825-5	0	7.14	0	92.86	0	0	0	100	0	9.26	0	90.74	0	8.27	0	91.73	0	5.17	0	94.83	0	1.14	0	98.86	0	6.12	0	93.88	0	3.7	0	96.3
NW_020868639.1-308189-21	96.43	0	3.57	0	97.58	0	2.42	0	96.43	0	3.57	0	94.37	0	5.63	0	98.28	0	1.72	0	97.44	0	2.56	0	95.92	0	4.08	0	94.56	0	5.44	0
NW_020868639.1-335761-23	0	0	0	100	0	0.43	0	99.57	0	0	0	100	0	0	0	100	0	0	0	100	0	0.21	0	99.79	0	0.96	0	99.04	0	1.79	0	98.21
NW_020868639.1-454106-22	3.33	96.67	0	0	1.11	98.89	0	0	3.33	96.67	0	0	3.04	96.96	0	0	3.33	96.67	0	0	1.81	98.19	0	0	2.83	97.17	0	0	3.06	96.94	0	0
NW_020868639.1-471736-5	35.71	64.29	0	0	27.27	72.73	0	0	40.38	59.62	0	0	29.81	70.19	0	0	38.89	61.11	0	0	31.37	68.63	0	0	38.3	61.7	0	0	36.59	63.41	0	0
NW_020868639.1-492492-2	0	100	0	0	0	100	0	0	0	95.83	0	4.17	0	82.86	0	17.14	0	98.15	0	1.85	0	97.24	0	2.76	0	97.87	0	2.13	0	93.41	0	6.59
NW_020868639.1-535155-27	0	46.67	0	53.33	0	42.24	0	57.76	0	38.33	0	61.67	0	27.51	0	72.49	0	40	0	60	0	37.7	0	62.3	0	34.91	0	65.09	0	27.64	0	72.36
NW_020868639.1-605161-22	0	83.33	0	16.67	0	82.06	0	17.94	0	83.33	0	16.67	0	84.47	0	15.53	0	83.33	0	16.67	0	87.87	0	12.13	0	81.13	0	18.87	0	77.63	0	22.37
NW_020868640.1-122663-9	10	0	90	0	6.25	0	93.75	0	11.67	0	88.33	0	25.88	0	74.12	0	6.9	0	93.1	0	5.41	0	94.59	0	6.86	0	93.14	0	7.73	0	92.27	0
NW_020868640.1-130691-26	0	0	100	0	0.4	0	99.6	0	0	0	100	0	0	0	100	0	3.45	0	96.55	0	11.59	0	88.41	0	1.92	0	98.08	0	3.48	0	96.52	0
NW_020868640.1-286424-21	75	0	0	25	88.08	0	0	11.92	75	0	0	25	79.72	0	0	20.28	81.25	0	0	18.75	81.75	0	0	18.25	78.26	0	0	21.74	91.01	0	0	8.99
NW_020868640.1-894766-1	0	100	0	0	0	98.75	0	1.25	0	100	0	0	0	99.27	0	0.73	0	96.43	0	3.57	0	93.33	0	6.67	0	98	0	2	0	96.48	0.7	2.82
NW_020868640.1-1188241-14	0	93.33	0	6.67	0	93.94	0	6.06	0	93.33	0	6.67	0	95.49	0	4.51	0	98.21	0	1.79	0	100	0	0	0	94	0	6	0	97.49	0	2.51
NW_020868641.1-33611-12	0	0	0	100	0	0	0	100	0	0	0	100	0	0	0	100	0	0	0	100	0	0	0	100	0	1.06	0	98.94	0	0.99	0	99.01
NW_020868641.1-35334-14	0	0	0	100	0	0	0	100	0	0	0	100	0	0	0	100	0	0	0	100	0	0	0	100	0	0	0	100	0	0	0	100
NW_020868641.1-82047-6	0	0	0	100	0	0	0	100	0	0	0	100	0	0	0	100	0	0	0	100	0	0	0	100	0	1.16	0	98.84	0	0	0	100
NW_020868641.1-89870-13	11.54	0	0	88.46	17.18	0	0	82.82	12.96	0	0	87.04	7.89	0	0	92.11	8.93	0	0	91.07	9.74	0	0	90.26	13.27	0	0	86.73	15	0	0	85
NW_020868641.1-111815-13	85.71	0	0	14.29	85.25	0	0	14.75	93.1	0	0	6.9	85.98	0	0	14.02	90.38	0	0	9.62	89.06	0	0	10.94	92.86	0	0	7.14	93.19	0	0	6.81
NW_020868641.1-291531-12	91.67	0	0	8.33	89.55	0	0	10.45	94.23	0	0	5.77	91.74	0	0	8.26	92.31	0	0	7.69	92.31	0	0	7.69	93.75	0	0	6.25	95.28	0	0	4.72
NW_020868641.1-429805-21	100	0	0	0	100	0	0	0	100	0	0	0	100	0	0	0	98.28	0	1.72	0	98.73	0	1.27	0	97.06	0	2.94	0	97.14	0	2.86	0
NW_020868641.1-439202-6	0	96.67	0	3.33	0	96.23	0	3.77	0	93.33	0	6.67	0	87.8	0	12.2	0	82.76	0	17.24	0	77.78	0	22.22	0	89.42	0	10.58	0	91.28	0	8.72
NW_020868642.1-93478-16	0	92.86	7.14	0	0	80.61	19.39	0	0	82.76	17.24	0	0	89.34	10.66	0	0	78.57	21.43	0	0	86.86	13.14	0	0	83.67	16.33	0	0	86.21	13.79	0
NW_020868644.1-67518-16	4.17	0	0	95.83	6.25	0	0	93.75	4.17	0	0	95.83	9.17	0.92	0	89.91	3.85	0	0	96.15	5	0	0	95	3.57	0	0	96.43	1.96	0	0	98.04
NW_020868645.1-24920-25	0	100	0	0	0	100	0	0	0	100	0	0	0	100	0	0	0	100	0	0	0	100	0	0	0	100	0	0	0	100	0	0
NW_020868645.1-251522-26	0	89.29	0	10.71	0	95.98	0	4.02	0	92.86	0	7.14	0	88.39	0	11.61	0	94.83	0	5.17	0	94.56	0	5.44	0	96.08	0	3.92	0	99.47	0	0.53
NW_020868646.1-508140-2	53.85	0	46.15	0	42.11	0	57.31	0.58	57.41	0	42.59	0	46.23	0	53.77	0	51.85	0	48.15	0	34.41	0	65.59	0	53.19	0	46.81	0	42.05	0.35	57.6	0
NW_020868646.1-513171-5	0	100	0	0	0	100	0	0	0	100	0	0	0	100	0	0	0	100	0	0	0	100	0	0	0	100	0	0	0	100	0	0
NW_020868646.1-562335-8	0	100	0	0	0	100	0	0	0	100	0	0	0	100	0	0	0	94.83	0	5.17	0	92.75	0	7.25	0	96.15	0	3.85	0	95.09	0	4.91
NW_020868646.1-578030-12	0	100	0	0	0	98.95	0	1.05	0	100	0	0	0	100	0	0	0	100	0	0	0	100	0	0	0	100	0	0	0	100	0	0
NW_020868646.1-637150-9	28.57	71.43	0	0	10.71	89.29	0	0	24.07	75.93	0	0	17.52	82.48	0	0	17.86	82.14	0	0	13.36	86.64	0	0	21.88	78.12	0	0	11.95	88.05	0	0
NW_020868646.1-652508-13	0	96.15	0	3.85	0	100	0	0	0	94.44	0	5.56	0	86.14	0	13.86	0	92	0	8	0	88.98	0	11.02	0	94.44	0	5.56	0	98.97	0	1.03
NW_020868646.1-908386-1	3.85	0	96.15	0	16.44	0	83.11	0.46	7.14	0	92.86	0	10.23	0	89.77	0	8.93	0	91.07	0	17.96	0	82.04	0	10	0	90	0	13.43	0	86.57	0
NW_020868646.1-929552-13	100	0	0	0	98.39	0	1.61	0	95.83	0	4.17	0	90.91	0	9.09	0	98.08	0	1.92	0	93.47	0.41	6.12	0	96.67	0	3.33	0	88.78	0	11.22	0
NW_020868646.1-974060-27	0	53.33	0	46.67	0	33.78	0	66.22	0	53.45	0	46.55	0	30.11	0	69.89	0	57.14	0	42.86	0	57.09	0	42.91	0	54.17	0	45.83	0	48.04	0	51.96
NW_020868646.1-984790-5	0	92.86	7.14	0	0	87.68	12.32	0	0	91.38	8.62	0	0	91.94	8.06	0	0	91.07	8.93	0	0	87.5	12.5	0	0	91.18	8.82	0	0	90.31	9.69	0
NW_020868646.1-1017231-22	0	100	0	0	0	100	0	0	0	100	0	0	0	100	0	0	0	96.55	0	3.45	0	99.34	0	0.66	0	98.08	0	1.92	0	98.4	0	1.6
NW_020868646.1-1067699-24	60	0	0	40	52.49	0	0	47.51	60	0	0	40	51.26	0	0	48.74	68.97	0	0	31.03	65.91	0	0	34.09	65.38	0	0	34.62	59.8	0	0	40.2
NW_020868646.1-1088184-5	30.77	0	69.23	0	25	0	75	0	30.36	0	69.64	0	30.05	0	69.95	0	25.93	0	74.07	0	19.76	0	80.24	0	28.57	0	71.43	0	30.57	0	69.43	0
NW_020868647.1-47367-23	0	100	0	0	0	67.18	0	32.82	0	92.86	0	7.14	0	77.31	0	22.69	0	96	0	4	0	85.29	0	14.71	0	96.59	0	3.41	0	90.26	0	9.74
NW_020868648.1-67713-5	7.14	0	92.86	0	12.86	0	87.14	0	5.17	0	94.83	0	7.76	0	92.24	0	3.33	0	96.67	0	1.8	0	98.2	0	2.88	0	97.12	0	2.17	0	97.83	0
NW_020868649.1-78428-4	0	100	0	0	0.96	98.08	0	0.96	0	100	0	0	0	100	0	0	0	100	0	0	0	100	0	0	0	100	0	0	0	100	0	0
NW_020868650.1-50094-14	0	93.33	0	6.67	0	91.54	0	8.46	0	91.67	0	8.33	0	90.7	0	9.3	0	96.55	0	3.45	0	94.67	0	5.33	0	94.23	0	5.77	0	96.12	0	3.88
NW_020868651.1-76230-21	100	0	0	0	100	0	0	0	100	0	0	0	100	0	0	0	100	0	0	0	100	0	0	0	98.94	0	0	1.06	100	0	0	0
NW_020868651.1-107186-2	33.33	66.67	0	0	40.05	59.95	0	0	36.21	63.79	0	0	31.01	68.99	0	0	44.64	55.36	0	0	43.3	56.7	0	0	40.2	59.8	0	0	40.85	59.15	0	0
NW_020868652.1-251129-13	0	90	10	0	0.46	90.74	8.8	0	0	91.67	8.33	0	0	88.08	11.92	0	0	95	5	0	0	94.59	5.41	0	0	94.34	5.66	0	0	96.36	3.64	0
NW_020868652.1-459396-6	0	0	0	100	0	0	0.76	99.24	0	0	0	100	0	0	0	100	0	3.33	0	96.67	0	0	0	100	0	5.88	0	94.12	0	2.04	0	97.96
NW_020868652.1-535495-1	0	100	0	0	0	100	0	0	0	100	0	0	0	100	0	0	5	95	0	0	5.31	94.69	0	0	2.94	97.06	0	0	7.1	92.9	0	0
NW_020868652.1-837403-1	0	0	100	0	0	0	100	0	0	0	100	0	0	0	100	0	5	0	95	0	4.35	0	95.65	0	2.83	0	97.17	0	2.69	0	97.31	0
NW_020868653.1-71874-7	82.14	17.86	0	0	88.99	10.09	0.92	0	87.04	12.96	0	0	76.24	23.76	0	0	94.44	5.56	0	0	95.02	4.98	0	0	93	7	0	0	95.59	4.41	0	0
NW_020868653.1-315666-26	0	100	0	0	0	100	0	0	0	100	0	0	0	100	0	0	0	94.23	0	5.77	0	96.03	0	3.97	0	96.74	0	3.26	0	92.21	0	7.79
NW_020868653.1-391603-15	0	100	0	0	0	100	0	0	0	100	0	0	0	100	0	0	0	100	0	0	0	100	0	0	0	100	0	0	0	100	0	0
NW_020868653.1-470395-9	0	96.67	0	3.33	0	98.79	0	1.21	0	96.43	0	3.57	0	90.88	0	9.12	0	91.07	0	8.93	0	86.77	0	13.23	0	93.88	0	6.12	0	90.17	0	9.83
NW_020868653.1-474312-16	0	0	100	0	0.75	0	99.25	0	0	0	100	0	0	0	100	0	0	0	100	0	0	0	100	0	0	0	99.06	0.94	0	0	99.48	0.52
NW_020868653.1-483294-15	0	0	72.73	27.27	0	0	80.95	19.05	0	0	70	30	0	0	70.53	29.47	0	0	75.93	24.07	0	0.37	79.03	20.6	0	0	70.45	29.55	0	0	74.46	25.54
NW_020868656.1-79119-5	82.14	0	0	17.86	83.96	0	0	16.04	83.93	0	0	16.07	90.42	0	0	9.58	86.67	0	0	13.33	86.21	0	0	13.79	88.24	0	0	11.76	84.83	0	0	15.17
NW_020868656.1-85258-14	0	12.5	0	87.5	0	42.55	0	57.45	0	20	0	80	0	17.37	0	82.63	0	10.42	0	89.58	0	18.48	0	81.52	0	16.67	0	83.33	0	11.58	0	88.42
NW_020868656.1-126313-25	0	90	0	10	0	91.3	0	8.7	0	89.66	0	10.34	0	93.55	0	6.45	0	93.1	0	6.9	0	93.51	0	6.49	0	94.12	0	5.88	0	98.02	0	1.98
NW_020868656.1-153339-24	3.33	96.67	0	0	3.3	96.7	0	0	3.33	96.67	0	0	0.6	99.4	0	0	6.67	93.33	0	0	4.4	95.6	0	0	3.77	96.23	0	0	1.3	98.7	0	0
NW_020868656.1-168133-23	0	87.5	12.5	0	0	88.32	11.68	0	0	94	6	0	0	92.16	7.84	0	0	92	8	0	0	90.61	9.39	0	0	92.71	7.29	0	0	93.71	6.29	0
NW_020868656.1-183646-21	3.85	96.15	0	0	10.49	89.51	0	0	5.56	94.44	0	0	8.64	91.36	0	0	5.77	94.23	0	0	11.06	88.94	0	0	4.17	95.83	0	0	5.7	94.3	0	0
NW_020868656.1-229732-7	0	0	100	0	0	0	100	0	0	0	100	0	0	0	100	0	0	4	96	0	0	1.33	98.67	0	0	2.33	97.67	0	0	0.99	99.01	0
NW_020868657.1-21793-27	10	0	90	0	11.23	0	88.77	0	8.33	0	91.67	0	10.95	0	89.05	0	5	0	95	0	6.19	0	93.81	0	4.81	0	95.19	0	2.61	0	97.39	0
NW_020868659.1-363-22	0	23.08	76.92	0	0	25.2	74.8	0	0	21.43	78.57	0	0	26.17	73.83	0	0	25	75	0	0	27.13	72.87	0	0	19	81	0	0	22.66	77.34	0
NW_020868659.1-7419-7	3.33	96.67	0	0	9.9	90.1	0	0	8.62	91.38	0	0	18.6	81.4	0	0	1.79	98.21	0	0	0.86	99.14	0	0	6	94	0	0	7.17	92.83	0	0
NW_020868659.1-57681-24	0	3.85	0	96.15	0	2.94	0	97.06	0	6.25	0	93.75	0	15.57	0	84.43	0	4.17	0	95.83	0	2.6	0	97.4	0	5.81	0	94.19	0	2	0	98
NW_020868659.1-228273-22	100	0	0	0	100	0	0	0	100	0	0	0	100	0	0	0	89.29	0	10.71	0	98.61	0	1.39	0	93.75	0	6.25	0	97.46	0	2.54	0
NW_020868662.1-143336-8	0	0	100	0	0	0	100	0	0	0	100	0	0	0	100	0	0	0	100	0	0	0	100	0	0	0	100	0	0	0	100	0
NW_020868662.1-341809-6	8.33	0	0	91.67	7.64	0	0	92.36	11.11	0	0	88.89	14.47	0	0	85.53	5.56	0	0	94.44	5.56	0	0	94.44	6.25	0	0	93.75	2.08	0.42	0	97.5
NW_020868662.1-364776-13	0	0	100	0	2.7	0	97.3	0	1.92	0	98.08	0	1.05	0	98.95	0	0	0	100	0	4.14	0	95.86	0	1.11	0	98.89	0	2.78	0	97.22	0
NW_020868662.1-453981-27	10	0	90	0	8.4	0	91.6	0	6.67	0	93.33	0	9.04	0	90.36	0.6	10	0	90	0	16.01	0	83.99	0	8.49	0	91.51	0	6.96	0	93.04	0
NW_020868662.1-519826-9	0	100	0	0	0	100	0	0	0	100	0	0	0	99.53	0	0.47	0	100	0	0	0.43	99.57	0	0	0	100	0	0	0	100	0	0
NW_020868662.1-555738-25	40	0	60	0	37.06	0	62.94	0	36.67	0	63.33	0	35.22	0	64.78	0	39.29	0	60.71	0	37.04	0	62.96	0	43.14	0	56.86	0	35.26	0	64.74	0
NW_020868662.1-569647-4	100	0	0	0	99.6	0	0.4	0	100	0	0	0	100	0	0	0	100	0	0	0	100	0	0	0	100	0	0	0	100	0	0	0
NW_020868662.1-742532-5	0	0	0	100	0	0	0	100	0	0	0	100	0	0	0	100	0	0	0	100	0	0	0	100	0.94	0	0	99.06	1.01	0	0	98.99
NW_020868663.1-45576-26	100	0	0	0	100	0	0	0	100	0	0	0	100	0	0	0	100	0	0	0	100	0	0	0	100	0	0	0	100	0	0	0
NW_020868663.1-68205-9	0	90	0	10	0	91.22	0	8.78	0	91.38	0	8.62	0	88.73	0	11.27	0	92.86	0	7.14	0	88.15	0	11.85	0	92.86	0	7.14	0	89.09	0	10.91
NW_020868663.1-118684-12	100	0	0	0	100	0	0	0	100	0	0	0	100	0	0	0	100	0	0	0	100	0	0	0	97.06	2.94	0	0	95.59	4.41	0	0
NW_020868663.1-138441-15	0	25	75	0	0	13.79	86.21	0	0	27.5	72.5	0	0	30.34	69.66	0	0	12	88	0	0	9.15	90.85	0	0	15	85	0	0	26.98	73.02	0
NW_020868664.1-57253-22	0	0	0	100	0	0	0	100	0	0	0	100	0	0	0	100	0	0	0	100	0	0	0	100	0	1.96	0	98.04	0	2.41	0	97.59
NW_020868665.1-14726-15	0	96.43	0	3.57	0	92.92	0	7.08	0	92.31	0	7.69	0	97.75	0	2.25	0	96	0	4	0	92.65	0	7.35	0	95.65	0	4.35	0	95.85	0	4.15
NW_020868666.1-56478-6	0	100	0	0	0	100	0	0	0	100	0	0	0	100	0	0	0	100	0	0	0	100	0	0	0	98.11	1.89	0	0	98.76	1.24	0
NW_020868666.1-132910-5	100	0	0	0	100	0	0	0	100	0	0	0	100	0	0	0	96.3	0	3.7	0	96.18	0	3.82	0	97.96	0	2.04	0	98.65	0	1.35	0
NW_020868666.1-174848-14	0	91.67	0	8.33	0	88.46	0	11.54	0	90.74	0	9.26	0	88.7	0	11.3	0	94.64	0	5.36	0	94.96	0	5.04	0	94.9	0	5.1	0	97.5	0	2.5
NW_020868666.1-320548-9	3.57	0	0	96.43	0	0	0	100	3.45	0	0	96.55	7.95	0	0	92.05	2	0	0	98	3.14	0	0	96.86	2.13	0	0	97.87	2.58	0	0	97.42
NW_020868667.1-9213-5	84.62	15.38	0	0	80.82	19.18	0	0	86.54	13.46	0	0	82.86	17.14	0	0	66.67	33.33	0	0	68.99	31.01	0	0	70.41	29.59	0	0	67.63	32.37	0	0
NW_020868667.1-33700-26	0	0	100	0	0	0	100	0	0	0	100	0	1.11	0	98.89	0	3.7	0	96.3	0	13.25	0	86.75	0	4.35	0	95.65	0	14.94	0	85.06	0
NW_020868667.1-208152-22	0	92.31	0	7.69	0	92.92	0	7.08	0	92	0	8	0	95.05	0	4.95	0	98.15	0	1.85	0	98.36	0	1.64	0	93.62	0	6.38	0	96.4	0	3.6
NW_020868667.1-503702-12	93.33	0	6.67	0	92.59	0	7.41	0	88.33	0	11.67	0	83.77	0	16.23	0	73.33	0	26.67	0	67.66	0	32.34	0	78.85	0	21.15	0	84.71	0	15.29	0
NW_020868667.1-568978-12	0	96.67	0	3.33	0	97.18	0	2.82	0	95	0	5	0	96.15	0	3.85	0	98.28	0	1.72	0	98.48	0	1.52	0	97.12	0	2.88	0.23	96.6	0	3.17
NW_020868667.1-604913-16	0	0	0	100	0	0	0	100	0	0	0	100	0	0	0	100	4	0	0	96	4.83	0	0	95.17	4.26	0	0	95.74	7.89	0	0	92.11
NW_020868667.1-627634-13	3.57	0	0	96.43	0	0	0	100	1.85	0	0	98.15	2.74	0	0	97.26	0	0	0	100	0	0	0	100	1.06	0	0	98.94	0	0	0	100
NW_020868668.1-87103-22	0	0	0	100	0	0	0	100	0	0	0	100	0	0	0	100	5.77	0	0	94.23	3.42	0	0	96.58	3.06	0	0	96.94	2.6	0	0	97.4
NW_020868668.1-105373-27	0	96.15	3.85	0	0	97.65	0	2.35	0	97.92	2.08	0	0.79	97.62	0	1.59	0	100	0	0	1.29	85.16	13.55	0	0	98.78	1.22	0	2.86	86.67	10.48	0
NW_020868668.1-164147-23	0	95	5	0	0	88.89	11.11	0	0	91.3	8.7	0	0	90.15	9.85	0	0	96.15	3.85	0	0	86.67	12.22	1.11	0	95.56	4.44	0	0	94.51	5.49	0
NW_020868668.1-208371-2	0	0	0	100	0	1.59	0	98.41	0	1.85	0	98.15	0	0.53	0	99.47	0	0	0	100	0	1.1	0	98.9	0	1.02	0	98.98	0	0.4	0	99.6
NW_020868668.1-242355-24	90	0	10	0	95.15	0	4.85	0	88.33	0	11.67	0	92.26	0	7.74	0	96.67	0	3.33	0	99.11	0	0.89	0	93.4	0	6.6	0	96.1	0	3.9	0
NW_020868668.1-307381-8	0	0	0	100	0	0	0	100	0	0	0	100	0	0	0.35	99.65	11.11	0	0	88.89	11.38	0	0	88.62	10.2	0	0	89.8	13.39	0	0	86.61
NW_020868668.1-437805-13	0	100	0	0	0	100	0	0	0	100	0	0	0	100	0	0	1.85	98.15	0	0	3.6	96.4	0	0	1.06	98.94	0	0	4.53	95.47	0	0
NW_020868668.1-558346-24	0	96.15	0	3.85	0	100	0	0	0	96	0	4	0	100	0	0	0	98.08	0	1.92	0	100	0	0	0	97.73	0	2.27	0	97.56	0	2.44
NW_020868669.1-48180-6	0	85.71	0	14.29	0	84.62	0	15.38	0	87.04	0	12.96	0	91.51	0	8.49	0	86.21	0	13.79	0	94.66	0	5.34	0	89	0	11	0	93.93	0	6.07
NW_020868669.1-58016-6	100	0	0	0	100	0	0	0	96	0	4	0	92.31	0	7.69	0	95.83	0	4.17	0	88.89	0	11.11	0	97.67	0	2.33	0	98	0	2	0
NW_020868669.1-193003-8	83.33	16.67	0	0	81.01	18.99	0	0	81.03	18.97	0	0	76	24	0	0	88.33	11.67	0	0	87	13	0	0	87.5	12.5	0	0	83.41	16.59	0	0
NW_020868669.1-202978-14	0	0	0	100	12.9	0	0	87.1	2.27	0	0	97.73	6.19	0	0	93.81	0	0	0	100	0	0	0	100	1.19	0	0	98.81	2.27	0	0	97.73
NW_020868669.1-249289-6	0	0	100	0	0	0	100	0	0	0	100	0	0	0	100	0	0	0	100	0	0	0	100	0	0	0	100	0	0	0	100	0
NW_020868669.1-249355-3	0	100	0	0	0	100	0	0	0	100	0	0	0	100	0	0	0	100	0	0	0	100	0	0	0	98.08	1.92	0	0	97.04	2.96	0
NW_020868669.1-264718-1	0	0	3.85	96.15	0	0	6.12	93.88	0	0	5.36	94.64	0	0	8.18	91.82	0	0	0	100	0	0	1.73	98.27	0	0	2.94	97.06	0	0	5.13	94.87
NW_020868669.1-361138-21	0	0	100	0	0	0	100	0	0	0	100	0	0	0	100	0	0	0	100	0	0	0	100	0	0	0	100	0	0	0.38	99.62	0
NW_020868669.1-387179-22	0	6.67	0	93.33	0	0	0	100	0	3.7	0	96.3	0	0.54	0	99.46	0	0	0	100	0	0.74	0	99.26	0	2.04	0	97.96	0	0.66	0	99.34
NW_020868670.1-194788-26	0	0	0	100	0	0.4	0	99.6	0	0	0	100	0	0	0	100	0	5.17	0	94.83	0	4.73	0	95.27	0	3.92	0	96.08	0	6.91	0	93.09
NW_020868670.1-219190-7	0	78.57	0	21.43	0	80.65	0	19.35	0	81.03	0	18.97	0.75	78.36	0	20.9	0	81.03	0	18.97	0	75.85	0	24.15	0	79.81	0	20.19	0	82.33	0	17.67
NW_020868670.1-223198-21	13.33	0	86.67	0	18.37	0	81.63	0	11.67	0	88.33	0	13.62	0	86.38	0	25	0	75	0	30.9	0	69.1	0	18.87	0	81.13	0	16.18	0	83.82	0
NW_020868670.1-270147-27	46.15	0	0	53.85	43.44	0	0	56.56	35.42	0	0	64.58	39.29	0	0	60.71	37.5	0	0	62.5	25.59	0	0	74.41	32.22	0	0	67.78	31.52	0	0	68.48
NW_020868670.1-271026-7	3.57	96.43	0	0	1.97	98.03	0	0	1.72	98.28	0	0	1.28	98.72	0	0	1.67	98.33	0	0	0	100	0	0	0.96	99.04	0	0	0	100	0	0
NW_020868670.1-331288-15	0	3.57	0	96.43	0	8.21	0	91.79	0	1.72	0	98.28	0	1.27	0	98.73	0	0	0	100	0	0.72	0	99.28	0	1.92	0	98.08	0	4.79	0	95.21
NW_020868671.1-154927-5	0	0	0	100	0	0	0	100	0	0	0	100	0	0	0	100	1.85	0	0	98.15	3.76	0	0	96.24	1.02	0	0	98.98	2.19	0	0	97.81
NW_020868671.1-430000-1	88.46	0	0	11.54	95.16	0	0	4.84	89.58	0	0	10.42	93.67	0	1.27	5.06	94.23	0	0	5.77	100	0	0	0	94.44	0	0	5.56	100	0	0	0
NW_020868671.1-548054-23	0	95.83	0	4.17	0	77.5	0	22.5	0	94	0	6	0	84.88	0	15.12	0	92.31	0	7.69	0	86.44	0	13.56	0	90.22	0	9.78	0	86.11	0	13.89
NW_020868671.1-562067-15	0	89.29	0	10.71	0	86.57	0	13.43	0	85.71	0	14.29	0	79.53	0	20.47	0	82	0	18	0	78.22	0	21.78	0	85.42	0	14.58	0	88.1	0	11.9
NW_020868671.1-567465-23	0	89.29	0	10.71	0	89.66	0	10.34	0	89.29	0	10.71	0	90.91	0	9.09	0	96.3	0	3.7	0	88.2	0	11.8	0	93.88	0	6.12	0	95.71	0	4.29
NW_020868672.1-43918-15	0	100	0	0	0	100	0	0	0	100	0	0	0	100	0	0	0	100	0	0	1.82	98.18	0	0	1.02	98.98	0	0	0.7	99.3	0	0
NW_020868672.1-78801-24	0	76.67	0	23.33	0	94.12	0	5.88	0	80	0	20	0	79.46	0	20.54	0	83.33	0	16.67	0	80.8	0	19.2	0	82.69	0	17.31	0	76.19	0	23.81
NW_020868672.1-90639-14	0	23.33	0	76.67	0	26.76	0	73.24	0	20	0	80	0	19.88	0	80.12	0	14.29	0	85.71	0	12.12	0	87.88	0	14.71	0	85.29	0	13.12	0.45	86.43
NW_020868672.1-328838-26	10.71	0	89.29	0	21.74	0	78.26	0	7.14	0	92.86	0	10.44	0	89.56	0	5.36	0	94.64	0	5.03	0	94.97	0	6.86	0	93.14	0	9.76	0	90.24	0
NW_020868672.1-356276-1	10	0	0	90	5.21	0	0	94.79	10.34	0	0	89.66	5.8	0	0	94.2	12.5	0	0	87.5	10.11	0	0	89.89	9	0	0	91	4.26	0	0.35	95.39
NW_020868672.1-395505-5	75	25	0	0	69.23	30.77	0	0	72.73	27.27	0	0	33.9	66.1	0	0	75	25	0	0	63.22	36.78	0	0	78.05	21.95	0	0	75	25	0	0
NW_020868672.1-455289-6	0	89.29	0	10.71	0	88.97	0	11.03	0	87.93	0	12.07	0	84.8	0	15.2	0	93.1	0	6.9	0	93.02	0	6.98	0	92.16	0	7.84	0	90.62	0	9.38
NW_020868672.1-535910-8	7.14	92.86	0	0	0	100	0	0	5.56	94.44	0	0	13.04	86.96	0	0	6	94	0	0	0.74	99.26	0	0	3.33	96.67	0	0	3.66	96.34	0	0
NW_020868672.1-675681-3	0	0	0	100	0	0	0	100	0	0	0	100	0	0	0	100	0	12.07	0	87.93	0	15.44	0	84.56	0	6.86	0	93.14	0	3.77	0	96.23
NW_020868672.1-979344-9	80	20	0	0	77.93	21.72	0	0.34	80	20	0	0	82.48	17.33	0.19	0	90	10	0	0	93.92	5.82	0	0.25	87.5	12.5	0	0	86.51	13.49	0	0
NW_020868672.1-1219020-13	0	95.83	0	4.17	0	91.76	0	8.24	0	94.23	0	5.77	0	83.72	0	16.28	0	98.08	0	1.92	0.56	93.3	0	6.15	0	96.81	0	3.19	0	93.89	0	6.11
NW_020868673.1-105809-7	83.33	0	16.67	0	86.96	0	13.04	0	89.58	0	10.42	0	87.39	0	12.61	0	87.5	0	12.5	0	87.65	0	12.35	0	89.29	0	10.71	0	84.91	0	15.09	0
NW_020868673.1-318355-22	3.33	0	96.67	0	1.44	0	98.56	0	5	0	95	0	1.48	0	98.52	0	6.67	0	93.33	0	5.58	0	94.42	0	5.66	0	94.34	0	5.2	0	94.8	0
NW_020868673.1-331421-8	0	100	0	0	0	100	0	0	0	100	0	0	0.61	99.39	0	0	6.67	93.33	0	0	6.05	93.95	0	0	3.77	96.23	0	0	6.56	93.44	0	0
NW_020868674.1-54812-6	20	0	80	0	15.73	0	84.27	0	23.33	0	76.67	0	20.59	0	79.41	0	26.67	0	73.33	0	26.6	0	73.4	0	24.51	0	75.49	0	22.22	0	77.78	0
NW_020868674.1-120152-4	0	0	0	100	0	0	0	100	0	0	0	100	0	0	0	100	0	0	0	100	0	0	0	100	0	0	1.02	98.98	0	0	0.82	99.18
NW_020868674.1-182957-9	42.31	0	0	57.69	23.56	0	0	76.44	42.31	0	0	57.69	15.8	0	0	84.2	38.89	0	0	61.11	27.11	0	0	72.89	39.13	0	0	60.87	27.23	0	0	72.77
NW_020868674.1-546888-22	0	4.17	0	95.83	0	4.17	0	95.83	0	6	0	94	0	7.26	0	92.74	0	4	0	96	0	8.99	0	91.01	0	9.09	0	90.91	0	13.79	0	86.21
NW_020868675.1-107792-3	0	10.71	0	89.29	0	20.76	0	79.24	0	8.62	0	91.38	0	7.84	0	92.16	0	6.9	0	93.1	0	9.28	0	90.72	0	8.82	0	91.18	0	11.99	0	88.01
NW_020868675.1-127820-5	0	100	0	0	0	100	0	0	0	100	0	0	0	100	0	0	0	100	0	0	0	100	0	0	0	98.11	0	1.89	0	98.54	0	1.46
NW_020868675.1-283870-24	6.67	0	93.33	0	6.46	0	93.54	0	10	0	90	0	7.79	0	92.21	0	5	0	95	0	5.43	0	94.57	0	5.66	0	94.34	0	5.97	0	94.03	0
NW_020868675.1-391304-2	0	0	21.43	78.57	0	0	24.21	75.79	0	0	20.69	79.31	0	0	19.01	80.99	0	0	20.69	79.31	0	0	13.03	86.97	0	0	18.27	81.73	0	0	18.91	81.09
NW_020868675.1-427218-1	0	10	0	90	0	12.12	0	87.88	0	20	0	80	0	24.01	0.33	75.66	0	28.33	0	71.67	0	27.37	0	72.63	0	23.58	0	76.42	0	22.63	0	77.37
NW_020868675.1-682845-21	0	0	0	100	0	0	0	100	0	0	0	100	0	0	0	100	0	0	0	100	0	0	0	100	0	0	0	100	0	0	0	100
NW_020868675.1-806224-9	16.67	0	83.33	0	14	0	86	0	12.07	0	87.93	0	18.18	0	81.28	0.53	7.14	0	92.86	0	16.47	0	83.53	0	10.2	0	89.8	0	13	0	87	0
NW_020868675.1-944772-16	0	35.71	0	64.29	0	40.57	0	59.43	0	32.76	0	67.24	0	27.37	0	72.63	0	15.52	0	84.48	0	14.46	0	85.54	0	18.27	0	81.73	0	17.71	0	82.29
NW_020868675.1-1022501-8	25	75	0	0	21.51	78.49	0	0	31.48	68.52	0	0	51.61	48.39	0	0	16.07	83.93	0	0	13	87	0	0	18.48	81.52	0	0	21.29	78.71	0	0
NW_020868678.1-93687-15	0	0	100	0	0	0	100	0	0	0	100	0	0	0	100	0	0	0	100	0	0	0	100	0	2	0	98	0	2.68	0	97.32	0
NW_020868678.1-370275-4	3.33	96.67	0	0	3.83	96.17	0	0	3.33	96.67	0	0	1.86	96.89	0	1.24	1.67	98.33	0	0	1.37	98.63	0	0	4.81	95.19	0	0	1.45	98.27	0	0.29
NW_020868678.1-429088-5	6.67	0	93.33	0	6.25	0	93.75	0	6.67	0	93.33	0	16.36	0	83.64	0	3.45	0	96.55	0	3.76	0	96.24	0	5.77	0	94.23	0	2.56	0	97.44	0
NW_020868678.1-498617-23	0	9.09	0	90.91	0	6.9	0	93.1	0	4	0	96	0	10.31	0	89.69	0	6	0	94	0	9.01	0	90.99	0	3.33	0	96.67	0	4.17	0	95.83
NW_020868678.1-531239-23	0	100	0	0	0	94.94	0	5.06	0	98.08	0	1.92	0	95.56	0	4.44	0	98.08	0	1.92	0	96.55	0	3.45	0	97.83	0	2.17	0	94.32	0	5.68
NW_020868678.1-762246-8	0	0	100	0	0	0	100	0	0	0	100	0	0	0	100	0	0	0	98	2	0	0	93.85	6.15	0	0	98.86	1.14	0	0	98.59	1.41
NW_020868678.1-902483-26	0	0	0	100	0	0	0	100	0	0	0	100	0	0.52	0	99.48	0	6.67	0	93.33	0	2.24	0	97.76	0	4.9	0	95.1	0	8.72	0	91.28
NW_020868678.1-919078-7	13.64	86.36	0	0	6.12	93.88	0	0	9.52	90.48	0	0	19.32	80.68	0	0	5.56	94.44	0	0	8.33	91.67	0	0	4.88	95.12	0	0	12.05	87.95	0	0
NW_020868678.1-1106115-14	0	100	0	0	0	100	0	0	0	100	0	0	0	100	0	0	3.45	96.55	0	0	2.19	97.37	0	0.44	1.96	98.04	0	0	1.17	98.83	0	0
NW_020868679.1-130229-14	0	23.33	0	76.67	0	10.22	0	89.78	0	16.67	0	83.33	0	16.32	0	83.68	0	21.43	0	78.57	0	10.12	0	89.88	0	16.67	0	83.33	0	10.15	0	89.85
NW_020868680.1-204199-14	0	100	0	0	0	100	0	0	0	100	0	0	0	100	0	0	0	98.33	0	1.67	0	100	0	0	0	97.17	0	2.83	0	96.55	0	3.45
NW_020868680.1-387694-16	0	93.33	0	6.67	0	94.39	0	5.61	0	91.67	0	8.33	0	91.67	0	8.33	0	96.67	0	3.33	0	96.3	0	3.7	0	94.34	0	5.66	0.29	95.04	0	4.66
NW_020868680.1-408359-4	12.5	0	87.5	0	4.94	0	95.06	0	15.38	0	84.62	0	13.29	0	86.71	0	5.77	0	94.23	0	12.4	0	87.6	0	8.33	0	91.67	0	2.7	0	97.3	0
NW_020868680.1-474199-27	0	0	100	0	0	0	100	0	0	0	100	0	0	0.4	99.6	0	3.85	0	96.15	0	9.88	0	90.12	0	2.04	0	97.96	0	5.75	0	94.25	0
NW_020868680.1-572767-12	89.29	0	10.71	0	79.17	0	20.83	0	94.83	0	5.17	0	93.52	0	6.48	0	95	0	5	0	91.33	0	8	0.67	97.12	0	2.88	0	98.64	0	1.36	0
NW_020868682.1-311536-14	0	57.14	0	42.86	0	54.62	0	45.38	0	57.41	0	42.59	0	53.25	0	46.75	0	52	0	48	0	56.19	0	43.81	0	60.64	0	39.36	0.32	62.46	0	37.22
NW_020868682.1-347645-25	96.67	0	0	3.33	98.54	0.16	0	1.29	96.67	0	0	3.33	99.69	0	0	0.31	98.33	0	0	1.67	99.1	0	0	0.9	97.12	0	0	2.88	99.38	0	0	0.62
NW_020868683.1-67646-22	0	0	0	100	0	1.9	0	98.1	0	0	0	100	0	0	0	100	0	7.69	0	92.31	0	11.39	0	88.61	0	4.26	0	95.74	0	5.24	0	94.76
NW_020868683.1-93748-23	0	100	0	0	0	100	0	0	0	100	0	0	0	100	0	0	0	94.44	0	5.56	0	96.63	0	3.37	0	97	0	3	0	93.29	0	6.71
NW_020868683.1-249432-1	0	0	0	100	0	0	0	100	0	0	0	100	0	0	0	100	6.52	0	0	93.48	14.58	0	0	85.42	3.49	0	0	96.51	5.71	0	0	94.29
NW_020868683.1-279376-27	0	0	64.29	35.71	0	0	56.32	43.68	0	0	66.67	33.33	0	0	36.84	63.16	0	0	62	38	0	0	53.76	46.24	0	0	70.21	29.79	0	0	66.95	33.05
NW_020868684.1-215409-21	0	26.67	0	73.33	0	19.98	0	80.02	0	20	0	80	0	12.01	0	87.99	0	25	0	75	0	17.01	0	82.99	0	18.87	0	81.13	0.12	12.89	0	86.99
NW_020868685.1-51933-23	0	100	0	0	0	100	0	0	0	100	0	0	0	100	0	0	0	91.67	0	8.33	0	92.81	0	7.19	0	91.51	0	8.49	0	89.91	0	10.09
NW_020868685.1-134845-1	10.71	89.29	0	0	7.53	92.47	0	0	7.41	92.59	0	0	11.27	88.73	0	0	3.7	96.3	0	0	4.17	95.83	0	0	4.17	95.83	0	0	3.64	96.36	0	0
NW_020868685.1-300695-25	0	95	0	5	0	94	0	6	0	95.83	0	4.17	0	93.75	0	6.25	0	100	0	0	0	95.73	0	4.27	0	97.83	0	2.17	0	95.05	0	4.95
NW_020868686.1-46286-14	75	0	25	0	79.08	0	20.92	0	77.78	0	22.22	0	69.67	0	30.33	0	82.69	0	17.31	0	77	0	23	0	82.65	0	17.35	0	85.26	0	14.74	0
NW_020868686.1-172757-9	13.33	0	86.67	0	11.33	0	88.67	0	13.33	0	86.67	0	10.85	0	89.15	0	6.67	0	93.33	0	3.59	0	96.41	0	7.55	0	92.45	0	6.35	0	93.47	0.18
NW_020868686.1-234602-6	0	0	0	100	0	0	0	100	0	0	0	100	0	0	0	100	0	0	0	100	0	0	0	100	0	0	0	100	0	0.16	0	99.84
NW_020868686.1-271264-4	92.86	0	0	7.14	88.51	0	0	11.49	92.86	0	0	7.14	89.86	0	0	10.14	98.08	0	0	1.92	89.57	0	0	10.43	90.82	0	0	9.18	89.08	0	0	10.92
NW_020868686.1-278631-16	0	0	0	100	0	0	0	100	0	0	0	100	0	0	0	100	0	0	0	100	0	0	0	100	0	0	0	100	0	0	0	100
NW_020868686.1-303896-25	0	0	100	0	0	2.38	97.62	0	0	1.79	98.21	0	0	7.96	92.04	0	0	1.79	98.21	0	0	6.91	93.09	0	0	4	96	0	0	13.29	86.71	0
NW_020868686.1-352941-21	0	100	0	0	0	100	0	0	0	98.33	0	1.67	0	98	0	2	0	100	0	0	0	100	0	0	0	99.04	0	0.96	0	98.13	0	1.87
NW_020868686.1-443246-4	0	100	0	0	0	100	0	0	0	100	0	0	0	92.86	0	7.14	0	100	0	0	0	100	0	0	0	98.84	0	1.16	0	98.63	0	1.37
NW_020868686.1-537336-14	13.64	0	0	86.36	6.9	0	0	93.1	8.7	0	0	91.3	8.75	0	0	91.25	4.35	0	0	95.65	3.37	0	0	96.63	5.95	0	0	94.05	1.71	0	0	98.29
NW_020868686.1-583598-26	0	100	0	0	0	100	0	0	0	100	0	0	0	100	0	0	0	98.28	1.72	0	0	97.67	2.33	0	0	99.04	0.96	0	0	100	0	0
NW_020868686.1-676259-25	8.33	0	0	91.67	1.45	0	0	98.55	3.85	0	0	96.15	7.56	0	0	92.44	2.08	0	0	97.92	3.72	0	0	96.28	2.33	0	0	97.67	0.61	0	0	99.39
NW_020868686.1-722108-13	0	100	0	0	0	99.65	0	0.35	0	100	0	0	0	100	0	0	0	100	0	0	0	100	0	0	0	98.04	0	1.96	0	98.16	0	1.84
NW_020868686.1-786260-3	15	85	0	0	0	100	0	0	6.25	93.75	0	0	5.25	94.75	0	0	6	94	0	0	0	100	0	0	5.68	94.32	0	0	0.57	99.43	0	0
NW_020868686.1-896533-1	13.33	0	86.67	0	11.89	0	88.11	0	18.33	0	81.67	0	19.64	0	80.36	0	27.59	0	72.41	0	25.26	0	74.74	0	24.04	0	75.96	0	23.08	0	76.92	0
NW_020868686.1-898920-13	0	85.71	0	14.29	0	94.2	0	5.8	0	87.5	0	12.5	0	93.2	0	6.8	0	92.86	0	7.14	0	98.86	0	1.14	0	91	0	9	0	98.62	0	1.38
NW_020868686.1-930931-6	100	0	0	0	100	0	0	0	100	0	0	0	100	0	0	0	92	0	0	8	90.34	0	0	9.66	95.65	0	0	4.35	100	0	0	0
NW_020868688.1-43852-2	7.14	0	92.86	0	10.53	0	89.47	0	5.36	0	94.64	0	8.27	0	91.73	0	1.67	0	98.33	0	4.26	0	95.74	0	2.94	0	97.06	0	3.65	0	96.35	0
NW_020868688.1-172712-3	0	89.29	10.71	0	0	95.82	4.18	0	0	87.5	12.5	0	0	89.06	10.94	0	0	84.62	15.38	0	0	84.62	15.38	0	0	85.11	14.89	0	0	80.63	19.37	0
NW_020868688.1-261407-24	0	92.31	0	7.69	0	78.14	0	21.86	0	90.38	0	9.62	0	77.21	0	22.79	0	89.13	0	10.87	0	85.96	0	14.04	0	85.56	0	14.44	0	78.55	0	21.45
NW_020868689.1-365274-2	10	0	90	0	21.15	0	78.85	0	8.33	0	91.67	0	10.27	0	89.73	0	10.34	0	89.66	0	8.12	0	91.88	0	12.75	0	87.25	0	17.37	0	82.63	0
NW_020868689.1-391098-21	3.57	0	96.43	0	5.81	0	94.19	0	3.45	0	96.55	0	5.95	0	94.05	0	1.85	0	98.15	0	1.83	0	98.17	0	2	0	98	0	7.95	0	92.05	0
NW_020868689.1-496912-16	0	96.43	0	3.57	0	98.63	0	1.37	0	93.1	0	6.9	0	95.31	0	4.69	0	93.1	0	6.9	0	94.32	0	5.68	0	90.2	0	9.8	0	92.31	0	7.69
NW_020868689.1-626693-3	100	0	0	0	100	0	0	0	95.24	0	4.76	0	96.91	0	3.09	0	94	0	6	0	97.11	0	2.89	0	92.05	0	7.95	0	90	0	10	0
NW_020868689.1-638574-8	66.67	33.33	0	0	64.18	35.82	0	0	75.93	24.07	0	0	60.78	39.22	0	0	88.89	11.11	0	0	86.09	13.91	0	0	86.17	13.83	0	0	80.46	19.54	0	0
NW_020868689.1-658648-25	0	100	0	0	0	100	0	0	0	100	0	0	0	100	0	0	0	96.15	0	3.85	0	96.86	0	3.14	0	96.81	0	3.19	0	98.82	0	1.18
NW_020868690.1-312136-1	17.86	0	82.14	0	21.5	0	78.5	0	25	0	75	0	23.81	0	76.19	0	17.24	0	82.76	0	17.56	0	82.44	0	17.65	0	82.35	0	22.75	0	77.25	0
NW_020868692.1-203948-14	0	92.86	7.14	0	0	92.14	7.86	0	0	84.48	15.52	0	0	86.72	13.28	0	0	82.76	17.24	0	0	81.2	18.8	0	0	82.35	17.65	0	0	71.95	28.05	0
NW_020868692.1-270917-5	93.33	0	6.67	0	92.15	0	7.85	0	86.21	0	13.79	0	80.85	0	19.15	0	88.33	0	11.67	0	89.19	0	10.81	0	87	0	13	0	74.39	0	25.61	0
NW_020868692.1-383291-26	0	0	100	0	0	0	100	0	0	0	100	0	0	0	100	0	0	0	88.46	11.54	0	0	83.93	16.07	0	0	93.62	6.38	0	0	94.44	5.56
NW_020868692.1-450890-12	0	96.15	0	3.85	0	89.66	0	10.34	0	91.07	0	8.93	0	85.48	0	14.52	0	94.83	0	5.17	0	96.18	0	3.82	0	93.88	0	6.12	0	88.71	0	11.29
NW_020868692.1-451931-27	100	0	0	0	100	0	0	0	100	0	0	0	100	0	0	0	100	0	0	0	100	0	0	0	100	0	0	0	100	0	0	0
NW_020868695.1-734677-8	0	0	93.33	6.67	0	0	98.82	1.18	0	0	96.43	3.57	0	0	96.45	3.55	0	0	98.21	1.79	0	0	97.9	2.1	0	0	96.88	3.12	0	0	89.26	10.74
NW_020868696.1-133384-12	3.57	0	0	96.43	3	0	0	97	5.17	0	0	94.83	4.8	0	0	95.2	8.62	0	0	91.38	10	0	0	90	6.86	0	0	93.14	2.94	0	0	97.06
NW_020868696.1-159603-4	85.71	14.29	0	0	88.67	11.33	0	0	86	14	0	0	87.8	12.2	0	0	84	16	0	0	85	15	0	0	84.88	15.12	0	0	84.65	15.35	0	0
NW_020868696.1-222019-8	100	0	0	0	100	0	0	0	100	0	0	0	100	0	0	0	94	0	6	0	99.11	0	0.89	0	96.67	0	3.33	0	98.18	0	1.82	0
NW_020868696.1-268431-21	0	100	0	0	0	100	0	0	0	100	0	0	0	100	0	0	0	96.15	3.85	0	0	95.12	4.88	0	0	97.96	2.04	0	0	100	0	0
NW_020868696.1-494670-8	0	100	0	0	0	100	0	0	0	100	0	0	0	100	0	0	0	100	0	0	1.04	98.96	0	0	0	100	0	0	0	100	0	0
NW_020868696.1-602231-15	0	78.57	0	21.43	0	79.17	0	20.83	0	82.14	0	17.86	0	76.56	0	23.44	0	89.66	0	10.34	0	90.91	0	9.09	0	90	0	10	0	72.06	0	27.94
NW_020868696.1-716450-21	21.43	0	0	78.57	24.92	0	0	75.08	23.21	0	0	76.79	26.47	0	0	73.53	10.34	0	0	89.66	11.02	0	0	88.98	12.75	0	0	87.25	12.78	0	0	87.22
NW_020868697.1-151555-22	11.54	88.46	0	0	21.48	78.52	0	0	17.86	82.14	0	0	15.85	84.15	0	0	17.24	82.76	0	0	15.19	84.81	0	0	17	83	0	0	23.75	76.25	0	0
NW_020868697.1-172287-8	92.86	7.14	0	0	91.74	7.85	0	0.41	94.83	5.17	0	0	93.53	6.47	0	0	100	0	0	0	100	0	0	0	96.08	3.92	0	0	94.2	5.8	0	0
NW_020868697.1-205114-14	0	0	80	20	0	0	77.85	22.15	0	0	78.33	21.67	0	0	79.39	20.61	0	0	83.33	16.67	0	0	86.54	13.46	0	0	83.96	16.04	0	0	85.5	14.5
NW_020868699.1-69275-22	0	13.64	0	86.36	0	19.35	0	80.65	0	19.57	0	80.43	0	16.25	0	83.75	0	15.38	0	84.62	0	18.75	0	81.25	0	12.5	0	87.5	0	23.45	0	76.55
NW_020868699.1-152837-4	0	100	0	0	0	100	0	0	0	100	0	0	0	100	0	0	0	100	0	0	0	100	0	0	0	100	0	0	0	100	0	0
NW_020868700.1-35026-3	100	0	0	0	100	0	0	0	100	0	0	0	100	0	0	0	96.55	0	3.45	0	96.32	0	3.68	0	98.08	0	1.92	0	97.32	0	2.68	0
NW_020868700.1-201764-6	0	93.33	0	6.67	0	94.59	0	5.41	0	96.67	0	3.33	0	94.52	0	5.48	0	96.67	0	3.33	0	95.31	0	4.69	0	94.34	0	5.66	0	87.55	0	12.45
NW_020868700.1-361853-16	0	3.57	0	96.43	0	2.7	0	97.3	0	5.17	0	94.83	0	5.93	0	94.07	0	5.36	0	94.64	0	10	0	90	0	5.1	0	94.9	0	8.89	0	91.11
NW_020868700.1-571567-13	6.67	93.33	0	0	9.47	90.53	0	0	10	90	0	0	8.71	91.29	0	0	6.9	93.1	0	0	11.36	88.64	0	0	8.82	91.18	0	0	7.87	92.13	0	0
NW_020868700.1-585432-25	100	0	0	0	100	0	0	0	100	0	0	0	100	0	0	0	94.83	0	5.17	0	95.58	0.34	4.08	0	96.08	0	3.92	0	96.66	0	3.34	0
NW_020868700.1-633859-5	11.54	88.46	0	0	2.33	97.67	0	0	10.71	89.29	0	0	9.09	90.91	0	0	5.36	94.64	0	0	5	95	0	0	5.88	94.12	0	0	6.77	93.23	0	0
NW_020868700.1-739234-6	92.86	0	7.14	0	97.39	0	2.61	0	94.23	0	5.77	0	96.36	0	3.64	0	95.83	0	4.17	0	94.38	0	5.62	0	96.67	0	3.33	0	99.12	0	0.88	0
NW_020868700.1-751943-22	0	100	0	0	0	100	0	0	0	100	0	0	0	100	0	0	0	100	0	0	0	99.35	0	0.65	0	97.92	0	2.08	0	100	0	0
NW_020868700.1-1355818-5	0	100	0	0	0	100	0	0	0	100	0	0	0	100	0	0	2.08	97.92	0	0	4.76	95.24	0	0	1.09	98.91	0	0	5.88	94.12	0	0
NW_020868700.1-1409924-13	23.33	0	76.67	0	24.48	0	75.52	0	21.67	0	78.33	0	21.98	0	78.02	0	25	0	75	0	29.33	0	70.67	0	22.55	0	77.45	0	19.22	0	80.78	0
NW_020868700.1-1542597-15	6.67	93.33	0	0	5	95	0	0	3.57	96.43	0	0	4.76	95.24	0	0	3.45	96.55	0	0	0	100	0	0	5.1	94.9	0	0	4.07	95.93	0	0
NW_020868700.1-1571019-26	0	93.33	0	6.67	0	88.3	0	11.7	0	95	0	5	0	98.08	0	1.92	0	95	0	5	0	97.27	0	2.73	0	95	0	5	0	92.71	0	7.29
NW_020868700.1-1577877-12	96.43	0	3.57	0	94.44	0	5.56	0	91.38	0	8.62	0	93.96	0	6.04	0	96.67	0	3.33	0	93.22	0	6.78	0	95.19	0	4.81	0	94.12	0	5.43	0.45
NW_020868702.1-7419-3	0	0	0	100	0	0	0	100	0	0	0	100	0	0	0	100	0	0	0	100	0	0	0	100	0	0	0	100	0	0	0.52	99.48
NW_020868702.1-8332-26	0	0	0	100	0	0	0	100	0	0	0	100	0	0	0	100	1.67	0	0	98.33	1.63	0	0.81	97.56	0.96	0	0	99.04	0	0	0	100
NW_020868702.1-207286-14	0	100	0	0	0	100	0	0	0	100	0	0	0.38	99.62	0	0	0	100	0	0	0	100	0	0	0	99.06	0	0.94	0	98.61	0	1.39
NW_020868702.1-234520-24	0	0	0	100	0	0	0	100	0	0	0	100	0	0	0	100	0	5.17	0	94.83	0	6.1	0	93.9	0	2.88	0	97.12	0	4.72	0	95.28
NW_020868702.1-285484-21	0	43.33	0	56.67	0.26	53.42	0	46.32	0	46.55	0	53.45	0	59.14	0	40.86	0	50	0	50	0	56.66	0	43.34	0	49	0	51	0	57.19	0	42.81
NW_020868702.1-454851-22	42.86	57.14	0	0	42.13	57.87	0	0	50	50	0	0	36.13	63.87	0	0	50	50	0	0	42.04	57.96	0	0	44.12	55.88	0	0	40.59	59.41	0	0
NW_020868702.1-509227-4	0	0	100	0	0	0	100	0	4	0	96	0	3.18	0	96.82	0	1.72	0	98.28	0	0	0	100	0	2.17	0	97.83	0	1.3	0	98.7	0
NW_020868702.1-511478-15	0	92.31	0	7.69	0	77.46	0	22.54	0	92.59	0	7.41	0	86.03	0	13.97	0	94.64	0	5.36	0	92.62	0	7.38	0	95.83	0	4.17	0	87.21	0	12.79
NW_020868703.1-78289-2	0	43.33	0	56.67	0	45.03	0	54.97	0	42.86	0	57.14	0	60.49	0	39.51	0	20.37	0	79.63	0	18.22	0	81.78	0	27.55	0	72.45	0	31.53	0	68.47
NW_020868703.1-133867-23	0	75	0	25	0	73.27	0	26.73	0	77.59	0	22.41	0	73.17	0	26.83	0	72.41	0	27.59	0	75.62	0	24.38	0	76.47	0	23.53	0	79.16	0	20.84
NW_020868703.1-336699-21	0	0	0	100	0	0	0	100	0	0	0	100	0	0	1.28	98.72	0	0	0	100	0	0	0	100	0	1.22	0	98.78	0	1	0	99
NW_020868703.1-689826-6	0	21.43	0	78.57	0	15.91	0	84.09	0	12.96	0	87.04	0	10.31	0	89.69	0	27.08	0	72.92	0	26.79	0	73.21	0	25	0	75	0	18.52	0	81.48
NW_020868703.1-700663-13	11.54	88.46	0	0	6.19	93.81	0	0	8	92	0	0	9.72	90.28	0	0	7.41	92.59	0	0	6.63	93.37	0	0	10.87	89.13	0	0	12.4	87.6	0	0
NW_020868703.1-798360-23	0	0	0	100	0	0	0	100	0	0	0	100	0	0	0	100	3.33	0	0	96.67	3.45	0	0	96.55	1.89	0	0	98.11	1.3	0	0	98.7
NW_020868704.1-168971-1	0	100	0	0	0	100	0	0	0	100	0	0	0	98.5	1.5	0	0	100	0	0	0	100	0	0	0	100	0	0	0	100	0	0
NW_020868704.1-253956-25	15.38	0	84.62	0	26.45	0	73.55	0	12	0	88	0	10.3	0	89.7	0	3.7	0	96.3	0	8.63	0	91.37	0	7.29	0	92.71	0	10.91	0	89.09	0
NW_020868704.1-280191-8	100	0	0	0	95.74	0	0	4.26	96.43	0	0	3.57	98.89	0	0	1.11	98.21	0	0	1.79	92.59	0	0	7.41	97.83	0	0	2.17	96.44	0.31	0.39	2.86
NW_020868704.1-330346-8	0	100	0	0	0	100	0	0	0	100	0	0	0	100	0	0	0	100	0	0	0	100	0	0	0	100	0	0	0	100	0	0
NW_020868706.1-9481-9	0	100	0	0	11.9	88.1	0	0	2.17	97.83	0	0	2.7	97.3	0	0	2.27	97.73	0	0	6.1	93.9	0	0	2.38	97.62	0	0	6.12	91.84	0	2.04
NW_020868707.1-25878-8	0	0	100	0	0	0	100	0	0	0	100	0	0	0	100	0	3.57	0	96.43	0	10	0	89.73	0.27	4	0	96	0	5.81	0	94.19	0
NW_020868707.1-35293-1	0	6.67	0	93.33	0	10.71	1.19	88.1	0	7.41	0	92.59	0	15.74	0	84.26	0	3.57	0	96.43	0	12.16	0	87.84	0	5.32	0	94.68	0	3.45	0	96.55
NW_020868707.1-43090-13	100	0	0	0	100	0	0	0	100	0	0	0	100	0	0	0	100	0	0	0	100	0	0	0	100	0	0	0	100	0	0	0
NW_020868707.1-58267-3	0	3.57	0	96.43	0	1.71	0	98.29	0	3.57	0	96.43	0	4.43	0	95.57	0	1.85	0	98.15	0	2.87	0	97.13	0	2	0	98	0	3.93	0	96.07
NW_020868707.1-121823-21	7.69	0	92.31	0	6.73	0	93.27	0	11.54	0	88.46	0	9.62	0	90.38	0	19.23	0	80.77	0	16.25	0	83.75	0	12.22	0	87.78	0	15.69	0	84.31	0
NW_020868707.1-153600-6	0	87.5	0	12.5	0	100	0	0	0	94	0	6	0	91.76	0	8.24	0	92.5	0	7.5	0	81.13	0	18.87	0	90	0	10	0	65.62	0	34.38
NW_020868707.1-207083-26	3.57	96.43	0	0	12.58	87.42	0	0	7.14	92.86	0	0	9.33	90.67	0	0	1.85	98.15	0	0	4.73	95.27	0	0	6.12	93.88	0	0	6.67	93.33	0	0
NW_020868707.1-261758-7	90	0	10	0	92.59	0	7.41	0	87.93	0	12.07	0	87.1	0	12.9	0	86.21	0	13.79	0	88.74	0	11.26	0	85.58	0	14.42	0	84.82	0	15.18	0
NW_020868707.1-376829-23	0	100	0	0	0	100	0	0	0	100	0	0	0	100	0	0	0	100	0	0	0	100	0	0	0	100	0	0	0	100	0	0
NW_020868707.1-391475-6	17.86	0	0	82.14	15.46	0	0	84.54	17.24	0	0	82.76	19.76	0	0	80.24	12.07	0	0	87.93	15.91	0	0	84.09	11.76	0	0	88.24	14.7	0	0	85.3
NW_020868707.1-420415-15	100	0	0	0	100	0	0	0	100	0	0	0	100	0	0	0	100	0	0	0	100	0	0	0	100	0	0	0	100	0	0	0
NW_020868707.1-432920-23	7.14	0	0	92.86	6.57	0	0	93.43	8.62	0	0	91.38	13.37	0	0	86.63	5.17	0	0	94.83	2.59	0	0	97.41	4.81	0	0	95.19	5.37	0	0	94.63
NW_020868707.1-498614-13	7.14	0	92.86	0	16.28	0	83.72	0	5.56	0	94.44	0	10.53	0	89.47	0	3.57	0	96.43	0	6.21	0	93.79	0	3.12	0	96.88	0	3.23	0	96.77	0
NW_020868707.1-498799-15	0	85.71	0	14.29	0	91.79	0	8.21	0	92.86	0	7.14	0	95.83	0	4.17	0	98.28	0	1.72	0	96.23	0	3.77	0	95.1	0	4.9	0.89	95.09	0	4.02
NW_020868707.1-803285-6	83.33	0	16.67	0	83.51	0	16.49	0	82.76	0	17.24	0	85.76	0	13.95	0.3	66.67	0	33.33	0	69.75	0	30.25	0	74.04	0	25.96	0	75.4	0	24.6	0
NW_020868707.1-1340846-27	7.14	0	0	92.86	2.35	0	0	97.65	6.9	0	0	93.1	4.03	0	0	95.97	3.33	0	0	96.67	2.52	0	0	97.48	4.81	0	0	95.19	1.88	0	0	98.12
NW_020868707.1-1379018-8	6.67	93.33	0	0	0	100	0	0	3.45	96.55	0	0	0	100	0	0	9.26	90.74	0	0	2.89	97.11	0	0	5	95	0	0	5.06	94.94	0	0
NW_020868708.1-105123-6	0	0	100	0	0	0	100	0	0	0	100	0	0	0	100	0	0	0	100	0	0	0	100	0	0	0	100	0	0	0	100	0
NW_020868708.1-134802-25	6.67	0	93.33	0	4.94	0	95.06	0	6.67	0	93.33	0	9.73	0	90.27	0	3.33	0	96.67	0	2.21	0	97.79	0	3.77	0	96.23	0	2.53	0	97.47	0
NW_020868708.1-252130-14	0	0	0	100	0	0	0	100	0	0	0	100	0	1.89	0	98.11	0	0	0	100	0	0	0	100	0	1.11	0	98.89	0	0	0	100
NW_020868710.1-103310-7	0	92.86	0	7.14	0	96.99	0.75	2.26	0	94.64	0	5.36	0	90.48	0	9.52	0	90	0	10	0	87.68	0	12.32	0	92.22	0	7.78	0	92.59	0	7.41
NW_020868710.1-165249-2	3.85	0	96.15	0	12.85	0	87.15	0	3.57	0	96.43	0	4.03	0	95.97	0	1.67	0	98.33	0	1.4	0	98.6	0	3.06	0	96.94	0	4.62	0	95.38	0
NW_020868712.1-19477-2	0	80.77	0	19.23	0	89.33	0	10.67	0	84.62	0	15.38	0	87.5	0	12.5	0	91.67	0	8.33	0	95	0	5	0	89.58	0	10.42	0	88.89	0	11.11
NW_020868713.1-30274-1	0	92.31	7.69	0	0	90.36	9.64	0	0	92.59	7.41	0	0	80.88	19.12	0	0	83.93	16.07	0	0	85.88	14.12	0	0	85	15	0	0	85.91	14.09	0
NW_020868713.1-146398-1	0	96.15	0	3.85	0	75.41	0	24.59	0	92	0	8	0	83.9	0	16.1	0	89.13	0	10.87	0	91.18	0	8.82	0	90.91	0	9.09	0	75.64	0	24.36
NW_020868714.1-135861-26	100	0	0	0	99.68	0	0.32	0	100	0	0	0	100	0	0	0	100	0	0	0	100	0	0	0	100	0	0	0	100	0	0	0
NW_020868714.1-304521-25	46.43	53.57	0	0	26.16	73.84	0	0	48.15	51.85	0	0	19.84	80.16	0	0	50	50	0	0	18.02	81.98	0	0	48.89	51.11	0	0	20.6	79.4	0	0
NW_020868714.1-512566-24	0	0	100	0	0	0	100	0	1.85	0	98.15	0	5.32	0	94.68	0	0	0	100	0	5.88	0	94.12	0	1.06	0	98.94	0	1.82	0	98.18	0
NW_020868717.1-48038-15	71.43	0	28.57	0	65.52	0	34.48	0	71.43	0	28.57	0	70.21	0	29.79	0	71.43	0	28.57	0	72.57	0	27.43	0	67	0	33	0	60.27	0	39.73	0
NW_020868717.1-63289-15	0	100	0	0	0	100	0	0	0	100	0	0	0	100	0	0	0	100	0	0	0	100	0	0	0	100	0	0	0	100	0	0
NW_020868717.1-100266-13	0	6.67	0	93.33	0	6.94	0	93.06	0	6.9	0	93.1	0	3.14	0	96.86	0	4	0	96	0	6.25	0	93.75	0	4.26	0	95.74	0	8.82	0	91.18
NW_020868718.1-95035-13	0	93.33	0	6.67	0	93.28	0	6.72	0	93.33	0	6.67	0	90.37	0	9.63	0	83.93	0	16.07	0	81.33	0	18.67	0	90	0	10	0	87.86	0	12.14
NW_020868718.1-251750-24	0	0	100	0	0	0	100	0	0	0	100	0	0	0	100	0	8.62	0	91.38	0	7.04	0	92.96	0	4.81	0	95.19	0	3.42	0	96.58	0
NW_020868718.1-407319-8	100	0	0	0	100	0	0	0	100	0	0	0	100	0	0	0	100	0	0	0	100	0	0	0	100	0	0	0	100	0	0	0
NW_020868718.1-643200-5	4.17	95.83	0	0	4.14	95.86	0	0	14	86	0	0	19.72	80.28	0	0	31.48	68.52	0	0	30.2	69.13	0.67	0	20.65	79.35	0	0	23.87	76.13	0	0
NW_020868718.1-722416-13	0	0	100	0	0	0	100	0	0	0	100	0	0	0	100	0	0	0	100	0	0	0	100	0	1.96	0	98.04	0	0.56	0	99.44	0
NW_020868718.1-808435-7	6.67	93.33	0	0	6.54	93.46	0	0	13.33	86.67	0	0	3.85	96.15	0	0	26.67	73.33	0	0	19.08	80.92	0	0	18.27	81.73	0	0	17.76	82.24	0	0
NW_020868718.1-854142-6	3.33	0	96.67	0	1.65	0	98.35	0	6.67	0	93.33	0	3.61	0	96.39	0	25	0	75	0	21.88	0	78.12	0	18.87	0	81.13	0	16.53	0	83.47	0
NW_020868718.1-910108-24	0	71.43	0	28.57	0	73.19	0	26.81	0	70.69	0	29.31	0	85.4	0	14.6	0	75	0	25	0	79.56	0	20.44	0	76.92	0	23.08	0	80.09	0	19.91
NW_020868718.1-956563-4	0	0	0	100	0	0	0	100	2	0	0	98	7.27	0	0	92.73	2	0	0	98	2.91	0	0	97.09	1.11	0	0	98.89	5.56	0	0	94.44
NW_020868718.1-1168116-22	58.33	0	0	41.67	60.26	0	0	39.74	60	0	0	40	78	0	0	22	48.15	0	0	51.85	53.03	0	0	46.97	47.78	0	0	52.22	53.99	0	0	46.01
NW_020868718.1-1248273-4	0	3.85	0	96.15	0	9.49	0	90.51	0	12.96	0	87.04	0	19.57	0	80.43	0	6.9	0	93.1	0	6.85	0	93.15	0	9.57	0	90.43	0	9.03	0	90.97
NW_020868718.1-1278690-9	75	0	0	25	75.86	0	0	24.14	83.33	0	0	16.67	95.06	0	0	4.94	95.83	0	0	4.17	98.65	0	0	1.35	90.91	0	0	9.09	94.31	0	0	5.69
NW_020868718.1-1316037-21	0	100	0	0	0	97.06	0	2.94	0	100	0	0	0	100	0	0	0	98.08	0	1.92	0	96.08	0	3.92	0	97.78	0	2.22	0	94.94	0	5.06
NW_020868718.1-1350234-1	16.67	0	83.33	0	5.21	0	94.79	0	13.79	0	86.21	0	7.61	0	92.39	0	5.17	0	94.83	0	7.33	0	92.67	0	11.54	0	88.46	0	2.99	0	97.01	0
NW_020868718.1-1367843-6	100	0	0	0	100	0	0	0	100	0	0	0	100	0	0	0	96.67	0	0	3.33	95.57	0	0	4.43	98.11	0	0	1.89	96.3	0	0	3.7
NW_020868719.1-190985-5	0	50	50	0	0	42.76	57.24	0	0	50	50	0	0	39.52	60.48	0	0	48.15	51.85	0	0	51.24	48.76	0	0	48.96	51.04	0	0	45.24	54.76	0
NW_020868719.1-209019-16	100	0	0	0	100	0	0	0	100	0	0	0	100	0	0	0	93.33	6.67	0	0	95.63	4.37	0	0	95.19	4.81	0	0	94.98	4.86	0.16	0
NW_020868719.1-234521-2	0	100	0	0	0	100	0	0	0	100	0	0	0	100	0	0	0	94.64	0	5.36	0	93.99	0	6.01	0	94.9	0	5.1	0	91.32	0	8.68
NW_020868719.1-246388-12	0	0	0	100	0	5.59	0	94.41	0	3.7	0	96.3	0	5.19	0	94.81	0	2.08	0	97.92	0	3.52	0	96.48	0	2.22	0	97.78	0	3.91	0	96.09
NW_020868719.1-358722-25	0	93.33	0	6.67	0	95.45	0	4.55	0	91.67	0	8.33	0	95.77	0	4.23	0	83.93	0	16.07	0	77.78	0	22.22	0	86	0	14	0	82.31	0	17.69
NW_020868721.1-106014-26	0	0	0	100	0	0	0	100	0	0	0	100	0	0	0	100	3.33	0	0	96.67	6.9	0.86	0	92.24	2.04	0	0	97.96	2.48	0	0	97.52
NW_020868721.1-133303-23	89.29	0	0	10.71	76.62	0	0	23.38	91.38	0	0	8.62	77.33	0	0	22.67	96.55	0	0	3.45	92.18	0	0	7.82	95.1	0	0	4.9	89.45	0	0	10.55
NW_020868722.1-109016-4	0	100	0	0	0	100	0	0	0	100	0	0	0	100	0	0	0	96.55	0	3.45	0	97.67	0	2.33	0	98.04	0	1.96	0	100	0	0
NW_020868722.1-142740-14	0	66.67	0	33.33	0	60.34	0	39.66	0	72.92	0	27.08	0	68.82	0	31.18	0	67.39	0	32.61	0	59.15	0	40.85	0	75	0	25	0	75.26	0	24.74
NW_020868722.1-154671-1	0	100	0	0	0	100	0	0	1.92	98.08	0	0	0.81	99.19	0	0	2.08	97.92	0	0	7.63	92.37	0	0	3.41	96.59	0	0	1.96	98.04	0	0
NW_020868722.1-209266-6	36.67	0	63.33	0	39.14	0	60.86	0	31.03	0	68.97	0	32.26	0	67.74	0	24.14	0	75.86	0	21.17	0	78.83	0	21.15	0	78.85	0	13.5	0	86.5	0
NW_020868722.1-231814-12	0	26.67	0	73.33	0	33.5	0	66.5	0	21.67	0	78.33	0	27.74	0	72.26	0	25	0	75	0	34.16	0	65.84	0	22.55	0	77.45	0	28.57	0	71.43
NW_020868722.1-232034-2	0	6.67	0	93.33	0	7.66	0	92.34	0	10	0	90	0	3.38	0	96.62	0	20	0	80	0	19.51	0	80.49	0	15.09	0	84.91	0	17.11	0	82.89
NW_020868722.1-252926-9	0	96.67	0	3.33	0	96.62	0	3.38	0	95	0	5	0	93.31	0	6.69	0	90.74	0	9.26	0	86	0	14	0	90	0	10	0	86.63	0	13.37
NW_020868725.1-377349-5	46.15	53.85	0	0	42.94	57.06	0	0	53.7	46.3	0	0	50.41	49.59	0	0	55.77	44.23	0	0	49.62	50.38	0	0	50	50	0	0	51.47	48.53	0	0
NW_020868725.1-467176-6	100	0	0	0	91.89	7.21	0	0.9	98	2	0	0	92.5	7.5	0	0	93.75	6.25	0	0	92.81	7.19	0	0	96.51	3.49	0	0	99.51	0.49	0	0
NW_020868726.1-164021-12	0	0	96.43	3.57	0	0	85.59	14.41	0	0	96.55	3.45	0	0	96.92	3.08	0	0	86.54	13.46	0	0	82.72	17.28	0	0	89.8	10.2	0	0	92.82	7.18
NW_020868728.1-67483-15	90	0	10	0	85.58	0	14.42	0	93.1	0	6.9	0	87.37	0	12.63	0	94.83	0	5.17	0	92.96	0	5.63	1.41	96.08	0	3.92	0	97.1	0	2.9	0
NW_020868728.1-128607-14	0	0	0	100	0	0	0	100	0	6	0	94	0	3.57	0	96.43	0	5.36	0	94.64	0	1.56	0	98.44	0	3.12	0	96.88	0	0	0	100
NW_020868728.1-253762-12	0	100	0	0	0.59	98.82	0	0.59	0	100	0	0	0	100	0	0	0	96.55	0	3.45	0	92.76	0	7.24	0	98.04	0	1.96	0	96.26	0	3.74
NW_020868729.1-90151-14	0	96.15	0	3.85	0	87.5	0	12.5	0	94.44	0	5.56	0	98.75	0	1.25	0	98.15	0	1.85	0	97.48	0	2.52	0	96.94	0	3.06	0	98.31	0	1.69
NW_020868730.1-199914-26	100	0	0	0	100	0	0	0	100	0	0	0	100	0	0	0	100	0	0	0	100	0	0	0	98.96	0	1.04	0	95.04	0	4.96	0
NW_020868730.1-243747-23	0	0	89.29	10.71	0	0	83.78	16.22	0	0	92.59	7.41	0	0	88.42	11.58	0	0	96.43	3.57	0	0	95.31	4.69	0	0	95.92	4.08	0.31	0	93.48	6.21
NW_020868732.1-12782-2	0	86.67	0	13.33	0	93.63	0	6.37	0	88.33	0	11.67	0	91.22	0	8.78	0	75.86	0	24.14	0	78.72	0	21.28	0	79.59	0	20.41	0	83.6	0	16.4
NW_020868732.1-16262-14	53.33	0	46.67	0	55.03	0	44.97	0	53.33	0	46.67	0	57.45	0	42.55	0	63.33	0	36.67	0	56.74	0.14	42.55	0.57	58.49	0	41.51	0	57.58	0	42.42	0
NW_020868733.1-362703-26	4.17	95.83	0	0	16.28	83.72	0	0	5.77	94.23	0	0	12.84	87.16	0	0	4	96	0	0	5.13	94.87	0	0	8.89	91.11	0	0	13.12	86.88	0	0
NW_020868733.1-428558-15	0	0	0	100	0	0	0	100	0	0	0	100	0	0	0	100	0	7.41	0	92.59	0	2.23	0	97.77	0	4.08	0	95.92	0	1.37	0	98.63
NW_020868733.1-640351-12	0	100	0	0	0	100	0	0	0	100	0	0	0	100	0	0	0	97.83	2.17	0	0	93.51	5.19	1.3	0	98.86	1.14	0	0	93.68	6.32	0
NW_020868733.1-689833-7	0	0	0	100	0	0	0	100	0	0	3.7	96.3	0	0	6.41	93.59	0	0	1.79	98.21	0	0	6.55	93.45	0	0	2.08	97.92	0	0	3.57	96.43
NW_020868733.1-853945-8	0	95.83	0	4.17	0	92.89	0	7.11	0	96.3	0	3.7	0	89.87	0	10.13	0	98.28	0	1.72	0	97.24	0	2.76	0	97	0	3	0	97.66	0	2.34
NW_020868734.1-48874-15	0	90	10	0	0	92.19	7.81	0	0	88.46	11.54	0	0	92.68	7.32	0	0	96.15	3.85	0	0	94.33	5.67	0	0	93.62	6.38	0	0	92.86	7.14	0
NW_020868734.1-290870-3	0	3.33	0	96.67	0	4.36	0	95.64	0	5	0	95	0	5.88	0	94.12	0	10	0	90	0	9	0	91	0	7.69	0	92.31	0	8.03	0	91.97
NW_020868735.1-55011-16	0	100	0	0	0	100	0	0	0	100	0	0	0	100	0	0	0	95.65	0	4.35	0	96.3	0	3.7	0	97.67	0	2.33	0	95.54	0	4.46
NW_020868735.1-94595-23	0	96.43	0	3.57	0	97.38	0	2.62	0	96.43	0	3.57	0	92.57	0	7.43	0	96.55	0	3.45	0	96.67	0	3.33	0	97	0	3	0	97.44	0	2.56
NW_020868735.1-220839-13	0	0	100	0	0	0	100	0	0	0	100	0	0	0	100	0	5.17	0	94.83	0	4.04	0	95.96	0	4	0	96	0	3.14	0	96.86	0
NW_020868735.1-246686-15	0	0	90	10	0	0	74.59	25.41	0	0	92.86	7.14	4.76	0	61.9	33.33	0	0	92.59	7.41	0	0	87.13	12.87	0	0	90.62	9.38	0	0	82.75	17.25
NW_020868735.1-260961-26	0	0	100	0	3.05	0	96.95	0	7.69	0	92.31	0	6.57	0	93.43	0	7.14	0	92.86	0	1.88	0	98.12	0	7.29	0	92.71	0	5.56	0	94.44	0
NW_020868735.1-275266-12	0	0	60.71	39.29	0	0	70.76	29.24	0	0	60.71	39.29	0	0	53.33	46.67	0	0	56.9	43.1	0	0	61.61	38.39	0	0	54.08	45.92	0	0.3	54.73	44.97
NW_020868735.1-278290-14	0	0	0	100	0	0	0	100	0	0	0	100	0	0	0	100	3.57	0	0	96.43	5.99	0	0	94.01	2	0	0	98	1.05	0	0	98.95
NW_020868736.1-84687-27	0	0	0	100	0	0	0.34	99.66	0	0	0	100	0	0	0	100	0	0	0	100	0	0	0	100	0	0	0	100	0	0.22	0	99.78
NW_020868737.1-249571-12	0	0	0	100	0	3.37	0	96.63	0	1.92	0	98.08	0	7.95	0	92.05	0	7.69	0	92.31	0	4.94	0	95.06	0	4.26	0	95.74	0	6.5	0	93.5
NW_020868737.1-331540-5	0	3.33	0	96.67	0	4.62	0	95.38	0	5.17	0	94.83	0	6.74	0	93.26	0	8	0	92	0	9.91	0	90.09	0	4.55	0	95.45	0	9.46	0	90.54
NW_020868737.1-419597-24	0	0	0	100	1.78	0	0	98.22	5.77	0	0	94.23	5.21	0	0	94.79	9.26	0	0	90.74	4.72	0	0	95.28	7.61	0	0	92.39	5.83	0	0	94.17
NW_020868737.1-648991-15	84.62	15.38	0	0	87.6	12.4	0	0	80.77	19.23	0	0	80.26	19.74	0	0	88	12	0	0	86.27	13.73	0	0	82.61	17.39	0	0	81.19	18.81	0	0
NW_020868737.1-680329-16	0	0	40	60	0	0	48.37	51.63	0	0	39.66	60.34	0	0	37.27	62.73	0	0	38.33	61.67	0	0	44	56	0	0	38.46	61.54	0	0.3	40.9	58.81
NW_020868737.1-793964-14	10	0	90	0	10.25	0	89.75	0	10.34	0	89.66	0	15.44	0	84.56	0	5.17	0	94.83	0	6.87	0	93.13	0	5.88	0	94.12	0	4.93	0	95.07	0
NW_020868737.1-813591-3	69.23	30.77	0	0	64.06	35.94	0	0	68.52	31.48	0	0	62.96	37.04	0	0	72.41	27.59	0	0	70.44	29.56	0	0	73.4	26.6	0	0	56.76	43.24	0	0
NW_020868737.1-973757-14	0	100	0	0	0	100	0	0	0	100	0	0	0	100	0	0	0	100	0	0	0	100	0	0	0	100	0	0	0	100	0	0
NW_020868737.1-983827-8	0	0	10.71	89.29	0	0	16.55	83.45	0	0	6.9	93.1	0	0	8.49	91.51	0	0	3.33	96.67	0	0	4.29	95.71	0	0	4.81	95.19	0	0	3.97	96.03
NW_020868737.1-1141828-21	0	96.43	3.57	0	0	92.96	7.04	0	0	98.28	1.72	0	0	98.05	1.95	0	0	94.83	5.17	0	0	97.37	2.63	0	0	96.15	3.85	0	0	98.43	1.57	0
NW_020868739.1-181667-22	0	0	91.67	8.33	0	0	85.88	14.12	0	0	96	4	0	0	92.05	7.95	0	0	93.75	6.25	0	0	94.67	5.33	0	0	95.65	4.35	0	0	97.03	2.97
NW_020868740.1-114753-1	0	0	19.23	80.77	0	0	13.33	86.67	0	0	11.11	88.89	0	0	16.33	83.67	0	0	5.56	94.44	0	0	6.82	93.18	0	0	6.25	93.75	0	0	9.89	90.11
NW_020868741.1-24534-14	0	8.33	0	91.67	0	17.14	0	82.86	0	8.33	0	91.67	0	18.78	0	81.22	0	12	0	88	0	9.57	0	90.43	0	7.78	0	92.22	0	11.83	0	88.17
NW_020868741.1-324943-13	0	100	0	0	0	100	0	0	0	100	0	0	0	100	0	0	0	100	0	0	0	100	0	0	0	100	0	0	0	100	0	0
NW_020868741.1-343580-24	0	10	0	90	0	11.11	0	88.89	0	11.11	0	88.89	0	8.6	0	91.4	0	3.85	0	96.15	0	2.19	0	97.81	0	6.12	0	93.88	0	12.8	0	87.2
NW_020868741.1-348494-25	0	66.67	33.33	0	0	65.04	34.96	0	0	72.41	27.59	0	0	68.12	31.87	0	0	80	20	0	0	80.34	19.66	0	0	81.73	18.27	0	0	82.12	17.88	0
NW_020868742.1-95819-25	3.57	96.43	0	0	2.59	97.41	0	0	5.77	94.23	0	0	0	100	0	0	1.85	98.15	0	0	5.77	94.23	0	0	3.06	96.94	0	0	8.99	91.01	0	0
NW_020868742.1-142433-25	0	91.67	0	8.33	0	93.33	0	6.67	0	93.48	0	6.52	0	93.12	0	6.88	0	89.13	0	10.87	0	87.2	0.4	12.4	0	92.86	0	7.14	0	95.24	0	4.76
NW_020868744.1-142641-14	0	0	0	100	0	0	0	100	0	0	0	100	0	0	0	100	1.67	0	0	98.33	0	0	0	100	0.94	0	0	99.06	0	0	0	100
NW_020868744.1-168715-8	3.57	0	96.43	0	1.35	0	98.65	0	1.92	0	98.08	0	2.57	0	97.43	0	1.85	0	98.15	0	2	0	97.8	0.2	2.04	0	97.96	0	1.22	0	98.78	0
NW_020868744.1-224375-15	0	100	0	0	0	100	0	0	0	100	0	0	0	100	0	0	0	95	0	5	0	97.94	0	2.06	0	97.12	0	2.88	0	100	0	0
NW_020868745.1-201159-23	0	10	90	0	0	3.45	96.55	0	0	6.67	93.33	0	0	8.85	91.15	0	0	30.77	69.23	0	0	22.51	77.49	0	0	20.41	79.59	0	0	15.36	84.64	0
NW_020868746.1-71090-24	0	85.71	14.29	0	0	87.88	12.12	0	0	87.5	12.5	0	0	89.92	10.08	0	0	94.64	5.36	0	0	98.17	1.83	0	0	92	8	0	0	89.09	10.91	0
NW_020868746.1-349953-23	0	0	100	0	0	0	100	0	0	0	100	0	0	0	100	0	0	0	100	0	0	0	100	0	0	0	100	0	0	0	100	0
NW_020868746.1-372043-7	0	0	0	100	0	0.25	0	99.75	0	0	0	100	0	0	0	100	0	0	0	100	0	0	0	100	0.94	0	0	99.06	1.29	0	0	98.71
NW_020868747.1-24934-4	11.54	0	88.46	0	10.49	0	89.14	0.37	14.29	0	85.71	0	13.74	0	86.26	0	5.17	0	94.83	0	5.95	0	94.05	0	10.78	0	89.22	0	12.95	0	87.05	0
NW_020868747.1-103237-23	0	0	0	100	0	0	0	100	0	0	0	100	0	0	0	100	0	3.33	0	96.67	0	1.29	0	98.71	0	2.83	0	97.17	0	3.37	0	96.63
NW_020868748.1-24784-2	0	0	100	0	0	0	100	0	0	0	100	0	0	0	100	0	0	0	100	0	0	0	100	0	0	0	100	0	0	0	100	0
NW_020868748.1-379132-7	0	100	0	0	0	100	0	0	0	100	0	0	0	100	0	0	0	94	6	0	0	93.38	6.62	0	0	96.34	3.66	0	0	93.39	6.61	0
NW_020868748.1-381263-27	0	4.17	0	95.83	0	0	0	100	0	4	0	96	0	4.48	0	95.52	0	3.57	0	96.43	0	1.89	0	98.11	0	2.33	0	97.67	0	0	0	100
NW_020868748.1-456202-15	0	100	0	0	0	100	0	0	0	100	0	0	0	100	0	0	0	100	0	0	0	100	0	0	0	100	0	0	0	100	0	0
NW_020868749.1-94511-14	0	100	0	0	0	100	0	0	0	100	0	0	0	100	0	0	0	87.93	0	12.07	0	87.78	0	12.22	0	92.86	0	7.14	0	94.44	0	5.56
NW_020868749.1-94695-12	0	0	0	100	0	0	0	100	0	0	0	100	0	0	0	100	0	4.17	0	95.83	0	3.7	0	96.3	0	2.22	0	97.78	0	3.09	0	96.91
NW_020868751.1-120027-22	0	84.62	0	15.38	0	84.38	0	15.62	0	76	0	24	0	68.12	0	31.88	0	60.42	0	39.58	0	54.22	0	45.78	0	68.18	0	31.82	0	66	0	34
NW_020868751.1-598426-5	0	0	10	90	0	0	11.65	88.35	0	0	8.33	91.67	0	0	8.11	91.89	0	0	6.67	93.33	0	0	14.57	85.43	0	0	4.72	95.28	0	0	8.02	91.98
NW_020868752.1-92285-15	0	15.38	0	84.62	0	31.54	0	68.46	0	21.43	0	78.57	0	23.05	0	76.95	0	10.34	0	89.66	0	13.93	0	86.07	0	14	0	86	0.25	16.63	0	83.13
NW_020868752.1-346427-2	14.29	0	85.71	0	21.46	0.4	78.14	0	15.52	0	84.48	0	22.76	0	77.24	0	6.9	0	93.1	0	6.43	0	93.57	0	8.65	0	91.35	0	9.3	0	90.7	0
NW_020868752.1-484173-24	9.09	90.91	0	0	15.97	84.03	0	0	4	96	0	0	22.22	77.78	0	0	3.45	96.55	0	0	8.94	91.06	0	0	2.13	97.87	0	0	6.37	93.63	0	0
NW_020868752.1-861053-25	0	100	0	0	0	100	0	0	0	100	0	0	0	100	0	0	0	100	0	0	0	100	0	0	0	98.08	0	1.92	0	98.99	0	1.01
NW_020868753.1-185891-5	9.09	0	90.91	0	0	0	100	0	13.04	0	86.96	0	14.63	0	85.37	0	17.39	0	82.61	0	8.26	0	91.74	0	13.75	0	86.25	0	0	0	100	0
NW_020868754.1-111877-4	92.31	0	0	7.69	86.76	0	0	13.24	92.59	0	0	7.41	93.36	0	0	6.64	98.21	0	0	1.79	94.86	0	0	5.14	96	0	0	4	99.28	0	0	0.72
NW_020868755.1-109614-21	0	92.86	0	7.14	0	92.39	0	7.61	0	96.43	0	3.57	0	93.63	0	6.37	0	96.15	0	3.85	0	94.01	0	5.99	0	96.94	0	3.06	0	98.96	0	1.04
NW_020868757.1-126595-12	0	95	0	5	0	91.94	0	8.06	0	95.65	0	4.35	0	91.67	0	8.33	0	100	0	0	0	93.75	0	6.25	0	97.78	0	2.22	0	95.45	0	4.55
NW_020868757.1-220922-26	3.57	0	0	96.43	2.27	0	0	97.73	5.36	0	0	94.64	9.8	0	0	90.2	5.77	0	0	94.23	6.15	0	0	93.85	7.29	0	0	92.71	8.42	0	0.18	91.39
NW_020868758.1-83082-5	0	100	0	0	3.52	96.48	0	0	1.72	98.28	0	0	3.02	96.98	0	0	3.33	96.67	0	0	2.14	97.86	0	0	3.85	96.15	0	0	4.65	95.35	0	0
NW_020868758.1-100577-25	0	100	0	0	0	100	0	0	0	100	0	0	0	100	0	0	6.9	93.1	0	0	6.3	93.7	0	0	4	96	0	0	16.28	83.72	0	0
NW_020868758.1-123284-7	0	10.71	0	89.29	0	16.93	0	83.07	0	13.79	0	86.21	0	13.84	0	86.16	0	8.93	0	91.07	0	11.66	0	88.34	0	13	0	87	0	19.07	0	80.93
NW_020868760.1-71376-1	17.86	0	82.14	0	17.14	0	82.86	0	12.07	0	87.93	0	6.01	0	93.99	0	10.34	0	89.66	0	3.25	0.81	95.93	0	9.78	0	90.22	0	14.2	0	85.8	0
NW_020868760.1-123001-12	0	100	0	0	0	100	0	0	0	100	0	0	0	100	0	0	12.5	87.5	0	0	10	90	0	0	6.52	93.48	0	0	6.31	93.69	0	0
NW_020868760.1-307332-14	0	76.67	0	23.33	0	80.68	0	19.32	0	73.33	0	26.67	0	79.84	0	20.16	0	79.31	0	20.69	0	86.53	0	13.47	0	76.92	0	23.08	0	80.79	0	19.21
NW_020868760.1-325716-2	13.33	0	86.67	0	17.07	0.19	82.74	0	11.67	0	88.33	0	6.34	0	93.66	0	6.67	0	93.33	0	9.59	0	89.86	0.55	7.55	0	92.45	0	11.35	0	88.65	0
NW_020868760.1-351896-22	0	100	0	0	0	100	0	0	0	100	0	0	0	100	0	0	0	91.3	0	8.7	0	98.7	0	1.3	0	95.35	0	4.65	0	100	0	0
NW_020868760.1-612706-27	0	100	0	0	0	100	0	0	0	100	0	0	0	100	0	0	0	100	0	0	0	100	0	0	0	99.06	0	0.94	0	99.42	0	0.58
NW_020868760.1-621892-1	0	100	0	0	0	100	0	0	0	100	0	0	0	99.3	0	0.7	0	100	0	0	0.32	99.68	0	0	0	96.23	0	3.77	0	97.43	0	2.57
NW_020868760.1-797504-12	93.33	0	6.67	0	92.69	0	7.31	0	83.33	0	16.67	0	76.6	0	23.4	0	91.67	0	8.33	0	91.39	0	8.61	0	89.62	0	10.38	0	84.19	0	15.5	0.3
NW_020868760.1-849197-6	0	0	0	100	0	2.86	0	97.14	0	5.17	0	94.83	0	8.96	0	91.04	0	1.72	0	98.28	0	0.88	0	99.12	0	2.94	0	97.06	0	1.49	0	98.51
NW_020868760.1-887483-21	0	100	0	0	1.18	98.82	0	0	0	100	0	0	0	100	0	0	1.85	98.15	0	0	4.12	95.88	0	0	1.02	98.98	0	0	4.62	95.38	0	0
NW_020868761.1-30306-23	0	100	0	0	0	100	0	0	0	100	0	0	0	100	0	0	2	98	0	0	1.55	98.45	0	0	1.09	98.91	0	0	1.22	98.78	0	0
NW_020868761.1-197709-4	100	0	0	0	93.77	0	6.23	0	96.43	0	3.57	0	98.06	0	1.94	0	98.28	0	1.72	0	93.48	0	6.52	0	97.06	0	2.94	0	98.94	0.35	0.7	0
NW_020868762.1-98635-15	100	0	0	0	100	0	0	0	100	0	0	0	100	0	0	0	100	0	0	0	99.11	0.89	0	0	100	0	0	0	100	0	0	0
NW_020868762.1-156892-16	0	75	0	25	0	74.93	0	25.07	0	79.31	0	20.69	0	68.48	0	31.52	0	82.76	0	17.24	0	86.82	0	13.18	0	82.35	0	17.65	0	79.79	0	20.21
NW_020868762.1-317782-26	83.33	0	16.67	0	95.21	0	4.79	0	83.33	0	16.67	0	91.96	0	8.04	0	91.67	0	8.33	0	96.96	0	2.81	0.23	87.74	0	12.26	0	93.25	0.36	6.39	0
NW_020868763.1-17581-5	93.33	0	6.67	0	93.22	0	6.78	0	94.64	0	5.36	0	94.89	0	5.11	0	94.64	0	5.36	0	93.04	0	6.96	0	95	0	5	0	100	0	0	0
NW_020868763.1-56295-26	0	0	100	0	0	0	100	0	0	0	100	0	0	0	100	0	0	0	100	0	0	0	100	0	0	0	100	0	0	0	99.78	0.22
NW_020868763.1-71409-23	0	100	0	0	0	100	0	0	0	100	0	0	0	100	0	0	0	93.33	0	6.67	0	92.64	0	7.36	0	94.34	0	5.66	0	96.59	0	3.41
NW_020868763.1-92104-6	0	0	100	0	0	0	100	0	0	0	100	0	0	0	100	0	9.09	0	90.91	0	15.9	0	84.1	0	4.55	0	95.45	0	4.21	0	95.79	0
NW_020868763.1-203252-23	0	100	0	0	0	100	0	0	0	100	0	0	0	100	0	0	0	100	0	0	0	100	0	0	0	100	0	0	0	100	0	0
NW_020868763.1-228193-26	0	86.67	0	13.33	0	77.3	0	22.7	0	86.67	0	13.33	0	86.13	0	13.87	0	91.67	0	8.33	0	93.85	0	6.15	0	91.51	0	8.49	0	91.39	0	8.61
NW_020868763.1-284293-27	0	100	0	0	1.08	98.92	0	0	1.85	98.15	0	0	8.87	91.13	0	0	0	100	0	0	3.88	96.12	0	0	2.08	97.92	0	0	1.18	98.82	0	0
NW_020868764.1-35070-15	0	0	0	100	0	0	0	100	0	0	0	100	0	0	0	100	5	0	0	95	2.19	0	0	97.81	2.83	0	0	97.17	2.19	0	0	97.81
NW_020868764.1-211742-5	96.67	0	3.33	0	97.69	0	2.31	0	95	0	5	0	96.08	0	3.92	0	92.86	0	7.14	0	93.07	0	6.93	0	94	0	6	0	95.45	0	4.55	0
NW_020868764.1-455741-7	0	0	100	0	0.93	0	99.07	0	0	0	100	0	0	0	100	0	3.33	0	96.67	0	3.28	0	96.17	0.55	6.73	0	93.27	0	6.67	0	93.04	0.29
NW_020868765.1-147226-23	13.33	0	0	86.67	12.1	0	0	87.9	11.67	0	0	88.33	4.29	0	0	95.71	10.34	0	0	89.66	11.54	0	0	88.46	9.8	0	0	90.2	11.44	0	0	88.56
NW_020868766.1-201690-1	0	100	0	0	2.22	97.78	0	0	0	100	0	0	0	100	0	0	0	100	0	0	0	100	0	0	0	100	0	0	0	100	0	0
NW_020868766.1-227599-2	83.33	0	16.67	0	83.55	0	16.45	0	85	0	15	0	84.36	0	15.64	0	91.67	0	8.33	0	91.94	0	8.06	0	88.68	0	11.32	0	91.03	0	8.97	0
NW_020868766.1-284947-6	0	0	100	0	0	0	100	0	0	0	100	0	0	0	100	0	0	0	100	0	0	0	99.83	0.17	0	0	100	0	0.23	0	99.77	0
NW_020868766.1-289469-3	0	100	0	0	12	88	0	0	2	98	0	0	6.32	93.68	0	0	8	92	0	0	15.53	84.47	0	0	4.35	95.65	0	0	7.52	91.73	0	0.75
NW_020868767.1-18461-26	4.17	95.83	0	0	3.23	96.77	0	0	1.85	98.15	0	0	10.12	89.88	0	0	8.93	91.07	0	0	9.21	90.79	0	0	6.25	93.75	0	0	9.77	90.23	0	0
NW_020868767.1-158247-6	0	100	0	0	0	100	0	0	0	100	0	0	0	100	0	0	0	98.33	0	1.67	0	94.85	0	5.15	0	98.11	0	1.89	0	95.81	0	4.19
NW_020868767.1-164185-8	0	90	0	10	0	86.17	0	13.83	0	91.38	0	8.62	0	97.1	0	2.9	0	96.55	0	3.45	0	94.27	0	5.73	0	94.12	0	5.88	0	94.86	0	5.14
NW_020868767.1-329173-3	100	0	0	0	100	0	0	0	100	0	0	0	99.14	0	0.86	0	100	0	0	0	99.29	0	0.71	0	98.08	0	1.92	0	97.47	0.42	2.11	0
NW_020868767.1-378919-8	93.33	6.67	0	0	92.75	7.25	0	0	95	5	0	0	94.7	5.3	0	0	63.33	36.67	0	0	58.81	41.19	0	0	73.58	26.42	0	0	71.01	28.86	0	0.13
NW_020868767.1-516528-14	25	75	0	0	29.51	70.49	0	0	21.15	78.85	0	0	26.29	72.77	0	0.94	16.67	83.33	0	0	21.57	78.43	0	0	15.62	84.38	0	0	22.75	77.25	0	0
NW_020868767.1-621021-23	0	0	100	0	0	0	100	0	0	0	100	0	0	0	100	0	6.67	0	93.33	0	7	0	92	1	3.85	0	96.15	0	3.2	0	96.8	0
NW_020868768.1-93622-8	15.38	0	0	84.62	1.18	0	0	98.82	10.71	0	0	89.29	16.55	0	0	83.45	7.69	0	0	92.31	5.46	0.55	0	93.99	8.33	0	0	91.67	5.79	0	0	94.21
NW_020868768.1-117807-1	0	4.55	0	95.45	0	15.07	0	84.93	0	9.09	0	90.91	0	15	0	85	0	0	0	100	0	7.38	0	92.62	0	4.88	0	95.12	0	2.96	0	97.04
NW_020868768.1-128875-24	0	0	0	100	0	0	0	100	0	1.85	0	98.15	0	4.39	0.88	94.74	0	0	0	100	0	1.26	0	98.74	0	1.06	0	98.94	0	1.85	0	98.15
NW_020868769.1-20446-2	0	100	0	0	0	100	0	0	0	100	0	0	0	100	0	0	0	94.83	0	5.17	0	92.2	0	7.8	0	97.06	0	2.94	0	98.41	0	1.59
NW_020868772.1-34497-6	12.5	0	87.5	0	12.9	0	87.1	0	6.25	0	93.75	0	3.7	0	96.3	0	6	0	94	0	7.87	0	92.13	0	4.55	0	95.45	0	9.3	0	90.7	0
NW_020868772.1-44871-16	3.33	0	96.67	0	1.39	0	98.61	0	5.17	0	94.83	0	3.49	0	96.51	0	1.72	0	98.28	0	3.1	0	96.9	0	4	0	96	0	7.05	0	92.95	0
NW_020868772.1-114843-1	0	20	0	80	0	29.02	0	70.98	0	20	0	80	0	21.64	0	78.36	0	35	0	65	0	33.33	0	66.67	0	31.13	0	68.87	0	34.33	0	65.67
NW_020868772.1-176930-3	0	89.29	0	10.71	0	75	0	25	0	86.21	0	13.79	0	76.84	0	23.16	0	92.86	0	7.14	0	79.46	0	20.54	0	91.18	0	8.82	0	88.57	0	11.43
NW_020868772.1-185529-2	0	100	0	0	0	100	0	0	0	100	0	0	0	100	0	0	0	96.55	0	3.45	0	90.59	0	9.41	0	98.04	0	1.96	0	98.29	0	1.71
NW_020868772.1-265942-22	3.85	0	0	96.15	6.9	0	0	93.1	1.85	0	0	98.15	4.29	0	0	95.71	3.57	0	0	96.43	1.37	0.68	0	97.95	2.13	0	0	97.87	0	0	0	100
NW_020868772.1-349376-25	0	96.43	0	3.57	0	94.23	0	5.77	0	98.21	0	1.79	0.37	95.2	0	4.43	0	98.28	0	1.72	0	98.61	0	1.39	0	97.06	0	2.94	0	97.91	0	2.09
NW_020868772.1-397896-27	89.29	0	0	10.71	92.8	0	0	7.2	87.5	0	0	12.5	89.8	0	0	10.2	94.83	0	0	5.17	87.89	0.53	0	11.58	92.86	0	0	7.14	97.11	1.16	0	1.73
NW_020868772.1-398088-4	0	100	0	0	0	100	0	0	0	100	0	0	0	100	0	0	0	100	0	0	0	100	0	0	0	100	0	0	0	100	0	0
NW_020868772.1-498137-25	0	96.15	0	3.85	0	86.21	0	13.79	0	91.67	0	8.33	0	86.47	0	13.53	0	96.43	0	3.57	0	96.49	0	3.51	0	95.65	0	4.35	0	98.59	0	1.41
NW_020868774.1-12917-23	0	0	0	100	0	0	0	100	0	0	0	100	0	0	0	100	0	0	3.45	96.55	0	0	1.94	98.06	0	0	1.92	98.08	0	0	3.7	96.3
NW_020868774.1-145720-7	60	0	40	0	61.63	0	38.37	0	70	0	30	0	68.21	0	31.79	0	81.67	0	18.33	0	79.69	0	20.31	0	79.25	0	20.75	0	77.95	0	22.05	0
NW_020868774.1-148223-26	0	100	0	0	0	100	0	0	0	100	0	0	0	100	0	0	0	96.3	0	3.7	0	95.37	0	4.63	0	97.83	0	2.17	0	100	0	0
NW_020868774.1-446280-23	0	100	0	0	0	100	0	0	0	100	0	0	0	100	0	0	7.41	92.59	0	0	10.51	89.49	0	0	4	96	0	0	3.43	96.57	0	0
NW_020868775.1-42797-23	0	0	100	0	0	0	100	0	0	0	100	0	0	0	100	0	0	0	100	0	0	0	100	0	0	0	100	0	0.27	0	99.73	0
NW_020868776.1-195272-16	100	0	0	0	100	0	0	0	100	0	0	0	99.83	0	0	0.17	98.33	0	0	1.67	97.07	0.33	0	2.61	98.11	0	0	1.89	97.32	0.22	0	2.46
NW_020868776.1-200110-5	96.43	3.57	0	0	93.55	6.45	0	0	94.64	5.36	0	0	91.34	8.66	0	0	90.74	9.26	0	0	92.48	7.52	0	0	90.82	9.18	0	0	84.66	15.34	0	0
NW_020868778.1-68767-2	0	19.23	0	80.77	0	24.32	0	75.68	0	20	0	80	0	25.57	0	74.43	0	2	0	98	0	8.26	0	91.74	0	10.64	0	89.36	0	8.07	0	91.93
NW_020868778.1-87753-3	100	0	0	0	100	0	0	0	100	0	0	0	100	0	0	0	96.43	0	3.57	0	94.25	0	5.75	0	96.94	0	3.06	0	96.3	0	3.7	0
NW_020868778.1-132860-25	0	88.46	0	11.54	0	77.32	0	22.68	0	85.71	0	14.29	0	82.12	0	17.88	0	94.64	0	5.36	0	90	0.43	9.57	0	92	0	8	0	85.71	0	14.29
NW_020868778.1-289014-25	89.29	0	0	10.71	79	0	0	21	80.77	0	0	19.23	89	0	0	11	76.92	0	0	23.08	80.71	0	0	19.29	81.11	0	0	18.89	75	0	0.64	24.36
NW_020868779.1-99905-15	100	0	0	0	100	0	0	0	100	0	0	0	100	0	0	0	93.1	0	6.9	0	96.51	0	3.49	0	96.08	0	3.92	0	92.25	0	7.75	0
NW_020868780.1-259416-26	92.86	0	7.14	0	94.85	0	5.15	0	90.38	0	9.62	0	85.44	0	14.56	0	92.59	0	7.41	0	94.44	0	5.56	0	93.62	0	6.38	0	92.16	0	7.84	0
NW_020868782.1-73929-24	88.46	0	0	11.54	89.64	0	0	10.36	92.59	0	0	7.41	94.85	0	0	5.15	96.43	0	0	3.57	94.67	0	0	5.33	96	0	0	4	97.1	0	0	2.9
NW_020868782.1-123257-2	7.14	92.86	0	0	7.02	92.98	0	0	3.7	96.3	0	0	0	100	0	0	1.92	98.08	0	0	1.54	98.46	0	0	5.43	94.57	0	0	9.8	90.2	0	0
NW_020868782.1-209744-13	0	96.43	3.57	0	0	92.22	7.78	0	0	96.43	3.57	0	0	97.46	2.54	0	0	96.55	3.45	0	0.65	94.12	5.23	0	0	97.06	2.94	0	0	100	0	0
NW_020868782.1-265943-5	100	0	0	0	100	0	0	0	100	0	0	0	100	0	0	0	93.75	0	6.25	0	92.31	0	7.69	0	94.19	0	5.81	0	94.57	0	5.43	0
NW_020868782.1-295307-16	0	30.77	0	69.23	1.71	47.86	0	50.43	0	32.69	0	67.31	0	38.46	0	61.54	0	42	0	58	0	44.26	0	55.74	0	43.48	0	56.52	0	37.7	0	62.3
NW_020868782.1-362568-14	0	75	0	25	0	57.38	0	42.62	0	71.74	0	28.26	0	63.37	0	36.63	0	89.13	0	10.87	0	88.85	0	11.15	0	78.89	0	21.11	0	82.7	0	17.3
NW_020868782.1-394647-8	0	3.85	0	96.15	0	1.69	0	98.31	0	2	0	98	0	1.17	0	98.83	0	2.17	0	97.83	0	0	0	100	0	1.19	0	98.81	0	3.57	0	96.43
NW_020868782.1-890361-15	100	0	0	0	100	0	0	0	100	0	0	0	100	0	0	0	100	0	0	0	99.74	0.26	0	0	99.04	0	0	0.96	100	0	0	0
NW_020868782.1-1104609-6	100	0	0	0	100	0	0	0	100	0	0	0	100	0	0	0	94.64	0	5.36	0	90	0	9.44	0.56	95.1	0	4.9	0	93.75	0	6.25	0
NW_020868782.1-1243361-5	100	0	0	0	100	0	0	0	100	0	0	0	100	0	0	0	96.55	0	3.45	0	96.62	0	3.38	0	98.04	0	1.96	0	97.96	0	2.04	0
NW_020868783.1-29152-6	0	84.62	0	15.38	0	82.42	0	17.58	0	84	0	16	0	82.86	0	17.14	0	92.59	0	7.41	0	88.63	0	11.37	0	90.62	0	9.38	0	85.96	0	14.04
NW_020868783.1-68303-16	0	100	0	0	1.85	98.15	0	0	0	100	0	0	0	100	0	0	0	96.55	0	3.45	0	97.93	0	2.07	0	98.04	0	1.96	0	97.28	0	2.72
NW_020868783.1-146579-3	92.31	7.69	0	0	84.88	15.12	0	0	91.07	8.93	0	0	92.19	7.81	0	0	96.55	3.45	0	0	93.61	6.39	0	0	91	9	0	0	85.43	14.57	0	0
NW_020868783.1-278599-7	75	0	25	0	74.26	0	25.74	0	80.36	0	19.64	0	84.21	0	15.79	0	85.71	0	14.29	0	77.91	0	22.09	0	85	0	15	0	82.11	0	17.89	0
NW_020868783.1-304172-16	0	91.67	0	8.33	0	80	0	20	0	92	0	8	0	87.66	0	12.34	0	94.64	0	5.36	0	95.87	0	4.13	0	95.74	0	4.26	0	91.57	0	8.43
NW_020868783.1-380714-3	0	100	0	0	0	100	0	0	0	100	0	0	0	100	0	0	3.33	96.67	0	0	4.03	95.97	0	0	1.89	98.11	0	0	1.2	98.8	0	0
NW_020868784.1-192258-2	0	96.43	0	3.57	0	91.55	0	8.45	0	96.55	0	3.45	0	92.45	0	7.55	0	94.83	0	5.17	0.59	97.63	0	1.78	0	95	0	5	0	95.44	0	4.56
NW_020868784.1-271337-22	0	100	0	0	0	100	0	0	0	100	0	0	0	99.31	0	0.69	0	97.83	0	2.17	0	96.11	0	3.89	0	98.81	0	1.19	0	94.84	1.94	3.23
NW_020868784.1-444982-27	50	0	0	50	39.27	0	0	60.73	50	0	0	50	63.16	0	0	36.84	31.67	0	0	68.33	30.53	0	0	69.47	36.54	0	0	63.46	40.65	0	0	59.35
NW_020868785.1-37344-21	96.67	0	3.33	0	95.31	0	4.69	0	93.33	0	6.67	0	97.01	0	2.99	0	93.33	0	6.67	0	95.24	0	4.76	0	93.4	0	6.6	0	92.64	0	7.36	0
NW_020868785.1-145882-1	92.86	7.14	0	0	91.13	8.87	0	0	92.86	7.14	0	0	87.67	12.33	0	0	96.67	3.33	0	0	96.43	3.57	0	0	93.88	6.12	0	0	94.26	5.74	0	0
NW_020868785.1-189571-22	0	92.86	0	7.14	0	92.68	0	7.32	0	96.55	0	3.45	0	96.49	0	3.51	0	80.77	0	19.23	0	67.54	0	32.46	0	89.58	0	10.42	0	75.16	0	24.84
NW_020868785.1-244411-26	0	0	0	100	0	0	0	100	0	0	0	100	0	0	0	100	0	6.67	0	93.33	0	7.69	0	92.31	0	3.92	0	96.08	0	3.59	0	96.41
NW_020868788.1-125708-15	0	6.67	93.33	0	0	4.35	95.65	0	0	5.17	94.83	0	0	5.97	94.03	0	0	13.79	86.21	0	0	14.94	85.06	0	0	11.76	88.24	0	0	9.64	90.36	0
NW_020868788.1-142255-7	0	73.08	0	26.92	0	85.51	0	14.49	0	75.93	0	24.07	0	79.22	0	20.78	0	80.36	0	19.64	0	86.86	0	13.14	0	80.61	0	19.39	0	88.67	0	11.33
NW_020868790.1-112402-3	0	95.45	0	4.55	0	92.86	0	7.14	0	97.62	0	2.38	0	91.49	0	8.51	0	97.92	0	2.08	0	98.96	0	1.04	0	98.81	0	1.19	0	95.56	0	4.44
NW_020868790.1-215174-5	0	0	0	100	0	0	0	100	0	0	0	100	0	0	0	100	0	1.72	0	98.28	0	3.9	0	96.1	0	0.96	0	99.04	0	3.67	0	96.33
NW_020868790.1-231785-22	0	0	100	0	0	0	100	0	0	0	100	0	0	0	100	0	0	0	100	0	0	0	100	0	3.33	0	96.67	0	8.33	0	91.67	0
NW_020868790.1-329096-9	7.69	0	0	92.31	2.73	0	0	97.27	3.57	0	0	96.43	7.48	0	0	92.52	1.72	0	0	98.28	4.67	0	0	95.33	1.96	0	0	98.04	2.5	0	0	97.5
NW_020868790.1-355929-24	0	92.31	0	7.69	0	91.33	0	8.67	0	96.15	0	3.85	0	97.83	0	2.17	0	98	0	2	0.37	94.01	0	5.62	0	97.83	0	2.17	0	97.37	0	2.63
NW_020868790.1-434280-8	100	0	0	0	100	0	0	0	96.3	0	3.7	0	98.21	0	1.79	0	98.08	0	1.92	0	97.77	0	2.23	0	96.67	0	3.33	0	96.74	0	3.26	0
NW_020868790.1-532354-15	80.77	0	0	19.23	69.17	0	0	30.83	83.33	0	0	16.67	80	0	0	20	87.5	0	0	12.5	80.19	0	0	19.81	88.78	0	0	11.22	84.18	0	0	15.82
NW_020868790.1-550803-9	0	76.92	0	23.08	0	90.41	0	9.59	0	84.62	0	15.38	0	83.86	0	16.14	0	88.46	0	11.54	0	90.26	0	9.74	0	89.36	0	10.64	0	85.56	0	14.44
NW_020868790.1-566234-13	0	0	0	100	1.43	0	0	98.57	0	0	0	100	1.05	0.13	0	98.82	0	0	0	100	2.03	0	0	97.97	0	0	0	100	1.09	0.22	0	98.69
NW_020868790.1-582305-25	0	0	96.67	3.33	0	0	94.51	5.49	0	0	94.83	5.17	0	0	94.47	5.53	0	0	92.86	7.14	0	0	92	8	0	0	95	5	0	0	92.27	7.73
NW_020868790.1-649676-7	0	7.14	0	92.86	0	12.64	0	87.36	0	10.71	0	89.29	0	13.7	0	86.3	0	6.67	0	93.33	0	5	0	95	0	5.88	0	94.12	0	8.62	0	91.38
NW_020868790.1-697842-21	100	0	0	0	100	0	0	0	96.43	3.57	0	0	91.11	8.89	0	0	96.15	3.85	0	0	87.76	12.24	0	0	96.74	3.26	0	0	95.74	4.26	0	0
NW_020868790.1-809877-9	0	58.33	0	41.67	0	43.42	0	56.58	0	52	0	48	0	48.31	0	51.69	0	38.46	0	61.54	0	41.15	0	58.85	0	40	0	60	0	43.37	0	56.63
NW_020868790.1-842451-24	0	100	0	0	0	93.75	0	6.25	0	97.92	0	2.08	0	93.64	0	6.36	0	100	0	0	0	100	0	0	0	97.73	0	2.27	0	89.62	0	10.38
NW_020868790.1-993445-14	0	6.67	0	93.33	0	1.17	0	98.83	0	3.33	0	96.67	0	4.83	0	95.17	0	1.67	0	98.33	0	0.29	0	99.71	0	3.77	0	96.23	0	1.95	0	98.05
NW_020868790.1-1012720-16	0	100	0	0	0	100	0	0	0	100	0	0	0	100	0	0	0	94.44	5.56	0	0	86.84	13.16	0	0	95	5	0	0	94.47	5.53	0
NW_020868790.1-1017013-12	0	100	0	0	0	100	0	0	0	100	0	0	0	100	0	0	0	98	0	2	0	92.17	0	7.83	0	98.94	0	1.06	0	98.29	0	1.71
NW_020868790.1-1037136-26	0	100	0	0	0	100	0	0	0	100	0	0	0	100	0	0	0	93.33	0	6.67	0	91.51	0	8.49	0	96.23	0	3.77	0	96.89	0	3.11
NW_020868790.1-1137690-2	0	88.46	0	11.54	0	88.83	0	11.17	0	92.86	0	7.14	0	91.93	0	8.07	0	91.38	0	8.62	0	96.68	0	3.32	0	94	0	6	0	95.45	0	4.55
NW_020868790.1-1226288-1	0	66.67	0	33.33	0	56.57	0	43.43	0	71.67	0	28.33	0	67.38	0	32.62	0	79.31	0	20.69	0	71.48	0	28.52	0	79.81	0	20.19	0	80.93	0	19.07
NW_020868790.1-1234796-6	0	100	0	0	0	100	0	0	0	100	0	0	0	100	0	0	0	95	5	0	0	98.56	1.44	0	0	96.08	3.92	0	0	95.04	4.96	0
NW_020868790.1-1314613-21	0	0	0	100	0	3.7	0	96.3	0	3.7	0	96.3	0	0.85	0	99.15	0	1.79	0	98.21	0	0	0	100	0	2.08	0	97.92	0	1.1	0	98.9
NW_020868790.1-1423405-4	0	80	0	20	0	81.13	0	18.87	0	76.67	0	23.33	0	85.09	0	14.91	0	65.52	0	34.48	0	61.59	0	38.41	0	67.65	0	32.35	0	72.35	0	27.65
NW_020868790.1-1504182-4	0	100	0	0	0	100	0	0	0	100	0	0	0	100	0	0	0	96.67	3.33	0	0	96.94	3.06	0	0	98.08	1.92	0	0	96.77	3.23	0
NW_020868792.1-110674-24	100	0	0	0	99.63	0.37	0	0	100	0	0	0	100	0	0	0	100	0	0	0	100	0	0	0	100	0	0	0	99.74	0.26	0	0
NW_020868792.1-170666-12	10	0	0	90	10.41	0	0	89.59	12.07	0	0	87.93	7.45	0	0	92.55	12.5	0	0	87.5	9.4	0	0	90.6	11.22	0	0	88.78	9.84	0	0	90.16
NW_020868792.1-412915-24	0	28.57	0	71.43	0	22.69	0	77.31	0	29.63	0	70.37	0	29.01	0	70.99	0	33.93	0	66.07	0	31.64	0	68.36	0	30.61	0	69.39	0	31.51	0	68.49
NW_020868792.1-539723-15	0	0	0	100	0	2.35	0	97.65	0	0	0	100	0	1.16	0	98.84	0	0	0	100	0.03	0.92	0.03	99.02	0	1.19	0	98.81	0	1.45	0.03	98.52
NW_020868792.1-576328-16	57.14	0	42.86	0	83.52	0.11	16.37	0	58.62	0	41.38	0	76.98	0	23.02	0	58.93	0	41.07	0	75.84	0	24.16	0	60	0	40	0	79.88	0.09	20.04	0
NW_020868792.1-576932-16	100	0	0	0	100	0	0	0	100	0	0	0	100	0	0	0	100	0	0	0	100	0	0	0	100	0	0	0	100	0	0	0
NW_020868792.1-637843-6	0	4.55	0	95.45	0	2.66	0	97.34	0	6.52	0	93.48	0	13.26	0	86.74	0	1.92	0	98.08	0	2.15	0	97.85	0	5.68	0	94.32	0	10.07	0	89.93
NW_020868792.1-685455-23	7.69	0	92.31	0	14.55	0	85.45	0	7.41	0	92.59	0	13.13	0	86.87	0	12.96	0	87.04	0	15.49	0	84.51	0	8.16	0	91.84	0	7.85	0	92.15	0
NW_020868792.1-919982-3	0	75	0	25	0	76.54	0	23.46	0	81.03	0	18.97	0	80.17	0	19.83	0	75	0	25	0	86.27	0	13.73	0	80.39	0	19.61	0	90.18	0	9.82
NW_020868792.1-981459-3	0	0	7.14	92.86	0	0	2.84	97.16	0	0	7.14	92.86	0	0	15.53	84.47	0	0	1.79	98.21	0	0	0	100	0	0	4.08	95.92	0	0	2.38	97.62
NW_020868792.1-1076403-22	0	100	0	0	0	100	0	0	0	100	0	0	0	100	0	0	11.67	88.33	0	0	3.9	96.1	0	0	6.6	93.4	0	0	5.01	94.85	0	0.15
NW_020868792.1-1102277-22	0	6.67	0	93.33	0	6.78	0	93.22	0	10	0	90	0	13.04	0	86.96	0	3.33	0	96.67	0	2.38	0	97.62	0	6.6	0	93.4	0	12.99	0	87.01
NW_020868793.1-551189-26	0	7.69	0	92.31	0	9.24	0	90.76	0	7.41	0	92.59	0	11.26	0	88.74	0	7.14	0	92.86	0	7.77	0	92.23	0	8.16	0	91.84	0	5.34	0	94.66
NW_020868796.1-4937-25	0	100	0	0	0	100	0	0	0	100	0	0	0	100	0	0	8.33	91.67	0	0	7.09	92.91	0	0	5.66	94.34	0	0	3.93	96.07	0	0
NW_020868796.1-14535-15	100	0	0	0	100	0	0	0	100	0	0	0	100	0	0	0	100	0	0	0	100	0	0	0	98.96	0	0	1.04	97.92	0	0	2.08
NW_020868796.1-15408-5	26.67	73.33	0	0	24.01	75.99	0	0	24.14	75.86	0	0	28.03	71.97	0	0	25	75	0	0	19.94	80.06	0	0	20.59	79.41	0	0	13.34	86.66	0	0
NW_020868796.1-87923-16	0	90	0	10	0	89.71	0	10.29	0	90	0	10	0	97.14	0	2.86	0	95	0	5	0	96.27	0	3.73	0	92.31	0	7.69	0	90.51	0	9.49
NW_020868796.1-93130-4	0	0	0	100	0	0	0	100	0	0	0	100	4.17	0	0	95.83	16.67	0	0	83.33	20	0	0	80	8.89	0	0	91.11	10.45	0	0	89.55
NW_020868796.1-174446-2	0	0	100	0	0	0	100	0	0	0	100	0	0	0	100	0	0	0	100	0	0	0	100	0	0	0	100	0	0	0	100	0
NW_020868796.1-187574-9	0	100	0	0	0	100	0	0	0	100	0	0	0	100	0	0	0	94.83	0	5.17	0	93.04	0	6.96	0	97.12	0	2.88	0	98.95	0	1.05
NW_020868796.1-202107-2	0	0	41.67	58.33	0.24	0	45.75	54.01	0	0	44.44	55.56	0	0	45.93	54.07	0	0	50	50	0	0	52.48	47.52	0	0	59.38	40.62	0	0	58.05	41.95
NW_020868796.1-205590-12	0	78.57	0	21.43	0	86.41	0	13.59	0	74.07	0	25.93	0	68.7	0	31.3	0	75.86	0	24.14	0	70.53	0	29.47	0	76.04	0	23.96	0	73.77	0	26.23
NW_020868796.1-299303-7	0	0	100	0	0	0	100	0	0	0	100	0	0	0	100	0	0	0	100	0	0.73	0	99.27	0	1.02	0	98.98	0	1.96	0	98.04	0
NW_020868796.1-540133-12	100	0	0	0	100	0	0	0	100	0	0	0	100	0	0	0	96.55	0	3.45	0	93.63	0	6.37	0	98.08	0	1.92	0	99.22	0	0.78	0
NW_020868796.1-541870-25	0	100	0	0	0	100	0	0	0	100	0	0	0	100	0	0	0	95	0	5	0	93.3	0	6.7	0	92.45	0	7.55	0	89	0	11
NW_020868797.1-233540-12	0	100	0	0	0	100	0	0	0	100	0	0	0	100	0	0	0	100	0	0	0	100	0	0	0	100	0	0	0	100	0	0
NW_020868797.1-285491-3	0	83.33	16.67	0	0	87.91	12.09	0	0	80	20	0	0	82.04	17.96	0	0	86.67	13.33	0	0	85.88	14.12	0	0	81.13	18.87	0	0	79.97	20.03	0
NW_020868797.1-386338-21	90	0	0	10	91.09	0	0	8.91	93.33	0	0	6.67	90.97	0	0	9.03	90	0	0	10	88.08	0	0	11.92	91.51	0	0	8.49	90.34	0	0	9.66
NW_020868797.1-389850-23	3.57	0	96.43	0	0	0	100	0	11.54	0	88.46	0	8.79	0	91.21	0	4.76	0	95.24	0	4.57	0	95.43	0	7.14	0	92.86	0	0	0	100	0
NW_020868799.1-80890-27	0	4.17	0	95.83	0	3.1	0	96.9	0	3.7	0	96.3	0	1.96	0	98.04	0	3.85	0	96.15	0	1.93	0	98.07	0	2.22	0	97.78	0	0	0	100
NW_020868800.1-70579-27	0	23.08	0	76.92	0	19.67	0	80.33	0	26	0	74	0	22.63	0	77.37	0	14.81	0	85.19	0	17.92	0	82.08	0	18.48	0	81.52	0	15.03	0	84.97
NW_020868800.1-129518-27	0	96.67	0	3.33	0	93.77	0	6.23	0	98.28	0	1.72	0.09	96.05	0	3.86	0	100	0	0	0	94.65	0.04	5.31	0	98.08	0	1.92	0	92.9	0.07	7.04
NW_020868800.1-252639-1	4.55	0	95.45	0	12.66	0	87.34	0	3.85	0	96.15	0	9.14	0.51	89.85	0.51	7.14	0	92.86	0	11.4	0	88.6	0	5.21	0	94.79	0	7.06	0	92.94	0
NW_020868801.1-202031-9	0	0	0	100	0	0.23	0	99.77	0	0	0	100	0	0	0	100	0	5	0	95	0	8.33	0	91.67	0	4.81	0	95.19	0.18	6.38	0	93.44
NW_020868801.1-209267-15	0	100	0	0	0	100	0	0	0	96.43	0	3.57	0	99.48	0	0.52	0	100	0	0	0	99.11	0	0.89	0	97.92	0	2.08	0	90.8	0	9.2
NW_020868801.1-258390-14	3.85	96.15	0	0	6.74	93.26	0	0	7.14	92.86	0	0	6.29	93.71	0	0	9.26	90.74	0	0	7.61	92.39	0	0	12.22	87.78	0	0	10.95	89.05	0	0
NW_020868801.1-344459-27	3.85	96.15	0	0	0	100	0	0	6.25	93.75	0	0	2.27	97.73	0	0	4.35	95.65	0	0	2.06	97.94	0	0	3.57	96.43	0	0	7.41	92.59	0	0
NW_020868801.1-354957-2	0	0	0	100	0	0	0	100	0	0	0	100	0	0	0	100	0	1.67	0	98.33	0	0	0	100	0	0.94	0	99.06	0	0	0	100
NW_020868801.1-523790-9	0	0	100	0	0	0.54	95.65	3.8	0	0	100	0	0	0.5	99.5	0	0	0	100	0	0	0	100	0	2	0	98	0	2.49	0	97.51	0
NW_020868802.1-50279-27	0	100	0	0	0	100	0	0	0	100	0	0	0	100	0	0	0	94.64	0	5.36	0	90.66	0	9.34	0	95	0	5	0	95.81	0	4.19
NW_020868802.1-50857-26	0	92.86	0	7.14	0	81.72	0	18.28	0	94.23	0	5.77	0	91.94	0	8.06	0	98.15	0	1.85	0	98.13	0	1.87	0	95.74	0	4.26	0	92.31	0	7.69
NW_020868802.1-52922-1	0	0	82.14	17.86	0	0	79.45	20.55	0	0	85.19	14.81	0	0	82.86	17.14	0	0	96.43	3.57	0	0	93.04	6.96	0	0	88.78	11.22	0	0	87.61	12.39
NW_020868802.1-70273-7	0	90	0	10	0	83.78	0	16.22	0	91.67	0	8.33	0	83.02	0	16.98	0	98	0	2	0	96.26	0	3.74	0	94.32	0	5.68	0	94.64	0	5.36
NW_020868802.1-74023-21	100	0	0	0	100	0	0	0	100	0	0	0	100	0	0	0	100	0	0	0	100	0	0	0	100	0	0	0	100	0	0	0
NW_020868802.1-159041-27	8.33	91.67	0	0	12.25	87.75	0	0	11.54	88.46	0	0	6.45	93.55	0	0	3.57	96.43	0	0	14.09	85.23	0.67	0	6.25	93.75	0	0	17.67	82.33	0	0
NW_020868802.1-188187-26	0	0	0	100	0	0	0	100	0	0	0	100	0	0	0	100	0	0	0	100	0	0	0	100	0	0	0	100	0	0	0	100
NW_020868802.1-225407-4	0	26.92	0	73.08	0	17.07	0	82.93	0	27.78	0	72.22	0	30.59	0	69.41	0	19.23	0	80.77	0	20.59	0	79.41	0	21.28	0	78.72	0	29.91	0	70.09
NW_020868803.1-96-2	92.31	0	0	7.69	78.27	0	0	21.73	94.64	0	0	5.36	90.18	0	0	9.82	98.21	0	0	1.79	97.21	0	0	2.79	96	0	0	4	94.57	0	0	5.43
NW_020868803.1-234241-5	13.33	86.67	0	0	25.88	74.12	0	0	10	90	0	0	5.36	94.64	0	0	6.67	93.33	0	0	5.69	94.31	0	0	9.43	90.57	0	0	5.99	94.01	0	0
NW_020868803.1-257659-24	42.86	57.14	0	0	30.44	69.56	0	0	39.66	60.34	0	0	27.4	72.6	0	0	58.62	41.38	0	0	45.91	54.09	0	0	44.12	55.88	0	0	33.33	66.67	0	0
NW_020868803.1-296021-6	100	0	0	0	100	0	0	0	100	0	0	0	100	0	0	0	100	0	0	0	100	0	0	0	98.84	1.16	0	0	98.44	1.56	0	0
NW_020868803.1-311395-3	100	0	0	0	83.33	0	16.67	0	97.83	0	2.17	0	86.49	0	13.51	0	100	0	0	0	95.56	0	4.44	0	96.34	0	3.66	0	100	0	0	0
NW_020868803.1-558676-14	0	7.69	0	92.31	0	18.45	0	81.55	0	9.26	0	90.74	0	16	0	84	0	3.57	0	96.43	0	10.12	0	89.88	0	5.1	0	94.9	0	8.43	0	91.57
NW_020868804.1-52488-8	0	84.62	0	15.38	0	82.13	0	17.87	0	77.78	0	22.22	0	76.68	0	23.32	0	60.71	0	39.29	0	64.67	0	35.33	0	68.75	0	31.25	0	68.73	0	31.27
NW_020868804.1-89014-2	0	100	0	0	0.53	98.95	0.53	0	0	100	0	0	0	100	0	0	0	100	0	0	0	100	0	0	0	100	0	0	0	100	0	0
NW_020868804.1-91396-8	0	0	0	100	0	0	0	100	0	0	0	100	0	0	0	100	0	0	0	100	0	0	0	100	0	0	0	100	0	0	0	100
NW_020868804.1-95211-12	21.43	0	78.57	0	25.67	0	74.33	0	26.79	0	73.21	0	29.03	0	70.97	0	20.69	0	79.31	0	24.59	0	75.41	0	21.57	0	78.43	0	21.99	0	78.01	0
NW_020868804.1-140244-6	0	90	0	10	0	93.58	0	6.42	0	93.33	0	6.67	0	95.37	0	4.63	0	96.67	0	3.33	0	97.74	0	2.26	0	96.23	0	3.77	0	96.77	0	3.23
NW_020868804.1-157979-15	0	96.43	0	3.57	0	90	0	10	0	96.55	0	3.45	0	100	0	0	0	98.33	0	1.67	0	97.6	0	2.4	0	97.06	0	2.94	0	95.91	0	4.09
NW_020868804.1-203681-4	91.67	0	0	8.33	76.09	0	0	23.91	90.74	0	0	9.26	65.93	0	0	34.07	96.43	0	0	3.57	94.88	0	0.34	4.78	92.86	0	0	7.14	91.86	0	0	8.14
NW_020868804.1-239155-1	0	0	0	100	0	0	0	100	0	0	0	100	0	0	0	100	0	0	0	100	0	0	0	100	0	2.08	0	97.92	0	12.2	0	87.8
NW_020868804.1-264503-4	10.71	0	89.29	0	20.71	0	79.29	0	8.93	0	91.07	0	7.63	0	92.37	0	2.17	0	97.83	0	13.33	0	86.67	0	5.56	0	94.44	0	6.18	0	93.82	0
NW_020868804.1-276057-3	0	0	100	0	11.14	0	88.86	0	7.14	0	92.86	0	4.9	0	95.1	0	8.93	0	91.07	0	11.21	0	88.79	0	6.12	0	93.88	0	4.76	0	95.24	0
NW_020868804.1-337499-26	50	50	0	0	58.57	41.43	0	0	53.85	46.15	0	0	63.7	36.3	0	0	50	50	0	0	56.14	43.86	0	0	51.11	48.89	0	0	58.37	41.63	0	0
NW_020868804.1-402589-24	0	100	0	0	0	100	0	0	0	100	0	0	0	100	0	0	0	98.08	0	1.92	0	96.67	0	3.33	0	98.86	0	1.14	0	96.77	0	3.23
NW_020868804.1-419220-15	21.43	0	78.57	0	18.45	0	81.55	0	29.31	0	70.69	0	30.8	0	69.2	0	25	0	75	0	21.13	0.35	78.52	0	28.43	0	71.57	0	31.62	0.26	68.12	0
NW_020868804.1-545214-6	100	0	0	0	100	0	0	0	100	0	0	0	100	0	0	0	100	0	0	0	100	0	0	0	100	0	0	0	100	0	0	0
NW_020868804.1-685253-14	26.67	0	0	73.33	25.82	0	0	74.18	31.67	0	0	68.33	40.5	0	0	59.5	25	0	0	75	22.73	0	0	77.27	24.53	0	0	75.47	26.58	0	0	73.42
NW_020868804.1-744427-27	0	100	0	0	0	100	0	0	0	100	0	0	0	100	0	0	0	95	5	0	0	96.22	3.78	0	0	94.12	5.88	0	0	91.58	8.42	0
NW_020868804.1-799671-7	88.46	0	11.54	0	78.1	0	21.9	0	94.64	0	5.36	0	93.75	0	6.25	0	92	0	8	0	90.3	0	9.7	0	93.48	0	6.52	0	86.86	0	13.14	0
NW_020868805.1-6384-24	0	4.55	0	95.45	0	16.59	0	83.41	0	10	0	90	0	10.67	0	89.33	0	10.71	0	89.29	0	15.06	0	84.94	0	13.54	0	86.46	0	23.13	0	76.87
NW_020868805.1-10075-25	0	13.33	0	86.67	0	13.11	0	86.89	0	15	0	85	0	12.11	0	87.89	0	11.67	0	88.33	0	13.51	0	86.49	0	17.65	0	82.35	0	18.98	0	81.02
NW_020868805.1-30158-6	0	100	0	0	0	100	0	0	0	100	0	0	0	100	0	0	0	96.15	0	3.85	0	96.72	0	3.28	0	97.78	0	2.22	0	95.04	0	4.96
NW_020868805.1-66473-7	0	100	0	0	0	100	0	0	0	100	0	0	0	100	0	0	0	100	0	0	0	100	0	0	0	100	0	0	0	100	0	0
NW_020868805.1-91450-14	0	0	96.43	3.57	0	0	94.44	5.56	0	0	92.86	7.14	0	0	90.78	9.22	0	0	94.83	5.17	0	0	92.9	7.1	0	0	96.08	3.92	0	0	95.21	4.79
NW_020868805.1-162280-4	100	0	0	0	100	0	0	0	100	0	0	0	100	0	0	0	100	0	0	0	100	0	0	0	98.11	0	1.89	0	98.09	0	1.91	0
NW_020868805.1-202753-13	0	0	0	100	0	0	0	100	0	0	0	100	0	0	0	100	0	3.45	0	96.55	0	3.89	0	96.11	0	2.94	0	97.06	0	5.43	0	94.57
NW_020868807.1-238402-24	0	0	13.33	86.67	0	0	37.5	62.5	0	0	13.79	86.21	0	0	12	88	0	0	6.9	93.1	0	0	8.96	91.04	0	0	7.84	92.16	0	0	14.04	85.96
NW_020868807.1-423699-27	0	66.67	0	33.33	0	44.44	0	55.56	0	62.07	0	37.93	0	54.88	0	45.12	0	52	0	48	0	52.23	0	47.77	0	58.51	0	41.49	0	46.74	0	53.26
NW_020868807.1-472684-22	0	88.46	0	11.54	0	87.04	0	12.96	0	92	0	8	0	78.87	0	21.13	0	91.3	0	8.7	0	87.92	0	12.08	0	91.86	0	8.14	0	92.19	0	7.81
NW_020868807.1-701577-8	90	0	10	0	89.64	0	10.36	0	90	0	10	0	88.57	0	11.43	0	95	0	5	0	94.87	0	5.13	0	91.51	0	8.49	0	95.17	0	4.83	0
NW_020868807.1-710796-26	73.08	0	26.92	0	88.61	0	11.39	0	67.86	0	32.14	0	65.93	0	34.07	0	84.48	0	15.52	0	91.47	0	8.53	0	78.43	0	21.57	0	83.84	0	16.16	0
NW_020868810.1-193934-27	0	100	0	0	0	100	0	0	0	100	0	0	0	100	0	0	0	93.33	0	6.67	0	96.4	0	3.6	0	96.23	0	3.77	0	98.57	0	1.43
NW_020868810.1-272912-1	76.67	0	0	23.33	66.82	0.15	0	33.03	72.41	0	0	27.59	79.55	0	0	20.45	81.03	0	0	18.97	74.02	0	0	25.98	77.88	0	0	22.12	76.15	0	0.18	23.67
NW_020868810.1-448487-22	0	14.29	0	85.71	0	19.11	0	80.89	0	17.86	0	82.14	0	17.5	0	82.5	0	11.11	0	88.89	0	8.57	0	91.43	0	14	0	86	0	13.57	0	86.43
NW_020868810.1-684828-1	0	0	7.14	92.86	0	0	5.98	94.02	0	0	3.57	96.43	0	0	2.73	97.27	0	0	7.14	92.86	0	0	6.35	93.65	0	0	4.26	95.74	0	0	7.83	92.17
NW_020868810.1-755313-15	0	0	0	100	0	0	0	100	0	0	0	100	0.14	0	0	99.86	0	0	0	100	0	0	0	100	0	0	0	100	0	0	0	100
NW_020868810.1-807617-8	0	100	0	0	0	100	0	0	0	100	0	0	0.59	99.41	0	0	0	98.08	1.92	0	0	98.05	1.95	0	0	98.96	1.04	0	0	98.82	1.18	0
NW_020868810.1-1012261-1	100	0	0	0	98.72	0	1.28	0	100	0	0	0	100	0	0	0	96.43	0	3.57	0	96.25	0	3.75	0	98	0	2	0	97.96	0	2.04	0
NW_020868811.1-17266-14	0	0	100	0	0	0	100	0	0	0	100	0	0	0	100	0	0	1.79	98.21	0	0	3	97	0	0	3.06	96.94	0	0	0	100	0
NW_020868811.1-42367-5	0	100	0	0	0	100	0	0	0	100	0	0	0	100	0	0	0	100	0	0	0	100	0	0	0	100	0	0	0	100	0	0
NW_020868811.1-165174-12	0	85.71	0	14.29	0.46	81.94	0	17.59	0	81.03	0	18.97	0	83.33	0	16.67	0	94.64	0	5.36	0.52	93.78	0	5.7	0	85.42	0	14.58	0	82.16	0	17.84
NW_020868811.1-196086-13	0	80.77	0	19.23	0	27.54	0	72.46	0	87.5	0	12.5	0	84.03	0	15.97	0	94	0	6	0	80	0	20	0	91.86	0	8.14	0	69.57	0	30.43
NW_020868811.1-264717-26	3.33	0	96.67	0	12.09	1.1	86.81	0	6.9	0	93.1	0	24.69	0	75.31	0	5.17	0	94.83	0	13.04	0	86.96	0	5	0	95	0	11.48	0	88.52	0
NW_020868811.1-365616-27	0	42.86	0	57.14	0	44.89	0	55.11	0	43.1	0	56.9	0	42.93	0	57.07	0	39.66	0	60.34	0	41.78	0	58.22	0	36.54	0	63.46	0	39.12	0	60.88
NW_020868811.1-426047-9	0	100	0	0	0	100	0	0	0	100	0	0	0	100	0	0	0	92	8	0	0	95.36	4.64	0	0	95.56	4.44	0	0	97.2	2.8	0
NW_020868812.1-505873-27	0	0	0	100	0	0	8.6	91.4	0	0	0	100	0	0	1.5	98.5	0	0	0	100	0	0	0.3	99.7	0	0	0.98	99.02	0	0	3.47	96.53
NW_020868813.1-235938-23	10	0	90	0	22.83	0	77.17	0	15	0	85	0	27.27	0	72.73	0	6.9	0	93.1	0	8.54	0	91.46	0	9.8	0	90.2	0	13.13	0	86.87	0
NW_020868813.1-271524-1	0	100	0	0	0	90.99	9.01	0	0	98.08	1.92	0	0	78.57	21.43	0	0	92.31	7.69	0	0	88.37	11.63	0	0	95.74	4.26	0	0	95.49	4.51	0
NW_020868813.1-315539-14	0	96.67	3.33	0	0	99.28	0.72	0	0	98.21	1.79	0	0	94.61	5.39	0	0	98.15	1.85	0	0	94.93	5.07	0	0	98.96	1.04	0	0	94.84	5.16	0
NW_020868813.1-352885-9	0	100	0	0	0	100	0	0	0	100	0	0	0	98.11	0	1.89	0	100	0	0	0	100	0	0	0	100	0	0	0	95.24	0	4.76
NW_020868813.1-367772-2	0	20.83	0	79.17	0	27.66	0	72.34	0	12.5	0	87.5	0	14.29	0	85.71	0	8.33	0	91.67	0	26.56	0	73.44	0	9.09	0	90.91	0	23.66	0	76.34
NW_020868813.1-379424-3	0	100	0	0	0	100	0	0	0	100	0	0	0	100	0	0	10.34	89.66	0	0	6.74	93.26	0	0	5.77	94.23	0	0	8.58	91.42	0	0
NW_020868814.1-119715-5	0	13.64	0	86.36	0	14.06	0	85.94	0	13.46	0	86.54	0	16.44	0	83.56	0	22.92	0	77.08	0	28.28	0	71.72	0	23.26	0	76.74	0	19.83	0	80.17
NW_020868815.1-287829-12	100	0	0	0	100	0	0	0	100	0	0	0	98.17	1.83	0	0	100	0	0	0	100	0	0	0	100	0	0	0	100	0	0	0
NW_020868815.1-401205-4	0	0	0	100	0	0	0	100	0	0	0	100	0	0	0	100	0	12.07	0	87.93	0	9.88	0	90.12	0	7.29	0	92.71	0	5.56	0	94.44
NW_020868815.1-450151-1	0	92.31	0	7.69	0	97.52	0	2.48	0	92.59	0	7.41	0	78.63	0	21.37	0	98.08	0	1.92	0	95.93	0	4.07	0	94.68	0	5.32	0	94.44	0	5.56
NW_020868815.1-508141-22	0	0	4.55	95.45	0	0	9.2	90.8	0	0	2	98	0	0	9.46	90.54	0	0	0	100	0	0	2.79	97.21	0	0	2.08	97.92	0	0	3.11	96.89
NW_020868815.1-584998-24	0	100	0	0	0	100	0	0	0	100	0	0	0	100	0	0	0	94.44	0	5.56	0	96.41	0	3.59	0	97	0	3	0	94.64	0	5.36
NW_020868816.1-99926-24	13.33	0	86.67	0	18.37	0	81.63	0	6.67	0	93.33	0	6.77	0	93.23	0	13.33	0	86.67	0	20	0	80	0	9.43	0	90.57	0	9.84	0	90.16	0
NW_020868817.1-41491-22	0	0	0	100	0	0	0	100	0	0	0	100	0	0	0	100	0	5.36	0	94.64	0	11.54	0	88.46	0	3.12	0	96.88	0	10.66	0	89.34
NW_020868818.1-129570-1	0	100	0	0	0	100	0	0	0	100	0	0	0	100	0	0	0	100	0	0	0	99.5	0	0.5	0	100	0	0	0	100	0	0
NW_020868818.1-276565-26	0	100	0	0	0	100	0	0	0	100	0	0	0	98.72	1.28	0	0	96	4	0	0	82.5	17.5	0	0	97.83	2.17	0	0	98.72	1.28	0
NW_020868818.1-291486-6	0	82.14	0	17.86	0	76.47	0	23.53	0	87.04	0	12.96	0	81.25	0	18.75	0	84.78	0	15.22	0	86.13	0	13.87	0	82.61	0	17.39	0	85.98	0	14.02
NW_020868818.1-293040-5	95.83	0	4.17	0	88.24	0	11.76	0	91.67	0	8.33	0	75	0	25	0	85.71	0	14.29	0	90.59	0	9.41	0	89.02	0	10.98	0	90.16	0	9.84	0
NW_020868818.1-301464-14	83.33	0	16.67	0	88.76	0	11.24	0	82.76	0	17.24	0	82.05	0	17.95	0	82.14	0	17.86	0	83.76	0	16.24	0	84	0	16	0	80.12	0	19.88	0
NW_020868818.1-312039-13	0	0	0	100	0	0	0	100	0	0	0	100	0	0	0	100	0	0	0	100	0	0	0	100	0	0	0	100	0	0	0	100
NW_020868818.1-348407-8	96.15	3.85	0	0	89.87	10.13	0	0	96.15	3.85	0	0	91.06	8.94	0	0	98.15	1.85	0	0	91.12	8.88	0	0	91.67	8.33	0	0	88.89	11.11	0	0
NW_020868818.1-366095-24	0	0	0	100	0	0	0	100	0	0	0	100	0	0	0	100	0	7.41	0	92.59	0	2.63	0	97.37	0	4	0	96	0	1.64	0	98.36
NW_020868818.1-755081-5	0	4.17	0	95.83	0	4.76	0	95.24	0	5.77	0	94.23	0	9.06	0.34	90.6	0	1.85	0	98.15	0	4.58	0	95.42	0	3.06	0	96.94	0	5.96	0	94.04
NW_020868819.1-257687-2	0	42.86	0	57.14	0	40.07	0	59.93	0	44.64	0	55.36	0	47.83	0	52.17	0	58.62	0	41.38	0	48.79	0	51.21	0	50.98	0	49.02	0	51.3	0	48.7
NW_020868819.1-314954-24	0	100	0	0	0	100	0	0	0	100	0	0	0	100	0	0	5.17	94.83	0	0	3.57	96.43	0	0	2.94	97.06	0	0	3.3	96.7	0	0
NW_020868820.1-95615-22	16.67	0	0	83.33	21.95	0	0	78.05	15.52	0	0	84.48	15.22	0	0	84.78	6.9	0	0	93.1	8.83	0	0	91.17	9.62	0	0	90.38	7.73	0	0	92.27
NW_020868820.1-285620-4	0	0	0	100	0	0	0	100	0	0	0	100	0	0	0	100	0	10	0	90	0	8.29	0	91.71	0	10.38	0	89.62	0	14.72	0	85.28
NW_020868820.1-456299-14	100	0	0	0	100	0	0	0	100	0	0	0	100	0	0	0	94.83	0	5.17	0	92.31	0	7.69	0	97.12	0	2.88	0	96.15	0	3.85	0
NW_020868821.1-71563-2	96.67	0	3.33	0	100	0	0	0	94.64	0	5.36	0	96.83	0	3.17	0	96	0	4	0	94.96	0	5.04	0	95.83	0	4.17	0	95.35	0	4.65	0
NW_020868821.1-85478-25	42.31	0	57.69	0	33.33	0	66.67	0	44	0	56	0	40	0	60	0	37.04	0	62.96	0	23.23	0	76.77	0	48.91	0	51.09	0	56.33	0	43.23	0.44
NW_020868821.1-242409-21	100	0	0	0	100	0	0	0	100	0	0	0	100	0	0	0	100	0	0	0	100	0	0	0	100	0	0	0	100	0	0	0
NW_020868822.1-54941-26	0	0	0	100	0	0	0	100	0	0	0	100	0	0	0	100	0	0	0	100	0	0	0	100	0	0	0	100	0	0	0	100
NW_020868822.1-131137-7	0	85.71	0	14.29	0	90.61	0	9.39	0	81.03	0	18.97	0	86.59	0	13.41	0	74.14	0	25.86	0	80.45	0	19.55	0	78.43	0	21.57	0	83.23	0	16.77
NW_020868822.1-368016-21	0	75	0	25	0	82.88	0	17.12	0	79.31	0	20.69	0	87.3	0	12.7	0	90	0	10	0	90.83	0	9.17	0	87.5	0	12.5	0	83.02	0	16.98
NW_020868822.1-385076-27	0	88.46	0	11.54	0	97.79	0	2.21	0	84	0	16	0	77.78	0	22.22	0	88.46	0	11.54	0	87.69	0	12.31	0	88.64	0	11.36	0	87.37	0.51	12.12
NW_020868823.1-167363-13	0	100	0	0	0	95.31	4.69	0	0	98.28	1.72	0	0	96.48	3.52	0	0	100	0	0	0	98.22	1.78	0	0	99	1	0	0	97.74	2.26	0
NW_020868823.1-171986-14	0	0	0	100	0	0.59	0	99.41	0	0	0	100	0	0	0	100	0	0	0	100	0	0	0	100	0	0	0	100	0	0	0	100
NW_020868823.1-180755-5	0	100	0	0	0	100	0	0	0	100	0	0	0	100	0	0	0	100	0	0	0	100	0	0	0	98	0	2	0	96.41	0	3.59
NW_020868823.1-187914-3	23.33	0	76.67	0	20.57	0	79.43	0	21.67	0	78.33	0	18.69	0	81.31	0	13.33	0	86.67	0	9.01	0	90.99	0	14.15	0	85.85	0	13	0	87	0
NW_020868823.1-298258-16	92.31	0	0	7.69	96.43	0	0	3.57	90.38	0	0	9.62	83.33	0	0	16.67	94.44	0	0	5.56	97.89	0	0	2.11	94.57	0	0	5.43	100	0	0	0
NW_020868823.1-330165-1	0	96.15	0	3.85	0	89.17	0	10.83	0	92.31	0	7.69	0	91.74	0	8.26	0	96.15	0	3.85	0	91.9	0	8.1	0	91.49	0	8.51	0	85.76	0	14.24
NW_020868823.1-364656-3	0	57.69	0	42.31	0	71.74	0	28.26	0	55.36	0	44.64	0	61.04	0	38.96	0	58.33	0	41.67	0	59.66	0	40.34	0	56.86	0	43.14	0	56.71	0	43.29
NW_020868823.1-384037-27	0	90.91	0	9.09	0	86.75	0	13.25	0	93.48	0	6.52	0	96.24	0	3.76	0	100	0	0	0	99.12	0	0.88	0	96.59	0	3.41	0	95.24	0	4.76
NW_020868823.1-395076-8	0	100	0	0	0	100	0	0	0	100	0	0	0	100	0	0	0	98.28	0	1.72	0	95.34	0	4.66	0	99.04	0	0.96	0	100	0	0
NW_020868824.1-153153-23	0	95.83	0	4.17	0	91.67	0	8.33	0	94.23	0	5.77	0	96.3	0	3.7	0	97.92	0	2.08	0	100	0	0	0	96.43	0	3.57	0	94.92	0	5.08
NW_020868824.1-165086-3	0	0	0	100	0	0	0	100	0	0	0	100	0	0	0	100	0	3.45	0	96.55	0	9.03	0	90.97	0	1.96	0	98.04	0	5.7	0	94.3
NW_020868825.1-129644-23	0	26.92	73.08	0	0	32.87	67.13	0	0	24.07	75.93	0	0	18.18	81.82	0	0	8.93	91.07	0	0	16.28	83.72	0	0	21.43	78.57	0	0	31.62	68.38	0
NW_020868825.1-210701-26	100	0	0	0	100	0	0	0	100	0	0	0	100	0	0	0	97.5	0	2.5	0	91.14	0	8.86	0	98.68	0	1.32	0	100	0	0	0
NW_020868825.1-216011-25	0	100	0	0	0	98.33	1.67	0	0	100	0	0	0	95.8	4.2	0	0	98.15	1.85	0	0	100	0	0	0	98.94	1.06	0	0	95.76	4.24	0
NW_020868825.1-216074-21	0	7.69	0	92.31	0	5.75	0.57	93.68	0	8.93	0	91.07	0	5.73	0	94.27	0	7.14	0	92.86	0	4.53	0	95.47	0	6	0	94	0	3.97	0	96.03
NW_020868825.1-346649-21	0	3.57	0	96.43	0.53	3.19	0	96.28	0	1.72	0	98.28	0	3.71	0	96.29	0	5.17	0	94.83	0	6.19	0	93.81	0	7.14	0	92.86	0	4.39	0	95.61
NW_020868825.1-411045-1	0	84.62	0	15.38	0	77.11	0	22.89	0	82.69	0	17.31	0	77.32	0	22.68	0	91.07	0	8.93	0	88.14	0	11.86	0	87.76	0	12.24	0	86.1	0	13.9
NW_020868825.1-486504-27	93.33	6.67	0	0	93.11	6.89	0	0	93.33	6.67	0	0	95.58	4.42	0	0	90	10	0	0	93.75	6.25	0	0	92.31	7.69	0	0	93.36	6.64	0	0
NW_020868825.1-581822-15	0	0	0	100	0	0	0	100	0	0	0	100	0	1.08	0	98.92	0	3.85	0	96.15	0	0	0	100	0	2.13	0	97.87	0	0.68	0	99.32
NW_020868825.1-604311-13	3.57	96.43	0	0	1.28	98.72	0	0	8.93	91.07	0	0	6.44	93.56	0	0	22.22	77.78	0	0	21.65	78.35	0	0	16.67	83.33	0	0	14.59	85.41	0	0
NW_020868825.1-613650-22	0	3.85	0	96.15	0	1.67	0	98.33	0	6.25	0	93.75	0	0.65	0	99.35	0	3.85	0	96.15	0	3.51	0.88	95.61	0	3.33	0	96.67	0	0.88	0	99.12
NW_020868825.1-624820-15	100	0	0	0	100	0	0	0	100	0	0	0	98.23	0	1.77	0	92.31	0	7.69	0	94.64	0	5.36	0	95.56	0	4.44	0	98.97	0	1.03	0
NW_020868826.1-153541-21	10.71	0	89.29	0	9.52	0	90.48	0	9.26	0	90.74	0	8.67	0	91.33	0	0	0	100	0	7.18	0	92.82	0	6.25	0	93.75	0	10.96	0	89.04	0
NW_020868826.1-367580-5	0	0	10	90	0	0	9.82	90.18	0	0	15	85	0	0	22.63	77.37	0	0	6.67	93.33	0	0	7.94	92.06	0	0	9.43	90.57	0	0	11.35	88.65
NW_020868827.1-205694-3	0	0	79.17	20.83	0	0	68.98	31.02	0	0	74	26	0	0	70.14	29.86	0	0	84.62	15.38	0	0	80.76	19.24	0	0	80.21	19.79	0.13	0	80.52	19.35
NW_020868827.1-302633-27	0	0	0	100	1.2	0	0	98.8	0	0	0	100	0	0	0	100	0	0	0	100	0	2.99	0	97.01	0	0	0	100	0	2.27	0	97.73
NW_020868827.1-446324-25	100	0	0	0	100	0	0	0	100	0	0	0	100	0	0	0	96.43	0	3.57	0	92	0	8	0	97.96	0	2.04	0	98.9	0	1.1	0
NW_020868830.1-69199-1	90	10	0	0	91.18	8.82	0	0	91.67	8.33	0	0	94.5	5.5	0	0	94.83	5.17	0	0	97.94	2.06	0	0	95.19	4.81	0	0	94.71	5.29	0	0
NW_020868830.1-96915-3	0	100	0	0	0	100	0	0	0	100	0	0	0	100	0	0	3.85	96.15	0	0	5.16	94.84	0	0	4.17	95.83	0	0	4.11	95.43	0.46	0
NW_020868830.1-208528-5	37.5	0	62.5	0	31.71	0	68.29	0	34.78	0	65.22	0	45.67	0	54.33	0	23.91	0	76.09	0	27.27	0	72.73	0	30.23	0	69.77	0	35.66	0	64.34	0
NW_020868830.1-262007-24	16.67	0	0	83.33	7.23	0	0	92.77	11.67	0	0	88.33	1.74	0	0	98.26	18.52	0	0	81.48	9.75	0	0	90.25	14	0	0	86	9.89	0	0	90.11
NW_020868830.1-458492-8	4.17	0	95.83	0	15	0	85	0	5.56	0	94.44	0	10.98	0	89.02	0	1.79	0	98.21	0	3.96	0	96.04	0	3	0	97	0	3.61	0	96.39	0
NW_020868830.1-770968-15	89.29	0	10.71	0	86.79	0	13.21	0	85.71	0	14.29	0	82.78	0	17.22	0	82.14	0	17.86	0	76.09	0	23.91	0	82.65	0	17.35	0	69.79	0	30.21	0
NW_020868830.1-961856-14	0	100	0	0	0	100	0	0	0	100	0	0	0	100	0	0	0	100	0	0	0	100	0	0	0	100	0	0	0	100	0	0
NW_020868830.1-983718-16	0	100	0	0	0	100	0	0	0	100	0	0	0	100	0	0	0	100	0	0	0	100	0	0	0	100	0	0	0	100	0	0
NW_020868831.1-51140-7	0	100	0	0	0	100	0	0	0	100	0	0	0	100	0	0	0	94.44	0	5.56	0	91.04	0	8.96	0	95.74	0	4.26	0	94.06	0	5.94
NW_020868832.1-31566-13	17.86	0	0	82.14	9.06	0	0	90.94	16.67	0	0	83.33	15.43	0	0.06	84.51	11.54	0	0	88.46	9.13	0	0	90.87	12.5	0	0	87.5	8.26	0	0	91.74
NW_020868833.1-51276-14	78.57	0	21.43	0	79.07	0	20.93	0	80.77	0	19.23	0	72.73	0	27.27	0	84.62	0	15.38	0	73.1	0	26.9	0	84.69	0	15.31	0	75.94	0	24.06	0
NW_020868833.1-64303-24	0	100	0	0	0	100	0	0	0	100	0	0	0	100	0	0	4	96	0	0	10.42	89.58	0	0	3.49	96.51	0	0	3.45	96.55	0	0
NW_020868833.1-186228-23	0	0	96.67	3.33	0	0	98.18	1.82	0	0	96.67	3.33	0	0	96.79	3.21	0	0	81.67	18.33	0	0	88.21	11.79	0	0	88.46	11.54	0	0	91.28	8.72
NW_020868833.1-463776-3	0	16.67	0	83.33	0	21.38	0	78.62	0	22.41	0	77.59	0	12.22	0	87.78	0	10.34	0	89.66	0	10.49	0	89.51	0	16.67	0	83.33	0	16.74	0	83.26
NW_020868835.1-40613-15	100	0	0	0	100	0	0	0	100	0	0	0	100	0	0	0	100	0	0	0	100	0	0	0	100	0	0	0	100	0	0	0
NW_020868835.1-52411-2	0	0	0	100	0	1.17	0	98.83	0	0	0	100	0	0	0	100	0	8.62	0	91.38	0	18.62	0	81.38	0	4.9	0	95.1	0	9.04	0	90.96
NW_020868835.1-184099-15	100	0	0	0	100	0	0	0	100	0	0	0	100	0	0	0	96.55	3.45	0	0	97	3	0	0	95.1	4.9	0	0	95.59	4.41	0	0
NW_020868835.1-187365-25	0	92.86	0	7.14	0	83.87	0	16.13	0	92.86	0	7.14	0	95.7	0	4.3	0	98.08	0	1.92	0	94.01	0	5.99	0	94.57	0	5.43	0	87.67	0	12.33
NW_020868835.1-211298-6	96.15	0	0	3.85	95.24	0	0	4.76	94.44	0	0	5.56	82.65	0	0	17.35	96.3	0	0	3.7	88.95	0	0	11.05	89.8	0	0	10.2	86.26	0	0	13.74
NW_020868835.1-227313-16	96.67	0	0	3.33	96.83	0	0	3.17	94.83	0	0	5.17	91.98	0	0	8.02	86.21	0	0	13.79	83.95	0	0	16.05	91.35	0	0	8.65	93.06	0	0.24	6.7
NW_020868836.1-68033-2	0	0	0	100	0	0	0	100	0	0	0	100	0	0	0	100	0	0	0	100	0	0	0	100	1	0	0	99	0	0	0	100
NW_020868836.1-279903-26	0	100	0	0	0	100	0	0	0	94.83	0	5.17	0	93.89	0	6.11	0	91.07	0	8.93	0	88.41	0	11.59	0	92.86	0	7.14	0	87.55	0	12.45
NW_020868836.1-299528-14	0	100	0	0	0	94.89	0	5.11	0	91.67	0	8.33	0	94.39	0	5.61	0	88.64	0	11.36	0	88.26	0	11.74	0	89.77	0	10.23	0	94.02	0	5.98
NW_020868836.1-343630-14	7.69	0	92.31	0	7.26	0	92.74	0	12	0	88	0	10.29	0	89.71	0	5.36	0	94.64	0	3.91	0	96.09	0	7.61	0	92.39	0	7.69	0	92.31	0
NW_020868836.1-344298-27	0	0	0	100	0	0	0	100	0	0	0	100	0	0	0	100	0	0	0	100	0	0	0	100	0	0	0	100	0	0	0	100
NW_020868836.1-468516-13	100	0	0	0	100	0	0	0	100	0	0	0	98.63	1.37	0	0	96.55	3.45	0	0	94.07	5.93	0	0	98.04	1.96	0	0	96.15	3.85	0	0
NW_020868836.1-502814-8	0	100	0	0	1.47	98.53	0	0	2.17	97.83	0	0	2.04	97.96	0	0	2	98	0	0	1.47	98.53	0	0	2.27	97.73	0	0	4.94	95.06	0	0
NW_020868837.1-264552-2	20	80	0	0	12.85	86.83	0	0.31	25	75	0	0	22.28	77.72	0	0	13.33	86.67	0	0	13.98	86.02	0	0	15.09	84.91	0	0	11.49	88.51	0	0
NW_020868837.1-264698-22	43.33	0	56.67	0	46.89	0	53.11	0	46.67	0	53.33	0	47.72	0	52.28	0	40	0	60	0	45.22	0	54.78	0	41.51	0	58.49	0	45.25	0.2	54.55	0
NW_020868837.1-371048-22	95.83	0	0	4.17	87.74	0	0	12.26	94	0	0	6	93.55	0	0	6.45	100	0	0	0	100	0	0	0	96.88	0	0	3.12	92.13	0	0	7.87
NW_020868837.1-457559-7	0	0	100	0	0	0	100	0	0	0	100	0	0	0	99.55	0.45	0	0	100	0	1.37	0	98.63	0	1	0	99	0	4.85	0	95.15	0
NW_020868838.1-82748-3	0	96.15	0	3.85	0	88.71	0	11.29	0	94	0	6	0	95.71	0	4.29	0	96.43	0	3.57	0	100	0	0	0	96.74	0	3.26	0	98.41	0	1.59
NW_020868839.1-22066-12	93.33	0	6.67	0	89.16	0	10.84	0	90	0	10	0	95.13	0	4.87	0	91.67	0	8.33	0	88.46	0	11.54	0	92.31	0	7.69	0	92.05	0	7.95	0
NW_020868839.1-31004-12	0	0	100	0	0.88	0	99.12	0	0	0	100	0	0	0	100	0	0	0	100	0	0	0	100	0	0	0	100	0	0	0	100	0
NW_020868840.1-47535-26	0	89.29	0	10.71	0	83.01	0	16.99	0	86.21	0	13.79	0	75.9	0	24.1	0	91.38	0	8.62	0	90.97	0	9.03	0	87.5	0	12.5	0	87.38	0	12.62
NW_020868840.1-73260-7	0	0	100	0	0	0	100	0	0	0	100	0	0	0	99.29	0.71	0	0	100	0	0	0	100	0	0	0	100	0	0	0	100	0
NW_020868840.1-140674-24	0	0	100	0	0	0	100	0	0	0	100	0	0	0	100	0	1.79	0	98.21	0	2.42	0	97.58	0	0.98	0	99.02	0	0	0	100	0
NW_020868840.1-152862-25	93.33	0	0	6.67	92.45	0	0	7.55	93.33	0	0	6.67	90.23	0	0	9.77	100	0	0	0	100	0	0	0	92.45	0	0	7.55	89.66	0	0	10.34
NW_020868840.1-251057-7	0	86.67	0	13.33	0	86.49	0	13.51	0	86.67	0	13.33	0	89.7	0	10.3	0	91.67	0	8.33	0	93.14	0	6.86	0	87.74	0	12.26	0	90.57	0	9.43
NW_020868840.1-358312-9	0	100	0	0	0	100	0	0	0	100	0	0	0	100	0	0	0	98.08	0	1.92	0	96.68	0	3.32	0	97.96	0	2.04	0	100	0	0
NW_020868840.1-435581-3	0	0	0	100	0	0	0	100	0	0	0	100	0	0	0	100	0	7.41	0	92.59	0	6.72	0	93.28	0	4.08	0	95.92	0	3.45	0	96.55
NW_020868840.1-551237-24	0	91.67	0	8.33	0	76.6	0	23.4	0	94.44	0	5.56	0	94.23	0	5.77	0	98.08	0	1.92	0	95.83	0	4.17	0	96.88	0	3.12	0	96.33	0	3.67
NW_020868840.1-646939-13	0	0	91.67	8.33	0	0	87.07	12.93	0	0	90.74	9.26	0	0	87.5	12.5	0	0	92.86	7.14	0	0	93.46	6.54	0	0	93	7	0	0.46	95.41	4.13
NW_020868840.1-694851-5	6.67	93.33	0	0	8.56	91.44	0	0	13.33	86.67	0	0	10.19	89.81	0	0	3.33	96.67	0	0	2.8	97.2	0	0	8.65	91.35	0	0	12.77	87.23	0	0
NW_020868840.1-729832-2	0	0	85.71	14.29	0	0	72.73	27.27	0	0	84.48	15.52	0	0	74.18	25.82	0	0	88.89	11.11	0	0	83.56	16.44	0	0	89	11	0	0	68.66	31.34
NW_020868840.1-795747-1	0	0	100	0	0	0	100	0	0	0	100	0	0	0	100	0	0	0	100	0	0	0	100	0	0	0	100	0	0	0	100	0
NW_020868841.1-116725-6	0	0	100	0	0	0	100	0	0	0	100	0	0	0	100	0	6.9	0	93.1	0	8.23	0	91.77	0	5.1	0	94.9	0	7.8	0	92.2	0
NW_020868842.1-14012-26	0	0	0	100	0	0	0	100	0	0	0	100	0	0	0	100	0	0	0	100	0	0	0	100	0	0	0	100	0.98	0	0	99.02
NW_020868842.1-17396-1	0	96.43	0	3.57	0	94.23	0	5.77	0	92.31	0	7.69	0	87.97	0	12.03	0	90	0	10	0	90.8	0	9.2	0	89.77	0	10.23	0	91.55	0	8.45
NW_020868842.1-67199-4	0	100	0	0	0	100	0	0	0	100	0	0	0	100	0	0	0	100	0	0	0	100	0	0	0	100	0	0	0	100	0	0
NW_020868842.1-74282-13	0	96.43	0	3.57	0	90.83	0	9.17	0	92	0	8	0	90.39	0	9.61	0	93.1	0	6.9	0	90.91	0	9.09	0	94.57	0	5.43	0	96.97	0	3.03
NW_020868842.1-78247-2	0	100	0	0	5.13	94.87	0	0	5.77	94.23	0	0	8.33	91.67	0	0	1.85	98.15	0	0	7.74	92.26	0	0	4.17	95.83	0	0	3.3	96.7	0	0
NW_020868842.1-80960-27	0	0	100	0	0	1.4	98.6	0	0	1.79	98.21	0	0	0.56	99.44	0	0	3.57	96.43	0	0	1.95	97.84	0.22	0	3	97	0	0	0	100	0
NW_020868842.1-88418-27	17.86	0	0	82.14	15.27	0.38	0	84.35	22.41	0	0	77.59	24.58	0	0	75.42	17.24	0	0	82.76	11.26	0	0	88.74	20.59	0	0	79.41	13.19	0	0	86.81
NW_020868842.1-178729-26	0	100	0	0	0	100	0	0	0	100	0	0	0	100	0	0	0	100	0	0	0	100	0	0	0	100	0	0	0	100	0	0
NW_020868843.1-18976-1	0	0	0	100	0	0	0	100	0	0	0	100	0	0	0	100	0	3.45	0	96.55	0	6.86	0	93.14	0	1.96	0	98.04	0	4.37	0	95.63
NW_020868843.1-176025-2	0	100	0	0	0	100	0	0	0	100	0	0	0	100	0	0	3.33	96.67	0	0	2.75	97.25	0	0	1.89	98.11	0	0	1.72	98.28	0	0
NW_020868843.1-245173-1	0	0	0	100	0	0	0	100	0	0	0	100	0	0	0	100	0	1.72	0	98.28	0	2.01	0	97.99	0	0.96	0	99.04	0	1.51	0	98.49
NW_020868843.1-246657-26	0	0	100	0	0	0	99.28	0.72	0	0	100	0	0	0	100	0	0	1.67	98.33	0	0	1.03	98.97	0	0	1.89	98.11	0	0	1.52	98.48	0
NW_020868844.1-41254-16	0	100	0	0	0	93.96	0	6.04	0	98.21	0	1.79	0	95.15	0	4.85	0	95.45	0	4.55	0	93.48	0	6.52	0	95.45	0	4.55	0	93.59	0	6.41
NW_020868845.1-50995-3	0	25	0	75	0	11.62	0	88.38	0	30.77	0	69.23	0	8.21	0	91.79	0	31.25	0	68.75	0	12.13	0	87.87	0	30	0	70	0	9.19	0	90.81
NW_020868845.1-79477-14	0	100	0	0	0	100	0	0	0	100	0	0	0	100	0	0	0	100	0	0	0	100	0	0	0	100	0	0	0	99.46	0	0.54
NW_020868846.1-48110-14	3.57	96.43	0	0	4.83	95.17	0	0	8.62	91.38	0	0	7.19	92.81	0	0	10.34	89.66	0	0	9.29	90.71	0	0	9.8	90.2	0	0	10.69	89.31	0	0
NW_020868846.1-138761-4	100	0	0	0	99.38	0.62	0	0	100	0	0	0	100	0	0	0	93.75	6.25	0	0	89.6	10.4	0	0	93.48	6.52	0	0	93.31	6.69	0	0
NW_020868847.1-53448-21	92.86	0	7.14	0	97.18	0	2.82	0	92	0	8	0	94.64	0	5.36	0	98	0	2	0	90.74	0	9.26	0	94.44	0	5.56	0	90.12	0	9.88	0
NW_020868847.1-287654-12	43.33	56.67	0	0	43.81	55.98	0	0.2	50	50	0	0	48.95	51.05	0	0	63.33	36.67	0	0	62.2	37.8	0	0	55.88	44.12	0	0	50.62	49.38	0	0
NW_020868848.1-25740-22	7.14	92.86	0	0	11.49	88.51	0	0	5.36	94.64	0	0	9.4	90.6	0	0	5.17	94.83	0	0	3.78	96.22	0	0	3	97	0	0	5.03	94.97	0	0
NW_020868848.1-63313-1	96.43	0	3.57	0	95.04	0	4.96	0	96.15	0	3.85	0	96.77	0	3.23	0	79.63	0	20.37	0	75.44	0	24.56	0	86.17	0	13.83	0	83.33	0	16.67	0
NW_020868848.1-214815-4	65	0	0	35	68.33	0	0	31.67	76.09	0	0	23.91	78.33	0	0	21.67	92.31	0	0	7.69	86.13	0	0	13.87	84.78	0	0	15.22	78.55	0	0	21.45
NW_020868848.1-601047-24	0	0	14.29	85.71	0	0	13.47	86.53	0	0	12.07	87.93	0	0	12	88	0	0	5	95	0	0	5	95	0	0	6.86	93.14	0	0	4.65	95.35
NW_020868848.1-703606-22	0	3.33	96.67	0	0	5.56	94.44	0	0	8.93	91.07	0	0	7.94	92.06	0	0	1.79	98.21	0	0	1.23	98.77	0	0	5.32	94.68	0	0	1.03	98.97	0
NW_020868849.1-44529-25	0	100	0	0	0	100	0	0	0	100	0	0	0	100	0	0	0	96.67	0	3.33	0	95.83	0	4.17	0	98.11	0	1.89	0	97.03	0	2.97
NW_020868849.1-87944-8	0	0	30	70	0	0	39.13	60.87	0	0	28.33	71.67	0.79	0	45.67	53.54	0	0	22.41	77.59	0	0	30.8	69.2	0	0	24.04	75.96	0	0	33.88	66.12
NW_020868849.1-250719-15	0	100	0	0	0	100	0	0	0	100	0	0	0	100	0	0	0	100	0	0	0	100	0	0	0	100	0	0	0	100	0	0
NW_020868850.1-17023-4	90	0	10	0	88.43	0	11.57	0	92.86	0	7.14	0	90.91	0	9.09	0	80.36	0	19.64	0	76.43	0	23.57	0	79.79	0	20.21	0	71.72	0	28.28	0
NW_020868850.1-155829-5	10.71	89.29	0	0	13.74	86.26	0	0	10.34	89.66	0	0	1.22	98.78	0	0	19.64	80.36	0	0	24.03	75.54	0.43	0	18.37	81.63	0	0	17.35	82.65	0	0
NW_020868850.1-219061-26	0	4.17	0	95.83	0	1.53	0	98.47	0	4	0	96	0	12.12	0	87.88	0	3.57	0	96.43	0	1.96	0	98.04	0	2.08	0	97.92	0	2.36	0	97.64
NW_020868850.1-281413-14	6.67	0	93.33	0	5.42	0	94.58	0	6.67	0	93.33	0	7.84	0	91.76	0.39	11.67	0	88.33	0	11.73	0	88.27	0	8.49	0	91.51	0	7.63	0	92.37	0
NW_020868851.1-352665-13	92.86	0	0	7.14	89.16	0	0	10.84	91.38	0	0	8.62	87.02	0	0	12.98	82.76	0	0	17.24	80.31	0	0	19.69	83.33	0	0	16.67	79.01	0	0	20.99
NW_020868851.1-398164-16	0	100	0	0	0	100	0	0	0	100	0	0	0	100	0	0	0	86.21	0	13.79	0	96.63	0	3.37	0	91.67	0	8.33	0	97.06	0	2.94
NW_020868852.1-21851-22	0	61.54	0	38.46	0	61.5	0	38.5	0	51.79	0	48.21	0	65.15	0	34.85	0	69.64	0	30.36	0	81.61	0	18.39	0	70	0	30	0	80	0	20
NW_020868852.1-55605-23	0	0	0	100	0	0	0	100	0	0	0	100	0	0	0	100	0	6	0	94	0	10	0	90	0	3.33	0	96.67	0	7.06	0	92.94
NW_020868852.1-364777-2	0	0	42.31	57.69	0	0	48.09	51.91	0	0	40.38	59.62	0	0	32.8	67.2	0	0	40	60	0	0	33.76	66.24	0	0	30.61	69.39	0	0	33.08	66.92
NW_020868853.1-174220-3	85.71	0	14.29	0	83.51	0	16.49	0	81.03	0	18.97	0	82.72	0	17.28	0	88.33	0	11.67	0	93.7	0	6.3	0	88.46	0	11.54	0	89.47	0	10.53	0
NW_020868854.1-158832-25	66.67	0	0	33.33	84.7	0	0	15.3	65	0	0	35	84.2	0	0	15.8	68.97	0	0	31.03	64.26	0	0	35.74	69.23	0	0	30.77	68.07	0	0	31.93
NW_020868855.1-124602-6	7.69	0	92.31	0	6.82	0	93.18	0	5.56	0	94.44	0	9.09	0	90.91	0	4	0	96	0	10.97	0	89.03	0	4.35	0	95.65	0	7.66	0	92.34	0
NW_020868855.1-301959-13	0	100	0	0	0	100	0	0	0	100	0	0	0.31	99.69	0	0	0	100	0	0	0	100	0	0	0	99.02	0.98	0	0	99.04	0.96	0
NW_020868855.1-518621-12	86.36	13.64	0	0	64.81	33.33	0	1.85	79.55	20.45	0	0	85.29	14.71	0	0	76.09	23.91	0	0	73.87	25.23	0.9	0	74.42	25.58	0	0	57.14	42.86	0	0
NW_020868855.1-570291-13	0	0	0	100	0	0	0	100	0	0	0	100	0	0	0	100	0	1.79	0	98.21	0	15.15	0	84.85	0	2.22	0	97.78	0	4.55	0	95.45
NW_020868855.1-621274-21	3.85	0	0	96.15	3.51	0	0	96.49	4.35	0	0	95.65	14.06	0	0	85.94	3.7	0	0	96.3	6.78	0	0	93.22	2.27	0	0	97.73	5.79	0	0	94.21
NW_020868855.1-626738-14	10.71	0	0	89.29	14.04	0	0	85.96	10	0	0	90	1.99	0	0	98.01	18.42	0	0	81.58	28.93	0	0	71.07	12.5	0	0	87.5	19.1	0	0	80.9
NW_020868856.1-42339-3	90	0	10	0	93.18	0	6.82	0	86.67	0	13.33	0	82.2	0	17.8	0	94.83	0	5.17	0	97.11	0	2.89	0	92.31	0	7.69	0	91.63	0	8.37	0
NW_020868856.1-61937-1	0	100	0	0	0	96.7	0	3.3	0	95.83	0	4.17	0	98.48	0	1.52	0	100	0	0	0	98.53	0	1.47	0	97.83	0	2.17	0	100	0	0
NW_020868856.1-68497-9	0	100	0	0	0	97.98	0	2.02	0	97.92	0	2.08	0	91.1	0	8.9	0	92.86	0	7.14	0	94.51	0	5.49	0	95.35	0	4.65	0	93.36	0	6.64
NW_020868856.1-358452-24	3.33	0	0	96.67	5.83	0	0.83	93.33	3.45	0	0	96.55	1.27	0	0	98.73	11.11	0	0	88.89	10.37	0	0	89.63	6.38	0	0	93.62	11.19	0	0	88.81
NW_020868857.1-103734-2	0	93.33	0	6.67	0	98.51	0	1.49	0	96.55	0	3.45	0	100	0	0	0	98.33	0	1.67	0	99.27	0	0.73	0	96.08	0	3.92	0	94.07	0	5.93
NW_020868857.1-103757-27	96.43	0	3.57	0	94.74	0	5.26	0	96.43	0	3.57	0	95.28	0	4.72	0	98.28	0	1.72	0	98.29	0	1.71	0	94.79	0	5.21	0	96.48	0	3.52	0
NW_020868857.1-128326-14	0	83.33	16.67	0	0	67.74	32.26	0	0	90.38	9.62	0	0	71.83	28.17	0	0	94.83	5.17	0	0	80.95	19.05	0	0	91.67	8.33	0	0	73.56	26.44	0
NW_020868857.1-313255-7	0	46.43	53.57	0	0	47.21	52.79	0	0	43.1	56.9	0	0	38.57	61.43	0	0	32.76	67.24	0	0	37.43	61.99	0.58	0	31.37	68.63	0	0	38.03	61.97	0
[truncated: 26,883 more rows]

## Sheet: relative error in 4 pools
Site name	Relative error of A between pool 1 and the constitute individuals	Relative error of C between pool 1 and the constitute individuals	Relative error of G between pool 1 and the constitute individuals	Relative error of T between pool 1 and the constitute individuals	Relative error of A between pool 2 and the constitute individuals	Relative error of C between pool 2 and the constitute individuals	Relative error of G between pool 2 and the constitute individuals	Relative error of T between pool 2 and the constitute individuals	Relative error of A between pool 3 and the constitute individuals	Relative error of C between pool 3 and the constitute individuals	Relative error of G between pool 3 and the constitute individuals	Relative error of T between pool 3 and the constitute individuals	Relative error of A between pool 4 and the constitute individuals	Relative error of C between pool 4 and the constitute individuals	Relative error of G between pool 4 and the constitute individuals	Relative error of T between pool 4 and the constitute individuals
NW_020868286.1-37616-2	NA	NA	NA	0	NA	NA	NA	0	NA	0.00702786	NA	2.02714e-06	NA	0.0362812	NA	1.34641e-05
NW_020868287.1-86638-14	NA	0.00213444	0.00213444	NA	NA	0.0474368	0.0474368	NA	NA	0.016538	0.016538	NA	NA	0.140625	0.140625	NA
NW_020868287.1-102114-4	NA	0.00316012	NA	0.0341291	NA	0.00410272	NA	0.0602846	NA	4.55028e-05	NA	0.000611656	NA	0.00132329	NA	0.025244
NW_020868287.1-135204-3	0	NA	NA	NA	0	NA	NA	NA	9.216e-05	NA	NA	NA	0.00064681	NA	NA	0.735544
NW_020868289.1-118687-22	NA	0.0018361	1.14518	NA	NA	0.000706999	0.0214019	NA	NA	0.00111776	0.0504169	NA	NA	0.00218029	0.0636254	NA
NW_020868289.1-144245-25	NA	0	NA	NA	NA	0	NA	NA	2.46535	0.00854509	NA	NA	0.128863	0.00013365	NA	NA
NW_020868289.1-402645-9	NA	NA	0	NA	NA	NA	0	NA	NA	0.342733	0.00202626	NA	NA	0.678201	0.00195869	NA
NW_020868291.1-73242-16	NA	NA	0	NA	NA	NA	0	NA	0.0109011	NA	9.70025e-05	NA	0.0121449	NA	3.22423e-05	NA
NW_020868291.1-124978-14	0.0886994	NA	0.00209818	NA	0.456711	NA	0.0250314	NA	0.0699602	NA	0.00437252	NA	0.000604486	NA	4.34914e-05	NA
NW_020868291.1-178862-5	NA	0	NA	NA	NA	0	NA	NA	NA	1.024e-05	NA	NA	NA	0	NA	NA
NW_020868291.1-217852-27	0.632025	NA	0.00780278	NA	0.190266	NA	0.00169306	NA	0.511225	NA	0.00631142	NA	0.046176	NA	0.000381287	NA
NW_020868291.1-243604-21	NA	0.00693993	NA	1	NA	0.0358049	NA	3.4381	NA	0.00387149	NA	2.82466	NA	0.000574406	NA	0.135164
NW_020868291.1-301556-23	NA	0	NA	NA	NA	0	NA	NA	NA	0.00744288	NA	15.1274	NA	0.00524249	NA	32.7184
NW_020868291.1-437900-23	0.013899	0.00428822	NA	NA	0.0321249	0.0088967	NA	NA	0.0462533	0.0142704	NA	NA	0.00121556	0.000316049	NA	NA
NW_020868292.1-83750-13	NA	NA	NA	0.001521	NA	0.16563	NA	5.07301e-05	NA	NA	NA	0	NA	0.265869	NA	0.000101885
NW_020868292.1-118063-25	0.0475999	0.00440742	NA	NA	0.021904	0.00243378	NA	NA	0.00707942	9.41545e-05	NA	NA	0.000856076	2.828e-05	NA	NA
NW_020868292.1-162382-3	NA	0	NA	NA	NA	0	NA	NA	NA	0.00147622	NA	1	NA	5.1156e-07	NA	0.00108003
NW_020868292.1-336902-22	NA	NA	NA	0	NA	NA	NA	0	0.00914934	NA	NA	1.16822e-05	0.0300916	NA	NA	5.00901e-05
NW_020868292.1-468991-27	NA	0.127322	NA	0.000650296	NA	0.207728	NA	0.00106097	NA	0.218151	NA	6.29241e-05	NA	0.247886	NA	0.000552704
NW_020868292.1-600697-1	NA	0.000501476	NA	0.098184	NA	0.00123511	NA	0.241822	NA	0.000303966	NA	0.017414	NA	0.000836036	NA	0.0452838
NW_020868292.1-606362-23	NA	0.011236	NA	0.00206376	NA	0.0423256	NA	0.00727644	NA	0.0521945	NA	0.00483285	NA	0.075203	NA	0.00541069
NW_020868292.1-613516-3	NA	0	NA	NA	NA	0	NA	NA	NA	0	NA	NA	NA	0.000661543	NA	0.609281
NW_020868292.1-640207-8	NA	0.00315339	NA	1.38774	NA	0.00443658	NA	0.3916	NA	3.25313e-05	NA	0.023735	NA	3.99733e-07	NA	0.000138408
NW_020868293.1-28669-22	NA	0	NA	NA	NA	0	NA	NA	NA	0.000430854	1.40671	NA	NA	1.5328e-05	0.016706	NA
NW_020868293.1-258798-5	0.0623251	0.00463654	NA	NA	0.00425742	0.000289742	NA	NA	0.00734378	0.000247854	NA	NA	0.0257524	0.000622979	NA	NA
NW_020868293.1-486063-24	NA	NA	NA	0.00309136	NA	0.232338	NA	0.0008053	NA	0.273797	NA	8.386e-05	NA	0.00748891	NA	7.76711e-06
NW_020868293.1-524299-24	NA	0.00444629	NA	3.24403	NA	0.000832101	NA	0.259415	NA	0.00137057	NA	0.3364	NA	2.45479e-05	NA	0.0236686
NW_020868294.1-122345-25	NA	0.00728761	0.0550938	NA	NA	0.00209828	0.0110402	NA	NA	0.00882945	0.0720466	NA	NA	0.000787221	0.0067123	NA
NW_020868295.1-29849-8	NA	NA	0.00504322	0.610762	NA	NA	0.000177815	0.0711858	NA	NA	3.15488e-05	0.0699196	NA	NA	0.00151796	1
NW_020868295.1-476218-6	NA	9.00064e-06	0.00176224	NA	NA	0.000801784	0.289444	NA	NA	5.41864e-05	0.00407424	NA	NA	4.51479e-06	0.000322505	NA
NW_020868296.1-50597-22	0.00209469	NA	NA	0.354308	0.00019799	NA	NA	0.0360449	0.00295654	NA	NA	0.0681319	0.000295564	NA	NA	0.0138408
NW_020868296.1-182475-14	0.0291421	NA	NA	0.000495951	0.369559	NA	NA	0.00128092	0.0379413	NA	NA	0.000853156	0.039	NA	NA	0.000290905
NW_020868296.1-201637-7	0.417696	NA	NA	0.00289878	0.190947	NA	NA	0.000261713	0.2401	NA	NA	0.00041684	1.87169	NA	NA	0.00212548
NW_020868296.1-270706-23	NA	0.00067666	NA	0.00781976	NA	0.0023515	NA	0.044156	NA	0.00232149	NA	0.124844	NA	0.00261258	NA	0.110445
NW_020868296.1-410692-26	NA	0	NA	NA	NA	0	NA	NA	NA	0	NA	NA	NA	0	NA	NA
NW_020868297.1-89745-3	12.848	NA	0.0205996	NA	0.468951	NA	0.00208423	NA	10.857	NA	0.00452188	NA	0.198691	NA	0.000247641	NA
NW_020868298.1-100129-3	0.0184152	NA	0.0107658	NA	0.000603392	NA	0.000787893	NA	4.47039e-05	NA	8.75956e-05	NA	0.000538661	NA	0.000786674	NA
NW_020868300.1-27655-1	NA	0	NA	NA	NA	0	NA	NA	NA	0	NA	NA	NA	0	NA	NA
NW_020868301.1-193324-2	NA	NA	0.0284597	NA	NA	25.0962	0.0113238	NA	NA	NA	0.00014884	NA	NA	28.8301	0.00363235	NA
NW_020868301.1-206734-5	NA	0	NA	NA	NA	0	NA	NA	0.255634	0.00151132	NA	NA	1	0.00169122	NA	NA
NW_020868301.1-210785-13	0.000289	NA	0.023409	NA	0.000989238	NA	0.0743802	NA	0.00718642	NA	0.386469	NA	0.00612865	NA	0.300304	NA
NW_020868302.1-238471-3	NA	NA	NA	0	NA	NA	NA	0	NA	NA	NA	0	NA	NA	NA	7.84e-06
NW_020868302.1-264689-15	6.54282e-05	0.0477367	NA	NA	0.000313854	0.105594	NA	NA	0.0168194	1.16906	NA	NA	0.00784765	1.03785	NA	NA
NW_020868302.1-284293-27	NA	NA	NA	0	NA	NA	NA	0	NA	NA	0.287545	0.000367146	NA	NA	0.000678168	2.59884e-07
NW_020868302.1-287118-21	0.0277778	0.000865052	NA	NA	0.0661527	0.00192727	NA	NA	0.2075	0.00100943	NA	NA	0.00194358	2.0434e-05	NA	NA
NW_020868302.1-309893-23	NA	0	NA	NA	NA	5.09372e-07	NA	0.00132921	NA	0.0034543	NA	0.777219	NA	0.00314613	NA	1.45735
NW_020868302.1-322185-27	0.84939	NA	0.0236107	NA	0.182874	NA	0.00263103	NA	0.864156	NA	0.0176358	NA	0.167988	NA	0.00298375	NA
NW_020868303.1-77900-23	NA	0.0518018	0.0518018	NA	NA	0.0407232	0.0407232	NA	NA	0.112627	0.112627	NA	NA	0.059507	0.0652947	NA
NW_020868304.1-82191-13	NA	0	NA	NA	NA	0	NA	NA	NA	0	NA	NA	NA	0	NA	NA
NW_020868304.1-250038-24	NA	0	NA	NA	NA	0	NA	NA	NA	0	NA	NA	NA	3.67978e-07	NA	0.00303005
NW_020868304.1-318166-12	NA	NA	NA	0	NA	NA	NA	0.00070225	NA	NA	NA	0	NA	0.284881	NA	0.000323509
NW_020868304.1-393676-26	NA	4.51541e-05	0.00313851	NA	NA	0.000345629	0.0240236	NA	NA	0.000180768	0.0173579	NA	NA	9.38611e-05	0.00727509	NA
NW_020868304.1-437444-9	NA	0	NA	NA	NA	0	NA	NA	NA	0.000841	NA	NA	NA	0.00316969	NA	NA
NW_020868304.1-616898-4	NA	0.000136883	NA	0.019724	NA	0.0002799	NA	0.0807541	NA	0.000120834	NA	0.0881608	NA	0.00148269	NA	0.783034
NW_020868304.1-647447-7	0.0745663	NA	0.00176386	NA	0.000427111	NA	1.3301e-05	NA	0.038044	NA	0.000899931	NA	0.0722189	NA	0.00143699	NA
NW_020868305.1-13192-1	NA	0.000239096	NA	0.000139779	NA	0.0124548	NA	0.00714604	NA	0.00233583	NA	0.00407109	NA	0.000778844	NA	0.00144799
NW_020868305.1-39728-5	NA	0.000468527	NA	0.0792493	NA	0.00127683	NA	1	NA	1.91234e-05	NA	0.0662985	NA	3.81667e-07	NA	0.000434028
NW_020868305.1-135964-24	NA	NA	0	NA	NA	NA	2.304e-05	NA	NA	NA	0.000281149	0.074983	NA	NA	0.0110242	9.2906
NW_020868305.1-194256-6	NA	NA	NA	0	NA	NA	NA	0	NA	NA	0.0441353	6.0492e-05	NA	NA	0.105625	4.39921e-05
NW_020868305.1-199562-6	NA	1.97152e-05	NA	0.000492643	NA	2.91623e-05	NA	0.000728708	NA	0.000395903	NA	0.0813824	NA	0.00036948	NA	0.0148111
NW_020868305.1-211645-5	NA	0.0337036	NA	0.0172004	NA	0.00392216	NA	0.00246694	NA	0.00458671	NA	0.00550077	NA	0.018605	NA	0.018605
NW_020868305.1-412856-2	0	NA	NA	NA	0	NA	NA	NA	0	NA	NA	NA	0	NA	NA	NA
NW_020868305.1-608518-26	NA	4.45679e-06	NA	8.1e-05	NA	0.000117112	NA	0.0229293	NA	0.000370409	NA	0.0212205	NA	0.000606055	NA	0.0310403
NW_020868305.1-728537-8	NA	0.0156426	NA	0.0204257	NA	0.0390822	NA	0.134794	NA	0.019574	NA	0.0112308	NA	0.00332589	NA	0.00424968
NW_020868305.1-847791-21	NA	0	NA	NA	NA	0	NA	NA	NA	0	NA	NA	NA	0	NA	NA
NW_020868305.1-973041-4	NA	NA	NA	0	NA	NA	NA	0	0.147168	NA	NA	0.00190481	0.287894	NA	NA	0.00274097
NW_020868305.1-973082-21	0.000311007	NA	NA	0.164248	0.000358298	NA	NA	0.223471	0.000217984	NA	NA	0.656191	0.000267264	NA	NA	0.564262
NW_020868305.1-1017537-16	NA	8.66765e-07	NA	0.00073046	NA	4.71906e-06	NA	0.00397695	NA	0.000139169	NA	0.482484	NA	7.02296e-06	NA	0.0189244
NW_020868306.1-134843-4	NA	0	NA	NA	NA	0	NA	NA	NA	1.62759e-05	NA	0.0137164	NA	0.000112436	NA	0.293403
NW_020868306.1-233652-26	0.0274896	NA	0.0274896	NA	0.161604	NA	0.161604	NA	0.047961	NA	0.047961	NA	0.0325442	NA	0.0325442	NA
NW_020868306.1-450930-27	0.0305121	NA	0.0988962	NA	0.00776374	NA	0.0393011	NA	0.0200495	NA	0.294604	NA	0.00632106	NA	0.124816	NA
NW_020868306.1-611782-21	NA	NA	0.232617	0.00930914	NA	NA	0.0018932	4.47835e-05	NA	NA	3.73262	0.0103397	NA	NA	0.544273	0.00362992
NW_020868306.1-620711-14	NA	NA	1.35785	0.00802767	NA	NA	0.715221	0.00636433	NA	NA	1.00171	0.0174851	NA	NA	0.000908753	2.47902e-05
NW_020868306.1-800775-22	0	NA	NA	NA	0	NA	NA	NA	0	NA	NA	NA	0	NA	NA	NA
NW_020868306.1-837185-13	NA	2.14603	NA	0.0034408	NA	0.159821	NA	0.00153669	NA	0.223222	NA	0.000285017	NA	0.0308038	NA	8.17779e-05
NW_020868306.1-843514-23	NA	0	NA	NA	0.482484	0.000139169	NA	NA	NA	7.921e-05	NA	NA	0.292482	2.86488e-05	NA	NA
NW_020868306.1-846376-21	NA	NA	0.00063504	NA	NA	NA	0.00013456	NA	NA	NA	0.0042333	1.42426	NA	NA	0.00869669	3.01125
NW_020868306.1-940138-2	NA	0.00566627	NA	0.958425	NA	0.000344456	NA	0.11589	NA	1.03426e-08	NA	3.58564e-05	NA	0	NA	0
NW_020868306.1-1029000-21	NA	0	NA	NA	NA	0	NA	NA	NA	0	NA	NA	NA	0	NA	NA
NW_020868307.1-19261-3	NA	0	NA	NA	NA	0	NA	NA	NA	0.000267483	NA	0.543651	NA	3.09517e-05	NA	0.232764
NW_020868307.1-296427-12	NA	NA	NA	0	NA	NA	NA	0	NA	NA	NA	9.604e-05	NA	NA	NA	0
NW_020868307.1-353566-15	0.235819	NA	NA	0.000817364	0.142384	NA	NA	0.00142352	0.0155501	NA	NA	2.94445e-05	1.21185	NA	NA	0.00302708
NW_020868307.1-370049-4	NA	0.000251744	0.183673	NA	NA	0.000570431	0.386413	NA	NA	0.00169816	5.54438	NA	NA	0.00104632	2.51222	NA
NW_020868307.1-394340-26	NA	2.025e-05	NA	NA	NA	0.00034225	NA	NA	NA	0	NA	NA	NA	3.103e-05	NA	0.0311419
NW_020868307.1-474719-8	NA	NA	NA	0.00693889	NA	1.17314	NA	0.00188093	NA	34.4545	NA	0.0132034	NA	0.266282	NA	0.000276174
NW_020868307.1-531965-26	NA	NA	NA	0	NA	NA	NA	0	NA	0.0978615	NA	0.00231491	NA	0.241244	NA	0.00207651
NW_020868307.1-581896-5	NA	NA	NA	0	NA	NA	NA	0	NA	NA	1.49535	0.0143779	NA	NA	1.78686	0.00474375
NW_020868307.1-635999-13	NA	0	NA	NA	NA	0	NA	NA	NA	0	NA	NA	NA	0	NA	NA
NW_020868307.1-719485-25	7.93748e-07	NA	1.06697e-05	NA	0.00102607	NA	0.0198609	NA	0.00505686	NA	1.10328	NA	0.0138809	NA	1.0759	NA
NW_020868311.1-67622-26	NA	0.0172034	NA	0.00159291	NA	0.0530063	NA	0.00147343	NA	0.145172	NA	0.00100748	NA	0.0966205	NA	0.00113538
NW_020868311.1-375897-25	NA	NA	NA	0.000729	NA	NA	1.25483	0.000566199	NA	NA	NA	0.0103836	NA	NA	0.0111454	1.38912e-05
NW_020868311.1-396291-22	NA	0.0279585	NA	12.3039	NA	1.32921e-05	NA	0.00765625	NA	0.0015569	NA	4.06274	NA	0.00207668	NA	4.3844
NW_020868311.1-409052-25	0.0591673	NA	7.0208e-05	NA	0.0492348	NA	0.000251467	NA	0.000520256	NA	4.29589e-06	NA	0.027275	NA	0.000136194	NA
NW_020868311.1-428277-14	0	NA	NA	NA	0	NA	NA	NA	1.4159e-05	NA	NA	0.0490875	2.64774e-05	NA	NA	0.088102
NW_020868311.1-488397-13	0	NA	NA	NA	0	NA	NA	NA	0.000808259	NA	NA	0.136714	0.00014401	NA	NA	0.0760543
NW_020868311.1-552819-23	NA	0.13057	0.00107815	NA	NA	6.44328	0.0447159	NA	NA	2.49893	0.0111063	NA	NA	0.0158173	7.69468e-05	NA
NW_020868312.1-103935-7	0.00152092	NA	NA	0.219155	1.50296e-05	NA	NA	0.00254219	0.000921199	NA	NA	0.245686	0.00604827	NA	NA	1.24329
NW_020868312.1-134100-8	NA	NA	0.200704	0.004096	NA	NA	0.144748	0.0016399	NA	NA	0.590002	0.000753333	NA	NA	0.549643	0.00255261
NW_020868313.1-45967-23	NA	NA	NA	0	NA	NA	NA	0	0.565754	NA	NA	0.0021213	0.689009	NA	NA	0.000686533
NW_020868313.1-91489-9	NA	3.18235	NA	0.0262774	NA	1	NA	0.00227233	NA	11.1316	NA	0.00547688	NA	1	NA	0.000657462
NW_020868313.1-212043-4	NA	NA	0	NA	NA	NA	0	NA	NA	NA	0	NA	NA	NA	0	NA
NW_020868314.1-32729-21	0.0446876	NA	0.000228242	NA	0.859772	NA	0.0027578	NA	0.334522	NA	0.000493827	NA	1.40144	NA	0.00253557	NA
NW_020868314.1-241340-2	NA	0.00389023	0.0116031	NA	NA	6.613e-06	1.29579e-05	NA	NA	0.00349246	0.013974	NA	NA	0.0147834	0.037929	NA
NW_020868314.1-296593-4	NA	NA	NA	0	NA	NA	NA	0	NA	0.00997424	NA	0.000336632	NA	0.139556	NA	0.00369834
NW_020868314.1-384410-6	1.31802	NA	NA	0.00211323	3.67591	NA	NA	0.012741	1	NA	NA	0.000332196	0.686299	NA	NA	0.000774826
NW_020868315.1-136059-14	NA	NA	0.116098	0.00464616	NA	NA	0.2116	0.013225	NA	NA	0.00664101	0.000630822	NA	NA	0.000223004	1.1876e-05
NW_020868315.1-188780-22	NA	0.00115272	0.0414688	NA	NA	0.00119543	0.089884	NA	NA	0.000376618	0.0283177	NA	NA	1.13062e-05	0.000774471	NA
NW_020868315.1-230660-7	0.00987443	NA	NA	0.000274482	0.179694	NA	NA	0.00258527	0.00546242	NA	NA	5.25215e-05	0.0616857	NA	NA	0.000838588
NW_020868315.1-284934-23	NA	0.0366723	NA	NA	NA	0.000472784	NA	0.719104	NA	1.03953e-06	NA	0.00271267	NA	0.0013946	NA	9.61521
NW_020868316.1-207113-3	NA	0	NA	NA	NA	0	NA	NA	NA	0	NA	NA	NA	0	NA	NA
NW_020868316.1-295057-27	NA	0.355311	NA	12.7823	NA	0.000290548	NA	0.015625	NA	0.00944715	NA	1.1441	NA	0.0301434	NA	5.35346
NW_020868316.1-364979-26	NA	0.00032041	NA	NA	NA	0.000151622	NA	0.0800741	NA	0.000236933	NA	0.147775	NA	0.00980236	NA	17.2243
NW_020868316.1-438017-4	0.0011866	NA	NA	1	0.000501403	NA	NA	0.133725	5.23282e-05	NA	NA	0.14729	0.0022906	NA	NA	2.0171
NW_020868316.1-477523-15	NA	0.0031547	NA	0.0583372	NA	0.00143653	NA	0.0593824	NA	0.000342644	NA	0.0841	NA	0.00242192	NA	0.206105
NW_020868316.1-508790-22	NA	0.207149	NA	0.0014376	NA	0.154121	NA	0.00428413	NA	0.472752	NA	0.00454555	NA	0.0196	NA	0.000191716
NW_020868317.1-19104-5	NA	0.00423801	NA	NA	NA	0.000189485	NA	0.0546685	NA	0.00113723	NA	0.0240545	NA	0.000721485	NA	0.027225
NW_020868317.1-54061-8	NA	0.00352836	NA	NA	NA	0.00302084	NA	2.20402	NA	0.00902152	NA	1.52595	NA	0.00142804	NA	0.515524
NW_020868318.1-158996-3	0.037034	NA	NA	0.00102944	0.751597	NA	NA	0.00444349	0.100202	NA	NA	0.000347307	0.215561	NA	NA	0.000680577
NW_020868318.1-285902-1	NA	0.216856	0.370938	NA	NA	0.149591	0.31651	NA	NA	0.105579	0.318449	NA	NA	0.083912	0.262454	NA
NW_020868319.1-34092-4	NA	4.28032e-08	NA	3.60721e-05	NA	0.000356299	NA	0.119874	NA	0.000482133	NA	0.377601	NA	0.00585196	NA	1.49938
NW_020868321.1-642-14	NA	NA	0	NA	NA	NA	0	NA	0.0716924	NA	0.000970033	NA	0.610604	NA	0.00232328	NA
NW_020868322.1-17467-7	0.19975	NA	0.0616281	NA	0.0472723	NA	0.0260164	NA	0.00638618	NA	0.00474739	NA	0.00304704	NA	0.00204304	NA
NW_020868322.1-27942-21	0	NA	NA	NA	0	NA	NA	NA	0.00164525	NA	NA	1.02614	0.000319339	NA	NA	0.294111
NW_020868322.1-138005-14	NA	0.00409392	NA	0.240559	NA	4.91159e-05	NA	0.00221539	NA	0.00144648	NA	0.10876	NA	6.21845e-05	NA	0.00304704
NW_020868322.1-316173-8	NA	NA	0	NA	NA	NA	0	NA	0.000384468	NA	5.26953e-07	NA	0.0426723	NA	2.02119e-05	NA
NW_020868323.1-136923-3	NA	0.00184041	NA	NA	NA	0.00017814	0.501417	NA	NA	0.000347633	0.978495	NA	NA	0.00119271	2.51811	NA
NW_020868324.1-2564-21	NA	NA	NA	0	NA	NA	NA	0	NA	NA	NA	0	1	NA	NA	0.000125991
NW_020868324.1-145113-3	NA	0	NA	NA	NA	0	NA	NA	NA	0.00216223	NA	7.05953	NA	0.00246979	NA	24.2064
NW_020868324.1-321367-4	0.00095481	NA	NA	NA	8.00015e-05	0.0498971	NA	NA	0.00305809	NA	NA	NA	0.000472783	1.09018	NA	NA
NW_020868325.1-4235-13	NA	1	NA	0.00160333	NA	0.0330028	NA	0.000134461	NA	0.00200865	NA	2.75306e-06	NA	0.0127357	NA	1.38282e-05
NW_020868325.1-175921-1	NA	0.0013706	NA	1	NA	0.00348774	NA	10.499	NA	0.000332196	NA	1	NA	0.00200477	NA	17.4661
NW_020868325.1-238288-3	0.0147696	NA	NA	0.000349375	0.498555	NA	NA	0.00870238	0.897148	NA	NA	0.00740798	0.262681	NA	NA	0.00352382
NW_020868325.1-366727-27	NA	0.247905	NA	0.0184423	NA	0.0665265	NA	0.00809369	NA	0.0723277	NA	0.0105005	NA	0.0380973	NA	0.00521165
NW_020868325.1-602702-14	NA	0.00240714	NA	0.0509152	NA	0.00401116	NA	0.156768	NA	0.00157944	NA	0.287545	NA	0.00112627	NA	0.120367
NW_020868325.1-727605-22	NA	0.00693993	NA	1	NA	0.00173611	NA	1	NA	9.1269e-05	NA	0.0618262	NA	0.0144059	NA	26.702
NW_020868325.1-733673-26	NA	0.0049299	NA	0.833871	NA	0.00289886	NA	0.325773	NA	0.00237927	NA	0.192721	NA	0.000304355	NA	0.0217409
NW_020868326.1-20288-8	0.0442466	NA	0.00536272	NA	0.201279	NA	0.0292621	NA	0.0903002	NA	0.00564377	NA	0.0574129	NA	0.00546617	NA
NW_020868326.1-187222-21	NA	NA	0	NA	NA	NA	0	NA	NA	NA	0.000122514	0.103247	NA	NA	0.000236879	0.638308
NW_020868326.1-251028-12	NA	0.007744	NA	9.56049e-05	NA	0.120983	NA	0.000617922	NA	0.169822	NA	0.00163285	NA	0.0231716	NA	0.000226651
NW_020868326.1-268374-22	NA	NA	NA	8.41e-06	NA	NA	NA	0	NA	NA	0.132033	0.000156671	NA	NA	0.174715	6.48377e-05
NW_020868327.1-45380-2	NA	0	NA	NA	NA	0	NA	NA	NA	0	NA	NA	0.00492459	6.54845e-07	NA	NA
NW_020868327.1-149745-16	NA	NA	0.22841	0.000366216	NA	NA	2.75381	0.00406522	NA	NA	0.660948	0.00105972	NA	NA	1.00983	0.00182705
NW_020868327.1-200719-24	NA	0.00548242	NA	4	NA	0.00232242	NA	6.53701	NA	0.00125541	NA	0.422374	NA	0.00122291	NA	1.22732
NW_020868328.1-161288-5	0	NA	NA	NA	0	NA	NA	NA	0.000588253	0.197913	NA	NA	6.10668e-06	0.00694444	NA	NA
NW_020868328.1-221296-27	NA	0	NA	NA	NA	0	NA	NA	NA	0.00220274	NA	0.495616	NA	0.00124636	NA	1
NW_020868328.1-353582-21	0.0213869	NA	NA	0.0855734	0.0084001	NA	NA	0.039797	0.00057929	NA	NA	0.00286189	0.0104105	NA	NA	0.0534983
NW_020868329.1-19796-8	0.110921	NA	NA	0.0102705	0.167869	NA	NA	0.00671798	0.000933364	NA	NA	1.44078e-05	0.0031302	NA	NA	0.000130943
NW_020868329.1-296431-22	NA	5.329e-05	NA	NA	NA	7.225e-05	NA	NA	NA	0.00183761	NA	5.53169	NA	0.000859055	NA	1.90387
NW_020868329.1-334267-13	NA	0.000105803	NA	0.0207153	NA	0.00604957	NA	0.732637	NA	0.000436346	NA	0.035344	NA	0.000163469	NA	0.0189914
NW_020868330.1-91532-16	0	NA	NA	NA	0	NA	NA	NA	0	NA	NA	NA	0	NA	NA	NA
NW_020868330.1-120608-13	NA	NA	NA	0	NA	NA	NA	0	NA	NA	0.0245444	0.0001	NA	NA	1.71822	0.00370931
NW_020868330.1-140209-13	NA	NA	NA	0	NA	NA	NA	0.000121	NA	6.74253	NA	0.0168422	NA	1	NA	0.00422016
NW_020868330.1-222034-4	NA	0	NA	NA	NA	0	NA	NA	NA	0	NA	NA	NA	0	NA	NA
NW_020868330.1-228600-6	0.745562	0.00517415	NA	NA	0.471845	0.00302209	NA	NA	0.0100866	0.000105043	NA	NA	1.15773	0.00913956	NA	NA
NW_020868330.1-264981-9	0.007299	NA	NA	4.31521e-05	0.101078	NA	NA	0.000597578	0.0227521	NA	NA	5.97188e-06	1.36306	NA	NA	0.00236642
NW_020868331.1-14291-4	0.000144	NA	NA	NA	0	NA	NA	NA	2.9007e-05	NA	0.0227179	NA	0.000103953	NA	0.578234	NA
NW_020868331.1-15839-12	NA	NA	0	NA	NA	NA	0	NA	4.17484	NA	0.00148321	NA	1	NA	0.000106195	NA
NW_020868331.1-18638-14	NA	0.00120517	0.23596	NA	NA	0.00297499	0.306275	NA	NA	0.000308961	0.0891388	NA	NA	0.000356454	0.0802022	NA
NW_020868331.1-61942-6	NA	0.00375244	0.183869	NA	NA	6.67733e-05	0.0178086	NA	NA	0.000130477	0.0883857	NA	NA	0.000703851	0.355507	NA
NW_020868333.1-7554-5	NA	0.000447498	0.00145043	NA	NA	0.0406775	0.247407	NA	NA	0.0281345	0.25321	NA	NA	0.0380217	0.410632	NA
NW_020868333.1-23376-22	NA	NA	NA	0	NA	NA	NA	0	NA	1	NA	0.00127683	NA	2.29615	NA	0.000917712
NW_020868333.1-88531-4	0.00115839	NA	0.2494	NA	0.00386529	NA	0.189399	NA	0.000345475	NA	0.0456891	NA	0.00641498	NA	0.493977	NA
NW_020868333.1-107716-4	0.929268	NA	0.0076732	NA	0.09	NA	0.00111111	NA	0.0961	NA	0.00016684	NA	0.368622	NA	0.00116383	NA
NW_020868334.1-44548-12	NA	0	NA	NA	NA	0	NA	NA	NA	0.00246689	NA	0.829967	NA	0.00186876	NA	1.07641
NW_020868334.1-176297-1	0.0605333	0.00560496	NA	NA	0.148132	0.00969346	NA	NA	0.235819	0.000817364	NA	NA	0.2916	0.00445444	NA	NA
NW_020868334.1-354049-4	NA	0	NA	NA	NA	0	NA	NA	NA	0.00076176	NA	NA	NA	0	NA	NA
NW_020868334.1-380687-8	NA	NA	0.00323761	NA	NA	NA	0.00327683	2.39079	NA	NA	0.000529548	1.59408	NA	NA	0.000150319	0.163832
NW_020868335.1-168928-22	NA	0	NA	NA	NA	0	NA	NA	NA	0.000243742	NA	0.585225	NA	0.00451123	NA	33.9255
NW_020868335.1-465044-6	4.94805e-05	NA	0.0416994	NA	1.00081e-05	NA	0.00336714	NA	3.86187e-07	NA	0.000302457	NA	0.000183007	NA	0.0337359	NA
NW_020868335.1-514224-22	0.00616225	NA	NA	NA	0.00372828	NA	0.630623	NA	0.0118625	NA	2.15962	NA	0.00388544	NA	0.314721	NA
NW_020868335.1-535368-26	NA	0.00017689	NA	NA	NA	0.000355274	NA	1	NA	0.00098345	NA	0.221276	NA	3.9514e-05	NA	0.0173892
NW_020868335.1-578427-22	NA	0	NA	NA	NA	0	NA	NA	NA	0.00224377	0.408488	NA	NA	0.00063292	0.228484	NA
NW_020868336.1-46724-14	0.50754	NA	NA	0.00730203	0.499976	NA	NA	0.00160372	0.0832411	NA	NA	0.000114091	0.00552651	NA	NA	1.04645e-05
NW_020868336.1-147041-15	NA	2.62261	0.0216556	NA	NA	0.00831744	0.000169744	NA	NA	0.147929	6.67478e-05	NA	NA	0.17545	0.0013087	NA
NW_020868336.1-405742-15	0	NA	NA	NA	0	NA	NA	NA	0.017569	NA	4.68569	NA	0.00150442	NA	1.50985	NA
NW_020868336.1-409379-4	NA	0	NA	NA	NA	0	NA	NA	NA	7.55049e-05	NA	0.0636312	NA	9.32335e-05	NA	0.037992
NW_020868336.1-490457-4	0.553052	NA	NA	0.0055293	1.21275	NA	NA	0.00917014	1.25347	NA	NA	0.00469988	1.06744	NA	NA	0.00838184
NW_020868336.1-650859-9	NA	NA	NA	0.00015625	NA	NA	NA	0	NA	NA	0.0126436	6.45773e-05	NA	NA	0.0583345	0.000143155
NW_020868336.1-722648-3	5.88964	NA	0.0111521	NA	3.26811	NA	0.00584354	NA	0.590833	NA	0.00189516	NA	0.403627	NA	0.00121936	NA
NW_020868336.1-788157-13	NA	0.185278	NA	0.00266561	NA	0.323696	NA	0.0109248	NA	0.00493726	NA	8.61809e-05	NA	0.122561	NA	0.00208578
NW_020868337.1-116320-23	NA	0.00042849	NA	NA	0.623768	0.00140228	NA	NA	0.512656	0.000698072	NA	NA	0.0241731	3.06079e-06	NA	NA
NW_020868337.1-221959-8	0.00105769	NA	NA	0.178903	0.00879821	NA	NA	0.661532	9.34466e-05	NA	NA	0.00495933	0.00122199	NA	NA	0.0572241
NW_020868337.1-286052-23	0	NA	NA	NA	0	NA	NA	NA	0	NA	NA	NA	0	NA	NA	NA
NW_020868337.1-302784-21	NA	0.000540833	NA	1.27934e-05	NA	0.322964	NA	0.0109001	NA	0.0227449	NA	0.000397017	NA	0.0494854	NA	0.000560638
NW_020868337.1-326303-21	0	NA	NA	NA	0	NA	NA	NA	0.00148556	NA	0.428601	NA	0.00889289	NA	4.29966	NA
NW_020868337.1-363249-16	NA	0.0134328	NA	NA	NA	0.000449744	NA	1.17361	NA	0.00553354	NA	0.1849	NA	5.13658e-05	NA	0.0902577
NW_020868337.1-410220-15	NA	NA	NA	0	NA	NA	NA	0	NA	0.191089	NA	0.00056797	NA	0.0255565	NA	2.34485e-05
NW_020868337.1-498133-21	NA	NA	0	NA	NA	NA	0.00150544	NA	0.0246059	NA	3.3725e-05	NA	1.44462	NA	0.000651834	NA
NW_020868337.1-521179-27	NA	NA	0	NA	3.97608	NA	0.00114688	NA	NA	NA	3.025e-05	NA	1.94835	NA	0.000183058	NA
NW_020868337.1-603229-9	NA	NA	NA	0	NA	NA	NA	0	NA	NA	NA	3.969e-05	NA	NA	NA	0
NW_020868337.1-693986-5	0.68717	NA	0.016255	NA	0.0375852	NA	0.000708203	NA	0.243046	NA	0.0014369	NA	0.700172	NA	0.00432919	NA
NW_020868337.1-970225-13	NA	NA	0	NA	NA	NA	0	NA	NA	NA	0.00153669	0.159821	NA	NA	0.000288487	0.095494
NW_020868337.1-1012063-24	1.73712	NA	NA	0.0228682	0.43165	NA	NA	0.0081334	1.01865	NA	NA	0.00906434	0.943057	NA	NA	0.00922444
NW_020868337.1-1030685-2	NA	0	NA	NA	NA	0	NA	NA	NA	2.75614e-07	NA	0.000110338	NA	0.000360026	NA	0.5476
NW_020868338.1-47493-4	NA	6.97016e-06	0.00017417	NA	NA	0.000343484	0.00309136	NA	NA	0.00119813	0.0425603	NA	NA	0.00206511	0.0433253	NA
NW_020868339.1-92551-15	0.00018496	3.77469e-06	NA	NA	0.0996755	0.00264148	NA	NA	0.615308	0.000986541	NA	NA	0.0727913	0.000471671	NA	NA
NW_020868339.1-126253-23	0.00011014	NA	5.6254e-07	NA	1	NA	0.0011866	NA	0.00781558	NA	4.29299e-05	NA	2.38041	NA	0.00381658	NA
NW_020868340.1-311-6	NA	NA	0.00153077	0.0244922	NA	NA	0.000928957	0.0493009	NA	NA	0.00117839	0.034915	NA	NA	0.00351289	0.126376
NW_020868340.1-124057-16	NA	9.25108	NA	0.0148325	NA	1.9044	NA	0.00079317	NA	NA	NA	0	NA	5.27757	NA	0.00066493
NW_020868340.1-160127-27	NA	0	NA	NA	NA	0	NA	NA	NA	0.00136772	NA	0.601903	NA	0.000156026	NA	0.274162
NW_020868341.1-296939-3	NA	0	NA	NA	NA	0	NA	NA	NA	0.00058081	NA	NA	NA	0.000226701	NA	2.05261
NW_020868341.1-333668-8	NA	0.00119025	NA	NA	NA	0.000681541	NA	0.181768	NA	3.742e-05	NA	0.00698523	NA	0.00220209	NA	0.578752
NW_020868341.1-393194-13	NA	NA	0	NA	0.63808	NA	0.000757146	NA	NA	NA	0	NA	96.183	NA	0.0368587	NA
NW_020868341.1-501469-9	0.00476044	NA	0.00814284	NA	0.00180429	NA	0.00362091	NA	0.00388112	NA	0.00294375	NA	0.000416139	NA	0.000488432	NA
NW_020868341.1-661966-24	NA	NA	0.0248588	0.0045659	NA	NA	0.0425391	0.0189063	NA	NA	0.000306281	4.8998e-05	NA	NA	0.00766129	0.00146023
NW_020868342.1-154409-3	0.0293029	NA	NA	0.021522	0.159966	NA	NA	0.120166	0.00499272	NA	NA	0.000456119	0.000555612	NA	NA	8.40278e-05
NW_020868342.1-320644-12	NA	1.34444e-05	NA	0.001089	NA	0.000144011	NA	0.00825031	NA	0.000941287	NA	0.0539258	NA	0.000345128	NA	0.0176764
NW_020868344.1-78303-14	0.0154848	7.90886e-05	NA	NA	0.121619	0.000719021	NA	NA	0.0240599	0.000409461	NA	NA	0.0420776	0.000738756	NA	NA
NW_020868344.1-96557-21	0	NA	NA	NA	0	NA	NA	NA	0.000152289	NA	NA	0.111111	6.95603e-07	NA	NA	0.000384468
NW_020868344.1-100408-21	2.67483	0.00506484	NA	NA	2.14622	0.00372609	NA	NA	3.65045	0.00121266	NA	NA	0.135496	0.000153869	NA	NA
NW_020868344.1-137767-26	NA	0	NA	NA	NA	0	NA	NA	NA	0.0010004	NA	0.7299	NA	0.000681826	NA	1.70596
NW_020868344.1-182256-25	NA	0.00117559	NA	0.23017	NA	0.000427634	NA	0.0837265	NA	5.8615e-06	NA	0.002116	NA	0.000140654	NA	0.0573156
NW_020868344.1-204059-24	0	NA	NA	NA	0	NA	NA	NA	0.00123201	NA	NA	NA	0	NA	NA	NA
NW_020868345.1-22688-12	0.0011866	NA	NA	1	6.61924e-05	NA	NA	0.229481	0.000232386	NA	NA	0.16955	6.79359e-07	NA	NA	0.000740432
NW_020868345.1-25935-1	NA	5.776e-05	NA	NA	NA	0.00014641	NA	NA	NA	0	NA	NA	NA	7.225e-05	NA	NA
NW_020868345.1-429533-25	0.9738	NA	NA	0.00221279	0.823556	NA	NA	0.00142979	NA	NA	NA	0.001521	1.8107	NA	NA	0.000890885
NW_020868345.1-703157-23	NA	1.29973	NA	0.00178141	NA	0.692031	NA	0.00164842	NA	0.33224	NA	0.00441871	NA	0.00604938	NA	5.91716e-05
NW_020868345.1-805650-2	NA	NA	0	NA	NA	1	0.00160333	NA	NA	14.2814	0.00437418	NA	NA	2.1884	0.00690928	NA
NW_020868345.1-843461-15	0	NA	NA	NA	0	NA	NA	NA	0.00103397	0.275761	NA	NA	0.00107221	0.9875	NA	NA
NW_020868346.1-12034-26	NA	3.55e-05	NA	0.00511532	NA	0.00187474	NA	0.499998	NA	0.00261053	NA	0.587369	NA	0.00128523	NA	0.172303
NW_020868346.1-129318-13	NA	NA	NA	0	NA	NA	NA	0	NA	1.51214	NA	0.00207255	NA	0.806331	NA	0.000322269
NW_020868346.1-133847-21	0.00316594	NA	0.0284934	NA	0.000649888	NA	0.00993139	NA	0.013753	NA	2.32627	NA	4.096e-05	NA	0.00200704	NA
NW_020868346.1-256822-8	NA	0.00376044	0.093966	NA	NA	0.00479456	0.119807	NA	NA	0.0103356	0.592122	NA	NA	0.00284397	0.262344	NA
NW_020868346.1-337638-24	NA	0.108373	NA	0.0120414	NA	0.323494	NA	0.0327579	NA	0.0211632	NA	0.0121426	NA	0.00869137	NA	0.00258493
NW_020868346.1-362340-1	NA	NA	NA	0	NA	NA	NA	3.249e-05	NA	0.752676	NA	0.0512239	NA	0.832501	NA	0.015767
NW_020868346.1-373735-24	0.253262	NA	0.00836635	NA	0.00663061	NA	0.000175717	NA	0.028847	NA	0.000108162	NA	1.42714	NA	0.00924756	NA
NW_020868346.1-554242-4	NA	NA	0	NA	NA	NA	0	NA	0.227285	NA	6.96141e-05	NA	0.0234277	NA	2.29476e-06	NA
NW_020868347.1-16466-3	NA	NA	0.00631393	3.22485e-05	NA	NA	0.00475624	2.42926e-05	NA	NA	0.18441	0.000218821	NA	NA	0.225436	0.000346007
NW_020868347.1-72077-16	0	NA	NA	NA	0	NA	NA	NA	0.00529887	NA	2.73589	NA	0.000455192	NA	1.04962	NA
NW_020868347.1-96441-13	NA	NA	NA	0	NA	NA	NA	0	NA	NA	NA	0	NA	NA	NA	0
NW_020868347.1-112643-27	0.00309723	NA	0.000495488	NA	0.0807534	NA	0.0143169	NA	0.225502	NA	0.0370759	NA	0.189579	NA	0.0263845	NA
NW_020868347.1-146099-5	NA	0.0314723	NA	0.000452795	NA	1.65277	NA	0.0337299	NA	0.124269	NA	0.000430725	NA	0.177498	NA	0.00240163
NW_020868347.1-164238-9	0	NA	NA	NA	0	NA	NA	NA	0	NA	NA	NA	9.39553e-05	NA	1	NA
NW_020868347.1-165746-7	0.0730341	NA	0.0244866	NA	0.211611	NA	0.0502309	NA	0.0877712	NA	0.00671759	NA	0.122069	NA	0.0150066	NA
NW_020868347.1-355325-24	NA	0.000397176	NA	0.0777632	NA	1.96158e-05	NA	0.0065996	NA	0.000419514	NA	0.353543	NA	0.000142659	NA	0.16223
NW_020868347.1-368451-22	NA	8.1e-05	NA	0.006561	NA	0.000225	NA	0.018225	NA	0.000146537	NA	0.0529	NA	0.000288394	NA	0.043242
NW_020868347.1-409029-3	NA	NA	4.84e-06	NA	NA	NA	0	NA	NA	NA	0.00648451	0.487566	NA	NA	0.00218125	0.402096
NW_020868347.1-422318-16	NA	0	NA	NA	NA	0.00035721	NA	NA	NA	0.000321227	NA	0.0257583	NA	0.000136243	NA	0.0164998
NW_020868347.1-483170-16	NA	NA	NA	0	NA	NA	NA	6.76e-06	NA	NA	NA	0	0.104168	NA	NA	3.86574e-05
NW_020868347.1-624125-13	0.094402	0.0065349	NA	NA	0.140571	0.00622917	NA	NA	0.420096	0.00931367	NA	NA	0.138524	0.00162779	NA	NA
NW_020868347.1-820844-27	NA	0.386262	NA	0.0241414	NA	0.0187391	NA	0.000813173	NA	0.000361	NA	4.45679e-06	NA	0.126328	NA	0.00319978
NW_020868349.1-19635-8	NA	0	NA	NA	NA	0	NA	NA	NA	0.0014376	0.207149	NA	NA	5.91463e-05	0.0127357	NA
NW_020868350.1-42950-6	0	NA	NA	NA	0	NA	NA	NA	0.0013706	NA	1	NA	0.000243543	NA	0.609355	NA
NW_020868350.1-105880-6	0.064198	NA	0.000327892	NA	0.305476	NA	0.00533216	NA	0.0446411	NA	0.000368613	NA	0.137798	NA	0.000688079	NA
NW_020868350.1-321112-8	NA	2.89e-06	NA	NA	NA	0	NA	NA	NA	0.000103611	0.020286	NA	NA	0.000591304	0.385256	NA
NW_020868350.1-392652-24	NA	0	NA	NA	NA	0	NA	NA	NA	0	NA	NA	0.415033	4.58385e-05	NA	NA
NW_020868350.1-417588-8	NA	NA	0	NA	NA	NA	0	NA	NA	NA	0	NA	NA	NA	0	NA
NW_020868350.1-418317-9	NA	0.000304309	NA	0.024649	NA	3.47003e-05	NA	0.0104123	NA	0.00014145	NA	0.0276945	NA	0.000201813	NA	0.0234461
NW_020868350.1-515277-23	NA	0.00243699	NA	0.0204082	NA	0.007791	NA	0.070119	NA	0.0046323	NA	0.00907683	NA	0.00221928	NA	0.00791493
NW_020868350.1-516264-13	NA	0.915849	NA	0.0113068	NA	0.468841	NA	0.0010964	NA	0.158764	NA	0.000471892	NA	0.645141	NA	0.0034997
NW_020868350.1-546861-8	1.59111	NA	0.00301279	NA	0.0425329	NA	8.05367e-05	NA	0.00369664	NA	1.64295e-05	NA	0.247425	NA	0.000941426	NA
NW_020868350.1-556775-5	0.161668	NA	NA	0.00275133	0.323951	NA	NA	0.00602388	0.0841	NA	NA	0.00156384	0.0537455	NA	NA	0.00079938
NW_020868350.1-562435-14	0.0350142	NA	0.00260481	NA	0.00241435	NA	0.000124733	NA	0.00243865	NA	5.40657e-05	NA	0.01	NA	0.00106228	NA
NW_020868350.1-982525-15	NA	NA	NA	0	NA	NA	NA	0	NA	NA	NA	0	NA	NA	NA	0
NW_020868350.1-1076027-5	NA	0	NA	NA	NA	0	NA	NA	NA	1.02835e-05	NA	0.00866632	NA	1.66224e-05	NA	0.137174
NW_020868350.1-1246067-14	NA	0.00632025	NA	NA	NA	0	NA	NA	NA	0.00826281	NA	NA	NA	0.00016129	NA	NA
NW_020868351.1-37155-4	NA	NA	NA	2.601e-05	NA	NA	NA	0	NA	0.106267	NA	0.000945606	NA	0.073046	NA	0.000186511
NW_020868351.1-90181-23	2.56176e-05	NA	0.00433311	NA	0.00428294	NA	0.44544	NA	0.000706171	NA	0.237586	NA	0.000279533	NA	0.105294	NA
NW_020868351.1-194211-8	NA	NA	NA	0	NA	NA	NA	0	NA	0.003025	NA	3.73457e-05	NA	0.723078	NA	0.00676587
NW_020868352.1-49989-16	NA	0.00225538	NA	0.381488	NA	9.04423e-06	NA	0.00659872	NA	0.000355274	NA	1	NA	0.000115195	NA	0.234131
NW_020868353.1-373560-6	NA	0.002704	NA	3.33827e-05	NA	1.19169	NA	0.0106042	NA	2.02547	NA	0.00258618	NA	0.253279	NA	0.00107635
NW_020868353.1-515919-2	0	NA	NA	NA	0	NA	NA	NA	3.61346e-05	NA	0.101709	NA	0.0215791	NA	203.202	NA
NW_020868355.1-114366-4	NA	0.00324097	NA	0.000241105	NA	0.520707	NA	0.0578563	NA	0.0892018	NA	0.00277791	NA	0.00441276	NA	0.000116942
NW_020868357.1-77216-4	NA	0	NA	NA	NA	0	NA	NA	0.512573	0.000654469	NA	NA	0.0137703	5.50363e-06	NA	NA
NW_020868357.1-195286-22	0	NA	NA	NA	0	NA	NA	NA	0.00012996	NA	NA	NA	0	NA	NA	NA
NW_020868357.1-203566-13	NA	NA	0	NA	NA	NA	0	NA	0.604565	NA	0.00629604	NA	0.241077	NA	0.00199064	NA
NW_020868357.1-251997-4	NA	0	NA	NA	NA	0	NA	NA	NA	0.000323978	0.27303	NA	NA	4.58435e-06	0.0119629	NA
NW_020868357.1-368961-8	NA	NA	NA	0	NA	NA	NA	0	NA	0.00407424	NA	5.41864e-05	NA	0.0130826	NA	5.55968e-05
NW_020868357.1-377940-24	NA	0.0015739	NA	0.00927982	NA	0.177292	NA	1	NA	0.00498813	NA	0.0281352	NA	0.0126547	NA	0.102086
NW_020868357.1-654112-27	0.00588881	NA	1.11506e-05	NA	0.1849	NA	7.70096e-05	NA	2.96123	NA	0.0426035	NA	2.56703	NA	0.015872	NA
NW_020868357.1-781790-9	NA	NA	0.000105803	0.0207153	NA	NA	0.000105148	0.012734	NA	NA	0.000207967	0.075076	NA	NA	0.000177666	0.0723975
NW_020868360.1-158124-7	0	NA	NA	NA	0	NA	NA	NA	0	NA	NA	NA	0	NA	NA	NA
NW_020868360.1-184727-21	NA	0	NA	NA	NA	0	NA	NA	NA	0.000212012	0.638214	NA	NA	4.58385e-05	1	NA
NW_020868360.1-347973-14	0	NA	NA	NA	0	NA	NA	NA	0	NA	NA	NA	0.000134488	NA	NA	0.194839
NW_020868360.1-357371-24	0.00366025	NA	NA	0.00162678	0.0667115	NA	NA	0.0193424	0.00444196	NA	NA	0.00137046	0.0429819	NA	NA	0.0107422
NW_020868360.1-429383-26	NA	NA	NA	0	NA	NA	NA	0	NA	NA	1.80856	0.0037406	NA	NA	0.030976	2.03655e-05
NW_020868360.1-557580-5	1.12597	0.00781417	NA	NA	0.140888	0.000832937	NA	NA	0.64	0.000817172	NA	NA	1.61926	0.00281121	NA	NA
NW_020868360.1-640229-25	NA	0.0460379	NA	0.0003195	NA	0.0731824	NA	0.00023474	NA	0.155369	NA	0.00161804	NA	0.1024	NA	0.000774291
NW_020868360.1-720972-2	NA	0	NA	NA	NA	0	NA	NA	0.0744545	0.000380277	NA	NA	0.233056	0.000357702	NA	NA
NW_020868360.1-739079-9	NA	0.622472	NA	0.00117866	NA	0.0484	NA	8.40278e-05	NA	0.1369	NA	5.70179e-05	NA	0.227985	NA	0.00011752
NW_020868361.1-26074-16	NA	0.00112828	NA	3.13631e-05	NA	0.00294808	NA	0.000161578	NA	0.0436044	NA	0.00189219	NA	0.00549411	NA	0.000181495
NW_020868361.1-52736-7	0.0428062	NA	0.000218633	NA	0.117881	NA	0.000973369	NA	0.00657414	NA	7.80089e-06	NA	0.0583345	NA	0.000143155	NA
NW_020868361.1-319189-8	0	NA	NA	NA	0	NA	NA	NA	0	NA	NA	NA	4.34253e-05	NA	NA	0.0493827
NW_020868361.1-454886-3	0.0016864	0.0341579	NA	NA	0.00533009	0.0769976	NA	NA	0.000340394	0.0217901	NA	NA	6.3165e-05	0.0022176	NA	NA
NW_020868362.1-28491-16	NA	0.0405056	NA	0.00647999	NA	0.0444681	NA	0.00319938	NA	0.0161121	NA	0.00580035	NA	6.4e-05	NA	1.32231e-05
NW_020868363.1-6651-1	9.17224	0.0208423	NA	NA	2.63576	0.00499085	NA	NA	1.73955	0.000618015	NA	NA	4.30037	0.00211583	NA	NA
NW_020868363.1-154604-2	NA	0.00235764	0.190969	NA	NA	0.000613938	0.049729	NA	NA	0.00166107	0.0951619	NA	NA	0.00145425	0.103881	NA
NW_020868364.1-77154-13	NA	0.00331087	0.194547	NA	NA	0.0162273	0.872667	NA	NA	1.7489e-06	0.000167935	NA	NA	0.00189749	0.161476	NA
NW_020868364.1-148653-7	NA	NA	0	NA	NA	NA	0	NA	NA	0	0	NA	NA	0.0138408	2.50417e-05	NA
NW_020868364.1-446299-27	0.00127211	NA	0.103041	NA	0.000193907	NA	0.0111088	NA	0.00725591	NA	1.42064	NA	1.40424e-05	NA	0.00281221	NA
NW_020868366.1-7838-23	NA	0.0372156	NA	1.49184	NA	0.00382628	NA	0.0863461	NA	2.77778e-06	NA	0.000225	NA	0.0072899	NA	0.490129
NW_020868367.1-151114-13	NA	0.00616827	0.00206807	NA	NA	0.0668182	0.0215301	NA	NA	0.0434722	0.00271702	NA	NA	0.0634682	0.0107575	NA
NW_020868367.1-293212-22	NA	NA	NA	0	NA	0.512966	NA	0.00075725	NA	0.170993	NA	0.000252424	NA	1	NA	0.00108578
NW_020868368.1-117006-12	3.71965e-06	NA	NA	0.000728272	0.000720499	NA	NA	0.2601	2.0292e-06	NA	NA	0.0066252	0.000411448	NA	NA	0.467894
NW_020868368.1-216501-15	NA	NA	NA	0	NA	NA	NA	0	NA	NA	NA	5.184e-05	NA	NA	NA	0.00027556
NW_020868368.1-302042-26	NA	0.376315	NA	0.000515779	NA	0.496106	NA	0.000633444	NA	0.264162	NA	8.77535e-05	NA	0.234928	NA	9.38946e-05
NW_020868368.1-334157-1	NA	0.00514089	NA	NA	NA	0.00220305	NA	1.49236	NA	0.00014884	NA	NA	NA	2.399e-05	NA	0.0576
NW_020868368.1-659281-16	NA	NA	6.17406e-05	0.0271706	NA	NA	0.000606155	0.266755	NA	NA	0.000383214	1	NA	NA	0.00441537	7.7585
NW_020868369.1-138723-24	0.00714454	4.95826e-05	NA	NA	0.2231	0.00142892	NA	NA	0.439835	0.0192743	NA	NA	0.380909	0.0144459	NA	NA
NW_020868369.1-172964-3	NA	NA	NA	0	NA	NA	NA	0	NA	0.0588063	NA	0.00586434	NA	0.1936	NA	0.00395102
NW_020868369.1-178224-2	NA	0.0106005	NA	1.06029	NA	0.00639299	NA	0.704056	NA	0.00475818	NA	11.4244	NA	0.0206382	NA	5.69091
NW_020868369.1-226779-21	NA	0	NA	NA	NA	0	NA	NA	NA	0	NA	NA	NA	1.66224e-05	NA	0.0447916
NW_020868370.1-186468-16	NA	0.00124654	NA	0.0745663	NA	0.0026748	NA	0.278188	NA	0.0019086	NA	0.0348235	NA	0.00441834	NA	0.141878
NW_020868370.1-267632-22	NA	NA	0	NA	NA	NA	0	NA	5.26702	NA	0.00219368	NA	0.017313	NA	2.30219e-06	NA
NW_020868370.1-349183-14	4.73505	NA	NA	0.233773	0.11868	NA	NA	0.00741752	2.02801	NA	NA	0.179315	2.10134	NA	NA	0.111906
NW_020868370.1-355711-23	NA	NA	0	NA	NA	NA	0	NA	0.358003	NA	0.00145859	NA	0.519638	NA	0.000590097	NA
NW_020868370.1-370031-2	NA	0	NA	NA	NA	2.401e-05	NA	NA	0.0765735	0.00144284	NA	NA	0.093711	0.000508354	NA	NA
NW_020868371.1-9457-25	NA	0.349141	NA	0.0139724	NA	0.908602	NA	0.0154629	NA	8.53587	NA	0.0126008	NA	1.83635	NA	0.0187619
NW_020868371.1-127977-1	NA	0	NA	NA	NA	0	NA	NA	NA	1.764e-05	NA	NA	NA	0.000526265	NA	1.37329
NW_020868371.1-146205-4	NA	NA	0	NA	NA	NA	2.304e-05	NA	NA	NA	0	NA	0.221746	NA	8.22912e-05	NA
NW_020868371.1-160504-16	0.000767517	NA	0.00342156	NA	0.000169379	NA	0.000985244	NA	0.00675244	NA	0.00774896	NA	0.00142795	NA	0.00265477	NA
NW_020868371.1-486065-2	NA	NA	NA	0	NA	NA	NA	0	NA	NA	NA	0	0.04	NA	NA	0.000177778
NW_020868373.1-32904-12	NA	NA	NA	0	NA	NA	NA	0	NA	NA	NA	5.625e-05	NA	NA	NA	0.00081796
NW_020868373.1-99091-13	NA	0.00335532	NA	0.406349	NA	0.00131679	NA	0.0773746	NA	0.00160372	NA	0.499976	NA	1.68583e-05	NA	0.00260168
NW_020868373.1-112856-5	NA	0.0144	NA	NA	NA	0.00276676	NA	NA	NA	0.00014884	NA	NA	NA	0	NA	NA
NW_020868373.1-199890-22	0.141941	0.000839165	NA	NA	0.129183	0.000709584	NA	NA	0.0338359	0.00500641	NA	NA	2.90465e-06	2.73185e-07	NA	NA
NW_020868373.1-309429-3	NA	0.0188092	NA	2.71028	NA	0.0048336	NA	0.30942	NA	0.000706171	NA	0.237586	NA	0.00171504	NA	0.226814
NW_020868373.1-361372-26	NA	6.688e-06	NA	0.00563627	NA	7.63324e-05	NA	0.027556	NA	0.000335246	NA	0.282526	NA	5.94253e-05	NA	0.0119008
NW_020868373.1-390848-4	NA	NA	NA	0	NA	NA	NA	0	NA	NA	NA	0	NA	0.000434028	NA	4.07792e-08
NW_020868374.1-49907-7	NA	0.0445201	3.09445	NA	NA	0.00499244	0.180756	NA	NA	0.00643483	0.851006	NA	NA	0.00370088	0.598554	NA
NW_020868374.1-149582-6	NA	NA	0.00047089	NA	0.879211	NA	0.00140966	NA	1.0718	NA	0.00521399	NA	0.0461819	NA	6.03918e-05	NA
NW_020868375.1-137292-15	NA	NA	0	NA	NA	NA	2.304e-05	NA	NA	NA	0	NA	NA	NA	7.396e-05	NA
NW_020868375.1-189041-21	NA	0.00140635	NA	0.27535	NA	0.00277008	NA	1	NA	0.00190831	NA	0.6889	NA	0.00084822	NA	1
NW_020868375.1-327783-3	NA	0.000194156	NA	0.0854438	NA	0.00703878	NA	10.706	NA	0.00423784	NA	1.69656	NA	6.91028e-05	NA	0.100113
NW_020868375.1-364359-27	NA	0.100072	0.000511119	NA	NA	0.3044	0.00155472	NA	NA	0.046656	0.000129241	NA	NA	0.343639	0.000485345	NA
NW_020868377.1-146624-3	NA	NA	NA	0	NA	NA	NA	0	0.35441	NA	NA	0.00122841	0.782878	NA	NA	0.00141643
NW_020868377.1-201231-12	NA	0	NA	NA	NA	0	NA	NA	NA	9.55778e-05	NA	0.0596121	NA	0.019618	NA	16.5329
NW_020868379.1-2264-14	NA	0.20676	NA	0.00827438	NA	0.553536	NA	0.0112967	NA	0.0330028	NA	0.000134461	NA	0.121727	NA	0.000955837
NW_020868379.1-55151-13	NA	NA	0.00116347	0.0156396	NA	NA	5.97986e-07	7.16834e-06	NA	NA	0.000981778	0.079524	NA	NA	0.000517238	0.0253446
NW_020868380.1-75462-16	0.548631	NA	NA	0.00453018	0.0192233	NA	NA	7.20778e-05	0.0618262	NA	NA	9.1269e-05	0.257252	NA	NA	0.00114334
NW_020868380.1-103093-25	0.000986541	NA	NA	0.615308	0.000936448	NA	NA	0.270176	0.00550326	NA	NA	10.2006	0.00130769	NA	NA	1
NW_020868380.1-125845-24	NA	0	NA	NA	NA	0	NA	NA	0.0837686	0.00031409	NA	NA	0.0597871	0.000283488	NA	NA
NW_020868380.1-213517-25	NA	NA	0	NA	NA	NA	0	NA	NA	NA	0	NA	NA	NA	0	NA
NW_020868381.1-66037-4	NA	0.101415	0.00913053	NA	NA	0.217495	0.0173024	NA	NA	0.0696681	0.00278806	NA	NA	0.0101022	0.000765908	NA
NW_020868381.1-103361-21	NA	0.0219034	NA	13.6612	NA	0.020952	NA	6.04488	NA	0.00109069	NA	0.0323165	NA	0.00842723	NA	0.510932
NW_020868382.1-116418-8	NA	0	NA	NA	NA	0	NA	NA	NA	0	NA	NA	NA	0	NA	NA
NW_020868382.1-119030-22	NA	0.000454099	NA	0.382689	NA	0.000726161	NA	0.262144	NA	4.79409e-05	NA	0.144315	NA	0.000564063	NA	0.3249
NW_020868382.1-132849-4	NA	3.2721e-05	NA	0.0204082	NA	0.000383214	NA	1	NA	0.000774492	NA	0.524646	NA	1.00226e-05	NA	0.0222125
NW_020868382.1-160195-4	NA	9.65503e-06	NA	0.00189036	NA	0.000777887	NA	0.080903	NA	0.00251906	NA	0.78534	NA	0.00228742	NA	0.538257
NW_020868382.1-212907-24	NA	0	NA	NA	NA	0	NA	NA	NA	0.00031736	NA	0.248553	NA	5.49914e-06	NA	0.01435
NW_020868382.1-212983-26	NA	NA	0	NA	NA	NA	9.025e-05	NA	NA	2.08642	0.00247575	NA	NA	0.480418	0.000178286	NA
NW_020868382.1-233483-2	NA	5.57957e-05	7.83925e-06	NA	NA	0.0532956	0.000474246	NA	NA	0.00870297	0.000438397	NA	NA	0.0640229	0.00221729	NA
NW_020868384.1-182496-14	NA	0	NA	NA	NA	0	NA	NA	1.76855	0.00283558	NA	NA	5.21809	0.00226295	NA	NA
NW_020868384.1-233022-16	NA	NA	NA	0	NA	NA	NA	0.00022801	NA	0.0405818	NA	0.00022291	NA	0.0182425	NA	2.92488e-05
NW_020868385.1-8765-27	NA	NA	NA	0	NA	NA	NA	0.00047089	NA	NA	0.537778	0.000686652	NA	NA	1.30612	0.000899266
NW_020868385.1-133141-2	NA	0.0313815	NA	0.00217236	NA	0.0266816	NA	0.00240217	NA	0.0794806	NA	0.00981171	NA	0.196273	NA	0.0169839
NW_020868385.1-159080-2	0.00374517	NA	0.453561	NA	0.000949454	NA	0.273928	NA	0.00835248	NA	0.737242	NA	0.00639792	NA	0.943017	NA
NW_020868385.1-180122-5	0.198559	NA	0.00405223	NA	0.115194	NA	0.000799436	NA	0.376178	NA	0.00153264	NA	0.546767	NA	0.00108252	NA
NW_020868387.1-7820-27	NA	NA	NA	0	NA	NA	NA	1.764e-05	NA	0.027978	NA	0.000192411	NA	0.319631	NA	0.000318483
NW_020868387.1-82440-22	0.00356879	NA	0.00744544	NA	0.078961	NA	0.078961	NA	0.0228766	NA	0.0723012	NA	0.0526437	NA	0.0626307	NA
NW_020868387.1-144942-7	0.107332	0.0171708	NA	NA	0.198793	0.0241854	NA	NA	0.182996	0.0140056	NA	NA	0.126575	0.013343	NA	NA
NW_020868387.1-177852-8	NA	NA	0	NA	NA	NA	0	NA	NA	NA	0.00024559	0.0708555	NA	NA	5.22069e-07	0.000503369
NW_020868387.1-314925-21	NA	0	NA	NA	NA	0.00020876	NA	0.681585	NA	0.000851701	NA	0.227151	NA	7.88226e-05	NA	0.0398124
NW_020868388.1-16776-27	0.00375194	0.134975	NA	NA	0.0187014	0.618788	NA	NA	0.0103902	0.150096	NA	NA	0.00633609	0.129903	NA	NA
NW_020868388.1-38780-5	0.317686	NA	NA	0.000509355	0.000883857	NA	NA	1.30477e-06	0.643338	NA	NA	0.000246536	2.37131	NA	NA	0.00112318
NW_020868388.1-40505-13	NA	0	NA	NA	NA	0	NA	NA	NA	0.00248391	0.452208	NA	NA	0.00191999	0.910272	NA
NW_020868388.1-53938-14	7.83194	NA	0.0148299	NA	0.974195	NA	0.00156196	NA	NA	NA	0.000256	NA	1.68298	NA	0.000867531	NA
NW_020868388.1-129616-13	0.185761	NA	0.0116101	NA	0.113232	NA	0.00707702	NA	0.00189742	NA	6.95603e-05	NA	0.0381551	NA	0.00118822	NA
NW_020868388.1-330266-12	0.181476	NA	0.0004	NA	0.000651375	NA	5.7962e-06	NA	0.075724	NA	0.000262465	NA	1	NA	0.00277008	NA
NW_020868388.1-419097-13	NA	NA	0.008836	0.00055225	NA	NA	0.00839923	0.00036448	NA	NA	0.00401507	0.000334939	NA	NA	0.000566251	2.60119e-05
NW_020868390.1-161351-3	5.52129e-05	NA	0.00933903	NA	0.000496868	NA	0.051676	NA	3.55863e-05	NA	0.000752713	NA	0.000917421	NA	0.0356153	NA
NW_020868390.1-316787-6	0.0503654	NA	NA	0.000503544	0.464579	NA	NA	0.00206479	2.66126	NA	NA	0.00130937	0.0792493	NA	NA	0.000197957
NW_020868391.1-2647-7	NA	NA	NA	4.096e-05	NA	NA	NA	0	0.697822	NA	NA	0.00637031	0.0321126	NA	NA	0.000535768
NW_020868391.1-39807-6	NA	NA	NA	0	NA	NA	NA	6.084e-05	NA	0.36	NA	0.0016	NA	0.536897	NA	0.000637083
NW_020868391.1-148434-14	0.030625	NA	0.000378086	NA	0.06235	NA	0.00051484	NA	0.0890132	NA	0.000454636	NA	0.0277056	NA	0.000192275	NA
NW_020868391.1-226800-7	0.00141929	NA	0.0190783	NA	0.0021085	NA	0.0352996	NA	3.07734e-05	NA	0.00176299	NA	0.00568693	NA	0.1681	NA
NW_020868391.1-343055-26	NA	0.272212	NA	0.00139032	NA	0.33666	NA	0.00107987	NA	0.25045	NA	0.0039124	NA	0.09	NA	0.00158013
NW_020868391.1-438045-3	0	NA	NA	NA	0	NA	NA	NA	3.9854e-05	NA	0.119971	NA	0.000125991	NA	1	NA
NW_020868391.1-493563-1	NA	0.000891991	NA	0.650801	NA	0.000328495	NA	0.988858	NA	0.000369446	NA	1.28083	NA	0.000404092	NA	0.970225
NW_020868391.1-662779-15	NA	0.0192023	NA	0.00076846	NA	0.113754	NA	0.00417027	NA	2.90009e-05	NA	2.93671e-06	NA	0.0960127	NA	0.00645492
NW_020868391.1-782862-6	NA	0.00825725	NA	1	NA	0.00717421	NA	0.296564	NA	0.00893114	NA	0.321296	NA	5.55125e-06	NA	0.000373233
NW_020868392.1-41020-6	0.145016	0.00074067	NA	NA	0.00546314	3.00083e-05	NA	NA	0.04	5.10733e-05	NA	NA	0.136946	0.000349669	NA	NA
NW_020868392.1-185807-2	1	NA	0.0011866	NA	0.0167946	NA	4.99181e-05	NA	0.0952245	NA	0.000847346	NA	0.00487714	NA	2.53929e-05	NA
NW_020868392.1-198407-9	0.297025	0.00366698	NA	NA	0.020449	0.000252457	NA	NA	0.169744	0.00331776	NA	NA	0.231201	0.00429919	NA	NA
NW_020868393.1-80185-24	0.0442217	NA	0.17694	NA	0.00326531	NA	0.0177778	NA	0.0257373	NA	0.140125	NA	0.00452575	NA	0.035103	NA
NW_020868393.1-425087-27	NA	0	NA	NA	NA	0	NA	NA	NA	0.00323002	NA	5.33035	NA	7.4591e-06	NA	0.0560942
NW_020868393.1-442011-24	NA	0	NA	NA	NA	0	NA	NA	NA	0.000411311	NA	0.256536	NA	6.85019e-05	NA	0.0301461
NW_020868393.1-444303-8	NA	0	NA	NA	NA	0	NA	NA	NA	0.00378949	NA	12.3724	NA	9.39553e-05	NA	1
NW_020868393.1-471586-4	0.793719	0.00127259	NA	NA	0.0897572	0.000574881	NA	NA	0.0182122	0.000116647	NA	NA	0.138163	0.000261614	NA	NA
NW_020868393.1-675513-3	NA	0	NA	NA	NA	0	NA	NA	NA	0	NA	NA	NA	0.00084822	NA	1
NW_020868393.1-750560-3	NA	0	NA	NA	NA	0	NA	NA	NA	3.029e-05	NA	0.0205186	NA	1.66597e-07	NA	0.0004
NW_020868394.1-259025-5	NA	NA	NA	0	NA	NA	NA	0	0.26599	NA	NA	0.00135855	0.0820663	NA	NA	0.000125958
NW_020868394.1-325757-3	0.631715	0.00101285	NA	NA	0.0913483	0.000293009	NA	NA	1.27217	0.000389649	NA	NA	0.00987221	1.02389e-05	NA	NA
NW_020868394.1-447961-4	NA	0.010623	NA	6.62561	NA	0.0222368	NA	5.00327	NA	0.000265039	NA	0.865333	NA	0.00165087	NA	0.833835
NW_020868394.1-554460-3	NA	0.00169455	NA	0.000522815	NA	0.00509021	NA	0.00140969	NA	0.0100898	NA	0.00376779	NA	0.00352937	NA	0.00146957
NW_020868394.1-608898-2	0.0130766	NA	NA	0.328711	0.000601709	NA	NA	0.0601841	0.00212401	NA	NA	0.2809	7.39607e-05	NA	NA	0.00941901
NW_020868395.1-79301-7	NA	0	NA	NA	NA	0	NA	NA	NA	2.54857e-05	NA	0.00463978	NA	0.000103885	NA	0.0647934
NW_020868395.1-142970-27	0.00291621	0.570965	NA	NA	0.00226184	0.760978	NA	NA	9.604e-05	NA	NA	NA	0.000430017	0.155236	NA	NA
NW_020868395.1-226091-13	0.0223637	NA	0.000738771	NA	0.00559092	NA	0.000184693	NA	0.0329152	NA	0.000342784	NA	0.00794354	NA	0.000126873	NA
NW_020868395.1-235641-13	0.124567	0.00179216	NA	NA	0.0267136	0.000355284	NA	NA	6.88112	0.00878603	NA	NA	0.775132	0.00290636	NA	NA
NW_020868395.1-242649-7	NA	NA	0.00301636	0.510204	NA	NA	1.12097e-05	0.0017502	NA	NA	5.25644e-05	0.0411678	NA	NA	0.00497074	2.51066
NW_020868395.1-268812-27	4.59383e-05	0.003721	NA	NA	0.00295808	0.332428	NA	NA	1.21585e-05	0.00379052	NA	NA	9.3935e-07	0.000158887	NA	NA
NW_020868395.1-272453-26	NA	0.0110305	0.000260927	NA	NA	0.0619762	0.00248024	NA	NA	0.0678587	0.0013789	NA	NA	0.0141252	0.000327235	NA
NW_020868395.1-274366-7	NA	0.0074397	0.437157	NA	NA	1.63569e-05	0.000676155	NA	NA	0.00136437	0.230777	NA	NA	0.00332912	0.513771	NA
NW_020868396.1-158818-9	NA	0	NA	NA	NA	0	NA	NA	NA	0	NA	NA	NA	0	NA	NA
NW_020868397.1-349440-5	NA	NA	NA	0	NA	NA	NA	0	NA	NA	NA	0	NA	NA	NA	0
NW_020868400.1-54643-7	NA	0	NA	NA	NA	8.1e-05	NA	NA	NA	0.00186624	NA	NA	0.569598	6.53787e-05	NA	NA
NW_020868400.1-75679-5	0.000459216	NA	0.0899101	NA	0.000184137	NA	0.0206933	NA	0.000294871	NA	0.248501	NA	0.000246686	NA	0.0657918	NA
NW_020868400.1-78274-8	0	NA	NA	NA	0	NA	NA	NA	0	NA	NA	NA	0	NA	NA	NA
NW_020868400.1-141097-9	NA	0.0177645	NA	0.0236483	NA	0.00270513	NA	0.00310435	NA	0.0156477	NA	0.023375	NA	0.00165535	NA	0.00243515
NW_020868401.1-124586-2	NA	NA	NA	0	NA	NA	NA	0	NA	0.171739	NA	0.000203786	NA	0.0164694	NA	6.71005e-05
NW_020868402.1-66143-5	1.11518	NA	0.00152848	NA	0.0206291	NA	0.000214835	NA	0.31072	NA	0.000425875	NA	0.1225	NA	0.000499095	NA
NW_020868402.1-107357-26	NA	0	NA	NA	NA	0	NA	NA	NA	0	NA	NA	NA	0	NA	NA
NW_020868402.1-124842-26	0	NA	NA	NA	0	NA	NA	NA	0	NA	NA	NA	0	NA	NA	NA
NW_020868402.1-162771-13	0	NA	NA	NA	0	NA	NA	NA	0.00959592	NA	NA	1.49823	2.93403e-05	NA	NA	0.0169
NW_020868402.1-218978-16	0	NA	NA	NA	0	NA	NA	NA	9.73518e-06	NA	NA	0.00607185	4.60781e-06	NA	NA	0.00936524
NW_020868402.1-431999-13	NA	NA	0.008649	NA	0.465806	NA	0.000808691	NA	NA	NA	0.00509796	NA	5.70095	NA	0.00307569	NA
NW_020868402.1-483240-27	NA	NA	NA	0	NA	NA	NA	0	0.210959	NA	NA	6.46136e-05	0.187223	NA	NA	2.06779e-05
NW_020868402.1-689873-5	NA	0.0832874	NA	0.0117091	NA	0.332544	NA	0.0331623	NA	0.302637	NA	0.00570246	NA	0.291393	NA	0.0134965
NW_020868402.1-773779-2	NA	0.0011866	1	NA	NA	0.011014	3.97604	NA	NA	1.10327e-05	0.012983	NA	NA	4.37197e-05	0.0178155	NA
NW_020868402.1-808401-5	NA	0	NA	NA	NA	0	NA	NA	NA	0.000977385	NA	0.352836	NA	0.000148595	NA	0.0412822
NW_020868403.1-64889-15	NA	0	NA	NA	NA	0.000256	NA	NA	NA	0.000273119	0.098596	NA	NA	0.00136093	0.886694	NA
NW_020868403.1-173505-1	NA	0	NA	NA	NA	0	NA	NA	NA	0.000677907	NA	0.132727	NA	0.000191022	NA	0.124457
NW_020868404.1-6685-9	0.0104522	NA	6.51907	NA	0.0015585	NA	0.415656	NA	5.99579e-05	NA	0.168766	NA	3.8415e-06	NA	0.00385535	NA
NW_020868406.1-148660-23	0.00437339	NA	0.25698	NA	0.00531601	NA	0.552883	NA	0.000232636	NA	0.0423524	NA	0.00232055	NA	0.4096	NA
NW_020868406.1-160645-1	92.6594	NA	0.148564	NA	0.024964	NA	0.000308198	NA	2.17562	NA	0.00886402	NA	5.07836	NA	0.0184167	NA
NW_020868407.1-8358-3	NA	0.0384468	NA	0.0002273	NA	0.00691761	NA	2.05611e-05	NA	2.12956	NA	0.00081749	NA	0.00145882	NA	8.91618e-06
NW_020868407.1-33543-6	NA	NA	NA	0	NA	NA	NA	0	NA	NA	NA	0	NA	NA	12.0489	0.00133075
NW_020868408.1-147030-2	NA	0.00261392	NA	4.44846e-05	NA	0.0639078	NA	0.000284035	NA	0.179875	NA	0.00203787	NA	0.0616639	NA	0.000399568
NW_020868408.1-212510-3	0.00659872	NA	9.04423e-06	NA	0.0119342	NA	7.05557e-05	NA	0.0604047	NA	0.000419205	NA	0.0453911	NA	0.000137126	NA
NW_020868408.1-220896-2	0.0323738	20.1916	NA	NA	0.0001837	0.0529993	NA	NA	0.0034873	0.257736	NA	NA	0.0338587	1.83471	NA	NA
NW_020868408.1-244164-6	0.00428413	NA	0.154121	NA	0.0126122	NA	0.230117	NA	0.0149823	NA	0.355559	NA	0.0159609	NA	0.304481	NA
NW_020868409.1-4894-6	NA	NA	0	NA	NA	NA	0	NA	NA	NA	0	NA	NA	NA	0	NA
NW_020868409.1-165136-27	NA	0.173951	NA	0.00483537	NA	0.00126259	NA	3.23055e-05	NA	0.081796	NA	0.00100983	NA	0.00361389	NA	3.24033e-05
NW_020868409.1-176683-5	0.13238	NA	0.00313145	NA	0.02682	NA	0.000270074	NA	0.0981099	NA	0.000873022	NA	0.355025	NA	0.00184844	NA
NW_020868409.1-211409-14	NA	NA	0	NA	NA	NA	0	NA	NA	NA	0	NA	NA	NA	0	NA
NW_020868409.1-216538-13	0.0161405	NA	0.114808	NA	0.00146191	NA	0.00764116	NA	0.00873257	NA	0.037023	NA	0.00683335	NA	0.0461832	NA
NW_020868409.1-238694-26	NA	0	NA	NA	NA	0	NA	NA	NA	0.00578535	NA	13.349	NA	4.77096e-05	NA	0.0498778
NW_020868409.1-256483-21	NA	NA	NA	0	NA	NA	NA	0	NA	NA	NA	0	NA	NA	1	0.000132975
NW_020868409.1-473349-24	NA	7.73133e-05	NA	0.0651552	NA	0.000449263	NA	0.151151	NA	0.000805372	NA	0.630758	NA	0.00149101	NA	0.895727
NW_020868409.1-880254-26	NA	0	NA	NA	NA	0	NA	NA	NA	0.00199203	NA	0.28704	NA	0.000142723	NA	0.0321126
NW_020868411.1-82632-24	0.00933851	NA	0.00715171	NA	0.12981	NA	0.0501464	NA	0.0983499	NA	0.0329744	NA	0.0969242	NA	0.0235557	NA
NW_020868411.1-136224-12	NA	0	NA	NA	NA	0	NA	NA	NA	0	NA	NA	0.1824	0.000160396	NA	NA
NW_020868411.1-192197-1	NA	NA	NA	3.481e-05	NA	NA	NA	0.00015129	NA	0.099017	NA	0.000952055	NA	0.150544	NA	0.000417019
NW_020868412.1-124094-15	NA	0.00348478	NA	0.070584	NA	0.00419116	NA	0.0634202	NA	0.00106983	NA	0.0790678	NA	0.000522387	NA	0.0164627
NW_020868413.1-43135-22	NA	NA	NA	4.84e-06	NA	NA	NA	0	NA	0.0271978	NA	0.000138913	NA	0.217943	NA	0.000334506
NW_020868413.1-124599-1	NA	0.352643	NA	0.00507351	NA	0.856507	NA	0.00321147	NA	0.0379491	NA	6.08449e-05	NA	0.0137759	NA	2.72743e-05
NW_020868413.1-201010-27	NA	0.00543058	NA	0.377462	NA	0.000312537	NA	0.0325049	NA	0.00652444	NA	0.417658	NA	0.000791831	NA	0.0739051
NW_020868413.1-333435-9	0.0108735	NA	NA	0.000257212	0.045796	NA	NA	0.00142617	0.0718844	NA	NA	0.00550169	0.00109082	NA	NA	4.16731e-05
NW_020868413.1-359510-23	0.875862	0.0149057	NA	NA	0.00964002	0.000630822	NA	NA	0.00990762	0.000219655	NA	NA	0.0165795	0.000460864	NA	NA
NW_020868413.1-448990-23	0.0794938	NA	0.0107866	NA	0.234784	NA	0.0186778	NA	0.235806	NA	0.0192445	NA	0.228939	NA	0.0146878	NA
NW_020868414.1-28542-23	NA	0.0013679	NA	0.0492101	NA	0.00489458	NA	0.161951	NA	0.000650531	NA	0.0293424	NA	0.00169208	NA	0.0869864
NW_020868415.1-66103-2	NA	0.000120654	NA	0.0204082	NA	0.000349111	NA	0.0545074	NA	8.35918e-07	NA	4.096e-05	NA	0.000787107	NA	0.0426512
NW_020868415.1-118790-25	0.000184022	NA	0.0108131	NA	8.23058e-05	NA	0.0128506	NA	0.000316296	NA	0.197274	NA	0.000731834	NA	0.369641	NA
NW_020868415.1-156036-21	NA	NA	NA	0	NA	NA	NA	0	NA	NA	NA	0	1	NA	NA	0.000594397
NW_020868415.1-405723-5	NA	0	NA	NA	NA	0	NA	NA	NA	0	NA	NA	NA	0	NA	NA
NW_020868415.1-482005-8	0.000228541	1.08048e-05	NA	NA	0.00244056	0.00013834	NA	NA	0.0126657	0.000598801	NA	NA	0.0768769	0.00247764	NA	NA
NW_020868415.1-516854-8	NA	0.00221946	NA	0.179776	NA	0.00217988	NA	0.263996	NA	8.71111e-05	NA	0.010404	NA	1.95052e-07	NA	1.79927e-05
NW_020868415.1-740511-23	0	NA	NA	NA	0	NA	NA	NA	0.000127856	NA	0.0216263	NA	4.03754e-05	NA	0.0232563	NA
NW_020868415.1-922321-26	1.96e-06	NA	NA	NA	0	NA	NA	NA	8.649e-05	NA	NA	NA	1.156e-05	NA	NA	NA
NW_020868415.1-1217327-8	NA	0.008649	NA	0.000106778	NA	0.0421618	NA	0.001313	NA	0.0143856	NA	7.34746e-05	NA	0.00171043	NA	1.85422e-05
NW_020868415.1-1222096-23	0.00817291	NA	0.247406	NA	0.00955452	NA	0.128433	NA	4.82291e-08	NA	5.01599e-06	NA	0.0201646	NA	0.33125	NA
NW_020868415.1-1260594-14	NA	0.0285641	NA	0.00484462	NA	0.003025	NA	0.000457485	NA	0.0034349	NA	0.000815356	NA	0.00735478	NA	0.00151958
NW_020868415.1-1508907-23	0.0147179	NA	0.000250474	NA	0.475378	NA	0.0210656	NA	0.0190605	NA	6.11384e-05	NA	0.531075	NA	0.00726293	NA
NW_020868415.1-1570747-3	NA	NA	0	NA	NA	NA	0	NA	NA	NA	0	NA	1.27137	NA	0.000508134	NA
NW_020868415.1-1644487-6	NA	NA	NA	0	NA	NA	NA	0	0.359328	NA	NA	0.000492497	0.376178	NA	NA	0.000359826
NW_020868416.1-37471-8	NA	NA	0	NA	NA	NA	0	NA	NA	NA	1.6e-05	NA	0.734694	NA	0.000344125	NA
NW_020868416.1-93236-23	NA	0	NA	NA	NA	0	NA	NA	NA	0.000208342	NA	0.141132	NA	1.66733e-07	NA	0.000384468
NW_020868417.1-46426-8	0	NA	NA	NA	0	NA	NA	NA	0	NA	NA	NA	0	NA	NA	NA
NW_020868417.1-182449-13	NA	0	NA	NA	NA	0	NA	NA	NA	0	NA	NA	NA	0	NA	NA
NW_020868417.1-328031-2	0.0462601	NA	0.00627711	NA	0.0184816	NA	0.00110393	NA	0.00352225	NA	0.000293827	NA	0.000294241	NA	2.22556e-05	NA
NW_020868418.1-340780-12	0.0412893	NA	11.9124	NA	0.009499	NA	0.685766	NA	0.0055578	NA	12.3174	NA	0.0103564	NA	3.93469	NA
NW_020868419.1-82883-16	0	NA	NA	NA	0	NA	NA	NA	0	NA	NA	NA	0	NA	NA	NA
NW_020868420.1-17965-1	0.0186434	0.000129384	NA	NA	0.920562	0.00135895	NA	NA	1	0.0013706	NA	NA	23.0215	0.0103877	NA	NA
NW_020868422.1-18939-23	0.00257678	NA	0.0643887	NA	0.00433047	NA	0.0561171	NA	5.05679e-05	NA	0.004096	NA	0.0221101	NA	1.21185	NA
NW_020868422.1-30923-6	NA	0	NA	NA	NA	0	NA	NA	NA	6.28962e-05	NA	0.0332166	NA	0.000274968	NA	0.0870916
NW_020868422.1-49830-13	NA	0	NA	NA	NA	0	NA	NA	1	0.000332196	NA	NA	0.0311419	3.30712e-06	NA	NA
NW_020868422.1-114809-21	NA	NA	0.00012996	NA	NA	NA	0	NA	NA	NA	0	NA	NA	NA	0	NA
NW_020868422.1-131954-6	0.00889444	NA	0.0524421	NA	0.00230684	NA	0.0170006	NA	0.000549316	NA	0.0247771	NA	0.00462613	NA	0.0495728	NA
NW_020868422.1-174496-24	NA	0	NA	NA	NA	0	NA	NA	NA	1.71213e-07	NA	0.000144288	NA	2.10377e-05	NA	0.00403124
NW_020868422.1-191204-14	2.42926e-05	NA	0.00475624	NA	0.000327915	NA	0.0397124	NA	0.00147468	NA	0.0368493	NA	0.000505998	NA	0.0160209	NA
NW_020868422.1-194956-12	0.000844946	0.712072	NA	NA	0.0021257	0.767376	NA	NA	0.000129705	0.0436382	NA	NA	0.00358878	2.23833	NA	NA
NW_020868424.1-330949-13	3.249e-05	NA	NA	NA	0	NA	NA	NA	1.13463e-05	NA	NA	0.004096	0.000343147	NA	NA	0.40455
NW_020868425.1-4789-2	0.0201031	0.000475539	NA	NA	0.666389	0.00550254	NA	NA	0.000207526	6.85438e-06	NA	NA	0.00719927	3.59486e-05	NA	NA
NW_020868425.1-34382-9	NA	0	NA	NA	NA	0	NA	NA	NA	5.75958e-06	NA	0.000697518	NA	4.58528e-06	NA	0.000918274
NW_020868425.1-51450-25	NA	NA	0.00986545	1.93156	NA	NA	0.00563709	0.868408	NA	NA	0.138996	2.32702	NA	NA	0.0210417	0.942393
NW_020868425.1-580024-24	NA	NA	NA	0	NA	NA	NA	0	NA	NA	NA	0	NA	1	NA	9.39553e-05
NW_020868425.1-612165-21	NA	4.41e-06	NA	NA	NA	7.84e-06	NA	NA	NA	5.29e-06	NA	NA	NA	0	NA	NA
NW_020868426.1-17160-8	0.00123511	NA	0.241822	NA	0.000790977	NA	0.0888898	NA	0.00407054	NA	0.216029	NA	2.25865e-05	NA	0.000891716	NA
NW_020868426.1-66489-26	NA	0.0031043	NA	0.607792	NA	0.0013706	NA	1	NA	5.36191e-05	NA	0.0143003	NA	0.00582865	NA	1.76797
NW_020868426.1-83131-4	0.269092	NA	0.00137439	NA	0.0311419	NA	0.000257146	NA	0.116498	NA	3.3603e-05	NA	0.0860168	NA	0.000309617	NA
NW_020868426.1-112564-3	NA	0	NA	NA	NA	0	NA	NA	NA	0.00213208	NA	0.16031	NA	0.000305188	NA	0.0421716
NW_020868426.1-128992-15	0.000297562	NA	0.004761	NA	9.75156e-05	NA	0.00156025	NA	0.000985582	NA	0.101978	NA	1.64799e-05	NA	0.00101137	NA
NW_020868427.1-28128-8	0.00207143	NA	0.0253816	NA	0.000413002	NA	0.00328028	NA	0.00646256	NA	0.180532	NA	0.00634797	NA	0.0853305	NA
NW_020868427.1-29647-9	0	NA	NA	NA	4.29097e-06	0.00336064	NA	NA	1.07832e-06	4.55853e-05	NA	NA	8.01536e-05	0.00451273	NA	NA
NW_020868427.1-218495-4	NA	0.00952576	NA	0.0264604	NA	0.175845	NA	0.344561	NA	0.0411721	NA	0.199273	NA	0.139577	NA	0.419185
NW_020868427.1-271110-8	NA	0.00777876	NA	1.31574	NA	0.00117232	NA	0.155039	NA	0.00972116	NA	6.06311	NA	0.0129008	NA	5.42439
NW_020868427.1-306450-13	NA	0.061454	NA	0.00036332	NA	0.182533	NA	0.000585493	NA	21.0607	NA	0.00748229	NA	0.243378	NA	0.000232798
NW_020868427.1-320492-1	NA	NA	0.00321269	0.629013	NA	NA	0.0225632	8.14532	NA	NA	0.00101727	0.367236	NA	NA	0.000195774	0.0543895
NW_020868427.1-322941-26	0.088209	NA	0.00551306	NA	0.0871085	NA	0.00222881	NA	0.000109011	NA	9.70025e-07	NA	0.0149418	NA	0.000103695	NA
NW_020868427.1-348028-6	NA	0	NA	NA	NA	0	NA	NA	NA	0	NA	NA	NA	0	NA	NA
NW_020868427.1-567680-1	NA	0	NA	NA	NA	0	NA	NA	NA	0	NA	NA	NA	0	NA	NA
NW_020868427.1-701392-1	NA	0.000611241	NA	0.515119	NA	0.00178125	NA	6.17537	NA	1.48933e-06	NA	0.00516333	NA	8.43891e-05	NA	0.0951788
NW_020868428.1-299099-24	NA	0.0449286	NA	0.000311801	NA	0.260851	NA	0.00126897	NA	0.0004	NA	6.94444e-07	NA	0.00210179	NA	2.7485e-06
NW_020868428.1-321619-22	NA	0	NA	NA	NA	0	NA	NA	NA	6.08449e-05	NA	0.0379491	NA	4.97049e-05	NA	0.104939
NW_020868429.1-54261-26	NA	NA	NA	0	NA	NA	NA	0	0.00012484	NA	NA	4.14714e-08	0.142545	NA	NA	5.69714e-05
NW_020868429.1-59182-12	NA	NA	6.241e-05	NA	NA	NA	0	NA	NA	NA	0	NA	NA	NA	0	NA
NW_020868429.1-212937-25	0.000312902	NA	NA	0.263696	0.000507435	NA	NA	0.183184	0.00167546	NA	NA	0.125977	0.00155672	NA	NA	0.298996
NW_020868429.1-258632-27	0.000463145	NA	0.00500194	NA	0.00820902	NA	0.205127	NA	7.90123e-05	NA	0.0064	NA	0.00125115	NA	0.0753867	NA
NW_020868429.1-290104-12	0.0831101	NA	NA	9.86186e-05	0.102938	NA	NA	0.000525757	0.457195	NA	NA	0.00233513	0.158027	NA	NA	0.000568818
NW_020868429.1-383206-5	NA	0.0020603	NA	0.296876	NA	0.00277188	NA	0.399411	NA	0.00371504	NA	0.246176	NA	0.00167145	NA	0.0952013
NW_020868430.1-310549-6	NA	0	NA	NA	NA	0	NA	NA	NA	0	NA	NA	NA	0	NA	NA
NW_020868431.1-137642-22	3.76817	NA	0.00516466	NA	0	NA	0	NA	0.0285829	NA	9.90704e-05	NA	0.0683252	NA	0.000285777	NA
NW_020868431.1-291698-2	0	NA	NA	NA	0	NA	NA	NA	0	NA	NA	NA	1.21e-06	NA	NA	NA
NW_020868431.1-424650-3	NA	NA	1.73324	0.00237559	NA	NA	0.0975508	0.00152389	NA	NA	0.0839505	0.00335963	NA	NA	0.0196	0.000437627
NW_020868431.1-431058-24	0	NA	NA	NA	0.00810282	NA	3.91767	NA	0.00105633	NA	2.97329	NA	0.0110532	NA	21.4427	NA
NW_020868431.1-491024-22	NA	NA	3.24e-06	NA	NA	NA	0	NA	NA	NA	4.84e-06	NA	NA	NA	4.41e-06	NA
NW_020868431.1-678876-15	NA	NA	NA	1.444e-05	NA	NA	NA	0	NA	NA	NA	0	NA	NA	NA	0
NW_020868431.1-705558-24	NA	0.00353658	NA	0.245816	NA	0.00026154	NA	0.019665	NA	0.000265373	NA	0.00484187	NA	0.00547347	NA	0.184007
NW_020868431.1-711525-12	NA	4.71906e-06	NA	0.00397695	NA	0.000288444	NA	1	NA	0.00127683	NA	1	NA	0.000383214	NA	1
NW_020868433.1-26917-3	NA	0.0211578	NA	0.132255	NA	0.00154755	NA	0.0115569	NA	0.0259913	NA	0.256672	NA	0.00521816	NA	0.0523266
NW_020868433.1-41737-1	NA	NA	NA	0	NA	NA	NA	0	NA	NA	NA	0	NA	NA	NA	0
NW_020868433.1-99396-26	NA	NA	0.00021025	NA	NA	NA	0	NA	NA	NA	1.936e-05	NA	0.672574	NA	0.000249596	NA
NW_020868433.1-123277-21	NA	NA	NA	0	NA	NA	NA	0	NA	NA	NA	0	0.00328234	NA	NA	1.25784e-06
NW_020868433.1-169793-14	0	NA	NA	NA	0	NA	NA	NA	0	NA	NA	NA	0.000451215	NA	1	NA
NW_020868433.1-174405-16	NA	0	NA	NA	NA	0	NA	NA	NA	1.444e-05	NA	NA	NA	0.00014498	0.101137	NA
NW_020868433.1-208505-13	NA	0.00189352	1	NA	NA	0.000381292	0.101691	NA	NA	0.000309907	0.178506	NA	NA	8.64325e-06	0.00346021	NA
NW_020868434.1-182756-26	0	NA	NA	NA	0	NA	NA	NA	0.00086436	NA	NA	NA	0.000152539	NA	1	NA
NW_020868434.1-218564-14	NA	0	NA	NA	NA	0	NA	NA	10.7959	0.00531172	NA	NA	2.39079	0.00115632	NA	NA
NW_020868434.1-220886-27	NA	0	NA	NA	NA	0	NA	NA	NA	0	NA	NA	NA	0	NA	NA
NW_020868434.1-239495-15	NA	7.07628e-05	NA	0.000817764	NA	2.92184e-07	NA	2.36686e-06	NA	0.00207375	NA	0.0389404	NA	0.00511337	NA	0.094274
NW_020868434.1-264905-24	0.369664	NA	NA	0.00456375	0.203702	NA	NA	0.00634365	0.000216971	NA	NA	1.09296e-05	0.0991229	NA	NA	0.00361774
NW_020868434.1-265265-7	NA	0	NA	NA	NA	0	NA	NA	NA	5.90471e-05	NA	0.021316	NA	3.08833e-05	NA	0.0364095
NW_020868435.1-57162-24	NA	0.0337165	NA	0.00666052	NA	0.00414585	NA	0.00190179	NA	4.55658e-05	NA	5.28377e-05	NA	0.00465124	NA	0.00465124
NW_020868435.1-61299-26	4.9434	0.00792591	NA	NA	0.276802	0.000887869	NA	NA	0.117786	0.0142404	NA	NA	0.304377	0.0144649	NA	NA
NW_020868435.1-63782-23	0	NA	NA	NA	0	NA	NA	NA	0.000108554	NA	0.0197627	NA	1.82805e-06	NA	0.00114016	NA
NW_020868435.1-87586-5	NA	0	NA	NA	NA	0	NA	NA	NA	0	NA	NA	NA	0	NA	NA
NW_020868435.1-104194-1	NA	0.000557719	NA	0.0803638	NA	0.00133702	NA	0.139055	NA	3.60871e-05	NA	0.028263	NA	0.000382529	NA	0.14409
NW_020868435.1-348370-24	NA	0	NA	NA	NA	0.00011025	NA	NA	1	0.000306286	NA	NA	0.121131	5.25314e-05	NA	NA
NW_020868436.1-2950-5	NA	0.0005396	0.393695	NA	NA	9.95728e-05	1	NA	NA	0.00027889	NA	NA	NA	8.45939e-05	0.737006	NA
NW_020868436.1-149346-14	1.4063	0.126611	NA	NA	0.0903082	0.00671828	NA	NA	0.243641	0.0270712	NA	NA	1.29136	0.135837	NA	NA
NW_020868436.1-517458-21	NA	0	NA	NA	NA	0	NA	NA	NA	0.00160333	NA	1	NA	0.000451215	NA	1
NW_020868436.1-621359-12	0.919558	NA	0.0684085	NA	0.134813	NA	0.00585014	NA	0.148996	NA	0.00183946	NA	0.922181	NA	0.0129098	NA
NW_020868436.1-856200-7	1.43473	NA	NA	0.00326018	0.211389	NA	NA	0.00043721	2.2356	NA	NA	0.00100874	0.0252169	NA	NA	1.4351e-05
NW_020868437.1-329445-8	NA	NA	NA	0	NA	NA	NA	0	15.8217	NA	NA	0.00525592	1.12111	NA	NA	0.000486194
NW_020868437.1-363314-6	NA	0.067496	NA	0.067496	NA	0.0816816	NA	0.0816816	NA	0.0802022	NA	0.0802022	NA	0.0950422	NA	0.0875937
NW_020868438.1-193204-9	NA	0	NA	NA	NA	0	NA	NA	NA	0.00299481	NA	2.0287	NA	7.89397e-05	NA	0.174949
NW_020868439.1-22128-4	NA	0.00076285	NA	0.642886	NA	0.000526582	NA	0.190096	NA	6.69499e-05	NA	0.0524344	NA	5.30026e-05	NA	0.0330579
NW_020868439.1-76222-2	NA	0.190969	NA	0.00235764	NA	0.0214709	NA	0.000374779	NA	0.272212	NA	0.00139032	NA	0.223471	NA	0.00111587
NW_020868439.1-261476-5	NA	NA	0	NA	NA	NA	0	NA	NA	0.097539	0.00011574	NA	NA	0.126625	0.000203022	NA
NW_020868439.1-409968-26	NA	NA	NA	0	NA	NA	NA	0	1.87338	NA	NA	0.00062233	1	NA	NA	0.00011478
NW_020868439.1-505400-5	0.0193689	NA	0.000775128	NA	0.403256	NA	0.0203133	NA	0.04	NA	0.00444444	NA	0.0174884	NA	0.00237303	NA
NW_020868439.1-555832-13	0.134975	0.00375194	NA	NA	0.482178	0.00641285	NA	NA	0.060582	0.00204465	NA	NA	0.00966884	0.000141152	NA	NA
NW_020868440.1-185607-9	0.00703504	NA	0.00284058	NA	0.064962	NA	0.00150246	NA	0.0961	NA	0.000154923	NA	0.206806	NA	0.00178927	NA
NW_020868440.1-252890-6	NA	NA	0	NA	NA	NA	0	NA	0.00497274	NA	3.4626e-05	NA	0.00432433	NA	4.04629e-05	NA
NW_020868440.1-255251-25	0.0447546	0.00105867	NA	NA	0.198548	0.00346569	NA	NA	0.0504035	0.000879804	NA	NA	0.0398588	0.00064948	NA	NA
NW_020868440.1-291188-23	NA	NA	0.0646754	0.0015299	NA	NA	0.197054	0.00262076	NA	NA	0.0792493	0.000468527	NA	NA	0.0241975	0.000236686
NW_020868440.1-291759-3	NA	NA	NA	0	NA	NA	NA	0	NA	NA	NA	4.84e-06	NA	NA	NA	0
NW_020868441.1-6139-13	NA	0.00142062	0.240292	NA	NA	9.28476e-05	0.0267876	NA	NA	0.000963886	0.0363719	NA	NA	0.00278996	0.196789	NA
NW_020868441.1-110374-4	0.155475	NA	0.000794089	NA	0.0533077	NA	0.000272269	NA	0.0379955	NA	0.00196296	NA	0.0943654	NA	0.00183562	NA
NW_020868441.1-268201-9	NA	0.00227233	NA	1	NA	2.11194e-05	NA	0.0468057	NA	0.000802778	NA	0.4624	NA	0.00111134	NA	0.891668
NW_020868441.1-561753-8	NA	0	NA	NA	NA	0	NA	NA	NA	0.00639667	NA	3.98962	NA	6.18988e-05	NA	0.130684
NW_020868441.1-628585-15	NA	NA	0.000920264	0.000675903	NA	NA	0.0153323	0.00703325	NA	NA	0.00157874	0.000792986	NA	NA	0.0399781	0.0131632
NW_020868441.1-641227-15	0.000728272	NA	3.71965e-06	NA	0.00307717	NA	1.57167e-05	NA	0.00245148	NA	5.79896e-05	NA	0.0836511	NA	0.00117104	NA
NW_020868442.1-182101-21	NA	0.00623269	2.25	NA	NA	0.0010035	0.485184	NA	NA	0.0220627	33.8646	NA	NA	0.00072433	0.275195	NA
NW_020868442.1-237428-26	0.000314471	NA	0.00283024	NA	0.00520894	NA	0.0168833	NA	0.00863571	NA	0.157563	NA	0.000241786	NA	0.0025708	NA
NW_020868442.1-243368-13	NA	0.0847234	0.00200413	NA	NA	0.570025	0.00703735	NA	NA	0.00820146	0.000413134	NA	NA	0.0165612	0.00049451	NA
NW_020868442.1-412789-26	NA	NA	NA	2.5e-05	NA	NA	NA	0.00057121	NA	NA	NA	0.00047961	NA	NA	NA	0.000576
NW_020868444.1-187573-14	0.542719	NA	NA	0.000743853	0.824961	NA	NA	0.00285937	1	NA	NA	0.000183136	0.0931363	NA	NA	0.000281364
NW_020868444.1-256648-7	NA	0.00331447	NA	0.0180454	NA	0.00712687	NA	0.0190852	NA	0.0036147	NA	0.0903242	NA	7.40112e-05	NA	0.000917444
NW_020868444.1-477673-25	0.000961	NA	0.077841	NA	4.87422e-05	NA	0.00590296	NA	0.00438711	NA	0.140875	NA	1.57839e-05	NA	0.000555939	NA
NW_020868444.1-550904-2	0	NA	NA	NA	0	NA	NA	NA	0.000238954	NA	NA	0.828427	0.000118864	NA	NA	1.32005
NW_020868444.1-552308-15	NA	3.74025	0.0308842	NA	NA	0.536556	0.000931521	NA	NA	0.143006	0.00129852	NA	NA	0.0148871	0.000111044	NA
NW_020868444.1-613989-2	1.156e-05	NA	NA	NA	0	NA	NA	NA	0	NA	NA	NA	0	NA	NA	NA
NW_020868444.1-643535-23	NA	NA	NA	0	NA	NA	NA	0	NA	NA	0.0166244	8.49091e-05	NA	NA	0.00911848	1.39954e-05
NW_020868444.1-692253-7	0.688317	0.0227382	NA	NA	0.3138	0.00759117	NA	NA	0.07181	0.00103314	NA	NA	0.31046	0.00603915	NA	NA
NW_020868444.1-725690-16	NA	0	NA	NA	NA	0	NA	NA	NA	0	NA	NA	NA	0	NA	NA
NW_020868444.1-808892-16	0	NA	NA	NA	0	NA	NA	NA	7.58812e-05	NA	NA	0.0553633	0.000636284	NA	NA	1.41016
NW_020868444.1-842779-13	0.126553	NA	0.000748187	NA	0.156438	NA	0.00050179	NA	0.225502	NA	0.00383767	NA	0.201983	NA	0.00183405	NA
NW_020868445.1-87335-25	0.00501264	NA	NA	NA	0.000247895	0.0608444	NA	NA	0.00476191	0.686161	NA	NA	0.000185636	0.0587971	NA	NA
NW_020868446.1-172412-27	NA	0.023409	0.010404	NA	NA	0.0375751	0.0145154	NA	NA	0.144176	0.00726262	NA	NA	0.00482253	0.000684157	NA
NW_020868447.1-46583-16	0.000121	NA	7.5625e-06	NA	0.0112016	NA	0.000188066	NA	0.165777	NA	0.00220479	NA	0.070914	NA	0.00201334	NA
NW_020868447.1-131186-23	NA	0.106929	NA	0.00132011	NA	0.00675767	NA	8.98753e-05	NA	0.100189	NA	0.000592324	NA	0.83241	NA	0.00687342
NW_020868447.1-262552-7	NA	NA	NA	0	NA	NA	NA	0	NA	NA	NA	0	NA	NA	NA	0
NW_020868447.1-323847-23	NA	NA	NA	0	NA	NA	NA	0	NA	NA	NA	0.00023104	NA	0.377713	NA	3.54881e-05
NW_020868447.1-323877-2	NA	3.249e-05	NA	NA	NA	0	NA	NA	NA	0	NA	NA	NA	0	NA	NA
NW_020868447.1-527045-6	NA	0	NA	NA	NA	0	NA	NA	NA	0.00028431	NA	0.2396	NA	4.94923e-05	NA	0.12915
NW_020868447.1-626072-27	0.576238	NA	0.000789795	NA	0.0786602	NA	0.000106797	NA	NA	NA	0.00018496	NA	0.654526	NA	0.000575565	NA
NW_020868447.1-729303-14	7.55049e-05	NA	0.0636312	NA	0.000179356	NA	0.0603429	NA	1.5731e-05	NA	0.0545376	NA	0.00140391	NA	0.843399	NA
NW_020868447.1-807265-6	0.000299922	NA	NA	0.218825	2.2336e-05	NA	NA	0.00406637	5.51716e-05	NA	NA	0.180131	0.000210172	NA	NA	0.0823129
NW_020868447.1-809795-16	0	NA	NA	NA	0	NA	NA	NA	0	NA	NA	NA	0.00011478	NA	NA	1
NW_020868447.1-887175-22	0	NA	NA	NA	0	NA	NA	NA	0.000383214	NA	1	NA	0.000132975	NA	1	NA
NW_020868447.1-930479-22	0.00915539	NA	0.000695439	NA	0.00116945	NA	0.000173034	NA	0.0197281	NA	0.00180229	NA	0.0124938	NA	0.000964124	NA
NW_020868447.1-1026820-12	0	NA	NA	NA	0.000251696	NA	NA	0.872602	3.61807e-05	NA	NA	0.00658685	3.16354e-05	NA	NA	0.00843723
NW_020868447.1-1183379-8	NA	3.68026e-05	NA	0.00530302	NA	0.0355968	NA	6.02104	NA	0.000161998	NA	0.487656	NA	0.000378427	NA	0.142545
NW_020868447.1-1313346-14	NA	NA	0.00207401	0.000695367	NA	NA	0.000412209	0.000558541	NA	NA	0.044634	0.00084102	NA	NA	0.100635	0.00612844
NW_020868447.1-1314136-12	0.057278	NA	NA	0.00159217	0.00170156	NA	NA	1.28663e-05	0.0317387	NA	NA	0.000220264	8.09191e-05	NA	NA	4.13295e-07
NW_020868447.1-1322558-4	NA	0.0261128	NA	0.00241786	NA	0.005476	NA	0.000608444	NA	0.00717633	NA	0.0036624	NA	0.00676614	NA	0.00146158
NW_020868447.1-1393723-4	0.000209376	NA	0.0123029	NA	0.000635104	NA	0.0165795	NA	0.0036743	NA	0.00877267	NA	4.21321e-05	NA	2.8132e-05	NA
NW_020868447.1-1422470-27	0.0961651	NA	0.727001	NA	0.00029856	NA	0.00688014	NA	0.0015913	NA	0.0471494	NA	0.0525733	NA	1.37614	NA
NW_020868447.1-1429143-13	NA	0	NA	NA	NA	0	NA	NA	NA	0.000324022	1.12335	NA	NA	0.00115336	1.35974	NA
NW_020868447.1-1432293-22	0	NA	NA	NA	0	NA	NA	NA	0	NA	NA	NA	0	NA	NA	NA
NW_020868447.1-1480939-22	NA	0.0290315	0.0148161	NA	NA	0.0431665	0.0174823	NA	NA	0.0534651	0.0101615	NA	NA	0.00273091	0.000551229	NA
NW_020868448.1-117647-25	NA	NA	0	NA	NA	0.134996	0.000506166	NA	NA	0.283484	0.000418485	NA	NA	0.200951	0.000218188	NA
NW_020868448.1-248726-6	0	NA	NA	NA	0	NA	NA	NA	0	NA	NA	NA	0	NA	NA	NA
NW_020868448.1-285124-24	NA	0.0101597	0.706165	NA	NA	0.000678347	0.0762324	NA	NA	0.00209108	0.157227	NA	NA	0.0320641	2.48526	NA
NW_020868449.1-44750-24	NA	NA	NA	0	NA	NA	NA	0	NA	NA	NA	0	NA	NA	NA	0
NW_020868450.1-100062-16	NA	NA	0.00133225	NA	0.0148204	NA	1.89232e-05	NA	NA	NA	0.00100489	NA	0.0493827	NA	4.34253e-05	NA
NW_020868450.1-102569-22	NA	0.000885151	NA	0.000141604	NA	0.137041	NA	0.0225316	NA	0.0236053	NA	0.0114653	NA	0.243474	NA	0.104482
NW_020868451.1-75194-4	8.76166e-05	NA	0.00218936	NA	0.000481771	NA	0.0255682	NA	0.00269958	NA	0.0622103	NA	0.0119054	NA	0.557511	NA
NW_020868451.1-155109-3	NA	0	NA	NA	NA	0	NA	NA	NA	0.000165356	NA	0.120644	NA	0.000110464	NA	0.265225
NW_020868451.1-196611-4	NA	0.0119256	NA	0.297997	NA	2.88381e-06	NA	0.000165212	NA	0.000803889	NA	0.0258138	NA	0.00196346	NA	0.110545
NW_020868451.1-261055-5	0	NA	NA	NA	0	NA	NA	NA	0	NA	NA	NA	0	NA	NA	NA
NW_020868451.1-288220-22	NA	NA	NA	0	NA	NA	NA	0	NA	NA	NA	0	NA	NA	NA	0
NW_020868452.1-52730-4	NA	0.00250525	NA	0.000400784	NA	0.00692189	NA	0.00136739	NA	0.0105316	NA	0.000376995	NA	0.0790047	NA	0.00300944
NW_020868452.1-159561-4	NA	4.51608e-05	NA	0.000359226	NA	0.000394184	NA	0.000811563	NA	0.012649	NA	0.00696139	NA	0.00265238	NA	0.00225278
NW_020868453.1-592835-3	2.42695	NA	0.0168429	NA	0.342292	NA	0.00310809	NA	NA	NA	0.00059536	NA	0.0282466	NA	7.05572e-05	NA
NW_020868453.1-670249-14	0	NA	NA	NA	0	NA	NA	NA	0	NA	NA	NA	0	NA	NA	NA
NW_020868453.1-688978-25	0.00436163	NA	NA	0.0484458	0.00408002	NA	NA	0.0652802	0.00145133	NA	NA	0.0852802	0.00922261	NA	NA	0.243895
NW_020868453.1-737020-24	NA	0.00780647	NA	5.69564	NA	0.000528471	NA	0.1778	NA	1.764e-05	NA	NA	NA	0.000294489	NA	0.183673
NW_020868453.1-768246-16	NA	0.00113569	NA	NA	NA	6.084e-05	NA	NA	NA	0.00201766	NA	0.0550365	NA	0.000547298	NA	0.0510818
NW_020868453.1-859193-13	NA	0	NA	NA	0.0037051	4.73079e-06	NA	NA	0.274763	0.000816671	NA	NA	0.287706	0.00073461	NA	NA
NW_020868455.1-9910-15	NA	0.00401475	NA	2.92918	NA	0.000391535	NA	0.0961	NA	0.00445832	NA	2.78066	NA	0.00284399	NA	0.784223
NW_020868455.1-98374-3	0	NA	NA	NA	0	NA	NA	NA	5.47075e-05	NA	0.0170556	NA	0.000917517	NA	1	NA
NW_020868455.1-103332-16	NA	0.0274731	NA	0.439569	NA	3.95458e-05	NA	0.000902428	NA	0.00483537	NA	0.173951	NA	0.00672144	NA	0.248234
NW_020868455.1-443970-22	NA	38.247	NA	0.0613226	NA	0.25786	NA	0.000966845	NA	0.197274	NA	0.000316296	NA	1.08926	NA	0.0022529
NW_020868455.1-833894-25	0.028224	NA	0.000348444	NA	0.0144	NA	0.000177778	NA	0.2601	NA	0.000720499	NA	0.137555	NA	0.000515762	NA
NW_020868456.1-102150-8	NA	0.0162546	NA	0.065038	NA	0.000368603	NA	0.00147485	NA	4.54815e-07	NA	3.73838e-06	NA	0.00306379	NA	0.0236418
NW_020868457.1-53211-23	0.00134214	NA	NA	0.0482831	0.00519609	NA	NA	0.141736	0.000905974	NA	NA	0.00566313	0.000317499	NA	NA	0.00426788
NW_020868457.1-55891-9	NA	0	NA	NA	NA	0	NA	NA	2.19571	0.00300945	NA	NA	0.203954	0.000100348	NA	NA
NW_020868457.1-60470-16	0.00108889	NA	NA	0.00435687	0.0035148	NA	NA	0.0191361	0.000169	NA	NA	0.002704	0.000504477	NA	NA	0.00735875
NW_020868457.1-186121-4	0.000554864	NA	0.044944	NA	0.00440011	NA	0.356409	NA	4.30166e-06	NA	0.00313851	NA	0.00278484	NA	0.235918	NA
NW_020868457.1-193026-6	0	NA	NA	NA	0	NA	NA	NA	0.00718505	NA	0.540239	NA	0.00123389	NA	0.329082	NA
NW_020868457.1-374328-26	1.936e-05	NA	NA	NA	0	NA	NA	NA	4.85569e-05	NA	NA	0.00326531	0.000473653	NA	NA	1
NW_020868458.1-219057-8	NA	0.00112986	NA	6.67983e-06	NA	0.508431	NA	0.00279274	NA	0.200209	NA	0.000237569	NA	0.000416493	NA	6.93288e-07
NW_020868458.1-363363-6	NA	0.00197136	NA	NA	NA	9.216e-05	NA	NA	NA	0.0100023	NA	0.640288	NA	0.00197424	NA	0.264675
NW_020868458.1-365324-26	NA	0	NA	NA	NA	0.00021316	NA	NA	NA	0.000279814	NA	0.135289	NA	0.000594397	NA	1
NW_020868458.1-417403-16	NA	NA	NA	0	NA	NA	NA	0.00080089	0.0484	NA	NA	0.000134072	0.582552	NA	NA	0.000494132
NW_020868458.1-510289-21	NA	NA	0.00013924	NA	NA	NA	0	NA	NA	NA	3.364e-05	NA	5.92417	NA	0.000679979	NA
NW_020868458.1-535367-27	0.00171574	NA	NA	0.0725318	0.00957125	NA	NA	0.190007	0.000695641	NA	NA	0.0111302	0.00201982	NA	NA	0.0356332
NW_020868458.1-826344-16	NA	3.72495e-05	NA	0.0313918	NA	0.000443213	NA	0.16	NA	0.000306286	NA	1	NA	0.000176426	NA	0.200629
NW_020868458.1-833329-26	NA	0.0173266	NA	0.350949	NA	0.0159703	NA	0.206954	NA	0.0124452	NA	0.561343	NA	0.0209758	NA	0.424863
NW_020868458.1-949885-6	NA	NA	NA	0	NA	NA	NA	0.00033489	NA	0.105763	NA	0.121372	NA	0.0108818	NA	0.00636166
NW_020868458.1-1265166-24	NA	0.00256176	NA	0.433311	NA	6.86555e-05	NA	0.0537702	NA	0.00427985	NA	2.8992	NA	0.000579257	NA	0.533495
NW_020868459.1-56561-7	NA	NA	0.004624	5.70864e-05	NA	NA	0.111289	0.0022712	NA	NA	0.0537702	0.000295352	NA	NA	0.701026	0.0107088
NW_020868459.1-68233-3	0	NA	NA	NA	0	NA	NA	NA	0.000853088	NA	0.668129	NA	0.000114609	NA	0.299072	NA
NW_020868459.1-346170-21	0.0218111	NA	0.242262	NA	0.00234935	NA	0.0287869	NA	3.65804e-05	NA	0.00571136	NA	0.00359636	NA	0.129378	NA
NW_020868459.1-437478-23	0	NA	NA	NA	0	NA	NA	NA	0	NA	NA	NA	0	NA	NA	NA
NW_020868459.1-461893-26	NA	0	NA	NA	NA	0	NA	NA	NA	0	NA	NA	NA	0	NA	NA
NW_020868459.1-490938-6	NA	NA	NA	0	NA	NA	NA	0	NA	NA	NA	0	NA	NA	NA	6.76e-06
NW_020868459.1-506648-4	NA	NA	NA	0	NA	NA	NA	1.849e-05	NA	NA	NA	0	NA	NA	NA	0
NW_020868459.1-600528-6	NA	NA	NA	0	NA	NA	NA	2.5e-05	NA	NA	NA	0	NA	NA	NA	0
NW_020868459.1-657334-8	2.99533e-06	NA	0.000126626	NA	0.00125566	NA	0.0719361	NA	0.00152559	NA	0.0489884	NA	0.0028461	NA	0.104765	NA
NW_020868460.1-163004-15	NA	NA	NA	0	NA	NA	NA	6.25e-06	NA	NA	NA	0	NA	NA	NA	0
NW_020868460.1-177534-9	NA	0	NA	NA	NA	0	NA	NA	NA	7.5474e-06	NA	0.0246417	NA	4.07957e-06	NA	0.0416493
NW_020868460.1-215496-23	1	NA	0.00510751	NA	0.00563627	NA	6.688e-06	NA	NA	NA	1.849e-05	NA	0.0144	NA	5.9975e-06	NA
NW_020868461.1-239013-23	0.201142	NA	0.00950946	NA	0.39244	NA	0.0170297	NA	0.0134768	NA	0.000804989	NA	0.235764	NA	0.0113604	NA
NW_020868461.1-340425-9	0.0965387	NA	NA	0.00268351	0.0724372	NA	NA	0.000644575	1.58555	NA	NA	0.00471271	0.205264	NA	NA	0.000544935
NW_020868462.1-16131-7	1.26489	NA	NA	0.00202804	0.00235297	NA	NA	7.5474e-06	0.0121319	NA	NA	1.54904e-05	0.214678	NA	NA	0.000205346
NW_020868463.1-71957-15	12.718	NA	0.0203912	NA	0.194974	NA	0.000312607	NA	15.7609	NA	0.00656431	NA	7.50657	NA	0.00815047	NA
NW_020868463.1-100292-2	0.336078	NA	NA	0.0057195	0.00186624	NA	NA	3.80865e-05	0.0122096	NA	NA	0.00241195	0.0766446	NA	NA	0.00806214
NW_020868463.1-115943-2	0.00315039	NA	0.042348	NA	0.000256728	NA	0.0138063	NA	0.00155383	NA	0.0269898	NA	2.90515e-05	NA	0.000392118	NA
NW_020868463.1-117827-26	NA	3.48434e-06	NA	0.00254219	NA	0.0180935	NA	1.88178	NA	0.00107555	NA	0.361859	NA	0.0240593	NA	8.33058
NW_020868463.1-152222-14	NA	0.00279171	NA	0.0590495	NA	0.000716088	NA	0.0070716	NA	0.000478516	NA	0.00765625	NA	0.000606057	NA	0.00605082
NW_020868463.1-172627-14	0	NA	NA	NA	0	NA	NA	NA	0.00939579	5.86017	NA	NA	0.00108047	2.49145	NA	NA
NW_020868463.1-235732-16	NA	NA	NA	0	NA	NA	NA	0	NA	NA	0.0330579	5.30026e-05	NA	NA	0.421251	0.000190075
NW_020868467.1-19206-13	NA	0	NA	NA	NA	8.1e-05	NA	NA	NA	0.000159416	NA	0.479885	NA	0.000428856	NA	0.467409
NW_020868467.1-127248-2	0.0146068	NA	0.00108664	NA	0.00286734	NA	0.000239194	NA	0.0972318	NA	0.00248784	NA	0.00932783	NA	0.000373292	NA
NW_020868468.1-272930-9	0.00184502	NA	0.35071	NA	0.000623051	NA	0.388598	NA	0.00042025	NA	NA	NA	0.000516422	NA	0.475624	NA
NW_020868468.1-302995-26	0.000299922	NA	NA	0.111111	0.00157005	NA	NA	0.489478	9.17562e-05	NA	NA	0.033124	0.00112549	NA	NA	0.198661
NW_020868468.1-606484-23	NA	0	NA	NA	NA	0	NA	NA	0.200865	0.000275306	NA	NA	0.0175173	3.16934e-05	NA	NA
NW_020868468.1-897348-14	NA	NA	NA	0	NA	NA	NA	0	NA	NA	NA	0	NA	NA	NA	0
NW_020868468.1-927374-6	NA	NA	0	NA	NA	NA	0	NA	NA	0.287631	9.55501e-05	NA	NA	0.11339	1.11066e-05	NA
NW_020868468.1-960101-23	1	0.0013706	NA	NA	0.66252	0.00020292	NA	NA	0.148591	4.93613e-05	NA	NA	1	0.000106195	NA	NA
NW_020868468.1-1177452-21	NA	NA	NA	0	NA	NA	NA	0	NA	NA	NA	0	NA	NA	NA	0
NW_020868468.1-1310309-3	NA	0.296184	NA	0.00151276	NA	3.20877	NA	0.00409706	NA	0.737714	NA	0.00709316	NA	1.42124	NA	0.00410464
NW_020868468.1-1380543-27	NA	0	NA	NA	NA	0	NA	NA	NA	0	NA	NA	NA	0.000639356	NA	1.6684
NW_020868468.1-1384781-3	0.928154	NA	NA	0.037144	0.085849	NA	NA	0.00536556	0.0289	NA	NA	0.000537397	0.274973	NA	NA	0.0040898
NW_020868469.1-622081-4	NA	0	NA	NA	NA	0	NA	NA	NA	0	NA	NA	NA	0	NA	NA
NW_020868469.1-720122-16	0.24965	NA	NA	0.00693958	0.817796	NA	NA	0.0181308	0.0934864	NA	NA	0.00032403	0.982647	NA	NA	0.0100397
NW_020868470.1-145095-23	NA	0.00210815	NA	1.11335	NA	0.00307569	NA	5.70095	NA	0.000451215	NA	1	NA	0.00410648	NA	26.9208
NW_020868472.1-94448-14	0	NA	NA	NA	0	NA	NA	NA	0.000950275	NA	0.800837	NA	2.80918e-05	NA	0.0756978	NA
NW_020868472.1-303890-27	NA	NA	NA	0	NA	NA	NA	0	NA	NA	NA	0	NA	NA	0.709541	0.000365749
NW_020868472.1-397833-15	NA	NA	NA	0.00283024	NA	0.192588	NA	0.000667525	NA	1	NA	0.000306286	NA	0.819439	NA	0.000816495
NW_020868473.1-56414-16	NA	NA	1.6e-05	NA	NA	NA	0	NA	NA	NA	0	NA	NA	0.0246059	1.06709e-05	NA
NW_020868473.1-153781-3	NA	0.82113	NA	0.00485457	NA	2.5612	NA	0.0368482	NA	0.0249632	NA	0.00112639	NA	0.0609823	NA	0.00102163
NW_020868473.1-177892-5	NA	1.794	NA	0.0124502	NA	0.881299	NA	0.00727711	NA	0.552544	NA	0.0022512	NA	7.66174	NA	0.0265562
NW_020868473.1-179692-26	5.91058	NA	0.00947661	NA	4.74533	NA	0.00168589	NA	3.24838	NA	0.000994931	NA	0.0592111	NA	0.000140557	NA
NW_020868474.1-3613-22	0	NA	NA	NA	0	NA	NA	NA	0	NA	NA	NA	0	NA	NA	NA
NW_020868474.1-229031-25	NA	0.211198	NA	0.107784	NA	0.0855562	NA	0.038025	NA	0.270705	NA	0.0178897	NA	0.244167	NA	0.0239774
NW_020868474.1-286129-16	4.39002	NA	0.00601698	NA	0.651277	NA	0.00417133	NA	0.197462	NA	0.00548889	NA	0.186955	NA	0.00278066	NA
NW_020868474.1-425441-15	NA	0	NA	NA	NA	0	NA	NA	0.00139229	4.46592e-06	NA	NA	0.317588	0.000601358	NA	NA
NW_020868474.1-500906-12	NA	NA	0.00350082	0.000115648	NA	NA	0.0264727	0.000640405	NA	NA	0.299887	0.00177295	NA	NA	2.53418	0.0200057
NW_020868474.1-605436-5	0.431837	NA	0.000981274	NA	0.0224862	NA	0.000334447	NA	0.9025	NA	0.00156684	NA	0.49827	NA	0.00199426	NA
NW_020868474.1-674460-5	0.0458788	NA	7.7602	NA	0.000624046	NA	0.0755755	NA	0.0140521	NA	8.09403	NA	0.00379433	NA	0.641794	NA
NW_020868474.1-773888-27	0.000441	NA	NA	NA	0.00131044	NA	NA	NA	0.000409931	NA	NA	0.137918	0.00018154	NA	NA	0.065536
NW_020868474.1-833994-5	NA	0.0397154	NA	0.0166342	NA	0.0493136	NA	0.0152146	NA	4.17669e-05	NA	3.81569e-06	NA	0.0209136	NA	0.00258174
NW_020868474.1-1014172-27	0.00435776	0.737097	NA	NA	0.00330295	1.11125	NA	NA	0.000467422	0.393916	NA	NA	0.00119207	0.430336	NA	NA
NW_020868474.1-1093693-27	0.18441	NA	0.000218821	NA	0.498643	NA	0.00254683	NA	0.587472	NA	0.000169452	NA	0.0543127	NA	0.000169371	NA
NW_020868474.1-1141768-27	NA	0	NA	NA	NA	0	NA	NA	NA	3.481e-05	NA	NA	NA	0	NA	NA
NW_020868474.1-1214808-25	NA	NA	1.6e-05	NA	NA	NA	0	NA	NA	0.034458	9.9392e-06	NA	NA	0.100781	8.14497e-06	NA
NW_020868474.1-1216482-6	NA	0	NA	NA	NA	0	NA	NA	NA	0.000635191	0.213705	NA	NA	0.000272417	0.273399	NA
NW_020868474.1-1246603-23	NA	0	NA	NA	NA	0	NA	NA	NA	0.00181854	NA	0.356053	NA	0.00018816	NA	0.122593
NW_020868474.1-1253329-1	0	NA	NA	NA	0.00147622	NA	1	NA	0	NA	NA	NA	0.000262297	NA	0.263243	NA
NW_020868477.1-142418-26	NA	0.0111523	0.278673	NA	NA	0.00151349	0.0218637	NA	NA	0.0143331	0.199216	NA	NA	0.00985015	0.181605	NA
NW_020868477.1-326713-6	NA	NA	NA	0.0625	NA	0.00057508	NA	1.08892e-06	NA	0.016154	NA	3.05878e-05	NA	0.126553	NA	0.000173454
NW_020868477.1-655433-16	NA	0.00595538	NA	3.71438	NA	0.000138121	NA	0.0861461	NA	0.00142879	NA	4.02165	NA	0.000106303	NA	0.245122
NW_020868477.1-666718-21	NA	3.86201e-05	NA	0.00756144	NA	0.000541066	NA	0.091519	NA	5.08646e-07	NA	0.0014317	NA	0.000839984	NA	0.464269
NW_020868477.1-774063-2	NA	0.109439	NA	1.9307	NA	0.0214124	NA	0.488626	NA	0.0810252	NA	1.64116	NA	0.0269345	NA	0.418272
NW_020868479.1-300643-6	0.245891	NA	NA	0.00581655	0.060819	NA	NA	0.000808878	0.848546	NA	NA	0.0148115	0.0185108	NA	NA	0.000328783
NW_020868479.1-408792-14	NA	3.22485e-05	NA	0.00631393	NA	0.00345719	NA	0.418685	NA	3.59975e-05	NA	0.0303366	NA	0.000462918	NA	0.188636
NW_020868480.1-68637-9	NA	0.000564217	0.0170797	NA	NA	0.000219288	0.00367122	NA	NA	4.66859e-05	0.00448292	NA	NA	0.000316642	0.0108686	NA
NW_020868480.1-68832-25	NA	7.28982e-06	NA	0.000466653	NA	9.9723e-06	NA	0.0036	NA	0.00126304	NA	2.79919	NA	0.00105341	NA	1.851
NW_020868481.1-74296-23	NA	0.0001	NA	NA	NA	0	NA	NA	NA	0	NA	NA	NA	0.00449447	NA	10.7912
NW_020868481.1-151757-27	NA	NA	NA	0	NA	NA	NA	0	NA	0.00757241	NA	0.000193752	NA	0.309767	NA	0.00214976
NW_020868481.1-514381-27	NA	0.00023104	NA	NA	NA	0	NA	NA	NA	0.00669342	NA	1.50602	NA	0.00400213	NA	3.52426
NW_020868481.1-646282-8	NA	0	NA	NA	NA	0	NA	NA	NA	0	NA	NA	NA	0	NA	NA
NW_020868481.1-701309-12	NA	0	NA	NA	NA	0	NA	NA	NA	4.624e-05	NA	NA	NA	0	NA	NA
NW_020868481.1-723065-14	NA	NA	NA	0	NA	NA	NA	0	NA	NA	0.585558	0.000747659	NA	NA	1	0.000243543
NW_020868482.1-46571-15	NA	0.00202516	NA	0.0506048	NA	7.77213e-05	NA	0.00154291	NA	3.73741e-06	NA	4.48021e-05	NA	0.00276099	NA	0.0203476
NW_020868482.1-263461-6	NA	0.000325904	NA	0.172116	NA	0.000101776	NA	0.0634778	NA	0.000738077	NA	0.196847	NA	0.000340709	NA	0.143258
NW_020868482.1-267444-4	0	NA	NA	NA	0	NA	NA	NA	5.76e-06	NA	NA	NA	0	NA	NA	NA
NW_020868482.1-381994-3	NA	NA	NA	0	NA	NA	NA	0	NA	0.0188597	NA	5.60564e-05	NA	0.365017	NA	0.000320982
NW_020868482.1-426452-6	NA	2.49221e-05	NA	0.0155439	NA	0.00073122	NA	0.456063	NA	0.000580395	NA	0.393163	NA	0.000100082	NA	0.230777
NW_020868482.1-430133-15	0.777332	0.00539463	NA	NA	0.326803	0.00133147	NA	NA	1	0.000332196	NA	NA	0.00561938	2.8701e-05	NA	NA
NW_020868483.1-226089-25	NA	3.7574e-06	NA	0.000635548	NA	4.7501e-05	NA	0.00803459	NA	0.0044554	NA	0.30968	NA	0.0157837	NA	1.54485
NW_020868483.1-243859-6	0	NA	NA	NA	0	NA	NA	NA	0.00124403	NA	NA	0.656994	4.69035e-05	NA	NA	0.0953301
NW_020868483.1-318941-14	NA	0	NA	NA	NA	0	NA	NA	NA	0	NA	NA	NA	1.04293e-06	NA	0.00231139
NW_020868483.1-406576-14	NA	0.00305513	NA	2.22904	NA	0.00224182	NA	0.754244	NA	6.10352e-05	NA	0.00180844	NA	0.00105341	NA	0.0415887
NW_020868483.1-407107-14	0.286474	NA	0.00146317	NA	0.0531267	NA	0.000646037	NA	0.00175697	NA	5.06785e-07	NA	0.0476201	NA	0.000116861	NA
NW_020868483.1-460049-16	NA	0	NA	NA	NA	0	NA	NA	NA	0.000284999	0.98806	NA	NA	0.000318163	0.857339	NA
NW_020868483.1-541133-12	NA	NA	NA	0	NA	NA	NA	3.364e-05	NA	NA	NA	0	9.58154	NA	NA	0.00812725
NW_020868484.1-330140-26	0	NA	NA	NA	0	NA	NA	NA	1.764e-05	NA	NA	NA	0	NA	NA	NA
NW_020868485.1-35574-2	NA	0.0110521	NA	0.130448	NA	0.00230112	NA	0.0530282	NA	0.00582242	NA	0.333563	NA	0.00064781	NA	0.0478778
NW_020868485.1-131862-22	NA	0	NA	NA	NA	5.29e-06	NA	NA	NA	0.000154836	NA	0.0520934	NA	1.87017e-05	NA	0.0212674
NW_020868485.1-287712-12	NA	0.00100748	NA	0.145172	NA	0.00305701	NA	0.815312	NA	0.000246635	NA	0.153827	NA	0.000298003	NA	0.26242
NW_020868485.1-688794-22	NA	0.00208792	NA	0.0141112	NA	0.00396216	NA	0.0287295	NA	0.00627921	NA	0.095957	NA	1.84879e-05	NA	0.000354087
NW_020868485.1-789745-25	NA	3.6e-05	NA	NA	NA	0.000493324	NA	1.38858	NA	0.0001922	NA	0.0103361	NA	0.000675742	NA	0.10929
NW_020868485.1-791590-8	NA	0.0013706	NA	1	NA	0.000835033	NA	0.653989	NA	0.000664447	NA	1.87024	NA	3.75457e-07	NA	0.000832101
NW_020868486.1-16110-21	NA	0.00845898	NA	1.21888	NA	0.0269686	NA	0.89233	NA	0.00442472	NA	0.0934806	NA	0.000809123	NA	0.0212413
NW_020868486.1-271576-26	NA	NA	NA	0	NA	NA	NA	0	NA	0.272065	NA	0.00283333	NA	0.0839998	NA	8.81566e-05
NW_020868489.1-186754-2	NA	0.011366	0.434828	NA	NA	0.00676506	0.108241	NA	NA	0.0235565	0.150762	NA	NA	0.00319644	0.0269845	NA
NW_020868489.1-227693-27	0.152925	0.00866833	NA	NA	0.0153178	0.00127141	NA	NA	0.65945	0.00586805	NA	NA	1.84495	0.0294673	NA	NA
NW_020868489.1-272389-14	0	NA	NA	NA	0	NA	NA	NA	1.8469e-05	NA	NA	0.0342332	0.0013356	NA	NA	8.75578
NW_020868493.1-11242-2	NA	0.0254703	NA	3.0846	NA	0.016289	NA	0.957142	NA	0.0011487	NA	0.0518124	NA	0.0206785	NA	1.45856
NW_020868493.1-13926-23	NA	3.29348e-05	NA	0.000355693	NA	0.0115786	NA	0.125048	NA	0.00725962	NA	0.181403	NA	2.50849e-06	NA	5.26273e-05
NW_020868493.1-112742-1	NA	0	NA	NA	NA	0	NA	NA	NA	0	NA	NA	0.023341	2.05252e-05	NA	NA
NW_020868493.1-295931-27	NA	0	NA	NA	NA	0	NA	NA	NA	0.00011025	NA	NA	NA	1.55314e-05	NA	0.140625
NW_020868493.1-424695-6	0.0374423	NA	0.016641	NA	0.0298315	NA	0.0128876	NA	0.0562421	NA	0.0106893	NA	0.00057874	NA	0.000149125	NA
NW_020868493.1-444054-6	0.0160017	0.940261	NA	NA	0.000105882	0.00934578	NA	NA	0.00851628	0.212805	NA	NA	0.0221849	0.819326	NA	NA
NW_020868493.1-490774-14	NA	0	NA	NA	NA	0	NA	NA	NA	0.000149693	NA	0.390625	NA	0.000689375	NA	0.607061
NW_020868493.1-499817-6	NA	NA	0	NA	NA	NA	0	NA	NA	NA	0	NA	2.10534	NA	0.000913032	NA
NW_020868493.1-628558-12	0.37976	NA	NA	0.0005205	0.487566	NA	NA	0.00144918	0.135084	NA	NA	0.000433294	0.00540657	NA	NA	2.29762e-05
NW_020868493.1-666046-22	NA	0.00198352	NA	0.0838522	NA	1.3301e-05	NA	0.000427111	NA	0.00133314	NA	0.0174186	NA	0.0058401	NA	0.107954
NW_020868493.1-835372-24	NA	NA	0.026001	0.000858929	NA	NA	0.239846	0.0123912	NA	NA	0.00656322	0.000659542	NA	NA	0.0224352	0.00155306
NW_020868494.1-162141-16	0.0163757	0.962235	NA	NA	0.0013282	0.107584	NA	NA	0.00168947	0.526708	NA	NA	0.000261765	0.051251	NA	NA
NW_020868494.1-309794-9	NA	0	NA	NA	NA	0	NA	NA	1	0.000594397	NA	NA	0.496909	7.57982e-05	NA	NA
NW_020868494.1-473968-2	NA	NA	0	NA	NA	NA	0	NA	NA	NA	0	NA	NA	NA	0	NA
NW_020868494.1-633151-8	NA	0	NA	NA	NA	0	NA	NA	0.00200865	2.75306e-06	NA	NA	0.534024	0.00024096	NA	NA
NW_020868494.1-786033-9	7.39779	NA	0.0177299	NA	0.00451945	NA	6.19438e-06	NA	0.0597672	NA	0.00041478	NA	1.71715	NA	0.00763177	NA
NW_020868494.1-840906-5	NA	NA	0	NA	NA	NA	0	NA	0.611524	NA	0.00169397	NA	0.162269	NA	0.00013764	NA
NW_020868494.1-891491-26	NA	1.5452e-05	NA	0.013022	NA	0.000655773	NA	0.098184	NA	5.2434e-07	NA	0.000441883	NA	8.9224e-07	NA	0.000363581
NW_020868494.1-980520-23	0.00713367	0.0231217	NA	NA	0.00141575	0.00596421	NA	NA	0.00715077	0.00951917	NA	NA	3.38021e-05	7.73339e-05	NA	NA
NW_020868495.1-327554-27	NA	NA	0	NA	NA	NA	0	NA	3.89262	NA	0.00138295	NA	23.8374	NA	0.0103376	NA
NW_020868496.1-166493-15	NA	0	NA	NA	NA	0	NA	NA	NA	0.000774755	NA	2.02173	NA	3.76148e-07	NA	0.00076451
NW_020868496.1-208697-3	0.202172	0.0187198	NA	NA	0.00443379	0.000177437	NA	NA	0.0377878	0.000502568	NA	NA	0.00149511	4.65606e-05	NA	NA
NW_020868496.1-263744-21	0.0222203	NA	NA	1.54446	0.000118015	NA	NA	0.00820285	4.0286e-05	NA	NA	0.00452732	0.00204733	NA	NA	0.282905
NW_020868496.1-304789-1	NA	NA	0	NA	NA	NA	0	NA	NA	NA	0	NA	NA	NA	0	NA
NW_020868497.1-5713-16	NA	1	NA	0.0170184	NA	0.0162918	NA	0.000220435	NA	0.000434028	NA	1.66326e-07	NA	0.171174	NA	0.000620766
NW_020868497.1-51315-24	NA	NA	NA	6.084e-05	NA	NA	NA	0.00139876	NA	1	NA	0.00147622	NA	1	NA	0.000451215
NW_020868497.1-85443-15	NA	0.011101	NA	8.09937	NA	0.000202303	NA	0.0140614	NA	1.07541e-06	NA	0.000784628	NA	0.00087242	NA	0.22353
NW_020868497.1-99860-13	NA	0.00504611	NA	3.68167	NA	0.00103181	NA	0.321675	NA	0.000429082	NA	1.03023	NA	0.000117778	NA	0.0622006
NW_020868497.1-101164-25	NA	0	NA	NA	NA	0	NA	NA	NA	0	NA	NA	NA	0	NA	NA
NW_020868497.1-171545-3	0.00591361	NA	NA	NA	0	NA	NA	NA	0.000976562	NA	0.5625	NA	0.00064757	NA	0.545735	NA
NW_020868497.1-480041-26	NA	0.12419	NA	0.00351934	NA	0.0227148	NA	0.00343526	NA	0.0114085	NA	0.00285127	NA	0.0183512	NA	0.00660644
NW_020868497.1-526848-13	NA	0.00433311	NA	2.56176e-05	NA	0.0216096	NA	6.42297e-05	NA	0.322133	NA	0.000382244	NA	0.747504	NA	0.000657327
NW_020868497.1-533323-8	0.000282981	NA	NA	0.0554048	0.000607802	NA	NA	0.0736083	8.97507e-07	NA	NA	0.000324	0.000112367	NA	NA	0.0457887
NW_020868497.1-659705-4	NA	0.00519841	NA	NA	5.52885	0.0081618	NA	NA	0.597925	0.000183136	NA	NA	6.6049	0.0027509	NA	NA
NW_020868499.1-271154-22	NA	NA	7.921e-05	NA	NA	NA	0	NA	0.189002	NA	0.00295249	NA	0.32516	NA	0.00268493	NA
NW_020868499.1-294674-6	NA	2.78739e-05	NA	1.42253e-05	NA	0.0167421	NA	0.0119837	NA	0.0343602	NA	0.0457405	NA	2.96479e-05	NA	3.84963e-05
NW_020868500.1-75922-23	0	NA	NA	NA	0	NA	NA	NA	2.89e-06	NA	NA	NA	1.681e-05	NA	NA	NA
NW_020868500.1-280284-4	NA	NA	0	NA	NA	NA	0	NA	NA	0.0357252	0.000339996	NA	NA	0.0709655	4.43898e-05	NA
NW_020868500.1-281126-6	4.24772	NA	NA	0.052441	0.000783749	NA	NA	7.5358e-06	0.000107944	NA	NA	1.7307e-07	0.293063	NA	NA	0.00092527
NW_020868500.1-314937-8	0.00387623	NA	0.387708	NA	0.0160448	NA	0.510764	NA	0.00751831	NA	5.09295	NA	0.000265232	NA	0.0306559	NA
NW_020868502.1-88715-16	NA	0	NA	NA	NA	5.43581e-05	NA	0.0368225	NA	0.0123572	NA	0.466294	NA	0.000542147	NA	0.050601
NW_020868502.1-255282-24	NA	0.0590826	NA	0.0182286	NA	0.0214854	NA	0.0104357	NA	0.00112896	NA	0.00112896	NA	0.0153595	NA	0.0119629
NW_020868502.1-452292-12	0.000708126	NA	NA	4.18649e-06	0.0363112	NA	NA	0.00069016	0.0503425	NA	NA	0.000149632	0.107834	NA	NA	0.000561436
NW_020868502.1-453424-25	0	NA	NA	NA	0	NA	NA	NA	0	NA	NA	NA	0	NA	NA	NA
NW_020868502.1-479479-5	NA	0.000650798	NA	0.474825	NA	0.000459659	NA	0.36	NA	0.00115495	NA	3.77082	NA	6.83153e-05	NA	0.164025
NW_020868502.1-499452-26	0.0172022	NA	NA	0.0870797	0.00273203	NA	NA	0.0143747	0.000308382	NA	NA	0.000825824	7.38465e-05	NA	NA	0.000286592
NW_020868503.1-35267-4	NA	0.372338	NA	0.00190172	NA	0.00972352	NA	8.65238e-05	NA	5.0625	NA	0.00155057	NA	0.110726	NA	0.000253399
NW_020868504.1-10240-9	0.000812087	NA	0.5065	NA	1.47622e-05	NA	0.01	NA	5.49914e-06	NA	0.01435	NA	3.39196e-05	NA	0.0716128	NA
NW_020868504.1-70600-26	NA	0.00275042	NA	0.222784	NA	0.00130065	NA	0.437594	NA	0.00127683	NA	1	NA	8.40813e-05	NA	0.0916401
NW_020868504.1-95007-8	NA	0.001369	NA	0.110889	NA	9.63897e-07	NA	0.000116733	NA	1.54092e-06	NA	0.0012986	NA	0.000112367	NA	0.0457887
NW_020868505.1-609685-16	NA	0	NA	NA	NA	0	NA	NA	NA	0	NA	NA	NA	0	NA	NA
NW_020868506.1-320160-16	NA	NA	NA	0	NA	NA	NA	0	NA	NA	NA	0	NA	1	NA	0.000110445
NW_020868506.1-347319-1	NA	NA	NA	0	NA	NA	NA	0.00011664	NA	NA	NA	0	NA	0.0441353	NA	2.62339e-05
NW_020868506.1-390456-6	3.55592	NA	0.00570131	NA	0.159821	NA	0.00153669	NA	0.4624	NA	0.00128089	NA	0.087469	NA	0.000371716	NA
NW_020868506.1-597029-16	NA	0.0404819	NA	4.80359e-05	NA	0.00360721	NA	0.000203786	NA	0.712862	NA	0.000900061	NA	1.35319	NA	0.00124157
NW_020868506.1-719425-3	NA	NA	NA	0	NA	NA	NA	0	NA	NA	NA	0	NA	NA	NA	0
NW_020868506.1-793781-4	0.417316	NA	NA	0.00515205	0.00426844	NA	NA	0.000784	0.0618671	NA	NA	0.00473501	0.211209	NA	NA	0.015196
NW_020868506.1-831837-25	NA	0.0370626	NA	2.1778	NA	0.00209722	NA	0.0793361	NA	0.00202115	NA	0.291235	NA	0.00113614	NA	0.192173
NW_020868506.1-1109140-14	NA	0	NA	NA	NA	0.00030625	NA	NA	NA	8.95745e-05	NA	0.0558678	NA	0.00499424	NA	11.0684
NW_020868507.1-133486-12	0	NA	NA	NA	0	NA	NA	NA	0	NA	NA	NA	0.00054746	NA	0.439246	NA
NW_020868507.1-136628-5	0.00822154	NA	1.18467	NA	0.0149891	NA	10.1537	NA	0.00014187	NA	0.111111	NA	9.42981e-05	NA	0.191658	NA
NW_020868507.1-495153-15	0.546121	NA	NA	0.00674223	0.218199	NA	NA	0.00379036	0.039928	NA	NA	0.000623735	0.383914	NA	NA	0.00495315
NW_020868508.1-20237-1	NA	NA	7.68344e-05	0.0405776	NA	NA	0.000176833	0.0434028	NA	NA	0.00543743	3.39134	NA	NA	0.00319908	1.54674
NW_020868508.1-52581-13	NA	0.0022166	NA	1.61724	NA	0.0170912	NA	10.6598	NA	0.00182329	NA	NA	NA	0.000543157	NA	0.750579
NW_020868509.1-10450-25	0.000991258	NA	5.06286e-06	NA	0.417316	NA	0.00565838	NA	0.243615	NA	0.00425235	NA	0.0124888	NA	0.000167535	NA
NW_020868509.1-28720-14	0.00189089	NA	NA	0.0111488	0.000713741	NA	NA	0.0040258	0.00313986	NA	NA	0.00598781	4.71137e-05	NA	NA	0.000170726
NW_020868510.1-4385-15	NA	NA	0.102068	0.000163648	NA	NA	0.117598	0.000222674	NA	NA	0.4225	3.74844e-05	NA	NA	0.40347	0.000229615
NW_020868511.1-125766-5	NA	NA	0	NA	NA	NA	0	NA	NA	NA	0	NA	NA	NA	0	NA
NW_020868512.1-147886-3	1.12111	NA	0.00196079	NA	1	NA	0.00127683	NA	0.393695	NA	0.0005396	NA	1.1236	NA	0.00457782	NA
NW_020868512.1-205272-16	NA	0.0239055	NA	0.505644	NA	0.0128762	NA	0.532271	NA	0.0130395	NA	0.579887	NA	0.0106092	NA	0.645929
NW_020868512.1-371968-15	0.160448	NA	NA	0.000219911	0.00636293	NA	NA	0.000162806	0.576334	NA	NA	0.010717	0.440796	NA	NA	0.00381373
NW_020868512.1-645683-21	0.008836	NA	0.008836	NA	0.0494403	NA	0.0248639	NA	0.00887364	NA	0.00887364	NA	0.00223676	NA	0.00175054	NA
NW_020868512.1-662831-4	NA	0.194871	NA	0.000231234	NA	0.093636	NA	0.001156	NA	0.021609	NA	0.000266778	NA	0.0635452	NA	0.00147214
NW_020868512.1-664400-3	0.184728	NA	0.184728	NA	0.0239012	NA	0.0239012	NA	0.135098	NA	0.179843	NA	0.0503554	NA	0.0503554	NA
NW_020868512.1-690110-6	NA	NA	0	NA	NA	NA	0	NA	0.0105092	NA	0.000149632	NA	0.655329	NA	0.000601275	NA
NW_020868512.1-691833-27	NA	NA	NA	0	NA	NA	NA	3.025e-05	NA	0.237586	NA	0.000706171	NA	1.59742	NA	0.00140471
NW_020868512.1-733606-22	NA	0.183869	NA	0.00375244	NA	0.298617	NA	0.00444145	NA	0.5929	NA	0.00241562	NA	4.33332	NA	0.0243994
NW_020868512.1-739497-6	NA	0	NA	NA	NA	0	NA	NA	NA	0	NA	NA	NA	0.00112896	NA	NA
NW_020868512.1-813878-1	NA	0	NA	NA	NA	0.000288444	NA	1	NA	0.00269213	NA	0.131914	NA	0.000261995	NA	0.0221949
NW_020868513.1-69419-6	NA	NA	0	NA	NA	NA	0	NA	0.112446	NA	3.24343e-05	NA	2.12674	NA	0.000199818	NA
NW_020868514.1-130510-24	1.849e-05	NA	NA	NA	0.00166528	1.30423	NA	NA	1.296e-05	NA	NA	NA	1.2017e-05	0.0313585	NA	NA
NW_020868514.1-136897-15	0.00130361	NA	0.688462	NA	0.000542667	NA	0.0580845	NA	0.000373746	NA	1.22025	NA	3.13585e-06	NA	0.00180625	NA
NW_020868514.1-171969-15	NA	0.000384468	NA	0.0553993	NA	0.000851701	NA	0.227151	NA	0.000114091	NA	0.0832411	NA	1.53869e-06	NA	0.00135496
NW_020868514.1-177428-8	NA	0.00174275	NA	0.0234263	NA	8.11622e-05	NA	0.00148085	NA	0.000718836	NA	0.0807826	NA	1.65619e-05	NA	0.00097318
NW_020868514.1-216989-23	NA	NA	0.000923232	0.673595	NA	NA	2.8843e-07	5.251e-05	NA	NA	0.000886892	0.107408	NA	NA	4.59807e-06	0.000883141
NW_020868515.1-132289-21	NA	0.00217525	NA	0.217572	NA	2.11583e-05	NA	0.000940946	NA	0.000469956	NA	0.0877271	NA	0.00815603	NA	1.30746
NW_020868515.1-255099-16	NA	NA	NA	0	NA	NA	NA	0	NA	0.151493	NA	1.4159e-05	NA	0.00482253	NA	4.24075e-06
NW_020868515.1-326772-7	NA	0.00036864	NA	NA	NA	3.21371e-06	0.00108123	NA	NA	0.00032041	NA	NA	NA	0.00440465	2.32617	NA
NW_020868515.1-424914-15	0.0553291	NA	0.0946418	NA	0.00783147	NA	0.0313353	NA	0.000170533	NA	0.005476	NA	0.00376075	NA	0.0548575	NA
NW_020868515.1-466012-13	0.0162024	NA	2.33466	NA	0.00145309	NA	0.419233	NA	0.00574866	NA	1.93409	NA	0.005184	NA	1.87142	NA
NW_020868515.1-595990-12	NA	0.00488227	NA	0.4931	NA	1.00483e-07	NA	3.13266e-05	NA	0.000164157	NA	0.047361	NA	1.87712e-05	NA	0.0188389
NW_020868515.1-630072-27	NA	0.0951182	NA	2.37681	NA	0.000620624	NA	0.0141625	NA	0.106253	NA	1.3769	NA	0.0879874	NA	1.78218
NW_020868517.1-61455-3	NA	NA	NA	0.002401	NA	1.96	NA	0.000928029	NA	5.35234	NA	0.00190155	NA	0.570759	NA	0.000619717
NW_020868517.1-297158-5	0.0103611	NA	2.0286	NA	0.00238088	NA	0.1364	NA	0.00365669	NA	0.11742	NA	0.00149878	NA	0.0646953	NA
NW_020868518.1-61270-7	4.21381	NA	NA	0.00797893	0	NA	NA	0	NA	NA	NA	0.00059536	11.3572	NA	NA	0.00612727
NW_020868519.1-229049-14	NA	0.73549	0.0242965	NA	NA	0.0260065	0.000576574	NA	NA	0.0398529	0.00059275	NA	NA	0.000121	1.49383e-06	NA
NW_020868519.1-403292-24	NA	NA	0.000617922	0.120983	NA	NA	0.00111807	0.644006	NA	NA	0.00798631	3.51459	NA	NA	1.38912e-05	0.0111454
NW_020868519.1-538734-16	NA	0.724744	NA	0.00137231	NA	0.0201885	NA	6.99749e-05	NA	0.28927	NA	0.000427025	NA	0.570623	NA	0.00108048
NW_020868520.1-7777-9	NA	0.05201	NA	0.0012303	NA	0.579121	NA	0.00714964	NA	0.460605	NA	0.000546554	NA	1.04507	NA	0.00544118
NW_020868520.1-61676-15	NA	NA	0.171225	0.000874532	NA	NA	0.307032	0.000984835	NA	NA	NA	0.00203401	NA	NA	0.355699	0.00151161
NW_020868520.1-67099-14	0	NA	NA	NA	0	NA	NA	NA	8.12839e-06	NA	0.0244686	NA	6.69963e-05	NA	0.606601	NA
NW_020868520.1-127307-3	0.811783	0.00811605	NA	NA	0.570285	0.00517832	NA	NA	0.9025	0.003677	NA	NA	1.5067	0.00325268	NA	NA
NW_020868522.1-62796-4	NA	1.72066e-05	NA	0.012554	NA	0.0032076	NA	1	NA	0.00153679	NA	0.0552859	NA	0.00332942	NA	0.149115
NW_020868522.1-130564-4	NA	NA	NA	0	NA	NA	NA	0	NA	0.00020736	NA	4.23184e-06	NA	1	NA	0.00657414
NW_020868522.1-179068-14	NA	0.0700661	NA	NA	NA	6.00435e-05	NA	0.156684	NA	4.22479e-05	NA	0.00608765	NA	4.94455e-06	NA	0.00142656
NW_020868522.1-181474-7	NA	0.022458	0.000132773	NA	NA	0.276794	0.000822709	NA	NA	0.0480739	0.000427781	NA	NA	0.368792	0.00255939	NA
NW_020868522.1-385566-2	NA	0.000965974	NA	0.0292414	NA	0.00229342	NA	0.036786	NA	0.00301841	NA	0.177362	NA	0.0117127	NA	0.208775
NW_020868522.1-465173-12	NA	NA	NA	0.0236544	NA	NA	0.110726	0.000415168	NA	NA	0.185907	0.00029807	NA	NA	1	0.00124636
NW_020868522.1-530062-8	NA	0	NA	NA	NA	0	NA	NA	NA	0	NA	NA	NA	0.000132975	1	NA
NW_020868522.1-603318-14	3.61e-06	NA	NA	NA	5.76e-06	NA	NA	NA	5.21658e-05	NA	0.00586237	NA	0.00141444	NA	0.553957	NA
NW_020868522.1-662065-25	NA	0.00694444	NA	0.0771338	NA	0.00087091	NA	0.00967342	NA	0.00264301	NA	0.0332233	NA	0.0083704	NA	0.108469
NW_020868522.1-728053-12	NA	0.268539	NA	0.00036806	NA	0.229433	NA	0.000314462	NA	0.0330579	NA	0.000516413	NA	0.0344474	NA	0.000153099
NW_020868522.1-736792-13	NA	0.0114368	NA	0.000540701	NA	0.103651	NA	0.00490034	NA	0.0534037	NA	0.000315726	NA	0.175031	NA	0.00255522
NW_020868522.1-767816-25	0.000392625	0.0664109	NA	NA	0.00125715	0.141278	NA	NA	0.000245994	0.088804	NA	NA	0.000505411	0.197942	NA	NA
NW_020868522.1-777423-25	NA	0.222285	NA	0.000263764	NA	0.0357925	NA	4.24715e-05	NA	0.225126	NA	0.000267135	NA	0.535017	NA	0.000453812
NW_020868523.1-100055-22	NA	NA	4.74759e-05	0.000527327	NA	NA	0.00440234	0.0931172	NA	NA	0.000156827	0.00154872	NA	NA	0.000914876	0.0166274
NW_020868523.1-224907-4	NA	NA	NA	0	NA	NA	NA	0	NA	NA	NA	0	NA	NA	NA	0
NW_020868523.1-321899-14	NA	0	NA	NA	NA	0	NA	NA	NA	0	NA	NA	NA	0	NA	NA
NW_020868523.1-495666-4	NA	0.00979564	NA	0.000140931	NA	0.156633	NA	0.00574222	NA	0.185698	NA	0.0416555	NA	0.25205	NA	0.0263697
NW_020868523.1-497958-23	0.912557	0.0227648	NA	NA	0.257985	0.00423733	NA	NA	0.547984	0.0008786	NA	NA	3.22249	0.0181447	NA	NA
NW_020868523.1-501151-22	0.00103767	NA	NA	6.13477e-06	0.101038	NA	NA	0.000899081	0.672105	NA	NA	0.000797521	0.0467495	NA	NA	0.000119367
NW_020868525.1-8937-3	0.481914	NA	NA	0.481914	0.000742358	NA	NA	0.00063661	0.000512052	NA	NA	0.00030976	0.311426	NA	NA	0.199241
NW_020868525.1-93662-23	NA	NA	NA	0	NA	NA	NA	0	NA	NA	NA	0	NA	0.00615148	NA	2.66773e-06
NW_020868525.1-191516-26	NA	NA	1	0.00160333	NA	NA	0.278017	0.000445752	NA	NA	NA	0	NA	NA	1	0.000539506
NW_020868525.1-209722-12	0.000278463	NA	0.019355	NA	0.00346627	NA	0.389538	NA	0.00614956	NA	3.83549	NA	0.00161869	NA	0.261796	NA
NW_020868525.1-477986-7	1	0.0099978	NA	NA	0.869332	0.0060331	NA	NA	1.82615	0.000648783	NA	NA	0.375372	0.00074318	NA	NA
NW_020868525.1-757479-16	0.0938236	NA	0.000111331	NA	0.35653	NA	0.000455229	NA	NA	NA	0.00011881	NA	0.510204	NA	0.000468121	NA
NW_020868525.1-783232-24	1.23877	NA	NA	0.0152934	0.0419425	NA	NA	0.000732115	4.52673	NA	NA	0.0402806	0.64	NA	NA	0.00573846
NW_020868527.1-184631-4	0.00693993	NA	1	NA	0.00130589	NA	0.884617	NA	0.00107666	NA	0.620156	NA	1.09097e-08	NA	5.51037e-06	NA
NW_020868528.1-14233-13	0.00029584	NA	0.00029584	NA	0.0122274	NA	0.0239592	NA	0.00350639	NA	0.0378689	NA	0.0137356	NA	0.0565178	NA
NW_020868528.1-100766-27	NA	NA	NA	0	NA	NA	NA	0	NA	NA	NA	0	NA	NA	NA	0
NW_020868529.1-27653-7	0	NA	NA	NA	0.00877951	NA	NA	22.9102	0.00897714	NA	NA	5.59906	0.0214852	NA	NA	18.9198
NW_020868529.1-39936-5	0.0180903	NA	0.00113064	NA	0.199193	NA	0.00797156	NA	0.001444	NA	4.49689e-05	NA	0.0131885	NA	0.000551701	NA
NW_020868529.1-72761-16	NA	9.25513e-05	NA	0.211103	NA	0.00277008	NA	1	NA	0.000731696	NA	0.228113	NA	0.000679323	NA	0.166736
NW_020868529.1-144097-25	NA	0	NA	NA	NA	0	NA	NA	0.773611	0.00457364	NA	NA	0.706753	0.0012787	NA	NA
NW_020868529.1-219564-22	NA	0	NA	NA	NA	0	NA	NA	NA	0.000779328	NA	2.1936	NA	0.00023894	NA	2.25
NW_020868530.1-1598-4	NA	1.65615	0.0136752	NA	NA	0.0219194	3.5144e-05	NA	NA	10.3093	0.00366262	NA	NA	6.08286	0.00274468	NA
NW_020868530.1-82907-14	NA	1.444e-05	NA	NA	NA	9.801e-05	NA	NA	NA	3.47479e-05	NA	0.012544	NA	4.07117e-05	NA	0.0479966
NW_020868530.1-228887-13	0	NA	NA	NA	0	NA	NA	NA	0	NA	NA	NA	0	NA	NA	NA
NW_020868530.1-340602-12	NA	NA	0	NA	NA	NA	0	NA	0.00612476	NA	7.82029e-06	NA	0.417101	NA	0.000159839	NA
NW_020868530.1-440641-1	0.00326018	1.43473	NA	NA	3.97448e-05	0.00525625	NA	NA	0.00333244	0.179211	NA	NA	0.00139498	0.153628	NA	NA
NW_020868531.1-201671-8	NA	0.0595168	NA	8.57599	NA	4.05438e-05	NA	0.0108131	NA	0.00026896	NA	NA	NA	0.00344507	NA	1.90413
NW_020868533.1-38887-26	NA	0.0138003	NA	0.185506	NA	0.0505043	NA	0.921479	NA	0.00179626	NA	0.13506	NA	8.44702e-05	NA	0.00578616
NW_020868533.1-496059-7	NA	0.00128296	0.0461543	NA	NA	0.0016142	0.252028	NA	NA	0.000351588	0.0688374	NA	NA	0.00124296	0.0778221	NA
NW_020868533.1-510254-16	NA	6.74504	NA	0.0127719	NA	9.29077	NA	0.00419214	NA	NA	NA	0.00269361	NA	61.2414	NA	0.00743734
NW_020868536.1-223838-15	NA	8.66765e-05	NA	0.073046	NA	0.000123807	NA	0.0149938	NA	2.77008e-05	NA	0.00504306	NA	1.03512e-06	NA	6.08238e-05
NW_020868536.1-243774-23	NA	0.0153217	NA	0.000362435	NA	0.0147012	NA	0.000121392	NA	0.000991258	NA	5.06286e-06	NA	0.528926	NA	0.00264112
NW_020868536.1-252114-21	1.35062	NA	NA	0.00160265	0.453632	NA	NA	0.00791824	0.246016	NA	NA	0.000681485	0.0025652	NA	NA	2.208e-05
NW_020868536.1-263215-13	0.0345796	NA	0.00114232	NA	0.0832143	NA	0.0101981	NA	0.0154864	NA	0.000746222	NA	0.0391946	NA	0.00339159	NA
NW_020868536.1-306493-26	0.00530002	NA	0.31143	NA	0.00109264	NA	0.066524	NA	0.00045796	NA	NA	NA	0.00191108	NA	0.37417	NA
NW_020868536.1-317298-24	0.0190064	NA	NA	0.384973	0.0124574	NA	NA	0.0331623	0.00408931	NA	NA	0.0230654	0.000382897	NA	NA	0.00180733
NW_020868536.1-343022-27	NA	NA	6.14597e-07	4.27186e-05	NA	NA	0.000773927	0.140897	NA	NA	0.000878621	0.0396305	NA	NA	0.000392905	0.0304537
NW_020868536.1-420912-9	NA	1.07474e-05	NA	0.000631516	NA	0.00525191	NA	0.81999	NA	0.00023965	NA	0.00598836	NA	0.000437407	NA	0.021433
NW_020868537.1-2563-6	NA	0	NA	NA	NA	0	NA	NA	NA	0	NA	NA	1	0.000473653	NA	NA
NW_020868537.1-288940-7	NA	0.00093025	NA	0.014884	NA	0.000129391	NA	0.00207025	NA	0.000535548	NA	0.0106316	NA	0.0013964	NA	0.0318657
NW_020868537.1-297267-15	NA	NA	NA	0	NA	NA	NA	0	NA	NA	NA	0.00219961	NA	NA	NA	0
NW_020868537.1-594127-12	NA	0.000917224	NA	0.044944	NA	9.12235e-05	NA	0.0243295	NA	0.0033889	NA	0.0934066	NA	0.00195587	NA	0.166444
NW_020868537.1-634701-4	NA	0.00604305	NA	2.65941	NA	0.00528867	NA	0.477725	NA	0.0508663	NA	20.3636	NA	0.00064044	NA	0.108328
NW_020868537.1-796829-27	NA	NA	NA	0	NA	5.51615	NA	0.00814305	NA	0.0568346	NA	0.000252598	NA	0.0725446	NA	0.000408473
NW_020868538.1-279591-16	NA	0	NA	NA	NA	0	NA	NA	NA	0.000104485	0.212364	NA	NA	0.000137737	1	NA
NW_020868539.1-84425-4	NA	NA	NA	0	NA	NA	NA	0	17.0569	NA	NA	0.00710408	0.0107015	NA	NA	1.474e-06
NW_020868539.1-134792-22	NA	0.0257937	NA	0.118421	NA	0.00690178	NA	0.086757	NA	0.00885375	NA	0.156196	NA	0.0209183	NA	0.271524
NW_020868539.1-313121-8	NA	NA	NA	0	NA	NA	NA	0	NA	NA	NA	0	NA	NA	NA	0
NW_020868539.1-336669-4	NA	0.284431	NA	0.378637	NA	0.0293991	NA	0.016868	NA	0.118108	NA	0.214605	NA	0.0813289	NA	0.0835774
NW_020868539.1-338638-14	1.88762e-05	0.0159078	NA	NA	0.000637142	0.115995	NA	NA	0.00569424	19.7413	NA	NA	0.00426826	1.47789	NA	NA
NW_020868539.1-362128-22	NA	0.00693889	NA	NA	NA	0.00450506	NA	1.25852	NA	4.80681e-05	NA	0.125434	NA	0.00295877	NA	4.97777
NW_020868539.1-422229-12	NA	NA	0.00030625	NA	0.327658	NA	0.000677686	NA	0.753607	NA	0.00142697	NA	0.254418	NA	0.000317097	NA
NW_020868540.1-117202-14	NA	0.000477024	NA	0.297521	NA	0.000105495	NA	0.0304364	NA	0.00426489	NA	10.24	NA	0.00108578	NA	1
NW_020868540.1-138910-4	NA	2.02514e-05	0.00396503	NA	NA	0.0046039	0.557559	NA	NA	5.5856e-05	0.020164	NA	NA	0.00119231	0.485856	NA
NW_020868541.1-146362-27	NA	NA	1.16454	0.00220507	NA	NA	0.092416	0.00114094	NA	NA	0.404814	0.00306098	NA	NA	0.378225	0.00466944
NW_020868541.1-207847-24	NA	0	NA	NA	NA	0	NA	NA	NA	0.000368013	NA	0.8836	NA	0.000194542	NA	1.69491
NW_020868541.1-266214-3	NA	NA	0.188479	0.00320761	NA	NA	0.0174284	0.000197453	NA	NA	0.628915	0.0251687	NA	NA	0.100759	0.00259548
NW_020868541.1-311813-9	NA	2.00685e-07	NA	1.39489e-05	NA	0.000594501	NA	0.108231	NA	0.00159545	NA	0.179296	NA	0.0015858	NA	0.219129
NW_020868541.1-360580-26	NA	0.0157642	NA	1.2769	NA	0.000966394	NA	0.0377695	NA	0.000154479	NA	0.00457715	NA	0.00303157	NA	0.119687
NW_020868542.1-41801-8	NA	0.000114271	NA	4.78606e-05	NA	0.262892	NA	0.0532133	NA	0.00119612	NA	0.000227332	NA	0.0294694	NA	0.00541276
NW_020868542.1-218486-7	NA	0.389571	NA	0.00921529	NA	0.12574	NA	0.00236926	NA	0.000663365	NA	6.3783e-06	NA	0.111706	NA	0.00178415
NW_020868542.1-235869-15	0.395102	0.000897801	NA	NA	0.046225	1.92524e-05	NA	NA	1	0.000306286	NA	NA	1.48009	0.000728222	NA	NA
NW_020868542.1-502640-15	5.58417	NA	0.0950334	NA	0.00346021	NA	2.0457e-05	NA	0.253613	NA	0.0281792	NA	0.769418	NA	0.0395401	NA
NW_020868542.1-580639-7	NA	0	NA	NA	NA	3.364e-05	NA	NA	NA	0.0234396	NA	NA	NA	0.00591361	NA	NA
NW_020868542.1-666982-3	NA	0	NA	NA	NA	0	NA	NA	NA	0.000144	0.051984	NA	NA	0.00120404	1.36923	NA
NW_020868542.1-681715-6	NA	0.210136	0.00357616	NA	NA	0.550332	0.0395952	NA	NA	0.0539276	0.00440112	NA	NA	0.37328	0.0209417	NA
NW_020868545.1-64044-2	NA	0.211033	NA	0.000289243	NA	0.85482	NA	0.00254076	NA	0.127108	NA	0.000162295	NA	1.11001	NA	0.00184771
NW_020868545.1-79164-24	NA	3.3531e-05	NA	0.00101503	NA	0.0103441	NA	0.113227	NA	2.08394e-05	NA	0.000225064	NA	7.2717e-05	NA	0.000977474
NW_020868546.1-23499-26	NA	0.00113508	NA	0.047985	NA	0.00452227	NA	0.259078	NA	0.00129589	NA	0.0139955	NA	0.00221814	NA	0.0530247
NW_020868547.1-188586-5	1	0.00189352	NA	NA	0.245025	0.00185274	NA	NA	0.277369	0.00192492	NA	NA	0.243151	0.00220787	NA	NA
NW_020868547.1-354426-25	0.132033	NA	0.000156671	NA	0.133624	NA	0.000789994	NA	0.120983	NA	0.000154475	NA	0.227568	NA	0.000378806	NA
NW_020868547.1-355494-23	NA	NA	NA	0	NA	NA	NA	0	NA	0.905626	NA	0.00269177	NA	4.82253e-05	NA	4.24075e-08
NW_020868547.1-393078-22	NA	NA	0.00025921	NA	NA	NA	2.116e-05	NA	NA	NA	0	NA	NA	NA	3.844e-05	NA
NW_020868547.1-516925-25	NA	0.000186911	NA	0.00130621	NA	0.0186783	NA	0.0282882	NA	0.0586713	NA	0.0237617	NA	0.000653546	NA	0.000511479
NW_020868548.1-49236-8	NA	NA	0	NA	NA	NA	0	NA	NA	NA	0	NA	NA	NA	0.000383214	1
NW_020868548.1-78810-23	0.031684	NA	NA	0.00581951	0.288024	NA	NA	0.0965675	0.0449848	NA	NA	0.014495	0.0197584	NA	NA	0.00508207
NW_020868548.1-115571-6	NA	NA	0.117685	0.0174129	NA	NA	0.25021	0.0244359	NA	NA	0.050625	0.000941374	NA	NA	0.123884	0.00325583
NW_020868548.1-132997-12	0.00172686	NA	0.139876	NA	7.09141e-05	NA	0.0256	NA	2.68186e-07	NA	0.00021004	NA	1.48083e-05	NA	0.00923596	NA
NW_020868548.1-394502-26	NA	0.703504	0.00488227	NA	NA	0.327393	0.00537734	NA	NA	0.109319	0.000700171	NA	NA	3.02979	0.0154747	NA
NW_020868548.1-591314-3	0.12912	NA	NA	0.023716	0.733878	NA	NA	0.134794	0.3969	NA	NA	0.0441	0.412076	NA	NA	0.0481253
NW_020868549.1-349866-25	NA	0	NA	NA	NA	0	NA	NA	0.0490875	1.4159e-05	NA	NA	1.79674	0.000161787	NA	NA
NW_020868549.1-540167-23	NA	0	NA	NA	NA	0	NA	NA	NA	0.000306286	NA	1	NA	9.40264e-05	NA	0.0943654
NW_020868549.1-569748-1	NA	0	NA	NA	NA	0	NA	NA	NA	0.00257199	NA	1.35831	NA	9.03695e-05	NA	0.183673
NW_020868551.1-73856-13	NA	NA	0	NA	NA	NA	0	NA	1.25324	NA	0.00200935	NA	1.43568	NA	0.00170358	NA
NW_020868553.1-100893-23	0.00019321	NA	NA	NA	0	NA	NA	NA	0.000134565	NA	NA	0.10539	4.26489e-05	NA	NA	0.1024
NW_020868553.1-105351-24	NA	NA	0	NA	NA	NA	0	NA	NA	NA	7.84e-06	NA	NA	NA	0	NA
NW_020868553.1-106959-24	NA	0.315844	0.00389931	NA	NA	0.734694	0.00606655	NA	NA	0.0908114	0.00046382	NA	NA	0.335826	0.00289063	NA
NW_020868553.1-264510-6	NA	NA	NA	0	NA	NA	NA	0	NA	0.505252	NA	0.000745863	NA	1.72266	NA	0.000777289
NW_020868555.1-40686-3	0.0109984	NA	5.80845	NA	0.0172954	NA	4.98992	NA	0.00131738	NA	0.961169	NA	0.00124619	NA	1.20155	NA
NW_020868555.1-142940-2	NA	NA	NA	0.00013924	NA	NA	NA	0	NA	0.899934	NA	0.0013285	NA	0.0149	NA	7.05745e-06
NW_020868555.1-154519-13	NA	2.6752e-07	NA	0.000225451	NA	8.13981e-05	NA	0.0593885	NA	0.00194295	NA	0.653689	NA	7.10729e-05	NA	0.0426971
NW_020868556.1-257496-25	NA	NA	NA	0	NA	NA	NA	0	NA	NA	NA	0	NA	1	NA	0.000110445
NW_020868556.1-373139-15	0.002315	NA	1.60659e-05	NA	0.254478	NA	0.0061561	NA	0.343875	NA	0.0280642	NA	0.0990334	NA	0.00635356	NA
NW_020868556.1-388992-27	0.016154	NA	NA	3.05878e-05	0.0016	NA	NA	0.000130264	4.14716	NA	NA	0.00158925	0.619108	NA	NA	0.000357324
NW_020868556.1-419055-12	0.269428	NA	NA	0.00458522	0.172924	NA	NA	0.00270133	0.0745887	NA	NA	0.000440973	0.630822	NA	NA	0.00675872
NW_020868556.1-421756-14	NA	NA	0.0100486	0.0133768	NA	NA	0.0155515	0.0235526	NA	NA	0.00909322	0.0019534	NA	NA	0.000210385	6.97512e-05
NW_020868557.1-30616-24	NA	0	NA	NA	NA	0	NA	NA	NA	0.000855874	NA	0.210069	NA	1.88762e-05	NA	0.0159078
NW_020868557.1-135369-7	0.00755591	NA	NA	0.248802	0.00971119	NA	NA	16.3379	0.000691529	NA	NA	1.28178	0.0259082	NA	NA	154.109
NW_020868557.1-235526-9	NA	0	NA	NA	NA	0	NA	NA	1.05898	0.000324352	NA	NA	123.255	0.0120729	NA	NA
NW_020868557.1-264885-9	NA	0.000262492	NA	6.56034e-05	NA	0.0705173	NA	0.0151485	NA	0.000249255	NA	5.35448e-05	NA	0.0178951	NA	0.00514761
NW_020868557.1-322899-3	NA	0	NA	NA	NA	0	NA	NA	NA	6.29241e-05	NA	0.218151	NA	9.39553e-05	NA	1
NW_020868557.1-408576-27	NA	0	NA	NA	NA	0	NA	NA	NA	0	NA	NA	NA	3.31497e-05	NA	0.3249
NW_020868557.1-453836-22	NA	NA	NA	0	NA	NA	NA	0	1	NA	NA	0.00160333	3.53509	NA	NA	0.00173931
NW_020868557.1-521487-23	NA	0	NA	NA	NA	7.29e-06	NA	NA	NA	0	NA	NA	NA	0.000201876	NA	0.410308
NW_020868557.1-608539-15	0.00705318	0.000282263	NA	NA	0.64467	0.0112529	NA	NA	0.357604	0.000990593	NA	NA	0.00355248	2.36925e-05	NA	NA
NW_020868557.1-731921-25	1.19e-06	NA	0.000144115	NA	0.0274487	NA	4.28563	NA	2.59196e-05	NA	0.078025	NA	6.26043e-06	NA	0.00346021	NA
NW_020868557.1-780146-16	0	NA	NA	NA	8.1e-05	NA	NA	NA	0	NA	NA	NA	0	NA	NA	NA
NW_020868557.1-781908-27	NA	0.359856	NA	0.0144012	NA	0.0151782	NA	0.00030976	NA	0.0105092	NA	0.00013977	NA	0.000682605	NA	2.23077e-05
NW_020868560.1-19964-22	NA	NA	NA	0	NA	NA	NA	0	NA	0.000207029	NA	7.17576e-07	NA	0.0313918	NA	3.72495e-05
NW_020868560.1-119374-23	0.00185916	NA	0.129224	NA	4.33826e-05	NA	0.00179333	NA	0.00191394	NA	0.112463	NA	0.00583216	NA	0.365152	NA
NW_020868561.1-60137-14	NA	0	NA	NA	NA	0	NA	NA	NA	0.000383194	NA	0.300113	NA	0.000416493	NA	1
NW_020868561.1-111283-24	NA	0.0148475	NA	1.032	NA	0.00825502	NA	0.404496	NA	0.000227395	NA	0.0765052	NA	0.00783963	NA	1.0833
NW_020868561.1-133068-4	2.6752e-07	NA	NA	0.0682574	0.000339888	NA	NA	0.266196	8.6114e-05	NA	NA	0.0289724	9.2814e-06	NA	NA	0.00363501
NW_020868562.1-179597-21	NA	NA	NA	0	NA	NA	NA	8.281e-05	0.327756	NA	NA	0.000569021	4.06906	NA	NA	0.00532109
NW_020868562.1-179773-26	NA	0.00889249	NA	NA	0.0245727	3.62747e-05	NA	NA	0.000242874	3.89407e-07	NA	NA	1.56814	0.0033853	NA	NA
NW_020868563.1-29383-12	0.00976222	0.000553359	NA	NA	0.459275	0.0274332	NA	NA	0.636979	0.021221	NA	NA	0.0139335	0.00116769	NA	NA
NW_020868563.1-91295-16	NA	0.00457924	NA	0.164737	NA	3.62487e-06	NA	0.000251953	NA	0.000576	NA	0.018496	NA	0.0188257	NA	0.677252
NW_020868563.1-235115-13	0.0637058	NA	NA	0.00707842	0.00665745	NA	NA	0.000809953	0.00165642	NA	NA	0.000639884	3.01199e-05	NA	NA	8.44534e-06
NW_020868563.1-332511-5	0.3011	NA	0.00153787	NA	0.066049	NA	0.00081542	NA	0.075275	NA	0.000293899	NA	0.269211	NA	0.00186831	NA
NW_020868563.1-383891-13	NA	NA	NA	0	NA	NA	NA	0	NA	2.39794	NA	0.0408089	NA	0.0515262	NA	0.000605481
NW_020868563.1-384087-26	0.00126025	NA	NA	NA	0.00361251	NA	2.08081	NA	1.66088e-05	NA	0.0467495	NA	1.42778e-05	NA	0.0316429	NA
NW_020868564.1-69132-15	0.454771	NA	NA	0.00454671	0.00681179	NA	NA	9.21669e-05	0.269573	NA	NA	0.00785367	0.0279662	NA	NA	0.000839864
NW_020868564.1-180343-4	NA	0.00375363	NA	0.158682	NA	0.00175468	NA	0.142129	NA	0.000501476	NA	0.098184	NA	5.54819e-06	NA	0.00111111
NW_020868564.1-217883-12	0.0608945	NA	0.150358	NA	0.034103	NA	0.193838	NA	0.000513954	NA	0.000440741	NA	0.0143691	NA	0.0172864	NA
NW_020868566.1-149498-16	0.0127369	NA	NA	0.00956796	0.00506032	NA	NA	0.00680714	0.0411234	NA	NA	0.0221194	0.050712	NA	NA	0.0466553
NW_020868566.1-154409-27	NA	0.0304635	NA	0.0405533	NA	0.00998662	NA	0.00659402	NA	0.0329276	NA	0.0523513	NA	0.0465549	NA	0.0360564
NW_020868566.1-239417-4	NA	NA	NA	0	NA	NA	NA	0	0.103291	NA	NA	0.000993146	0.013456	NA	NA	3.72742e-05
NW_020868566.1-450006-15	NA	NA	NA	0.00062001	NA	NA	0.105186	0.000155278	NA	NA	0.12217	0.000782477	NA	NA	0.0183045	5.28647e-05
NW_020868567.1-182225-14	NA	NA	0.349324	0.00502576	NA	NA	1.34582	0.0119756	NA	NA	0.003844	1.06482e-05	NA	NA	0.154395	0.000394222
NW_020868567.1-190010-6	2.78328e-05	0.0234559	NA	NA	0.0210239	7.07334	NA	NA	6.86555e-07	0.000537702	NA	NA	0.00210674	1.26562	NA	NA
NW_020868567.1-218159-9	0.00271254	NA	NA	0.0778099	0.00132216	NA	NA	0.033038	7.98952e-05	NA	NA	0.00158606	0.00203202	NA	NA	0.0426312
NW_020868567.1-222566-13	0.0768964	NA	NA	0.274247	0.0296758	NA	NA	0.267082	0.0311184	NA	NA	0.181009	0.0196887	NA	NA	0.207948
NW_020868567.1-225293-5	0.123078	0.000628621	NA	NA	0.364816	0.00101057	NA	NA	0.01133	1.5529e-05	NA	NA	0.2401	0.000978225	NA	NA
NW_020868567.1-236208-23	NA	NA	0	NA	NA	NA	0	NA	NA	0.174195	0.00237341	NA	NA	0.0144235	0.000113865	NA
NW_020868568.1-127350-4	NA	NA	NA	0	NA	NA	NA	9.61e-06	NA	0.380401	NA	0.000109724	NA	1	NA	9.00449e-05
NW_020868568.1-269109-13	NA	0	NA	NA	NA	0	NA	NA	0.0671782	0.000199672	NA	NA	0.000976562	8.58752e-07	NA	NA
NW_020868568.1-274244-13	3.43934	NA	NA	0.00551439	0.0173324	NA	NA	0.00010247	0.0012986	NA	NA	1.54092e-06	0.101683	NA	NA	0.00016926
NW_020868568.1-296283-13	NA	0	NA	NA	NA	0	NA	NA	NA	0.00056644	NA	NA	NA	2.70383e-05	NA	0.0705566
NW_020868568.1-339777-26	NA	0.033856	NA	0.033856	NA	0.0888238	NA	0.0383729	NA	0.618021	NA	0.0311317	NA	0.564999	NA	0.0565909
NW_020868568.1-369791-15	0.144922	NA	0.00402842	NA	0.00291508	NA	0.000357249	NA	0.0146633	NA	0.00825001	NA	0.122268	NA	0.0344955	NA
NW_020868568.1-480076-22	NA	NA	0	NA	NA	NA	0	NA	NA	NA	0	NA	NA	NA	0	NA
NW_020868568.1-626134-14	NA	1.3731	0.0324806	NA	NA	0.00760384	0.00015518	NA	NA	1.32227	0.0399624	NA	NA	1.09304	0.0303835	NA
NW_020868568.1-692659-8	NA	NA	0	NA	NA	NA	0	NA	1	NA	0.000288444	NA	0.165039	NA	0.000145129	NA
NW_020868569.1-32436-13	0.145924	NA	0.00180153	NA	0.049049	NA	0.000652339	NA	0.273778	NA	0.00139833	NA	0.19226	NA	0.000720879	NA
NW_020868569.1-260619-26	NA	0.000303073	NA	0.0178086	NA	0.00993486	NA	0.635974	NA	0.00800111	NA	0.0540755	NA	0.00134488	NA	0.0174279
NW_020868569.1-384985-9	NA	0.000528307	NA	0.329506	NA	0.00133976	NA	3.49612	NA	0.00080077	NA	0.196544	NA	0.000260038	NA	0.228989
NW_020868569.1-522897-5	NA	0.0233742	NA	0.584074	NA	0.00408138	NA	0.199988	NA	0.00172066	NA	1.2554	NA	0.00442006	NA	0.451883
NW_020868570.1-61730-27	0.121128	0.030273	NA	NA	0.0528947	0.0146487	NA	NA	0.00108003	0.000348008	NA	NA	8.83141e-06	2.27153e-06	NA	NA
NW_020868570.1-246956-26	NA	0.000590628	NA	0.0410526	NA	0.000587143	NA	0.0518249	NA	3.49209e-05	NA	0.0039244	NA	0.00122927	NA	0.155715
NW_020868570.1-278666-9	0	NA	NA	NA	0	NA	NA	NA	0	NA	NA	NA	0	NA	NA	NA
NW_020868571.1-154640-2	0	NA	NA	NA	0	NA	NA	NA	0	NA	NA	NA	0	NA	NA	NA
NW_020868571.1-168761-9	NA	0.00847764	NA	1.43396	NA	0.0073018	NA	5.32743	NA	0.00184944	NA	0.57658	NA	8.52114e-06	NA	0.00470973
NW_020868571.1-168934-22	NA	2.30051e-06	NA	8.27603e-05	NA	0.000553818	NA	0.0416413	NA	0.000871335	NA	0.68242	NA	8.13691e-05	NA	0.0217013
NW_020868571.1-215730-1	NA	NA	0.0239177	0.000664847	NA	NA	0.199638	0.00265513	NA	NA	0.0511153	6.52656e-05	NA	NA	0.646672	0.0024247
NW_020868571.1-267132-14	NA	0.00025378	NA	0.213872	NA	0.000179381	NA	0.0351211	NA	3.46706e-06	NA	0.00292184	NA	1.39954e-05	NA	0.00911848
NW_020868571.1-415897-12	NA	0.0305748	NA	0.191119	NA	0.000787085	NA	0.00646948	NA	0.000174525	NA	0.000918274	NA	0.00300224	NA	0.0317091
NW_020868571.1-607227-16	NA	0.0127126	NA	0.22043	NA	0.00509293	NA	0.0665435	NA	0.00361365	NA	0.194334	NA	0.00742475	NA	0.302744
NW_020868571.1-672126-26	NA	0.0476934	NA	1.44375	NA	0.0175324	NA	0.580107	NA	0.0159758	NA	1.79535	NA	0.000260947	NA	0.0266778
NW_020868571.1-738727-15	NA	0.00249304	0.488113	NA	NA	0.00271665	0.459509	NA	NA	3.029e-05	0.0205186	NA	NA	0.000180566	0.104006	NA
NW_020868571.1-823714-12	NA	0.037947	NA	NA	NA	0.000155516	NA	0.316082	NA	0.00245935	NA	5.9049	NA	4.03868e-05	NA	0.064566
NW_020868571.1-824730-24	0	NA	NA	NA	3.844e-05	NA	NA	NA	0.000315311	0.213594	NA	NA	0.0016507	3.80632	NA	NA
NW_020868571.1-830088-13	NA	NA	NA	0	NA	NA	NA	0	0.120644	NA	NA	0.00173572	0.0162693	NA	NA	6.34978e-05
NW_020868571.1-952523-15	NA	NA	0.000371965	0.0728272	NA	NA	1.16822e-05	0.00914934	NA	NA	0.000133067	0.00924902	NA	NA	0.000420255	0.0263122
NW_020868571.1-1122189-25	NA	0.00670727	NA	0.966476	NA	0.00101359	NA	0.270328	NA	0.000369822	NA	0.115296	NA	6.77118e-05	NA	0.0224137
NW_020868572.1-176060-9	6.76e-06	NA	NA	NA	0	NA	NA	NA	0.000188924	0.0228797	NA	NA	0.0014376	0.207149	NA	NA
NW_020868572.1-228137-26	NA	0.000396441	NA	0.289245	NA	0.0020443	NA	0.589802	NA	0.000107832	NA	0.073046	NA	0.000792414	NA	0.367061
NW_020868572.1-270700-24	NA	0	NA	NA	NA	0	NA	NA	0.948661	0.00658364	NA	NA	0.977571	0.00308642	NA	NA
NW_020868572.1-285883-21	0.00291309	1.48786e-05	NA	NA	0.64577	0.00329828	NA	NA	0.657414	0.000780089	NA	NA	0.348889	0.00378218	NA	NA
NW_020868573.1-93441-6	3.49739	NA	0.00560746	NA	0.066287	NA	0.000212622	NA	0.000783749	NA	7.5358e-06	NA	0.291104	NA	0.00210667	NA
NW_020868573.1-127199-27	NA	0.00207025	NA	NA	NA	0.00379919	NA	7.72174	NA	0	NA	NA	NA	0.000152539	NA	1
NW_020868573.1-463312-24	0.0233856	NA	0.000119442	NA	0.0168819	NA	0.000150222	NA	0.406637	NA	0.000519207	NA	0.0875677	NA	0.000341771	NA
NW_020868573.1-529857-2	NA	NA	0	NA	NA	3.12408	0.00428188	NA	NA	0.000135208	4.14123e-08	NA	NA	0.519969	0.00047708	NA
NW_020868573.1-552629-2	NA	0.000804569	0.00608248	NA	NA	0.00148258	0.0270505	NA	NA	0.00107679	0.0748439	NA	NA	0.00136984	0.0585151	NA
NW_020868573.1-678841-21	NA	NA	NA	0.001849	NA	0.606392	NA	0.000831123	NA	2.02484	NA	0.00277526	NA	0.29407	NA	0.0019055
NW_020868573.1-721757-4	NA	NA	NA	0	NA	1.33184	NA	0.00196609	NA	1.06362	NA	0.0110767	NA	2.88275e-05	NA	1.86796e-07
NW_020868574.1-22304-21	3.28765	NA	NA	0.00984347	9.7969	NA	NA	0.00408034	3.10522	NA	NA	0.0011032	0.0128159	NA	NA	1.47102e-06
NW_020868574.1-55458-15	1	NA	NA	0.00227233	0.0101043	NA	NA	3.78859e-05	0.009025	NA	NA	3.75885e-06	8.46852e-05	NA	NA	9.61679e-08
NW_020868574.1-138374-8	NA	NA	4.46073	0.0061139	NA	NA	0.5713	0.000915983	NA	NA	0.04507	0.000401051	NA	NA	0.118336	0.000525938
NW_020868575.1-32916-9	NA	NA	0	NA	NA	NA	0	NA	NA	0.291309	0.0019677	NA	NA	0.256675	0.000393954	NA
NW_020868575.1-103912-5	NA	0	NA	NA	NA	6.724e-05	NA	NA	NA	0.00247738	NA	0.833495	NA	0.000956531	NA	1
NW_020868576.1-19981-24	NA	NA	0.0529993	0.000100355	NA	NA	0.422387	0.00158374	NA	NA	10.8366	0.00384994	NA	NA	0.357651	0.000356366
NW_020868576.1-30498-12	0.120747	NA	NA	0.00205492	0.251869	NA	NA	0.000807895	NA	NA	NA	0.00265225	0.0256	NA	NA	2.44872e-05
NW_020868577.1-218605-5	1.7618	NA	0.00209055	NA	2.00079	NA	0.00255467	NA	NA	NA	7.744e-05	NA	0.0194479	NA	1.78438e-05	NA
NW_020868577.1-378332-26	NA	0.00751409	0.52228	NA	NA	2.54857e-05	0.00463978	NA	NA	0.000248464	0.18128	NA	NA	0.000503354	0.265831	NA
NW_020868577.1-384341-8	NA	0	NA	NA	NA	0	NA	NA	0.0441353	6.0492e-05	NA	NA	0.5776	0.000240566	NA	NA
NW_020868577.1-508905-24	NA	NA	NA	0	NA	NA	NA	0	NA	0.339433	NA	0.000433399	NA	1	NA	0.000383214
NW_020868577.1-583005-25	NA	NA	0	NA	NA	NA	0	NA	NA	NA	0	NA	NA	NA	0	NA
NW_020868577.1-622841-21	0.0023328	NA	0.014582	NA	0.00103118	NA	0.00599819	NA	9.08543e-07	NA	2.47827e-05	NA	0.00018225	NA	0.002916	NA
NW_020868578.1-21688-23	NA	0.00018225	NA	NA	NA	0.00109435	NA	0.798445	NA	0.000813751	NA	0.293764	NA	0.000494033	NA	0.260908
NW_020868578.1-145350-1	NA	NA	NA	0.00014884	NA	NA	NA	0	NA	NA	0.432585	0.0073619	NA	NA	0.393864	0.00357638
NW_020868578.1-204261-2	NA	NA	NA	0	NA	NA	NA	0	NA	NA	NA	0	NA	1	NA	0.000121443
NW_020868578.1-259496-15	0.0743802	0.000119256	NA	NA	0.0141417	2.08763e-05	NA	NA	NA	0.00237169	NA	NA	0.662149	0.000287156	NA	NA
NW_020868578.1-328611-8	NA	NA	2.209e-05	NA	NA	NA	3.025e-05	NA	NA	NA	0	NA	NA	NA	4e-06	NA
NW_020868579.1-72108-1	NA	NA	0	NA	NA	NA	0	NA	NA	4.23594	0.00129741	NA	NA	1.72266	0.000161853	NA
NW_020868580.1-24725-3	NA	0.00295038	NA	0.205071	NA	0.00483702	NA	0.336205	NA	0.00121416	NA	0.0705255	NA	0.000842704	NA	0.0577247
NW_020868581.1-143918-16	NA	0.244087	NA	0.00678495	NA	0.505716	NA	0.00450006	NA	0.172225	NA	0.00369834	NA	0.0464363	NA	0.00104418
NW_020868581.1-174723-23	NA	0.00480966	0.813533	NA	NA	0.00583057	0.910337	NA	NA	0.00175988	5.29771	NA	NA	0.000245994	0.088804	NA
NW_020868581.1-337721-1	NA	3.23137e-05	NA	9.63792e-05	NA	0.00111453	NA	0.003844	NA	0.00220274	NA	0.0198246	NA	0.000510815	NA	0.00341814
NW_020868581.1-431939-4	0.00238492	NA	0.140138	NA	9.83756e-07	NA	9.44633e-05	NA	0.000935879	NA	0.682822	NA	0.000519644	NA	0.175202	NA
NW_020868581.1-470898-14	0.00315918	2.30495	NA	NA	0.00142892	0.2231	NA	NA	0.0254654	0.207793	NA	NA	0.00895419	0.147093	NA	NA
NW_020868581.1-513538-21	NA	0.020413	NA	0.617931	NA	0.137233	NA	1.9074	NA	0.012573	NA	0.169008	NA	0.000824793	NA	0.00632544
NW_020868581.1-515766-21	NA	0.00251252	NA	0.0402002	NA	0.00198322	NA	0.021433	NA	0.009079	NA	0.226866	NA	0.0037295	NA	0.0891539
NW_020868581.1-550227-25	0.339579	NA	NA	0.000642998	0.305654	NA	NA	0.00114605	0.00608238	NA	NA	2.28059e-05	1	NA	NA	0.00124636
NW_020868581.1-570373-14	NA	0.00100489	NA	NA	NA	0	NA	NA	NA	0.00053361	NA	NA	NA	0.000324	NA	NA
NW_020868581.1-749662-13	NA	0	NA	NA	NA	0	NA	NA	NA	0.00230001	NA	6.92366	NA	0.000301847	NA	2.9584
NW_020868581.1-763266-5	0.000524731	NA	0.00017593	NA	3.00166e-05	NA	1.15955e-05	NA	0.00844966	NA	0.006471	NA	0.0157115	NA	0.00923772	NA
NW_020868581.1-957542-16	NA	NA	0.00051529	NA	NA	NA	0	NA	NA	NA	0	NA	NA	NA	0	NA
NW_020868581.1-974586-6	0.151598	NA	NA	0.000111886	0.110682	NA	NA	0.00147204	0.0908717	NA	NA	0.000116028	0.112037	NA	NA	0.00126931
NW_020868581.1-1051783-12	1.6291e-05	NA	0.00197294	NA	0.0123056	NA	1.77316	NA	0.000983535	NA	2.96071	NA	0.000774826	NA	0.428255	NA
NW_020868581.1-1107792-21	NA	NA	NA	0	NA	NA	NA	0	NA	0.00628907	NA	1.86929e-05	NA	1.5625	NA	0.001374
NW_020868581.1-1159564-2	NA	0.49922	0.0431986	NA	NA	0.00341056	6.96033e-05	NA	NA	1	0.000416493	NA	NA	0.0109379	6.15876e-05	NA
NW_020868582.1-120551-6	NA	NA	NA	0	NA	NA	NA	0	0.201692	NA	NA	2.00232e-05	0.140625	NA	NA	1.32125e-05
NW_020868582.1-297373-6	0.000963073	NA	0.811622	NA	0.000396905	NA	0.0671347	NA	0.000519207	NA	0.406637	NA	0.000218429	NA	0.131221	NA
NW_020868582.1-300885-2	NA	NA	0.00065536	NA	NA	NA	0.00194481	NA	NA	NA	0.00156805	0.189899	NA	NA	0.00156254	0.593658
NW_020868582.1-326250-2	0.0489686	NA	0.000289505	NA	4.21168	NA	0.0135094	NA	0.62282	NA	0.000919418	NA	1.02728e-05	NA	1.06545e-08	NA
NW_020868582.1-521134-3	0.000254019	NA	NA	0.0429662	0.00108445	NA	NA	0.312875	0.00107234	NA	NA	0.241277	0.00122365	NA	NA	0.251536
NW_020868582.1-695904-1	NA	6.92279e-05	NA	0.0431776	NA	0.00310595	NA	8.74241	NA	0.000648033	NA	0.117977	NA	0.00207215	NA	1.19356
NW_020868582.1-816636-9	NA	0.020736	NA	NA	NA	0.000559714	NA	0.0616409	NA	0.00214966	NA	4.76415	NA	0.00112839	NA	0.52269
NW_020868585.1-111078-25	NA	0.00060516	NA	NA	0.119263	0.000141518	NA	NA	NA	0.00106929	NA	NA	0.811876	0.000311122	NA	NA
NW_020868585.1-119464-5	0.00291309	1.48786e-05	NA	NA	0.06496	0.000331784	NA	NA	0.012544	3.47479e-05	NA	NA	0.0760422	0.000379707	NA	NA
NW_020868586.1-35147-14	NA	0.0883439	NA	0.00150347	NA	0.886389	NA	0.00615148	NA	16	NA	0.00666389	NA	0.0305592	NA	9.64827e-05
NW_020868586.1-119576-7	0.0283207	NA	0.126253	NA	0.0104627	NA	0.0302294	NA	0.010916	NA	0.0486632	NA	0.00107963	NA	0.00554808	NA
NW_020868588.1-138395-6	0.0010367	NA	0.000583281	NA	0.020315	NA	0.0354068	NA	0.0001	NA	0.0001	NA	0.0226356	NA	0.0244818	NA
NW_020868589.1-29939-14	NA	7.921e-05	NA	NA	NA	0	NA	NA	NA	4.18464e-05	NA	0.00314641	NA	0.00103639	NA	0.26554
NW_020868589.1-35202-27	0.340777	NA	NA	0.0253514	0.133649	NA	NA	0.00798305	0.245188	NA	NA	0.00326094	0.116298	NA	NA	0.00204185
NW_020868589.1-43953-15	NA	0	NA	NA	NA	0	NA	NA	NA	0.000645517	0.470973	NA	NA	2.81779e-05	0.064975	NA
NW_020868589.1-129247-3	0.000482464	NA	0.0944618	NA	5.95145e-05	NA	0.0116523	NA	2.36381e-05	NA	0.0199208	NA	4.05438e-07	NA	0.000108131	NA
NW_020868589.1-150649-4	NA	0.00147836	NA	0.650593	NA	2.03844e-05	NA	0.00816062	NA	0.00133925	NA	0.328711	NA	0.000638841	NA	0.268614
NW_020868589.1-150969-13	NA	0.00393634	0.231299	NA	NA	0.00123247	0.208468	NA	NA	0.00187768	0.270562	NA	NA	0.00375092	0.35009	NA
NW_020868589.1-298614-24	0.00464949	0.140747	NA	NA	0.0281928	1.06384	NA	NA	0.00862738	0.215581	NA	NA	0.00210714	0.0801763	NA	NA
NW_020868590.1-48879-8	NA	1.00007e-05	NA	7.11353e-05	NA	0.00244527	NA	0.00591716	NA	0.0267963	NA	0.0318798	NA	0.00879932	NA	0.0156396
NW_020868590.1-199826-5	NA	0.350852	NA	0.0115902	NA	0.545594	NA	0.0200017	NA	0.406302	NA	0.0103959	NA	0.15502	NA	0.00331037
NW_020868590.1-214310-15	NA	9.8008e-07	NA	9.80296e-05	NA	9.8003e-06	NA	0.00517572	NA	0.00160333	NA	1	NA	0.000278296	NA	0.212814
NW_020868590.1-214641-1	NA	0.000512052	NA	0.0250906	NA	0.0132978	NA	0.9828	NA	0.0177778	NA	4	NA	0.00296054	NA	0.552646
NW_020868590.1-253376-14	NA	0.00951196	NA	6.60123e-05	NA	0.701064	NA	0.0169595	NA	0.339878	NA	0.0099019	NA	0.231226	NA	0.00707726
NW_020868590.1-319949-25	NA	4.096e-05	NA	NA	NA	0	NA	NA	NA	0	NA	NA	NA	0.00024037	NA	0.601416
NW_020868590.1-377786-26	NA	0	NA	NA	NA	0	NA	NA	0.209737	0.000267799	NA	NA	1.20714	0.00193545	NA	NA
NW_020868591.1-237275-2	NA	0	NA	NA	NA	0	NA	NA	NA	0.00515646	NA	1.26562	NA	0.00159489	NA	0.377923
NW_020868591.1-280239-8	NA	0	NA	NA	NA	0	NA	NA	NA	0	NA	NA	NA	0.00279196	NA	26.2908
NW_020868593.1-163888-25	0.00291046	NA	NA	0.000574947	0.285156	NA	NA	0.0523756	0.0233008	NA	NA	0.00549594	0.00097872	NA	NA	0.000136213
NW_020868593.1-179922-6	NA	0.00591206	1	NA	NA	0.00888262	1.27993	NA	NA	0.000416493	1	NA	NA	0.00237829	1	NA
NW_020868594.1-79971-16	NA	0.357123	NA	0.000423763	NA	2.84275	NA	0.000870694	NA	0.36	NA	0.000127898	NA	0.205424	NA	0.000388974
NW_020868594.1-88584-12	NA	0.785979	NA	0.00464676	NA	0.250968	NA	0.000745947	NA	NA	NA	0	NA	0.0182167	NA	2.06868e-05
NW_020868594.1-132786-15	NA	NA	0.013225	0.000163272	NA	NA	0.00118906	6.07314e-06	NA	NA	0.0115083	0.000272229	NA	NA	0.00884347	5.89797e-05
NW_020868594.1-182714-13	0	NA	NA	NA	0	NA	NA	NA	0.00121833	0.409897	NA	NA	0.00084132	0.215561	NA	NA
NW_020868594.1-236354-16	0.247557	NA	NA	0.00688139	0.397218	NA	NA	0.00571481	0.000116733	NA	NA	2.30383e-05	0.153589	NA	NA	0.0022844
NW_020868594.1-319080-5	NA	18.8413	NA	0.0428137	NA	0.309136	NA	0.00381649	NA	29.8687	NA	0.0565569	NA	2.496	NA	0.0186179
NW_020868594.1-498125-1	NA	NA	NA	0	NA	NA	NA	0	NA	NA	NA	0	NA	0.000976563	NA	3.74233e-07
NW_020868595.1-147972-13	NA	10.4128	NA	0.0142719	NA	0.326058	NA	0.00179099	NA	0.535595	NA	0.000177923	NA	0.080656	NA	0.000223424
NW_020868595.1-148086-9	NA	0.634686	0.0359764	NA	NA	0.0265224	0.000702866	NA	NA	0.226757	0.000948582	NA	NA	0.0473541	0.000353219	NA
[truncated: 27,783 more rows]
