# Supplementary material for: High accuracy of pooled DNA genotyping by 2b-RAD sequencing in the Pacific white shrimp, Litopenaeus vannamei
Source: PLoS One. 2020 Jul 30;15(7):e0236343. doi: 10.1371/journal.pone.0236343 (PMC7392308; doi:10.1371/journal.pone.0236343)
Supplement: S3 Table — (XLSX) [file pone.0236343.s003.xlsx]

## Sheet: Genotyping information
Site name	Allele frequency of A in corresponding parents in Pool1	Allele frequency of C in corresponding parents in Pool1	Allele frequency of G in corresponding parents in Pool1	Allele frequency of T in corresponding parents in Pool1	Allele frequency of A in Pool 1	Allele frequency of C in Pool 1	Allele frequency of G in Pool 1	Allele frequency of T in Pool 1	Allele frequency of A in corresponding parents in Pool2	Allele frequency of C in corresponding parents in Pool2	Allele frequency of G in corresponding parents in Pool2	Allele frequency of T in corresponding parents in Pool2	Allele frequency of A in Pool 2	Allele frequency of C in Pool 2	Allele frequency of G in Pool 2	Allele frequency of T in Pool 2	Allele frequency of A in corresponding parents in Pool3	Allele frequency of C in corresponding parents in Pool3	Allele frequency of G in corresponding parents in Pool3	Allele frequency of T in corresponding parents in Pool3	Allele frequency of A in Pool 3	Allele frequency of C in Pool 3	Allele frequency of G in Pool 3	Allele frequency of T in Pool 3	Allele frequency of A in corresponding parents in Pool4	Allele frequency of C in corresponding parents in Pool4	Allele frequency of G in corresponding parents in Pool4	Allele frequency of T in corresponding parents in Pool4	Allele frequency of A in Pool 4	Allele frequency of C in Pool 4	Allele frequency of G in Pool 4	Allele frequency of T in Pool 4
NW_020868286.1-37616-2	0	0	0	100	0	0	0	100	0	0	0	100	0	0	0	100	0	0	0	100	0	1.53	0	98.47	0	0.76	0	99.24	0	2.25	0	97.75
NW_020868287.1-86638-14	0	50	50	0	0	52.31	47.69	0	0	50	50	0	0	60.89	39.11	0	0	50	50	0	0	56.43	43.57	0	0	50	50	0	0	31.25	68.75	0
NW_020868287.1-102114-4	0	83.33	0	16.67	0	80.98	0	19.02	0	83.33	0	16.67	0	74.23	0	25.77	0	85.71	0	14.29	0	78.04	0	21.96	0	87.7	0	12.3	0	84.33	0	15.67
NW_020868287.1-135204-3	100	0	0	0	100	0	0	0	100	0	0	0	100	0	0	0	100	0	0	0	99.04	0	0	0.96	98.37	0	0	1.63	99.59	0	0	0.41
NW_020868289.1-118687-22	0	100	0	0	0	92.03	7.97	0	0	100	0	0	0	86.87	13.13	0	0	95	5	0	0	89.95	10.05	0	0	95	5	0	0	88.32	11.68	0
NW_020868289.1-144245-25	0	100	0	0	0	100	0	0	0	100	0	0	0	100	0	0	6.25	93.75	0	0	14.29	85.71	0	0	6.06	93.94	0	0	4.24	95.76	0	0
NW_020868289.1-402645-9	0	0	100	0	0	0	100	0	0	0	100	0	0	0	100	0	0	9.09	90.91	0	0	11.32	88.68	0	0	6.77	93.23	0	0	9.3	90.7	0
NW_020868291.1-73242-16	0	0	100	0	0	0	100	0	0	0	100	0	0	0	100	0	5.56	0	94.44	0	7.72	0	92.28	0	3.42	0	96.58	0	5.44	0	94.56	0
NW_020868291.1-124978-14	0	0	100	0	17.3	0	82.7	0	0	0	100	0	31.79	0	68.21	0	21.43	0	78.57	0	25.29	0	74.71	0	18	0	82	0	21.67	0	78.33	0
NW_020868291.1-178862-5	0	87.5	12.5	0	0	100	0	0	0	87.5	12.5	0	0	100	0	0	0	77.78	22.22	0	0	99.68	0	0.32	0	82.43	17.57	0	0	100	0	0
NW_020868291.1-217852-27	10	0	90	0	2.05	0	97.95	0	10	0	90	0	4.86	0	95.14	0	10	0	90	0	2.85	0	97.15	0	8.89	0	91.11	0	6.54	0	93.46	0
NW_020868291.1-243604-21	0	100	0	0	0	84.62	0	15.38	0	100	0	0	0	73.57	0	26.43	0	100	0	0	0	90.43	0	9.57	0	100	0	0	0	91.63	0	8.37
NW_020868291.1-301556-23	0	100	0	0	0	100	0	0	0	100	0	0	0	100	0	0	0	90.91	0	9.09	0	89.39	0	10.61	0	91.5	0	8.5	0	91.6	0	8.4
NW_020868291.1-437900-23	25	75	0	0	31.5	68.5	0	0	25	75	0	0	40.66	59.34	0	0	31.25	68.75	0	0	43.39	56.61	0	0	30	70	0	0	35.71	64.12	0	0.17
NW_020868292.1-83750-13	0	0	0	100	0	3.9	0	96.1	0	0	0	100	0	1.02	0	98.98	0	0	0	100	0	0	0	100	0	0	0	100	0	0.93	0	99.07
NW_020868292.1-118063-25	0	100	0	0	18.24	81.76	0	0	0	100	0	0	28.7	71.3	0	0	0	100	0	0	9.47	90.53	0	0	0.82	99.18	0	0	15.83	84.17	0	0
NW_020868292.1-162382-3	0	100	0	0	0	100	0	0	0	100	0	0	0	100	0	0	0	95	0	5	0	100	0	0	0	95.51	0	4.49	0	97.8	0	2.2
NW_020868292.1-336902-22	0	0	0	100	0	0	0	100	0	0	0	100	0	0	0	100	4.55	0	0	95.45	3.78	0	0	96.22	5.73	0	0	94.27	3.24	0	0	96.76
NW_020868292.1-468991-27	0	0	0	100	0	4.29	0	95.71	0	0	0	100	0	3.63	0	96.37	0	0	0	100	0	0.89	0	99.11	0	0	0	100	0.11	2.37	0	97.52
NW_020868292.1-600697-1	0	100	0	0	0	95.42	0	4.58	0	100	0	0	0	96.61	0	3.39	0	93.75	0	6.25	0	89.87	0	10.13	0	92.65	0	7.35	0.13	90.03	0	9.84
NW_020868292.1-606362-23	0	12.5	0	87.5	0	26.82	0	73.18	0	12.5	0	87.5	0	35.34	0	64.66	0	16.67	0	83.33	0	18	0	82	0	15.71	0	84.29	0	15.35	0	84.65
NW_020868292.1-613516-3	0	100	0	0	0	100	0	0	0	100	0	0	0	100	0	0	0	100	0	0	0	100	0	0	0	100	0	0	0	99.3	0	0.7
NW_020868292.1-640207-8	0	90	0	10	0	90.09	0	9.91	0	90	0	10	0	84.36	0	15.64	0	95.45	0	4.55	0	96.98	0	3.02	0	94.57	0	5.43	0	94.84	0	5.16
NW_020868293.1-28669-22	0	100	0	0	0	100	0	0	0	100	0	0	0	100	0	0	0	95.45	4.55	0	0	96.24	3.76	0	0	95.51	4.49	0	0	97.44	2.56	0
NW_020868293.1-258798-5	0	100	0	0	26.78	73.22	0	0	0	100	0	0	22.04	77.96	0	0	5	95	0	0	14.19	85.81	0	0	3.05	96.95	0	0	11.3	88.7	0	0
NW_020868293.1-486063-24	0	0	0	100	0	5.56	0	94.44	0	0	0	100	0	8.24	0	91.76	0	0	0	100	0	0.82	0	99.18	0	2.24	0	97.76	0	3.39	0	96.61
NW_020868293.1-524299-24	0	100	0	0	0	90	0	10	0	100	0	0	0	97.37	0	2.63	0	100	0	0	0	90.52	0	9.48	0	100	0	0	0	96.4	0	3.6
NW_020868294.1-122345-25	0	100	0	0	0	79.59	20.41	0	0	100	0	0	0	72.83	27.17	0	0	100	0	0	0	81.03	18.97	0	0	98.41	1.59	0	0	72.4	27.6	0
NW_020868295.1-29849-8	0	0	91.67	8.33	0	0	98.18	1.82	0	0	91.67	8.33	0	0	96.51	3.49	0	0	95.83	4.17	0	0	97.37	2.63	0	0	95.05	4.95	0	0	100	0
NW_020868295.1-476218-6	0	100	0	0	0	93.05	6.95	0	0	100	0	0	0	97.69	2.31	0	0	88.89	11.11	0	0	89	11	0	0	91.45	8.55	0	0	89.23	10.77	0
NW_020868296.1-50597-22	100	0	0	0	88.61	0	0	11.39	100	0	0	0	91.79	0	0	8.21	81.25	0	0	18.75	78.26	0	0	21.74	88.1	0	0	11.9	85.75	0	0	14.25
NW_020868296.1-182475-14	8.33	0	0	91.67	9.57	0	0	90.43	8.33	0	0	91.67	8.94	0	0	91.06	5	0	0	95	15.58	0	0	84.42	6.18	0	0	93.82	9.52	0	0	90.48
NW_020868296.1-201637-7	0	0	0	100	2.72	0	0	97.28	0	0	0	100	5.13	0	0	94.87	0	0	0	100	2.04	0	0	97.96	2.03	0	0	97.97	7.72	0	0	92.28
NW_020868296.1-270706-23	0	100	0	0	0	75.26	0	24.74	0	100	0	0	0	85.19	0	14.81	0	95	0	5	0	92.24	0	7.76	0	96.34	0	3.66	0	82.24	0	17.76
NW_020868296.1-410692-26	0	100	0	0	0	100	0	0	0	100	0	0	0	100	0	0	0	95.45	0	4.55	0	100	0	0	0	97.5	0	2.5	0	100	0	0
NW_020868297.1-89745-3	0	0	100	0	17.65	0	82.35	0	0	0	100	0	10.53	0	89.47	0	0	0	100	0	8.59	0	91.41	0	2	0	98	0	1.89	0	98.11	0
NW_020868298.1-100129-3	50	0	50	0	49.21	0	50.79	0	50	0	50	0	52.02	0	47.98	0	60	0	40	0	58.72	0	41.28	0	53.8	0	46.2	0	55.99	0	44.01	0
NW_020868300.1-27655-1	0	87.5	0	12.5	0	100	0	0	0	87.5	0	12.5	0	100	0	0	0	95	0	5	0	100	0	0	0	92.68	0	7.32	0	100	0	0
NW_020868301.1-193324-2	0	0	100	0	0	16.87	83.13	0	0	0	100	0	0	12.5	87.5	0	0	0	100	0	0	1.22	98.78	0	0	0	100	0	0	7.07	92.93	0
NW_020868301.1-206734-5	0	100	0	0	0	100	0	0	0	100	0	0	0	100	0	0	4.17	95.83	0	0	3.53	96.47	0	0	2.38	97.62	0	0	0	100	0	0
NW_020868301.1-210785-13	90	0	10	0	91.53	0	8.47	0	90	0	10	0	86.84	0	13.16	0	88.89	0	11.11	0	80.54	0	19.46	0	86.88	0	13.12	0	80.65	0	19.35	0
NW_020868302.1-238471-3	0	0	30	70	0	0	0	100	0	0	30	70	0	0	0	100	0	0	25	75	0	0	0	100	0	0	25.58	74.42	0	0.28	0	99.72
NW_020868302.1-264689-15	91.67	8.33	0	0	95.65	4.35	0	0	91.67	8.33	0	0	93.15	6.85	0	0	83.33	16.67	0	0	77.71	22.29	0	0	88.1	11.9	0	0	83.85	16.15	0	0
NW_020868302.1-284293-27	0	0	0	100	0	0	0	100	0	0	0	100	0	0	0	100	0	0	0	100	0	0	1.6	98.4	0	0	0	100	0	0	1.97	98.03
NW_020868302.1-287118-21	10	90	0	0	12.5	87.5	0	0	10	90	0	0	18.33	81.67	0	0	4.55	95.45	0	0	9.49	90.51	0	0	7.45	92.55	0	0	8.89	91.11	0	0
NW_020868302.1-309893-23	0	100	0	0	0	100	0	0	0	100	0	0	0	98.15	0	1.85	0	100	0	0	0	88.24	0	11.76	0	100	0	0	0	90.2	0	9.8
NW_020868302.1-322185-27	0	0	100	0	27.46	0	72.54	0	0	0	100	0	15.29	0	84.71	0	0	0	100	0	24.12	0	75.88	0	0	0	100	0	16.58	0	83.42	0
NW_020868303.1-77900-23	0	50	50	0	0	61.38	38.62	0	0	50	50	0	0	60.09	39.91	0	0	50	50	0	0	66.78	33.22	0	0	50	50	0	0	63.64	36.36	0
NW_020868304.1-82191-13	0	80	0	20	0	100	0	0	0	80	0	20	0	100	0	0	0	85	0	15	0	100	0	0	0	83.33	0	16.67	0	100	0	0
NW_020868304.1-250038-24	0	100	0	0	0	100	0	0	0	100	0	0	0	100	0	0	0	100	0	0	0	100	0	0	0	99.46	0	0.54	0	98.85	0	1.15
NW_020868304.1-318166-12	0	0	0	100	0	0	0	100	0	0	0	100	0	2.65	0	97.35	0	0	0	100	0	0	0	100	0	0	0	100	0	5	0	95
NW_020868304.1-393676-26	0	100	0	0	0	89.89	10.11	0	0	100	0	0	0	87.63	12.37	0	0	90	10	0	0	91.96	8.04	0	0	91.67	8.33	0	0	88.93	11.07	0
NW_020868304.1-437444-9	0	100	0	0	0	100	0	0	0	100	0	0	0	100	0	0	0	95.45	0	4.55	0	97.1	0	2.9	0	97.34	0	2.66	0	94.37	0	5.63
NW_020868304.1-616898-4	0	100	0	0	0	91.23	0	8.77	0	100	0	0	0	92.86	0	7.14	0	100	0	0	0	95.37	0	4.63	0	100	0	0	0	92.14	0	7.86
NW_020868304.1-647447-7	12.5	0	87.5	0	9.69	0	90.31	0	12.5	0	87.5	0	14.69	0	85.31	0	10	0	90	0	10.73	0	89.27	0	9.62	0	90.38	0	9.66	0	90.08	0.26
NW_020868305.1-13192-1	0	50	0	50	0	44	0	56	0	50	0	50	0	47.91	0	52.09	0	60	0	40	0	54.15	0	45.85	0	61.63	0	38.37	0	56.08	0	43.92
NW_020868305.1-39728-5	0	100	0	0	0	94.87	0	5.13	0	100	0	0	0	100	0	0	0	100	0	0	0	97.9	0	2.1	0	95.95	0	4.05	0	97.06	0	2.94
NW_020868305.1-135964-24	0	0	100	0	0	0	100	0	0	0	100	0	0	0	99.52	0.48	0	0	90	10	0	0	92.65	7.35	0	0	94.38	5.62	0	0	86.52	13.48
NW_020868305.1-194256-6	0	0	0	100	0	0	0	100	0	0	0	100	0	0	0	100	0	0	5	95	0	0	2.82	97.18	0	0	2.91	97.09	0	0	1.35	98.65
NW_020868305.1-199562-6	0	62.5	0	37.5	0	82.96	0	17.04	0	62.5	0	37.5	0	83.78	0	16.22	0	83.33	0	16.67	0	91.62	0	8.38	0	79.05	0	20.95	0	88.02	0	11.98
NW_020868305.1-211645-5	0	30	0	70	0	49.32	0	50.68	0	30	0	70	0	41.46	0	58.54	0	45.45	0	54.55	0	48.73	0	51.27	0	42.39	0	57.61	0	56.82	0	43.18
NW_020868305.1-412856-2	100	0	0	0	100	0	0	0	100	0	0	0	100	0	0	0	100	0	0	0	100	0	0	0	98.81	0	0	1.19	100	0	0	0
NW_020868305.1-608518-26	0	100	0	0	0	89.81	0.09	10.09	0	100	0	0	0	94.34	0	5.66	0	95	0	5	0	90.03	0	9.97	0	95.35	0	4.65	0	85.58	0	14.42
NW_020868305.1-728537-8	0	62.5	0	37.5	0	60	0	40	0	62.5	0	37.5	0	52.15	0	47.85	0	45	0	55	0	37.07	0	62.93	0	50	0	50	0	50	0	50
NW_020868305.1-847791-21	0	90	0	10	0	100	0	0	0	90	0	10	0	100	0	0	0	85	0	15	0	100	0	0	0	83.33	0	16.67	0	100	0	0
NW_020868305.1-973041-4	0	0	0	100	0	0	0	100	0	0	0	100	0	0	0	100	7.14	0	0	92.86	6.7	0.28	0	93.02	4.03	0	0	95.97	4.12	0	0	95.88
NW_020868305.1-973082-21	100	0	0	0	97.52	0	0	2.48	100	0	0	0	97.97	0	0	2.03	100	0	0	0	99.66	0	0	0.34	100	0	0	0	99.47	0	0	0.53
NW_020868305.1-1017537-16	0	100	0	0	0	96.76	0	3.24	0	100	0	0	0	96.88	0	3.12	0	100	0	0	0	97.17	0	2.83	0	100	0	0	0	97.85	0	2.15
NW_020868306.1-134843-4	0	100	0	0	0	100	0	0	0	100	0	0	0	100	0	0	0	95.83	0	4.17	0	97.06	0	2.94	0	97.55	0	2.45	0	97.04	0	2.96
NW_020868306.1-233652-26	50	0	50	0	41.71	0	58.29	0	50	0	50	0	29.9	0	70.1	0	50	0	50	0	39.05	0	60.95	0	50	0	50	0	40.98	0	59.02	0
NW_020868306.1-450930-27	100	0	0	0	75.52	0	24.48	0	100	0	0	0	75.33	0	24.67	0	100	0	0	0	90.54	0	9.46	0	100	0	0	0	88.12	0	11.88	0
NW_020868306.1-611782-21	0	0	0	100	0	0	24.71	75.29	0	0	0	100	0	0	12.75	87.25	0	0	0	100	0	0	14.66	85.34	0	0	0	100	0	0	13.12	86.88
NW_020868306.1-620711-14	0	0	12.5	87.5	0	0	15.46	84.54	0	0	12.5	87.5	0	0	15.91	84.09	0	0	7.14	92.86	0	0	23.35	76.65	0	0	7.94	92.06	0	0.75	9.33	89.93
NW_020868306.1-800775-22	100	0	0	0	100	0	0	0	100	0	0	0	100	0	0	0	100	0	0	0	100	0	0	0	100	0	0	0	100	0	0	0
NW_020868306.1-837185-13	0	8.33	0	91.67	0	9.49	0	90.51	0	8.33	0	91.67	0	12.5	0	87.5	0	4.17	0	95.83	0	5.08	0	94.92	0	4.9	0	95.1	0	4.04	0	95.96
NW_020868306.1-843514-23	0	100	0	0	0	100	0	0	0	100	0	0	2.83	97.17	0	0	9.09	90.91	0	0	0.71	99.11	0	0.18	5.26	94.74	0	0	0.45	99.55	0	0
NW_020868306.1-846376-21	0	0	100	0	0	0	97.48	2.52	0	0	100	0	0	1.16	98.84	0	0	0	95	5	0	0	88.66	11.34	0	0	95.18	4.82	0	0	86.05	13.95
NW_020868306.1-940138-2	0	100	0	0	0	85.87	0	14.13	0	100	0	0	0	96.59	0	3.41	0	100	0	0	0	98.34	0	1.66	0	100	0	0	0	95.19	0	4.81
NW_020868306.1-1029000-21	0	87.5	0	12.5	0	100	0	0	0	87.5	0	12.5	0	100	0	0	0	77.78	0	22.22	0	100	0	0	0	82.88	0	17.12	0	100	0	0
NW_020868307.1-19261-3	0	100	0	0	0	100	0	0	0	100	0	0	0	100	0	0	0	95.45	0	4.55	0	96.23	0	3.77	0	97.34	0	2.66	0	98.31	0	1.69
NW_020868307.1-296427-12	10	0	0	90	0	0	0	100	10	0	0	90	0	0	0	100	6.25	0	0	93.75	0	0.98	0	99.02	9.33	0	0	90.67	0	0	0	100
NW_020868307.1-353566-15	0	0	0	100	2.86	0	0	97.14	0	0	0	100	5.66	0	0	94.34	0	0	0	100	4.69	0	0	95.31	0	0	0	100	10	0	0	90
NW_020868307.1-370049-4	0	66.67	33.33	0	0	97.96	2.04	0	0	66.67	33.33	0	0	94	6	0	0	87.5	12.5	0	0	94.23	5.77	0	0	83.87	16.13	0	0	94.83	5.17	0
NW_020868307.1-394340-26	0	100	0	0	0.22	99.55	0	0.22	0	100	0	0	0	98.15	0	1.85	0	100	0	0	0	100	0	0	0	95.89	0	4.11	0	96.4	0	3.6
NW_020868307.1-474719-8	0	0	0	100	0	8.33	0	91.67	0	0	0	100	0	8.02	0	91.98	0	12.5	0	87.5	0	13.19	0	86.81	0	7.35	0	92.65	0	4.73	0	95.27
NW_020868307.1-531965-26	0	0	0	100	0	0	0	100	0	0	0	100	0	0	0	100	0	11.11	0	88.89	0	17.5	0	82.5	0	7.14	0	92.86	0	12.66	0	87.34
NW_020868307.1-581896-5	0	0	0	100	0	0	0	100	0	0	0	100	0	0	0	100	0	0	8.33	91.67	0	0	19.85	80.15	0	0	4.81	95.19	0	0	11.45	88.55
NW_020868307.1-635999-13	0	100	0	0	0	100	0	0	0	100	0	0	0	100	0	0	0	94.44	0	5.56	0	100	0	0	0	95.89	0	4.11	0	100	0	0
NW_020868307.1-719485-25	100	0	0	0	78.64	0	21.36	0	100	0	0	0	78.87	0	21.13	0	100	0	0	0	87.91	0	10.99	1.1	100	0	0	0	79.22	0	20.78	0
NW_020868311.1-67622-26	0	20	0	80	0	20.27	0	79.73	0	20	0	80	0	11	0	89	0	10	0	90	0	4.76	0	95.24	0	13.86	0	86.14	0	6.74	0	93.26
NW_020868311.1-375897-25	0	0	0	100	0	0	2.7	97.3	0	0	0	100	0	0	4.41	95.59	0	0	0	100	0	0.64	9.55	89.81	0	0	0	100	0	0	3.05	96.95
NW_020868311.1-396291-22	0	100	0	0	0	79.49	0	20.51	0	100	0	0	0	95.65	0	4.35	0	100	0	0	0	94.21	0	5.79	0	100	0	0	0	93.41	0	6.59
NW_020868311.1-409052-25	0	0	100	0	4.14	0	95.86	0	0	0	100	0	5.19	0	94.81	0	5	0	95	0	8.52	0	91.48	0	2.87	0	97.13	0	7.69	0	92.31	0
NW_020868311.1-428277-14	100	0	0	0	100	0	0	0	100	0	0	0	100	0	0	0	100	0	0	0	98.7	0	0	1.3	97.62	0	0	2.38	97.67	0.33	0	1.99
NW_020868311.1-488397-13	100	0	0	0	100	0	0	0	100	0	0	0	100	0	0	0	90	0	0	10	90.22	0	0	9.78	94.32	0	0	5.68	94.68	0	0	5.32
NW_020868311.1-552819-23	0	33.33	66.67	0	0	11.34	88.66	0	0	33.33	66.67	0	0	27.21	72.79	0	0	25	75	0	0	16.13	83.87	0	0	21.19	78.81	0	0	7.34	92.66	0
NW_020868312.1-103935-7	100	0	0	0	88.71	0	0	11.29	100	0	0	0	92.5	0	0	7.5	90.91	0	0	9.09	97.09	0	0	2.91	94.12	0	0	5.88	86.21	0	0	13.79
NW_020868312.1-134100-8	0	0	0	100	0	0	18.1	81.9	0	0	0	100	0	0	5.96	94.04	0	0	0	100	0	0	0.8	99.2	0	0	0	100	0	0	11.11	88.89
NW_020868313.1-45967-23	0	0	0	100	0	0	0	100	0	0	0	100	0	0	0	100	7.14	0	0	92.86	10.11	0	0	89.89	4.63	0	0	95.37	5.6	0	0	94.4
NW_020868313.1-91489-9	0	0	0	100	0	23.19	0	76.81	0	0	0	100	0	0	0	100	0	0	0	100	0	9.41	0	90.59	0	0	0	100	0	0	0	100
NW_020868313.1-212043-4	0	0	100	0	0	0	100	0	0	0	100	0	0	0	100	0	12.5	0	87.5	0	0	0	100	0	9.03	0	90.97	0	0	0	100	0
NW_020868314.1-32729-21	0	0	100	0	5.26	0	94.74	0	0	0	100	0	10.33	0	89.67	0	5.56	0	94.44	0	5.84	0	94.16	0	3.47	0	96.53	0	8.91	0	91.09	0
NW_020868314.1-241340-2	0	62.5	37.5	0	0	59.38	40.62	0	0	62.5	37.5	0	0	58.48	41.52	0	0	70	30	0	0	62.73	37.27	0	0	69.05	30.95	0	0.22	54.69	45.09	0
NW_020868314.1-296593-4	0	0	0	100	0	0	0	100	0	0	0	100	0	0	0	100	0	16.67	0	83.33	0	17.07	0	82.93	0	14.58	0	85.42	0	19.23	0	80.77
NW_020868314.1-384410-6	0	0	0	100	8.27	0	0	91.73	0	0	0	100	16.22	0	0	83.78	0	0	0	100	0	0	0	100	0	0	0	100	0.7	0.7	0	98.59
NW_020868315.1-136059-14	0	0	30	70	0	0	22.35	77.65	0	0	30	70	0	0	29.2	70.8	0	0	27.27	72.73	0	0.34	22.03	77.63	0	0	26.97	73.03	0	0	18.47	81.53
NW_020868315.1-188780-22	0	100	0	0	0	82.8	17.2	0	0	100	0	0	0	92.76	7.24	0	0	93.75	6.25	0	0	87.92	12.08	0	0	96.27	3.73	0	0	89.52	10.48	0
NW_020868315.1-230660-7	0	0	0	100	12.87	0	0	87.13	0	0	0	100	15.25	0	0	84.75	0	0	0	100	9.59	0	0	90.41	0	0	0	100	11.46	0.35	0	88.19
NW_020868315.1-284934-23	0	100	0	0	0	80.85	0	19.15	0	100	0	0	0	95.38	0	4.62	0	100	0	0	0	98.18	0	1.82	0	100	0	0	0	95.12	0	4.88
NW_020868316.1-207113-3	12.5	87.5	0	0	0	100	0	0	12.5	87.5	0	0	0	100	0	0	25	75	0	0	0	100	0	0	20	80	0	0	0	100	0	0
NW_020868316.1-295057-27	0	91.67	0	8.33	0	34.62	0	65.38	0	91.67	0	8.33	0	86.5	0	13.5	0	95.83	0	4.17	0	82.76	0	17.24	0	94.76	0	5.24	0	76.87	0	23.13
NW_020868316.1-364979-26	0	100	0	0	0	98.21	0	1.79	0	100	0	0	0	97.01	0	2.99	0	100	0	0	0	94.67	0	5.33	0	100	0	0	0	88	0	12
NW_020868316.1-438017-4	83.33	0	0	16.67	100	0	0	0	83.33	0	0	16.67	96.34	0	0	3.66	94.44	0	0	5.56	98.86	0	0	1.14	93.15	0	0	6.85	92.11	0	0	7.89
NW_020868316.1-477523-15	0	90	0	10	1.15	81.61	0	17.24	0	90	0	10	0	89.82	0	10.18	0	90.91	0	9.09	0	92.26	0	7.74	0	90.22	0	9.78	0	85.78	0	14.22
NW_020868316.1-508790-22	0	0	0	100	0	11.19	0	88.81	0	0	0	100	0	19.9	0	80.1	0	6.25	0	93.75	0	15.07	0	84.93	0	3.79	0	96.21	0	10.26	0	89.74
NW_020868317.1-19104-5	0	90	0	10	0	93.49	0	6.51	0	90	0	10	0	93.14	0	6.86	0	83.33	0	16.67	0	84.91	0	15.09	0	87.2	0	12.8	0	83.69	0	16.31
NW_020868317.1-54061-8	0	100	0	0	0	94.06	0	5.94	0	100	0	0	0	91.13	0	8.87	0	100	0	0	0	84.04	0	15.96	0	100	0	0	0	91.41	0	8.59
NW_020868318.1-158996-3	10	0	0	90	11.54	0	0	88.46	10	0	0	90	13.33	0	0	86.67	5	0	0	95	3.8	0	0	96.2	6.02	0	0	93.98	7.79	0	0	92.21
NW_020868318.1-285902-1	0	75	25	0	0	83.06	16.94	0	0	75	25	0	0	82.18	17.82	0	0	75	25	0	0	84.08	15.92	0	0	78.05	21.95	0	0.04	82.32	17.64	0
NW_020868319.1-34092-4	0	100	0	0	0	96.69	0	3.31	0	100	0	0	0	93.04	0	6.96	0	100	0	0	0	94.43	0	5.57	0	100	0	0	0	86.92	0	13.08
NW_020868321.1-642-14	8.33	0	91.67	0	0	0	100	0	8.33	0	91.67	0	0	0	100	0	16.67	0	83.33	0	7.63	0	92.37	0	12.25	0	87.75	0	1.27	0	98.73	0
NW_020868322.1-17467-7	50	0	50	0	19.75	0	80.25	0	50	0	50	0	33.33	0	66.67	0	56.25	0	43.75	0	50	0	50	0	60.14	0	39.86	0	47.24	0.5	52.26	0
NW_020868322.1-27942-21	100	0	0	0	100	0	0	0	100	0	0	0	100	0	0	0	100	0	0	0	92.25	0	0	7.75	98.17	0	0	1.83	95.08	0	0	4.92
NW_020868322.1-138005-14	0	87.5	0	12.5	0	82.8	0	17.2	0	87.5	0	12.5	0	86.43	0	13.57	0	93.75	0	6.25	0	93.07	0	6.93	0	92.31	0	7.69	0	88.19	0	11.81
NW_020868322.1-316173-8	0	0	100	0	0	0	100	0	0	0	100	0	0	0	100	0	4.55	0	95.45	0	3.64	0	96.36	0	2.58	0	97.42	0	1.69	0	98.31	0
NW_020868323.1-136923-3	0	100	0	0	0	95.71	4.29	0	0	100	0	0	0	96.84	3.16	0	0	100	0	0	0	96.32	3.68	0	0	100	0	0	0	94.49	5.51	0
NW_020868324.1-2564-21	0	0	0	100	0	0	0	100	0	0	0	100	0	0	0	100	0	0	0	100	0	0	0	100	0.68	0	0	99.32	0	0	0	100
NW_020868324.1-145113-3	0	100	0	0	0	100	0	0	0	100	0	0	0	100	0	0	0	93.75	0	6.25	0	93.71	0	6.29	0	96.03	0	3.97	0	94.08	0	5.92
NW_020868324.1-321367-4	100	0	0	0	96.91	3.09	0	0	100	0	0	0	97.01	2.99	0	0	100	0	0	0	94.47	5.53	0	0	100	0	0	0	95.83	4.17	0	0
NW_020868325.1-4235-13	0	25	0	75	0	0	0	100	0	25	0	75	0	7.09	0	92.91	0	7.14	0	92.86	0	3.73	0	96.27	0	9.43	0	90.57	0	2.83	0	97.17
NW_020868325.1-175921-1	0	100	0	0	0	100	0	0	0	100	0	0	0	92.41	0	7.59	0	100	0	0	0	100	0	0	0	100	0	0	0	94.51	0	5.49
NW_020868325.1-238288-3	0	0	0	100	14.95	0	0	85.05	0	0	0	100	3.43	0	0	96.57	0	0	0	100	16.22	0	0	83.78	0	0	0	100	15.7	0	0	84.3
NW_020868325.1-366727-27	0	16.67	0	83.33	0	10.76	0	89.24	0	16.67	0	83.33	0	19.19	0	80.81	0	16.67	0	83.33	0	20.17	0	79.83	0	13.39	0	86.61	0	21.73	0	78.27
NW_020868325.1-602702-14	0	87.5	0	12.5	0	86.17	0	13.83	0	87.5	0	12.5	0	91.67	0	8.33	0	95	0	5	0	89.4	0	10.6	0	91.14	0	8.86	0	94.24	0	5.76
NW_020868325.1-727605-22	0	100	0	0	0	100	0	0	0	100	0	0	0	100	0	0	0	100	0	0	0	97.22	0	2.78	0	100	0	0	0	86	0	14
NW_020868325.1-733673-26	0	91.67	0	8.33	0	86.34	0	13.66	0	91.67	0	8.33	0	86.46	0	13.54	0	87.5	0	12.5	0	85.61	0	14.39	0	89.05	0	10.95	0	87.86	0	12.14
NW_020868326.1-20288-8	30	0	70	0	21.06	0	78.7	0.23	30	0	70	0	15.62	0	83.93	0.45	15	0	85	0	13.99	0	86.01	0	19.44	0	80.56	0	17.93	0	82.07	0
NW_020868326.1-187222-21	0	0	100	0	0	0	100	0	0	0	100	0	0	0	100	0	0	0	95.45	4.55	0	0	95.6	4.4	0	0	97.28	2.72	0	0	99.62	0.38
NW_020868326.1-251028-12	0	0	0	100	0	10.88	0	89.12	0	0	0	100	0	4.35	0	95.65	0	0	0	100	0	12.61	0	87.39	0	0	0	100	0	10.37	0	89.63
NW_020868326.1-268374-22	0	0	0	100	0	0.29	0	99.71	0	0	0	100	0	0	0	100	0	0	5.56	94.44	0	0	2.12	97.88	0	0	3.62	96.38	0	0	1.1	98.9
NW_020868327.1-45380-2	0	100	0	0	0	100	0	0	0	100	0	0	0	100	0	0	0	100	0	0	0	100	0	0	1.7	98.3	0	0	1.22	98.78	0	0
NW_020868327.1-149745-16	0	0	33.33	66.67	0	0	5.69	94.31	0	0	33.33	66.67	0	0	9.84	90.16	0	0	14.29	85.71	0	0	6.98	93.02	0	0	16.95	83.05	0	0	8.18	91.82
NW_020868327.1-200719-24	0	100	0	0	0	89.29	0	10.71	0	100	0	0	0	93.42	0	6.58	0	100	0	0	0	91.47	0	8.53	0	100	0	0	0	93.55	0	6.45
NW_020868328.1-161288-5	100	0	0	0	100	0	0	0	100	0	0	0	100	0	0	0	94.44	5.56	0	0	97.13	2.87	0	0	96.05	3.95	0	0	96.88	3.12	0	0
NW_020868328.1-221296-27	0	100	0	0	0	100	0	0	0	100	0	0	0	100	0	0	0	100	0	0	0	98.15	0	1.85	0	100	0	0	0	100	0	0
NW_020868328.1-353582-21	70	0	0	30	56.92	0	0	43.08	70	0	0	30	74.8	0	0	25.2	72.73	0	0	27.27	70.63	0	0	29.37	71.02	0	0	28.98	76.47	0	0	23.53
NW_020868329.1-19796-8	16.67	0	0	83.33	15.56	0	0	84.44	16.67	0	0	83.33	9.84	0	0	90.16	16.67	0	0	83.33	17.77	0	0.25	81.98	15.2	0	0	84.8	16.03	0	0	83.97
NW_020868329.1-296431-22	0	87.5	0	12.5	0	99.27	0	0.73	0	87.5	0	12.5	0	99.15	0	0.85	0	87.5	0	12.5	0	94	0	6	0	89.29	0	10.71	0	95.05	0	4.95
NW_020868329.1-334267-13	0	100	0	0	0	94.29	0	5.71	0	100	0	0	0	98.8	0	1.2	0	83.33	0	16.67	0	88.12	0	11.88	0	90.74	0	9.26	0	90.34	0	9.66
NW_020868330.1-91532-16	87.5	0	12.5	0	100	0	0	0	87.5	0	12.5	0	100	0	0	0	85.71	0	14.29	0	100	0	0	0	87.29	0	12.71	0	100	0	0	0
NW_020868330.1-120608-13	0	0	0	100	0	0	0	100	0	0	0	100	0	0	0	100	0	0	7.14	92.86	0	0	6.94	93.06	0	0	4.1	95.9	0	0	10.26	89.74
NW_020868330.1-140209-13	0	0	0	100	0	0	0	100	0	0	0	100	0	1.1	0	98.9	0	4.55	0	95.45	0	17.12	0	82.88	0	5.98	0	94.02	0	0	0	100
NW_020868330.1-222034-4	10	90	0	0	0	100	0	0	10	90	0	0	0	100	0	0	16.67	83.33	0	0	0	100	0	0	12.82	87.18	0	0	0	100	0	0
NW_020868330.1-228600-6	12.5	87.5	0	0	14.33	85.67	0	0	12.5	87.5	0	0	12.5	87.5	0	0	11.11	88.89	0	0	10.19	89.81	0	0	10.42	89.58	0	0	16.94	83.06	0	0
NW_020868330.1-264981-9	0	0	0	100	7.75	0	0	92.25	0	0	0	100	9.41	0	0	90.59	0	0	0	100	1.52	0	0.51	97.97	0	0	0	100	8.67	0	0	91.33
NW_020868331.1-14291-4	100	0	0	0	98.8	0	1.2	0	100	0	0	0	100	0	0	0	95.83	0	4.17	0	96.03	0	3.97	0	97.62	0	2.38	0	99.08	0	0.46	0.46
NW_020868331.1-15839-12	0	0	100	0	0	0	100	0	0	0	100	0	0	0	100	0	6.25	0	93.75	0	5.63	0	94.37	0	3.33	0	96.67	0	0	0	100	0
NW_020868331.1-18638-14	0	100	0	0	0	96.57	3.43	0	0	100	0	0	0	86.67	12.94	0.39	0	100	0	0	0	92.78	7.22	0	0	100	0	0	0	91.98	8.02	0
NW_020868331.1-61942-6	0	100	0	0	0	82.14	17.86	0	0	100	0	0	0	95	5	0	0	100	0	0	0	97.4	2.6	0	0	100	0	0	0	93.2	6.8	0
NW_020868333.1-7554-5	0	100	0	0	0	62.93	37.07	0	0	100	0	0	0	56.8	43.2	0	0	87.5	12.5	0	0	62.42	37.58	0	0	92.65	7.35	0	0	61.72	38.28	0
NW_020868333.1-23376-22	0	0	0	100	0	0	0	100	0	0	0	100	0	0	0	100	0	0	0	100	0	0	0	100	0	0	0	100	0	4.93	0	95.07
NW_020868333.1-88531-4	87.5	0	12.5	0	94.79	1.04	4.17	0	87.5	0	12.5	0	92.94	0	7.06	0	90	0	10	0	93.71	0	6.29	0	88.46	0	11.54	0	82.58	0	17.42	0
NW_020868333.1-107716-4	8.33	0	91.67	0	16.36	0	83.64	0	8.33	0	91.67	0	7	0	93	0	4.55	0	95.45	0	2.76	0	97.24	0	5.67	0	94.33	0	8.55	0	91.45	0
NW_020868334.1-44548-12	0	100	0	0	0	100	0	0	0	100	0	0	0	100	0	0	0	92.86	0	7.14	0	90.12	0	9.88	0	95.28	0	4.72	0	91.85	0	8.15
NW_020868334.1-176297-1	0	0	0	0	17.59	82.41	0	0	0	0	0	0	28.21	71.79	0	0	0	100	0	0	2.86	97.14	0	0	0	100	0	0	5.06	94.94	0	0
NW_020868334.1-354049-4	0	100	0	0	0	100	0	0	0	100	0	0	0	100	0	0	0	90	10	0	0	97.24	2.76	0	0	94.25	5.75	0	0	100	0	0
NW_020868334.1-380687-8	0	0	87.5	12.5	0	0	94.31	5.69	0	0	87.5	12.5	0	0	90.91	9.09	0	0	92.86	7.14	0	0	95.95	4.05	0	0	90.52	9.48	0	0	95.87	4.13
NW_020868335.1-168928-22	0	100	0	0	0	100	0	0	0	100	0	0	0	100	0	0	0	93.75	0	6.25	0	96.47	0	3.53	0	94.81	0	5.19	0	92.22	0	7.78
NW_020868335.1-465044-6	100	0	0	0	97.35	0	2.65	0	100	0	0	0	94.53	0	5.47	0	95	0	5	0	96.49	0	3.51	0	96.95	0	3.05	0	94.4	0	5.6	0
NW_020868335.1-514224-22	100	0	0	0	92.15	0	7.85	0	100	0	0	0	98.53	0	1.47	0	91.67	0	8.33	0	82.96	0	17.04	0	88.78	0	11.22	0	84.39	0	15.61	0
NW_020868335.1-535368-26	0	100	0	0	0	98.67	0	1.33	0	100	0	0	0	100	0	0	0	100	0	0	0	96.69	0	3.31	0	98.28	0	1.72	0	94.85	0	5.15
NW_020868335.1-578427-22	0	100	0	0	0	100	0	0	0	100	0	0	0	100	0	0	0	100	0	0	0	88.69	11.31	0	0	100	0	0	0	97.39	2.61	0
NW_020868336.1-46724-14	12.5	0	0	87.5	3.08	0	0	96.92	12.5	0	0	87.5	9.15	0	0	90.85	7.14	0	0	92.86	4.6	0	0	95.4	10.61	0	0	89.39	4.48	0	0	95.52
NW_020868336.1-147041-15	0	10	90	0	0	21.82	78.18	0	0	10	90	0	0	13.64	86.36	0	0	4.55	95.45	0	0	1.28	98.72	0	0	6.91	93.09	0	0	4.62	95.38	0
NW_020868336.1-405742-15	100	0	0	0	100	0	0	0	100	0	0	0	100	0	0	0	85.71	0	14.29	0	81.74	0	18.26	0	91.53	0	8.47	0	93.18	0	6.82	0
NW_020868336.1-409379-4	0	100	0	0	0	100	0	0	0	100	0	0	0	100	0	0	0	100	0	0	0	95.83	0	4.17	0	100	0	0	0	94.36	0	5.64
NW_020868336.1-490457-4	0	0	0	100	2.33	0	0	97.67	0	0	0	100	16.81	0	0	83.19	5	0	0	95	12.23	0	0	87.77	4.76	0	0	95.24	16.55	0	0	83.45
NW_020868336.1-650859-9	0	0	0	100	0	0	1.25	98.75	0	0	0	100	0	0	0	100	0	0	0	100	0	0	7.42	92.58	0	0	0.61	99.39	0	0	3.58	96.42
NW_020868336.1-722648-3	0	0	100	0	14.29	0	85.71	0	0	0	100	0	10.81	0.39	88.8	0	7.14	0	92.86	0	1.24	0	98.76	0	4.31	0	95.69	0	8.52	0	91.48	0
NW_020868336.1-788157-13	0	12.5	0	87.5	0	15.32	0	84.68	0	12.5	0	87.5	0	24.35	0	75.65	0	12.5	0	87.5	0	10.85	0	89.15	0	11.72	0	88.28	0	15.58	0	84.42
NW_020868337.1-116320-23	0	100	0	0	2.07	97.93	0	0	0	100	0	0	5.96	93.05	0.66	0.33	4.17	95.83	0	0	1.42	97.51	1.07	0	2.4	97.6	0	0	2.39	97.34	0.27	0
NW_020868337.1-221959-8	100	0	0	0	89.84	0	0	10.16	100	0	0	0	81.25	0	0	18.75	95	0	0	5	88.78	0	0	11.22	95.29	0	0	4.71	84.2	0	0	15.8
NW_020868337.1-286052-23	100	0	0	0	100	0	0	0	100	0	0	0	100	0	0	0	81.25	0	0	18.75	100	0	0	0	88.46	0	0	11.54	100	0	0	0
NW_020868337.1-302784-21	0	0	0	100	0	13.64	0	86.36	0	0	0	100	0	24.34	0	75.66	0	0	0	100	0	9.91	0	90.09	0	0	0	100	0	7.48	0	92.52
NW_020868337.1-326303-21	100	0	0	0	100	0	0	0	100	0	0	0	100	0	0	0	93.75	0	6.25	0	90.8	0	9.2	0	96.21	0	3.79	0	86.63	0	13.37	0
NW_020868337.1-363249-16	0	91.67	0	8.33	0	88.41	0	11.59	0	91.67	0	8.33	0	96	0	4	0	95	0	5	6.43	90.71	0	2.86	0	94.38	0	5.62	0	98.37	0	1.63
NW_020868337.1-410220-15	0	0	0	100	0	0	0	100	0	0	0	100	0	0	0	100	0	8.33	0	91.67	0	2.91	0	97.09	0	4.72	0	95.28	0	2.47	0	97.53
NW_020868337.1-498133-21	0	0	100	0	0	0	100	0	0	0	100	0	3.88	0	96.12	0	0	0	100	0	3.01	0	96.99	0	0	0	100	0	4.58	0	95.42	0
NW_020868337.1-521179-27	0	0	100	0	0	0	100	0	0	0	100	0	5	0	95	0	0	0	100	0	0.55	0	99.45	0	0.7	0	99.3	0	2.3	0	97.7	0
NW_020868337.1-603229-9	20	0	0	80	0	0	0	100	20	0	0	80	0	0	0	100	18.18	0	0	81.82	0	0.63	0	99.37	18.68	0	0	81.32	0	0	0	100
NW_020868337.1-693986-5	0	0	100	0	24.38	0	75.62	0	0	0	100	0	14.41	0	85.59	0	0	0	100	0	10.66	0	89.34	0	0	0	100	0	13.39	0	86.61	0
NW_020868337.1-970225-13	0	0	100	0	0	0	100	0	0	0	100	0	0	0	100	0	0	0	93.75	6.25	0	0	94.64	5.36	0	0	96.03	3.97	0	0	93.18	6.82
NW_020868337.1-1012063-24	16.67	0	0	83.33	23.18	0	0.43	76.39	16.67	0	0	83.33	20	0	0	80	20	0	0	80	17.32	0	0	82.68	18.37	0	0	81.63	17.74	0	0	82.26
NW_020868337.1-1030685-2	0	100	0	0	0	100	0	0	0	100	0	0	0	100	0	0	0	95.83	0	4.17	0	95.29	0	4.71	0	96.08	0	3.92	0	95.65	0	4.35
NW_020868338.1-47493-4	0	75	25	0	0	83.11	16.89	0	0	75	25	0	0	73.61	26.39	0	0	87.5	12.5	0	0.25	83.67	16.08	0	0	84.38	15.62	0	0	78.35	21.65	0
NW_020868339.1-92551-15	0	100	0	0	12.33	87.67	0	0	0	100	0	0	18.42	81.58	0	0	0	100	0	0	6.87	93.13	0	0	0.98	99.02	0	0	5.44	94.56	0	0
NW_020868339.1-126253-23	0	0	100	0	6.6	0	93.4	0	0	0	100	0	0	0	100	0	0	0	100	0	7.51	0	92.49	0	0	0	100	0	9.79	0	90.21	0
NW_020868340.1-311-6	0	0	83.33	16.67	0	0	76.87	23.13	0	0	83.33	16.67	0	0	90.61	9.39	0	0	83.33	16.67	0	0	81.58	18.42	0	0	82.18	17.82	0	0	80.63	19.37
NW_020868340.1-124057-16	0	0	0	100	0	15.56	0	84.44	0	0	0	100	0	4.76	0	95.24	0	0	0	100	0	0	0	100	0	0	0	100	0	3.66	0	96.34
NW_020868340.1-160127-27	0	100	0	0	0	100	0	0	0	100	0	0	0	100	0	0	0	100	0	0	0	98.98	0	1.02	0	98.5	0	1.5	0	98.89	0	1.11
NW_020868341.1-296939-3	0	100	0	0	0	100	0	0	0	100	0	0	0	100	0	0	0	88.89	0	11.11	0	97.59	0	2.41	0	88.73	0	11.27	0	97.47	0	2.53
NW_020868341.1-333668-8	0	100	0	0	0	96.55	0	3.45	0	100	0	0	0	96.69	0	3.31	0	100	0	0	0	93.75	0	6.25	0	98	0	2	0	98.61	0	1.39
NW_020868341.1-393194-13	0	0	100	0	0	0	100	0	0	0	100	0	0.67	0	99.33	0	0	0	100	0	0	0	100	0	0	0	100	0	20.75	0	79.25	0
NW_020868341.1-501469-9	0	0	100	0	60.58	0	39.42	0	0	0	100	0	61.11	0	38.89	0	41.67	0	58.33	0	43.65	0	56.35	0	30.23	0	69.77	0	48.02	0	51.77	0.21
NW_020868341.1-661966-24	0	0	33.33	66.67	0	0	25.27	74.73	0	0	33.33	66.67	0	0	31.75	68.25	0	0	14.29	85.71	0	0	28.07	71.93	0	0	17.69	82.31	0	0	33.05	66.95
NW_020868342.1-154409-3	50	0	0	50	54.05	0	0	45.95	50	0	0	50	65	0	0	35	14.29	0	0	85.71	21.57	0	0	78.43	18.87	0	0	81.13	28.66	0	0	71.34
NW_020868342.1-320644-12	0	90	0	10	0	89.67	0	10.33	0	90	0	10	0	89.39	0	10.61	0	95.45	0	4.55	0	91.04	0	8.96	0	94.57	0	5.43	0	89.37	0	10.63
NW_020868344.1-78303-14	0	100	0	0	7.5	92.5	0	0	0	100	0	0	9.63	90.37	0	0	6.25	93.75	0	0	13.33	86.67	0	0	8.73	91.27	0	0	14.1	85.9	0	0
NW_020868344.1-96557-21	100	0	0	0	100	0	0	0	100	0	0	0	100	0	0	0	95.45	0	0	4.55	95.24	0	0	4.76	95.65	0	0	4.35	96	0	0	4
NW_020868344.1-100408-21	0	100	0	0	10.99	89.01	0	0	0	100	0	0	9.86	90.14	0	0	0	100	0	0	5.21	94.79	0	0	0	100	0	0	2.06	97.94	0	0
NW_020868344.1-137767-26	0	100	0	0	0	100	0	0	0	100	0	0	0	100	0	0	0	100	0	0	0	93.38	0	6.62	0	100	0	0	0	95.48	0	4.52
NW_020868344.1-182256-25	0	100	0	0	0	96.53	0	3.47	0	100	0	0	0	95.26	0	4.74	0	100	0	0	0	94.77	0	5.23	0	100	0	0	0	96.41	0	3.59
NW_020868344.1-204059-24	100	0	0	0	100	0	0	0	100	0	0	0	100	0	0	0	94.44	0	5.56	0	96.49	0	3.51	0	96.38	0	3.62	0	100	0	0	0
NW_020868345.1-22688-12	100	0	0	0	100	0	0	0	100	0	0	0	99.13	0	0	0.87	94.44	0	0	5.56	94.96	0	0	5.04	96.32	0	0	3.68	97.14	0	0	2.86
NW_020868345.1-25935-1	0	100	0	0	0	99.24	0	0.76	0	100	0	0	0	98.79	0	1.21	0	100	0	0	0	100	0	0	0	98.5	0	1.5	0	99.15	0	0.85
NW_020868345.1-429533-25	0	0	0	100	9.04	0	0	90.96	0	0	0	100	7.63	0	0	92.37	0	0	0	100	3.9	0	0	96.1	0	0	0	100	5.09	0	0	94.91
NW_020868345.1-703157-23	0	0	0	100	0	7.64	0	92.36	0	0	0	100	0	6.32	1.05	92.63	0	0	0	100	0	16.3	0	83.7	0	0	0	100	0	9.7	0	90.3
NW_020868345.1-805650-2	0	0	100	0	0	0	100	0	0	0	100	0	0	0	100	0	0	0	100	0	0	8.22	91.78	0	0	0	100	0	0	13.19	86.81	0
NW_020868345.1-843461-15	100	0	0	0	100	0	0	0	100	0	0	0	100	0	0	0	100	0	0	0	91.2	8.8	0	0	100	0	0	0	93.64	6.36	0	0
NW_020868346.1-12034-26	0	80	0	20	0	91.76	0	8.24	0	80	0	20	0	98.31	0	1.69	0	81.82	0	18.18	0	88.96	0	11.04	0	82.95	0	17.05	0	95.35	0	4.65
NW_020868346.1-129318-13	0	0	0	100	0	0	0	100	0	0	0	100	0	0	0	100	0	4.55	0	95.45	0	7.96	0	92.04	0	2.81	0	97.19	0	3.72	0	96.28
NW_020868346.1-133847-21	50	0	50	0	79.22	0	20.78	0	50	0	50	0	81.66	0	18.34	0	91.67	0	8.33	0	81.97	0	18.03	0	88.37	0	11.63	0	88.06	0	11.94	0
NW_020868346.1-256822-8	0	100	0	0	0	88.44	11.56	0	0	100	0	0	0	89.1	10.9	0	0	100	0	0	0	97.31	2.69	0	0	100	0	0	0	95.4	4.6	0
NW_020868346.1-337638-24	0	0	0	100	0	33.23	0	66.77	0	0	0	100	0	37.87	0	62.13	0	21.43	0	78.57	0	49.37	0	50.63	0	22.5	0	77.5	0	38.58	0	61.42
NW_020868346.1-362340-1	0	0	0	100	0	0	0	100	0	0	0	100	0	0.57	0	99.43	0	20	0	80	0	38.64	0	61.36	0	11.76	0	88.24	0	22.49	0.35	77.16
NW_020868346.1-373735-24	20	0	80	0	23.12	0	76.88	0	20	0	80	0	15.14	0	84.86	0	9.09	0	90.91	0	4.79	0	95.21	0	10.99	0	89.01	0	16.35	0	83.65	0
NW_020868346.1-554242-4	0	0	100	0	0	0	100	0	0	0	100	0	0	0	100	0	6.25	0	93.75	0	0.9	0	99.1	0	3.79	0	96.21	0	1.13	0	98.87	0
NW_020868347.1-16466-3	0	0	0	100	0	0	6.14	93.86	0	0	0	100	0	0	6.21	93.79	0	0	0	100	0	0	1.9	98.1	0	0	0	100	0	0	1.98	98.02
NW_020868347.1-72077-16	100	0	0	0	100	0	0	0	100	0	0	0	100	0	0	0	100	0	0	0	89.29	0	9.82	0.89	100	0	0	0	95.87	0	4.13	0
NW_020868347.1-96441-13	0	20	0	80	0	0	0	100	0	20	0	80	0	0	0	100	0	16.67	0	83.33	0	0	0	100	0	15.85	0	84.15	0	0	0	100
NW_020868347.1-112643-27	0	0	100	0	30.16	0	69.84	0	0	0	100	0	21.21	0	78.79	0	16.67	0	83.33	0	15.15	0	84.85	0	14	0	86	0	15.34	0	84.66	0
NW_020868347.1-146099-5	0	8.33	0	91.67	0	8.81	0	91.19	0	8.33	0	91.67	0	28.57	0	71.43	0	4.17	0	95.83	0	7.52	0	92.48	0	9.31	0	90.69	0	14.81	0	85.19
NW_020868347.1-164238-9	100	0	0	0	100	0	0	0	100	0	0	0	100	0	0	0	100	0	0	0	100	0	0	0	98.57	0	1.43	0	100	0	0	0
NW_020868347.1-165746-7	20	0	80	0	46.58	0	53.42	0	20	0	80	0	47.83	0	52.17	0	18.18	0	81.82	0	28.09	0	71.91	0	17.93	0	82.07	0	35.03	0	64.97	0
NW_020868347.1-355325-24	0	91.67	0	8.33	0	91.47	0	8.53	0	91.67	0	8.33	0	94.41	0	5.59	0	95.83	0	4.17	0	98.65	0	1.35	0	95.24	0	4.76	0	98.28	0	1.72
NW_020868347.1-368451-22	0	90	0	10	0	90.81	0	9.19	0	90	0	10	0	91.35	0	8.65	0	95.45	0	4.55	0	96.15	0	3.85	0	94.51	0	5.49	0	94.02	0	5.98
NW_020868347.1-409029-3	0	0	100	0	0	0	99.78	0.22	0	0	100	0	0	0	100	0	0	0	95	5	0	0	96.88	3.12	0	0	96.99	3.01	0	0	97.49	2.51
NW_020868347.1-422318-16	0	100	0	0	0	100	0	0	0	100	0	0	0	98.11	0	1.89	0	100	0	0	0.52	88.6	0	10.88	0	100	0	0	0	92.74	0	7.26
NW_020868347.1-483170-16	0	0	0	100	0	0	0	100	0	0	0	100	0.26	0	0	99.74	0	0	0	100	0	0	0	100	1.43	0	0	98.57	2.5	0	0	97.5
NW_020868347.1-624125-13	0	100	0	0	14.43	85.57	0	0	0	100	0	0	10.87	89.13	0	0	0	100	0	0	4.56	95.44	0	0	0	100	0	0	6.14	93.86	0	0
NW_020868347.1-820844-27	0	0	0	100	0	7.57	0	92.43	0	0	0	100	0	14.88	0	85.12	0	0	0	100	0	10.19	0	89.81	0	0	0	100	0	8.85	0	91.15
NW_020868349.1-19635-8	0	100	0	0	0	100	0	0	0	100	0	0	0	100	0	0	0	100	0	0	0	88.81	11.19	0	0	100	0	0	0	94.34	5.66	0
NW_020868350.1-42950-6	100	0	0	0	100	0	0	0	100	0	0	0	100	0	0	0	100	0	0	0	100	0	0	0	100	0	0	0	96.51	0	3.49	0
NW_020868350.1-105880-6	0	0	100	0	8.36	0	91.64	0	0	0	100	0	5.22	0	94.78	0	0	0	100	0	6.57	0	93.43	0	0	0	100	0	4.15	0	95.85	0
NW_020868350.1-321112-8	0	100	0	0	0	99.83	0	0.17	0	100	0	0	0	100	0	0	0	92.86	7.14	0	0	94.28	5.72	0	0	95.1	4.9	0	0	93.89	6.11	0
NW_020868350.1-392652-24	0	100	0	0	0	100	0	0	0	100	0	0	0	100	0	0	0	100	0	0	0	100	0	0	0	100	0	0	0.37	99.63	0	0
NW_020868350.1-417588-8	0	0	87.5	12.5	0	0	100	0	0	0	87.5	12.5	0	0	100	0	0	0	85.71	14.29	0	0	100	0	0	0	87.5	12.5	0	0	100	0
NW_020868350.1-418317-9	0	100	0	0	0	88.43	0	11.57	0	100	0	0	0	92.21	0.31	7.48	0	95.45	0	4.55	0	94.44	0	5.56	0	94.15	0	5.85	0	92.81	0	7.19
NW_020868350.1-515277-23	0	75	0	25	0	76.95	0.19	22.86	0	75	0	25	0	81.62	0	18.38	0	58.33	0	41.67	0	62.3	0	37.7	0	65.35	0	34.65	0	68.46	0	31.54
NW_020868350.1-516264-13	0	0	0	100	0	0.43	0	99.57	0	0	0	100	0.41	1.63	0	97.97	0	6.25	0	93.75	0	3.11	0	96.89	0	5.63	0	94.37	0	1.35	0	98.65
NW_020868350.1-546861-8	10	0	90	0	9.43	0	90.57	0	10	0	90	0	3.31	0	96.69	0	9.09	0	90.91	0	6.63	0	93.37	0	8.42	0	91.58	0	8.7	0	91.3	0
NW_020868350.1-556775-5	0	0	0	100	6.9	0	0	93.1	0	0	0	100	18.83	0	0	81.17	10	0	0	90	15.48	0	0	84.52	6.02	0	0	93.98	13.39	0	0	86.61
NW_020868350.1-562435-14	37.5	0	62.5	0	17.42	0	82.58	0	37.5	0	62.5	0	19.43	0	80.57	0	27.78	0	72.22	0	13.6	0	86.4	0	33.55	0	66.45	0	20.9	0	78.36	0.75
NW_020868350.1-982525-15	0	12.5	0	87.5	0	0	0	100	0	12.5	0	87.5	0	0	0	100	0	11.11	0	88.89	0	0	0	100	0	12.5	0	87.5	0	0	0	100
NW_020868350.1-1076027-5	0	100	0	0	0	100	0	0	0	100	0	0	0	100	0	0	0	100	0	0	0	96.98	0	3.02	0	100	0	0	0.3	98.51	0	1.19
NW_020868350.1-1246067-14	10	90	0	0	0	92.05	0	7.95	10	90	0	0	0	100	0	0	11.11	88.89	0	0	0	90.91	0	9.09	9.15	90.85	0	0	0	98.73	0	1.27
NW_020868351.1-37155-4	0	0	0	100	0	0.51	0	99.49	0	0	0	100	0	0	0	100	0	10	0	90	0	11.43	0	88.57	0	5.81	0	94.19	0	3.51	0	96.49
NW_020868351.1-90181-23	100	0	0	0	93.33	0	6.67	0	100	0	0	0	85.11	0	14.89	0	100	0	0	0	92.31	0	7.69	0	100	0	0	0	93.51	0	6.49	0
NW_020868351.1-194211-8	0	0	0	100	0	0	0	100	0	0	0	100	0	0	0	100	0	14.29	0	85.71	0	10.55	0	89.45	0	10	0	90	0	16.32	0	83.68
NW_020868352.1-49989-16	0	100	0	0	0	97.27	0	2.73	0	100	0	0	0	96.72	0	3.28	0	100	0	0	0	100	0	0	0	100	0	0	0	98.88	0	1.12
NW_020868353.1-373560-6	0	12.5	0	87.5	0	9.48	0	90.52	0	12.5	0	87.5	0	18.03	0	81.97	0	5.56	0	94.44	0	8.36	0	91.64	0	8.23	0	91.77	0	3.04	0	96.96
NW_020868353.1-515919-2	100	0	0	0	100	0	0	0	100	0	0	0	100	0	0	0	100	0	0	0	97.56	0	2.44	0	100	0	0	0	84.44	0	15.56	0
NW_020868355.1-114366-4	0	16.67	0	83.33	0	20.21	0	79.79	0	16.67	0	83.33	0	43.04	0	56.96	0	5.56	0	94.44	0	19.48	0	80.52	0	7.04	0	92.96	0	13.07	0	86.93
NW_020868357.1-77216-4	0	100	0	0	0	100	0	0	0	100	0	0	0	100	0	0	0	100	0	0	5.92	94.08	0	0	0	100	0	0	2.19	97.81	0	0
NW_020868357.1-195286-22	80	0	20	0	100	0	0	0	80	0	20	0	100	0	0	0	83.33	0	16.67	0	98.86	0	1.14	0	82.89	0	17.11	0	100	0	0	0
NW_020868357.1-203566-13	0	0	100	0	0	0	100	0	0	0	100	0	0	0	100	0	5	0	95	0	16.46	0	83.54	0	6.25	0	93.75	0	4.24	0	95.76	0
NW_020868357.1-251997-4	0	100	0	0	0	100	0	0	0	100	0	0	0	100	0	0	0	90	10	0	0	98.41	1.59	0	0	94.05	5.95	0	0	97.87	2.13	0
NW_020868357.1-368961-8	0	0	0	100	0	0	0	100	0	0	0	100	0	0	0	100	0	0	0	100	0	11	0	89	0	0	0	100	0	6.82	0	93.18
NW_020868357.1-377940-24	0	100	0	0	0	73.64	0	26.36	0	100	0	0	0	100	0	0	0	75	0	25	0	75.34	0	24.66	0	85	0	15	0	65.64	0	34.36
NW_020868357.1-654112-27	0	0	100	0	3.85	0	96.15	0	0	0	100	0	2.86	0	97.14	0	8.33	0	91.67	0	29.14	0	70.86	0	8	0	92	0	18.97	0	81.03	0
NW_020868357.1-781790-9	0	0	100	0	0	0	94.29	5.71	0	0	100	0	0	0	92.61	7.39	0	0	100	0	0	0	96.37	3.63	0	0	100	0	0	0	96.55	3.45
NW_020868360.1-158124-7	100	0	0	0	100	0	0	0	100	0	0	0	100	0	0	0	100	0	0	0	100	0	0	0	98.33	1.67	0	0	100	0	0	0
NW_020868360.1-184727-21	0	100	0	0	0	100	0	0	0	100	0	0	0	100	0	0	0	93.75	6.25	0	0	99.64	0.36	0	0	96.03	3.97	0	0	99.63	0	0.37
NW_020868360.1-347973-14	100	0	0	0	100	0	0	0	100	0	0	0	100	0	0	0	100	0	0	0	100	0	0	0	100	0	0	0	98.57	0	0	1.43
NW_020868360.1-357371-24	50	0	0	50	37.58	0	0	62.42	50	0	0	50	44.04	0	0	55.96	30	0	0	70	33.33	0	0	66.67	30.88	0	0	69.12	26.42	0	0	73.58
NW_020868360.1-429383-26	0	0	0	100	0	0	0	100	0	0	0	100	0	0	0	100	0	0	4.55	95.45	0	0	10.2	89.8	0	0	2.5	97.5	0	0	2.06	97.94
NW_020868360.1-557580-5	0	100	0	0	15.85	84.15	0	0	0	100	0	0	9.82	90.18	0	0	0	100	0	0	6.21	93.79	0	0	0.96	99.04	0	0	9.09	90.91	0	0
NW_020868360.1-640229-25	0	8.33	0	91.67	0	6.04	0	93.96	0	8.33	0	91.67	0	6.81	0	93.19	0	15	0	85	0	5.61	0	94.39	0	10.99	0	89.01	0	5.44	0	94.56
NW_020868360.1-720972-2	0	100	0	0	0	100	0	0	0	100	0	0	0	100	0	0	12.5	87.5	0	0	4.85	95.15	0	0	7.81	92.19	0	0	1.95	98.05	0	0
NW_020868360.1-739079-9	0	0	0	100	0	7.46	0	92.54	0	0	0	100	0	4.88	0	95.12	0	0	0	100	0	2.74	0	97.26	0	0	0	100	0	3.28	0	96.72
NW_020868361.1-26074-16	0	12.5	0	87.5	0	13.81	0	86.19	0	12.5	0	87.5	0	20	0	80	0	6.25	0	93.75	0	13.64	0	86.36	0	6.94	0	93.06	0	16.52	0	83.48
NW_020868361.1-52736-7	0	0	100	0	5.29	0	94.71	0	0	0	100	0	5.47	0	94.53	0	0	0	100	0	3.06	0	96.94	0	0	0	100	0	5.86	0	94.14	0
NW_020868361.1-319189-8	100	0	0	0	100	0	0	0	100	0	0	0	100	0	0	0	100	0	0	0	100	0	0	0	100	0	0	0	97.76	0	0	2.24
NW_020868361.1-454886-3	91.67	8.33	0	0	78.46	21.54	0	0	91.67	8.33	0	0	84.95	15.05	0	0	95.45	4.55	0	0	87.25	12.75	0	0	94	6	0	0	86.24	13.76	0	0
NW_020868362.1-28491-16	0	0	0	100	0	34.32	0	65.68	0	0	0	100	0	25.61	0	74.39	0	35.71	0	64.29	0	42.26	0	57.74	0	25	0	75	0	31	0	69
NW_020868363.1-6651-1	0	100	0	0	18.33	81.67	0	0	0	100	0	0	10.94	89.06	0	0	0	100	0	0	4.29	95.71	0	0	0	100	0	0	6.67	93.33	0	0
NW_020868363.1-154604-2	0	100	0	0	0	94.37	5.63	0	0	100	0	0	0	92.23	7.77	0	0	94.44	5.56	0	0	91.93	8.07	0	0	94.12	5.88	0	0	92.83	7.17	0
NW_020868364.1-77154-13	0	83.33	16.67	0	0	93.55	6.45	0	0	83.33	16.67	0	0	76.79	23.21	0	0	93.75	6.25	0	0	90.62	9.38	0	0	92.42	7.58	0	0	86.29	13.71	0
NW_020868364.1-148653-7	0	0	100	0	0	0	100	0	0	0	100	0	0	0	100	0	0	0	100	0	0	7.69	92.31	0	0	0	100	0	0	3.6	96.4	0
NW_020868364.1-446299-27	100	0	0	0	93.21	0	6.79	0	100	0	0	0	87.1	0	12.9	0	94.44	0	5.56	0	85.38	0	14.62	0	96.58	0	3.42	0	93.75	0	6.25	0
NW_020868366.1-7838-23	0	100	0	0	0	69.7	0	30.3	0	100	0	0	0	77.5	0	22.5	0	100	0	0	0	89.85	0	10.15	0	100	0	0	0	81.52	0	18.48
NW_020868367.1-151114-13	0	0	100	0	0	39.55	60.45	0	0	0	100	0	0	26.85	73.15	0	0	0	100	0	0	15.83	84.17	0	0	11.22	88.78	0	0	22.3	77.47	0.23
NW_020868367.1-293212-22	0	0	0	100	0	0	0	100	0	0	0	100	0	1.05	0	98.95	0	0	0	100	0	2.17	0	97.83	0	0	0	100	0	0	0	100
NW_020868368.1-117006-12	100	0	0	0	93.15	0	0	6.85	100	0	0	0	92.45	0	0	7.55	100	0	0	0	98.42	0	0	1.58	100	0	0	0	95.15	0	0	4.85
NW_020868368.1-216501-15	0	0	0	100	0	0	0	100	0	0	0	100	0	0	0	100	0	12.5	0	87.5	0	0.72	0	99.28	0	7.81	0	92.19	0	1.66	0	98.34
NW_020868368.1-302042-26	0	8.33	0	91.67	0	1.38	0	98.62	0	8.33	0	91.67	0	5.88	0	94.12	0	4.17	0	95.83	0	0.87	0	99.13	0	4.76	0	95.24	0	1.01	0	98.99
NW_020868368.1-334157-1	0	100	0	0	0	92.83	0	7.17	0	100	0	0	0	91.78	0	8.22	0	100	0	0	0	98.78	0	1.22	0	96.59	0	3.41	0	98.48	0	1.52
NW_020868368.1-659281-16	0	0	90	10	0	0	96.2	3.8	0	0	90	10	0	0	93.1	6.9	0	0	90	10	0	0	100	0	0	0	91.57	8.43	0	0	91.18	8.82
NW_020868369.1-138723-24	16.67	83.33	0	0	7.04	92.96	0	0	16.67	83.33	0	0	10.91	89.09	0	0	31.25	68.75	0	0	28.79	71.21	0	0	24.6	75.4	0	0	26.36	73.64	0	0
NW_020868369.1-172964-3	0	0	0	100	0	0	0	100	0	0	0	100	0	0	0	100	0	21.43	0	78.57	0	18.18	0	81.82	0	13.64	0	86.36	0	18	0	82
NW_020868369.1-178224-2	0	90	0	10	0	81.55	0	18.45	0	90	0	10	0	84	0	16	0	95.45	0	4.55	0	91.24	0	8.76	0	92.63	0	7.37	0	80.77	0	19.23
NW_020868369.1-226779-21	0	100	0	0	0	100	0	0	0	100	0	0	0	100	0	0	0	100	0	0	0	100	0	0	0	100	0	0	0	98.51	0	1.49
NW_020868370.1-186468-16	0	100	0	0	0.58	89.73	0	9.69	0	100	0	0	0	95.78	0	4.22	0	100	0	0	0	84.57	0	15.43	0	96.83	0	3.17	0	90.65	0	9.35
NW_020868370.1-267632-22	0	0	100	0	0	0	100	0	0	0	100	0	0	0	100	0	5	0	95	0	6.59	0	93.41	0	2.98	0	97.02	0	1.29	0	98.71	0
NW_020868370.1-349183-14	16.67	0	0	83.33	57.74	0	0	42.26	16.67	0	0	83.33	26.89	0	0	73.11	16.67	0	0	83.33	55.56	0	0	44.44	14.85	0	0	85.15	45.93	0	0	54.07
NW_020868370.1-355711-23	0	0	100	0	0	0	100	0	0	0	100	0	0	0	100	0	10	0	90	0	2.41	0	97.59	0	5.88	0	94.12	0	0.91	0	99.09	0
NW_020868370.1-370031-2	0	100	0	0	0	100	0	0	0	100	0	0	0	99.51	0	0.49	6.25	93.75	0	0	8.73	91.27	0	0	4.03	95.97	0	0	8.96	91.04	0	0
NW_020868371.1-9457-25	0	0	0	100	0	26.52	0	73.48	0	0	0	100	0	22.54	0	77.46	0	0	0	100	0	14.51	0	85.49	0	3.52	0	96.48	0	21.62	0	78.38
NW_020868371.1-127977-1	0	100	0	0	0	100	0	0	0	100	0	0	0	100	0	0	0	100	0	0	0	99.58	0	0.42	0	100	0	0	0	95.83	0	4.17
NW_020868371.1-146205-4	0	0	100	0	0	0	100	0	0	0	100	0	0.48	0	99.52	0	0	0	100	0	0	0	100	0	0	0	100	0	1	0	99	0
NW_020868371.1-160504-16	66.67	0	33.33	0	69.74	0	30.26	0	66.67	0	33.33	0	69.77	0	30.23	0	54.17	0	45.83	0	47.47	0	52.53	0	58.08	0	41.92	0	55.51	0	44.49	0
NW_020868371.1-486065-2	0	0	0	100	0	0	0	100	0	0	0	100	0	0	0	100	0	0	0	100	0	0	0	100	7.14	0	0	92.86	5	0	0	95
NW_020868373.1-32904-12	0	0	8.33	91.67	0	0	0	100	0	0	8.33	91.67	0	0	0	100	0	0	4.55	95.45	0	0	0.75	99.25	0	0	5.67	94.33	0	0	2.86	97.14
NW_020868373.1-99091-13	0	100	0	0	0	86.36	0	13.64	0	100	0	0	0	85.25	0	14.75	0	100	0	0	0	90.85	0	9.15	0	98.28	0	1.72	0	92.93	0	7.07
NW_020868373.1-112856-5	0	90	0	10	0	88	0	12	0	90	0	10	0	94.74	0	5.26	0	95	0	5	0	98.78	0	1.22	0	94.32	0	5.68	0	100	0	0
NW_020868373.1-199890-22	0	100	0	0	4.45	95.55	0	0	0	100	0	0	9.38	90.62	0	0	31.25	68.75	0	0	22.67	77.33	0	0	23.21	76.79	0	0	23.51	76.49	0	0
NW_020868373.1-309429-3	0	100	0	0	0	79.65	0	20.35	0	100	0	0	0	95.07	0	4.93	0	100	0	0	0	97.35	0	2.65	0	100	0	0	0	95.81	0	4.19
NW_020868373.1-361372-26	0	100	0	0	0	96.92	0	3.08	0	100	0	0	0	95.83	0	4.17	0	100	0	0	0	98.44	0	1.56	0	100	0	0	0	92.68	0	7.32
NW_020868373.1-390848-4	0	0	0	100	0	0	0	100	0	0	0	100	0	0	0	100	0	0	0	100	0	0	0	100	0	1.6	0	98.4	0	0.94	0	99.06
NW_020868374.1-49907-7	0	87.5	12.5	0	0	70.45	29.55	0	0	87.5	12.5	0	0	80.89	18.47	0.64	0	94.44	5.56	0	0	84.62	15.38	0	0	92.76	7.24	0	0	87.07	12.93	0
NW_020868374.1-149582-6	0	0	100	0	2.17	0	97.83	0	0	0	100	0	7.46	0	92.54	0	0	0	100	0	13.27	0	86.73	0	0	0	100	0	4.24	0	95.76	0
NW_020868375.1-137292-15	0	0	100	0	0	0	100	0	0	0	100	0	0.48	0	99.52	0	0	0	100	0	0	0	100	0	2	0	98	0	0.86	0	99.14	0
NW_020868375.1-189041-21	0	100	0	0	0	96.83	0	3.17	0	100	0	0	0	100	0	0	0	100	0	0	0	99.15	0	0.85	0	100	0	0	0	100	0	0
NW_020868375.1-327783-3	0	100	0	0	0	94.12	0	5.88	0	100	0	0	0	89.32	0	10.68	0	100	0	0	0	89.04	0	10.96	0	100	0	0	0	98.25	0	1.75
NW_020868375.1-364359-27	0	0	100	0	0	4.56	95.44	0	0	0	100	0	0	2.99	97.01	0	0	0	100	0	0	6.08	93.92	0	0	0	100	0	0.1	1.56	98.35	0
NW_020868377.1-146624-3	0	0	0	100	0	0	0	100	0	0	0	100	0	0	0	100	5.56	0	0	94.44	2.25	0	0	97.75	3.73	0	0	96.27	7.69	0	0	92.31
NW_020868377.1-201231-12	0	100	0	0	0	100	0	0	0	100	0	0	0	100	0	0	0	95	0	5	0	95.21	0	4.79	0	95	0	5	0	83.13	0	16.87
NW_020868379.1-2264-14	0	0	0	100	0	9.09	0	90.91	0	0	0	100	0	3.2	0	96.8	0	0	0	100	0	7.09	0	92.91	0	0	0	100	0	5.3	0	94.7
NW_020868379.1-55151-13	0	0	100	0	0	0	75.89	24.11	0	0	100	0	0	0	77.65	22.35	0	0	100	0	0	0	87.18	12.82	0	0	100	0	0	0	85.51	14.49
NW_020868380.1-75462-16	0	0	0	100	14.5	0	0	85.5	0	0	0	100	4.97	0	0	95.03	0	0	0	100	4.62	0	0	95.38	0	0	0	100	9.42	0	0	90.58
NW_020868380.1-103093-25	90	0	0	10	99.17	0	0	0.83	90	0	0	10	97.33	0	0	2.67	90.91	0	0	9.09	90.48	0	0	9.52	91.01	0	0	8.99	100	0	0	0
NW_020868380.1-125845-24	0	100	0	0	0	100	0	0	0	100	0	0	0	100	0	0	0	100	0	0	4.1	95.9	0	0	0	100	0	0	2.41	95.18	0	2.41
NW_020868380.1-213517-25	12.5	0	87.5	0	0	0	100	0	12.5	0	87.5	0	0	0	100	0	14.29	0	85.71	0	0	0	100	0	11.9	0	88.1	0	0	0	100	0
NW_020868381.1-66037-4	0	12.5	87.5	0	0	15.73	84.27	0	0	12.5	87.5	0	0	32.26	67.74	0	0	11.11	88.89	0	0	21.07	78.93	0	0	11.69	88.31	0	0	19.42	80.58	0
NW_020868381.1-103361-21	0	91.67	0	8.33	0	81.92	0	18.08	0	91.67	0	8.33	0	80.77	0	19.23	0	80	0	20	0	81.69	0	18.31	0	84.24	0	15.76	0	80.63	0.13	19.24
NW_020868382.1-116418-8	0	87.5	0	12.5	0	100	0	0	0	87.5	0	12.5	0	100	0	0	0	95	0	5	0	100	0	0	0	94.05	0	5.95	0	100	0	0
NW_020868382.1-119030-22	0	80	0	20	0	94.61	0	5.39	0	80	0	20	0	97.56	0	2.44	0	88.89	0	11.11	0	97.53	0	2.47	0	88.24	0	11.76	0	93.72	0	6.28
NW_020868382.1-132849-4	0	100	0	0	0	95.6	0	4.4	0	100	0	0	0	100	0	0	0	95	0	5	0	93.62	0	6.38	0	96.91	0	3.09	0	98.23	0	1.77
NW_020868382.1-160195-4	0	100	0	0	0	93.04	0	6.96	0	100	0	0	0	93.61	0	6.39	0	95.45	0	4.55	0	89.89	0	10.11	0	97.25	0	2.75	0	89.39	0	10.61
NW_020868382.1-212907-24	0	100	0	0	0	100	0	0	0	100	0	0	0	100	0	0	0	100	0	0	0	94.83	0	5.17	0	100	0	0	0	97.85	0	2.15
NW_020868382.1-212983-26	0	0	100	0	0	0	100	0	0	0	100	0	0	0.95	99.05	0	0	4.17	95.83	0	0	8.14	91.86	0	0	2.38	97.62	0	0	0.58	99.42	0
NW_020868382.1-233483-2	0	0	100	0	0	10.79	89.04	0.17	0	0	100	0	0	6.63	93.37	0	0	16.67	83.33	0	0	16.62	83.38	0	0	11.22	88.78	0	0	19.66	80.34	0
NW_020868384.1-182496-14	0	100	0	0	0	100	0	0	0	100	0	0	0	100	0	0	9.09	90.91	0	0	8.97	91.03	0	0	5.49	94.51	0	0	6.7	93.3	0	0
NW_020868384.1-233022-16	0	0	0	100	0	0	0	100	0	0	0	100	0	1.51	0	98.49	0	9.09	0	90.91	0	8.29	0	91.71	0	6.04	0	93.96	0	3.33	0	96.67
NW_020868385.1-8765-27	0	0	0	100	0	0	0	100	0	0	0	100	0	0	2.17	97.83	0	0	0	100	0	0	0.92	99.08	0	0	1.76	98.24	0	0.7	4.2	95.1
NW_020868385.1-133141-2	0	0	0	100	0	17.14	0	82.86	0	0	0	100	0	19.31	0	80.69	0	11.11	0	88.89	0	33.33	0	66.67	0	8.55	0	91.45	0	32.8	0	67.2
NW_020868385.1-159080-2	100	0	0	0	86.06	0	13.94	0	100	0	0	0	91.53	0	8.47	0	85.71	0	14.29	0	82.12	0	17.88	0	91.94	0	8.06	0	85	0	15	0
NW_020868385.1-180122-5	0	0	100	0	18.07	0	81.93	0	0	0	100	0	5.08	0	94.92	0	16.67	0	83.33	0	9.68	0	90.32	0	9.62	0	90.38	0	7.41	0	92.59	0
NW_020868387.1-7820-27	0	0	0	100	0	0	0	100	0	0	0	100	0	0.42	0	99.58	0	7.14	0	92.86	0.38	6.49	0	93.13	0	4.92	0	95.08	0	1.33	0	98.67
NW_020868387.1-82440-22	30	0	70	0	55.56	0	44.44	0	30	0	70	0	35.95	0	64.05	0	50	0	50	0	54.32	0	45.68	0	40.58	0	59.42	0	40.2	0	59.8	0
NW_020868387.1-144942-7	16.67	83.33	0	0	19.21	80.79	0	0	16.67	83.33	0	0	14.33	85.67	0	0	12.5	87.5	0	0	12.4	87.6	0	0	12.1	87.9	0	0	15.79	84.21	0	0
NW_020868387.1-177852-8	0	0	100	0	0	0	100	0	0	0	100	0	0	0	100	0	0	0	95	5	0	0	92.96	7.04	0	0	96.95	3.05	0	0	96.81	3.19
NW_020868387.1-314925-21	0	100	0	0	0	100	0	0	0	100	0	0	0	96.86	0	3.14	0	93.75	0	6.25	0	91.48	0	8.52	0	96.21	0	3.79	0	94.89	0	5.11
NW_020868388.1-16776-27	75	25	0	0	90.96	9.04	0	0	75	25	0	0	96.84	3.16	0	0	77.27	22.73	0	0	87.24	12.76	0	0	77	23	0	0	88.43	11.57	0	0
NW_020868388.1-38780-5	0	0	0	100	1.68	0	0	98.32	0	0	0	100	3.59	0	0	96.41	0	0	0	100	3.46	0	0	96.54	1.69	0	0	98.31	5.41	0	0	94.59
NW_020868388.1-40505-13	0	100	0	0	0	100	0	0	0	100	0	0	0	100	0	0	0	90.91	9.09	0	0	97.74	2.26	0	0	94.15	5.85	0	0	91.87	7.66	0.48
NW_020868388.1-53938-14	12.5	0	87.5	0	15.84	0	84.16	0	12.5	0	87.5	0	7.65	0	92.35	0	5.56	0	94.44	0	1.6	0	98.4	0	7.43	0	92.57	0	5.1	0	94.9	0
NW_020868388.1-129616-13	0	0	100	0	11.38	0	88.62	0	0	0	100	0	13.27	0	86.73	0	6.25	0	93.75	0	16.77	0	83.23	0	3.73	0	96.27	0	12.07	0	87.93	0
NW_020868388.1-330266-12	0	0	100	0	5.74	0	91.8	2.46	0	0	100	0	8.84	0	91.16	0	0	0	100	0	4.03	0	95.97	0	0	0	100	0	0	0	100	0
NW_020868388.1-419097-13	0	0	12.5	87.5	0	0	18.12	81.88	0	0	12.5	87.5	0	0	18.82	81.18	0	0	22.22	77.78	0	0	23.83	76.17	0	0	17.86	82.14	0	0	18.07	81.93
NW_020868390.1-161351-3	90	0	10	0	93.55	0	6.45	0	90	0	10	0	93.1	0	6.9	0	90	0	10	0	81.65	0	18.35	0	89.66	0	10.34	0	83.56	0	16.44	0
NW_020868390.1-316787-6	10	0	0	90	7.05	0	0	92.95	10	0	0	90	1.99	0	0	98.01	5	0	0	95	5.71	0	0	94.29	5.81	0	0	94.19	3.42	0	0	96.58
NW_020868391.1-2647-7	0	0	0	100	0.64	0	0	99.36	0	0	0	100	0	0	0	100	0	0	0	100	13.6	1.2	0	85.2	2.46	0	0	97.54	7.37	1.05	0	91.58
NW_020868391.1-39807-6	0	0	0	100	0	0	0	100	0	0	0	100	0	0.78	0	99.22	0	0	0	100	0	2.5	0	97.5	0	0	0	100	0	5.77	0	94.23
NW_020868391.1-148434-14	0	0	100	0	11.75	0	88.25	0	0	0	100	0	6.25	0	93.75	0	9.09	0	90.91	0	4.68	0	95.32	0	7.07	0	92.93	0	8.97	0	91.03	0
NW_020868391.1-226800-7	87.5	0	12.5	0	75.61	0	24.39	0	87.5	0	12.5	0	76.67	0	23.33	0	88.89	0	11.11	0	88.82	0	11.18	0	85.81	0	14.19	0	78.59	0	21.15	0.26
NW_020868391.1-343055-26	0	10	0	90	0	3.19	0	96.81	0	10	0	90	0	8.47	0	91.53	0	30	0	70	0	16.67	0	83.33	0	26.83	0	73.17	0	15.21	0	84.79
NW_020868391.1-438045-3	100	0	0	0	100	0	0	0	100	0	0	0	100	0	0	0	95	0	5	0	97.59	0	2.41	0	96.3	0	3.7	0	100	0	0	0
NW_020868391.1-493563-1	0	100	0	0	0	93.55	0	6.45	0	100	0	0	0	96.43	0	3.57	0	100	0	0	0	96.44	0	3.56	0	100	0	0	0	96.03	0	3.97
NW_020868391.1-662779-15	0	0	0	100	0	14.36	0	85.64	0	0	0	100	0	21.49	0	78.51	0	12.5	0	87.5	0	24.27	0	75.73	0	13.04	0	86.96	0	26.97	0	73.03
NW_020868391.1-782862-6	0	100	0	0	0	100	0	0	0	100	0	0	0	79.21	0	20.79	0	93.75	0	6.25	0	93.81	0	6.19	0	90.83	0	9.17	0	89.34	0	10.66
NW_020868392.1-41020-6	0	100	0	0	4.13	95.87	0	0	0	100	0	0	7.41	92.59	0	0	0	100	0	0	2.76	97.24	0	0	0	100	0	0	3.03	96.97	0	0
NW_020868392.1-185807-2	12.5	0	87.5	0	0	0	100	0	12.5	0	87.5	0	4.5	0	95.5	0	5.56	0	94.44	0	5.96	0	94.04	0	8.11	0	91.89	0	7.2	0	92.8	0
NW_020868392.1-198407-9	8.33	91.67	0	0	4.55	95.45	0	0	8.33	91.67	0	0	8.57	91.43	0	0	4.17	95.83	0	0	7.35	92.54	0	0.12	4.76	95.24	0	0	6.23	93.77	0	0
NW_020868393.1-80185-24	87.5	0	12.5	0	52.65	0	47.35	0	87.5	0	12.5	0	66	0	34	0	75	0	25	0	58.77	0	41.23	0	80.15	0	19.85	0	68.63	0	31.37	0
NW_020868393.1-425087-27	0	100	0	0	0	100	0	0	0	100	0	0	0	100	0	0	0	95	0	5	0	92.27	0.55	7.18	0	97.09	0	2.91	0	98.59	0	1.41
NW_020868393.1-442011-24	0	100	0	0	0	100	0	0	0	100	0	0	0	100	0	0	0	94.44	0	5.56	0	98.1	0	1.9	0	92.47	0	7.53	0	96.24	0	3.76
NW_020868393.1-444303-8	0	100	0	0	0	100	0	0	0	100	0	0	0	100	0	0	0	93.75	0	6.25	0	92.23	0	7.77	0	95.97	0	4.03	0	100	0	0
NW_020868393.1-471586-4	0	100	0	0	0.42	99.58	0	0	0	100	0	0	5.19	94.81	0	0	0	100	0	0	6.41	93.59	0	0	0	100	0	0	2.62	97.38	0	0
NW_020868393.1-675513-3	0	100	0	0	0	100	0	0	0	100	0	0	0	100	0	0	0	100	0	0	0	100	0	0	0	88.89	0	11.11	0	100	0	0
NW_020868393.1-750560-3	0	100	0	0	0	100	0	0	0	100	0	0	0	100	0	0	0	95.45	0	4.55	0	96.83	0	3.17	0	97.42	0	2.58	0	98.04	0	1.96
NW_020868394.1-259025-5	0	0	0	100	0	0	0	100	0	0	0	100	0	0	0	100	5	0	0	95	10.11	0	0	89.89	2.98	0	0	97.02	4.85	0	0	95.15
NW_020868394.1-325757-3	0	100	0	0	0.79	99.21	0	0	0	100	0	0	3.74	96.26	0	0	5.56	94.44	0	0	3.66	96.34	0	0	5.63	94.37	0	0	2.81	97.19	0	0
NW_020868394.1-447961-4	0	100	0	0	0	86.24	0	13.76	0	100	0	0	0	79.77	0	20.23	0	100	0	0	0	96.68	0	3.32	0	100	0	0	0	91.85	0	8.15
NW_020868394.1-554460-3	0	75	0	25	0	37.18	0	62.82	0	75	0	25	0	36.94	0	63.06	0	50	0	50	0	41.74	0	58.26	0	51.06	0	48.94	0	36.89	0	63.11
NW_020868394.1-608898-2	100	0	0	0	75.28	1.12	0	23.6	100	0	0	0	93.14	0	0	6.86	88.89	0	0	11.11	87.76	0	0	12.24	93.15	0	0	6.85	92.65	0	0	7.35
NW_020868395.1-79301-7	0	100	0	0	0	100	0	0	0	100	0	0	0	100	0	0	0	92.86	0	7.14	0	93.57	0	6.43	0	95.9	0	4.1	0	97.13	0	2.87
NW_020868395.1-142970-27	100	0	0	0	98.37	1.63	0	0	100	0	0	0	99.34	0.66	0	0	100	0	0	0	99.02	0.98	0	0	100	0	0	0	96.97	3.03	0	0
NW_020868395.1-226091-13	50	0	50	0	13.08	0	86.92	0	50	0	50	0	16.53	0	83.47	0	25	0	75	0	10.94	0	89.06	0	25.93	0	74.07	0	12.22	0	87.78	0
NW_020868395.1-235641-13	8.33	91.67	0	0	14.49	85.51	0	0	8.33	91.67	0	0	12.03	87.97	0	0	4.17	95.83	0	0	12.5	87.5	0	0	4.76	95.24	0	0	10.85	89.15	0	0
NW_020868395.1-242649-7	0	0	91.67	8.33	0	0	97.96	2.04	0	0	91.67	8.33	0	0	92.9	7.1	0	0	95.83	4.17	0	0	97.25	2.75	0	0	95.1	4.9	0	0	88.99	11.01
NW_020868395.1-268812-27	100	0	0	0	89.39	10.61	0	0	100	0	0	0	86.41	13.59	0	0	100	0	0	0	94.97	5.03	0	0	98.77	1.23	0	0	92.77	7.23	0	0
NW_020868395.1-272453-26	0	16.67	83.33	0	0	11.93	88.07	0	0	16.67	83.33	0	0	20.82	79.18	0	0	16.67	83.33	0	0	14.71	85.05	0.25	0	16.67	83.33	0	0	14.78	85.22	0
NW_020868395.1-274366-7	0	100	0	0	0	80.83	19.17	0	0	100	0	0	0	86.89	13.11	0	0	100	0	0	0	89.43	10.57	0	0	100	0	0	0	87.21	12.79	0
NW_020868396.1-158818-9	0	100	0	0	0	100	0	0	0	100	0	0	0	100	0	0	0	100	0	0	0	100	0	0	0	100	0	0	0	100	0	0
NW_020868397.1-349440-5	0	0	0	100	0	0	0	100	0	0	0	100	0	0	0	100	0	0	0	100	0	0	0	100	0	0	0	100	0	0	0	100
NW_020868400.1-54643-7	8.33	91.67	0	0	0	100	0	0	8.33	91.67	0	0	0.9	99.1	0	0	4.55	95.45	0	0	4.32	95.68	0	0	5.21	94.79	0	0	1.86	98.14	0	0
NW_020868400.1-75679-5	100	0	0	0	91.33	0	8.67	0	100	0	0	0	90.14	0	9.86	0	100	0	0	0	98.33	0	1.67	0	100	0	0	0	95.71	0	4.29	0
NW_020868400.1-78274-8	83.33	0	16.67	0	100	0	0	0	83.33	0	16.67	0	100	0	0	0	90.91	0	9.09	0	100	0	0	0	87.1	0	12.9	0	100	0	0	0
NW_020868400.1-141097-9	0	50	0	50	0	60.71	0	39.29	0	50	0	50	0	54.41	0	45.59	0	55.56	0	44.44	0	61.88	0	38.12	0	52.3	0	47.7	0	57.04	0	42.96
NW_020868401.1-124586-2	0	0	0	100	0	0	0	100	0	0	0	100	0	0	0	100	0	6.25	0	93.75	0	4.71	0	95.29	0	4.17	0	95.83	0	5.23	0	94.77
NW_020868402.1-66143-5	0	0	100	0	7.34	0	92.66	0	0	0	100	0	10.59	0	89.41	0	0	0	100	0	5.56	0	94.44	0	0	0	100	0	3.9	0	96.1	0
NW_020868402.1-107357-26	0	83.33	0	16.67	0	100	0	0	0	83.33	0	16.67	0	100	0	0	0	85.71	0	14.29	0	100	0	0	0	87.5	0	12.5	0	100	0	0
NW_020868402.1-124842-26	87.5	12.5	0	0	100	0	0	0	87.5	12.5	0	0	100	0	0	0	93.75	6.25	0	0	100	0	0	0	90.85	9.15	0	0	100	0	0	0
NW_020868402.1-162771-13	100	0	0	0	100	0	0	0	100	0	0	0	100	0	0	0	83.33	0	0	16.67	83.52	0	0	16.48	90.57	0	0	9.43	95.48	0	0	4.52
NW_020868402.1-218978-16	100	0	0	0	100	0	0	0	100	0	0	0	100	0	0	0	95.45	0	0	4.55	96.45	0	0	3.55	97.16	0	0	2.84	98.04	0	0	1.96
NW_020868402.1-431999-13	8.33	0	91.67	0	9.3	0	90.7	0	8.33	0	91.67	0	6.73	0	93.27	0	4.55	0	95.45	0	7.14	0	92.86	0	6	0	94	0	7.69	0	92.31	0
NW_020868402.1-483240-27	0	0	0	100	0	0	0	100	0	0	0	100	0	0	0	100	5.56	0	0	94.44	0.93	0	0	99.07	3.25	0	0	96.75	1.49	0	0	98.51
NW_020868402.1-689873-5	0	100	0	0	0	35.14	0	64.86	0	100	0	0	0	37.84	0	62.16	0	33.33	0	66.67	0	18.71	0	81.29	0	48.96	0	51.04	0	27.27	0	72.73
NW_020868402.1-773779-2	0	87.5	12.5	0	0	100	0	0	0	87.5	12.5	0	0	85.03	14.97	0	0	90	10	0	0.45	93.64	5.91	0	0	88.75	11.25	0	0	95.91	4.09	0
NW_020868402.1-808401-5	0	100	0	0	0	100	0	0	0	100	0	0	0	100	0	0	0	100	0	0	0	97.97	0	2.03	0	100	0	0	0	95.49	0	4.51
NW_020868403.1-64889-15	0	100	0	0	0	100	0	0	0	100	0	0	0.53	98.4	1.07	0	0	95.45	4.55	0	0	96.57	3.43	0	0	96.74	3.26	0	0	92.68	7.32	0
NW_020868403.1-173505-1	0	100	0	0	0	100	0	0	0	100	0	0	0	100	0	0	0	95	0	5	0	95.76	0	4.24	0	96.91	0	3.09	0	97.56	0	2.44
NW_020868404.1-6685-9	100	0	0	0	86.32	0	13.68	0	100	0	0	0	90.51	0	9.49	0	100	0	0	0	97.39	0	2.61	0	100	0	0	0	96.75	0	3.25	0
NW_020868406.1-148660-23	100	0	0	0	82.61	0	17.39	0	100	0	0	0	84.43	0	15.57	0	92.86	0	7.14	0	94.52	0	5.48	0	95.54	0	4.46	0	88.52	0	11.48	0
NW_020868406.1-160645-1	8.33	0	91.67	0	40.91	0	59.09	0	8.33	0	91.67	0	11.58	0	88.42	0	4.17	0	95.83	0	14.85	0	85.15	0	4.9	0	95.1	0	18.48	0	81.52	0
NW_020868407.1-8358-3	0	0	0	100	0	8.54	0	91.46	0	0	0	100	0	4.74	0	95.26	0	0	0	100	0	4.23	0.3	95.47	0	0	0	100	0	2.99	0.18	96.83
NW_020868407.1-33543-6	0	0	0	100	0	0	0	100	0	0	0	100	0	0	0	100	0	0	0	100	0	0	0	100	0	0	1.43	98.57	0	0	4.65	95.35
NW_020868408.1-147030-2	0	0	0	100	0	12.13	0	87.87	0	0	0	100	0	7.83	0	92.17	0	0	0	100	0	5.54	0	94.46	0	0	0	100	0	5.6	0	94.4
NW_020868408.1-212510-3	0	0	100	0	3.28	0	96.72	0	0	0	100	0	6.36	0	93.64	0	5.56	0	94.44	0	5.8	0	94.2	0	3.12	0	96.88	0	6.32	0	93.68	0
NW_020868408.1-220896-2	90	10	0	0	78.85	21.15	0	0	90	10	0	0	93.16	6.84	0	0	88.89	11.11	0	0	84.29	15.71	0	0	90.62	9.38	0	0	71.84	28.16	0	0
NW_020868408.1-244164-6	87.5	0	12.5	0	91.32	0	8.68	0	87.5	0	12.5	0	90.13	0	9.87	0	87.5	0	12.5	0	92.89	0.15	6.96	0	89.86	0	10.14	0	91.65	0	8.35	0
NW_020868409.1-4894-6	10	0	90	0	0	0	100	0	10	0	90	0	0	0	100	0	4.55	0	95.45	0	0	0	100	0	7.61	0	92.39	0	0	0	100	0
NW_020868409.1-165136-27	0	12.5	0	87.5	0	8.33	0	91.67	0	12.5	0	87.5	0	13.3	0	86.7	0	5	0	95	0	7.14	0	92.86	0	6.33	0	93.67	0	9.17	0	90.83
NW_020868409.1-176683-5	0	0	100	0	18.18	0	81.82	0	0	0	100	0	8.03	0.4	91.57	0	4.55	0	95.45	0	11.32	0	88.68	0	2.63	0	97.37	0	10.74	0	89.26	0
NW_020868409.1-211409-14	0	0	100	0	0	0	100	0	0	0	100	0	0	0	100	0	8.33	0	91.67	0	0	0	100	0	7.69	0	92.31	0	0	0	100	0
NW_020868409.1-216538-13	80	0	20	0	63.49	0	36.51	0	80	0	20	0	66.91	0	33.09	0	83.33	0	16.67	0	73.6	0	26.4	0	83.54	0	16.46	0	66.25	0	33.75	0
NW_020868409.1-238694-26	0	100	0	0	0	100	0	0	0	100	0	0	0	100	0	0	0	100	0	0	0.93	90.74	0	8.33	0	100	0	0	0	96.33	0	3.67
NW_020868409.1-256483-21	0	0	0	100	0	0	0	100	0	0	0	100	0	0	0	100	0	0	0	100	0	0	0	100	0	0	1.63	98.37	0	0	0	100
NW_020868409.1-473349-24	0	87.5	0	12.5	0	95.82	0	4.18	0	87.5	0	12.5	0	92.82	0	7.18	0	94.44	0	5.56	0	93.81	0	6.19	0	92.75	0	7.25	0	92.37	0	7.63
NW_020868409.1-880254-26	0	100	0	0	0	100	0	0	0	100	0	0	0	100	0	0	0	90.91	0	9.09	0	88.19	0	11.81	0	92.78	0	7.22	0	94.87	0	5.13
NW_020868411.1-82632-24	25	0	75	0	42.16	0	57.84	0	25	0	75	0	24.52	0	75.48	0	28.57	0	71.43	0	25.17	0	74.83	0	23.13	0	76.87	0	22.74	0	77.26	0
NW_020868411.1-136224-12	0	100	0	0	0	100	0	0	0	100	0	0	0	100	0	0	0	100	0	0	0	100	0	0	1.52	98.48	0	0	1.65	98.35	0	0
NW_020868411.1-192197-1	0	0	0	100	0	0.59	0	99.41	0	0	0	100	0	1.23	0	98.77	0	10	0	90	0	11.74	0	88.26	0	6.32	0	93.68	0	6.94	0	93.06
NW_020868412.1-124094-15	0	100	0	0	0	86.65	0	13.35	0	100	0	0	0	84.7	0	15.3	0	94.44	0	5.56	0	92.51	0	7.49	0	96.84	0	3.16	0	86.82	0	13.18
NW_020868413.1-43135-22	0	0	0	100	0	0.22	0	99.78	0	0	0	100	0	0	0	100	0	10	0	90	0	5.57	0	94.43	0	6.1	0	93.9	0	2.01	0	97.99
NW_020868413.1-124599-1	0	0	0	100	0	4.35	0	95.65	0	0	0	100	0	11.11	0	88.89	0	0	0	100	0	3.1	0	96.9	0	0	0	100	0	4.76	0	95.24
NW_020868413.1-201010-27	0	100	0	0	0	82.71	0	17.29	0	100	0	0	0	92.68	0	7.32	0	100	0	0	0	81.71	0	18.29	0	100	0	0	0	88.07	0	11.93
NW_020868413.1-333435-9	0	0	0	100	14.72	0	0	85.28	0	0	0	100	18.21	0	0	81.79	7.14	0	0	92.86	27.48	0	0	72.52	4.31	0	0	95.69	15.81	0	0	84.19
NW_020868413.1-359510-23	16.67	83.33	0	0	22.34	77.66	0	0	16.67	83.33	0	0	18.37	81.63	0	0	9.09	90.91	0	0	11.67	88.33	0	0	10.53	89.47	0	0	16.13	83.87	0	0
NW_020868413.1-448990-23	16.67	0	83.33	0	19.33	0	80.67	0	16.67	0	83.33	0	11.34	0	88.66	0	16.67	0	83.33	0	11.43	0	88.57	0	19.12	0	80.88	0	10.54	0	89.46	0
NW_020868414.1-28542-23	0	100	0	0	0	82.54	0	17.46	0	100	0	0	0	91.15	0	8.85	0	100	0	0	0	89.26	0	10.74	0	100	0	0	0	91.37	0	8.63
NW_020868415.1-66103-2	0	90	0	10	0	91.84	0	8.16	0	90	0	10	0	90.86	0	9.14	0	77.27	0	22.73	0	87.58	0	12.42	0	84.04	0	15.96	0	90.51	0	9.49
NW_020868415.1-118790-25	100	0	0	0	89.66	0	10.34	0	100	0	0	0	91.75	0	8.25	0	100	0	0	0	94.44	0	5.56	0	100	0	0	0	98.33	0	1.67	0
NW_020868415.1-156036-21	10	0	0	90	0	0	0	100	10	0	0	90	0	0	0	100	4.55	0	0	95.45	0	0	0	100	5.49	0	0	94.51	0	0	0	100
NW_020868415.1-405723-5	0	83.33	0	16.67	0	100	0	0	0	83.33	0	16.67	0	100	0	0	0	83.33	0	16.67	0	100	0	0	0	83.85	0	16.15	0	100	0	0
NW_020868415.1-482005-8	20	80	0	0	17.59	82.41	0	0	20	80	0	0	20.18	79.82	0	0	22.73	77.27	0	0	15.85	84.15	0	0	18.95	81.05	0	0	19.44	80.56	0	0
NW_020868415.1-516854-8	0	100	0	0	0	94.24	0	5.76	0	100	0	0	0	95.95	0	4.05	0	100	0	0	0.18	90.84	0	8.98	0	100	0	0	0	90.53	0	9.47
NW_020868415.1-740511-23	100	0	0	0	100	0	0	0	100	0	0	0	100	0	0	0	95	0	5	0	91.81	0	8.19	0	96.43	0	3.57	0	95.39	0	4.61	0
NW_020868415.1-922321-26	100	0	0	0	99.86	0.14	0	0	100	0	0	0	100	0	0	0	91.67	0	0	8.33	99.07	0	0	0.93	95.1	0	0	4.9	99.66	0.11	0	0.22
NW_020868415.1-1217327-8	0	10	0	90	0	9.07	0	90.93	0	10	0	90	0	18.08	0	81.92	0	4.55	0	95.45	0	5.87	0	94.13	0	5.32	0	94.68	0	9.82	0	90.18
NW_020868415.1-1222096-23	66.67	0	33.33	0	76.97	0	23.03	0	66.67	0	33.33	0	70.89	0	29.11	0	85.71	0	14.29	0	91.05	0	8.95	0	78.69	0	21.31	0	68.82	0	31.18	0
NW_020868415.1-1260594-14	0	0	0	0	0	34.1	0	65.9	0	0	0	0	0	29.54	0	70.46	0	25	0	75	0	30.84	0	69.16	0	25	0	75	0	33.93	0	66.07
NW_020868415.1-1508907-23	12.5	0	87.5	0	10.14	0	89.86	0	12.5	0	87.5	0	29.38	0	70.62	0	5	0	95	0	6.1	0	93.9	0	9.64	0	90.36	0	18.1	0	81.9	0
NW_020868415.1-1570747-3	0	0	100	0	0	0	100	0	0	0	100	0	0	0	100	0	0	0	100	0	0	0	100	0	1.47	0	98.53	0	4.17	0	95.83	0
NW_020868415.1-1644487-6	0	0	0	100	0	0	0	100	0	0	0	100	0	0	0	100	5	0	0	95	5.71	0	0	94.29	3.09	0	0	96.91	4.84	0	0	95.16
NW_020868416.1-37471-8	0	0	100	0	0	0	100	0	0	0	100	0	0	0	100	0	0	0	100	0	0.4	0	99.6	0	0	0	100	0	3.51	0	96.29	0.21
NW_020868416.1-93236-23	0	100	0	0	0	100	0	0	0	100	0	0	0	100	0	0	0	100	0	0	0	97.69	0	2.31	0	100	0	0	0	97.92	0	2.08
NW_020868417.1-46426-8	100	0	0	0	100	0	0	0	100	0	0	0	100	0	0	0	100	0	0	0	100	0	0	0	97.89	2.11	0	0	100	0	0	0
NW_020868417.1-182449-13	0	90	10	0	0	100	0	0	0	90	10	0	0	100	0	0	0	90	10	0	0	100	0	0	0	90.51	9.49	0	0	100	0	0
NW_020868417.1-328031-2	16.67	0	83.33	0	32.71	0	67.29	0	16.67	0	83.33	0	22.31	0	77.69	0	22.73	0	77.27	0	21.08	0	78.92	0	21.13	0	78.87	0	21.94	0	78.06	0
NW_020868418.1-340780-12	90	0	10	0	75.25	0	24.75	0	90	0	10	0	80.75	0	19.25	0	95.45	0	4.55	0	90.62	0	9.38	0	94.57	0	5.43	0	85.44	0	14.56	0
NW_020868419.1-82883-16	100	0	0	0	100	0	0	0	100	0	0	0	100	0	0	0	91.67	0	8.33	0	100	0	0	0	94.57	0	5.43	0	100	0	0	0
NW_020868420.1-17965-1	0	100	0	0	8.74	91.26	0	0	0	100	0	0	7.25	92.75	0	0	0	100	0	0	7.14	92.86	0	0	0	100	0	0	12.06	87.94	0	0
NW_020868422.1-18939-23	83.33	0	16.67	0	79.1	0	20.9	0	83.33	0	16.67	0	73.11	0	26.89	0	91.67	0	8.33	0	89.36	0	10.64	0	89.22	0	10.78	0	75	0	25	0
NW_020868422.1-30923-6	0	100	0	0	0	100	0	0	0	100	0	0	0	100	0	0	0	100	0	0	0	95.07	0	4.93	0	100	0	0	0	96.25	0	3.75
NW_020868422.1-49830-13	0	100	0	0	0	100	0	0	0	100	0	0	0	100	0	0	7.14	92.86	0	0	0	100	0	0	4.17	95.83	0	0	0.84	99.16	0	0
NW_020868422.1-114809-21	20	0	80	0	1.14	0	98.86	0	20	0	80	0	0	0	100	0	21.43	0	78.57	0	0	0	100	0	20	0	80	0	0	0	100	0
NW_020868422.1-131954-6	83.33	0	16.67	0	64.15	0	35.85	0	83.33	0	16.67	0	76.59	0	23.41	0	93.75	0	6.25	0	85	0	15	0	86.23	0	13.77	0	71.39	0	28.61	0
NW_020868422.1-174496-24	0	100	0	0	0	100	0	0	0	100	0	0	0	100	0	0	0	100	0	0	0	96.63	0	3.37	0	100	0	0	0.33	97.66	0	2.01
NW_020868422.1-191204-14	100	0	0	0	92.87	0	7.13	0	100	0	0	0	93.33	0	6.67	0	86.36	0	13.64	0	80.13	0	19.87	0	90.22	0	9.78	0	83	0	17	0
NW_020868422.1-194956-12	100	0	0	0	99.48	0.52	0	0	100	0	0	0	90.62	9.38	0	0	100	0	0	0	93.75	6.25	0	0	94.57	5.43	0	0	90.39	9.61	0	0
NW_020868424.1-330949-13	100	0	0	0	99.43	0	0.57	0	100	0	0	0	100	0	0	0	95.83	0	0	4.17	95.32	0	0	4.68	97.55	0	0	2.45	98.97	0	0	1.03
NW_020868425.1-4789-2	0	100	0	0	11.44	88.56	0	0	0	100	0	0	15.13	84.87	0	0	6.25	93.75	0	0	8.21	91.43	0	0.36	4.1	95.9	0	0	6.04	93.96	0	0
NW_020868425.1-34382-9	0	100	0	0	0	100	0	0	0	100	0	0	0	100	0	0	0	95.45	0	4.55	0	91.45	0	8.55	0	96	0	4	0	93.6	0	6.4
NW_020868425.1-51450-25	0	0	75	25	0	0	84.06	15.94	0	0	75	25	0.56	0	86.11	13.33	0	0	75	25	0	0	50.4	49.6	0	0	76.47	23.53	0	0	74.38	25.62
NW_020868425.1-580024-24	0	0	0	100	0	0	0	100	0	0	0	100	0	0	0	100	0	0	0	100	0	0	0	100	0	0	0	100	0	0	0	100
NW_020868425.1-612165-21	12.5	87.5	0	0	0.21	99.79	0	0	12.5	87.5	0	0	0	99.72	0	0.28	12.5	87.5	0	0	0	99.77	0	0.23	12.16	87.84	0	0	0	100	0	0
NW_020868426.1-17160-8	91.67	0	8.33	0	90.05	0	9.95	0	91.67	0	8.33	0	93.95	0	6.05	0	87.5	0	12.5	0	82.32	0	17.68	0	89.22	0	10.78	0	85.86	0	14.14	0
NW_020868426.1-66489-26	0	90	0	10	0	98.53	0	1.47	0	90	0	10	0	100	0	0	0	95	0	5	0	94.92	0	5.08	0	91.57	0	8.43	0	87.35	0	12.65
NW_020868426.1-83131-4	0	0	100	0	10.13	0	89.87	0	0	0	100	0	9.8	0	90.2	0	0	0	100	0	1.1	0	98.9	0	0.55	0	99.45	0	7.32	0	92.68	0
NW_020868426.1-112564-3	0	100	0	0	0	100	0	0	0	100	0	0	0	100	0	0	0	90	0	10	0	85.52	0	14.48	0	92.86	0	7.14	0	90.55	0	9.45
NW_020868426.1-128992-15	87.5	0	12.5	0	78.62	0	21.38	0	87.5	0	12.5	0	79.21	0	20.79	0	94.44	0	5.56	0	90.4	0	8.8	0.8	93.75	0	6.25	0	88.32	0	11.68	0
NW_020868427.1-28128-8	60	0	40	0	74.24	0	25.76	0	60	0	40	0	75.31	0	24.69	0	72.73	0	27.27	0	77.33	0	22.67	0	70.65	0	29.35	0	72.31	0	27.69	0
NW_020868427.1-29647-9	100	0	0	0	100	0	0	0	100	0	0	0	96.75	3.25	0	0	90	10	0	0	86.76	13.24	0	0	89.66	10.34	0	0	89.03	10.97	0	0
NW_020868427.1-218495-4	0	60	0	40	0	68.6	0	31.4	0	60	0	40	0	82.79	0	17.21	0	60	0	40	0	82.7	0	17.3	0	62.79	0	37.21	0	87.1	0	12.9
NW_020868427.1-271110-8	0	100	0	0	0	84.67	0	15.33	0	100	0	0	0	95.15	0	4.85	0	100	0	0	0	86.67	0	13.33	0	99.3	0	0.7	0	84.52	0	15.48
NW_020868427.1-306450-13	0	25	0	75	0	5.37	0	94.63	0	25	0	75	0	7.65	0	92.35	0	7.14	0	92.86	0	10.34	0	89.66	0	9.62	0	90.38	0	4.48	0	95.52
NW_020868427.1-320492-1	0	0	100	0	0	0	98.62	1.38	0	0	100	0	0	0	80.73	19.27	0	0	94.44	5.56	0	0	98.03	1.97	0	0	96.58	3.42	0	0	95.66	4.34
NW_020868427.1-322941-26	12.5	0	87.5	0	25.94	0	74.06	0	12.5	0	87.5	0	17.86	0	82.14	0	5	0	95	0	8.53	0	91.47	0	6.96	0	93.04	0	6.75	0	93.25	0
NW_020868427.1-348028-6	0	87.5	12.5	0	0	100	0	0	0	87.5	12.5	0	0	100	0	0	0	95	5	0	0	100	0	0	0	89.63	10.37	0	0	100	0	0
NW_020868427.1-567680-1	0	0	100	0	0	100	0	0	0	0	100	0	0	100	0	0	0	25	75	0	0	100	0	0	0	39.13	60.87	0	0	100	0	0
NW_020868427.1-701392-1	0	90	0	10	0	99.06	0	0.94	0	90	0	10	0	94.18	0	5.82	0	90.91	0	9.09	0	98.21	0	1.79	0	92.11	0	7.89	0	98.15	0.62	1.23
NW_020868428.1-299099-24	0	0	0	100	0	6.06	0	93.94	0	0	0	100	0	3.19	0	96.81	0	0	0	100	0	4.08	0	95.92	0	0	0	100	0	3.33	0	96.67
NW_020868428.1-321619-22	0	100	0	0	0	100	0	0	0	100	0	0	0	100	0	0	0	88.89	0	11.11	0	95.4	0	4.6	0	92.54	0	7.46	0	98.56	0	1.44
NW_020868429.1-54261-26	0	0	0	100	0	0	0	100	0	0	0	100	0	0	0	100	0	0	0	100	1.77	0	0	98.23	0	0	0	100	2.7	0	0	97.3
NW_020868429.1-59182-12	0	0	83.33	16.67	0	0	99.21	0.79	0	0	83.33	16.67	0	0	100	0	0	0	85.71	14.29	0	0	100	0	0	0	87.29	12.71	0	0	100	0
NW_020868429.1-212937-25	90	0	0	10	94.96	0	0	5.04	90	0	0	10	92.86	0	0	7.14	90	0	0	10	93.33	0	0	6.67	91.57	0	0	8.43	96.95	0	0	3.05
NW_020868429.1-258632-27	100	0	0	0	78.32	0	21.68	0	100	0	0	0	75.78	0	24.22	0	100	0	0	0	89.2	0	10.8	0	98.81	0	1.19	0	86.45	0	13.23	0.32
NW_020868429.1-290104-12	0	0	0	100	4.29	0	0	95.71	0	0	0	100	8.81	0	0	91.19	5	0	0	95	2.16	0	0	97.84	3.05	0	0	96.95	7.91	0	0	92.09
NW_020868429.1-383206-5	0	83.33	0	16.67	0	96.5	0	3.5	0	83.33	0	16.67	0	97.17	0	2.83	0	83.33	0	16.67	0.29	84.12	0	15.59	0	83.33	0	16.67	0	91.91	0	8.09
NW_020868430.1-310549-6	0	100	0	0	0	100	0	0	0	100	0	0	0	100	0	0	0	100	0	0	0	100	0	0	0	98.5	0	1.5	0	100	0	0
NW_020868431.1-137642-22	0	0	100	0	10.5	0	89.5	0	0	0	100	0	5.56	0	94.44	0	5	0	95	0	4.62	0	95.38	0	3.09	0	96.91	0	5.26	0	94.21	0.53
NW_020868431.1-291698-2	87.5	12.5	0	0	100	0	0	0	87.5	12.5	0	0	100	0	0	0	78.57	21.43	0	0	100	0	0	0	82.5	17.5	0	0	99.89	0	0	0.11
NW_020868431.1-424650-3	0	0	0	100	0	0	8.27	91.73	0	0	0	100	0	0	7.64	92.36	0	0	0	100	0	0	11.84	88.16	0	0	0	100	0	0	11.18	88.82
NW_020868431.1-431058-24	90	0	10	0	100	0	0	0	90	0	10	0	87.04	0	12.96	0	95.45	0	4.55	0	94.96	0	5.04	0	94.38	0	5.62	0	87.5	0	12.5	0
NW_020868431.1-491024-22	8.33	0	91.67	0	0	0.18	99.82	0	8.33	0	91.67	0	0	0	100	0	6.25	0	93.75	0	0	0	99.78	0.22	8.54	0	91.46	0	0	0	99.79	0.21
NW_020868431.1-678876-15	0	10	0	90	0	0.38	0	99.62	0	10	0	90	0	0	0	100	0	16.67	0	83.33	0	0	0	100	0	13.86	0	86.14	0	0	0	100
NW_020868431.1-705558-24	0	75	0	25	0	83.98	0	16.02	0	75	0	25	0	91.11	0	8.89	0	77.78	0	22.22	0	82.35	0	17.65	0	79.61	0	20.39	0	91.6	0	8.4
NW_020868431.1-711525-12	0	100	0	0	0	96.46	0	3.54	0	100	0	0	0	100	0	0	0	100	0	0	0	100	0	0	0	100	0	0	0	100	0	0
NW_020868433.1-26917-3	0	75	0	25	0	81.82	0	18.18	0	75	0	25	0	70.33	0	29.67	0	81.25	0	18.75	0	88.09	0	11.91	0	77.87	0	22.13	0	81.49	0	18.51
NW_020868433.1-41737-1	0	0	0	100	0	0	0	100	0	0	0	100	0	0	0	100	0	0	0	100	0	0	0	100	0	2.08	0	97.92	0	0	0	100
NW_020868433.1-99396-26	0	0	100	0	1.45	0	98.55	0	0	0	100	0	0	0	100	0	0	0	100	0	0.44	0	99.56	0	2.83	0	97.17	0	3.44	0	96.56	0
NW_020868433.1-123277-21	0	0	0	100	0	0	0	100	0	0	0	100	0	0	0	100	0	0	0	100	0	0	0	100	0	0	0	100	1.81	0	0	98.19
NW_020868433.1-169793-14	100	0	0	0	100	0	0	0	100	0	0	0	100	0	0	0	100	0	0	0	100	0	0	0	97.73	0	2.27	0	100	0	0	0
NW_020868433.1-174405-16	0	100	0	0	0	100	0	0	0	100	0	0	0	100	0	0	0	100	0	0	0.38	99.62	0	0	0	100	0	0	0.27	96	3.73	0
NW_020868433.1-208505-13	0	100	0	0	0	100	0	0	0	100	0	0	0	92.39	7.61	0	0	95.45	4.55	0	0	94.31	5.69	0	0	95.74	4.26	0	0	95.52	4.48	0
NW_020868434.1-182756-26	100	0	0	0	100	0	0	0	100	0	0	0	100	0	0	0	95.45	0	4.55	0	97.06	0	2.94	0	97.34	0	2.66	0	100	0	0	0
NW_020868434.1-218564-14	0	100	0	0	0	100	0	0	0	100	0	0	0	100	0	0	4.55	95.45	0	0	9.3	90.7	0	0	2.81	97.19	0	0	3.03	95.45	0	1.52
NW_020868434.1-220886-27	0	75	25	0	0	100	0	0	0	75	25	0	0	100	0	0	0	83.33	16.67	0	0	100	0	0	0	82.76	17.24	0	0	100	0	0
NW_020868434.1-239495-15	0	80	0	20	0	76.62	0	23.38	0	80	0	20	0	74.04	0	25.96	0	88.89	0	11.11	0	77.55	0	22.45	0	87.18	0	12.82	0	86.91	0	13.09
NW_020868434.1-264905-24	0	0	0	100	3.92	0	0	96.08	0	0	0	100	8.23	0	0	91.77	0	0	0	100	18.06	0	0	81.94	0	0	0	100	10.99	0	0	89.01
NW_020868434.1-265265-7	0	100	0	0	0	100	0	0	0	100	0	0	0	100	0	0	0	100	0	0	0	95.73	0	4.27	0	100	0	0	0	96.63	0	3.37
NW_020868435.1-57162-24	0	62.5	0	37.5	0	36.42	0	63.58	0	62.5	0	37.5	0	37.78	0	62.22	0	77.78	0	22.22	0	52.2	0	47.8	0	70.95	0	29.05	0	53.41	0	46.59
NW_020868435.1-61299-26	0	100	0	0	12.41	87.59	0	0	0	100	0	0	2.54	97.46	0	0	14.29	85.71	0	0	33.58	66.05	0	0.37	12.12	87.88	0	0	26.41	73	0	0.59
NW_020868435.1-63782-23	100	0	0	0	100	0	0	0	100	0	0	0	100	0	0	0	100	0	0	0	94.07	0	5.93	0	100	0	0	0	96.28	0	3.72	0
NW_020868435.1-87586-5	0	100	0	0	0	100	0	0	0	100	0	0	0	100	0	0	0	87.5	12.5	0	0	100	0	0	0	90	10	0	0	100	0	0
NW_020868435.1-104194-1	0	91.67	0	8.33	0	90.13	0	9.87	0	91.67	0	8.33	0	87.74	0	12.26	0	95.83	0	4.17	0	95.97	0	4.03	0	94.55	0	5.45	0	96.96	0	3.04
NW_020868435.1-348370-24	0	100	0	0	0	100	0	0	0	100	0	0	1.05	98.95	0	0	0	100	0	0	0	100	0	0	0	100	0	0	1.33	98.67	0	0
NW_020868436.1-2950-5	0	90	10	0	0	94.19	5.81	0	0	90	10	0	0.81	99.19	0	0	0	95.45	4.55	0	0	98.33	1.67	0	0	94.74	5.26	0	0	98.03	1.97	0
NW_020868436.1-149346-14	25	75	0	0	50.45	49.55	0	0	25	75	0	0	27.87	72.13	0	0	16.67	83.33	0	0	37.34	62.66	0	0	20.13	79.87	0	0	52.32	47.68	0	0
NW_020868436.1-517458-21	0	100	0	0	0	100	0	0	0	100	0	0	0	100	0	0	0	100	0	0	0	100	0	0	0	100	0	0	0	100	0	0
NW_020868436.1-621359-12	10	0	90	0	41.98	0	58.02	0	10	0	90	0	23.57	0	76.43	0	5.56	0	94.44	0	13.86	0	86.14	0	8.54	0	91.46	0	20.74	0	79.26	0
NW_020868436.1-856200-7	0	0	0	100	10	0	0	90	0	0	0	100	2.35	0	0	97.65	0	0	0	100	5.19	0	0	94.81	0	0	0	100	1.96	0	0	98.04
NW_020868437.1-329445-8	0	0	0	100	0	0	0	100	0	0	0	100	0	0	0	100	4.55	0	0	95.45	8.91	0	0	91.09	2.72	0	0	97.28	4.2	0	0	95.8
NW_020868437.1-363314-6	0	50	0	50	0	37.01	0	62.99	0	50	0	50	0	35.71	0	64.29	0	50	0	50	0	35.84	0	64.16	0	50	0	50	0	33.88	0	66.12
NW_020868438.1-193204-9	0	100	0	0	0	100	0	0	0	100	0	0	0	100	0	0	0	95.45	0	4.55	0	91.03	0	8.97	0	97.28	0	2.72	0	98.79	0	1.21
NW_020868439.1-22128-4	0	87.5	0	12.5	0	99.34	0	0.66	0	87.5	0	12.5	0	97.18	0	2.82	0	90	0	10	0	95.76	0	4.24	0	89.02	0	10.98	0	96.85	0	3.15
NW_020868439.1-76222-2	0	0	0	100	0	5.63	0	94.37	0	0	0	100	0	9.96	0	90.04	0	0	0	100	0	3.19	0	96.81	0	0	0	100	0	3.48	0	96.52
NW_020868439.1-261476-5	0	0	100	0	0	0	100	0	0	0	100	0	0	0	100	0	0	4.55	95.45	0	0	4.37	95.63	0	0	3.26	96.74	0	0	5.22	94.78	0
NW_020868439.1-409968-26	0	0	0	100	0	0	0	100	0	0	0	100	0	0	0	100	4.55	0	0	95.45	4.24	0	0	95.76	2.75	0	0	97.25	0	0	0	100
NW_020868439.1-505400-5	25	0	75	0	18.99	0	81.01	0	25	0	75	0	6.69	0	93.31	0	25	0	75	0	30	0	70	0	28.66	0	71.34	0	23.36	0	76.64	0
NW_020868439.1-555832-13	0	100	0	0	19.54	80.46	0	0	0	100	0	0	17.52	82.48	0	0	12.5	87.5	0	0	19.34	80.66	0	0	7.94	92.06	0	0	11.84	88.16	0	0
NW_020868440.1-185607-9	20	0	80	0	16.67	0	80.11	3.23	20	0	80	0	11.46	0.64	87.9	0	9.09	0	90.91	0	4.14	0	95.17	0.69	10.64	0	89.36	0	12.38	0	87.62	0
NW_020868440.1-252890-6	0	0	100	0	0	0	100	0	0	0	100	0	0	0	100	0	13.64	0	86.36	0	12.39	0.43	87.18	0	9	0	91	0	8.24	0	91.76	0
NW_020868440.1-255251-25	25	75	0	0	16.15	83.85	0	0	25	75	0	0	16.87	83.13	0	0	18.75	81.25	0	0	14.29	85.71	0	0	18	82	0	0	9.06	90.94	0	0
NW_020868440.1-291188-23	0	0	8.33	91.67	0	0	9.94	90.06	0	0	8.33	91.67	0	0	5.75	94.25	0	0	4.55	95.45	0	0	9.15	90.85	0	0	5.67	94.33	0	0	7.6	92.4
NW_020868440.1-291759-3	20	0	0	80	0	0	0	100	20	0	0	80	0	0	0	100	16.67	0	0	83.33	0.22	0	0	99.78	16.88	0	0	83.12	0	0	0	100
NW_020868441.1-6139-13	0	100	0	0	0	89.36	10.64	0	0	100	0	0	0	95.35	4.65	0	0	85	15	0	0	83.33	16.67	0	0	90.74	9.26	0	0	84.64	15.36	0
NW_020868441.1-110374-4	0	0	100	0	9.3	0	90.7	0	0	0	100	0	5.13	0	94.87	0	14.29	0	85.71	0	22.13	0	77.87	0	9.7	0	90.3	0	16	0	84	0
NW_020868441.1-268201-9	0	100	0	0	0	100	0	0	0	100	0	0	0	98.37	0	1.63	0	94.44	0	5.56	0	93.28	0	6.72	0	96.71	0	3.29	0	93.37	0	6.63
NW_020868441.1-561753-8	0	100	0	0	0	100	0	0	0	100	0	0	0	100	0	0	0	90.91	0	9.09	0	88.46	0	11.54	0	94.15	0	5.85	0	97.1	0	2.9
NW_020868441.1-628585-15	0	0	25	75	0	0	47.55	52.45	0	0	25	75	0	0	45.38	54.62	0	0	33.33	66.67	0.27	0	38.99	60.74	0	0	30	70	0	0	43.75	56.25
NW_020868441.1-641227-15	8.33	0	91.67	0	6.49	0	93.51	0	8.33	0	91.67	0	7.04	0	92.96	0	13.64	0	86.36	0	12.67	0	87.33	0	12.89	0	87.11	0	13.64	0	86.36	0
NW_020868442.1-182101-21	0	100	0	0	0	87.5	12.5	0	0	100	0	0	0	92.62	7.38	0	0	88.89	11.11	0	0.65	83.12	16.23	0	0	91.89	8.11	0	0	92.56	7.44	0
NW_020868442.1-237428-26	75	0	25	0	76.33	0	23.67	0	75	0	25	0	68.93	0	31.07	0	85.71	0	14.29	0	88.56	0	11.44	0	85.96	0	14.04	0	77.72	0	22.28	0
NW_020868442.1-243368-13	0	10	90	0	0	17.21	82.79	0	0	10	90	0	0	2.45	97.55	0	0	11.11	88.89	0	0	16.67	83.33	0	0	9.76	90.24	0	0.23	14.91	84.86	0
NW_020868442.1-412789-26	0	0	0	100	0	0.5	0	99.5	0	0	0	100	0	2.39	0	97.61	0	0	0	100	0	2.19	0	97.81	0	3.57	0	96.43	0	2.4	0	97.6
NW_020868444.1-187573-14	0	0	0	100	0.94	0	0	99.06	0	0	0	100	0.51	0	0	99.49	0	0	0	100	0	0	0.39	99.61	0.67	0	0	99.33	3.62	0	0	96.38
NW_020868444.1-256648-7	0	70	0	30	0	65.97	0	34.03	0	70	0	30	0	56.83	0	43.17	0	86.36	0	13.64	0	88.34	0	11.66	0	83.52	0	16.48	0	78.55	0	21.45
NW_020868444.1-477673-25	100	0	0	0	92.79	0	7.21	0	100	0	0	0	92.31	0	7.69	0	100	0	0	0	90.63	0	9.37	0	97.97	0	2.03	0	85.92	0	14.08	0
NW_020868444.1-550904-2	100	0	0	0	100	0	0	0	100	0	0	0	100	0	0	0	95.83	0	0	4.17	96.81	0	0	3.19	97.62	0	0	2.38	97.98	0	0	2.02
NW_020868444.1-552308-15	0	16.67	83.33	0	0	24.44	75.56	0	0	16.67	83.33	0	0	6.93	93.07	0	0	16.67	83.33	0	0	11.99	88.01	0	0	14.08	85.92	0	0	6.98	93.02	0
NW_020868444.1-613989-2	83.33	0	16.67	0	99.66	0.17	0.17	0	83.33	0	16.67	0	100	0	0	0	83.33	0	16.67	0	100	0	0	0	83.91	0	16.09	0	100	0	0	0
NW_020868444.1-643535-23	0	0	0	100	0	0	0	100	0	0	0	100	0	0	0	100	0	0	0	100	0	0	5.81	94.19	0	0	0	100	0	0	4.13	95.87
NW_020868444.1-692253-7	12.5	87.5	0	0	28.14	71.86	0	0	12.5	87.5	0	0	21	79	0	0	7.14	92.86	0	0	13.58	86.42	0	0	10.32	89.68	0	0	19.06	80.94	0	0
NW_020868444.1-725690-16	0	83.33	0	16.67	0	100	0	0	0	83.33	0	16.67	0	100	0	0	0	93.75	0	6.25	0	100	0	0	0	90	0	10	0	100	0	0
NW_020868444.1-808892-16	100	0	0	0	100	0	0	0	100	0	0	0	100	0	0	0	100	0	0	0	95.59	0	0	4.41	100	0	0	0	95.45	0	0	4.55
NW_020868444.1-842779-13	0	0	100	0	9.68	0	90.32	0	0	0	100	0	3.24	0	96.76	0	5	0	95	0	6.06	0	93.94	0	2.87	0	97.13	0	12.61	0	87.39	0
NW_020868445.1-87335-25	100	0	0	0	92.92	7.08	0	0	100	0	0	0	95.48	4.52	0	0	100	0	0	0	98.68	1.32	0	0	100	0	0	0	95.97	4.03	0	0
NW_020868446.1-172412-27	0	25	75	0	0	46.12	53.88	0	0	25	75	0	0	45.76	54.24	0	0	11.11	88.89	0	0	25.29	74.71	0	0	16.44	83.56	0	0	29.26	70.74	0
NW_020868447.1-46583-16	20	0	80	0	19.78	0	80.22	0	20	0	80	0	16.39	0.82	82.79	0	10	0	90	0	14.55	0	85.45	0	15.06	0	84.94	0	18.26	0	81.74	0
NW_020868447.1-131186-23	0	0	0	100	0	6.73	0	93.27	0	0	0	100	0	11.19	0	88.81	0	0	0	100	0	9.4	0	90.6	0	0	0	100	0	15.93	0	84.07
NW_020868447.1-262552-7	10	0	0	90	0	0	0	100	10	0	0	90	0	0	0	100	14.29	0	0	85.71	0	0	0	100	11.11	0	0	88.89	0	0	0	100
NW_020868447.1-323847-23	0	0	0	100	0	0	0	100	0	0	0	100	0	0	0	100	0	0	0	100	0	1.52	0	98.48	0	1.92	0	98.08	0	0.37	0	99.63
NW_020868447.1-323877-2	0	87.5	12.5	0	0.57	99.43	0	0	0	87.5	12.5	0	0	100	0	0	0	94.44	5.56	0	0	100	0	0	0	92.57	7.43	0	0	100	0	0
NW_020868447.1-527045-6	0	100	0	0	0	100	0	0	0	100	0	0	0	100	0	0	0	100	0	0	0	98.3	0	1.7	0	100	0	0	0	97.39	0	2.61
NW_020868447.1-626072-27	8.33	0	91.67	0	0.86	0	99.14	0	8.33	0	91.67	0	3.72	0.47	95.81	0	4.17	0	95.83	0	1.36	0	98.64	0	4.9	0	95.1	0	0.55	0	99.45	0
NW_020868447.1-729303-14	100	0	0	0	97.51	0	2.49	0	100	0	0	0	96.1	0	3.9	0	100	0	0	0	98.72	0	1.28	0	97.17	0	2.83	0	99.68	0	0.32	0
NW_020868447.1-807265-6	100	0	0	0	98.1	0	0	1.9	100	0	0	0	92.66	0	0	7.34	100	0	0	0	97.55	0	0	2.45	99.32	0	0	0.68	93.81	0	0	6.19
NW_020868447.1-809795-16	100	0	0	0	100	0	0	0	100	0	0	0	100	0	0	0	100	0	0	0	100	0	0	0	97.14	0	0	2.86	100	0	0	0
NW_020868447.1-887175-22	100	0	0	0	100	0	0	0	100	0	0	0	100	0	0	0	85.71	0	14.29	0	100	0	0	0	91.8	0	8.2	0	100	0	0	0
NW_020868447.1-930479-22	0	0	100	0	21.07	0	78.64	0.3	0	0	100	0	26.83	0	73.17	0	12.5	0	87.5	0	26.47	0	73.53	0	9.38	0	90.62	0	24.17	0	75.83	0
NW_020868447.1-1026820-12	100	0	0	0	100	0	0	0	100	0	0	0	96.77	0	0	3.23	100	0	0	0	93.66	0	0	6.34	100	0	0	0	94.76	0	0	5.24
NW_020868447.1-1183379-8	0	100	0	0	0	91.75	0	8.25	0	100	0	0	0	75.34	0	24.66	0	100	0	0	0	99.46	0	0.54	0	99.32	0	0.68	0	96.95	0	3.05
NW_020868447.1-1313346-14	0	0	25	75	0	0	35	65	0	0	25	75	0.5	0.5	31.66	67.34	0	0	10	90	0	0	14.62	85.38	0	0	12.94	87.06	0	0.46	24.54	75
NW_020868447.1-1314136-12	0	0	0	100	10.87	0	0	89.13	0	0	0	100	8.33	0	0	91.67	0	0	0	100	6.32	0	0	93.68	0	0	0	100	6.73	0	0	93.27
NW_020868447.1-1322558-4	0	20	0	80	0	27.1	0	72.9	0	20	0	80	0	26.85	0	73.15	0	31.82	0	68.18	0	38.14	0	61.86	0	26.63	0	73.37	0	34.34	0	65.66
NW_020868447.1-1393723-4	80	0	20	0	89.74	0	10.26	0	80	0	20	0	83.55	0.32	16.13	0	70	0	30	0	64.39	0	35.61	0	76.4	0	23.6	0	75	0.36	24.64	0
NW_020868447.1-1422470-27	100	0	0	0	50.59	0	49.41	0	100	0	0	0	84.19	0	15.81	0	87.5	0	12.5	0	81.11	0	18.89	0	91.79	0	8.21	0	64.47	0	35.53	0
NW_020868447.1-1429143-13	0	100	0	0	0	100	0	0	0	100	0	0	0	100	0	0	0	95.45	4.55	0	0	96.56	3.44	0	0	97.19	2.81	0	0	93.87	6.13	0
NW_020868447.1-1432293-22	80	0	20	0	100	0	0	0	80	0	20	0	100	0	0	0	83.33	0	16.67	0	100	0	0	0	83.33	0	16.67	0	100	0	0	0
NW_020868447.1-1480939-22	0	33.33	66.67	0	0	48.77	51.23	0	0	33.33	66.67	0	0	46.97	53.03	0	0	28.57	71.43	0	0	37.38	62.62	0	0	26.72	73.28	0	0	29.38	70.62	0
NW_020868448.1-117647-25	0	0	100	0	0	0	100	0	0	0	100	0	0	7.89	92.11	0	0	0	100	0	0	1.73	98.27	0	0	0.61	99.39	0	0	1.76	98.24	0
NW_020868448.1-248726-6	87.5	0	12.5	0	100	0	0	0	87.5	0	12.5	0	100	0	0	0	85	0	15	0	100	0	0	0	85.71	0	14.29	0	100	0	0	0
NW_020868448.1-285124-24	0	100	0	0	0	80.29	19.71	0	0	100	0	0	0	89	11	0	0	100	0	0	0	85.56	14.44	0	0	98.03	1.97	0	0	73.72	26.28	0
NW_020868449.1-44750-24	0	12.5	0	87.5	0	0	0	100	0	12.5	0	87.5	0	0	0	100	0	7.14	0	92.86	0	0	0	100	0	7.69	0	92.31	0	0	0	100
NW_020868450.1-100062-16	0	0	100	0	3.65	0	96.35	0	0	0	100	0	3.87	0	96.13	0	10	0	90	0	3.17	0	96.83	0	7.47	0	92.53	0	3.52	0	96.48	0
NW_020868450.1-102569-22	0	16.67	0	83.33	0	27.72	0	72.28	0	16.67	0	83.33	0	39.53	0	60.47	0	20	0	80	0	47.38	0	52.62	0	27.36	0	72.64	0	59.11	0	40.89
NW_020868451.1-75194-4	100	0	0	0	84.11	0	15.89	0	100	0	0	0	86	0	14	0	100	0	0	0	78.46	0	21.54	0	100	0	0	0	77.73	0	22.27	0
NW_020868451.1-155109-3	0	100	0	0	0	100	0	0	0	100	0	0	0	100	0	0	0	100	0	0	0	95.19	0	4.81	0	100	0	0	0	96.97	0	3.03
NW_020868451.1-196611-4	0	91.67	0	8.33	0	74.23	0	25.77	0	91.67	0	8.33	0	88.48	0	11.52	0	95.45	0	4.55	0	82.59	0	17.41	0	94.33	0	5.67	0	84.33	0	15.67
NW_020868451.1-261055-5	90	0	0	10	100	0	0	0	90	0	0	10	100	0	0	0	94.44	0	0	5.56	100	0	0	0	93.75	0	0	6.25	100	0	0	0
NW_020868451.1-288220-22	0	0	0	100	0	0	0	100	0	0	0	100	0	0	0	100	0	0	0	100	0	0	0	100	1.81	0	0	98.19	0	0	0	100
NW_020868452.1-52730-4	0	33.33	0	66.67	0	30	0	70	0	33.33	0	66.67	0	33.33	0	66.67	0	12.5	0	87.5	0.37	14.29	0	85.35	0	14.71	0	85.29	0	20.92	0	79.08
NW_020868452.1-159561-4	0	75	0	25	0	53.93	0.52	45.55	0	75	0	25	0	60.1	0	39.9	0	64.29	0	35.71	0	37.8	0	62.2	0	61.54	0	38.46	0	50.43	0	49.57
NW_020868453.1-592835-3	0	0	100	0	19.67	0	80.33	0	0	0	100	0	13.79	0	86.21	0	0	0	100	0	2.44	0	97.56	0	0	0	100	0	3.96	0	96.04	0
NW_020868453.1-670249-14	83.33	16.67	0	0	100	0	0	0	83.33	16.67	0	0	100	0	0	0	87.5	12.5	0	0	100	0	0	0	87.9	12.1	0	0	100	0	0	0
NW_020868453.1-688978-25	75	0	0	25	82	0	0	18	75	0	0	25	74.89	0	0	25.11	77.27	0	0	22.73	85.09	0	0	14.91	74.23	0	0	25.77	75.68	0	0	24.32
NW_020868453.1-737020-24	0	91.67	0	8.33	0	87.91	0	12.09	0	91.67	0	8.33	0	97.01	0	2.99	0	95.83	0	4.17	0	99.58	0	0.42	0	94.12	0	5.88	0	94.5	0	5.5
NW_020868453.1-768246-16	0	100	0	0	3.37	96.63	0	0	0	100	0	0	0	99.22	0.78	0	0	91.67	0	8.33	0	80.16	0	19.84	0	95.37	0	4.63	0	88.5	0	11.5
NW_020868453.1-859193-13	0	100	0	0	0	100	0	0	0	100	0	0	3.24	96.76	0	0	0	100	0	0	7.88	92.12	0	0	0	100	0	0	7.39	92.61	0	0
NW_020868455.1-9910-15	0	87.5	0	12.5	0	90.32	0	9.68	0	87.5	0	12.5	0	92.14	0	7.86	0	90	0	10	0	89.73	0	10.27	0	89.86	0	10.14	0	89.29	0	10.71
NW_020868455.1-98374-3	100	0	0	0	100	0	0	0	100	0	0	0	100	0	0	0	87.5	0	12.5	0	93.94	0	6.06	0	91.67	0	8.33	0	100	0	0	0
NW_020868455.1-103332-16	0	100	0	0	0	93.26	0	6.74	0	100	0	0	0	83.21	0	16.79	0	100	0	0	0	91.67	0	8.33	0	97.06	0	2.94	0	92.91	0	7.09
NW_020868455.1-443970-22	0	12.5	0	87.5	0	27.66	0	72.34	0	12.5	0	87.5	0	8.7	0	91.3	0	6.25	0	93.75	0	5.56	0	94.44	0	7.04	0	92.96	0	8.89	0	91.11
NW_020868455.1-833894-25	0	0	100	0	11.68	0	88.32	0	0	0	100	0	8.8	0	91.2	0	0	0	100	0	2.45	0	97.55	0	1.58	0	98.42	0	3.63	0	96.37	0
NW_020868456.1-102150-8	0	75	0	25	0	75.17	0	24.83	0	75	0	25	0	67.95	0	32.05	0	83.33	0	16.67	0	74.19	0	25.81	0	81.03	0	18.97	0	77.6	0	22.4
NW_020868457.1-53211-23	100	0	0	0	82.57	0	0	17.43	100	0	0	0	77.88	0	0	22.12	87.5	0	0	12.5	69.28	0	0	30.72	91.8	0	0	8.2	77.17	0	0	22.83
NW_020868457.1-55891-9	0	100	0	0	0	100	0	0	0	100	0	0	0	100	0	0	0	100	0	0	8.86	91.14	0	0	0	100	0	0	1.19	98.81	0	0
NW_020868457.1-60470-16	66.67	0	0	33.33	68.87	0	0	31.13	66.67	0	0	33.33	74.15	0	0	25.85	87.5	0	0	12.5	81.04	0	0	18.96	82.54	0	0	17.46	81.03	0	0	18.97
NW_020868457.1-186121-4	83.33	0	16.67	0	87.88	0	12.12	0	83.33	0	16.67	0	95.97	0	4.03	0	92.86	0	7.14	0	96.23	0	3.77	0	88.6	0	11.4	0	85.44	0	14.56	0
NW_020868457.1-193026-6	100	0	0	0	100	0	0	0	100	0	0	0	100	0	0	0	93.75	0	6.25	0	82.06	0	17.94	0	96.48	0	3.52	0	97.54	0	2.46	0
NW_020868457.1-374328-26	100	0	0	0	99.56	0	0	0.44	100	0	0	0	100	0	0	0	94.44	0	0	5.56	95.48	0.45	0	4.07	96.58	0	0	3.42	100	0	0	0
NW_020868458.1-219057-8	0	0	0	100	0	6.9	0	93.1	0	0	0	100	0	11.82	0	88.18	0	0	0	100	0	1.84	0	98.16	0	0	0	100	0	4	0	96
NW_020868458.1-363363-6	0	100	0	0	1.11	95.56	0	3.33	0	100	0	0	0	99.04	0	0.96	0	100	0	0	0	80	0	20	0	100	0	0	0	87.96	0	12.04
NW_020868458.1-365324-26	0	100	0	0	0	100	0	0	0	100	0	0	0	98.54	0	1.46	0	100	0	0	0	94.05	0	5.95	0	100	0	0	0	100	0	0
NW_020868458.1-417403-16	0	0	0	100	0	0	0	100	0	0	0	100	2.83	0	0	97.17	5.56	0	0	94.44	6.1	0	0	93.9	3.52	0	0	96.48	0.67	0	0	99.33
NW_020868458.1-510289-21	0	0	100	0	0	0	98.82	1.18	0	0	100	0	0	0	100	0	0	0	100	0	0.58	0	99.42	0	2	0	98	0	3.64	0	96.36	0
NW_020868458.1-535367-27	100	0	0	0	83.08	0	0	16.92	100	0	0	0	73.68	0	0	26.32	100	0	0	0	82.11	0	0	17.89	92.31	0	0	7.69	77.14	0	0	22.86
NW_020868458.1-826344-16	0	87.5	0	12.5	0	97.26	0	2.74	0	87.5	0	12.5	0	97	0	3	0	93.75	0	6.25	0	100	0	0	0	93.06	0	6.94	0	98.41	0	1.59
NW_020868458.1-833329-26	0	100	0	0	0	71.05	0	28.95	0	100	0	0	0	68.37	0	31.63	0	95	0	5	0	77.33	0	22.67	0	96.91	0	3.09	0	69.97	0	30.03
NW_020868458.1-949885-6	0	37.5	0	62.5	0	0	0	100	0	37.5	0	62.5	0	1.83	0	98.17	0	72.22	0	27.78	0	68.54	0	31.46	0	66.03	0	33.97	0	38.81	0	61.19
NW_020868458.1-1265166-24	0	100	0	0	0	97.56	0	2.44	0	100	0	0	0	95.75	0	4.25	0	100	0	0	0	90	0	10	0	100	0	0	0	99.14	0	0.86
NW_020868459.1-56561-7	0	0	0	100	0	0	10.68	89.32	0	0	0	100	0	0	16.67	83.33	0	0	0	100	0	0	8.5	91.5	0	0	2.11	97.89	0	0	1.79	98.21
NW_020868459.1-68233-3	100	0	0	0	100	0	0	0	100	0	0	0	100	0	0	0	95.45	0	4.55	0	99.37	0	0.63	0	97.22	0	2.78	0	99.13	0	0.87	0
NW_020868459.1-346170-21	70	0	30	0	88.28	0	11.72	0	70	0	30	0	81.55	0	18.45	0	80	0	20	0	92.03	0	7.97	0	76.51	0	23.49	0	90.85	0	9.15	0
NW_020868459.1-437478-23	100	0	0	0	100	0	0	0	100	0	0	0	100	0	0	0	88.89	0	0	11.11	100	0	0	0	93.42	0	0	6.58	100	0	0	0
NW_020868459.1-461893-26	0	75	0	25	0	100	0	0	0	75	0	25	0	100	0	0	0	83.33	0	16.67	0	100	0	0	0	80.85	0	19.15	0	100	0	0
NW_020868459.1-490938-6	0	0	16.67	83.33	0	0	0	100	0	0	16.67	83.33	0	0	0	100	0	0	10	90	0	0	0	100	0	0	13.04	86.96	0	0.26	0	99.74
NW_020868459.1-506648-4	0	12.5	0	87.5	0	0	0	100	0	12.5	0	87.5	0	0	0.43	99.57	0	6.25	0	93.75	0	0	0	100	0	7.35	0	92.65	0	0	0	100
NW_020868459.1-600528-6	0	0	0	100	0	0	0	100	0	0	0	100	0	0.5	0	99.5	0	0	0	100	0	0	0	100	0	0	0	100	0	0	0	100
NW_020868459.1-657334-8	100	0	0	0	86.82	0	13.18	0	100	0	0	0	85.2	0	14.8	0	100	0	0	0	81.68	0	18.32	0	97.92	0	2.08	0	81.27	0	18.73	0
NW_020868460.1-163004-15	10	0	0	90	0	0	0	100	10	0	0	90	0	0.25	0	99.75	5.56	0	0	94.44	0	0	0	100	6.1	0	0	93.9	0	0	0	100
NW_020868460.1-177534-9	0	100	0	0	0	100	0	0	0	100	0	0	0	100	0	0	0	95.83	0	4.17	0	98.55	0	1.45	0	97.55	0	2.45	0	98.82	0	1.18
NW_020868460.1-215496-23	0	0	100	0	0	0	100	0	0	0	100	0	3.58	0	96.42	0	0	0	100	0	0.43	0	99.57	0	0	0	100	0	2.24	0	97.76	0
NW_020868461.1-239013-23	16.67	0	83.33	0	25.87	0	74.13	0	16.67	0	83.33	0	28.04	0	71.96	0	20	0	80	0	21.92	0	78.08	0	18.6	0	81.4	0	26.74	0	73.26	0
NW_020868461.1-340425-9	0	0	0	0	18.73	0	0	81.27	0	0	0	0	10.94	0	0	89.06	0	0	0	100	11.68	0	0	88.32	0	0	0	100	7.12	0	0	92.88
NW_020868462.1-16131-7	0	0	0	100	8.18	0	0	91.82	0	0	0	100	5.1	0	0	94.9	0	0	0	100	3.07	0	0	96.93	0	0	0	100	4.39	0	0	95.61
NW_020868463.1-71957-15	8.33	0	91.67	0	17.58	0	82.42	0	8.33	0	91.67	0	2.15	0	97.85	0	4.55	0	95.45	0	9.94	0	90.06	0	5.21	0	94.79	0	11.93	0	88.07	0
NW_020868463.1-100292-2	8.33	0	0	91.67	4.85	0	0	95.15	8.33	0	0	91.67	13.04	0	0	86.96	22.73	0	0	77.27	27.37	0	0	72.63	16.48	0	0	83.52	17.71	0	0	82.29
NW_020868463.1-115943-2	90	0	10	0	82.98	0	17.02	0	90	0	10	0	86.59	0	13.41	0	95	0	5	0	82.61	0	16.3	1.09	94.44	0	5.56	0	90.42	0.32	9.27	0
NW_020868463.1-117827-26	0	100	0	0	0	96.61	0	3.39	0	100	0	0	0	78.82	0	21.18	0	100	0	0	0	91.72	0	8.28	0	97.54	0	2.46	0	80.18	0	19.82
NW_020868463.1-152222-14	0	83.33	0	16.67	0	86.48	0	13.52	0	83.33	0	16.67	0	77.89	0	22.11	0	85.71	0	14.29	0	81.75	0	18.25	0	86.21	0	13.79	0	77.83	0	22.17
NW_020868463.1-172627-14	100	0	0	0	100	0	0	0	100	0	0	0	100	0	0	0	90	10	0	0	86.83	13.17	0	0	94.05	5.95	0	0	94.74	5.26	0	0
NW_020868463.1-235732-16	0	0	0	100	0	0	0	100	0	0	0	100	0	0	0	100	0	0	0	100	0	0	3.15	96.85	0	0	0	100	0	0	0.73	99.27
NW_020868467.1-19206-13	0	100	0	0	0	100	0	0	0	100	0	0	0	99.1	0	0.9	0	100	0	0	0	96.97	0	3.03	0	97.87	0	2.13	0	95.05	0	4.95
NW_020868467.1-127248-2	0	0	100	0	18.84	0	81.16	0	0	0	100	0	21.21	0	78.79	0	0	0	100	0	9.49	0	90.51	0	0	0	100	0	15.06	0	84.94	0
NW_020868468.1-272930-9	83.33	0	16.67	0	92.02	0.61	6.13	1.23	83.33	0	16.67	0	93.75	0	6.25	0	92.86	0	7.14	0	97.95	0.41	1.64	0	91.8	0	8.2	0	99.01	0	0.99	0
NW_020868468.1-302995-26	100	0	0	0	94.76	0.48	0	4.76	100	0	0	0	98.39	0	0	1.61	100	0	0	0	94.09	0	0	5.91	97.5	0	0	2.5	89.88	0	0	10.12
NW_020868468.1-606484-23	0	100	0	0	0	100	0	0	0	100	0	0	0	100	0	0	7.14	92.86	0	0	5.17	94.83	0	0	6.56	93.44	0	0	3.54	96.46	0	0
NW_020868468.1-897348-14	0	0	0	100	0	0	0	100	0	0	0	100	0	0	0	100	0	0	0	100	0	0	0	100	0	0	0	100	0	0	0	100
NW_020868468.1-927374-6	0	0	100	0	0	0	100	0	0	0	100	0	0	0	100	0	0	0	100	0	0	2.75	97.25	0	0	0	100	0	0	0.65	99.35	0
NW_020868468.1-960101-23	12.5	87.5	0	0	0	100	0	0	12.5	87.5	0	0	3.12	96.88	0	0	5.56	94.44	0	0	1.1	98.9	0	0	6.41	93.59	0	0	0	100	0	0
NW_020868468.1-1177452-21	20	0	0	80	0	0	0	100	20	0	0	80	0	0	0	100	11.11	0	0	88.89	0	0	0	100	15.24	0	0	84.76	0	0	0	100
NW_020868468.1-1310309-3	0	0	0	100	0	10.3	0	89.7	0	0	0	100	0	9.63	0	90.37	0	10	0	90	0	16.6	0	83.4	0	6.41	0	93.59	0	11.18	0	88.82
NW_020868468.1-1380543-27	0	100	0	0	0	100	0	0	0	100	0	0	0	100	0	0	0	100	0	0	0	100	0	0	0	100	0	0	0	95.6	0	4.4
NW_020868468.1-1384781-3	12.5	0	0	87.5	32.73	0	0	67.27	12.5	0	0	87.5	25.86	0	0	74.14	5.56	0	0	94.44	14.04	0	0	85.96	6.88	0	0	93.12	16.57	0	0	83.43
NW_020868469.1-622081-4	0	100	0	0	0	100	0	0	0	100	0	0	0	100	0	0	0	87.5	12.5	0	0	100	0	0	0	91.67	8.33	0	0	100	0	0
NW_020868469.1-720122-16	25	0	0	75	21.43	0	0	78.57	25	0	0	75	24.68	0	0	75.32	18.75	0	0	81.25	7.26	0	0	92.74	19.12	0	0	80.88	18.28	0	0	81.72
NW_020868470.1-145095-23	0	100	0	0	0	91.43	0	8.57	0	100	0	0	0	92.31	0	7.69	0	100	0	0	0	100	0	0	0	97.53	0	2.47	0	92.45	0	7.55
NW_020868472.1-94448-14	100	0	0	0	100	0	0	0	100	0	0	0	100	0	0	0	100	0	0	0	93.69	0	6.31	0	100	0	0	0	97.59	0	2.41	0
NW_020868472.1-303890-27	0	0	0	100	0	0	0	100	0	0	0	100	0	0	0	100	0	0	0	100	0	0	0	100	0	0	0	100	0	0	0.35	99.65
NW_020868472.1-397833-15	0	0	0	100	0	5.32	0	94.68	0	0	0	100	0	8	0	92	0	0	0	100	0	0	0	100	0	0	0	100	0	5.83	0	94.17
NW_020868473.1-56414-16	0	0	100	0	0.4	0	99.6	0	0	0	100	0	0	0	100	0	0	0	100	0	0	0	100	0	0	2.59	97.41	0	0	1.72	98.28	0
NW_020868473.1-153781-3	0	0	0	100	0	13.61	0	86.39	0	0	0	100	0	27.85	0	72.15	0	20	0	80	0	17.81	0.4	81.78	0	11.11	0	88.89	0	14.29	0	85.71
NW_020868473.1-177892-5	0	10	0	90	0	17.99	0	82.01	0	10	0	90	0	16.15	0	83.85	0	5	0	95	0	10.46	0	89.54	0	6.02	0	93.98	0	20.95	0	79.05
NW_020868473.1-179692-26	0	0	100	0	13.21	0	86.79	0	0	0	100	0	5.88	0	94.12	0	0	0	100	0	4.82	0	95.18	0	2.47	0	97.53	0	3.73	0	95.85	0.41
NW_020868474.1-3613-22	100	0	0	0	100	0	0	0	100	0	0	0	100	0	0	0	94.44	0	5.56	0	100	0	0	0	94.52	0	5.48	0	100	0	0	0
NW_020868474.1-229031-25	0	33.33	0	66.67	0	22.52	0	77.48	0	33.33	0	66.67	0	28.3	0	71.7	0	16.67	0	83.33	0	9.81	0	90.19	0	19.01	0	80.99	0	12.07	0	87.93
NW_020868474.1-286129-16	0	0	100	0	11.05	0	88.95	0	0	0	100	0	1.43	0	98.57	0	5.56	0	94.44	0	7.94	0	92.06	0	3.42	0	96.58	0	6.17	0	93.83	0
NW_020868474.1-425441-15	0	100	0	0	0	100	0	0	0	100	0	0	0	100	0	0	0	100	0	0	5.56	94.44	0	0	0	100	0	0	6.52	93.48	0	0
NW_020868474.1-500906-12	0	0	33.33	66.67	0	0	14.47	85.53	0	0	33.33	66.67	0	0	15.65	84.35	0	0	16.67	83.33	0	0	3.23	96.77	0	0	20	80	0	0	21.15	78.85
NW_020868474.1-605436-5	0	0	100	0	1.56	0	98.44	0	0	0	100	0	12.5	0	87.5	0	0	0	100	0	7.8	0	92.2	0	0	0	100	0	1.75	0	98.25	0
NW_020868474.1-674460-5	100	0	0	0	72.97	0	27.03	0	100	0	0	0	89.38	0	10.62	0	100	0	0	0	84.62	0	15.38	0	94.58	0	5.42	0	87.14	0	12.86	0
NW_020868474.1-773888-27	80	0	0	20	97.9	0	0	2.1	80	0	0	20	96.38	0	0	3.62	77.78	0	0	22.22	96.75	0	0	3.25	78.21	0	0	21.79	96.28	0	0	3.72
NW_020868474.1-833994-5	0	33.33	0	66.67	0	31.46	0	68.54	0	33.33	0	66.67	0	27.78	0	72.22	0	33.33	0	66.67	0	23.36	0	76.64	0	29.25	0	70.75	0	29.76	0	70.24
NW_020868474.1-1014172-27	100	0	0	0	98.99	1.01	0	0	100	0	0	0	89.38	10.62	0	0	85	15	0	0	98.76	1.24	0	0	90.7	9.3	0	0	98.28	1.72	0	0
NW_020868474.1-1093693-27	10	0	90	0	1.9	0	98.1	0	10	0	90	0	11.38	0	88.62	0	4.55	0	95.45	0	2.95	0	97.05	0	5.98	0	94.02	0	5.82	0.14	94.04	0
NW_020868474.1-1141768-27	0	100	0	0	0	100	0	0	0	100	0	0	0	100	0	0	0	100	0	0	0	99.41	0	0.59	0	100	0	0	0	100	0	0
NW_020868474.1-1214808-25	0	0	100	0	0	0.4	99.6	0	0	0	100	0	0	0	100	0	0	5	95	0	0	1.36	98.64	0	0	4.76	95.24	0	0.32	1.29	98.39	0
NW_020868474.1-1216482-6	0	100	0	0	0	100	0	0	0	100	0	0	0	100	0	0	0	95.83	4.17	0	0	97.22	2.78	0	0	97.06	2.94	0	0	95.34	4.66	0
NW_020868474.1-1246603-23	0	100	0	0	0	100	0	0	0	100	0	0	0	100	0	0	0	90.91	0	9.09	0	89.35	0	10.65	0	94.74	0	5.26	0	97.55	0	2.45
NW_020868474.1-1253329-1	83.33	0	16.67	0	100	0	0	0	83.33	0	16.67	0	100	0	0	0	93.75	0	6.25	0	100	0	0	0	92.06	0	7.94	0	95.37	0	4.63	0
NW_020868477.1-142418-26	0	75	25	0	0	92.13	7.87	0	0	75	25	0	0	82.25	17.75	0	0	79.17	20.83	0	0	88.29	11.71	0	0	78.43	21.57	0	0	89.16	10.84	0
NW_020868477.1-326713-6	0	8.33	0	91.67	0	25	0	75	0	8.33	0	91.67	0	4.07	0	95.93	0	8.33	0	91.67	0	3.64	0	96.36	0	7.84	0	92.16	0	2.3	0	97.7
NW_020868477.1-655433-16	0	75	0	25	0	88.73	0	11.27	0	75	0	25	0	95.02	0	4.98	0	93.75	0	6.25	0	94.44	0	5.56	0	91.38	0	8.62	0	98.97	0	1.03
NW_020868477.1-666718-21	0	100	0	0	0	92.75	0	7.25	0	100	0	0	0	90.7	0	9.3	0	100	0	0	0	98.22	0	1.78	0	100	0	0	0	98.7	0	1.3
NW_020868477.1-774063-2	0	70	0	30	0	54.05	0	45.95	0	70	0	30	0	70.59	0	29.41	0	75	0	25	0	58.53	0	41.47	0	74.44	0	25.56	0	66.67	0	33.33
NW_020868479.1-300643-6	0	0	0	100	6.72	0	0	93.28	0	0	0	100	12.89	0	0	87.11	5	0	0	95	0.92	0	0	99.08	5.56	0	0	94.44	10.16	0	0	89.84
NW_020868479.1-408792-14	0	100	0	0	0	93.86	0	6.14	0	100	0	0	0	97.06	0	2.94	0	100	0	0	0	96.09	0	3.91	0	100	0	0	0	97.33	0	2.67
NW_020868480.1-68637-9	0	100	0	0	0	82.61	17.39	0	0	100	0	0	0	79.17	20.83	0	0	100	0	0	0	91.36	8.64	0	0	96.74	3.26	0	0	83.9	16.1	0
NW_020868480.1-68832-25	0	100	0	0	0	89.13	0	10.87	0	100	0	0	0	95.3	0	4.7	0	100	0	0	0	94.44	0	5.56	0	100	0	0	0	94.5	0	5.5
NW_020868481.1-74296-23	0	100	0	0	0	99	0	1	0	100	0	0	0	100	0	0	0	100	0	0	0	100	0	0	0	98.17	0	1.83	0	91.43	0	8.57
NW_020868481.1-151757-27	0	0	0	100	0	0	0	100	0	0	0	100	0	0	0	100	0	11.11	0	88.89	0	12.59	0	87.41	0	6.85	0	93.15	0	11.97	0	88.03
NW_020868481.1-514381-27	0	100	0	0	0	98.48	1.52	0	0	100	0	0	0	100	0	0	0	94.44	0	5.56	0	86.08	0	13.92	0	96.75	0	3.25	0	90.62	0	9.38
NW_020868481.1-646282-8	0	90	0	10	0	100	0	0	0	90	0	10	0	100	0	0	0	90.91	0	9.09	0	100	0	0	0	91.48	0	8.52	0	100	0	0
NW_020868481.1-701309-12	16.67	83.33	0	0	0	100	0	0	16.67	83.33	0	0	0	100	0	0	12.5	87.5	0	0	0.68	99.32	0	0	12.8	87.2	0	0	0	100	0	0
NW_020868481.1-723065-14	0	0	0	100	0	0	0	100	0	0	0	100	0	0	0	100	0	0	0	100	0	0	0.81	99.19	0	0	0	100	0	0.43	0	99.57
NW_020868482.1-46571-15	0	80	0	20	0	87.08	0	12.92	0	80	0	20	0	82.39	0	17.61	0	72.22	0	27.78	0	77.74	0	22.26	0	73.38	0	26.62	0	76.92	0	23.08
NW_020868482.1-263461-6	0	100	0	0	0	97.56	0	2.44	0	100	0	0	0	95.18	0	4.82	0	95.45	0	4.55	0	91.67	0	8.33	0	97.28	0	2.72	0	93.59	0	6.41
NW_020868482.1-267444-4	75	0	25	0	100	0	0	0	75	0	25	0	100	0	0	0	77.78	0	22.22	0	99.76	0.24	0	0	77.59	0	22.41	0	100	0	0	0
NW_020868482.1-381994-3	0	0	0	100	0	0	0	100	0	0	0	100	0	0	0	100	0	0	0	100	0	4.46	0	95.54	0	0	0	100	0	4.62	0	95.38
NW_020868482.1-426452-6	0	83.33	0	16.67	0	96.63	0	3.37	0	83.33	0	16.67	0	93.55	0	6.45	0	92.86	0	7.14	0	93.98	0	6.02	0	90.52	0	9.48	0	96.98	0	3.02
NW_020868482.1-430133-15	16.67	83.33	0	0	14.47	85.53	0	0	16.67	83.33	0	0	9.43	90.57	0	0	5.56	94.44	0	0	0	100	0	0	7.75	92.25	0	0	7.17	92.83	0	0
NW_020868483.1-226089-25	0	100	0	0	0	92.68	0	7.32	0	100	0	0	0	93.5	0	6.5	0	93.75	0	6.25	0	83.33	0	16.67	0	96.03	0	3.97	0	79.41	0	20.59
NW_020868483.1-243859-6	100	0	0	0	100	0	0	0	100	0	0	0	100	0	0	0	87.5	0	0	12.5	99.21	0	0	0.79	92.96	0	0	7.04	98.5	0	0	1.5
NW_020868483.1-318941-14	0	100	0	0	0	100	0	0	0	100	0	0	0	100	0	0	0	100	0	0	0	100	0	0	0	100	0	0	0	98.02	0	1.98
NW_020868483.1-406576-14	0	100	0	0	0	91.1	0	8.9	0	100	0	0	0	90.34	0	9.66	0	94.44	0	5.56	0	85.14	0	14.86	0	94.67	0	5.33	0	83.47	0	16.53
NW_020868483.1-407107-14	8.33	0	91.67	0	10.24	0	89.76	0	8.33	0	91.67	0	10.25	0	89.34	0.41	4.17	0	95.83	0	1.74	0	98.26	0	4.76	0	95.24	0	3.69	0	96.31	0
NW_020868483.1-460049-16	0	100	0	0	0	100	0	0	0	100	0	0	0	100	0	0	0	100	0	0	0	96.67	3.33	0	0	100	0	0	0	96.36	3.64	0
NW_020868483.1-541133-12	0	0	0	100	0	0	0	100	0	0	0	100	0.58	0	0	99.42	0	0	0	100	0	0	0	100	1.6	0	0	98.4	11.59	0	0	88.41
NW_020868484.1-330140-26	83.33	0	16.67	0	100	0	0	0	83.33	0	16.67	0	100	0	0	0	85.71	0	14.29	0	99.58	0	0.42	0	86.21	0	13.79	0	100	0	0	0
NW_020868485.1-35574-2	0	100	0	0	0	70.31	0.52	29.17	0	100	0	0	0	78.79	0	21.21	0	100	0	0	0	95.07	0	4.93	0	100	0	0	0	91.86	0	8.14
NW_020868485.1-131862-22	0	100	0	0	0	100	0	0	0	100	0	0	0	99.77	0.23	0	0	95	0	5	0	93.65	0	6.35	0	96.95	0	3.05	0	97.54	0	2.46
NW_020868485.1-287712-12	0	100	0	0	0	95.24	0	4.76	0	100	0	0	0	89.02	0	10.98	0	100	0	0	0	97.66	0	2.34	0	100	0	0	0	98.41	0	1.59
NW_020868485.1-688794-22	0	87.5	0	12.5	0	75.52	0	24.48	0	87.5	0	12.5	0	77.51	0	22.49	0	90	0	10	0	85.94	0	14.06	0	90.48	0	9.52	0	81.75	0	18.25
NW_020868485.1-789745-25	0	100	0	0	0	99.4	0	0.6	0	100	0	0	0	95.97	0	4.03	0	100	0	0	0	86.78	0	13.22	0	100	0	0	0	95.12	0	4.88
NW_020868485.1-791590-8	0	100	0	0	0	100	0	0	0	100	0	0	0	99.34	0	0.66	0	100	0	0	0	95.62	0	4.38	0	100	0	0	0	97.86	0	2.14
NW_020868486.1-16110-21	0	75	0	25	0	83.82	0	16.18	0	75	0	25	0	71.2	0	28.8	0	75	0	25	0	86.42	0.41	13.17	0	77.38	0	22.62	0	86.05	0	13.95
NW_020868486.1-271576-26	0	0	0	100	0	0	0	100	0	0	0	100	0	0	0	100	0	5	0	95	0	4.43	0	95.57	0	2.91	0	97.09	0	3.7	0.62	95.68
NW_020868489.1-186754-2	0	66.67	33.33	0	0	77.43	22.12	0.44	0	66.67	33.33	0	0	73.42	26.58	0	0	68.75	31.25	0	0	60.67	39.33	0	0	65.15	34.85	0	0.19	77.74	22.08	0
NW_020868489.1-227693-27	20	80	0	0	26.75	73.25	0	0	20	80	0	0	21.61	77.89	0.5	0	11.11	88.89	0	0	15.62	84.38	0	0	12.66	87.34	0	0	26.46	73.54	0	0
NW_020868489.1-272389-14	100	0	0	0	100	0	0	0	100	0	0	0	100	0	0	0	95.45	0	0	4.55	98.15	0	0	1.85	96.74	0	0	3.26	95.17	0	0	4.83
NW_020868493.1-11242-2	0	100	0	0	0	77.04	0	22.96	0	100	0	0	0	77.17	0	22.83	0	100	0	0	0	84.09	0	15.91	0	100	0	0	0	76.51	0	23.49
NW_020868493.1-13926-23	0	100	0	0	0	77.11	0	22.89	0	100	0	0	0	84.92	0	15.08	0	100	0	0	0	90.43	0	9.57	0	100	0	0	0	81.95	0	18.05
NW_020868493.1-112742-1	0	100	0	0	0	100	0	0	0	100	0	0	0	100	0	0	0	100	0	0	0	100	0	0	0	100	0	0	2.44	97.56	0	0
NW_020868493.1-295931-27	0	100	0	0	0	100	0	0	0	100	0	0	0	100	0	0	0	100	0	0	1.05	98.95	0	0	0	98.33	0	1.67	0	99.35	0	0.65
NW_020868493.1-424695-6	16.67	0	83.33	0	32.26	0	67.74	0	16.67	0	83.33	0	46.51	0	53.49	0	18.18	0	81.82	0	37.56	0	62.44	0	19.78	0	80.22	0	32.86	0	67.14	0
NW_020868493.1-444054-6	100	0	0	0	77.27	22.73	0	0	100	0	0	0	89.45	10.55	0	0	88.89	11.11	0	0	75.64	24.36	0	0	89.04	10.96	0	0	73.08	26.92	0	0
NW_020868493.1-490774-14	0	100	0	0	0	100	0	0	0	100	0	0	0	100	0	0	0	95.45	0	4.55	0	96.88	0	3.12	0	93.96	0	6.04	0	94.2	0	5.8
NW_020868493.1-499817-6	0	0	100	0	0	0	100	0	0	0	100	0	0	0	100	0	0	0	100	0	0	0	100	0	0	0	100	0	5	0	95	0
NW_020868493.1-628558-12	0	0	0	100	1.37	0	0	98.63	0	0	0	100	1.56	0	0	98.44	12.5	0	0	87.5	7.33	0	0	92.67	8.33	0	0	91.67	6.57	0	0	93.43
NW_020868493.1-666046-22	0	87.5	0	12.5	0	90.53	0	9.47	0	87.5	0	12.5	0	84.69	0	15.31	0	85	0	15	0	81.19	0	18.81	0	86.47	0	13.53	0	87.33	0	12.67
NW_020868493.1-835372-24	0	0	0	100	0	0	17.86	82.14	0	0	0	100	0	0	27.59	72.41	0	0	12.5	87.5	0	0	26.02	73.98	0	0	8.06	91.94	0	0	23.95	76.05
NW_020868494.1-162141-16	100	0	0	0	77.14	22.86	0	0	100	0	0	0	93.28	6.72	0	0	100	0	0	0	98.53	1.47	0	0	94.93	5.07	0	0	94.84	5.16	0	0
NW_020868494.1-309794-9	0	100	0	0	0	100	0	0	0	100	0	0	0	100	0	0	4.55	95.45	0	0	0	100	0	0	2.72	97.28	0	0	2.08	97.92	0	0
NW_020868494.1-473968-2	0	0	100	0	0	0	100	0	0	0	100	0	0	0	100	0	0	0	95	5	0	0	100	0	0	0	95.51	4.49	0	0	100	0
NW_020868494.1-633151-8	0	100	0	0	0	100	0	0	0	100	0	0	0	100	0	0	5.56	94.44	0	0	3.41	96.59	0	0	3.05	96.95	0	0	0.56	99.44	0	0
NW_020868494.1-786033-9	12.5	0	87.5	0	13.28	0.78	83.59	2.34	12.5	0	87.5	0	3.81	0	96.19	0	7.14	0	92.86	0	9.57	0	90.43	0	7.94	0	92.06	0	14.44	0	85.56	0
NW_020868494.1-840906-5	0	0	100	0	0	0	100	0	0	0	100	0	0	0	100	0	0	0	100	0	8.91	0	91.09	0	0	0	100	0	1.69	0	98.31	0
NW_020868494.1-891491-26	0	100	0	0	0	97.05	0	2.95	0	100	0	0	0	90.94	0.3	8.76	0	100	0	0	0	96.6	0	3.4	0	100	0	0	0	95.19	0	4.81
NW_020868494.1-980520-23	50	50	0	0	69.72	30.28	0	0	50	50	0	0	64.71	35.29	0	0	50	50	0	0	49.04	50.96	0	0	45.76	54.24	0	0	59.85	40.15	0	0
NW_020868495.1-327554-27	0	0	100	0	0	0	100	0	0	0	100	0	0	0	100	0	5.56	0	94.44	0	5.5	0	94.5	0	3.38	0	96.62	0	12	0	88	0
NW_020868496.1-166493-15	0	100	0	0	0	100	0	0	0	100	0	0	0	100	0	0	0	94.44	0	5.56	0	95.35	0	4.65	0	96.71	0	3.29	0	97.89	0	2.11
NW_020868496.1-208697-3	0	100	0	0	12.84	87.16	0	0	0	100	0	0	17.78	82.22	0	0	0	100	0	0	12.35	87.65	0	0	3.26	96.74	0	0	15.58	84.42	0	0
NW_020868496.1-263744-21	100	0	0	0	75.98	0	0	24.02	100	0	0	0	88.32	0	0	11.68	100	0	0	0	91.96	0	0	8.04	98.68	0	0	1.32	87.99	0	0	12.01
NW_020868496.1-304789-1	12.5	0	87.5	0	0	0	100	0	12.5	0	87.5	0	0	0	100	0	8.33	0	91.67	0	0	0	100	0	10	0	90	0	0	0	100	0
NW_020868497.1-5713-16	0	20	0	80	0	0	0	100	0	20	0	80	0	9.09	0	90.91	0	10	0	90	0	1.88	0	98.12	0	11.9	0	88.1	0	3.33	0	96.67
NW_020868497.1-51315-24	0	0	0	100	0	0.78	0	99.22	0	0	0	100	0	3.74	0	96.26	0	0	0	100	0	0	0	100	0	0	0	100	0	0	0	100
NW_020868497.1-85443-15	0	87.5	0	12.5	0	86.27	0	13.73	0	87.5	0	12.5	0	90.56	0	9.44	0	95	0	5	0	96.33	0	3.67	0	93.83	0	6.17	0	91.34	0	8.66
NW_020868497.1-99860-13	0	100	0	0	0	89.58	0	10.42	0	100	0	0	0	91.6	0	8.4	0	92.86	0	7.14	0	95.97	0	4.03	0	95.28	0	4.72	0	94.79	0	5.21
NW_020868497.1-101164-25	0	91.67	0	8.33	0	100	0	0	0	91.67	0	8.33	0	100	0	0	0	95.83	0	4.17	0	100	0	0	0	95.24	0	4.76	0	100	0	0
NW_020868497.1-171545-3	87.5	0	12.5	0	92.31	0	7.69	0	87.5	0	12.5	0	100	0	0	0	90	0	10	0	93	0	7	0	88.75	0	11.25	0	94.21	0	5.79	0
NW_020868497.1-480041-26	0	0	0	100	0	9.96	0.4	89.64	0	0	0	100	0	23.78	0	76.22	0	18.75	0	81.25	0	36.89	0	63.11	0	21.88	0	78.12	0	32.42	0	67.58
NW_020868497.1-526848-13	0	0	0	100	0	6.67	0	93.33	0	0	0	100	0	4.41	0	95.59	0	0	0	100	0	1.44	0	98.56	0	0	0	100	0	5.37	0	94.63
NW_020868497.1-533323-8	100	0	0	0	94.9	0	0	5.1	100	0	0	0	93.93	0	0	6.07	100	0	0	0	95.09	0	0	4.91	100	0	0	0	94.27	0	0	5.73
NW_020868497.1-659705-4	0	100	0	0	7.21	92.79	0	0	0	100	0	0	12.4	87.6	0	0	0	100	0	0	3.05	96.95	0	0	0	100	0	0	7.14	92.86	0	0
NW_020868499.1-271154-22	0	0	100	0	0.89	0	99.11	0	0	0	100	0	0	0	100	0	16.67	0	83.33	0	6.28	0	93.72	0	13.82	0	86.18	0	13.08	0	86.92	0
NW_020868499.1-294674-6	0	80	0	20	0	41.45	0	58.55	0	80	0	20	0	51.76	0	48.24	0	75	0	25	0	63.5	0	36.5	0	74.34	0	25.66	0	53.55	0	46.45
NW_020868500.1-75922-23	100	0	0	0	100	0	0	0	100	0	0	0	100	0	0	0	95.83	0	0	4.17	99.83	0	0	0.17	97.62	0	0	2.38	99.59	0	0	0.41
NW_020868500.1-280284-4	0	0	100	0	0	0	100	0	0	0	100	0	0	0	100	0	0	4.55	95.45	0	0.9	5.41	93.69	0	0	2.75	97.25	0	0	1.79	98.21	0
NW_020868500.1-281126-6	0	0	0	100	30.61	0	0	69.39	0	0	0	100	9.18	0	0	90.82	0	0	0	100	3.81	0	0	96.19	0	0	0	100	2.44	0	0	97.56
NW_020868500.1-314937-8	100	0	0	0	85.25	0	14.75	0	100	0	0	0	74.6	0.4	25	0	100	0	0	0	87.95	0	12.05	0	99.14	0	0.86	0	90	0	10	0
NW_020868502.1-88715-16	0	100	0	0	0	100	0	0	0	100	0	0	0	97.01	0	2.99	0	85	0	15	0	76.44	0	23.56	0	91.28	0	8.72	0	92.73	0	7.27
NW_020868502.1-255282-24	0	50	0	50	0	27.03	0	72.97	0	50	0	50	0	35.05	0	64.95	0	71.43	0	28.57	0	48.32	0	51.68	0	62.28	0	37.72	0	52.69	0	47.31
NW_020868502.1-452292-12	10	0	0	90	7.33	0	0	92.67	10	0	0	90	14.37	0	0	85.62	5.56	0	0	94.44	6.33	0	0	93.67	6.41	0	0	93.59	8.94	0	0	91.06
NW_020868502.1-453424-25	87.5	0	0	12.5	100	0	0	0	87.5	0	0	12.5	100	0	0	0	78.57	0	0	21.43	100	0	0	0	79.69	0	0	20.31	100	0	0	0
NW_020868502.1-479479-5	0	100	0	0	0	93.97	0	6.03	0	100	0	0	0	98.62	0	1.38	0	100	0	0	0	94.94	0	5.06	0	95.45	0	4.55	0	97.19	0	2.81
NW_020868502.1-499452-26	87.5	0	0	12.5	60.15	0	0	39.85	87.5	0	0	12.5	66	0	0	34	85.71	0	0	14.29	60.98	0	0	39.02	87.7	0	0	12.3	66.9	0	0	33.1
NW_020868503.1-35267-4	0	10	0	90	0	2.6	0	97.4	0	10	0	90	0	9.47	0	90.53	0	4.55	0	95.45	0	5.59	0	94.41	0	6.18	0	93.82	0	3.85	0.43	95.73
NW_020868504.1-10240-9	83.33	0	16.67	0	98.89	0	1.11	0	83.33	0	16.67	0	95.93	0	4.07	0	91.67	0	8.33	0	98.31	0	1.69	0	91.07	0	8.93	0	98.44	0	1.56	0
NW_020868504.1-70600-26	0	100	0	0	0	85.28	0	14.72	0	100	0	0	0	98.25	0	1.75	0	100	0	0	0	100	0	0	0	100	0	0	0	97.95	0	2.05
NW_020868504.1-95007-8	0	90	0	10	0	93.33	0	6.67	0	90	0	10	0	91.76	0	8.24	0	95.45	0	4.55	0	96.55	0	3.45	0	94.51	0	5.49	0	94.27	0	5.73
NW_020868505.1-609685-16	10	90	0	0	0	100	0	0	10	90	0	0	0	100	0	0	9.09	90.91	0	0	0	100	0	0	8.43	91.57	0	0	0	100	0	0
NW_020868506.1-320160-16	0	0	0	100	0	0	0	100	0	0	0	100	0	0	0	100	0	0	0	100	0	0	0	100	0	0.48	0	99.52	0	0	0	100
NW_020868506.1-347319-1	0	0	0	100	0	0	0	100	0	0	0	100	0	1.08	0	98.92	0	0	0	100	0	0	0	100	0	1.47	0	98.53	0	2.88	0	97.12
NW_020868506.1-390456-6	0	0	100	0	11.11	0	88.89	0	0	0	100	0	12.5	0	87.5	0	0	0	100	0	8.4	0	91.6	0	0	0	100	0	7.93	0	92.07	0
NW_020868506.1-597029-16	0	0	0	100	0	4	0	96	0	0	0	100	1.18	3.53	0	95.29	0	0	0	100	0	3.08	1.54	95.38	0	0	0	100	0	6.36	0	93.64
NW_020868506.1-719425-3	12.5	0	0	87.5	0	0	0	100	12.5	0	0	87.5	0	0	0	100	16.67	0	0	83.33	0	0	0	100	13.11	0	0	86.89	0	0	0	100
NW_020868506.1-793781-4	0	0	0	100	16.46	0	0	83.54	0	0	0	100	28.04	0	0	71.96	7.14	0	0	92.86	16.28	0	0	83.72	4.39	0	0	95.61	11.43	0	0	88.57
NW_020868506.1-831837-25	0	100	0	0	0	71.43	0	28.57	0	100	0	0	0	83.97	0.64	15.38	0	100	0	0	0	88.16	0	11.84	0	100	0	0	0	89.73	0	10.27
NW_020868506.1-1109140-14	0	100	0	0	0	100	0	0	0	100	0	0	0	98.25	0	1.75	0	100	0	0	0	95.24	0	4.76	0	100	0	0	0	91	0	9
NW_020868507.1-133486-12	100	0	0	0	100	0	0	0	100	0	0	0	100	0	0	0	100	0	0	0	100	0	0	0	98.12	0	1.88	0	98.85	0	1.15	0
NW_020868507.1-136628-5	75	0	25	0	83.94	0	16.06	0	75	0	25	0	84.51	0	15.49	0	93.75	0	6.25	0	97.7	0	2.3	0	91.38	0	8.62	0	98.78	0	1.22	0
NW_020868507.1-495153-15	16.67	0	0	83.33	17.39	0	0	82.61	16.67	0	0	83.33	15.17	0.69	0	84.14	6.25	0	0	93.75	13.33	0	0	86.67	7.94	0	0	92.06	16.52	0	0	83.48
NW_020868508.1-20237-1	0	0	100	0	0	0	96.67	3.33	0	0	100	0	0	0	92.75	7.25	0	0	100	0	0	0	89.06	10.94	0	0	97.22	2.78	0	0	90.24	9.76
NW_020868508.1-52581-13	0	87.5	0	12.5	0	91.89	0	8.11	0	87.5	0	12.5	0	83.58	0	16.42	0	94.44	0	5.56	0	95.73	0	4.27	0	93.42	0	6.58	0	95.55	0.4	4.05
NW_020868509.1-10450-25	10	0	90	0	6.88	0	93.12	0	10	0	90	0	16.46	0.32	83.23	0	10	0	90	0	17.43	0	82.57	0	9.26	0	90.74	0	11.54	0	88.46	0
NW_020868509.1-28720-14	87.5	0	0	12.5	67.75	0	0	32.25	87.5	0	0	12.5	72.25	0	0	27.75	66.67	0	0	33.33	54.75	0	0	45.25	72.67	0	0	27.33	65.11	0	0	34.89
NW_020868510.1-4385-15	0	0	0	100	0	0	5.08	94.92	0	0	0	100	0	0	2.74	97.26	0	0	0	100	0	0.7	0.7	98.6	0	0	0	100	0	0	3.81	96.19
NW_020868511.1-125766-5	0	0	100	0	0	0	100	0	0	0	100	0	0	0	100	0	7.14	0	92.86	0	0	0	100	0	3.79	0	96.21	0	0	0	100	0
NW_020868512.1-147886-3	0	0	100	0	7.35	0	92.16	0.49	0	0	100	0	0	0	100	0	16.67	0	83.33	0	5.81	0	94.19	0	12.82	0	87.18	0	12.36	0	87.64	0
NW_020868512.1-205272-16	0	87.5	0	12.5	0	69.44	0	30.56	0	87.5	0	12.5	0	96.36	0	3.64	0	87.5	0	12.5	0	77.03	0	22.97	0	89.44	0	10.56	0	79.51	0	20.49
NW_020868512.1-371968-15	0	0	0	100	5	0	0	95	0	0	0	100	12.69	0	0	87.31	0	0	0	100	21.11	0	0	78.89	0	0	0	100	2.86	0	0	97.14
NW_020868512.1-645683-21	40	0	60	0	45.3	0	54.7	0	40	0	60	0	33.33	0	66.15	0.51	40.91	0	59.09	0	45.29	0	54.71	0	42.05	0	57.95	0	44.72	0	55.28	0
NW_020868512.1-662831-4	0	12.5	0	87.5	0	4.8	0	95.2	0	12.5	0	87.5	0	13.06	0	86.94	0	16.67	0	83.33	0	11.47	0	88.53	0	15.13	0	84.87	0	16.54	0	83.46
NW_020868512.1-664400-3	33.33	0	66.67	0	28.51	0	71.49	0	33.33	0	66.67	0	57.73	0	42.27	0	40.91	0	59.09	0	33.88	0	66.12	0	40.1	0	59.9	0	38.78	0	61.22	0
NW_020868512.1-690110-6	0	0	100	0	0	0	100	0	0	0	100	0	0	0	100	0	6.25	0	93.75	0	5.7	0	93.67	0.63	4.41	0	95.59	0	0.56	0	99.44	0
NW_020868512.1-691833-27	0	0	0	100	0	0	0	100	0	0	0	100	0	0.55	0	99.45	0	8.33	0	91.67	0	7.69	0	92.31	0	4.76	0	95.24	0	6.52	0	93.48
NW_020868512.1-733606-22	0	25	0	75	0	7.14	0	92.86	0	25	0	75	0	16.81	0	83.19	0	10	0	90	0	1.38	0	98.62	0	13.29	0	86.71	0	21.51	0	78.49
NW_020868512.1-739497-6	0	100	0	0	0	100	0	0	0	100	0	0	0	100	0	0	0	100	0	0	0	100	0	0	0	100	0	0	0	96.64	0	3.36
NW_020868512.1-813878-1	0	100	0	0	0	100	0	0	0	100	0	0	0	100	0	0	0	100	0	0	0	82.96	0	17.04	0	96.25	0	3.75	0	88.74	0	11.26
NW_020868513.1-69419-6	10	0	90	0	0	0	100	0	10	0	90	0	0	0	100	0	5	0	95	0	1.11	0	98.89	0	5.75	0	94.25	0	2.36	0	97.64	0
NW_020868514.1-130510-24	91.67	8.33	0	0	99.57	0.43	0	0	91.67	8.33	0	0	92.61	7.39	0	0	95.45	4.55	0	0	99.64	0.36	0	0	94.85	5.15	0	0	97.74	2.26	0	0
NW_020868514.1-136897-15	83.33	0	16.67	0	92.37	0	7.63	0	83.33	0	16.67	0	92.24	0.86	6.9	0	92.86	0	7.14	0	96.38	0	3.62	0	90.35	0	9.65	0	96.17	0	3.83	0
NW_020868514.1-171969-15	0	90	0	10	0	94.12	0	5.88	0	90	0	10	0	96.98	0	3.02	0	95	0	5	0	95.4	0	4.6	0	93.83	0	6.17	0	96.86	0	3.14
NW_020868514.1-177428-8	0	100	0	0	0	81.85	0	18.15	0	100	0	0	0	81.76	0	18.24	0	100	0	0	0	88.93	0	11.07	0	100	0	0	0	88.82	0	11.18
NW_020868514.1-216989-23	0	0	100	0	0	0	93.5	6.5	0	0	100	0	0	0	93.15	6.85	0	0	100	0	0	0	94.4	5.6	0	0	100	0	0	0	93.47	6.53
NW_020868515.1-132289-21	0	100	0	0	0	86.67	0	13.33	0	100	0	0	0	87.36	0	12.64	0	100	0	0	0	95.2	0	4.8	0	100	0	0	0	84.31	0	15.69
NW_020868515.1-255099-16	0	0	0	100	0	0	0	100	0	0	0	100	0	0	0	100	0	0	0	100	1.02	1.02	0	97.96	0	0.52	0	99.48	0	2.68	0	97.32
NW_020868515.1-326772-7	0	100	0	0	0	98.08	1.92	0	0	100	0	0	0	95	5	0	0	95.45	4.55	0	0	98.21	1.79	0	0	95.65	4.35	0	0	89.47	10.53	0
NW_020868515.1-424914-15	100	0	0	0	70	0	30	0	100	0	0	0	60.77	0	39.23	0	100	0	0	0	83.89	0	16.11	0	98.04	0	1.96	0	74.39	0	25.61	0
NW_020868515.1-466012-13	100	0	0	0	80.56	0	19.44	0	100	0	0	0	90.84	0	9.16	0	100	0	0	0	87.64	0	12.36	0	98.15	0	1.85	0	88.16	0	11.84	0
NW_020868515.1-595990-12	0	100	0	0	1.05	85.86	0	13.09	0	100	0	0	0	94.61	0	5.39	0	91.67	0	8.33	0	95.65	0	4.35	0	94	0	6	0	96.52	0	3.48
NW_020868515.1-630072-27	0	87.5	0	12.5	0	57.63	0	42.37	0	87.5	0	12.5	0	84.75	0	15.25	0	81.25	0	18.75	0	52.75	0	47.25	0	84.78	0	15.22	0	57.55	0	42.45
NW_020868517.1-61455-3	0	0	0	100	0	4.9	0	95.1	0	0	0	100	0	4.44	0.4	95.16	0	9.09	0	90.91	0	6.13	0	93.87	0	5.49	0	94.51	0	5.6	0	94.4
NW_020868517.1-297158-5	100	0	0	0	83.83	0	16.17	0	100	0	0	0	84.02	0	15.98	0	92.86	0	7.14	0	79.86	0	20.14	0	90.98	0	9.02	0	83.43	0	16.57	0
NW_020868518.1-61270-7	0	0	0	100	12.73	0	0	87.27	0	0	0	100	4.17	0	0	95.83	0	0	0	100	2.44	0	0	97.56	0	0	0	100	9.92	0	0	90.08
NW_020868519.1-229049-14	0	0	100	0	0	28.57	71.43	0	0	0	100	0	0	15.05	84.95	0	0	12.5	87.5	0	0	13.04	86.96	0	0	8.62	91.38	0	0	10.11	89.89	0
NW_020868519.1-403292-24	0	0	87.5	12.5	0	0	95.65	4.35	0	0	87.5	12.5	0	0	92.79	7.21	0	0	83.33	16.67	0	0	86.92	13.08	0	0	86.84	13.16	0	0	96.23	3.77
NW_020868519.1-538734-16	0	0	0	100	0	0.62	0	99.38	0	0	0	100	0	4.77	0	95.23	0	5	0	95	0	1.71	0	98.29	0	4.12	0	95.88	0	1.02	0	98.98
NW_020868520.1-7777-9	0	0	0	100	0	10.29	0	89.71	0	0	0	100	0	17.61	0	82.39	0	0	0	100	0	5.59	0	94.41	0	0	0	100	0	13.61	0	86.39
NW_020868520.1-61676-15	0	0	0	100	0	0	9.43	90.57	0	0	0	100	0	0	8.33	91.67	0	0	0	100	0	0	4.51	95.49	0	0	0.96	99.04	0	0	9.77	90.23
NW_020868520.1-67099-14	100	0	0	0	100	0	0	0	100	0	0	0	100	0	0	0	100	0	0	0	97.93	0	2.07	0	98.24	0	1.76	0	98.15	0	1.85	0
NW_020868520.1-127307-3	10	90	0	0	17.28	82.72	0	0	10	90	0	0	15.27	84.73	0	0	4.55	95.45	0	0	11.7	88.3	0	0	6.11	93.89	0	0	9.89	90.11	0	0
NW_020868522.1-62796-4	0	75	0	25	0	96.83	0	3.17	0	75	0	25	0	100	0	0	0	83.33	0	16.67	0	82.35	0	17.65	0	84.04	0	15.96	0	92.02	0	7.98
NW_020868522.1-130564-4	0	0	0	100	0	0	0	100	0	0	0	100	0	0	0	100	0	8.33	0	91.67	0	12.68	0	87.32	0	4.9	0	95.1	0	0	0	100
NW_020868522.1-179068-14	0	87.5	0	12.5	0	73.53	0	26.47	0	87.5	0	12.5	0	98.84	0	1.16	0	90	0	10	0	92.91	0	7.09	0	88.89	0	11.11	0	94.23	0	5.77
NW_020868522.1-181474-7	0	8.33	91.67	0	0	6.07	93.93	0	0	8.33	91.67	0	0	7.89	92.11	0	0	9.09	90.91	0	0	6.73	93.27	0	0	10.82	89.18	0	0	3.02	96.98	0
NW_020868522.1-385566-2	0	87.5	0	12.5	0	81.99	0	18.01	0	87.5	0	12.5	0.32	78.73	0.32	20.63	0	87.5	0	12.5	0	83.6	0	16.4	0	85.21	0	14.79	0	89.6	0	10.4
NW_020868522.1-465173-12	0	0	0	100	0	0	15.38	84.62	0	0	0	100	0	0	3.85	96.15	0	0	0	100	0	0	5.51	94.49	0	0	0	100	0	0	0	100
NW_020868522.1-530062-8	0	100	0	0	0	100	0	0	0	100	0	0	0	100	0	0	0	100	0	0	0	100	0	0	0	97.86	2.14	0	0	100	0	0
NW_020868522.1-603318-14	66.67	0	33.33	0	99.81	0	0.19	0	66.67	0	33.33	0	99.76	0	0.24	0	64.29	0	35.71	0	90.72	0	9.28	0	70.83	0	29.17	0	91.61	0	8.39	0
NW_020868522.1-662065-25	0	83.33	0	16.67	0	83.33	0	16.67	0	83.33	0	16.67	0	79.19	0	20.81	0	78.57	0	21.43	0	73.99	0	26.01	0	77.05	0	22.95	0	85.42	0	14.58
NW_020868522.1-728053-12	0	8.33	0	91.67	0	1.72	0	98.28	0	8.33	0	91.67	0	1.86	0	98.14	0	5	0	95	0	9.09	0	90.91	0	6.18	0	93.82	0	7.41	0	92.59
NW_020868522.1-736792-13	0	0	0	100	0	19.77	0	80.23	0	0	0	100	0	23.61	0	76.39	0	0	0	100	0	8.79	0	91.21	0	0	0	100	0	15.29	0	84.71
NW_020868522.1-767816-25	100	0	0	0	91.02	8.98	0	0	100	0	0	0	88.14	11.86	0	0	100	0	0	0	96.49	3.51	0	0	100	0	0	0	97.33	2.67	0	0
NW_020868522.1-777423-25	0	16.67	0	83.33	0	1.76	0	98.24	0	16.67	0	83.33	0	2.7	0	97.3	0	12.5	0	87.5	0	4.91	0	95.09	0	11.72	0	88.28	0	4.9	0	95.1
NW_020868523.1-100055-22	0	0	100	0	0	0	76.39	23.61	0	0	100	0	0	0	76.69	23.31	0	0	81.25	18.75	0	0	74.91	25.09	0	0	84.75	15.25	0	0	78.55	21.45
NW_020868523.1-224907-4	0	10	0	90	0	0	0	100	0	10	0	90	0	0	0	100	0	14.29	0	85.71	0	0	0	100	0	10.56	0	89.44	0	0	0	100
NW_020868523.1-321899-14	0	91.67	0	8.33	0	100	0	0	0	91.67	0	8.33	0	100	0	0	0	86.36	0	13.64	0	100	0	0	0	86.08	0	13.92	0	100	0	0
NW_020868523.1-495666-4	0	25	0	75	0	9.65	0	90.35	0	25	0	75	0	9.71	0	90.29	0	36.36	0	63.64	0	18.29	0	81.71	0	28.65	0	71.35	0	12.17	0	87.83
NW_020868523.1-497958-23	25	75	0	0	26.67	73.33	0	0	25	75	0	0	5.59	94.41	0	0	16.67	83.33	0	0	1	99	0	0	17.68	82.32	0	0	19.51	80.49	0	0
NW_020868523.1-501151-22	0	0	0	0	6.91	0	0	93.09	0	0	0	0	5.88	0	0	94.12	0	0	0	100	6.06	0	0	93.94	0	0	0	100	5.85	0	0	94.15
NW_020868525.1-8937-3	58.33	0	0	41.67	15.29	0	0	84.71	58.33	0	0	41.67	46.77	0	0	53.23	58.33	0	0	41.67	42.76	0	0	57.24	58.57	0	0	41.43	19.64	0	0	80.36
NW_020868525.1-93662-23	0	0	0	100	0	0	0	100	0	0	0	100	0	0	0	100	0	0	0	100	0	0	0	100	0	0	0	100	0	1.88	0	98.12
NW_020868525.1-191516-26	0	0	0	100	0	0	0	100	0	0	0	100	0	0	1.82	98.18	0	0	0	100	0	0	0	100	0	0	0	100	0	0	0	100
NW_020868525.1-209722-12	100	0	0	0	87.8	0	12.2	0	100	0	0	0	96.76	0	3.24	0	100	0	0	0	88.61	0	11.39	0	97.97	0	2.03	0	88.98	0	11.02	0
NW_020868525.1-477986-7	0	100	0	0	0	100	0	0	0	100	0	0	14.86	85.14	0	0	0	100	0	0	4.35	95.65	0	0	0	100	0	0	1.65	98.35	0	0
NW_020868525.1-757479-16	0	0	100	0	4.35	0	95.65	0	0	0	100	0	1.39	0	98.61	0	0	0	100	0	1.09	0	98.91	0	0	0	100	0	0.84	0	99.16	0
NW_020868525.1-783232-24	0	0	0	100	21.13	0	0	78.87	0	0	0	100	14.06	0	0	85.94	0	0	0	100	26.96	0	0	73.04	0	0	0	100	15.57	0	0	84.43
NW_020868527.1-184631-4	80	0	20	0	100	0	0	0	80	0	20	0	92.82	0	7.18	0	80	0	20	0	99.15	0	0.85	0	81.61	0	18.39	0	95.73	0	4.27	0
NW_020868528.1-14233-13	62.5	0	37.5	0	49.14	0	50.86	0	62.5	0	37.5	0	64.78	0	35.22	0	80	0	20	0	81.21	0	18.79	0	75	0	25	0	59.13	0	40.87	0
NW_020868528.1-100766-27	0	0	12.5	87.5	0	0	0	100	0	0	12.5	87.5	0	0	0	100	0	0	12.5	87.5	0	0	0	100	0	0	10.56	89.44	0	0	0	100
NW_020868529.1-27653-7	100	0	0	0	100	0	0	0	100	0	0	0	88.89	0	0	11.11	94.44	0	0	5.56	87.04	0	0	12.96	94.37	0	0	5.63	82.56	0	0	17.44
NW_020868529.1-39936-5	0	0	100	0	17.31	0	82.69	0	0	0	100	0	9.23	0	90.77	0	0	0	100	0	15.57	0	84.43	0	0	0	100	0	15.03	0	84.97	0
NW_020868529.1-72761-16	0	100	0	0	0.6	97.6	0	1.8	0	100	0	0	0	100	0	0	0	100	0	0	0	97.2	0	2.8	0	98.28	0	1.72	0	96.45	0	3.55
NW_020868529.1-144097-25	0	100	0	0	0	100	0	0	0	100	0	0	0	100	0	0	0	100	0	0	0.86	99.14	0	0	0	100	0	0	0.65	99.35	0	0
NW_020868529.1-219564-22	0	100	0	0	0	100	0	0	0	100	0	0	0	100	0	0	0	95.45	0	4.55	0	95.41	0	4.59	0	97.42	0	2.58	0	97.45	0	2.55
NW_020868530.1-1598-4	0	25	75	0	0	19.05	80.95	0	0	25	75	0	0	3.28	96.72	0	0	8.33	91.67	0	0	7.79	92.21	0	0	9.8	90.2	0	0	7.21	92.79	0
NW_020868530.1-82907-14	0	100	0	0	0	99.62	0	0.38	0	100	0	0	0	99.01	0	0.99	0	100	0	0	0	94.44	0	5.56	0	100	0	0	0	96.55	0	3.45
NW_020868530.1-228887-13	100	0	0	0	100	0	0	0	100	0	0	0	100	0	0	0	75	0	25	0	100	0	0	0	80.43	0	19.57	0	100	0	0	0
NW_020868530.1-340602-12	0	0	100	0	0	0	100	0	0	0	100	0	0	0	100	0	4.55	0	95.45	0	3.18	0	96.82	0	2.63	0	97.37	0	0.68	0	99.32	0
NW_020868530.1-440641-1	100	0	0	0	90	10	0	0	100	0	0	0	91.42	8.58	0	0	83.33	16.67	0	0	93.08	6.92	0	0	89.47	10.53	0	0	94.71	5.29	0	0
NW_020868531.1-201671-8	0	91.67	0	8.33	0	69.79	0	30.21	0	91.67	0	8.33	0	93.63	0	6.37	0	95.83	0	4.17	0	98.36	0	1.64	0	94.55	0	5.45	0	90.29	0	9.71
NW_020868533.1-38887-26	0	100	0	0	0	69.34	0	30.66	0	100	0	0	0	62.82	0	37.18	0	100	0	0	0	85.86	0	14.14	0	99.39	0	0.61	0	90.04	0	9.96
NW_020868533.1-496059-7	0	100	0	0	0	88.78	11.22	0	0	100	0	0	0	96.31	3.69	0	0	90	10	0	0	95.08	4.92	0	0	91.46	8.54	0	0	91.91	8.09	0
NW_020868533.1-510254-16	0	0	0	100	0	15	0	85	0	0	0	100	0	8.42	0	91.58	0	0	0	100	0	5.19	0	94.81	0	0	0	100	0	9.62	0	90.38
NW_020868536.1-223838-15	0	100	0	0	0	95.77	0	4.23	0	100	0	0	0	90.65	0	9.35	0	90	0	10	0	92.61	0	7.39	0	90.24	0	9.76	0	88.37	0	11.63
NW_020868536.1-243774-23	0	12.5	0	87.5	0	11.68	0	88.32	0	12.5	0	87.5	0	9.34	0	90.66	0	16.67	0	83.33	0	6.88	0	93.12	0	13.51	0	86.49	0	11.4	0	88.6
NW_020868536.1-252114-21	12.5	0	0	87.5	7.2	0	0	92.8	12.5	0	0	87.5	3.81	0	0	96.19	5.56	0	0	94.44	2.52	0	0	97.48	6.58	0	0	93.42	8.06	0	0	91.94
NW_020868536.1-263215-13	12.5	0	87.5	0	18.24	0	81.76	0	12.5	0	87.5	0	18.45	0	81.55	0	5.56	0	94.44	0	15.76	0	84.24	0	11.69	0	88.31	0	18.23	0	81.77	0
NW_020868536.1-306493-26	70	0	30	0	94.9	0	5.1	0	70	0	30	0	85.71	0	14.29	0	81.82	0	18.18	0	97.86	0	2.14	0	78.09	0	21.91	0	89.25	0	10.75	0
NW_020868536.1-317298-24	50	0	0	50	70.54	0	0	29.46	50	0	0	50	55.08	0	0	44.92	72.22	0	0	27.78	65.87	0	0	34.13	66.67	0	0	33.33	69.82	0	0	30.18
NW_020868536.1-343022-27	0	0	100	0	0	0	89.22	10.78	0	0	100	0	0	0	90.51	9.49	0	0	100	0	0	0	89.62	10.38	0	0	100	0	0	0	88.02	11.98
NW_020868536.1-420912-9	0	100	0	0	0	88.75	0	11.25	0	100	0	0	0	85.88	0	14.12	0	90	0	10	0	84.62	0	15.38	0	93.83	0	6.17	0	89.33	0	10.67
NW_020868537.1-2563-6	0	100	0	0	0	100	0	0	0	100	0	0	0	100	0	0	0	100	0	0	0	100	0	0	0	100	0	0	0	100	0	0
NW_020868537.1-288940-7	0	83.33	0	16.67	0	82.44	0	17.56	0	83.33	0	16.67	0	79.09	0	20.91	0	87.5	0	12.5	0	83.56	0	16.44	0	85.61	0	14.39	0	85.78	0	14.22
NW_020868537.1-297267-15	0	0	0	100	0	0	0	100	0	0	0	100	0	0	0	100	0	4.55	0	95.45	1.56	3.12	0	95.31	0	4.3	0	95.7	0	0	0	100
NW_020868537.1-594127-12	0	90	0	10	0	84.85	0	15.15	0	90	0	10	0	93.33	0	6.67	0	85	0	15	0	88.89	0	11.11	0	88.24	0	11.76	0	94.21	0	5.79
NW_020868537.1-634701-4	0	100	0	0	0	88.03	0	11.97	0	100	0	0	0	83.9	0	16.1	0	95	0	5	0	73.76	0	26.24	0	96.99	0	3.01	0	90.51	0	9.49
NW_020868537.1-796829-27	0	8.33	0	91.67	0	0	0	100	0	8.33	0	91.67	0	12.39	0	87.61	0	11.11	0	88.89	0	4.76	0	95.24	0	10.92	0	89.08	0	8.86	0	91.14
NW_020868538.1-279591-16	0	100	0	0	0	100	0	0	0	100	0	0	0	100	0	0	0	94.44	5.56	0	0	96.83	3.17	0	0	97.09	2.91	0	0	100	0	0
NW_020868539.1-84425-4	0	0	0	100	0	0	0	100	0	0	0	100	0	0	0	100	6.25	0	0	93.75	10.26	0	0	89.74	5.97	0	0	94.03	1.28	0	0	98.72
NW_020868539.1-134792-22	0	75	0	25	0	57.23	0	42.77	0	75	0	25	0	71.52	0	28.48	0	83.33	0	16.67	0	73.17	0	26.83	0	81.33	0	18.67	0	67.48	0.41	32.11
NW_020868539.1-313121-8	0	16.67	0	83.33	0	0	0	100	0	16.67	0	83.33	0	0	0	100	0	21.43	0	78.57	0	0	0	100	0	19.09	0	80.91	0	0	0	100
NW_020868539.1-336669-4	0	25	0	75	0	25	0	75	0	25	0	75	0	35.71	0	64.29	0	50	0	50	0	37.68	0	62.32	0	43.67	0	56.33	0.39	36.47	0	63.14
NW_020868539.1-338638-14	100	0	0	0	96.25	3.75	0	0	100	0	0	0	95.45	4.55	0	0	100	0	0	0	90.91	9.09	0	0	100	0	0	0	88.7	11.3	0	0
NW_020868539.1-362128-22	0	100	0	0	0	91.67	0	8.33	0	100	0	0	0	89.23	1.54	9.23	0	100	0	0	0	97.4	0	2.6	0	100	0	0	0	92.31	0	7.69
NW_020868539.1-422229-12	0	0	100	0	0	0	98.25	1.75	0	0	100	0	1.86	0	98.14	0	0	0	100	0	0.55	0	99.45	0	0.62	0	99.38	0	1.69	0	98.31	0
NW_020868540.1-117202-14	0	100	0	0	0	98.25	0	1.75	0	100	0	0	0	95.41	0	4.59	0	100	0	0	0	91.6	0	8.4	0	100	0	0	0	100	0	0
NW_020868540.1-138910-4	0	100	0	0	0	93.75	6.25	0	0	100	0	0	0	97.89	2.11	0	0	100	0	0	0	95.71	4.29	0	0	100	0	0	0	98.57	1.43	0
NW_020868541.1-146362-27	0	0	20	80	0	0	8.67	91.33	0	0	20	80	0	0	13.04	86.96	0	0	15	85	0	0	2.91	97.09	0	0	16.09	83.91	0	0	3.85	96.15
NW_020868541.1-207847-24	0	100	0	0	0	100	0	0	0	100	0	0	0	100	0	0	0	95.45	0	4.55	0	96.12	0	3.88	0	97.25	0	2.75	0	97.56	0	2.44
NW_020868541.1-266214-3	0	0	0	100	0	0	16.55	83.45	0	0	0	100	0	0	10.89	89.11	0	0	11.11	88.89	0	0	29.89	70.11	0	0	7.14	92.86	0	0	18.22	81.78
NW_020868541.1-311813-9	0	100	0	0	0	89.25	0	10.75	0	100	0	0	0	90.83	0	9.17	0	90	0	10	0	95.03	0	4.97	0	93.59	0	6.41	0	95.83	0	4.17
NW_020868541.1-360580-26	0	100	0	0	0	78.7	0	21.3	0	100	0	0	0	88.89	0	11.11	0	88.89	0	11.11	0	85.53	0	14.47	0	93.15	0	6.85	0	81.52	0	18.48
NW_020868542.1-41801-8	0	25	0	75	0	39.71	0	60.29	0	25	0	75	0	46.94	0	53.06	0	27.78	0	72.22	0	29.31	0	70.69	0	25.34	0	74.66	0	24.85	0	75.15
NW_020868542.1-218486-7	0	0	0	100	0	21.65	0	78.35	0	0	0	100	0	16.35	0	83.65	0	0	0	100	0	8.7	0	91.3	0	2.78	0	97.22	0	14.97	0	85.03
NW_020868542.1-235869-15	0	100	0	0	7.41	92.59	0	0	0	100	0	0	2.43	97.57	0	0	0	100	0	0	0	100	0	0	0	100	0	0	4.81	95.19	0	0
NW_020868542.1-502640-15	10	0	90	0	38.81	0	61.19	0	10	0	90	0	7.56	0	92.44	0	22.22	0	77.78	0	37.59	0	62.41	0	17.26	0	82.74	0	34.69	0	65.31	0
NW_020868542.1-580639-7	0	100	0	0	0	100	0	0	0	100	0	0	0	99.42	0	0.58	0	95.83	0	4.17	0	84.69	0	15.31	0	96.08	0	3.92	0	92.31	0	7.69
NW_020868542.1-666982-3	0	100	0	0	0	100	0	0	0	100	0	0	0	100	0	0	0	100	0	0	0	93.86	6.14	0	0	100	0	0	0	93.75	6.25	0
NW_020868542.1-681715-6	0	12.5	87.5	0	0	16.83	83.17	0	0	12.5	87.5	0	0	36.84	63.16	0	0	16.67	83.33	0	0	27.38	72.62	0	0	14.08	85.92	0	0	30.85	69.15	0
NW_020868545.1-64044-2	0	8.33	0	91.67	0	5.21	0	94.79	0	8.33	0	91.67	0	9.95	0	90.05	0	8.33	0	91.67	0	2.22	0	97.78	0	7.14	0	92.86	0	8.05	0	91.95
NW_020868545.1-79164-24	0	100	0	0	0	84.13	0	15.87	0	100	0	0	0	68.98	0	31.02	0	83.33	0	16.67	0	77.02	0	22.98	0	80.23	0	19.77	0	77.9	0	22.1
NW_020868546.1-23499-26	0	90	0	10	0	89.59	0	10.41	0	90	0	10	0	94.27	0	5.73	0	86.36	0	13.64	0	79.43	0	20.57	0	87.36	0	12.64	0	86.93	0	13.07
NW_020868547.1-188586-5	0	100	0	0	0	100	0	0	0	100	0	0	4.04	95.96	0	0	5.56	94.44	0	0	3.64	96.36	0	0	3.33	96.67	0	0	12.99	87.01	0	0
NW_020868547.1-354426-25	0	0	100	0	2.12	0	97.88	0	0	0	100	0	4.53	0	95.47	0	0	0	100	0	2.25	0	97.75	0	0	0	100	0	2.05	0	97.95	0
NW_020868547.1-355494-23	0	0	0	100	0	0	0	100	0	0	0	100	0	0	0	100	0	7.14	0	92.86	0	10.09	0	89.91	0	4.1	0	95.9	0	2.9	0	97.1
NW_020868547.1-393078-22	0	0	100	0	1.61	0	98.39	0	0	0	100	0	0.46	0	99.54	0	0	0	100	0	0	0	100	0	0	0	98.55	1.45	0	0	99.38	0.62
NW_020868547.1-516925-25	0	60	0	40	0.59	61.54	0	37.87	0	60	0	40	0	62.71	0	37.29	0	50	0	50	0	29.47	0	70.53	0	51.83	0	48.17	0	48.14	0	51.86
NW_020868548.1-49236-8	0	0	100	0	0	0	100	0	0	0	100	0	0	0	100	0	0	0	100	0	0	0	100	0	0	0	100	0	0	0	100	0
NW_020868548.1-78810-23	12.5	0	0	87.5	24.66	0	0	75.34	12.5	0	0	87.5	16.99	0	0	83.01	18.75	0	0	81.25	28.53	0	0	71.47	18.18	0	0	81.82	28.92	0	0	71.08
NW_020868548.1-115571-6	0	0	12.5	87.5	0	0	37.31	62.69	0	0	12.5	87.5	0	0	11.9	88.1	0	0	5	95	0	0	9.3	90.7	0	0	6.02	93.98	0	0	9.04	90.96
NW_020868548.1-132997-12	83.33	0	16.67	0	93.74	0	6.26	0	83.33	0	16.67	0	94.2	0	5.8	0	93.75	0	6.25	0	96.6	0	3.4	0	92.31	0	7.69	0	95.78	0	4.22	0
NW_020868548.1-394502-26	0	0	100	0	0	14.14	85.86	0	0	0	100	0	0	17.86	82.14	0	0	0	100	0	0	9.86	90.14	0	0	0.58	99.42	0	0	18.28	81.72	0
NW_020868548.1-591314-3	16.67	0	0	83.33	40.78	0	0	59.22	16.67	0	0	83.33	55.7	0	0	44.3	28.57	0	0	71.43	40.75	0	0	59.25	22.13	0	0	77.87	41.82	0	0	58.18
NW_020868549.1-349866-25	0	100	0	0	0	100	0	0	0	100	0	0	0	100	0	0	4.17	95.83	0	0	2.04	97.96	0	0	2.38	97.62	0	0	2.2	97.8	0	0
NW_020868549.1-540167-23	0	100	0	0	0	100	0	0	0	100	0	0	0	100	0	0	0	100	0	0	0	100	0	0	0	97.41	0	2.59	0	96	0	4
NW_020868549.1-569748-1	0	100	0	0	0	100	0	0	0	100	0	0	0	100	0	0	0	100	0	0	0	90.97	0	9.03	0	100	0	0	0	96.9	0	3.1
NW_020868551.1-73856-13	0	0	100	0	0	0	100	0	0	0	100	0	0	0	100	0	4.55	0	95.45	0	8.16	0	91.84	0	2.72	0	97.28	0	7.32	0	92.68	0
NW_020868553.1-100893-23	100	0	0	0	98.61	0	0	1.39	100	0	0	0	100	0	0	0	95.45	0	0	4.55	97.67	0	0	2.33	97.5	0	0	2.5	97.36	0	0	2.64
NW_020868553.1-105351-24	0	0	100	0	0	0	100	0	0	0	100	0	0	0	100	0	0	0	100	0	0.28	0	99.72	0	0	0	100	0	0	0	100	0
NW_020868553.1-106959-24	0	10	90	0	0	4.38	95.62	0	0	10	90	0	0	1.19	98.81	0	0	5	95	0	0	4.66	95.34	0	0	6.02	93.98	0	0	3.57	96.43	0
NW_020868553.1-264510-6	0	0	0	100	0	0	0	100	0	0	0	100	0	0	0	100	0	8.33	0	91.67	0	6.33	0	93.67	0	5.56	0	94.44	0	4.81	0	95.19
NW_020868555.1-40686-3	100	0	0	0	85.78	0	14.22	0	100	0	0	0	82.02	0	17.98	0	100	0	0	0	92.93	0	7.07	0	100	0	0	0	93.46	0	6.54	0
NW_020868555.1-142940-2	0	0	0	100	0	1.18	0	98.82	0	0	0	100	0	0	0	100	0	0	0	100	0	7.21	0	92.79	0	0	0	100	0	1.87	0	98.13
NW_020868555.1-154519-13	0	100	0	0	0	96.62	0	3.38	0	100	0	0	0	95.56	0	4.44	0	100	0	0	0	90.65	0	9.35	0	100	0	0	0	95.27	0	4.73
NW_020868556.1-257496-25	0	0	0	100	0	0	0	100	0	0	0	100	0	0	0	100	0	0	0	100	0	0	0	100	0	0.53	0	99.47	0	0	0	100
NW_020868556.1-373139-15	20	0	80	0	7.32	0	92.68	0	20	0	80	0	6.67	0	93.33	0	16.67	0	83.33	0	9.19	0	90.81	0	18.42	0	81.58	0	13.85	0	86.15	0
NW_020868556.1-388992-27	16.67	0	0	83.33	3.64	0	0	96.36	16.67	0	0	83.33	6.5	0.81	0	92.68	7.14	0	0	92.86	5.83	0	0	94.17	9.32	0	0	90.68	0.68	0.68	0	98.64
NW_020868556.1-419055-12	0	0	0	100	17.53	0	0	82.47	0	0	0	100	15.73	0	0	84.27	5	0	0	95	5.19	0	0	94.81	3.85	0	0	96.15	16.83	0	0	83.17
NW_020868556.1-421756-14	0	0	50	50	0	0	58.94	41.06	0	0	50	50	0	0	62.05	37.95	0	0	22.22	77.78	0	0	34.69	65.31	0	0	28.29	71.71	0	0	37.07	62.93
NW_020868557.1-30616-24	0	100	0	0	0	100	0	0	0	100	0	0	0	100	0	0	0	100	0	0	0	96.75	0	3.25	0	100	0	0	0	96.25	0	3.75
NW_020868557.1-135369-7	91.67	0	0	8.33	87.5	0	6.25	6.25	91.67	0	0	8.33	88	0	0	12	95.83	0	0	4.17	95.16	0	0	4.84	94.61	0	0	5.39	82.83	0	0	17.17
NW_020868557.1-235526-9	0	100	0	0	0	100	0	0	0	100	0	0	0	100	0	0	4.17	95.83	0	0	3.49	96.51	0	0	2.38	97.62	0	0	11.86	88.14	0	0
NW_020868557.1-264885-9	0	0	0	100	0	32.79	0	67.21	0	0	0	100	0	40.08	0	59.92	0	30	0	70	0	32.17	0	67.83	0	28.75	0	71.25	0	39.58	0	60.42
NW_020868557.1-322899-3	0	100	0	0	0	100	0	0	0	100	0	0	0	100	0	0	0	95.45	0	4.55	0	99.11	0	0.89	0	97.28	0	2.72	0	100	0	0
NW_020868557.1-408576-27	0	100	0	0	0	100	0	0	0	100	0	0	0	100	0	0	0	100	0	0	0	100	0	0	0	98.15	0	1.85	0	98.43	0	1.57
NW_020868557.1-453836-22	0	0	0	100	0	0	0	100	0	0	0	100	0	0	0	100	0	0	0	100	0	0	0	100	0	0	0	100	6.25	0	0	93.75
NW_020868557.1-521487-23	0	100	0	0	0	100	0	0	0	100	0	0	0.27	99.73	0	0	0	100	0	0	0	100	0	0	0	96.39	0	3.61	0	99.22	0	0.78
NW_020868557.1-608539-15	10	90	0	0	18.07	81.93	0	0	10	90	0	0	2.3	97.7	0	0	5	95	0	0	7.99	92.01	0	0	7.74	92.26	0	0	7.1	92.9	0	0
NW_020868557.1-731921-25	100	0	0	0	91.77	0	8.23	0	100	0	0	0	77.25	0	22.75	0	100	0	0	0	97.71	0	2.29	0	100	0	0	0	95.68	0	4.32	0
NW_020868557.1-780146-16	100	0	0	0	100	0	0	0	100	0	0	0	99.1	0	0	0.9	92.86	0	7.14	0	100	0	0	0	96.43	0	3.57	0	100	0	0	0
NW_020868557.1-781908-27	0	0	0	100	0	6.67	0	93.33	0	0	0	100	0	10.96	0	89.04	0	0	0	100	0	9.28	0	90.72	0	3.01	0	96.99	0	14.91	0	85.09
NW_020868560.1-19964-22	0	0	0	100	0	0	0	100	0	0	0	100	0	0	0	100	0	0	0	100	0	5.64	0	94.36	0	2.7	0	97.3	0	3.92	0	96.08
NW_020868560.1-119374-23	100	0	0	0	93.14	0	6.86	0	100	0	0	0	85.97	0	14.03	0	94.44	0	5.56	0	84.59	0	15.41	0	96.27	0	3.73	0	95.56	0	4.44	0
NW_020868561.1-60137-14	0	100	0	0	0	100	0	0	0	100	0	0	0	100	0	0	0	94.44	0	5.56	0	98.44	0	1.56	0	96.75	0	3.25	0	100	0	0
NW_020868561.1-111283-24	0	87.5	0	12.5	0	78.41	0	21.59	0	87.5	0	12.5	0	79.55	0	20.45	0	95	0	5	0	93.4	0	6.6	0	94.05	0	5.95	0	84	0	16
NW_020868561.1-133068-4	87.5	0	0	12.5	96.72	0.82	0	2.46	87.5	0	0	12.5	94.77	0	0	5.23	87.5	0	0	12.5	95.71	0	0	4.29	85.21	0	0	14.79	94.9	0	0	5.1
NW_020868562.1-179597-21	0	0	0	100	0	0	0	100	0	0	0	100	0.91	0	0	99.09	0	0	0	100	1.71	0	0	98.29	1.74	0	0	98.26	10.53	0	0	89.47
NW_020868562.1-179773-26	12.5	87.5	0	0	9.43	90.57	0	0	12.5	87.5	0	0	3.12	96.88	0	0	5.56	94.44	0	0	3.79	96.21	0	0	6.58	93.42	0	0	10	90	0	0
NW_020868563.1-29383-12	16.67	83.33	0	0	21.13	78.87	0	0	16.67	83.33	0	0	32.95	67.05	0	0	12.5	87.5	0	0	26.63	72.78	0.59	0	17.8	82.2	0	0	19.8	80.2	0	0
NW_020868563.1-91295-16	0	100	0	0	0	91.51	0	8.49	0	100	0	0	0	89.12	0	10.88	0	100	0	0	0	87.04	0	12.96	0	100	0	0	0	73.95	0	26.05
NW_020868563.1-235115-13	33.33	0	0	66.67	31.31	0	0	68.69	33.33	0	0	66.67	27.97	0	0	72.03	43.75	0	0	56.25	36.77	0	0	63.23	37.31	0	0	62.69	34.81	0	0	65.19
NW_020868563.1-332511-5	0	0	100	0	3.01	0	96.99	0	0	0	100	0	7.43	0	92.57	0	0	0	100	0	4.84	0	94.93	0.23	1.72	0	98.28	0	3.7	0	96.3	0
NW_020868563.1-383891-13	0	0	0	100	0	0	0	100	0	0	0	100	0	0	0	100	0	10	0	90	0	29.41	0	70.59	0	7.47	0	92.53	0	12	0	88
NW_020868563.1-384087-26	100	0	0	0	96.45	0	3.55	0	100	0	0	0	90.23	0	9.77	0	100	0	0	0	98.55	0	1.45	0	100	0	0	0	98.29	0	1.71	0
NW_020868564.1-69132-15	10	0	0	90	15.22	0	0	84.78	10	0	0	90	9.56	0	0	90.44	10	0	0	90	7.01	0	0	92.99	11.05	0	0	88.95	12.3	0	0	87.7
NW_020868564.1-180343-4	0	100	0	0	0	91.98	0	8.02	0	100	0	0	0	86.23	0	13.77	0	100	0	0	0	95.42	0	4.58	0	100	0	0	0	93.62	0	6.38
NW_020868564.1-217883-12	100	0	0	0	76.19	0	23.81	0	100	0	0	0	57.44	0	42.56	0	55.56	0	44.44	0	46.99	0	53.01	0	66.88	0	33.12	0	49.12	0	50	0.88
NW_020868566.1-149498-16	37.5	0	0	62.5	51.67	0	0	48.33	37.5	0	0	62.5	57.52	0	0	42.48	37.5	0	0	62.5	33.73	0	0	66.27	36.15	0	0	63.85	58.65	0	0.48	40.87
NW_020868566.1-154409-27	0	50	0	50	0	62.92	0	37.08	0	50	0	50	0	40.35	0	59.65	0	61.11	0	38.89	0	65.89	0	34.11	0	51.23	0	48.77	0	36.71	0	63.29
NW_020868566.1-239417-4	0	0	0	100	0	0	0	100	0	0	0	100	0	0	0	100	0	0	0	100	6.06	0	0	93.94	0	0	0	100	4.42	0	0	95.58
NW_020868566.1-450006-15	0	0	0	100	0	0	2.49	97.51	0	0	0	100	0	0	2.5	97.5	0	0	0	100	0	0	10	90	0	0	0	100	0	0	5.79	94.21
NW_020868567.1-182225-14	0	0	0	100	0	0	17.04	82.96	0	0	0	100	0	0	18.62	81.38	0	0	0	100	0	0	4.69	95.31	0	0	0	100	0	0	6.7	93.3
NW_020868567.1-190010-6	100	0	0	0	97.18	2.82	0	0	100	0	0	0	81.08	18.92	0	0	100	0	0	0	96.47	3.53	0	0	100	0	0	0	91.67	8.33	0	0
NW_020868567.1-218159-9	83.33	0	0	16.67	87.67	0.15	0.15	12.02	83.33	0	0	16.67	86.36	0	0	13.64	83.33	0	0	16.67	80.94	0	0	19.06	83.8	0	0	16.2	85.78	0	0	14.22
NW_020868567.1-222566-13	80	0	0	20	83.51	0	0	16.49	80	0	0	20	87.92	0	0	12.08	88.89	0	0	11.11	83.16	0	0	16.84	88.24	0	0	11.76	87.2	0	0	12.8
NW_020868567.1-225293-5	16.67	83.33	0	0	4.33	95.67	0	0	16.67	83.33	0	0	8.02	91.98	0	0	12.5	87.5	0	0	3.19	96.81	0	0	13.33	86.67	0	0	3.06	96.94	0	0
NW_020868567.1-236208-23	0	0	100	0	0	0	100	0	0	0	100	0	0	0	100	0	0	8.33	91.67	0	0	6.24	93.64	0.12	0	7.07	92.93	0	0	7.18	92.82	0
NW_020868568.1-127350-4	0	0	0	100	0	0	0	100	0	0	0	100	0	0.31	0	99.69	0	4.17	0	95.83	0	2.7	0	97.3	0	2.38	0	97.62	0	0	0	100
NW_020868568.1-269109-13	0	100	0	0	0	100	0	0	0	100	0	0	0	100	0	0	0	100	0	0	6.51	93.49	0	0	0	100	0	0	2.79	97.21	0	0
NW_020868568.1-274244-13	0	0	0	100	10.99	0	0	89.01	0	0	0	100	6.2	0	0	93.8	0	0	0	100	3.45	0	0	96.55	0	0	0	100	5.17	0	0	94.83
NW_020868568.1-296283-13	0	100	0	0	0	100	0	0	0	100	0	0	0	100	0	0	0	100	0	0	0.34	97.62	0	2.04	0	98.17	0	1.83	0	97.57	0	2.43
NW_020868568.1-339777-26	0	0	0	100	0	59.2	0	40.8	0	0	0	100	0	51.48	0	48.52	0	0	0	100	0	32.74	0	67.26	0	0	0	100	0	42.11	0	57.89
NW_020868568.1-369791-15	50	0	50	0	19.73	0	80.27	0	50	0	50	0	27.33	0	72.67	0	50	0	50	0	48.05	0	51.95	0	36.59	0	63.41	0	46.82	0	53.18	0
NW_020868568.1-480076-22	0	0	91.67	8.33	0	0	100	0	0	0	91.67	8.33	0	0	100	0	0	0	87.5	12.5	0	0	100	0	0	0	88.73	11.27	0	0	100	0
NW_020868568.1-626134-14	0	8.33	91.67	0	0	28.95	71.05	0	0	8.33	91.67	0	0	13.59	86.41	0	0	16.67	83.33	0	0	31.84	68.16	0	0	13.94	86.06	0	0	29.23	70.77	0
NW_020868568.1-692659-8	0	0	100	0	0	0	100	0	0	0	100	0	0	0	100	0	0	0	100	0	0	0	100	0	0	0	100	0	1.71	0	98.29	0
NW_020868569.1-32436-13	0	0	100	0	13.82	0	86.18	0	0	0	100	0	12.63	0	87.37	0	0	0	100	0	3.18	0	96.82	0	0.54	0	99.46	0	3.24	0	96.76	0
NW_020868569.1-260619-26	0	100	0	0	0	90	0	10	0	100	0	0	0	97.75	0	2.25	0	78.57	0	21.43	0	78.68	0	21.32	0	78.57	0	21.43	0	81.13	0	18.87
NW_020868569.1-384985-9	0	100	0	0	0	98.36	0	1.64	0	100	0	0	0	94.49	0	5.51	0	100	0	0	0	91.34	0	8.66	0	97.78	0	2.22	0	95.18	0	4.82
NW_020868569.1-522897-5	0	83.33	0	16.67	0	96.07	0	3.93	0	83.33	0	16.67	0	93.09	0	6.91	0	91.67	0	8.33	0	92.43	0	7.57	0	90.2	0	9.8	0	97.05	0	2.95
NW_020868570.1-61730-27	25	75	0	0	21.73	78.27	0	0	25	75	0	0	26.55	73.45	0	0	18.75	81.25	0	0	35.02	64.98	0	0	19.12	80.88	0	0	33.55	66.45	0	0
NW_020868570.1-246956-26	0	66.67	0	33.33	0	87.12	0	12.88	0	66.67	0	33.33	0	92.57	0	7.43	0	81.25	0	18.75	0	91.92	0	8.08	0	80.77	0	19.23	0	88.62	0	11.38
NW_020868570.1-278666-9	87.5	0	0	12.5	100	0	0	0	87.5	0	0	12.5	100	0	0	0	93.75	0	0	6.25	100	0	0	0	92.54	0	0	7.46	100	0	0	0
NW_020868571.1-154640-2	100	0	0	0	100	0	0	0	100	0	0	0	100	0	0	0	95.45	4.55	0	0	100	0	0	0	95.79	4.21	0	0	100	0	0	0
NW_020868571.1-168761-9	0	100	0	0	0	84.31	0	15.69	0	100	0	0	0	88.19	0	11.81	0	100	0	0	0	90.57	0	9.43	0	99.17	0	0.83	0	96.2	0	3.8
NW_020868571.1-168934-22	0	100	0	0	0	85.58	0	14.42	0	100	0	0	0	91.77	0	8.23	0	100	0	0	0	93.7	0	6.3	0	100	0	0	0	93.38	0	6.62
NW_020868571.1-215730-1	0	0	12.5	87.5	0	0	16.5	83.5	0	0	12.5	87.5	0	0	14.96	85.04	0	0	5	95	0	0	4.23	95.77	0	0	5.95	94.05	0	0	10.41	89.59
NW_020868571.1-267132-14	0	100	0	0	0	98.21	0	1.79	0	100	0	0	0	92.08	0	7.92	0	100	0	0	0	96.85	0	3.15	0	100	0	0	0	96.59	0	3.41
NW_020868571.1-415897-12	0	75	0	25	0	58.94	0	41.06	0	75	0	25	0	72.06	0	27.94	0	70	0	30	0	70.56	0	29.44	0	73.72	0	26.28	0	72.28	0	27.72
NW_020868571.1-607227-16	0	100	0	0	0.38	89.02	0	10.61	0	100	0	0	0	83.92	0	16.08	0	100	0	0	0	93.29	0	6.71	0	100	0	0	0	93.91	0	6.09
NW_020868571.1-672126-26	0	100	0	0	0	66.14	0	33.86	0	100	0	0	0	73.91	0	26.09	0	100	0	0	0	79.83	0	20.17	0	100	0	0	0	89.53	0	10.47
NW_020868571.1-738727-15	0	100	0	0	0	97.99	2.01	0	0	100	0	0	0	88.02	11.98	0	0	100	0	0	0	96.83	3.17	0	0	100	0	0	0	97.29	2.71	0
NW_020868571.1-823714-12	0	100	0	0	0	80.52	0	19.48	0	100	0	0	0	96.61	0	3.39	0	95.45	0	4.55	0	93.14	0	6.86	0	97.28	0	2.72	0	98.18	0	1.82
NW_020868571.1-824730-24	100	0	0	0	100	0	0	0	100	0	0	0	99.38	0	0	0.62	100	0	0	0	98.01	1.99	0	0	100	0	0	0	93.98	6.02	0	0
NW_020868571.1-830088-13	0	0	0	100	0	0	0	100	0	0	0	100	0	0	0	100	0	0	0	100	6.99	0	0	93.01	0	0	0	100	5.13	0	0	94.87
NW_020868571.1-952523-15	0	0	100	0	0	0	95.13	4.87	0	0	100	0	0	0	96.88	3.12	0	0	92.86	7.14	0	0	90.32	9.68	0	0	95.45	4.55	0	0	90.6	9.4
NW_020868571.1-1122189-25	0	100	0	0	0	84.75	0	15.25	0	100	0	0	0	91.23	0	8.77	0	100	0	0	0	96.46	0	3.54	0	98.31	0	1.69	0	94.01	0	5.99
NW_020868572.1-176060-9	100	0	0	0	99.74	0	0	0.26	100	0	0	0	100	0	0	0	100	0	0	0	90.41	9.59	0	0	98.03	1.97	0	0	95.81	4.19	0	0
NW_020868572.1-228137-26	0	87.5	0	12.5	0	98.35	0	1.65	0	87.5	0	12.5	0	98.71	0	1.29	0	90	0	10	0	95.3	0	4.7	0	89.47	0	10.53	0	98.25	0	1.75
NW_020868572.1-270700-24	0	100	0	0	0	100	0	0	0	100	0	0	0	100	0	0	5	95	0	0	15.18	84.82	0	0	4.6	95.4	0	0	10.58	89.42	0	0
NW_020868572.1-285883-21	0	0	0	0	7.03	92.97	0	0	0	0	0	0	12.03	87.97	0	0	0	100	0	0	6.03	93.97	0	0	0	100	0	0	15	85	0	0
NW_020868573.1-93441-6	10	0	90	0	11.05	0	88.95	0	10	0	90	0	6.74	0	93.26	0	10	0	90	0	9.18	0	90.82	0	9.04	0	90.96	0	3.61	0	96.39	0
NW_020868573.1-127199-27	0	90	0	10	0	95.45	0	4.55	0	90	0	10	0	91.8	0	8.2	0	95.45	0	4.55	0	100	0	0	0	94.15	0	5.85	0	100	0	0
NW_020868573.1-463312-24	0	0	100	0	7.69	0	92.31	0	0	0	100	0	7.5	0	92.5	0	0	0	100	0	5.65	0	94.35	0	0	0	100	0	7.62	0	92.38	0
NW_020868573.1-529857-2	0	0	100	0	0	0	100	0	0	0	100	0	0	9.88	90.12	0	0	0	100	0	0	1.74	98.26	0	0	0	100	0	0	5.06	94.94	0
NW_020868573.1-552629-2	0	83.33	16.67	0	0	75.41	24.59	0	0	83.33	16.67	0	0	77.91	22.09	0	0	92.86	7.14	0	0	86.36	13.64	0	0	88.33	11.67	0	0	83.52	16.48	0
NW_020868573.1-678841-21	0	0	0	100	0	4.3	0	95.7	0	0	0	100	0	0.79	0	99.21	0	0	0	100	0	8.65	0	91.35	0	0	0	100	0	3.41	0	96.59
NW_020868573.1-721757-4	0	0	0	100	0	0	0	100	0	0	0	100	0	7.97	0	92.03	0	18.75	0	81.25	0	18.81	0	81.19	0	15	0	85	0	7.49	0	92.51
NW_020868574.1-22304-21	0	0	0	100	12.8	1.22	0	85.98	0	0	0	100	8.26	0	0	91.74	0	0	0	100	5.11	0	0	94.89	1.35	0	0	98.65	1.18	0	0	98.82
NW_020868574.1-55458-15	0	0	0	100	0	0	0	100	0	0	0	100	5.19	0	0	94.81	0	0	0	100	2.19	0	0	97.81	0	0	0	100	3.23	0	0	96.77
NW_020868574.1-138374-8	0	0	0	100	0	0	11.11	88.89	0	0	0	100	0	0	6.76	93.24	0	0	0	100	0	0	10.45	89.55	0	0	0	100	0	0	8.4	91.6
NW_020868575.1-32916-9	0	0	100	0	0	0	100	0	0	0	100	0	0	0	100	0	0	0	100	0	0	10.27	89.19	0.54	0	0	100	0	0	1.86	98.14	0
NW_020868575.1-103912-5	0	100	0	0	0	100	0	0	0	100	0	0	0	99.18	0	0.82	0	100	0	0	0	99.55	0	0.45	0	100	0	0	0	100	0	0
NW_020868576.1-19981-24	0	0	0	100	0	0	5.13	94.87	0	0	0	100	0	0	2.02	97.98	0	0	0	100	0	0	7.94	92.06	0	0	0	100	0	0	1.23	98.77
NW_020868576.1-30498-12	16.67	0	0	83.33	15.55	0	0	84.45	16.67	0	0	83.33	2.67	0	0	97.33	7.14	0	0	92.86	5.15	0	0	94.85	8.2	0	0	91.8	3.48	0	0	96.52
NW_020868577.1-218605-5	8.33	0	91.67	0	7.75	0	92.25	0	8.33	0	91.67	0	8.33	0	91.67	0	4.17	0	95.83	0	0.88	0	99.12	0	4.76	0	95.24	0	3.35	0	96.65	0
NW_020868577.1-378332-26	0	87.5	12.5	0	0	97.03	2.97	0	0	87.5	12.5	0	0	92.63	7.37	0	0	81.25	18.75	0	0	97.95	2.05	0	0	85.07	14.93	0	0	97.98	2.02	0
NW_020868577.1-384341-8	0	100	0	0	0	100	0	0	0	100	0	0	0	100	0	0	5.56	94.44	0	0	2.82	97.18	0	0	3.52	96.48	0	0	3.52	96.48	0	0
NW_020868577.1-508905-24	0	0	0	100	0	0	0	100	0	0	0	100	0	0	0	100	0	0	0	100	0	1.44	0	98.56	0	0	0	100	0	0	0	100
NW_020868577.1-583005-25	0	0	100	0	0	0	100	0	0	0	100	0	0	0	100	0	5	0	95	0	0	0	100	0	3.09	0	96.91	0	0	0	100	0
NW_020868577.1-622841-21	100	0	0	0	74.88	0	25.12	0	100	0	0	0	68.42	0	31.58	0	100	0	0	0	83.85	0	16.15	0	100	0	0	0	81.08	0	18.92	0
NW_020868578.1-21688-23	0	100	0	0	0	98.65	0	1.35	0	100	0	0	0	93.24	0	6.76	0	100	0	0	0	97.71	0	2.29	0	100	0	0	0	97.96	0	2.04
NW_020868578.1-145350-1	0	0	0	100	0	0	1.22	98.78	0	0	0	100	0	0	0	100	0	0	6.25	93.75	0	0	3.95	96.05	0	0	5.56	94.44	0	0	3.24	96.76
NW_020868578.1-204261-2	0	0	0	100	0	0	0	100	0	0	0	100	0	0	0	100	0	0	0	100	0	0	0	100	0	2.17	0	97.83	0	0	0	100
NW_020868578.1-259496-15	10	90	0	0	4.9	95.1	0	0	10	90	0	0	3.26	96.74	0	0	5	95	0	0	4.87	95.13	0	0	5.56	94.44	0	0	0.38	99.62	0	0
NW_020868578.1-328611-8	10	0	90	0	0	0	99.53	0.47	10	0	90	0	0.55	0	99.45	0	11.11	0	88.89	0	0	0	100	0	10	0	90	0	0	0.2	99.8	0
NW_020868579.1-72108-1	0	0	100	0	0	0	100	0	0	0	100	0	0	0	100	0	0	4.55	95.45	0	0	5.26	94.74	0	0	2.58	97.42	0	0	2.22	97.78	0
NW_020868580.1-24725-3	0	100	0	0	0	84.44	0	15.56	0	100	0	0	0	83.08	0	16.92	0	93.75	0	6.25	0.52	89.69	0	9.79	0	95.97	0	4.03	0	86.63	0	13.37
NW_020868581.1-143918-16	0	0	0	100	0	7.23	0	92.77	0	0	0	100	0	14.75	0	85.25	0	0	0	100	0.58	8.19	0	91.23	0	5.17	0	94.83	0	10.23	0	89.77
NW_020868581.1-174723-23	0	100	0	0	0	86.42	13.58	0	0	100	0	0	0	85.52	14.48	0	0	100	0	0	0	94.09	5.91	0	0	100	0	0	0	96.49	3.51	0
NW_020868581.1-337721-1	0	87.5	0	12.5	0	62.97	0	37.03	0	87.5	0	12.5	0	62.83	0	37.17	0	94.44	0	5.56	0	78.52	0	21.48	0	88.82	0	11.18	0	70.49	0	29.51
NW_020868581.1-431939-4	0	0	0	0	84.14	0	15.86	0	0	0	0	0	90.65	0	9.35	0	100	0	0	0	93.48	0	6.52	0	95.31	0	4.69	0	95.12	0.81	4.07	0
NW_020868581.1-470898-14	100	0	0	0	91.01	8.99	0	0	100	0	0	0	89.09	10.91	0	0	75	25	0	0	62.25	37.75	0	0	81.54	18.46	0	0	72.62	27.38	0	0
NW_020868581.1-513538-21	0	70	0	30	0	72.53	0	27.47	0	70	0	30	0	49.64	0	50.36	0	80	0	20	0	69.76	0	30.24	0	75	0	25	0	71.36	0	28.64
NW_020868581.1-515766-21	0	100	0	0	0	84.01	0	15.99	0	100	0	0	0	78.34	0.32	21.34	0	90	0	10	0	91.27	0	8.73	0	93.53	0	6.47	0	88.09	0	11.91
NW_020868581.1-550227-25	0	0	0	100	6.6	0	0	93.4	0	0	0	100	8.96	0	0	91.04	0	0	0	100	6.22	0	0	93.78	0	0	0	100	0	0	0	100
NW_020868581.1-570373-14	0	100	0	0	0	96.83	0	3.17	0	100	0	0	0	100	0	0	0	95.83	0	4.17	0	97.69	0	2.31	0	97.03	0	2.97	0	98.2	0	1.8
NW_020868581.1-749662-13	0	100	0	0	0	100	0	0	0	100	0	0	0	100	0	0	0	95.45	0	4.55	0	93.5	0	6.5	0	97.25	0	2.75	0	97.28	0	2.72
NW_020868581.1-763266-5	0	0	100	0	35.83	0	64.17	0	0	0	100	0	38.12	0	61.88	0	35.71	0	64.29	0	42.38	0	57.62	0	29.55	0	70.45	0	37.96	0	62.04	0
NW_020868581.1-957542-16	0	0	100	0	2.27	0	97.73	0	0	0	100	0	0	0	100	0	6.25	0	93.75	0	0	0	100	0	6.15	0	93.85	0	0	0	100	0
NW_020868581.1-974586-6	0	0	0	100	2.18	0.36	0	97.45	0	0	0	100	6.9	0	0	93.1	0	0	0	100	2.41	0	0	97.59	0.62	0	0	99.38	6.4	0	0	93.6
NW_020868581.1-1051783-12	80	0	20	0	92.04	0	7.96	0	80	0	20	0	82.07	0	17.93	0	90	0	10	0	95.13	0	4.87	0	87.95	0	12.05	0	93.25	0	6.75	0
NW_020868581.1-1107792-21	0	0	0	100	0	0	0	100	0	0	0	100	0	0	0	100	0	4.55	0	95.45	0	4.76	0	95.24	0	2.72	0	97.28	0	6.48	0	93.52
NW_020868581.1-1159564-2	0	0	100	0	0	6.67	93.33	0	0	0	100	0	0	13.23	86.77	0	0	0	100	0	0	0	100	0	0	0.62	99.38	0	0	6.25	93.75	0
NW_020868582.1-120551-6	0	0	0	100	0	0	0	100	0	0	0	100	0	0	0	100	0	0	0	100	0.92	0.31	0	98.77	0.52	0	0	99.48	1.32	0	0	98.68
NW_020868582.1-297373-6	91.67	0	8.33	0	99.67	0	0.33	0	91.67	0	8.33	0	91.01	0	8.99	0	95.83	0	4.17	0	94.35	0	5.65	0	94.12	0	5.88	0	94.66	0	5.34	0
NW_020868582.1-300885-2	0	0	100	0	0	0	97.44	2.56	0	0	100	0	0	0	95.59	4.41	0	0	94.44	5.56	0	0	88.04	11.96	0	0	94.67	5.33	0	0	91.36	8.64
NW_020868582.1-326250-2	50	0	50	0	5.56	0	94.44	0	50	0	50	0	16.36	0	83.64	0	14.29	0	85.71	0	0.78	0	99.22	0	18.75	0	81.25	0	3.11	0	96.89	0
NW_020868582.1-521134-3	100	0	0	0	94.34	0	0	5.66	100	0	0	0	97.55	0	0	2.45	93.75	0	0	6.25	90.68	0	0	9.32	93.94	0	0	6.06	90.21	0	0	9.79
NW_020868582.1-695904-1	0	100	0	0	0	96.95	0	3.05	0	100	0	0	0	92.68	0	7.32	0	100	0	0	0	90.73	0	9.27	0	100	0	0	0	91.63	0	8.37
NW_020868582.1-816636-9	0	87.5	0	12.5	0	85.6	0	14.4	0	87.5	0	12.5	0	93.46	0	6.54	0	94.44	0	5.56	0	93.38	0	6.62	0	93.15	0	6.85	0	98.77	0	1.23
NW_020868585.1-111078-25	0	100	0	0	2.46	97.54	0	0	0	100	0	0	2.18	97.82	0	0	0	100	0	0	3.27	96.73	0	0	0	100	0	0	0.19	99.81	0	0
NW_020868585.1-119464-5	8.33	91.67	0	0	6.31	93.69	0	0	8.33	91.67	0	0	8.37	91.63	0	0	4.17	95.83	0	0	5.56	94.44	0	0	4.76	95.24	0	0	4.78	95.22	0	0
NW_020868586.1-35147-14	0	12.5	0	87.5	0	8.11	0	91.89	0	12.5	0	87.5	0	14.93	0	85.07	0	5.56	0	94.44	0	10	0	90	0	6.58	0	93.42	0	6.25	0	93.75
NW_020868586.1-119576-7	0	0	100	0	56.44	0	43.56	0	0	0	100	0	56.52	0	43.48	0	50	0	50	0	60.77	0	39.23	0	53.75	0	46.25	0	67.11	0	32.89	0
NW_020868588.1-138395-6	50	0	50	0	41.48	0	58.52	0	50	0	50	0	48.79	0	51.21	0	55.56	0	44.44	0	50.5	0	49.5	0	53.47	0	46.53	0	43.31	0	56.69	0
NW_020868589.1-29939-14	0	100	0	0	0	99.11	0	0.89	0	100	0	0	0	100	0	0	0	91.67	0	8.33	0	90.24	0	9.76	0	95.37	0	4.63	0	91.09	0	8.91
NW_020868589.1-35202-27	20	0	0	80	8.92	0	0	91.08	20	0	0	80	12.46	0	0	87.54	9.09	0	0	90.91	15.46	0	0	84.54	12.77	0	0	87.23	15.69	0	0	84.31
NW_020868589.1-43953-15	0	100	0	0	0	100	0	0	0	100	0	0	0	100	0	0	0	95	5	0	0	93.98	6.02	0	0	96.91	3.09	0	0	98.48	1.52	0
NW_020868589.1-129247-3	100	0	0	0	95.38	0	4.62	0	100	0	0	0	94.05	0	5.95	0	91.67	0	8.33	0	97.14	0	2.86	0	91.11	0	8.89	0	94.29	0	5.71	0
NW_020868589.1-150649-4	0	100	0	0	0	91.78	0	8.22	0	100	0	0	0	94.81	0	5.19	0	94.44	0	5.56	0	97.44	0	2.56	0	96.32	0	3.68	0	97.76	0	2.24
NW_020868589.1-150969-13	0	100	0	0	0	94.01	5.99	0	0	100	0	0	0	96.12	3.88	0	0	90.91	9.09	0	0	96.31	3.69	0	0	92.86	7.14	0	0	96.17	3.83	0
NW_020868589.1-298614-24	90	10	0	0	78.85	21.15	0	0	90	10	0	0	71.56	28.44	0	0	90.91	9.09	0	0	91.07	8.93	0	0	89.33	10.67	0	0	90	10	0	0
NW_020868590.1-48879-8	0	60	0	40	0	72.5	0	27.5	0	60	0	40	0	63.88	0	36.12	0	44.44	0	55.56	0	60.71	0	39.29	0	52.94	0	47.06	0	62.5	0	37.5
NW_020868590.1-199826-5	0	10	0	90	0	24.49	0	75.51	0	10	0	90	0	27.94	0	72.06	0	5	0	95	0	22.58	0	77.42	0	6.02	0	93.98	0	17.77	0	82.23
NW_020868590.1-214310-15	0	100	0	0	0	90.82	0	9.18	0	100	0	0	0	96.13	0	3.87	0	100	0	0	0	100	0	0	0	100	0	0	0	94.9	0	5.1
NW_020868590.1-214641-1	0	100	0	0	0	85.52	0	14.48	0	100	0	0	0	79.25	0	20.75	0	94.44	0	5.56	0	81.25	0	18.75	0	96.58	0	3.42	0	88.11	0	11.89
NW_020868590.1-253376-14	0	12.5	0	87.5	0	6.94	0	93.06	0	12.5	0	87.5	0	24.73	0	75.27	0	15	0	85	0	23.08	0	76.92	0	12.8	0	87.2	0	22.05	0	77.95
NW_020868590.1-319949-25	0	100	0	0	0.64	99.36	0	0	0	100	0	0	0	100	0	0	0	100	0	0	0	100	0	0	0	99.52	0	0.48	0	99.56	0	0.44
NW_020868590.1-377786-26	0	100	0	0	0	100	0	0	0	100	0	0	0	100	0	0	5	95	0	0	1.87	98.13	0	0	4.82	95.18	0	0	8.08	91.92	0	0
NW_020868591.1-237275-2	0	100	0	0	0	100	0	0	0	100	0	0	0	100	0	0	0	100	0	0	0	87.25	0	12.75	0	100	0	0	0	97.65	0	2.35
NW_020868591.1-280239-8	0	100	0	0	0	100	0	0	0	100	0	0	0	100	0	0	0	100	0	0	0	100	0	0	0	98.53	0	1.47	0	93.75	0	6.25
NW_020868593.1-163888-25	25	0	0	75	32.43	0	0	67.57	25	0	0	75	46.02	0	0	53.98	14.29	0	0	85.71	37.68	0	0	62.32	16.95	0	0	83.05	28.02	0	0	71.98
NW_020868593.1-179922-6	0	91.67	8.33	0	0	100	0	0	0	91.67	8.33	0	0	83.61	16.39	0	0	95.45	4.55	0	0	100	0	0	0	94.85	5.15	0	0	100	0	0
NW_020868594.1-79971-16	0	0	0	100	0	5.32	0	94.68	0	0	0	100	0	4.62	0	95.38	0	0	0	100	0	0.74	0	99.26	0	1	0	99	0	6.06	0	93.94
NW_020868594.1-88584-12	0	0	0	100	0	0.81	0	99.19	0	0	0	100	0	2.58	0	97.42	0	0	0	100	0	0	0	100	0	0	0	100	0	2.82	0	97.18
NW_020868594.1-132786-15	0	0	10	90	0	0	11.15	88.85	0	0	10	90	0	0	6.44	93.56	0	0	9.09	90.91	0	0	11.9	88.1	0	0	8.99	91.01	0	0	6.84	93.16
NW_020868594.1-182714-13	100	0	0	0	100	0	0	0	100	0	0	0	100	0	0	0	94.44	5.56	0	0	91.52	8.48	0	0	94.03	5.97	0	0	96.85	3.15	0	0
NW_020868594.1-236354-16	10	0	0	90	7.18	0	0	92.82	10	0	0	90	3.96	0	0	96.04	9.09	0	0	90.91	8.42	0	0.35	91.23	8.99	0	0	91.01	6.61	0	0	93.39
NW_020868594.1-319080-5	0	12.5	0	87.5	0	24.3	0	75.7	0	12.5	0	87.5	0	4.44	0	95.56	0	10	0	90	0	26.96	0	73.04	0	10.49	0	89.51	0	20.51	0	79.49
NW_020868594.1-498125-1	0	0	0	100	0	0	0	100	0	0	0	100	0	0	0	100	0	0	0	100	0	0	0	100	0	5.21	0	94.79	0	1.98	0	98.02
NW_020868595.1-147972-13	0	0	0	100	0	15.09	0	84.91	0	0	0	100	0	10.84	0	89.16	0	0	0	100	0	3.1	0	96.9	0	0	0	100	0	6.42	0	93.58
NW_020868595.1-148086-9	0	12.5	87.5	0	0	34.55	65.45	0	0	12.5	87.5	0	0	16.28	83.72	0	0	5	95	0	0	3.74	95.72	0.53	0	6.41	93.59	0	0	9.68	90.32	0
NW_020868595.1-177092-6	0	0	0	100	4	0	0	96	0	0	0	100	1.25	0	0	98.75	0	0	0	100	2.5	0	0	97.5	0	0	0	100	9.52	0	0	90.48
NW_020868596.1-52612-26	0	0	0	100	0	0	3.57	96.43	0	0	0	100	0	0	8.09	91.91	0	0	7.14	92.86	0	0	12.5	87.5	0	0	6.45	93.55	0	0	6.37	93.63
NW_020868596.1-56568-6	0	100	0	0	5.59	94.41	0	0	0	100	0	0	11.76	88.24	0	0	0	100	0	0	5.26	94.74	0	0	0	100	0	0	10.4	89.6	0	0
NW_020868596.1-377730-3	0	0	100	0	0	0	100	0	0	0	100	0	0	0	100	0	0	0	100	0	12.5	0	87.5	0	0.53	0	99.47	0	8.8	0	91.2	0
NW_020868596.1-430443-13	0	0	100	0	5.43	0	94.57	0	0	0	100	0	8.62	0	91.38	0	0	0	100	0	4.17	0	95.83	0	0	0	100	0	9.33	0	90.67	0
NW_020868596.1-466775-6	0	0	100	0	4.26	0	95.74	0	0	0	100	0	14.77	0	85.23	0	5	0	95	0	7.28	0	92.72	0	2.84	0	97.16	0	3.95	0	96.05	0
NW_020868597.1-252444-16	0	12.5	0	87.5	0	9.93	0	90.07	0	12.5	0	87.5	0.85	23.73	0	75.42	0	12.5	0	87.5	0	5.85	0	94.15	0	11.27	0	88.73	0	11.19	0	88.81
NW_020868597.1-253840-3	0	0	0	100	0	0	4.8	95.2	0	0	0	100	0	0	6.01	93.99	0	0	0	100	0	0	3.54	96.46	0	0	0.54	99.46	0	0	3.34	96.66
NW_020868597.1-338451-1	0	0	100	0	0	0	100	0	0	0	100	0	0	0.75	99.25	0	0	0	100	0	0	0	100	0	0	0	100	0	0	5.45	94.55	0
NW_020868597.1-450555-24	0	8.33	0	91.67	0	10	0	90	0	8.33	0	91.67	0	11.39	0	88.61	0	4.17	0	95.83	0	5.34	0	94.66	0	5.88	0	94.12	0	4.83	0	95.17
NW_020868599.1-192056-22	33.33	0	66.67	0	45.17	0	54.83	0	33.33	0	66.67	0	46.58	0	53.42	0	66.67	0	33.33	0	70.78	0	29.22	0	57.46	0	42.54	0	70.87	0	29.13	0
NW_020868599.1-250186-5	100	0	0	0	88.51	11.49	0	0	100	0	0	0	96.44	3.11	0	0.44	100	0	0	0	97.37	2.63	0	0	97.92	2.08	0	0	96.9	3.1	0	0
NW_020868602.1-57837-23	0	0	30	70	0	0	34.11	65.89	0	0	30	70	0	0	37.31	62.69	0	0	18.18	81.82	0	0	29.26	70.74	0	0	20.53	79.47	0	0.09	25.5	74.41
NW_020868602.1-69419-25	0	0	0	100	0	0	0	100	0	0	0	100	0	0	0	100	0	0	0	100	5.16	0	0	94.84	0	0	0	100	5.26	0	0	94.74
NW_020868602.1-152489-5	0	100	0	0	0	83.73	0	16.27	0	100	0	0	0	87.5	0	12.5	0	91.67	0	8.33	0	88.68	0	11.32	0	94.19	0	5.81	0	88.29	0	11.71
NW_020868602.1-386928-14	0	0	100	0	0	0	100	0	0	0	100	0	0	0	100	0	0	0	100	0	0	0	100	0	0	0	100	0	0	0	100	0
NW_020868602.1-490270-26	20	0	0	80	28	0	0	72	20	0	0	80	37.84	0	0	62.16	9.09	0	0	90.91	19.44	0	0	80.56	10.99	0	0	89.01	29.23	0	0	70.77
NW_020868602.1-508565-12	0	8.33	0	91.67	0	0	0	100	0	8.33	0	91.67	0	3.27	0	96.73	0	4.17	0	95.83	0	0	0	100	0	6.86	0	93.14	0	14.04	0	85.96
NW_020868602.1-524862-24	25	0	0	75	30.8	0	0.11	69.09	25	0	0	75	38.18	0	0	61.82	31.82	0	0	68.18	44.37	0	0	55.63	29.79	0	0	70.21	45.21	0	0	54.79
NW_020868603.1-14814-12	0	100	0	0	0	89.55	10.45	0	0	100	0	0	0	91.16	8.16	0.68	0	87.5	12.5	0	0	75.31	24.69	0	0	89.06	10.94	0	0	78.42	21.58	0
NW_020868604.1-21041-23	0	100	0	0	0.29	90.99	0	8.72	0	100	0	0	0	90.41	0	9.59	0	85.71	0	14.29	0	86.33	0	13.67	0	86.21	0	13.79	0	88.22	0	11.78
NW_020868604.1-48229-22	0	100	0	0	0	96.15	0	3.85	0	100	0	0	0	84.62	0	15.38	0	100	0	0	0	93.41	0	6.59	0	98.04	0	1.96	0	95.83	0	4.17
NW_020868604.1-97553-9	0	90	0	10	0	93.82	0	6.18	0	90	0	10	0	91.17	0	8.83	0	95.45	0	4.55	0	93.94	0	6.06	0	94.57	0	5.43	0	93.56	0	6.44
NW_020868604.1-138441-4	0	0	100	0	0	0	100	0	0	0	100	0	0	0	100	0	0	5	95	0	0	6.08	93.92	0	0	2.98	97.02	0	0	4.44	95.56	0
NW_020868604.1-175412-21	0	0	0	100	0	0	0	100	0	0	0	100	0	0	0	100	0	0	0	100	0	11.21	0.43	88.36	0	0	0	100	0	7.39	0	92.61
NW_020868604.1-323354-21	0	0	12.5	87.5	0	0	15.28	84.72	0	0	12.5	87.5	0	0	8.7	91.3	0	0	6.25	93.75	0	0	20.88	79.12	0	0	7.33	92.67	0	1.03	22.68	76.29
NW_020868605.1-199158-1	0	100	0	0	0.74	96.32	0	2.94	0	100	0	0	0	88.73	0	11.27	0	100	0	0	0.86	93.97	0	5.17	0	100	0	0	0	95.6	0	4.4
NW_020868605.1-303274-7	0	100	0	0	0	100	0	0	0	100	0	0	0	95.34	0	4.66	0	83.33	0	16.67	0	98.52	0	1.48	0	90.85	0	9.15	0	98.69	0	1.31
NW_020868605.1-375355-25	0	0	0	100	0	0	0	100	0	0	0	100	0	0	0	100	0	0	0	100	4.15	0	0	95.85	0	0	0	100	2.42	0	0	97.58
NW_020868606.1-15072-4	0	0	0	100	0	0	0	100	0	0	0	100	0	0	0	100	0	10	0	90	0	11.48	0	88.52	0	6.17	0	93.83	0	8.16	0	91.84
NW_020868606.1-151215-22	0	0	0	100	6.46	0	0	93.54	0	0	0	100	4.58	0	0	95.42	0	0	0	100	0.87	0	0	99.13	0	0	0	100	2.61	0	0	97.39
NW_020868606.1-180007-26	0	0	0	100	0	7.35	0	92.65	0	0	0	100	0	3.69	0	96.31	0	0	0	100	0	6.45	0	93.55	0	0	0	100	0	9.18	0	90.82
NW_020868606.1-233280-3	0	0	100	0	0	1.23	91.36	7.41	0	0	100	0	0	0	83.51	16.49	0	0	100	0	0	0	90.52	9.48	0	0	100	0	0	0	96.55	3.45
NW_020868606.1-255282-9	0	83.33	0	16.67	0	100	0	0	0	83.33	0	16.67	0	90	0	10	0	94.44	0	5.56	0	97.71	0	2.29	0	92.96	0	7.04	0	98	0	2
NW_020868606.1-397727-24	0	100	0	0	0	100	0	0	0	100	0	0	0	100	0	0	0	95.45	4.55	0	0	100	0	0	0	97.25	2.75	0	0	100	0	0
NW_020868606.1-582159-24	0	0	0	100	0	0	0	100	0	0	0	100	0	0	0	100	0	6.25	0	93.75	0	2.34	0	97.66	0	3.91	0	96.09	0	1.56	0.52	97.92
NW_020868606.1-605762-1	0	100	0	0	13.79	86.21	0	0	0	100	0	0	10.69	89.31	0	0	0	100	0	0	1.85	98.15	0	0	0	100	0	0	5.08	94.92	0	0
NW_020868606.1-608110-12	0	0	10	90	0	0	18.84	81.16	0	0	10	90	0	0	9.8	90.2	0	0	15	85	0	0	24.8	75.2	0	0	11.24	88.76	0	0	13.73	86.27
NW_020868607.1-522683-23	0	80	0	20	0	76.9	0	23.1	0	80	0	20	0	73.44	0	26.56	0	83.33	0	16.67	0	63.1	0	36.9	0	75.6	0	24.4	0	63.58	0	36.42
NW_020868607.1-688304-25	90	0	10	0	88.7	0	11.3	0	90	0	10	0	81.62	0	18.38	0	95.45	0	4.55	0	93.95	0	6.05	0	94.57	0	5.43	0	91.67	0	8.04	0.3
NW_020868607.1-690640-12	0	0	0	0	0	0	99.79	0.21	0	0	0	0	0	0	100	0	0	0	100	0	0	0	100	0	0	0	100	0	0	0	95.31	4.69
NW_020868607.1-693028-25	0	100	0	0	0	100	0	0	0	100	0	0	0	100	0	0	0	100	0	0	0	90.78	0	9.22	0	98.17	0	1.83	0	95.76	0	4.24
NW_020868607.1-962989-8	0	10	0	90	0	0	0	100	0	10	0	90	0	0	0	100	0	10	0	90	0	0	0	100	0	8.72	0	91.28	0	0	0	100
NW_020868607.1-1001036-13	100	0	0	0	98.8	0	0	1.2	100	0	0	0	100	0	0	0	100	0	0	0	99.29	0	0	0.71	100	0	0	0	92.5	0	0	7.5
NW_020868607.1-1003830-9	0	100	0	0	0	100	0	0	0	100	0	0	0	100	0	0	0	95.83	0	4.17	0	99.01	0	0.99	0	97.62	0	2.38	0	98.1	0	1.9
NW_020868607.1-1068805-27	0	0	0	100	0.75	0	0	99.25	0	0	0	100	1.29	0	0	98.71	12.5	0	0	87.5	2.59	0	0	97.41	9.29	0	0	90.71	4.03	0.81	0	95.16
NW_020868608.1-10249-21	70	0	30	0	82.05	0	17.95	0	70	0	30	0	76.88	0	23.12	0	68.75	0	31.25	0	78.62	0	21.38	0	72.97	0	27.03	0	78.96	0	21.04	0
NW_020868608.1-52652-1	100	0	0	0	100	0	0	0	100	0	0	0	100	0	0	0	100	0	0	0	100	0	0	0	99.06	0	0.94	0	100	0	0	0
NW_020868608.1-63406-7	0	0	0	100	0	0	0	100	0	0	0	100	0	0	0	100	0	0	0	100	6.14	0	0	93.86	0	0	0	100	0	0	0	100
NW_020868609.1-9961-13	0	0	100	0	0	0	100	0	0	0	100	0	0	0	100	0	0	0	100	0	0	3.95	96.05	0	0	0	100	0	0	4.83	95.17	0
NW_020868610.1-1068-14	0	100	0	0	0	100	0	0	0	100	0	0	0	100	0	0	8.33	91.67	0	0	15.27	84.73	0	0	6.37	93.63	0	0	8.39	91.61	0	0
NW_020868611.1-175899-8	0	0	0	100	0	0	6.82	93.18	0	0	0	100	0	0	15.29	84.71	0	0	0	100	0	0	6.38	93.62	0	0	0	100	0	0	9.26	90.74
NW_020868611.1-275702-27	0	0	100	0	0	0	100	0	0	0	100	0	0	0	100	0	0	0	93.75	6.25	0	0	93.82	6.18	0	0	94.12	5.88	0	0	97.38	2.62
NW_020868611.1-342589-3	90	0	10	0	75.27	0	24.73	0	90	0	10	0	87.39	0	12.61	0	95.45	0	4.55	0	95.45	0	4.55	0	94.68	0	5.32	0	91.18	0	8.82	0
NW_020868611.1-367379-4	0	0	0	100	0	10.79	0	89.21	0	0	0	100	0	5.16	0	94.84	0	0	0	100	0	1.71	0	98.29	0	0	0	100	0	5.48	0	94.52
NW_020868611.1-559793-12	0	75	0	25	0	77.88	0	22.12	0	75	0	25	0	50.85	0	49.15	0	66.67	0	33.33	0	71.43	0	28.57	0	71.43	0	28.57	0	70.19	0.21	29.61
NW_020868611.1-560440-14	0	100	0	0	0	100	0	0	0	100	0	0	0	100	0	0	4.55	95.45	0	0	5.71	94.29	0	0	2.75	97.25	0	0	3.67	96.33	0	0
NW_020868611.1-604848-8	0	100	0	0	0	100	0	0	0	100	0	0	0	100	0	0	5.56	94.44	0	0	3.78	96.22	0	0	3.05	96.95	0	0	3.62	96.38	0	0
NW_020868611.1-671166-26	0	70	0	30	0	58.46	0	41.54	0	70	0	30	0	46.67	0	53.33	0	65	0	35	0	58.62	0	41.38	0	68.6	0	31.4	0	57.05	0	42.95
NW_020868611.1-688230-14	90	0	0	10	91.53	0	0	8.47	90	0	0	10	93.07	0	0	6.93	85	0	0	15	81.42	0	0	18.58	83.14	0	0	16.86	85.34	0	0	14.66
NW_020868612.1-20234-9	0	100	0	0	0	100	0	0	0	100	0	0	0	100	0	0	0	100	0	0	0	100	0	0	0	98.3	0	1.7	0	98.1	0	1.9
NW_020868612.1-34323-21	0	0	0	100	0	7.41	0	92.59	0	0	0	100	0	15.38	0	84.62	0	0	0	100	0	16.9	0	83.1	0	0	0	100	0	4.38	0	95.62
NW_020868612.1-167245-13	0	0	0	100	0	0	0	100	0	0	0	100	0	0	8.06	91.94	0	0	0	100	0	0	1.52	98.48	0	0	0	100	0	0	4.67	95.33
NW_020868613.1-125378-24	0	87.5	0	12.5	0	92.55	0	7.45	0	87.5	0	12.5	0	95.35	0	4.65	0	95	0	5	0.74	98.53	0	0.74	0	93.83	0	6.17	0	93.41	0	6.59
NW_020868613.1-127634-9	0	0	100	0	0	0	100	0	0	0	100	0	0	0	99.44	0.56	8.33	0	91.67	0	6.25	0	92.86	0.89	4.55	0	95.45	0	3.55	0	96.45	0
NW_020868613.1-169469-8	0	0	0	100	5.67	0	0	94.33	0	0	0	100	5.24	0	0	94.76	0	0	0	100	1.46	0	0	98.54	0	0	0	100	3.32	0	0	96.68
NW_020868613.1-203349-14	8.33	0	91.67	0	5.72	0	94.28	0	8.33	0	91.67	0	4.15	0	95.47	0.38	4.17	0	95.83	0	1.29	0	98.71	0	5.05	0	94.95	0	6.7	0	93.3	0
NW_020868613.1-300742-24	0	16.67	0	83.33	0	5.67	0	94.33	0	16.67	0	83.33	0	9.66	0	90.34	0	5.56	0	94.44	0	0.9	0	99.1	0	6.76	0	93.24	0	4.79	0	95.21
NW_020868615.1-60047-4	0	100	0	0	0	78.26	0	21.74	0	100	0	0	0	89.89	0	10.11	0	100	0	0	0	95.74	0	4.26	0	100	0	0	0	90.91	0	9.09
NW_020868615.1-231485-16	0	0	0	100	0	0	0	100	0	0	0	100	0	0	0	100	0	8.33	0	91.67	0	14.77	0	85.23	0	5.21	0	94.79	0	7.16	0	92.84
NW_020868615.1-308938-2	100	0	0	0	95.45	0	0	4.55	100	0	0	0	94.65	0	0	5.35	100	0	0	0	87.74	0	0	12.26	100	0	0	0	96.98	0	0	3.02
NW_020868615.1-330207-25	0	0	0	100	0	0	0	100	0	0	0	100	0	0	0	100	0	0	4.55	95.45	0	0	8.62	91.38	0	0	2.63	97.37	0	0.47	1.42	98.1
NW_020868615.1-374407-1	0	0	0	100	0	7.55	0	92.45	0	0	0	100	0	8.7	0	91.3	0	0	0	100	0	8.33	0	91.67	0	2.46	0	97.54	0	2.68	0	97.32
NW_020868615.1-593355-15	0	100	0	0	0	100	0	0	0	100	0	0	0	100	0	0	0	100	0	0	0	100	0	0	0	98.35	0	1.65	0	99.4	0	0.6
NW_020868616.1-153646-26	0	87.5	0	12.5	0	100	0	0	0	87.5	0	12.5	0	99.44	0	0.56	0	81.25	0	18.75	0	100	0	0	0	85.92	0	14.08	0	100	0	0
NW_020868616.1-158086-16	0	0	0	100	0	0	0	100	0	0	0	100	0	0	0	100	0	0	0	100	0	0	0	100	2.46	0	0	97.54	0.48	0	0	99.52
NW_020868616.1-159644-23	0	0	100	0	6.18	0	93.82	0	0	0	100	0	11.7	0	88.3	0	0	0	100	0	4.6	0	95.4	0	0	0	100	0	6.15	0	93.85	0
NW_020868616.1-159847-22	0	0	0	100	0	0	0	100	0	0	0	100	0	0	0	100	0	0	0	100	0	0	0	100	0	1.43	0	98.57	0	1.79	0	98.21
NW_020868616.1-171796-4	100	0	0	0	96.5	0	0.7	2.8	100	0	0	0	89.67	0	0	10.33	100	0	0	0	99.25	0	0	0.75	100	0	0	0	91.87	0	0	8.13
NW_020868616.1-387726-5	0	0	100	0	0	0	70.67	29.33	0	0	100	0	0	0	81.93	18.07	0	0	77.78	22.22	0	0	67.11	32.89	0	0	86.49	13.51	0	0	58.88	41.12
NW_020868616.1-463554-7	8.33	0	91.67	0	21.92	0	78.08	0	8.33	0	91.67	0	7.14	0	92.86	0	4.55	0	95.45	0	10.45	0	89.55	0	5.67	0	94.33	0	9.09	0	90.91	0
NW_020868616.1-466476-27	0	0	100	0	11.88	0	88.12	0	0	0	100	0	7.16	0	92.84	0	10	0	90	0	11.05	0	88.95	0	5.75	0	94.25	0	7.36	0	92.64	0
NW_020868617.1-125281-15	50	0	50	0	26.2	0	73.8	0	50	0	50	0	11.76	0	88.24	0	16.67	0	83.33	0	10.51	0	89.49	0	18.52	0	81.48	0	21.65	0	78.35	0
NW_020868618.1-32317-2	0	12.5	0	87.5	0	0	0	100	0	12.5	0	87.5	0	0	0	100	0	16.67	0	83.33	0	0	0	100	0	15.79	0	84.21	0	0	0	100
NW_020868619.1-4368-2	0	0	0	100	0	0	4.17	95.83	0	0	0	100	0	0	0.44	99.56	0	0	0	100	0	0	0.2	99.8	0	0	0	100	0	0	0.23	99.77
NW_020868619.1-33924-27	0	100	0	0	5.53	94.47	0	0	0	100	0	0	11.24	88.76	0	0	5	95	0	0	10.3	89.39	0	0.3	2.87	97.13	0	0	8.01	91.99	0	0
NW_020868619.1-150405-7	100	0	0	0	100	0	0	0	100	0	0	0	100	0	0	0	100	0	0	0	100	0	0	0	100	0	0	0	100	0	0	0
NW_020868619.1-172871-7	0	0	0	100	0	0.37	0	99.63	0	0	0	100	0	5.82	0	94.18	0	0	0	100	0	0	0	100	0	0.74	0	99.26	0	5.04	0	94.96
NW_020868619.1-206396-8	0	100	0	0	0	85.19	0.37	14.44	0	100	0	0	0	87.5	0	12.5	0	100	0	0	0	94.12	0	5.88	0	100	0	0	0	88.65	0	11.35
NW_020868622.1-46271-14	0	0	100	0	0	0	100	0	0	0	100	0	0	0	100	0	0	0	100	0	0	0	91.41	8.59	0	0	100	0	0	0	94.02	5.98
NW_020868623.1-150917-25	0	0	100	0	4.22	0	95.78	0	0	0	100	0	4.28	0	95.72	0	0	0	100	0	1.6	0	98.4	0	0	0	100	0	4.81	0	95.19	0
NW_020868624.1-22307-27	0	100	0	0	0	100	0	0	0	100	0	0	0	100	0	0	0	100	0	0	0	94.59	5.41	0	0	100	0	0	0	91.58	8.42	0
NW_020868624.1-149101-23	0	100	0	0	0	100	0	0	0	100	0	0	0	100	0	0	0	95	0	5	0	94.38	0	5.62	0	96.88	0	3.12	0	91.14	0	8.86
NW_020868624.1-631228-23	0	0	0	100	0	0	2.31	97.69	0	0	0	100	0	0	12.95	87.05	0	0	0	100	0	0	11.37	88.63	0	0	2.59	97.41	0	0	15.43	84.57
NW_020868624.1-643764-23	0	100	0	0	0	100	0	0	0	100	0	0	0	100	0	0	0	95.83	0	4.17	0	97.02	0	2.98	0	97.45	0	2.55	0	96.25	0	3.75
NW_020868624.1-668190-6	0	0	100	0	24.25	0	75.75	0	0	0	100	0	21.6	0	78.4	0	14.29	0	85.71	0	19.17	0	80.83	0	10.48	0	89.52	0	14.32	0	85.68	0
NW_020868624.1-685837-25	0	0	0	100	0	0.34	0.34	99.32	0	0	0	100	0	0	0	100	0	0	0	100	0	0	0	100	1.96	0	0	98.04	1.88	0	0	98.12
NW_020868624.1-726600-3	0	87.5	0	12.5	0	100	0	0	0	87.5	0	12.5	0	100	0	0	0	88.89	0	11.11	0	100	0	0	0	87.33	0	12.67	0	100	0	0
NW_020868624.1-1029563-24	50	0	50	0	60	0	40	0	50	0	50	0	57.02	0	42.98	0	50	0	50	0	44.32	0	55.68	0	58.22	0	41.78	0	63.48	0	36.52	0
NW_020868624.1-1041692-13	0	100	0	0	7.69	92.31	0	0	0	100	0	0	0.97	99.03	0	0	0	100	0	0	8.18	91.82	0	0	0	100	0	0	5.67	94.33	0	0
NW_020868626.1-174111-2	0	0	100	0	0	0	100	0	0	0	100	0	0	0	100	0	4.17	0	95.83	0	10.84	0	89.16	0	2.38	0	97.62	0	2	0	98	0
NW_020868627.1-146395-13	80	0	20	0	100	0	0	0	80	0	20	0	100	0	0	0	80	0	20	0	100	0	0	0	81.98	0	18.02	0	100	0	0	0
NW_020868627.1-289110-27	0	0	0	100	0	0	0	100	0	0	0	100	0	0	0	100	0	0	0	100	0	0	6.38	93.62	0	0	0	100	0	0	5.92	94.08
NW_020868628.1-88250-27	0	0	100	0	0	1.69	97.46	0.85	0	0	100	0	0	4.42	95.58	0	0	21.43	78.57	0	0	12.79	87.21	0	0	16.07	83.93	0	0	5.29	94.71	0
NW_020868628.1-103288-27	12.5	0	0	87.5	8.4	0	0	91.6	12.5	0	0	87.5	7.19	0	0	92.81	5	0	0	95	3.21	0	0	96.79	6.02	0	0	93.98	14.49	0	0	85.51
NW_020868628.1-155283-26	0	90	0	10	0	82	0.12	17.88	0	90	0	10	0	69.65	0	30.35	0	90.91	0	9.09	0	84.31	0	15.69	0	87.91	0	12.09	0.22	78.63	0	21.15
NW_020868628.1-598288-8	0	0	0	100	1.49	0	0	98.51	0	0	0	100	4.9	0	0	95.1	0	0	0	100	8.33	0	0	91.67	0	0	0	100	2.14	0	0	97.86
NW_020868628.1-857450-2	10	0	90	0	5.45	0	94.55	0	10	0	90	0	15.3	0	84.7	0	16.67	0	83.33	0	18.25	0	81.75	0	12.35	0	87.65	0	5.38	0	94.62	0
NW_020868628.1-936828-13	0	50	0	50	0	15.56	0	84.44	0	50	0	50	0	8.11	0	91.89	0	10	0	90	0	10	0	90	0	14.47	0	85.53	0	9.09	0	90.91
NW_020868628.1-987079-1	90	0	0	10	96.77	0	0	3.23	90	0	0	10	84.63	0	0	15.37	81.82	0	0	18.18	93.51	0	0	6.49	84.24	0	0	15.76	93.54	0	0.1	6.36
NW_020868628.1-1073324-3	25	0	0	75	10.96	0	0.22	88.82	25	0	0	75	12.81	0	0	87.19	18.75	0	0	81.25	7.06	0	0	92.94	19.85	0	0	80.15	5.17	0	0	94.83
NW_020868628.1-1120460-1	10	90	0	0	9.52	90.48	0	0	10	90	0	0	19.38	80.62	0	0	5	95	0	0	2.9	97.1	0	0	5.81	94.19	0	0	2.62	97.38	0	0
NW_020868630.1-32719-3	0	100	0	0	0	92.68	0	7.32	0	100	0	0	0	89.51	0	10.49	0	100	0	0	0	96.8	0	3.2	0	100	0	0	0	96	0	4
NW_020868630.1-53530-22	0	0	0	100	0	9.8	0	90.2	0	0	0	100	0	2.92	0	97.08	0	0	0	100	0	2.26	0	97.74	0	0	0	100	0	5.61	0	94.39
NW_020868630.1-111286-13	0	0	87.5	12.5	0	0	74.19	25.81	0	0	87.5	12.5	0	0	96.18	3.82	0	0	94.44	5.56	0	0	97.44	2.56	0	0	93.51	6.49	0	0	84.38	15.62
NW_020868630.1-160632-12	0	75	0	25	0	67.79	0	32.21	0	75	0	25	0	71.28	0	28.72	0	75	0	25	0	63.64	0	36.36	0	75.33	0	24.67	0	74.86	0	25.14
NW_020868630.1-180387-22	10	0	90	0	10.61	0	89.39	0	10	0	90	0	9.64	0	90.36	0	4.55	0	95.45	0	1.33	0	98.67	0	5.32	0	94.68	0	6.02	0	93.98	0
NW_020868631.1-48761-2	0	100	0	0	0	100	0	0	0	100	0	0	0	100	0	0	0	100	0	0	2.13	96.81	0	1.06	0	100	0	0	4.58	95.42	0	0
NW_020868631.1-70432-4	0	100	0	0	0	91.6	0	8.4	0	100	0	0	0	87.36	0	12.64	0	100	0	0	0.43	94.44	0	5.13	0	100	0	0	0	85.58	0	14.42
NW_020868631.1-322003-3	25	0	0	75	21.94	0	0	78.06	25	0	0	75	33.89	0	0	66.11	14.29	0	0	85.71	25.89	0.35	0	73.76	13.39	0	0	86.61	20.34	0	0	79.66
NW_020868631.1-436275-27	0	0	0	100	0	0	0	100	0	0	0	100	0	0	0	100	0	0	0	100	0	0.74	0	99.26	0	0	0	100	0	0	0	100
NW_020868631.1-482122-3	0	0	0	100	0	0	0	100	0	0	0	100	0	0	0	100	5	0	0	95	12.57	0	0	87.43	3.09	0	0	96.91	5.65	0	0	94.35
NW_020868634.1-149649-22	0	100	0	0	2.83	97.17	0	0	0	100	0	0	1.22	98.78	0	0	10	90	0	0	9.03	90.97	0	0	11.11	88.89	0	0	3	97	0	0
NW_020868634.1-157080-5	0	0	0	100	0	0	0	100	0	0	0	100	0	0	0	100	0	12.5	0	87.5	0	0	0	100	0	7.14	0	92.86	0	0	0	100
NW_020868634.1-245956-2	0	25	0	75	0	11.57	0	88.43	0	25	0	75	0.88	4.42	0	94.69	0	11.11	0	88.89	0	5.03	0	94.97	0	13.16	0	86.84	0	6.72	0	93.28
NW_020868635.1-18950-1	0	100	0	0	0	100	0	0	0	100	0	0	0	100	0	0	0	95.83	0	4.17	0	97.11	0.29	2.6	0	97.55	0	2.45	0	98.55	0	1.45
NW_020868635.1-54468-3	0	0	100	0	0	0	100	0	0	0	100	0	0	0	100	0	8.33	0	91.67	0	10.06	0	89.94	0	4.76	0	95.24	0	5.95	0	94.05	0
NW_020868635.1-120768-1	0	50	50	0	0	5	95	0	0	50	50	0	0	33.13	66.87	0	0	50	50	0	0	12.07	87.93	0	0	48.95	51.05	0	0	18.75	81.25	0
NW_020868635.1-132952-22	0	0	0	100	0	2.17	0	97.83	0	0	0	100	0	0	0	100	4.55	0	0	95.45	1.63	0	0	98.37	2.63	0	0	97.37	4.23	0	0	95.77
NW_020868635.1-185544-23	0	0	100	0	0	10.93	89.07	0	0	0	100	0	0	15.09	84.91	0	0	14.29	85.71	0	0	8.27	91.73	0	0	9.82	90.18	0	0	5.26	94.74	0
NW_020868636.1-24219-22	100	0	0	0	88.89	0	11.11	0	100	0	0	0	95.07	0	4.93	0	100	0	0	0	95.77	0	4.23	0	97.37	0	2.63	0	91.6	0	8.4	0
NW_020868636.1-40215-24	0	12.5	0	87.5	0	12.87	0	87.13	0	12.5	0	87.5	0	13.64	0	86.36	0	6.25	0	93.75	0	13.61	0	86.39	0	7.04	0	92.96	0	9.38	0	90.62
NW_020868636.1-67839-14	37.5	0	0	62.5	0	0	0	100	37.5	0	0	62.5	0	0	0	100	42.86	0	0	57.14	2.86	0	0	97.14	39.39	0	0	60.61	0	0	0	100
NW_020868636.1-194698-8	0	100	0	0	0	100	0	0	0	100	0	0	0	100	0	0	0	100	0	0	0	99.44	0.56	0	0	100	0	0	0	96.93	3.07	0
NW_020868637.1-4164-27	0	100	0	0	0	98.39	0	1.61	0	100	0	0	0	100	0	0	0	90	0	10	0	76.61	0	23.39	0	91.67	0	8.33	0	81.93	0	18.07
NW_020868637.1-10702-9	0	12.5	0	87.5	0	25.29	0	74.71	0	12.5	0	87.5	0	32.16	0	67.84	0	16.67	0	83.33	0	17.37	0	82.63	0	17.14	0	82.86	0	27.03	0	72.97
NW_020868637.1-628753-13	0	0	0	100	9.74	0	0	90.26	0	0	0	100	9.96	0	0	90.04	0	0	0	100	10.44	0	0	89.56	0	0	0	100	8.04	0	0	91.96
NW_020868637.1-640581-26	0	100	0	0	0	83.61	0	16.39	0	100	0	0	0	85.19	0	14.81	0	100	0	0	0	93.71	0	6.29	0	100	0	0	0	92.96	0	7.04
NW_020868637.1-715814-6	100	0	0	0	90.57	0	9.43	0	100	0	0	0	89.8	0	10.2	0	100	0	0	0	91.56	0	8.44	0	100	0	0	0	89.73	0	10.27	0
NW_020868637.1-725635-24	0	0	100	0	0	0	100	0	0	0	100	0	0	0	100	0	6.25	0	93.75	0	0.4	0	99.6	0	3.47	0	96.53	0	1.8	0	98.2	0
NW_020868637.1-753825-2	20	0	80	0	33.82	0	66.18	0	20	0	80	0	20.53	0	79.47	0	9.09	0	90.91	0	14.89	0	85.11	0	10.87	0	89.13	0	16.3	0	83.7	0
NW_020868637.1-804522-2	0	0	100	0	11.76	0	88.24	0	0	0	100	0	8.55	0	91.45	0	0	0	100	0	7.69	0	92.31	0	0.59	0	99.41	0	4.35	0	95.65	0
NW_020868637.1-926451-14	0	10	90	0	0	0	100	0	0	10	90	0	0	0	100	0	0	12.5	87.5	0	0	0	100	0	0	10.53	89.47	0	0	0	100	0
NW_020868637.1-957554-15	0	0	0	100	0	0	0	100	0	0	0	100	0	0	0	100	0	0	0	100	4.88	0	0	95.12	0	0	0	100	0.98	0	0	99.02
NW_020868637.1-1073412-2	80	0	20	0	60.4	0	39.6	0	80	0	20	0	73.78	0	26.22	0	66.67	0	33.33	0	67.92	0	32.08	0	70.12	0	29.88	0	69.76	0	30.24	0
NW_020868638.1-61247-6	0	0	100	0	0	0	100	0	0	0	100	0	0	0	100	0	0	16.67	83.33	0	0	0	100	0	0	8.77	91.23	0	0	0	100	0
NW_020868639.1-58804-21	90	0	10	0	92.86	0	7.14	0	90	0	10	0	92.42	0	7.58	0	95	0	5	0	92.75	0	7.25	0	93.37	0	6.63	0	91.02	0	8.98	0
NW_020868639.1-82299-6	0	83.33	0	16.67	0	100	0	0	0	83.33	0	16.67	0	100	0	0	0	90.91	0	9.09	0	100	0	0	0	89.18	0	10.82	0	100	0	0
NW_020868639.1-100553-2	0	0	100	0	0	0	91.87	8.13	0	0	100	0	0	0	88.05	11.95	0	0	100	0	0	0	82.31	17.69	0	0	100	0	0	0	94.44	5.56
NW_020868639.1-281825-5	0	0	0	100	0	0	0	100	0	0	0	100	0	8.27	0	91.73	0	0	0	100	0	1.14	0	98.86	0	0	0	100	0	3.7	0	96.3
NW_020868639.1-308189-21	100	0	0	0	97.58	0	2.42	0	100	0	0	0	94.37	0	5.63	0	100	0	0	0	97.44	0	2.56	0	100	0	0	0	94.56	0	5.44	0
NW_020868639.1-335761-23	0	0	0	100	0	0.43	0	99.57	0	0	0	100	0	0	0	100	0	0	0	100	0	0.21	0	99.79	0	1.65	0	98.35	0	1.79	0	98.21
NW_020868639.1-454106-22	25	75	0	0	1.11	98.89	0	0	25	75	0	0	3.04	96.96	0	0	10	90	0	0	1.81	98.19	0	0	14.2	85.8	0	0	3.06	96.94	0	0
NW_020868639.1-471736-5	50	50	0	0	27.27	72.73	0	0	50	50	0	0	29.81	70.19	0	0	31.25	68.75	0	0	31.37	68.63	0	0	39.29	60.71	0	0	36.59	63.41	0	0
NW_020868639.1-492492-2	0	100	0	0	0	100	0	0	0	100	0	0	0	82.86	0	17.14	0	100	0	0	0	97.24	0	2.76	0	100	0	0	0	93.41	0	6.59
NW_020868639.1-535155-27	0	0	0	100	0	42.24	0	57.76	0	0	0	100	0	27.51	0	72.49	0	35.71	0	64.29	0	37.7	0	62.3	0	25.44	0	74.56	0	27.64	0	72.36
NW_020868639.1-605161-22	0	100	0	0	0	82.06	0	17.94	0	100	0	0	0	84.47	0	15.53	0	100	0	0	0	87.87	0	12.13	0	91.23	0	8.77	0	77.63	0	22.37
NW_020868640.1-122663-9	0	0	100	0	6.25	0	93.75	0	0	0	100	0	25.88	0	74.12	0	0	0	100	0	5.41	0	94.59	0	0	0	100	0	7.73	0	92.27	0
NW_020868640.1-130691-26	0	0	100	0	0.4	0	99.6	0	0	0	100	0	0	0	100	0	10	0	90	0	11.59	0	88.41	0	6.17	0	93.83	0	3.48	0	96.52	0
NW_020868640.1-286424-21	75	0	0	25	88.08	0	0	11.92	75	0	0	25	79.72	0	0	20.28	75	0	0	25	81.75	0	0	18.25	72.79	0	0	27.21	91.01	0	0	8.99
NW_020868640.1-894766-1	0	100	0	0	0	98.75	0	1.25	0	100	0	0	0	99.27	0	0.73	0	100	0	0	0	93.33	0	6.67	0	100	0	0	0	96.48	0.7	2.82
NW_020868640.1-1188241-14	0	100	0	0	0	93.94	0	6.06	0	100	0	0	0	95.49	0	4.51	0	95	0	5	0	100	0	0	0	95.29	0	4.71	0	97.49	0	2.51
NW_020868641.1-33611-12	0	0	0	100	0	0	0	100	0	0	0	100	0	0	0	100	0	0	0	100	0	0	0	100	0	0.72	0	99.28	0	0.99	0	99.01
NW_020868641.1-35334-14	0	0	25	75	0	0	0	100	0	0	25	75	0	0	0	100	0	0	27.78	72.22	0	0	0	100	0	0	25.86	74.14	0	0	0	100
NW_020868641.1-82047-6	0	0	0	100	0	0	0	100	0	0	0	100	0	0	0	100	0	0	0	100	0	0	0	100	0	0	0	100	0	0	0	100
NW_020868641.1-89870-13	25	0	0	75	17.18	0	0	82.82	25	0	0	75	7.89	0	0	92.11	11.11	0	0	88.89	9.74	0	0	90.26	18.06	0	0	81.94	15	0	0	85
NW_020868641.1-111815-13	90	0	0	10	85.25	0	0	14.75	90	0	0	10	85.98	0	0	14.02	86.36	0	0	13.64	89.06	0	0	10.94	89.13	0	0	10.87	93.19	0	0	6.81
NW_020868641.1-291531-12	100	0	0	0	89.55	0	0	10.45	100	0	0	0	91.74	0	0	8.26	100	0	0	0	92.31	0	0	7.69	100	0	0	0	95.28	0	0	4.72
NW_020868641.1-429805-21	100	0	0	0	100	0	0	0	100	0	0	0	100	0	0	0	95.83	0	4.17	0	98.73	0	1.27	0	95.79	0	4.21	0	97.14	0	2.86	0
NW_020868641.1-439202-6	0	50	0	50	0	96.23	0	3.77	0	50	0	50	0	87.8	0	12.2	0	71.43	0	28.57	0	77.78	0	22.22	0	71.15	0	28.85	0	91.28	0	8.72
NW_020868642.1-93478-16	0	100	0	0	0	80.61	19.39	0	0	100	0	0	0	89.34	10.66	0	0	93.75	6.25	0	0	86.86	13.14	0	0	92.14	7.86	0	0	86.21	13.79	0
NW_020868644.1-67518-16	12.5	0	0	87.5	6.25	0	0	93.75	12.5	0	0	87.5	9.17	0.92	0	89.91	5.56	0	0	94.44	5	0	0	95	6.25	0	0	93.75	1.96	0	0	98.04
NW_020868645.1-24920-25	0	87.5	0	12.5	0	100	0	0	0	87.5	0	12.5	0	100	0	0	0	87.5	0	12.5	0	100	0	0	0	87.33	0	12.67	0	100	0	0
NW_020868645.1-251522-26	0	87.5	0	12.5	0	95.98	0	4.02	0	87.5	0	12.5	0	88.39	0	11.61	0	95	0	5	0	94.56	0	5.44	0	93.83	0	6.17	0	99.47	0	0.53
NW_020868646.1-508140-2	50	0	50	0	42.11	0	57.31	0.58	50	0	50	0	46.23	0	53.77	0	44.44	0	55.56	0	34.41	0	65.59	0	45.38	0	54.62	0	42.05	0.35	57.6	0
NW_020868646.1-513171-5	0	100	0	0	0	100	0	0	0	100	0	0	0	100	0	0	0	93.75	0	6.25	0	100	0	0	0	95.77	0	4.23	0	100	0	0
NW_020868646.1-562335-8	0	100	0	0	0	100	0	0	0	100	0	0	0	100	0	0	0	95.45	0	4.55	0	92.75	0	7.25	0	96.63	0	3.37	0	95.09	0	4.91
NW_020868646.1-578030-12	0	83.33	0	16.67	0	98.95	0	1.05	0	83.33	0	16.67	0	100	0	0	0	88.89	0	11.11	0	100	0	0	0	87.01	0	12.99	0	100	0	0
NW_020868646.1-637150-9	20	80	0	0	10.71	89.29	0	0	20	80	0	0	17.52	82.48	0	0	18.18	81.82	0	0	13.36	86.64	0	0	17.37	82.63	0	0	11.95	88.05	0	0
NW_020868646.1-652508-13	0	91.67	0	8.33	0	100	0	0	0	91.67	0	8.33	0	86.14	0	13.86	0	90.91	0	9.09	0	88.98	0	11.02	0	90.72	0	9.28	0	98.97	0	1.03
NW_020868646.1-908386-1	0	0	100	0	16.44	0	83.11	0.46	0	0	100	0	10.23	0	89.77	0	0	0	100	0	17.96	0	82.04	0	3.33	0	96.67	0	13.43	0	86.57	0
NW_020868646.1-929552-13	100	0	0	0	98.39	0	1.61	0	100	0	0	0	90.91	0	9.09	0	100	0	0	0	93.47	0.41	6.12	0	98.35	0	1.65	0	88.78	0	11.22	0
NW_020868646.1-974060-27	0	50	0	50	0	33.78	0	66.22	0	50	0	50	0	30.11	0	69.89	0	71.43	0	28.57	0	57.09	0	42.91	0	57.02	0	42.98	0	48.04	0	51.96
NW_020868646.1-984790-5	0	100	0	0	0	87.68	12.32	0	0	100	0	0	0	91.94	8.06	0	0	94.44	5.56	0	0	87.5	12.5	0	0	94.59	5.41	0	0	90.31	9.69	0
NW_020868646.1-1017231-22	0	100	0	0	0	100	0	0	0	100	0	0	0	100	0	0	0	87.5	0	12.5	0	99.34	0	0.66	0	91.38	0	8.62	0	98.4	0	1.6
NW_020868646.1-1067699-24	75	0	0	25	52.49	0	0	47.51	75	0	0	25	51.26	0	0	48.74	81.25	0	0	18.75	65.91	0	0	34.09	71.55	0	0	28.45	59.8	0	0	40.2
NW_020868646.1-1088184-5	0	0	100	0	25	0	75	0	0	0	100	0	30.05	0	69.95	0	0	0	100	0	19.76	0	80.24	0	5.56	0	94.44	0	30.57	0	69.43	0
NW_020868647.1-47367-23	0	100	0	0	0	67.18	0	32.82	0	100	0	0	0	77.31	0	22.69	0	100	0	0	0	85.29	0	14.71	0	100	0	0	0	90.26	0	9.74
NW_020868648.1-67713-5	0	0	100	0	12.86	0	87.14	0	0	0	100	0	7.76	0	92.24	0	0	0	100	0	1.8	0	98.2	0	0	0	100	0	2.17	0	97.83	0
NW_020868649.1-78428-4	0	83.33	0	16.67	0.96	98.08	0	0.96	0	83.33	0	16.67	0	100	0	0	0	88.89	0	11.11	0	100	0	0	0	87.5	0	12.5	0	100	0	0
NW_020868650.1-50094-14	0	100	0	0	0	91.54	0	8.46	0	100	0	0	0	90.7	0	9.3	0	100	0	0	0	94.67	0	5.33	0	99.47	0	0.53	0	96.12	0	3.88
NW_020868651.1-76230-21	100	0	0	0	100	0	0	0	100	0	0	0	100	0	0	0	100	0	0	0	100	0	0	0	100	0	0	0	100	0	0	0
NW_020868651.1-107186-2	0	100	0	0	40.05	59.95	0	0	0	100	0	0	31.01	68.99	0	0	30	70	0	0	43.3	56.7	0	0	25	75	0	0	40.85	59.15	0	0
NW_020868652.1-251129-13	0	91.67	8.33	0	0.46	90.74	8.8	0	0	91.67	8.33	0	0	88.08	11.92	0	0	91.67	8.33	0	0	94.59	5.41	0	0	92.86	7.14	0	0	96.36	3.64	0
NW_020868652.1-459396-6	0	0	0	100	0	0	0.76	99.24	0	0	0	100	0	0	0	100	0	0	0	100	0	0	0	100	0	2.17	0	97.83	0	2.04	0	97.96
NW_020868652.1-535495-1	0	100	0	0	0	100	0	0	0	100	0	0	0	100	0	0	4.55	95.45	0	0	5.31	94.69	0	0	2.75	97.25	0	0	7.1	92.9	0	0
NW_020868652.1-837403-1	0	0	100	0	0	0	100	0	0	0	100	0	0	0	100	0	0	0	100	0	4.35	0	95.65	0	0	0	100	0	2.69	0	97.31	0
NW_020868653.1-71874-7	100	0	0	0	88.99	10.09	0.92	0	100	0	0	0	76.24	23.76	0	0	100	0	0	0	95.02	4.98	0	0	100	0	0	0	95.59	4.41	0	0
NW_020868653.1-315666-26	0	100	0	0	0	100	0	0	0	100	0	0	0	100	0	0	0	85	0	15	0	96.03	0	3.97	0	91.07	0	8.93	0	92.21	0	7.79
NW_020868653.1-391603-15	0	87.5	0	12.5	0	100	0	0	0	87.5	0	12.5	0	100	0	0	0	93.75	0	6.25	0	100	0	0	0	92.03	0	7.97	0	100	0	0
NW_020868653.1-470395-9	0	100	0	0	0	98.79	0	1.21	0	100	0	0	0	90.88	0	9.12	0	92.86	0	7.14	0	86.77	0	13.23	0	94.26	0	5.74	0	90.17	0	9.83
NW_020868653.1-474312-16	0	0	100	0	0.75	0	99.25	0	0	0	100	0	0	0	100	0	0	0	100	0	0	0	100	0	0	0	99.39	0.61	0	0	99.48	0.52
NW_020868653.1-483294-15	0	0	60	40	0	0	80.95	19.05	0	0	60	40	0	0	70.53	29.47	0	0	75	25	0	0.37	79.03	20.6	0	0	67.86	32.14	0	0	74.46	25.54
NW_020868656.1-79119-5	90	0	0	10	83.96	0	0	16.04	90	0	0	10	90.42	0	0	9.58	90.91	0	0	9.09	86.21	0	0	13.79	91.85	0	0	8.15	84.83	0	0	15.17
NW_020868656.1-85258-14	0	20	0	80	0	42.55	0	57.45	0	20	0	80	0	17.37	0	82.63	0	13.64	0	86.36	0	18.48	0	81.52	0	14.89	0	85.11	0	11.58	0	88.42
NW_020868656.1-126313-25	0	100	0	0	0	91.3	0	8.7	0	100	0	0	0	93.55	0	6.45	0	100	0	0	0	93.51	0	6.49	0	100	0	0	0	98.02	0	1.98
NW_020868656.1-153339-24	0	100	0	0	3.3	96.7	0	0	0	100	0	0	0.6	99.4	0	0	0	100	0	0	4.4	95.6	0	0	0	100	0	0	1.3	98.7	0	0
NW_020868656.1-168133-23	0	90	10	0	0	88.32	11.68	0	0	90	10	0	0	92.16	7.84	0	0	86.36	13.64	0	0	90.61	9.39	0	0	88.42	11.58	0	0	93.71	6.29	0
NW_020868656.1-183646-21	0	100	0	0	10.49	89.51	0	0	0	100	0	0	8.64	91.36	0	0	5.56	94.44	0	0	11.06	88.94	0	0	3.42	96.58	0	0	5.7	94.3	0	0
NW_020868656.1-229732-7	0	0	100	0	0	0	100	0	0	0	100	0	0	0	100	0	0	4.55	95.45	0	0	1.33	98.67	0	0	2.63	97.37	0	0	0.99	99.01	0
NW_020868657.1-21793-27	0	0	100	0	11.23	0	88.77	0	0	0	100	0	10.95	0	89.05	0	0	0	100	0	6.19	0	93.81	0	0	0	100	0	2.61	0	97.39	0
NW_020868659.1-363-22	0	20	80	0	0	25.2	74.8	0	0	20	80	0	0	26.17	73.83	0	0	20	80	0	0	27.13	72.87	0	0	17.44	82.56	0	0	22.66	77.34	0
NW_020868659.1-7419-7	0	100	0	0	9.9	90.1	0	0	0	100	0	0	18.6	81.4	0	0	0	100	0	0	0.86	99.14	0	0	0	100	0	0	7.17	92.83	0	0
NW_020868659.1-57681-24	0	8.33	0	91.67	0	2.94	0	97.06	0	8.33	0	91.67	0	15.57	0	84.43	0	9.09	0	90.91	0	2.6	0	97.4	0	7.73	0	92.27	0	2	0	98
NW_020868659.1-228273-22	100	0	0	0	100	0	0	0	100	0	0	0	100	0	0	0	100	0	0	0	98.61	0	1.39	0	100	0	0	0	97.46	0	2.54	0
NW_020868662.1-143336-8	12.5	0	87.5	0	0	0	100	0	12.5	0	87.5	0	0	0	100	0	5.56	0	94.44	0	0	0	100	0	9.09	0	90.91	0	0	0	100	0
NW_020868662.1-341809-6	16.67	0	0	83.33	7.64	0	0	92.36	16.67	0	0	83.33	14.47	0	0	85.53	6.25	0	0	93.75	5.56	0	0	94.44	11.29	0	0	88.71	2.08	0.42	0	97.5
NW_020868662.1-364776-13	20	0	80	0	2.7	0	97.3	0	20	0	80	0	1.05	0	98.95	0	22.73	0	77.27	0	4.14	0	95.86	0	19.57	0	80.43	0	2.78	0	97.22	0
NW_020868662.1-453981-27	10	0	90	0	8.4	0	91.6	0	10	0	90	0	9.04	0	90.36	0.6	9.09	0	90.91	0	16.01	0	83.99	0	9.78	0	90.22	0	6.96	0	93.04	0
NW_020868662.1-519826-9	0	83.33	0	16.67	0	100	0	0	0	83.33	0	16.67	0	99.53	0	0.47	0	93.75	0	6.25	0.43	99.57	0	0	0	89.39	0	10.61	0	100	0	0
NW_020868662.1-555738-25	50	0	50	0	37.06	0	62.94	0	50	0	50	0	35.22	0	64.78	0	41.67	0	58.33	0	37.04	0	62.96	0	47.06	0	52.94	0	35.26	0	64.74	0
NW_020868662.1-569647-4	87.5	0	12.5	0	99.6	0	0.4	0	87.5	0	12.5	0	100	0	0	0	92.86	0	7.14	0	100	0	0	0	88.89	0	11.11	0	100	0	0	0
NW_020868662.1-742532-5	0	0	0	100	0	0	0	100	0	0	0	100	0	0	0	100	0	0	0	100	0	0	0	100	1.88	0	0	98.12	1.01	0	0	98.99
NW_020868663.1-45576-26	100	0	0	0	100	0	0	0	100	0	0	0	100	0	0	0	87.5	0	12.5	0	100	0	0	0	92.65	0	7.35	0	100	0	0	0
NW_020868663.1-68205-9	0	83.33	0	16.67	0	91.22	0	8.78	0	83.33	0	16.67	0	88.73	0	11.27	0	85.71	0	14.29	0	88.15	0	11.85	0	85.58	0	14.42	0	89.09	0	10.91
NW_020868663.1-118684-12	100	0	0	0	100	0	0	0	100	0	0	0	100	0	0	0	100	0	0	0	100	0	0	0	100	0	0	0	95.59	4.41	0	0
NW_020868663.1-138441-15	0	30	70	0	0	13.79	86.21	0	0	30	70	0	0	30.34	69.66	0	0	18.18	81.82	0	0	9.15	90.85	0	0	21.2	78.8	0	0	26.98	73.02	0
NW_020868664.1-57253-22	0	0	0	100	0	0	0	100	0	0	0	100	0	0	0	100	0	0	0	100	0	0	0	100	0	3.19	0	96.81	0	2.41	0	97.59
NW_020868665.1-14726-15	0	87.5	0	12.5	0	92.92	0	7.08	0	87.5	0	12.5	0	97.75	0	2.25	0	93.75	0	6.25	0	92.65	0	7.35	0	92.25	0	7.75	0	95.85	0	4.15
NW_020868666.1-56478-6	0	100	0	0	0	100	0	0	0	100	0	0	0	100	0	0	0	100	0	0	0	100	0	0	0	100	0	0	0	98.76	1.24	0
NW_020868666.1-132910-5	100	0	0	0	100	0	0	0	100	0	0	0	100	0	0	0	100	0	0	0	96.18	0	3.82	0	100	0	0	0	98.65	0	1.35	0
NW_020868666.1-174848-14	0	100	0	0	0	88.46	0	11.54	0	100	0	0	0	88.7	0	11.3	0	100	0	0	0	94.96	0	5.04	0	100	0	0	0	97.5	0	2.5
NW_020868666.1-320548-9	0	0	0	100	0	0	0	100	0	0	0	100	7.95	0	0	92.05	7.14	0	0	92.86	3.14	0	0	96.86	7.03	0	0	92.97	2.58	0	0	97.42
NW_020868667.1-9213-5	100	0	0	0	80.82	19.18	0	0	100	0	0	0	82.86	17.14	0	0	85.71	14.29	0	0	68.99	31.01	0	0	89.22	10.78	0	0	67.63	32.37	0	0
NW_020868667.1-33700-26	0	0	100	0	0	0	100	0	0	0	100	0	1.11	0	98.89	0	5	0	95	0	13.25	0	86.75	0	3.16	0	96.84	0	14.94	0	85.06	0
NW_020868667.1-208152-22	0	90	0	10	0	92.92	0	7.08	0	90	0	10	0	95.05	0	4.95	0	90.91	0	9.09	0	98.36	0	1.64	0	90.11	0	9.89	0	96.4	0	3.6
NW_020868667.1-503702-12	0	0	0	0	92.59	0	7.41	0	0	0	0	0	83.77	0	16.23	0	50	0	50	0	67.66	0	32.34	0	56.52	0	43.48	0	84.71	0	15.29	0
NW_020868667.1-568978-12	0	100	0	0	0	97.18	0	2.82	0	100	0	0	0	96.15	0	3.85	0	100	0	0	0	98.48	0	1.52	0	100	0	0	0.23	96.6	0	3.17
NW_020868667.1-604913-16	0	0	0	100	0	0	0	100	0	0	0	100	0	0	0	100	0	0	0	100	4.83	0	0	95.17	2.6	0	0	97.4	7.89	0	0	92.11
NW_020868667.1-627634-13	10	0	0	90	0	0	0	100	10	0	0	90	2.74	0	0	97.26	5	0	0	95	0	0	0	100	5.81	0	0	94.19	0	0	0	100
NW_020868668.1-87103-22	0	0	0	100	0	0	0	100	0	0	0	100	0	0	0	100	0	0	0	100	3.42	0	0	96.58	0	0	0	100	2.6	0	0	97.4
NW_020868668.1-105373-27	0	100	0	0	0	97.65	0	2.35	0	100	0	0	0.79	97.62	0	1.59	0	100	0	0	1.29	85.16	13.55	0	0	100	0	0	2.86	86.67	10.48	0
NW_020868668.1-164147-23	0	100	0	0	0	88.89	11.11	0	0	100	0	0	0	90.15	9.85	0	0	100	0	0	0	86.67	12.22	1.11	0	100	0	0	0	94.51	5.49	0
NW_020868668.1-208371-2	0	10	0	90	0	1.59	0	98.41	0	10	0	90	0	0.53	0	99.47	0	4.55	0	95.45	0	1.1	0	98.9	0	5.43	0	94.57	0	0.4	0	99.6
NW_020868668.1-242355-24	100	0	0	0	95.15	0	4.85	0	100	0	0	0	92.26	0	7.74	0	100	0	0	0	99.11	0	0.89	0	100	0	0	0	96.1	0	3.9	0
NW_020868668.1-307381-8	0	0	0	100	0	0	0	100	0	0	0	100	0	0	0.35	99.65	16.67	0	0	83.33	11.38	0	0	88.62	11.19	0	0	88.81	13.39	0	0	86.61
NW_020868668.1-437805-13	0	100	0	0	0	100	0	0	0	100	0	0	0	100	0	0	0	100	0	0	3.6	96.4	0	0	0	100	0	0	4.53	95.47	0	0
NW_020868668.1-558346-24	0	100	0	0	0	100	0	0	0	100	0	0	0	100	0	0	0	100	0	0	0	100	0	0	0	100	0	0	0	97.56	0	2.44
NW_020868669.1-48180-6	0	90	0	10	0	84.62	0	15.38	0	90	0	10	0	91.51	0	8.49	0	90.91	0	9.09	0	94.66	0	5.34	0	90.53	0	9.47	0	93.93	0	6.07
NW_020868669.1-58016-6	91.67	0	8.33	0	100	0	0	0	91.67	0	8.33	0	92.31	0	7.69	0	95.45	0	4.55	0	88.89	0	11.11	0	94.33	0	5.67	0	98	0	2	0
NW_020868669.1-193003-8	100	0	0	0	81.01	18.99	0	0	100	0	0	0	76	24	0	0	92.86	7.14	0	0	87	13	0	0	95.28	4.72	0	0	83.41	16.59	0	0
NW_020868669.1-202978-14	0	0	0	100	12.9	0	0	87.1	0	0	0	100	6.19	0	0	93.81	0	0	0	100	0	0	0	100	0	0	0	100	2.27	0	0	97.73
NW_020868669.1-249289-6	12.5	0	87.5	0	0	0	100	0	12.5	0	87.5	0	0	0	100	0	14.29	0	85.71	0	0	0	100	0	13.24	0	86.76	0	0	0	100	0
NW_020868669.1-249355-3	0	100	0	0	0	100	0	0	0	100	0	0	0	100	0	0	0	100	0	0	0	100	0	0	0	99.49	0.51	0	0	97.04	2.96	0
NW_020868669.1-264718-1	0	0	0	100	0	0	6.12	93.88	0	0	0	100	0	0	8.18	91.82	0	0	0	100	0	0	1.73	98.27	0	0	0	100	0	0	5.13	94.87
NW_020868669.1-361138-21	0	0	100	0	0	0	100	0	0	0	100	0	0	0	100	0	0	6.25	93.75	0	0	0	100	0	0	3.21	96.79	0	0	0.38	99.62	0
NW_020868669.1-387179-22	0	0	0	100	0	0	0	100	0	0	0	100	0	0.54	0	99.46	0	0	0	100	0	0.74	0	99.26	0	0	0	100	0	0.66	0	99.34
NW_020868670.1-194788-26	0	0	0	100	0	0.4	0	99.6	0	0	0	100	0	0	0	100	0	0	0	100	0	4.73	0	95.27	0	2.17	0	97.83	0	6.91	0	93.09
NW_020868670.1-219190-7	0	83.33	0	16.67	0	80.65	0	19.35	0	83.33	0	16.67	0.75	78.36	0	20.9	0	87.5	0	12.5	0	75.85	0	24.15	0	84.13	0	15.87	0	82.33	0	17.67
NW_020868670.1-223198-21	12.5	0	87.5	0	18.37	0	81.63	0	12.5	0	87.5	0	13.62	0	86.38	0	27.78	0	72.22	0	30.9	0	69.1	0	20.89	0	79.11	0	16.18	0	83.82	0
NW_020868670.1-270147-27	30	0	0	70	43.44	0	0	56.56	30	0	0	70	39.29	0	0	60.71	22.73	0	0	77.27	25.59	0	0	74.41	23.63	0	0	76.37	31.52	0	0	68.48
NW_020868670.1-271026-7	12.5	87.5	0	0	1.97	98.03	0	0	12.5	87.5	0	0	1.28	98.72	0	0	5	95	0	0	0	100	0	0	6.17	93.83	0	0	0	100	0	0
NW_020868670.1-331288-15	0	0	0	100	0	8.21	0	91.79	0	0	0	100	0	1.27	0	98.73	0	0	0	100	0	0.72	0	99.28	0	2.63	0	97.37	0	4.79	0	95.21
NW_020868671.1-154927-5	0	0	0	100	0	0	0	100	0	0	0	100	0	0	0	100	8.33	0	0	91.67	3.76	0	0	96.24	4.72	0	0	95.28	2.19	0	0	97.81
NW_020868671.1-430000-1	100	0	0	0	95.16	0	0	4.84	100	0	0	0	93.67	0	1.27	5.06	100	0	0	0	100	0	0	0	100	0	0	0	100	0	0	0
NW_020868671.1-548054-23	0	100	0	0	0	77.5	0	22.5	0	100	0	0	0	84.88	0	15.12	0	100	0	0	0	86.44	0	13.56	0	100	0	0	0	86.11	0	13.89
NW_020868671.1-562067-15	0	100	0	0	0	86.57	0	13.43	0	100	0	0	0	79.53	0	20.47	0	85.71	0	14.29	0	78.22	0	21.78	0	91.07	0	8.93	0	88.1	0	11.9
NW_020868671.1-567465-23	0	100	0	0	0	89.66	0	10.34	0	100	0	0	0	90.91	0	9.09	0	100	0	0	0	88.2	0	11.8	0	100	0	0	0	95.71	0	4.29
NW_020868672.1-43918-15	0	100	0	0	0	100	0	0	0	100	0	0	0	100	0	0	4.17	95.83	0	0	1.82	98.18	0	0	2.48	97.52	0	0	0.7	99.3	0	0
NW_020868672.1-78801-24	0	100	0	0	0	94.12	0	5.88	0	100	0	0	0	79.46	0	20.54	0	95	0	5	0	80.8	0	19.2	0	96.34	0	3.66	0	76.19	0	23.81
NW_020868672.1-90639-14	0	0	0	100	0	26.76	0	73.24	0	0	0	100	0	19.88	0	80.12	0	5	0	95	0	12.12	0	87.88	0	5.29	0	94.71	0	13.12	0.45	86.43
NW_020868672.1-328838-26	0	0	100	0	21.74	0	78.26	0	0	0	100	0	10.44	0	89.56	0	0	0	100	0	5.03	0	94.97	0	2.42	0	97.58	0	9.76	0	90.24	0
NW_020868672.1-356276-1	0	0	0	100	5.21	0	0	94.79	0	0	0	100	5.8	0	0	94.2	5	0	0	95	10.11	0	0	89.89	2.81	0	0	97.19	4.26	0	0.35	95.39
NW_020868672.1-395505-5	80	20	0	0	69.23	30.77	0	0	80	20	0	0	33.9	66.1	0	0	80	20	0	0	63.22	36.78	0	0	82.18	17.82	0	0	75	25	0	0
NW_020868672.1-455289-6	0	87.5	0	12.5	0	88.97	0	11.03	0	87.5	0	12.5	0	84.8	0	15.2	0	94.44	0	5.56	0	93.02	0	6.98	0	93.51	0	6.49	0	90.62	0	9.38
NW_020868672.1-535910-8	12.5	87.5	0	0	0	100	0	0	12.5	87.5	0	0	13.04	86.96	0	0	11.11	88.89	0	0	0.74	99.26	0	0	11.84	88.16	0	0	3.66	96.34	0	0
NW_020868672.1-675681-3	0	0	0	100	0	0	0	100	0	0	0	100	0	0	0	100	0	0	0	100	0	15.44	0	84.56	0	0	0	100	0	3.77	0	96.23
NW_020868672.1-979344-9	100	0	0	0	77.93	21.72	0	0.34	100	0	0	0	82.48	17.33	0.19	0	100	0	0	0	93.92	5.82	0	0.25	100	0	0	0	86.51	13.49	0	0
NW_020868672.1-1219020-13	0	83.33	0	16.67	0	91.76	0	8.24	0	83.33	0	16.67	0	83.72	0	16.28	0	93.75	0	6.25	0.56	93.3	0	6.15	0	92.42	0	7.58	0	93.89	0	6.11
NW_020868673.1-105809-7	90	0	10	0	86.96	0	13.04	0	90	0	10	0	87.39	0	12.61	0	77.27	0	22.73	0	87.65	0	12.35	0	82.07	0	17.93	0	84.91	0	15.09	0
NW_020868673.1-318355-22	0	0	100	0	1.44	0	98.56	0	0	0	100	0	1.48	0	98.52	0	0	0	100	0	5.58	0	94.42	0	0	0	100	0	5.2	0	94.8	0
NW_020868673.1-331421-8	0	100	0	0	0	100	0	0	0	100	0	0	0.61	99.39	0	0	4.55	95.45	0	0	6.05	93.95	0	0	2.75	97.25	0	0	6.56	93.44	0	0
NW_020868674.1-54812-6	20	0	80	0	15.73	0	84.27	0	20	0	80	0	20.59	0	79.41	0	22.22	0	77.78	0	26.6	0	73.4	0	23.46	0	76.54	0	22.22	0	77.78	0
NW_020868674.1-120152-4	0	0	0	100	0	0	0	100	0	0	0	100	0	0	0	100	0	0	0	100	0	0	0	100	0	0	2.31	97.69	0	0	0.82	99.18
NW_020868674.1-182957-9	20	0	0	80	23.56	0	0	76.44	20	0	0	80	15.8	0	0	84.2	22.22	0	0	77.78	27.11	0	0	72.89	22.94	0	0	77.06	27.23	0	0	72.77
NW_020868674.1-546888-22	0	16.67	0	83.33	0	4.17	0	95.83	0	16.67	0	83.33	0	7.26	0	92.74	0	12.5	0	87.5	0	8.99	0	91.01	0	16.16	0	83.84	0	13.79	0	86.21
NW_020868675.1-107792-3	0	0	0	100	0	20.76	0	79.24	0	0	0	100	0	7.84	0	92.16	0	7.14	0	92.86	0	9.28	0	90.72	0	11.7	0	88.3	0	11.99	0	88.01
NW_020868675.1-127820-5	0	100	0	0	0	100	0	0	0	100	0	0	0	100	0	0	0	100	0	0	0	100	0	0	0	98.21	0	1.79	0	98.54	0	1.46
NW_020868675.1-283870-24	0	0	100	0	6.46	0	93.54	0	0	0	100	0	7.79	0	92.21	0	0	0	100	0	5.43	0	94.57	0	0	0	100	0	5.97	0	94.03	0
NW_020868675.1-391304-2	0	0	0	100	0	0	24.21	75.79	0	0	0	100	0	0	19.01	80.99	0	0	14.29	85.71	0	0	13.03	86.97	0	0	11.21	88.79	0	0	18.91	81.09
NW_020868675.1-427218-1	0	40	0	60	0	12.12	0	87.88	0	40	0	60	0	24.01	0.33	75.66	0	35	0	65	0	27.37	0	72.63	0	35.12	0	64.88	0	22.63	0	77.37
NW_020868675.1-682845-21	0	12.5	0	87.5	0	0	0	100	0	12.5	0	87.5	0	0	0	100	0	7.14	0	92.86	0	0	0	100	0	8.06	0	91.94	0	0	0	100
NW_020868675.1-806224-9	16.67	0	83.33	0	14	0	86	0	16.67	0	83.33	0	18.18	0	81.28	0.53	12.5	0	87.5	0	16.47	0	83.53	0	12.7	0	87.3	0	13	0	87	0
NW_020868675.1-944772-16	0	0	0	0	0	40.57	0	59.43	0	0	0	0	0	27.37	0	72.63	0	0	0	100	0	14.46	0	85.54	0	0	0	100	0	17.71	0	82.29
NW_020868675.1-1022501-8	16.67	83.33	0	0	21.51	78.49	0	0	16.67	83.33	0	0	51.61	48.39	0	0	6.25	93.75	0	0	13	87	0	0	7.81	92.19	0	0	21.29	78.71	0	0
NW_020868678.1-93687-15	0	0	100	0	0	0	100	0	0	0	100	0	0	0	100	0	0	0	100	0	0	0	100	0	0	0	100	0	2.68	0	97.32	0
NW_020868678.1-370275-4	0	100	0	0	3.83	96.17	0	0	0	100	0	0	1.86	96.89	0	1.24	7.14	92.86	0	0	1.37	98.63	0	0	4.55	95.45	0	0	1.45	98.27	0	0.29
NW_020868678.1-429088-5	0	0	100	0	6.25	0	93.75	0	0	0	100	0	16.36	0	83.64	0	0	0	100	0	3.76	0	96.24	0	0	0	100	0	2.56	0	97.44	0
NW_020868678.1-498617-23	0	0	0	100	0	6.9	0	93.1	0	0	0	100	0	10.31	0	89.69	0	0	0	100	0	9.01	0	90.99	0	0.61	0	99.39	0	4.17	0	95.83
NW_020868678.1-531239-23	0	100	0	0	0	94.94	0	5.06	0	100	0	0	0	95.56	0	4.44	0	100	0	0	0	96.55	0	3.45	0	100	0	0	0	94.32	0	5.68
NW_020868678.1-762246-8	0	0	100	0	0	0	100	0	0	0	100	0	0	0	100	0	0	0	95.83	4.17	0	0	93.85	6.15	0	0	96.19	3.81	0	0	98.59	1.41
NW_020868678.1-902483-26	0	0	0	100	0	0	0	100	0	0	0	100	0	0.52	0	99.48	0	0	0	100	0	2.24	0	97.76	0	0	0	100	0	8.72	0	91.28
NW_020868678.1-919078-7	16.67	83.33	0	0	6.12	93.88	0	0	16.67	83.33	0	0	19.32	80.68	0	0	8.33	91.67	0	0	8.33	91.67	0	0	10.1	89.9	0	0	12.05	87.95	0	0
NW_020868678.1-1106115-14	0	100	0	0	0	100	0	0	0	100	0	0	0	100	0	0	0	100	0	0	2.19	97.37	0	0.44	0	100	0	0	1.17	98.83	0	0
NW_020868679.1-130229-14	0	16.67	0	83.33	0	10.22	0	89.78	0	16.67	0	83.33	0	16.32	0	83.68	0	16.67	0	83.33	0	10.12	0	89.88	0	16.34	0	83.66	0	10.15	0	89.85
NW_020868680.1-204199-14	0	100	0	0	0	100	0	0	0	100	0	0	0	100	0	0	0	100	0	0	0	100	0	0	0	98.08	0	1.92	0	96.55	0	3.45
NW_020868680.1-387694-16	0	100	0	0	0	94.39	0	5.61	0	100	0	0	0	91.67	0	8.33	0	100	0	0	0	96.3	0	3.7	0	100	0	0	0.29	95.04	0	4.66
NW_020868680.1-408359-4	0	0	100	0	4.94	0	95.06	0	0	0	100	0	13.29	0	86.71	0	0	0	100	0	12.4	0	87.6	0	0	0	100	0	2.7	0	97.3	0
NW_020868680.1-474199-27	0	0	100	0	0	0	100	0	0	0	100	0	0	0.4	99.6	0	21.43	0	78.57	0	9.88	0	90.12	0	14.71	0	85.29	0	5.75	0	94.25	0
NW_020868680.1-572767-12	100	0	0	0	79.17	0	20.83	0	100	0	0	0	93.52	0	6.48	0	100	0	0	0	91.33	0	8	0.67	100	0	0	0	98.64	0	1.36	0
NW_020868682.1-311536-14	0	70	0	30	0	54.62	0	45.38	0	70	0	30	0	53.25	0	46.75	0	66.67	0	33.33	0	56.19	0	43.81	0	69.14	0	30.86	0.32	62.46	0	37.22
NW_020868682.1-347645-25	100	0	0	0	98.54	0.16	0	1.29	100	0	0	0	99.69	0	0	0.31	100	0	0	0	99.1	0	0	0.9	98.4	0	0	1.6	99.38	0	0	0.62
NW_020868683.1-67646-22	0	0	0	100	0	1.9	0	98.1	0	0	0	100	0	0	0	100	0	6.25	0	93.75	0	11.39	0	88.61	0	3.91	0	96.09	0	5.24	0	94.76
NW_020868683.1-93748-23	0	100	0	0	0	100	0	0	0	100	0	0	0	100	0	0	0	100	0	0	0	96.63	0	3.37	0	100	0	0	0	93.29	0	6.71
NW_020868683.1-249432-1	0	0	0	100	0	0	0	100	0	0	0	100	0	0	0	100	5	0	0	95	14.58	0	0	85.42	3.21	0	0	96.79	5.71	0	0	94.29
NW_020868683.1-279376-27	0	0	75	25	0	0	56.32	43.68	0	0	75	25	0	0	36.84	63.16	0	0	75	25	0	0	53.76	46.24	0	0	75	25	0	0	66.95	33.05
NW_020868684.1-215409-21	0	0	0	100	0	19.98	0	80.02	0	0	0	100	0	12.01	0	87.99	0	8.33	0	91.67	0	17.01	0	82.99	0	4.39	0	95.61	0.12	12.89	0	86.99
NW_020868685.1-51933-23	0	100	0	0	0	100	0	0	0	100	0	0	0	100	0	0	0	95.45	0	4.55	0	92.81	0	7.19	0	94.5	0	5.5	0	89.91	0	10.09
NW_020868685.1-134845-1	0	100	0	0	7.53	92.47	0	0	0	100	0	0	11.27	88.73	0	0	0	100	0	0	4.17	95.83	0	0	0	100	0	0	3.64	96.36	0	0
NW_020868685.1-300695-25	0	100	0	0	0	94	0	6	0	100	0	0	0	93.75	0	6.25	0	100	0	0	0	95.73	0	4.27	0	100	0	0	0	95.05	0	4.95
NW_020868686.1-46286-14	100	0	0	0	79.08	0	20.92	0	100	0	0	0	69.67	0	30.33	0	93.75	0	6.25	0	77	0	23	0	96.27	0	3.73	0	85.26	0	14.74	0
NW_020868686.1-172757-9	10	0	90	0	11.33	0	88.67	0	10	0	90	0	10.85	0	89.15	0	5	0	95	0	3.59	0	96.41	0	5.81	0	94.19	0	6.35	0	93.47	0.18
NW_020868686.1-234602-6	0	10	0	90	0	0	0	100	0	10	0	90	0	0	0	100	0	10	0	90	0	0	0	100	0	10.13	0	89.87	0	0.16	0	99.84
NW_020868686.1-271264-4	87.5	0	0	12.5	88.51	0	0	11.49	87.5	0	0	12.5	89.86	0	0	10.14	88.89	0	0	11.11	89.57	0	0	10.43	87.5	0	0	12.5	89.08	0	0	10.92
NW_020868686.1-278631-16	0	50	0	50	0	0	0	100	0	50	0	50	0	0	0	100	0	25	0	75	0	0	0	100	0	23.81	0	76.19	0	0	0	100
NW_020868686.1-303896-25	0	12.5	87.5	0	0	2.38	97.62	0	0	12.5	87.5	0	0	7.96	92.04	0	0	5.56	94.44	0	0	6.91	93.09	0	0	8.86	91.14	0	0	13.29	86.71	0
NW_020868686.1-352941-21	0	100	0	0	0	100	0	0	0	100	0	0	0	98	0	2	0	100	0	0	0	100	0	0	0	98.21	0	1.79	0	98.13	0	1.87
NW_020868686.1-443246-4	0	100	0	0	0	100	0	0	0	100	0	0	0	92.86	0	7.14	0	100	0	0	0	100	0	0	0	98.21	0	1.79	0	98.63	0	1.37
NW_020868686.1-537336-14	0	0	0	100	6.9	0	0	93.1	0	0	0	100	8.75	0	0	91.25	4.55	0	0	95.45	3.37	0	0	96.63	2.81	0	0	97.19	1.71	0	0	98.29
NW_020868686.1-583598-26	0	100	0	0	0	100	0	0	0	100	0	0	0	100	0	0	0	95.45	4.55	0	0	97.67	2.33	0	0	96.74	3.26	0	0	100	0	0
NW_020868686.1-676259-25	0	0	0	100	1.45	0	0	98.55	0	0	0	100	7.56	0	0	92.44	0	0	0	100	3.72	0	0	96.28	0	0	0	100	0.61	0	0	99.39
NW_020868686.1-722108-13	0	100	0	0	0	99.65	0	0.35	0	100	0	0	0	100	0	0	0	100	0	0	0	100	0	0	0	96.05	0	3.95	0	98.16	0	1.84
NW_020868686.1-786260-3	50	50	0	0	0	100	0	0	50	50	0	0	5.25	94.75	0	0	50	50	0	0	0	100	0	0	50	50	0	0	0.57	99.43	0	0
NW_020868686.1-896533-1	12.5	0	87.5	0	11.89	0	88.11	0	12.5	0	87.5	0	19.64	0	80.36	0	22.22	0	77.78	0	25.26	0	74.74	0	23.75	0	76.25	0	23.08	0	76.92	0
NW_020868686.1-898920-13	0	100	0	0	0	94.2	0	5.8	0	100	0	0	0	93.2	0	6.8	0	100	0	0	0	98.86	0	1.14	0	100	0	0	0	98.62	0	1.38
NW_020868686.1-930931-6	100	0	0	0	100	0	0	0	100	0	0	0	100	0	0	0	95.45	0	0	4.55	90.34	0	0	9.66	97.28	0	0	2.72	100	0	0	0
NW_020868688.1-43852-2	0	0	100	0	10.53	0	89.47	0	0	0	100	0	8.27	0	91.73	0	0	0	100	0	4.26	0	95.74	0	0	0	100	0	3.65	0	96.35	0
NW_020868688.1-172712-3	0	100	0	0	0	95.82	4.18	0	0	100	0	0	0	89.06	10.94	0	0	83.33	16.67	0	0	84.62	15.38	0	0	87.5	12.5	0	0	80.63	19.37	0
NW_020868688.1-261407-24	0	87.5	0	12.5	0	78.14	0	21.86	0	87.5	0	12.5	0	77.21	0	22.79	0	77.78	0	22.22	0	85.96	0	14.04	0	81.58	0	18.42	0	78.55	0	21.45
NW_020868689.1-365274-2	8.33	0	91.67	0	21.15	0	78.85	0	8.33	0	91.67	0	10.27	0	89.73	0	16.67	0	83.33	0	8.12	0	91.88	0	15.84	0	84.16	0	17.37	0	82.63	0
NW_020868689.1-391098-21	8.33	0	91.67	0	5.81	0	94.19	0	8.33	0	91.67	0	5.95	0	94.05	0	4.55	0	95.45	0	1.83	0	98.17	0	5.05	0	94.95	0	7.95	0	92.05	0
NW_020868689.1-496912-16	0	100	0	0	0	98.63	0	1.37	0	100	0	0	0	95.31	0	4.69	0	91.67	0	8.33	0	94.32	0	5.68	0	94.68	0	5.32	0	92.31	0	7.69
NW_020868689.1-626693-3	100	0	0	0	100	0	0	0	100	0	0	0	96.91	0	3.09	0	100	0	0	0	97.11	0	2.89	0	100	0	0	0	90	0	10	0
NW_020868689.1-638574-8	66.67	33.33	0	0	64.18	35.82	0	0	66.67	33.33	0	0	60.78	39.22	0	0	87.5	12.5	0	0	86.09	13.91	0	0	83.33	16.67	0	0	80.46	19.54	0	0
NW_020868689.1-658648-25	0	100	0	0	0	100	0	0	0	100	0	0	0	100	0	0	0	100	0	0	0	96.86	0	3.14	0	99.15	0	0.85	0	98.82	0	1.18
NW_020868690.1-312136-1	12.5	0	87.5	0	21.5	0	78.5	0	12.5	0	87.5	0	23.81	0	76.19	0	5	0	95	0	17.56	0	82.44	0	7.59	0	92.41	0	22.75	0	77.25	0
NW_020868692.1-203948-14	0	100	0	0	0	92.14	7.86	0	0	100	0	0	0	86.72	13.28	0	0	78.57	21.43	0	0	81.2	18.8	0	0	84.04	15.96	0	0	71.95	28.05	0
NW_020868692.1-270917-5	100	0	0	0	92.15	0	7.85	0	100	0	0	0	80.85	0	19.15	0	100	0	0	0	89.19	0	10.81	0	98.03	0	1.97	0	74.39	0	25.61	0
NW_020868692.1-383291-26	0	0	100	0	0	0	100	0	0	0	100	0	0	0	100	0	0	0	83.33	16.67	0	0	83.93	16.07	0	0	89.29	10.71	0	0	94.44	5.56
NW_020868692.1-450890-12	0	91.67	0	8.33	0	89.66	0	10.34	0	91.67	0	8.33	0	85.48	0	14.52	0	95.83	0	4.17	0	96.18	0	3.82	0	94.76	0	5.24	0	88.71	0	11.29
NW_020868692.1-451931-27	83.33	0	16.67	0	100	0	0	0	83.33	0	16.67	0	100	0	0	0	88.89	0	11.11	0	100	0	0	0	87.79	0	12.21	0	100	0	0	0
NW_020868695.1-734677-8	0	0	83.33	16.67	0	0	98.82	1.18	0	0	83.33	16.67	0	0	96.45	3.55	0	0	93.75	6.25	0	0	97.9	2.1	0	0	91.53	8.47	0	0	89.26	10.74
NW_020868696.1-133384-12	0	0	0	100	3	0	0	97	0	0	0	100	4.8	0	0	95.2	5.56	0	0	94.44	10	0	0	90	3.38	0	0	96.62	2.94	0	0	97.06
NW_020868696.1-159603-4	80	20	0	0	88.67	11.33	0	0	80	20	0	0	87.8	12.2	0	0	85	15	0	0	85	15	0	0	84.44	15.56	0	0	84.65	15.35	0	0
NW_020868696.1-222019-8	100	0	0	0	100	0	0	0	100	0	0	0	100	0	0	0	100	0	0	0	99.11	0	0.89	0	100	0	0	0	98.18	0	1.82	0
NW_020868696.1-268431-21	0	100	0	0	0	100	0	0	0	100	0	0	0	100	0	0	0	95.45	4.55	0	0	95.12	4.88	0	0	97.28	2.72	0	0	100	0	0
NW_020868696.1-494670-8	0	100	0	0	0	100	0	0	0	100	0	0	0	100	0	0	0	95	0	5	1.04	98.96	0	0	0	97.37	0	2.63	0	100	0	0
NW_020868696.1-602231-15	0	100	0	0	0	79.17	0	20.83	0	100	0	0	0	76.56	0	23.44	0	100	0	0	0	90.91	0	9.09	0	100	0	0	0	72.06	0	27.94
NW_020868696.1-716450-21	0	0	0	100	24.92	0	0	75.08	0	0	0	100	26.47	0	0	73.53	0	0	0	100	11.02	0	0	88.98	0	0	0	100	12.78	0	0	87.22
NW_020868697.1-151555-22	12.5	87.5	0	0	21.48	78.52	0	0	12.5	87.5	0	0	15.85	84.15	0	0	11.11	88.89	0	0	15.19	84.81	0	0	13.38	86.62	0	0	23.75	76.25	0	0
NW_020868697.1-172287-8	0	0	0	0	91.74	7.85	0	0.41	0	0	0	0	93.53	6.47	0	0	100	0	0	0	100	0	0	0	100	0	0	0	94.2	5.8	0	0
NW_020868697.1-205114-14	0	0	100	0	0	0	77.85	22.15	0	0	100	0	0	0	79.39	20.61	0	0	100	0	0	0	86.54	13.46	0	0	100	0	0	0	85.5	14.5
NW_020868699.1-69275-22	0	25	0	75	0	19.35	0	80.65	0	25	0	75	0	16.25	0	83.75	0	15	0	85	0	18.75	0	81.25	0	15.43	0	84.57	0	23.45	0	76.55
NW_020868699.1-152837-4	0	100	0	0	0	100	0	0	0	100	0	0	0	100	0	0	0	81.25	0	18.75	0	100	0	0	0	87.29	0	12.71	0	100	0	0
NW_020868700.1-35026-3	100	0	0	0	100	0	0	0	100	0	0	0	100	0	0	0	95	0	5	0	96.32	0	3.68	0	97.02	0	2.98	0	97.32	0	2.68	0
NW_020868700.1-201764-6	0	91.67	0	8.33	0	94.59	0	5.41	0	91.67	0	8.33	0	94.52	0	5.48	0	91.67	0	8.33	0	95.31	0	4.69	0	91.18	0	8.82	0	87.55	0	12.45
NW_020868700.1-361853-16	0	0	0	100	0	2.7	0	97.3	0	0	0	100	0	5.93	0	94.07	0	0	0	100	0	10	0	90	0	0	0	100	0	8.89	0	91.11
NW_020868700.1-571567-13	0	100	0	0	9.47	90.53	0	0	0	100	0	0	8.71	91.29	0	0	4.55	95.45	0	0	11.36	88.64	0	0	2.72	97.28	0	0	7.87	92.13	0	0
NW_020868700.1-585432-25	100	0	0	0	100	0	0	0	100	0	0	0	100	0	0	0	100	0	0	0	95.58	0.34	4.08	0	97.86	0	2.14	0	96.66	0	3.34	0
NW_020868700.1-633859-5	0	100	0	0	2.33	97.67	0	0	0	100	0	0	9.09	90.91	0	0	0	100	0	0	5	95	0	0	0	100	0	0	6.77	93.23	0	0
NW_020868700.1-739234-6	100	0	0	0	97.39	0	2.61	0	100	0	0	0	96.36	0	3.64	0	100	0	0	0	94.38	0	5.62	0	100	0	0	0	99.12	0	0.88	0
NW_020868700.1-751943-22	0	100	0	0	0	100	0	0	0	100	0	0	0	100	0	0	0	100	0	0	0	99.35	0	0.65	0	98.33	0	1.67	0	100	0	0
NW_020868700.1-1355818-5	0	100	0	0	0	100	0	0	0	100	0	0	0	100	0	0	7.14	92.86	0	0	4.76	95.24	0	0	3.73	96.27	0	0	5.88	94.12	0	0
NW_020868700.1-1409924-13	0	0	100	0	24.48	0	75.52	0	0	0	100	0	21.98	0	78.02	0	20	0	80	0	29.33	0	70.67	0	12.99	0	87.01	0	19.22	0	80.78	0
NW_020868700.1-1542597-15	25	75	0	0	5	95	0	0	25	75	0	0	4.76	95.24	0	0	10	90	0	0	0	100	0	0	11.63	88.37	0	0	4.07	95.93	0	0
NW_020868700.1-1571019-26	0	90	0	10	0	88.3	0	11.7	0	90	0	10	0	98.08	0	1.92	0	90.91	0	9.09	0	97.27	0	2.73	0	91.76	0	8.24	0	92.71	0	7.29
NW_020868700.1-1577877-12	100	0	0	0	94.44	0	5.56	0	100	0	0	0	93.96	0	6.04	0	100	0	0	0	93.22	0	6.78	0	100	0	0	0	94.12	0	5.43	0.45
NW_020868702.1-7419-3	0	0	0	100	0	0	0	100	0	0	0	100	0	0	0	100	0	0	0	100	0	0	0	100	0	0	2.03	97.97	0	0	0.52	99.48
NW_020868702.1-8332-26	0	0	0	100	0	0	0	100	0	0	0	100	0	0	0	100	8.33	0	0	91.67	1.63	0	0.81	97.56	4.81	0	0	95.19	0	0	0	100
NW_020868702.1-207286-14	0	100	0	0	0	100	0	0	0	100	0	0	0.38	99.62	0	0	0	100	0	0	0	100	0	0	0	98.53	0	1.47	0	98.61	0	1.39
NW_020868702.1-234520-24	0	0	0	100	0	0	0	100	0	0	0	100	0	0	0	100	0	4.17	0	95.83	0	6.1	0	93.9	0	2.94	0	97.06	0	4.72	0	95.28
NW_020868702.1-285484-21	0	70	0	30	0.26	53.42	0	46.32	0	70	0	30	0	59.14	0	40.86	0	68.18	0	31.82	0	56.66	0	43.34	0	66.85	0	33.15	0	57.19	0	42.81
NW_020868702.1-454851-22	50	50	0	0	42.13	57.87	0	0	50	50	0	0	36.13	63.87	0	0	41.67	58.33	0	0	42.04	57.96	0	0	38.3	61.7	0	0	40.59	59.41	0	0
NW_020868702.1-509227-4	0	0	100	0	0	0	100	0	0	0	100	0	3.18	0	96.82	0	0	0	100	0	0	0	100	0	2.94	0	97.06	0	1.3	0	98.7	0
NW_020868702.1-511478-15	0	90	0	10	0	77.46	0	22.54	0	90	0	10	0	86.03	0	13.97	0	94.44	0	5.56	0	92.62	0	7.38	0	93.59	0	6.41	0	87.21	0	12.79
NW_020868703.1-78289-2	0	16.67	0	83.33	0	45.03	0	54.97	0	16.67	0	83.33	0	60.49	0	39.51	0	6.25	0	93.75	0	18.22	0	81.78	0	10.32	0	89.68	0	31.53	0	68.47
NW_020868703.1-133867-23	0	100	0	0	0	73.27	0	26.73	0	100	0	0	0	73.17	0	26.83	0	92.86	0	7.14	0	75.62	0	24.38	0	95.9	0	4.1	0	79.16	0	20.84
NW_020868703.1-336699-21	0	0	0	100	0	0	0	100	0	0	0	100	0	0	1.28	98.72	0	0	0	100	0	0	0	100	0	1.83	0	98.17	0	1	0	99
NW_020868703.1-689826-6	0	0	0	100	0	15.91	0	84.09	0	0	0	100	0	10.31	0	89.69	0	11.11	0	88.89	0	26.79	0	73.21	0	9.21	0	90.79	0	18.52	0	81.48
NW_020868703.1-700663-13	10	90	0	0	6.19	93.81	0	0	10	90	0	0	9.72	90.28	0	0	5.56	94.44	0	0	6.63	93.37	0	0	8.97	91.03	0	0	12.4	87.6	0	0
NW_020868703.1-798360-23	0	0	0	100	0	0	0	100	0	0	0	100	0	0	0	100	4.55	0	0	95.45	3.45	0	0	96.55	2.58	0	0	97.42	1.3	0	0	98.7
NW_020868704.1-168971-1	10	90	0	0	0	100	0	0	10	90	0	0	0	98.5	1.5	0	12.5	87.5	0	0	0	100	0	0	10.96	89.04	0	0	0	100	0	0
NW_020868704.1-253956-25	20	0	80	0	26.45	0	73.55	0	20	0	80	0	10.3	0	89.7	0	9.09	0	90.91	0	8.63	0	91.37	0	12.5	0	87.5	0	10.91	0	89.09	0
NW_020868704.1-280191-8	100	0	0	0	95.74	0	0	4.26	100	0	0	0	98.89	0	0	1.11	100	0	0	0	92.59	0	0	7.41	100	0	0	0	96.44	0.31	0.39	2.86
NW_020868704.1-330346-8	0	83.33	0	16.67	0	100	0	0	0	83.33	0	16.67	0	100	0	0	0	88.89	0	11.11	0	100	0	0	0	87.93	0	12.07	0	100	0	0
NW_020868706.1-9481-9	0	100	0	0	11.9	88.1	0	0	0	100	0	0	2.7	97.3	0	0	8.33	91.67	0	0	6.1	93.9	0	0	4.9	95.1	0	0	6.12	91.84	0	2.04
NW_020868707.1-25878-8	0	0	100	0	0	0	100	0	0	0	100	0	0	0	100	0	9.09	0	90.91	0	10	0	89.73	0.27	8.51	0	91.49	0	5.81	0	94.19	0
NW_020868707.1-35293-1	0	0	0	100	0	10.71	1.19	88.1	0	0	0	100	0	15.74	0	84.26	0	0	0	100	0	12.16	0	87.84	0	0	0	100	0	3.45	0	96.55
NW_020868707.1-43090-13	80	20	0	0	100	0	0	0	80	20	0	0	100	0	0	0	85	15	0	0	100	0	0	0	83.93	16.07	0	0	100	0	0	0
NW_020868707.1-58267-3	0	0	0	100	0	1.71	0	98.29	0	0	0	100	0	4.43	0	95.57	0	0	0	100	0	2.87	0	97.13	0	0	0	100	0	3.93	0	96.07
NW_020868707.1-121823-21	12.5	0	87.5	0	6.73	0	93.27	0	12.5	0	87.5	0	9.62	0	90.38	0	11.11	0	88.89	0	16.25	0	83.75	0	10.96	0	89.04	0	15.69	0	84.31	0
NW_020868707.1-153600-6	0	91.67	0	8.33	0	100	0	0	0	91.67	0	8.33	0	91.76	0	8.24	0	87.5	0	12.5	0	81.13	0	18.87	0	86.67	0	13.33	0	65.62	0	34.38
NW_020868707.1-207083-26	0	100	0	0	12.58	87.42	0	0	0	100	0	0	9.33	90.67	0	0	0	100	0	0	4.73	95.27	0	0	0	100	0	0	6.67	93.33	0	0
NW_020868707.1-261758-7	100	0	0	0	92.59	0	7.41	0	100	0	0	0	87.1	0	12.9	0	95.45	0	4.55	0	88.74	0	11.26	0	96.7	0	3.3	0	84.82	0	15.18	0
NW_020868707.1-376829-23	0	100	0	0	0	100	0	0	0	100	0	0	0	100	0	0	0	92.86	0	7.14	0	100	0	0	0	95.69	0	4.31	0	100	0	0
NW_020868707.1-391475-6	25	0	0	75	15.46	0	0	84.54	25	0	0	75	19.76	0	0	80.24	8.33	0	0	91.67	15.91	0	0	84.09	10.78	0	0	89.22	14.7	0	0	85.3
NW_020868707.1-420415-15	87.5	0	12.5	0	100	0	0	0	87.5	0	12.5	0	100	0	0	0	92.86	0	7.14	0	100	0	0	0	92.42	0	7.58	0	100	0	0	0
NW_020868707.1-432920-23	10	0	0	90	6.57	0	0	93.43	10	0	0	90	13.37	0	0	86.63	5	0	0	95	2.59	0	0	97.41	5.56	0	0	94.44	5.37	0	0	94.63
NW_020868707.1-498614-13	0	0	100	0	16.28	0	83.72	0	0	0	100	0	10.53	0	89.47	0	0	0	100	0	6.21	0	93.79	0	0	0	100	0	3.23	0	96.77	0
NW_020868707.1-498799-15	0	90	0	10	0	91.79	0	8.21	0	90	0	10	0	95.83	0	4.17	0	95	0	5	0	96.23	0	3.77	0	94.05	0	5.95	0.89	95.09	0	4.02
NW_020868707.1-803285-6	83.33	0	16.67	0	83.51	0	16.49	0	83.33	0	16.67	0	85.76	0	13.95	0.3	75	0	25	0	69.75	0	30.25	0	76.96	0	23.04	0	75.4	0	24.6	0
NW_020868707.1-1340846-27	0	0	0	100	2.35	0	0	97.65	0	0	0	100	4.03	0	0	95.97	0	0	0	100	2.52	0	0	97.48	1.05	0	0	98.95	1.88	0	0	98.12
NW_020868707.1-1379018-8	0	100	0	0	0	100	0	0	0	100	0	0	0	100	0	0	0	100	0	0	2.89	97.11	0	0	0	100	0	0	5.06	94.94	0	0
NW_020868708.1-105123-6	100	0	0	0	0	0	100	0	100	0	0	0	0	0	100	0	25	0	75	0	0	0	100	0	37.5	0	62.5	0	0	0	100	0
NW_020868708.1-134802-25	0	0	100	0	4.94	0	95.06	0	0	0	100	0	9.73	0	90.27	0	0	0	100	0	2.21	0	97.79	0	0	0	100	0	2.53	0	97.47	0
NW_020868708.1-252130-14	0	0	0	100	0	0	0	100	0	0	0	100	0	1.89	0	98.11	0	0	0	100	0	0	0	100	0	1.28	0	98.72	0	0	0	100
NW_020868710.1-103310-7	0	90	0	10	0	96.99	0.75	2.26	0	90	0	10	0	90.48	0	9.52	0	95	0	5	0	87.68	0	12.32	0	92.17	0	7.83	0	92.59	0	7.41
NW_020868710.1-165249-2	0	0	100	0	12.85	0	87.15	0	0	0	100	0	4.03	0	95.97	0	0	0	100	0	1.4	0	98.6	0	2.13	0	97.87	0	4.62	0	95.38	0
NW_020868712.1-19477-2	0	75	0	25	0	89.33	0	10.67	0	75	0	25	0	87.5	0	12.5	0	92.86	0	7.14	0	95	0	5	0	90.91	0	9.09	0	88.89	0	11.11
NW_020868713.1-30274-1	0	100	0	0	0	90.36	9.64	0	0	100	0	0	0	80.88	19.12	0	0	90.91	9.09	0	0	85.88	14.12	0	0	92.31	7.69	0	0	85.91	14.09	0
NW_020868713.1-146398-1	0	83.33	0	16.67	0	75.41	0	24.59	0	83.33	0	16.67	0	83.9	0	16.1	0	79.17	0	20.83	0	91.18	0	8.82	0	82.84	0	17.16	0	75.64	0	24.36
NW_020868714.1-135861-26	100	0	0	0	99.68	0	0.32	0	100	0	0	0	100	0	0	0	100	0	0	0	100	0	0	0	100	0	0	0	100	0	0	0
NW_020868714.1-304521-25	50	50	0	0	26.16	73.84	0	0	50	50	0	0	19.84	80.16	0	0	50	50	0	0	18.02	81.98	0	0	46.84	53.16	0	0	20.6	79.4	0	0
NW_020868714.1-512566-24	10	0	90	0	0	0	100	0	10	0	90	0	5.32	0	94.68	0	4.55	0	95.45	0	5.88	0	94.12	0	5.26	0	94.74	0	1.82	0	98.18	0
NW_020868717.1-48038-15	70	0	30	0	65.52	0	34.48	0	70	0	30	0	70.21	0	29.79	0	72.22	0	27.78	0	72.57	0	27.43	0	71.79	0	28.21	0	60.27	0	39.73	0
NW_020868717.1-63289-15	0	100	0	0	0	100	0	0	0	100	0	0	0	100	0	0	0	100	0	0	0	100	0	0	0	98	0	2	0	100	0	0
NW_020868717.1-100266-13	0	0	0	100	0	6.94	0	93.06	0	0	0	100	0	3.14	0	96.86	0	5	0	95	0	6.25	0	93.75	0	3.16	0	96.84	0	8.82	0	91.18
NW_020868718.1-95035-13	0	100	0	0	0	93.28	0	6.72	0	100	0	0	0	90.37	0	9.63	0	91.67	0	8.33	0	81.33	0	18.67	0	94.79	0	5.21	0	87.86	0	12.14
NW_020868718.1-251750-24	0	0	100	0	0	0	100	0	0	0	100	0	0	0	100	0	0	0	100	0	7.04	0	92.96	0	0	0	100	0	3.42	0	96.58	0
NW_020868718.1-407319-8	100	0	0	0	100	0	0	0	100	0	0	0	100	0	0	0	100	0	0	0	100	0	0	0	98.55	0	0	1.45	100	0	0	0
NW_020868718.1-643200-5	12.5	87.5	0	0	4.14	95.86	0	0	12.5	87.5	0	0	19.72	80.28	0	0	22.22	77.78	0	0	30.2	69.13	0.67	0	15.82	84.18	0	0	23.87	76.13	0	0
NW_020868718.1-722416-13	0	0	100	0	0	0	100	0	0	0	100	0	0	0	100	0	0	0	100	0	0	0	100	0	0	0	100	0	0.56	0	99.44	0
NW_020868718.1-808435-7	12.5	87.5	0	0	6.54	93.46	0	0	12.5	87.5	0	0	3.85	96.15	0	0	8.33	91.67	0	0	19.08	80.92	0	0	12.93	87.07	0	0	17.76	82.24	0	0
NW_020868718.1-854142-6	10	0	90	0	1.65	0	98.35	0	10	0	90	0	3.61	0	96.39	0	27.78	0	72.22	0	21.88	0	78.12	0	21.95	0	78.05	0	16.53	0	83.47	0
NW_020868718.1-910108-24	0	87.5	0	12.5	0	73.19	0	26.81	0	87.5	0	12.5	0	85.4	0	14.6	0	88.89	0	11.11	0	79.56	0	20.44	0	89.19	0	10.81	0	80.09	0	19.91
NW_020868718.1-956563-4	0	0	0	100	0	0	0	100	0	0	0	100	7.27	0	0	92.73	0	0	0	100	2.91	0	0	97.09	0	0	0	100	5.56	0	0	94.44
NW_020868718.1-1168116-22	50	0	0	50	60.26	0	0	39.74	50	0	0	50	78	0	0	22	44.44	0	0	55.56	53.03	0	0	46.97	41.56	0	0	58.44	53.99	0	0	46.01
NW_020868718.1-1248273-4	0	0	0	100	0	9.49	0	90.51	0	0	0	100	0	19.57	0	80.43	0	0	0	100	0	6.85	0	93.15	0	0	0	100	0	9.03	0	90.97
NW_020868718.1-1278690-9	87.5	0	0	12.5	75.86	0	0	24.14	87.5	0	0	12.5	95.06	0	0	4.94	95	0	0	5	98.65	0	0	1.35	93.83	0	0	6.17	94.31	0	0	5.69
NW_020868718.1-1316037-21	0	100	0	0	0	97.06	0	2.94	0	100	0	0	0	100	0	0	0	95.45	0	4.55	0	96.08	0	3.92	0	95.29	0	4.71	0	94.94	0	5.06
NW_020868718.1-1350234-1	0	0	100	0	5.21	0	94.79	0	0	0	100	0	7.61	0	92.39	0	0	0	100	0	7.33	0	92.67	0	0	0	100	0	2.99	0	97.01	0
NW_020868718.1-1367843-6	100	0	0	0	100	0	0	0	100	0	0	0	100	0	0	0	100	0	0	0	95.57	0	0	4.43	100	0	0	0	96.3	0	0	3.7
NW_020868719.1-190985-5	0	30	70	0	0	42.76	57.24	0	0	30	70	0	0	39.52	60.48	0	0	40.91	59.09	0	0	51.24	48.76	0	0	38.76	61.24	0	0	45.24	54.76	0
NW_020868719.1-209019-16	100	0	0	0	100	0	0	0	100	0	0	0	100	0	0	0	95.83	4.17	0	0	95.63	4.37	0	0	97.55	2.45	0	0	94.98	4.86	0.16	0
NW_020868719.1-234521-2	0	100	0	0	0	100	0	0	0	100	0	0	0	100	0	0	0	93.75	0	6.25	0	93.99	0	6.01	0	95.61	0	4.39	0	91.32	0	8.68
NW_020868719.1-246388-12	0	0	0	100	0	5.59	0	94.41	0	0	0	100	0	5.19	0	94.81	0	6.25	0	93.75	0	3.52	0	96.48	0	3.73	0	96.27	0	3.91	0	96.09
NW_020868719.1-358722-25	0	100	0	0	0	95.45	0	4.55	0	100	0	0	0	95.77	0	4.23	0	100	0	0	0	77.78	0	22.22	0	100	0	0	0	82.31	0	17.69
NW_020868721.1-106014-26	0	0	0	100	0	0	0	100	0	0	0	100	0	0	0	100	0	0	0	100	6.9	0.86	0	92.24	0	0	0	100	2.48	0	0	97.52
NW_020868721.1-133303-23	100	0	0	0	76.62	0	0	23.38	100	0	0	0	77.33	0	0	22.67	100	0	0	0	92.18	0	0	7.82	100	0	0	0	89.45	0	0	10.55
NW_020868722.1-109016-4	0	100	0	0	0	100	0	0	0	100	0	0	0	100	0	0	0	95.45	0	4.55	0	97.67	0	2.33	0	97.5	0	2.5	0	100	0	0
NW_020868722.1-142740-14	0	80	0	20	0	60.34	0	39.66	0	80	0	20	0	68.82	0	31.18	0	77.27	0	22.73	0	59.15	0	40.85	0	78.26	0	21.74	0	75.26	0	24.74
NW_020868722.1-154671-1	0	100	0	0	0	100	0	0	0	100	0	0	0.81	99.19	0	0	4.55	95.45	0	0	7.63	92.37	0	0	2.58	97.42	0	0	1.96	98.04	0	0
NW_020868722.1-209266-6	20	0	80	0	39.14	0	60.86	0	20	0	80	0	32.26	0	67.74	0	15	0	85	0	21.17	0	78.83	0	16.67	0	83.33	0	13.5	0	86.5	0
NW_020868722.1-231814-12	0	16.67	0	83.33	0	33.5	0	66.5	0	16.67	0	83.33	0	27.74	0	72.26	0	12.5	0	87.5	0	34.16	0	65.84	0	11.36	0	88.64	0	28.57	0	71.43
NW_020868722.1-232034-2	0	16.67	0	83.33	0	7.66	0	92.34	0	16.67	0	83.33	0	3.38	0	96.62	0	28.57	0	71.43	0	19.51	0	80.49	0	23.33	0	76.67	0	17.11	0	82.89
NW_020868722.1-252926-9	0	100	0	0	0	96.62	0	3.38	0	100	0	0	0	93.31	0	6.69	0	100	0	0	0	86	0	14	0	95.52	0	4.48	0	86.63	0	13.37
NW_020868725.1-377349-5	50	50	0	0	42.94	57.06	0	0	50	50	0	0	50.41	49.59	0	0	50	50	0	0	49.62	50.38	0	0	48.67	51.33	0	0	51.47	48.53	0	0
NW_020868725.1-467176-6	100	0	0	0	91.89	7.21	0	0.9	100	0	0	0	92.5	7.5	0	0	95.45	4.55	0	0	92.81	7.19	0	0	97.16	2.84	0	0	99.51	0.49	0	0
NW_020868726.1-164021-12	0	0	100	0	0	0	85.59	14.41	0	0	100	0	0	0	96.92	3.08	0	0	87.5	12.5	0	0	82.72	17.28	0	0	92.42	7.58	0	0	92.82	7.18
NW_020868728.1-67483-15	100	0	0	0	85.58	0	14.42	0	100	0	0	0	87.37	0	12.63	0	100	0	0	0	92.96	0	5.63	1.41	100	0	0	0	97.1	0	2.9	0
NW_020868728.1-128607-14	0	0	0	100	0	0	0	100	0	0	0	100	0	3.57	0	96.43	0	0	0	100	0	1.56	0	98.44	0	0	0	100	0	0	0	100
NW_020868728.1-253762-12	0	100	0	0	0.59	98.82	0	0.59	0	100	0	0	0	100	0	0	0	95	0	5	0	92.76	0	7.24	0	97.28	0	2.72	0	96.26	0	3.74
NW_020868729.1-90151-14	0	100	0	0	0	87.5	0	12.5	0	100	0	0	0	98.75	0	1.25	0	100	0	0	0	97.48	0	2.52	0	100	0	0	0	98.31	0	1.69
NW_020868730.1-199914-26	100	0	0	0	100	0	0	0	100	0	0	0	100	0	0	0	100	0	0	0	100	0	0	0	98.56	0	1.44	0	95.04	0	4.96	0
NW_020868730.1-243747-23	0	0	100	0	0	0	83.78	16.22	0	0	100	0	0	0	88.42	11.58	0	0	100	0	0	0	95.31	4.69	0	0	100	0	0.31	0	93.48	6.21
NW_020868732.1-12782-2	0	90	0	10	0	93.63	0	6.37	0	90	0	10	0	91.22	0	8.78	0	85	0	15	0	78.72	0	21.28	0	87.5	0	12.5	0	83.6	0	16.4
NW_020868732.1-16262-14	50	0	50	0	55.03	0	44.97	0	50	0	50	0	57.45	0	42.55	0	42.86	0	57.14	0	56.74	0.14	42.55	0.57	43.86	0	56.14	0	57.58	0	42.42	0
NW_020868733.1-362703-26	0	100	0	0	16.28	83.72	0	0	0	100	0	0	12.84	87.16	0	0	5	95	0	0	5.13	94.87	0	0	3.05	96.95	0	0	13.12	86.88	0	0
NW_020868733.1-428558-15	0	0	0	100	0	0	0	100	0	0	0	100	0	0	0	100	0	0	0	100	0	2.23	0	97.77	0	0	0	100	0	1.37	0	98.63
NW_020868733.1-640351-12	0	100	0	0	0	100	0	0	0	100	0	0	0	100	0	0	0	87.5	12.5	0	0	93.51	5.19	1.3	0	92.54	7.46	0	0	93.68	6.32	0
NW_020868733.1-689833-7	0	0	12.5	87.5	0	0	0	100	0	0	12.5	87.5	0	0	6.41	93.59	0	0	5.56	94.44	0	0	6.55	93.45	0	0	7.75	92.25	0	0	3.57	96.43
NW_020868733.1-853945-8	0	100	0	0	0	92.89	0	7.11	0	100	0	0	0	89.87	0	10.13	0	100	0	0	0	97.24	0	2.76	0	100	0	0	0	97.66	0	2.34
NW_020868734.1-48874-15	0	83.33	16.67	0	0	92.19	7.81	0	0	83.33	16.67	0	0	92.68	7.32	0	0	93.75	6.25	0	0	94.33	5.67	0	0	92.75	7.25	0	0	92.86	7.14	0
NW_020868734.1-290870-3	0	0	0	100	0	4.36	0	95.64	0	0	0	100	0	5.88	0	94.12	0	0	0	100	0	9	0	91	0	0	0	100	0	8.03	0	91.97
NW_020868735.1-55011-16	0	100	0	0	0	100	0	0	0	100	0	0	0	100	0	0	0	100	0	0	0	96.3	0	3.7	0	100	0	0	0	95.54	0	4.46
NW_020868735.1-94595-23	0	100	0	0	0	97.38	0	2.62	0	100	0	0	0	92.57	0	7.43	0	95.45	0	4.55	0	96.67	0	3.33	0	97.28	0	2.72	0	97.44	0	2.56
NW_020868735.1-220839-13	0	0	100	0	0	0	100	0	0	0	100	0	0	0	100	0	0	0	100	0	4.04	0	95.96	0	0	0	100	0	3.14	0	96.86	0
NW_020868735.1-246686-15	0	0	100	0	0	0	74.59	25.41	0	0	100	0	4.76	0	61.9	33.33	0	0	100	0	0	0	87.13	12.87	0	0	96	4	0	0	82.75	17.25
NW_020868735.1-260961-26	0	0	100	0	3.05	0	96.95	0	0	0	100	0	6.57	0	93.43	0	5.56	0	94.44	0	1.88	0	98.12	0	4.73	0	95.27	0	5.56	0	94.44	0
NW_020868735.1-275266-12	0	0	50	50	0	0	70.76	29.24	0	0	50	50	0	0	53.33	46.67	0	0	38.89	61.11	0	0	61.61	38.39	0	0	41.03	58.97	0	0.3	54.73	44.97
NW_020868735.1-278290-14	0	0	0	100	0	0	0	100	0	0	0	100	0	0	0	100	4.17	0	0	95.83	5.99	0	0	94.01	3.81	0	0	96.19	1.05	0	0	98.95
NW_020868736.1-84687-27	0	10	0	90	0	0	0.34	99.66	0	10	0	90	0	0	0	100	0	16.67	0	83.33	0	0	0	100	0	11.76	0	88.24	0	0.22	0	99.78
NW_020868737.1-249571-12	0	0	0	100	0	3.37	0	96.63	0	0	0	100	0	7.95	0	92.05	0	0	0	100	0	4.94	0	95.06	0	1.56	0	98.44	0	6.5	0	93.5
NW_020868737.1-331540-5	0	0	0	100	0	4.62	0	95.38	0	0	0	100	0	6.74	0	93.26	0	10	0	90	0	9.91	0	90.09	0	6.33	0	93.67	0	9.46	0	90.54
NW_020868737.1-419597-24	0	0	0	100	1.78	0	0	98.22	0	0	0	100	5.21	0	0	94.79	5	0	0	95	4.72	0	0	95.28	3.37	0	0	96.63	5.83	0	0	94.17
NW_020868737.1-648991-15	75	25	0	0	87.6	12.4	0	0	75	25	0	0	80.26	19.74	0	0	83.33	16.67	0	0	86.27	13.73	0	0	79.61	20.39	0	0	81.19	18.81	0	0
NW_020868737.1-680329-16	0	0	33.33	66.67	0	0	48.37	51.63	0	0	33.33	66.67	0	0	37.27	62.73	0	0	25	75	0	0	44	56	0	0	26.87	73.13	0	0.3	40.9	58.81
NW_020868737.1-793964-14	0	0	100	0	10.25	0	89.75	0	0	0	100	0	15.44	0	84.56	0	0	0	100	0	6.87	0	93.13	0	0.7	0	99.3	0	4.93	0	95.07	0
NW_020868737.1-813591-3	75	25	0	0	64.06	35.94	0	0	75	25	0	0	62.96	37.04	0	0	66.67	33.33	0	0	70.44	29.56	0	0	73.68	26.32	0	0	56.76	43.24	0	0
NW_020868737.1-973757-14	0	100	0	0	0	100	0	0	0	100	0	0	0	100	0	0	0	100	0	0	0	100	0	0	1.81	98.19	0	0	0	100	0	0
NW_020868737.1-983827-8	0	0	0	100	0	0	16.55	83.45	0	0	0	100	0	0	8.49	91.51	0	0	0	100	0	0	4.29	95.71	0	0	0	100	0	0	3.97	96.03
NW_020868737.1-1141828-21	0	83.33	16.67	0	0	92.96	7.04	0	0	83.33	16.67	0	0	98.05	1.95	0	0	87.5	12.5	0	0	97.37	2.63	0	0	88.1	11.9	0	0	98.43	1.57	0
NW_020868739.1-181667-22	0	0	91.67	8.33	0	0	85.88	14.12	0	0	91.67	8.33	0	0	92.05	7.95	0	0	95	5	0	0	94.67	5.33	0	0	94.38	5.62	0	0	97.03	2.97
NW_020868740.1-114753-1	0	0	0	100	0	0	13.33	86.67	0	0	0	100	0	0	16.33	83.67	0	0	0	100	0	0	6.82	93.18	0	0	0	100	0	0	9.89	90.11
NW_020868741.1-24534-14	0	25	0	75	0	17.14	0	82.86	0	25	0	75	0	18.78	0	81.22	0	12.5	0	87.5	0	9.57	0	90.43	0	14.29	0	85.71	0	11.83	0	88.17
NW_020868741.1-324943-13	0	87.5	0	12.5	0	100	0	0	0	87.5	0	12.5	0	100	0	0	0	92.86	0	7.14	0	100	0	0	0	90	0	10	0	100	0	0
NW_020868741.1-343580-24	0	8.33	0	91.67	0	11.11	0	88.89	0	8.33	0	91.67	0	8.6	0	91.4	0	4.55	0	95.45	0	2.19	0	97.81	0	5	0	95	0	12.8	0	87.2
NW_020868741.1-348494-25	0	70	30	0	0	65.04	34.96	0	0	70	30	0	0	68.12	31.87	0	0	80	20	0	0	80.34	19.66	0	0	76.67	23.33	0	0	82.12	17.88	0
NW_020868742.1-95819-25	0	100	0	0	2.59	97.41	0	0	0	100	0	0	0	100	0	0	0	100	0	0	5.77	94.23	0	0	0	100	0	0	8.99	91.01	0	0
NW_020868742.1-142433-25	0	100	0	0	0	93.33	0	6.67	0	100	0	0	0	93.12	0	6.88	0	100	0	0	0	87.2	0.4	12.4	0	100	0	0	0	95.24	0	4.76
NW_020868744.1-142641-14	0	0	0	100	0	0	0	100	0	0	0	100	0	0	0	100	12.5	0	0	87.5	0	0	0	100	6.58	0	0	93.42	0	0	0	100
NW_020868744.1-168715-8	0	0	100	0	1.35	0	98.65	0	0	0	100	0	2.57	0	97.43	0	0	0	100	0	2	0	97.8	0.2	0	0	100	0	1.22	0	98.78	0
NW_020868744.1-224375-15	0	100	0	0	0	100	0	0	0	100	0	0	0	100	0	0	0	95.45	0	4.55	0	97.94	0	2.06	0	97.25	0	2.75	0	100	0	0
NW_020868745.1-201159-23	0	0	100	0	0	3.45	96.55	0	0	0	100	0	0	8.85	91.15	0	0	33.33	66.67	0	0	22.51	77.49	0	0	18.87	81.13	0	0	15.36	84.64	0
NW_020868746.1-71090-24	0	80	20	0	0	87.88	12.12	0	0	80	20	0	0	89.92	10.08	0	0	90.91	9.09	0	0	98.17	1.83	0	0	89.13	10.87	0	0	89.09	10.91	0
NW_020868746.1-349953-23	10	0	90	0	0	0	100	0	10	0	90	0	0	0	100	0	5.56	0	94.44	0	0	0	100	0	8.02	0	91.98	0	0	0	100	0
NW_020868746.1-372043-7	0	0	0	100	0	0.25	0	99.75	0	0	0	100	0	0	0	100	0	0	0	100	0	0	0	100	1.47	0	0	98.53	1.29	0	0	98.71
NW_020868747.1-24934-4	50	0	50	0	10.49	0	89.14	0.37	50	0	50	0	13.74	0	86.26	0	8.33	0	91.67	0	5.95	0	94.05	0	11.11	0	88.89	0	12.95	0	87.05	0
NW_020868747.1-103237-23	0	0	0	100	0	0	0	100	0	0	0	100	0	0	0	100	0	0	0	100	0	1.29	0	98.71	0	0	0	100	0	3.37	0	96.63
NW_020868748.1-24784-2	0	0	75	25	0	0	100	0	0	0	75	25	0	0	100	0	0	0	87.5	12.5	0	0	100	0	0	0	83.17	16.83	0	0	100	0
NW_020868748.1-379132-7	0	100	0	0	0	100	0	0	0	100	0	0	0	100	0	0	0	95.45	4.55	0	0	93.38	6.62	0	0	96	4	0	0	93.39	6.61	0
NW_020868748.1-381263-27	0	10	0	90	0	0	0	100	0	10	0	90	0	4.48	0	95.52	0	5	0	95	0	1.89	0	98.11	0	5.95	0	94.05	0	0	0	100
NW_020868748.1-456202-15	0	100	0	0	0	100	0	0	0	100	0	0	0	100	0	0	0	100	0	0	0	100	0	0	0	99.39	0	0.61	0	100	0	0
NW_020868749.1-94511-14	0	100	0	0	0	100	0	0	0	100	0	0	0	100	0	0	0	92.86	0	7.14	0	87.78	0	12.22	0	93.85	0	6.15	0	94.44	0	5.56
NW_020868749.1-94695-12	0	0	0	100	0	0	0	100	0	0	0	100	0	0	0	100	0	0	0	100	0	3.7	0	96.3	0	0	0	100	0	3.09	0	96.91
NW_020868751.1-120027-22	0	75	0	25	0	84.38	0	15.62	0	75	0	25	0	68.12	0	31.88	0	61.11	0	38.89	0	54.22	0	45.78	0	65.07	0	34.93	0	66	0	34
NW_020868751.1-598426-5	0	0	0	100	0	0	11.65	88.35	0	0	0	100	0	0	8.11	91.89	0	0	0	100	0	0	14.57	85.43	0	0	0	100	0	0	8.02	91.98
NW_020868752.1-92285-15	0	0	0	100	0	31.54	0	68.46	0	0	0	100	0	23.05	0	76.95	0	0	0	100	0	13.93	0	86.07	0	0	0	100	0.25	16.63	0	83.13
NW_020868752.1-346427-2	0	0	100	0	21.46	0.4	78.14	0	0	0	100	0	22.76	0	77.24	0	0	0	100	0	6.43	0	93.57	0	0	0	100	0	9.3	0	90.7	0
NW_020868752.1-484173-24	0	100	0	0	15.97	84.03	0	0	0	100	0	0	22.22	77.78	0	0	0	100	0	0	8.94	91.06	0	0	0	100	0	0	6.37	93.63	0	0
NW_020868752.1-861053-25	0	100	0	0	0	100	0	0	0	100	0	0	0	100	0	0	0	100	0	0	0	100	0	0	0	100	0	0	0	98.99	0	1.01
NW_020868753.1-185891-5	0	0	100	0	0	0	100	0	0	0	100	0	14.63	0	85.37	0	13.64	0	86.36	0	8.26	0	91.74	0	9.89	0	90.11	0	0	0	100	0
NW_020868754.1-111877-4	100	0	0	0	86.76	0	0	13.24	100	0	0	0	93.36	0	0	6.64	100	0	0	0	94.86	0	0	5.14	100	0	0	0	99.28	0	0	0.72
NW_020868755.1-109614-21	0	100	0	0	0	92.39	0	7.61	0	100	0	0	0	93.63	0	6.37	0	100	0	0	0	94.01	0	5.99	0	100	0	0	0	98.96	0	1.04
NW_020868757.1-126595-12	0	100	0	0	0	91.94	0	8.06	0	100	0	0	0	91.67	0	8.33	0	100	0	0	0	93.75	0	6.25	0	100	0	0	0	95.45	0	4.55
NW_020868757.1-220922-26	0	0	0	100	2.27	0	0	97.73	0	0	0	100	9.8	0	0	90.2	0	0	0	100	6.15	0	0	93.85	2.05	0	0	97.95	8.42	0	0.18	91.39
NW_020868758.1-83082-5	0	100	0	0	3.52	96.48	0	0	0	100	0	0	3.02	96.98	0	0	0	100	0	0	2.14	97.86	0	0	0.5	99.5	0	0	4.65	95.35	0	0
NW_020868758.1-100577-25	0	100	0	0	0	100	0	0	0	100	0	0	0	100	0	0	4.55	95.45	0	0	6.3	93.7	0	0	4	96	0	0	16.28	83.72	0	0
NW_020868758.1-123284-7	0	16.67	0	83.33	0	16.93	0	83.07	0	16.67	0	83.33	0	13.84	0	86.16	0	13.64	0	86.36	0	11.66	0	88.34	0	14	0	86	0	19.07	0	80.93
NW_020868760.1-71376-1	0	0	100	0	17.14	0	82.86	0	0	0	100	0	6.01	0	93.99	0	0	0	100	0	3.25	0.81	95.93	0	2.03	0	97.97	0	14.2	0	85.8	0
NW_020868760.1-123001-12	0	100	0	0	0	100	0	0	0	100	0	0	0	100	0	0	12.5	87.5	0	0	10	90	0	0	7.25	92.75	0	0	6.31	93.69	0	0
NW_020868760.1-307332-14	0	83.33	0	16.67	0	80.68	0	19.32	0	83.33	0	16.67	0	79.84	0	20.16	0	87.5	0	12.5	0	86.53	0	13.47	0	84.33	0	15.67	0	80.79	0	19.21
NW_020868760.1-325716-2	8.33	0	91.67	0	17.07	0.19	82.74	0	8.33	0	91.67	0	6.34	0	93.66	0	4.17	0	95.83	0	9.59	0	89.86	0.55	6.37	0	93.63	0	11.35	0	88.65	0
NW_020868760.1-351896-22	0	100	0	0	0	100	0	0	0	100	0	0	0	100	0	0	0	100	0	0	0	98.7	0	1.3	0	100	0	0	0	100	0	0
NW_020868760.1-612706-27	0	100	0	0	0	100	0	0	0	100	0	0	0	100	0	0	0	100	0	0	0	100	0	0	0	100	0	0	0	99.42	0	0.58
NW_020868760.1-621892-1	0	100	0	0	0	100	0	0	0	100	0	0	0	99.3	0	0.7	0	100	0	0	0.32	99.68	0	0	0	98.15	0	1.85	0	97.43	0	2.57
NW_020868760.1-797504-12	100	0	0	0	92.69	0	7.31	0	100	0	0	0	76.6	0	23.4	0	100	0	0	0	91.39	0	8.61	0	99.04	0	0.96	0	84.19	0	15.5	0.3
NW_020868760.1-849197-6	0	0	0	100	0	2.86	0	97.14	0	0	0	100	0	8.96	0	91.04	0	0	0	100	0	0.88	0	99.12	0	0	0	100	0	1.49	0	98.51
NW_020868760.1-887483-21	0	100	0	0	1.18	98.82	0	0	0	100	0	0	0	100	0	0	5.56	94.44	0	0	4.12	95.88	0	0	3.38	96.62	0	0	4.62	95.38	0	0
NW_020868761.1-30306-23	0	100	0	0	0	100	0	0	0	100	0	0	0	100	0	0	4.17	95.83	0	0	1.55	98.45	0	0	2.38	97.62	0	0	1.22	98.78	0	0
NW_020868761.1-197709-4	100	0	0	0	93.77	0	6.23	0	100	0	0	0	98.06	0	1.94	0	100	0	0	0	93.48	0	6.52	0	100	0	0	0	98.94	0.35	0.7	0
NW_020868762.1-98635-15	100	0	0	0	100	0	0	0	100	0	0	0	100	0	0	0	91.67	0	8.33	0	99.11	0.89	0	0	91.3	0	8.7	0	100	0	0	0
NW_020868762.1-156892-16	0	90	0	10	0	74.93	0	25.07	0	90	0	10	0	68.48	0	31.52	0	88.89	0	11.11	0	86.82	0	13.18	0	90.12	0	9.88	0	79.79	0	20.21
NW_020868762.1-317782-26	90	0	10	0	95.21	0	4.79	0	90	0	10	0	91.96	0	8.04	0	95	0	5	0	96.96	0	2.81	0.23	93.98	0	6.02	0	93.25	0.36	6.39	0
NW_020868763.1-17581-5	100	0	0	0	93.22	0	6.78	0	100	0	0	0	94.89	0	5.11	0	100	0	0	0	93.04	0	6.96	0	97.17	0	2.83	0	100	0	0	0
NW_020868763.1-56295-26	0	10	90	0	0	0	100	0	0	10	90	0	0	0	100	0	0	4.55	95.45	0	0	0	100	0	0	6.47	93.53	0	0	0	99.78	0.22
NW_020868763.1-71409-23	0	100	0	0	0	100	0	0	0	100	0	0	0	100	0	0	0	95.83	0	4.17	0	92.64	0	7.36	0	97.62	0	2.38	0	96.59	0	3.41
NW_020868763.1-92104-6	0	0	100	0	0	0	100	0	0	0	100	0	0	0	100	0	11.11	0	88.89	0	15.9	0	84.1	0	8.23	0	91.77	0	4.21	0	95.79	0
NW_020868763.1-203252-23	0	100	0	0	0	100	0	0	0	100	0	0	0	100	0	0	0	93.75	6.25	0	0	100	0	0	0	93.44	6.56	0	0	100	0	0
NW_020868763.1-228193-26	0	100	0	0	0	77.3	0	22.7	0	100	0	0	0	86.13	0	13.87	0	100	0	0	0	93.85	0	6.15	0	100	0	0	0	91.39	0	8.61
NW_020868763.1-284293-27	0	100	0	0	1.08	98.92	0	0	0	100	0	0	8.87	91.13	0	0	0	100	0	0	3.88	96.12	0	0	0	100	0	0	1.18	98.82	0	0
NW_020868764.1-35070-15	0	0	0	100	0	0	0	100	0	0	0	100	0	0	0	100	0	0	0	100	2.19	0	0	97.81	0	0	0	100	2.19	0	0	97.81
NW_020868764.1-211742-5	100	0	0	0	97.69	0	2.31	0	100	0	0	0	96.08	0	3.92	0	90	0	10	0	93.07	0	6.93	0	93.24	0	6.76	0	95.45	0	4.55	0
NW_020868764.1-455741-7	0	0	100	0	0.93	0	99.07	0	0	0	100	0	0	0	100	0	0	0	100	0	3.28	0	96.17	0.55	0	0	100	0	6.67	0	93.04	0.29
NW_020868765.1-147226-23	0	0	0	100	12.1	0	0	87.9	0	0	0	100	4.29	0	0	95.71	0	0	0	100	11.54	0	0	88.46	0	0	0	100	11.44	0	0	88.56
NW_020868766.1-201690-1	0	100	0	0	2.22	97.78	0	0	0	100	0	0	0	100	0	0	5.56	94.44	0	0	0	100	0	0	3.52	96.48	0	0	0	100	0	0
NW_020868766.1-227599-2	90	0	10	0	83.55	0	16.45	0	90	0	10	0	84.36	0	15.64	0	94.44	0	5.56	0	91.94	0	8.06	0	91.77	0	8.23	0	91.03	0	8.97	0
NW_020868766.1-284947-6	0	0	87.5	12.5	0	0	100	0	0	0	87.5	12.5	0	0	100	0	0	0	88.89	11.11	0	0	99.83	0.17	0	0	90.51	9.49	0.23	0	99.77	0
NW_020868766.1-289469-3	0	100	0	0	12	88	0	0	0	100	0	0	6.32	93.68	0	0	14.29	85.71	0	0	15.53	84.47	0	0	8.2	91.8	0	0	7.52	91.73	0	0.75
NW_020868767.1-18461-26	0	100	0	0	3.23	96.77	0	0	0	100	0	0	10.12	89.88	0	0	0	100	0	0	9.21	90.79	0	0	0	100	0	0	9.77	90.23	0	0
NW_020868767.1-158247-6	0	100	0	0	0	100	0	0	0	100	0	0	0	100	0	0	0	95.45	0	4.55	0	94.85	0	5.15	0	96.74	0	3.26	0	95.81	0	4.19
NW_020868767.1-164185-8	0	100	0	0	0	86.17	0	13.83	0	100	0	0	0	97.1	0	2.9	0	100	0	0	0	94.27	0	5.73	0	100	0	0	0	94.86	0	5.14
NW_020868767.1-329173-3	100	0	0	0	100	0	0	0	100	0	0	0	99.14	0	0.86	0	100	0	0	0	99.29	0	0.71	0	100	0	0	0	97.47	0.42	2.11	0
NW_020868767.1-378919-8	100	0	0	0	92.75	7.25	0	0	100	0	0	0	94.7	5.3	0	0	68.18	31.82	0	0	58.81	41.19	0	0	77.47	22.53	0	0	71.01	28.86	0	0.13
NW_020868767.1-516528-14	0	100	0	0	29.51	70.49	0	0	0	100	0	0	26.29	72.77	0	0.94	7.14	92.86	0	0	21.57	78.43	0	0	4.46	95.54	0	0	22.75	77.25	0	0
NW_020868767.1-621021-23	0	0	100	0	0	0	100	0	0	0	100	0	0	0	100	0	0	0	100	0	7	0	92	1	0	0	100	0	3.2	0	96.8	0
NW_020868768.1-93622-8	10	0	0	90	1.18	0	0	98.82	10	0	0	90	16.55	0	0	83.45	13.64	0	0	86.36	5.46	0.55	0	93.99	10.53	0	0	89.47	5.79	0	0	94.21
NW_020868768.1-117807-1	0	0	0	100	0	15.07	0	84.93	0	0	0	100	0	15	0	85	0	0	0	100	0	7.38	0	92.62	0	0	0	100	0	2.96	0	97.04
NW_020868768.1-128875-24	0	0	0	100	0	0	0	100	0	0	0	100	0	4.39	0.88	94.74	0	4.17	0	95.83	0	1.26	0	98.74	0	2.45	0	97.55	0	1.85	0	98.15
NW_020868769.1-20446-2	0	100	0	0	0	100	0	0	0	100	0	0	0	100	0	0	0	100	0	0	0	92.2	0	7.8	0	100	0	0	0	98.41	0	1.59
NW_020868772.1-34497-6	10	0	90	0	12.9	0	87.1	0	10	0	90	0	3.7	0	96.3	0	5.56	0	94.44	0	7.87	0	92.13	0	6.71	0	93.29	0	9.3	0	90.7	0
NW_020868772.1-44871-16	0	0	100	0	1.39	0	98.61	0	0	0	100	0	3.49	0	96.51	0	0	0	100	0	3.1	0	96.9	0	0	0	100	0	7.05	0	92.95	0
NW_020868772.1-114843-1	0	16.67	0	83.33	0	29.02	0	70.98	0	16.67	0	83.33	0	21.64	0	78.36	0	33.33	0	66.67	0	33.33	0	66.67	0	28.17	0	71.83	0	34.33	0	65.67
NW_020868772.1-176930-3	0	87.5	0	12.5	0	75	0	25	0	87.5	0	12.5	0	76.84	0	23.16	0	94.44	0	5.56	0	79.46	0	20.54	0	91.1	0	8.9	0	88.57	0	11.43
NW_020868772.1-185529-2	0	100	0	0	0	100	0	0	0	100	0	0	0	100	0	0	0	95	0	5	0	90.59	0	9.41	0	97.02	0	2.98	0	98.29	0	1.71
NW_020868772.1-265942-22	0	0	0	100	6.9	0	0	93.1	0	0	0	100	4.29	0	0	95.71	0	0	0	100	1.37	0.68	0	97.95	0	0	0	100	0	0	0	100
NW_020868772.1-349376-25	0	100	0	0	0	94.23	0	5.77	0	100	0	0	0.37	95.2	0	4.43	0	100	0	0	0	98.61	0	1.39	0	100	0	0	0	97.91	0	2.09
NW_020868772.1-397896-27	100	0	0	0	92.8	0	0	7.2	100	0	0	0	89.8	0	0	10.2	100	0	0	0	87.89	0.53	0	11.58	100	0	0	0	97.11	1.16	0	1.73
NW_020868772.1-398088-4	0	100	0	0	0	100	0	0	0	100	0	0	0	100	0	0	0	92.86	0	7.14	0	100	0	0	0	93.55	0	6.45	0	100	0	0
NW_020868772.1-498137-25	0	100	0	0	0	86.21	0	13.79	0	100	0	0	0	86.47	0	13.53	0	100	0	0	0	96.49	0	3.51	0	100	0	0	0	98.59	0	1.41
NW_020868774.1-12917-23	0	0	0	100	0	0	0	100	0	0	0	100	0	0	0	100	0	0	5.56	94.44	0	0	1.94	98.06	0	0	3.38	96.62	0	0	3.7	96.3
NW_020868774.1-145720-7	83.33	0	16.67	0	61.63	0	38.37	0	83.33	0	16.67	0	68.21	0	31.79	0	91.67	0	8.33	0	79.69	0	20.31	0	89.58	0	10.42	0	77.95	0	22.05	0
NW_020868774.1-148223-26	0	100	0	0	0	100	0	0	0	100	0	0	0	100	0	0	0	95	0	5	0	95.37	0	4.63	0	96.99	0	3.01	0	100	0	0
NW_020868774.1-446280-23	0	100	0	0	0	100	0	0	0	100	0	0	0	100	0	0	0	100	0	0	10.51	89.49	0	0	0	100	0	0	3.43	96.57	0	0
NW_020868775.1-42797-23	0	0	100	0	0	0	100	0	0	0	100	0	0	0	100	0	0	0	93.75	6.25	0	0	100	0	0	0	95.77	4.23	0.27	0	99.73	0
NW_020868776.1-195272-16	100	0	0	0	100	0	0	0	100	0	0	0	99.83	0	0	0.17	94.44	0	0	5.56	97.07	0.33	0	2.61	96.62	0	0	3.38	97.32	0.22	0	2.46
NW_020868776.1-200110-5	100	0	0	0	93.55	6.45	0	0	100	0	0	0	91.34	8.66	0	0	100	0	0	0	92.48	7.52	0	0	97.79	2.21	0	0	84.66	15.34	0	0
NW_020868778.1-68767-2	0	16.67	0	83.33	0	24.32	0	75.68	0	16.67	0	83.33	0	25.57	0	74.43	0	6.25	0	93.75	0	8.26	0	91.74	0	7.58	0	92.42	0	8.07	0	91.93
NW_020868778.1-87753-3	100	0	0	0	100	0	0	0	100	0	0	0	100	0	0	0	100	0	0	0	94.25	0	5.75	0	100	0	0	0	96.3	0	3.7	0
NW_020868778.1-132860-25	0	90	0	10	0	77.32	0	22.68	0	90	0	10	0	82.12	0	17.88	0	95.45	0	4.55	0	90	0.43	9.57	0	94.57	0	5.43	0	85.71	0	14.29
NW_020868778.1-289014-25	70	0	0	30	79	0	0	21	70	0	0	30	89	0	0	11	75	0	0	25	80.71	0	0	19.29	75.29	0	0	24.71	75	0	0.64	24.36
NW_020868779.1-99905-15	100	0	0	0	100	0	0	0	100	0	0	0	100	0	0	0	83.33	0	16.67	0	96.51	0	3.49	0	90.38	0	9.62	0	92.25	0	7.75	0
NW_020868780.1-259416-26	100	0	0	0	94.85	0	5.15	0	100	0	0	0	85.44	0	14.56	0	100	0	0	0	94.44	0	5.56	0	100	0	0	0	92.16	0	7.84	0
NW_020868782.1-73929-24	100	0	0	0	89.64	0	0	10.36	100	0	0	0	94.85	0	0	5.15	100	0	0	0	94.67	0	0	5.33	100	0	0	0	97.1	0	0	2.9
NW_020868782.1-123257-2	12.5	87.5	0	0	7.02	92.98	0	0	12.5	87.5	0	0	0	100	0	0	5.56	94.44	0	0	1.54	98.46	0	0	6.49	93.51	0	0	9.8	90.2	0	0
NW_020868782.1-209744-13	0	100	0	0	0	92.22	7.78	0	0	100	0	0	0	97.46	2.54	0	0	100	0	0	0.65	94.12	5.23	0	0	98.55	1.45	0	0	100	0	0
NW_020868782.1-265943-5	100	0	0	0	100	0	0	0	100	0	0	0	100	0	0	0	90.91	0	9.09	0	92.31	0	7.69	0	93.62	0	6.38	0	94.57	0	5.43	0
NW_020868782.1-295307-16	0	0	0	100	1.71	47.86	0	50.43	0	0	0	100	0	38.46	0	61.54	0	35.71	0	64.29	0	44.26	0	55.74	0	29.25	0	70.75	0	37.7	0	62.3
NW_020868782.1-362568-14	0	75	0	25	0	57.38	0	42.62	0	75	0	25	0	63.37	0	36.63	0	87.5	0	12.5	0	88.85	0	11.15	0	78.17	0	21.83	0	82.7	0	17.3
NW_020868782.1-394647-8	0	10	0	90	0	1.69	0	98.31	0	10	0	90	0	1.17	0	98.83	0	4.55	0	95.45	0	0	0	100	0	9.24	0	90.76	0	3.57	0	96.43
NW_020868782.1-890361-15	100	0	0	0	100	0	0	0	100	0	0	0	100	0	0	0	100	0	0	0	99.74	0.26	0	0	98.37	0	0	1.63	100	0	0	0
NW_020868782.1-1104609-6	100	0	0	0	100	0	0	0	100	0	0	0	100	0	0	0	83.33	0	16.67	0	90	0	9.44	0.56	85.23	0	14.77	0	93.75	0	6.25	0
NW_020868782.1-1243361-5	100	0	0	0	100	0	0	0	100	0	0	0	100	0	0	0	95.83	0	4.17	0	96.62	0	3.38	0	97.55	0	2.45	0	97.96	0	2.04	0
NW_020868783.1-29152-6	0	87.5	0	12.5	0	82.42	0	17.58	0	87.5	0	12.5	0	82.86	0	17.14	0	94.44	0	5.56	0	88.63	0	11.37	0	92.86	0	7.14	0	85.96	0	14.04
NW_020868783.1-68303-16	0	100	0	0	1.85	98.15	0	0	0	100	0	0	0	100	0	0	0	95.45	0	4.55	0	97.93	0	2.07	0	97.37	0	2.63	0	97.28	0	2.72
NW_020868783.1-146579-3	87.5	12.5	0	0	84.88	15.12	0	0	87.5	12.5	0	0	92.19	7.81	0	0	95	5	0	0	93.61	6.39	0	0	88.89	11.11	0	0	85.43	14.57	0	0
NW_020868783.1-278599-7	100	0	0	0	74.26	0	25.74	0	100	0	0	0	84.21	0	15.79	0	100	0	0	0	77.91	0	22.09	0	100	0	0	0	82.11	0	17.89	0
NW_020868783.1-304172-16	0	100	0	0	0	80	0	20	0	100	0	0	0	87.66	0	12.34	0	100	0	0	0	95.87	0	4.13	0	100	0	0	0	91.57	0	8.43
NW_020868783.1-380714-3	0	100	0	0	0	100	0	0	0	100	0	0	0	100	0	0	0	100	0	0	4.03	95.97	0	0	0.56	99.44	0	0	1.2	98.8	0	0
NW_020868784.1-192258-2	0	100	0	0	0	91.55	0	8.45	0	100	0	0	0	92.45	0	7.55	0	100	0	0	0.59	97.63	0	1.78	0	100	0	0	0	95.44	0	4.56
NW_020868784.1-271337-22	0	100	0	0	0	100	0	0	0	100	0	0	0	99.31	0	0.69	0	95	0	5	0	96.11	0	3.89	0	97.09	0	2.91	0	94.84	1.94	3.23
NW_020868784.1-444982-27	40	0	0	60	39.27	0	0	60.73	40	0	0	60	63.16	0	0	36.84	25	0	0	75	30.53	0	0	69.47	28.74	0	0	71.26	40.65	0	0	59.35
NW_020868785.1-37344-21	100	0	0	0	95.31	0	4.69	0	100	0	0	0	97.01	0	2.99	0	100	0	0	0	95.24	0	4.76	0	98.03	0	1.97	0	92.64	0	7.36	0
NW_020868785.1-145882-1	100	0	0	0	91.13	8.87	0	0	100	0	0	0	87.67	12.33	0	0	100	0	0	0	96.43	3.57	0	0	99.06	0.94	0	0	94.26	5.74	0	0
NW_020868785.1-189571-22	0	100	0	0	0	92.68	0	7.32	0	100	0	0	0	96.49	0	3.51	0	100	0	0	0	67.54	0	32.46	0	100	0	0	0	75.16	0	24.84
NW_020868785.1-244411-26	0	0	0	100	0	0	0	100	0	0	0	100	0	0	0	100	0	4.17	0	95.83	0	7.69	0	92.31	0	2.48	0	97.52	0	3.59	0	96.41
NW_020868788.1-125708-15	0	8.33	91.67	0	0	4.35	95.65	0	0	8.33	91.67	0	0	5.97	94.03	0	0	9.09	90.91	0	0	14.94	85.06	0	0	7.98	92.02	0	0	9.64	90.36	0
NW_020868788.1-142255-7	0	87.5	0	12.5	0	85.51	0	14.49	0	87.5	0	12.5	0	79.22	0	20.78	0	90	0	10	0	86.86	0	13.14	0	88.61	0	11.39	0	88.67	0	11.33
NW_020868790.1-112402-3	0	83.33	0	16.67	0	92.86	0	7.14	0	83.33	0	16.67	0	91.49	0	8.51	0	94.44	0	5.56	0	98.96	0	1.04	0	91.33	0	8.67	0	95.56	0	4.44
NW_020868790.1-215174-5	0	0	0	100	0	0	0	100	0	0	0	100	0	0	0	100	0	7.14	0	92.86	0	3.9	0	96.1	0	4.39	0	95.61	0	3.67	0	96.33
NW_020868790.1-231785-22	0	0	100	0	0	0	100	0	0	0	100	0	0	0	100	0	0	0	100	0	0	0	100	0	0	0	100	0	8.33	0	91.67	0
NW_020868790.1-329096-9	0	0	0	100	2.73	0	0	97.27	0	0	0	100	7.48	0	0	92.52	0	0	0	100	4.67	0	0	95.33	0	0	0	100	2.5	0	0	97.5
NW_020868790.1-355929-24	0	100	0	0	0	91.33	0	8.67	0	100	0	0	0	97.83	0	2.17	0	100	0	0	0.37	94.01	0	5.62	0	100	0	0	0	97.37	0	2.63
NW_020868790.1-434280-8	91.67	0	8.33	0	100	0	0	0	91.67	0	8.33	0	98.21	0	1.79	0	95.83	0	4.17	0	97.77	0	2.23	0	95.1	0	4.9	0	96.74	0	3.26	0
NW_020868790.1-532354-15	100	0	0	0	69.17	0	0	30.83	100	0	0	0	80	0	0	20	87.5	0	0	12.5	80.19	0	0	19.81	91.67	0	0	8.33	84.18	0	0	15.82
NW_020868790.1-550803-9	0	87.5	0	12.5	0	90.41	0	9.59	0	87.5	0	12.5	0	83.86	0	16.14	0	83.33	0	16.67	0	90.26	0	9.74	0	86.18	0	13.82	0	85.56	0	14.44
NW_020868790.1-566234-13	0	0	0	100	1.43	0	0	98.57	0	0	0	100	1.05	0.13	0	98.82	0	0	0	100	2.03	0	0	97.97	3.37	0	0	96.63	1.09	0.22	0	98.69
NW_020868790.1-582305-25	0	0	100	0	0	0	94.51	5.49	0	0	100	0	0	0	94.47	5.53	0	0	100	0	0	0	92	8	0	0	97.26	2.74	0	0	92.27	7.73
NW_020868790.1-649676-7	0	0	0	100	0	12.64	0	87.36	0	0	0	100	0	13.7	0	86.3	0	0	0	100	0	5	0	95	0	0	0	100	0	8.62	0	91.38
NW_020868790.1-697842-21	100	0	0	0	100	0	0	0	100	0	0	0	91.11	8.89	0	0	90	10	0	0	87.76	12.24	0	0	94.12	5.88	0	0	95.74	4.26	0	0
NW_020868790.1-809877-9	0	50	0	50	0	43.42	0	56.58	0	50	0	50	0	48.31	0	51.69	0	40.91	0	59.09	0	41.15	0	58.85	0	39.56	0	60.44	0	43.37	0	56.63
NW_020868790.1-842451-24	0	100	0	0	0	93.75	0	6.25	0	100	0	0	0	93.64	0	6.36	0	100	0	0	0	100	0	0	0	100	0	0	0	89.62	0	10.38
NW_020868790.1-993445-14	0	0	0	100	0	1.17	0	98.83	0	0	0	100	0	4.83	0	95.17	0	0	0	100	0	0.29	0	99.71	0	0	0	100	0	1.95	0	98.05
NW_020868790.1-1012720-16	0	100	0	0	0	100	0	0	0	100	0	0	0	100	0	0	0	93.75	6.25	0	0	86.84	13.16	0	0	94.26	5.74	0	0	94.47	5.53	0
NW_020868790.1-1017013-12	0	100	0	0	0	100	0	0	0	100	0	0	0	100	0	0	0	95	0	5	0	92.17	0	7.83	0	96.84	0	3.16	0	98.29	0	1.71
NW_020868790.1-1037136-26	0	100	0	0	0	100	0	0	0	100	0	0	0	100	0	0	0	100	0	0	0	91.51	0	8.49	0	100	0	0	0	96.89	0	3.11
NW_020868790.1-1137690-2	0	90	0	10	0	88.83	0	11.17	0	90	0	10	0	91.93	0	8.07	0	95	0	5	0	96.68	0	3.32	0	94.19	0	5.81	0	95.45	0	4.55
NW_020868790.1-1226288-1	0	87.5	0	12.5	0	56.57	0	43.43	0	87.5	0	12.5	0	67.38	0	32.62	0	93.75	0	6.25	0	71.48	0	28.52	0	92.65	0	7.35	0	80.93	0	19.07
NW_020868790.1-1234796-6	0	100	0	0	0	100	0	0	0	100	0	0	0	100	0	0	0	100	0	0	0	98.56	1.44	0	0	98.5	1.5	0	0	95.04	4.96	0
NW_020868790.1-1314613-21	0	0	0	100	0	3.7	0	96.3	0	0	0	100	0	0.85	0	99.15	0	0	0	100	0	0	0	100	0	0	0	100	0	1.1	0	98.9
NW_020868790.1-1423405-4	0	75	0	25	0	81.13	0	18.87	0	75	0	25	0	85.09	0	14.91	0	61.11	0	38.89	0	61.59	0	38.41	0	63.01	0	36.99	0	72.35	0	27.65
NW_020868790.1-1504182-4	0	100	0	0	0	100	0	0	0	100	0	0	0	100	0	0	0	100	0	0	0	96.94	3.06	0	0	100	0	0	0	96.77	3.23	0
NW_020868792.1-110674-24	75	0	25	0	99.63	0.37	0	0	75	0	25	0	100	0	0	0	80	0	20	0	100	0	0	0	79.07	0	20.93	0	99.74	0.26	0	0
NW_020868792.1-170666-12	0	0	0	100	10.41	0	0	89.59	0	0	0	100	7.45	0	0	92.55	0	0	0	100	9.4	0	0	90.6	0	0	0	100	9.84	0	0	90.16
NW_020868792.1-412915-24	0	25	0	75	0	22.69	0	77.31	0	25	0	75	0	29.01	0	70.99	0	30	0	70	0	31.64	0	68.36	0	29.87	0	70.13	0	31.51	0	68.49
NW_020868792.1-539723-15	0	0	0	100	0	2.35	0	97.65	0	0	0	100	0	1.16	0	98.84	0	0	0	100	0.03	0.92	0.03	99.02	0	0	0	100	0	1.45	0.03	98.52
NW_020868792.1-576328-16	62.5	0	37.5	0	83.52	0.11	16.37	0	62.5	0	37.5	0	76.98	0	23.02	0	60	0	40	0	75.84	0	24.16	0	61.31	0	38.69	0	79.88	0.09	20.04	0
NW_020868792.1-576932-16	100	0	0	0	100	0	0	0	100	0	0	0	100	0	0	0	90	0	10	0	100	0	0	0	93.51	0	6.49	0	100	0	0	0
NW_020868792.1-637843-6	0	0	0	100	0	2.66	0	97.34	0	0	0	100	0	13.26	0	86.74	0	4.55	0	95.45	0	2.15	0	97.85	0	2.72	0	97.28	0	10.07	0	89.93
NW_020868792.1-685455-23	0	0	100	0	14.55	0	85.45	0	0	0	100	0	13.13	0	86.87	0	5.56	0	94.44	0	15.49	0	84.51	0	3.25	0	96.75	0	7.85	0	92.15	0
NW_020868792.1-919982-3	0	100	0	0	0	76.54	0	23.46	0	100	0	0	0	80.17	0	19.83	0	85.71	0	14.29	0	86.27	0	13.73	0	90.57	0	9.43	0	90.18	0	9.82
NW_020868792.1-981459-3	0	0	0	100	0	0	2.84	97.16	0	0	0	100	0	0	15.53	84.47	0	0	0	100	0	0	0	100	0	0	0	100	0	0	2.38	97.62
NW_020868792.1-1076403-22	0	100	0	0	0	100	0	0	0	100	0	0	0	100	0	0	8.33	91.67	0	0	3.9	96.1	0	0	4.76	95.24	0	0	5.01	94.85	0	0.15
NW_020868792.1-1102277-22	0	0	0	100	0	6.78	0	93.22	0	0	0	100	0	13.04	0	86.96	0	0	0	100	0	2.38	0	97.62	0	0	0	100	0	12.99	0	87.01
NW_020868793.1-551189-26	0	0	0	100	0	9.24	0	90.76	0	0	0	100	0	11.26	0	88.74	0	8.33	0	91.67	0	7.77	0	92.23	0	12.79	0	87.21	0	5.34	0	94.66
NW_020868796.1-4937-25	0	100	0	0	0	100	0	0	0	100	0	0	0	100	0	0	10	90	0	0	7.09	92.91	0	0	7.65	92.35	0	0	3.93	96.07	0	0
NW_020868796.1-14535-15	100	0	0	0	100	0	0	0	100	0	0	0	100	0	0	0	100	0	0	0	100	0	0	0	97.66	0	0	2.34	97.92	0	0	2.08
NW_020868796.1-15408-5	25	75	0	0	24.01	75.99	0	0	25	75	0	0	28.03	71.97	0	0	27.78	72.22	0	0	19.94	80.06	0	0	23.97	76.03	0	0	13.34	86.66	0	0
NW_020868796.1-87923-16	0	90	0	10	0	89.71	0	10.29	0	90	0	10	0	97.14	0	2.86	0	95	0	5	0	96.27	0	3.73	0	94.44	0	5.56	0	90.51	0	9.49
NW_020868796.1-93130-4	0	0	0	100	0	0	0	100	0	0	0	100	4.17	0	0	95.83	0	0	0	100	20	0	0	80	0	0	0	100	10.45	0	0	89.55
NW_020868796.1-174446-2	16.67	0	83.33	0	0	0	100	0	16.67	0	83.33	0	0	0	100	0	18.75	0	81.25	0	0	0	100	0	18.25	0	81.75	0	0	0	100	0
NW_020868796.1-187574-9	0	100	0	0	0	100	0	0	0	100	0	0	0	100	0	0	0	100	0	0	0	93.04	0	6.96	0	100	0	0	0	98.95	0	1.05
NW_020868796.1-202107-2	0	0	66.67	33.33	0.24	0	45.75	54.01	0	0	66.67	33.33	0	0	45.93	54.07	0	0	68.75	31.25	0	0	52.48	47.52	0	0	73.48	26.52	0	0	58.05	41.95
NW_020868796.1-205590-12	0	50	0	50	0	86.41	0	13.59	0	50	0	50	0	68.7	0	31.3	0	68.75	0	31.25	0	70.53	0	29.47	0	65.38	0	34.62	0	73.77	0	26.23
NW_020868796.1-299303-7	0	0	100	0	0	0	100	0	0	0	100	0	0	0	100	0	0	0	100	0	0.73	0	99.27	0	0	0	100	0	1.96	0	98.04	0
NW_020868796.1-540133-12	100	0	0	0	100	0	0	0	100	0	0	0	100	0	0	0	94.44	0	5.56	0	93.63	0	6.37	0	96.62	0	3.38	0	99.22	0	0.78	0
NW_020868796.1-541870-25	0	100	0	0	0	100	0	0	0	100	0	0	0	100	0	0	0	95.83	0	4.17	0	93.3	0	6.7	0	94.61	0	5.39	0	89	0	11
NW_020868797.1-233540-12	0	87.5	0	12.5	0	100	0	0	0	87.5	0	12.5	0	100	0	0	0	90	0	10	0	100	0	0	0	90.26	0	9.74	0	100	0	0
NW_020868797.1-285491-3	0	87.5	12.5	0	0	87.91	12.09	0	0	87.5	12.5	0	0	82.04	17.96	0	0	88.89	11.11	0	0	85.88	14.12	0	0	84.93	15.07	0	0	79.97	20.03	0
NW_020868797.1-386338-21	90	0	0	10	91.09	0	0	8.91	90	0	0	10	90.97	0	0	9.03	90.91	0	0	9.09	88.08	0	0	11.92	90.22	0	0	9.78	90.34	0	0	9.66
NW_020868797.1-389850-23	10	0	90	0	0	0	100	0	10	0	90	0	8.79	0	91.21	0	5	0	95	0	4.57	0	95.43	0	5.75	0	94.25	0	0	0	100	0
NW_020868799.1-80890-27	0	0	0	100	0	3.1	0	96.9	0	0	0	100	0	1.96	0	98.04	0	0	0	100	0	1.93	0	98.07	0	0	0	100	0	0	0	100
NW_020868800.1-70579-27	0	16.67	0	83.33	0	19.67	0	80.33	0	16.67	0	83.33	0	22.63	0	77.37	0	12.5	0	87.5	0	17.92	0	82.08	0	16.67	0	83.33	0	15.03	0	84.97
NW_020868800.1-129518-27	0	100	0	0	0	93.77	0	6.23	0	100	0	0	0.09	96.05	0	3.86	0	100	0	0	0	94.65	0.04	5.31	0	100	0	0	0	92.9	0.07	7.04
NW_020868800.1-252639-1	0	0	100	0	12.66	0	87.34	0	0	0	100	0	9.14	0.51	89.85	0.51	6.25	0	93.75	0	11.4	0	88.6	0	3.47	0	96.53	0	7.06	0	92.94	0
NW_020868801.1-202031-9	0	0	0	100	0	0.23	0	99.77	0	0	0	100	0	0	0	100	0	5	0	95	0	8.33	0	91.67	0	2.98	0	97.02	0.18	6.38	0	93.44
NW_020868801.1-209267-15	0	100	0	0	0	100	0	0	0	100	0	0	0	99.48	0	0.52	0	100	0	0	0	99.11	0	0.89	0	100	0	0	0	90.8	0	9.2
NW_020868801.1-258390-14	0	100	0	0	6.74	93.26	0	0	0	100	0	0	6.29	93.71	0	0	5.56	94.44	0	0	7.61	92.39	0	0	8.11	91.89	0	0	10.95	89.05	0	0
NW_020868801.1-344459-27	0	100	0	0	0	100	0	0	0	100	0	0	2.27	97.73	0	0	0	100	0	0	2.06	97.94	0	0	0	100	0	0	7.41	92.59	0	0
NW_020868801.1-354957-2	0	0	0	100	0	0	0	100	0	0	0	100	0	0	0	100	0	4.55	0	95.45	0	0	0	100	0	2.75	0	97.25	0	0	0	100
NW_020868801.1-523790-9	0	0	100	0	0	0.54	95.65	3.8	0	0	100	0	0	0.5	99.5	0	0	0	100	0	0	0	100	0	1.92	0	98.08	0	2.49	0	97.51	0
NW_020868802.1-50279-27	0	100	0	0	0	100	0	0	0	100	0	0	0	100	0	0	0	100	0	0	0	90.66	0	9.34	0	100	0	0	0	95.81	0	4.19
NW_020868802.1-50857-26	0	87.5	0	12.5	0	81.72	0	18.28	0	87.5	0	12.5	0	91.94	0	8.06	0	94.44	0	5.56	0	98.13	0	1.87	0	92.57	0	7.43	0	92.31	0	7.69
NW_020868802.1-52922-1	0	0	100	0	0	0	79.45	20.55	0	0	100	0	0	0	82.86	17.14	0	0	100	0	0	0	93.04	6.96	0	0	96.74	3.26	0	0	87.61	12.39
NW_020868802.1-70273-7	0	100	0	0	0	83.78	0	16.22	0	100	0	0	0	83.02	0	16.98	0	100	0	0	0	96.26	0	3.74	0	100	0	0	0	94.64	0	5.36
NW_020868802.1-74023-21	91.67	0	8.33	0	100	0	0	0	91.67	0	8.33	0	100	0	0	0	94.44	0	5.56	0	100	0	0	0	94.25	0	5.75	0	100	0	0	0
NW_020868802.1-159041-27	0	100	0	0	12.25	87.75	0	0	0	100	0	0	6.45	93.55	0	0	0	100	0	0	14.09	85.23	0.67	0	0	100	0	0	17.67	82.33	0	0
NW_020868802.1-188187-26	0	0	20	80	0	0	0	100	0	0	20	80	0	0	0	100	0	0	22.22	77.78	0	0	0	100	0	0	18.45	81.55	0	0	0	100
NW_020868802.1-225407-4	0	30	0	70	0	17.07	0	82.93	0	30	0	70	0	30.59	0	69.41	0	22.22	0	77.78	0	20.59	0	79.41	0	21.34	0	78.66	0	29.91	0	70.09
NW_020868803.1-96-2	100	0	0	0	78.27	0	0	21.73	100	0	0	0	90.18	0	0	9.82	100	0	0	0	97.21	0	0	2.79	100	0	0	0	94.57	0	0	5.43
NW_020868803.1-234241-5	10	90	0	0	25.88	74.12	0	0	10	90	0	0	5.36	94.64	0	0	4.55	95.45	0	0	5.69	94.31	0	0	7.95	92.05	0	0	5.99	94.01	0	0
NW_020868803.1-257659-24	50	50	0	0	30.44	69.56	0	0	50	50	0	0	27.4	72.6	0	0	58.33	41.67	0	0	45.91	54.09	0	0	48.96	51.04	0	0	33.33	66.67	0	0
NW_020868803.1-296021-6	100	0	0	0	100	0	0	0	100	0	0	0	100	0	0	0	100	0	0	0	100	0	0	0	98.57	1.43	0	0	98.44	1.56	0	0
NW_020868803.1-311395-3	90	0	10	0	83.33	0	16.67	0	90	0	10	0	86.49	0	13.51	0	95.45	0	4.55	0	95.56	0	4.44	0	90.96	0	9.04	0	100	0	0	0
NW_020868803.1-558676-14	0	0	0	100	0	18.45	0	81.55	0	0	0	100	0	16	0	84	0	0	0	100	0	10.12	0	89.88	0	0	0	100	0	8.43	0	91.57
NW_020868804.1-52488-8	0	83.33	0	16.67	0	82.13	0	17.87	0	83.33	0	16.67	0	76.68	0	23.32	0	57.14	0	42.86	0	64.67	0	35.33	0	69.67	0	30.33	0	68.73	0	31.27
NW_020868804.1-89014-2	12.5	87.5	0	0	0.53	98.95	0.53	0	12.5	87.5	0	0	0	100	0	0	12.5	87.5	0	0	0	100	0	0	11.59	88.41	0	0	0	100	0	0
NW_020868804.1-91396-8	0	10	0	90	0	0	0	100	0	10	0	90	0	0	0	100	0	11.11	0	88.89	0	0	0	100	0	10.26	0	89.74	0	0	0	100
NW_020868804.1-95211-12	0	0	100	0	25.67	0	74.33	0	0	0	100	0	29.03	0	70.97	0	0	0	100	0	24.59	0	75.41	0	0	0	100	0	21.99	0	78.01	0
NW_020868804.1-140244-6	0	91.67	0	8.33	0	93.58	0	6.42	0	91.67	0	8.33	0	95.37	0	4.63	0	95.83	0	4.17	0	97.74	0	2.26	0	94.76	0	5.24	0	96.77	0	3.23
NW_020868804.1-157979-15	0	100	0	0	0	90	0	10	0	100	0	0	0	100	0	0	0	100	0	0	0	97.6	0	2.4	0	100	0	0	0	95.91	0	4.09
NW_020868804.1-203681-4	100	0	0	0	76.09	0	0	23.91	100	0	0	0	65.93	0	0	34.07	100	0	0	0	94.88	0	0.34	4.78	100	0	0	0	91.86	0	0	8.14
NW_020868804.1-239155-1	0	0	0	100	0	0	0	100	0	0	0	100	0	0	0	100	0	7.14	0	92.86	0	0	0	100	0	7.14	0	92.86	0	12.2	0	87.8
NW_020868804.1-264503-4	0	0	100	0	20.71	0	79.29	0	0	0	100	0	7.63	0	92.37	0	0	0	100	0	13.33	0	86.67	0	0.7	0	99.3	0	6.18	0	93.82	0
NW_020868804.1-276057-3	12.5	0	87.5	0	11.14	0	88.86	0	12.5	0	87.5	0	4.9	0	95.1	0	12.5	0	87.5	0	11.21	0	88.79	0	12.31	0	87.69	0	4.76	0	95.24	0
NW_020868804.1-337499-26	50	50	0	0	58.57	41.43	0	0	50	50	0	0	63.7	36.3	0	0	50	50	0	0	56.14	43.86	0	0	50	50	0	0	58.37	41.63	0	0
NW_020868804.1-402589-24	0	100	0	0	0	100	0	0	0	100	0	0	0	100	0	0	0	94.44	0	5.56	0	96.67	0	3.33	0	96.48	0	3.52	0	96.77	0	3.23
NW_020868804.1-419220-15	25	0	75	0	18.45	0	81.55	0	25	0	75	0	30.8	0	69.2	0	25	0	75	0	21.13	0.35	78.52	0	21.88	0	78.12	0	31.62	0.26	68.12	0
NW_020868804.1-545214-6	87.5	0	12.5	0	100	0	0	0	87.5	0	12.5	0	100	0	0	0	83.33	0	16.67	0	100	0	0	0	86.3	0	13.7	0	100	0	0	0
NW_020868804.1-685253-14	25	0	0	75	25.82	0	0	74.18	25	0	0	75	40.5	0	0	59.5	21.43	0	0	78.57	22.73	0	0	77.27	18.87	0	0	81.13	26.58	0	0	73.42
NW_020868804.1-744427-27	0	100	0	0	0	100	0	0	0	100	0	0	0	100	0	0	0	100	0	0	0	96.22	3.78	0	0	100	0	0	0	91.58	8.42	0
NW_020868804.1-799671-7	75	0	25	0	78.1	0	21.9	0	75	0	25	0	93.75	0	6.25	0	85.71	0	14.29	0	90.3	0	9.7	0	86.61	0	13.39	0	86.86	0	13.14	0
NW_020868805.1-6384-24	0	0	0	100	0	16.59	0	83.41	0	0	0	100	0	10.67	0	89.33	0	11.11	0	88.89	0	15.06	0	84.94	0	11.27	0	88.73	0	23.13	0	76.87
NW_020868805.1-10075-25	0	10	0	90	0	13.11	0	86.89	0	10	0	90	0	12.11	0	87.89	0	6.25	0	93.75	0	13.51	0	86.49	0	8.12	0	91.88	0	18.98	0	81.02
NW_020868805.1-30158-6	0	100	0	0	0	100	0	0	0	100	0	0	0	100	0	0	0	100	0	0	0	96.72	0	3.28	0	100	0	0	0	95.04	0	4.96
NW_020868805.1-66473-7	0	83.33	0	16.67	0	100	0	0	0	83.33	0	16.67	0	100	0	0	0	85.71	0	14.29	0	100	0	0	0	85.25	0	14.75	0	100	0	0
NW_020868805.1-91450-14	0	0	100	0	0	0	94.44	5.56	0	0	100	0	0	0	90.78	9.22	0	0	100	0	0	0	92.9	7.1	0	0	100	0	0	0	95.21	4.79
NW_020868805.1-162280-4	100	0	0	0	100	0	0	0	100	0	0	0	100	0	0	0	100	0	0	0	100	0	0	0	96.15	0	3.85	0	98.09	0	1.91	0
NW_020868805.1-202753-13	0	0	0	100	0	0	0	100	0	0	0	100	0	0	0	100	0	4.17	0	95.83	0	3.89	0	96.11	0	2.45	0	97.55	0	5.43	0	94.57
NW_020868807.1-238402-24	0	0	0	100	0	0	37.5	62.5	0	0	0	100	0	0	12	88	0	0	0	100	0	0	8.96	91.04	0	0	0	100	0	0	14.04	85.96
NW_020868807.1-423699-27	0	66.67	0	33.33	0	44.44	0	55.56	0	66.67	0	33.33	0	54.88	0	45.12	0	62.5	0	37.5	0	52.23	0	47.77	0	66.67	0	33.33	0	46.74	0	53.26
NW_020868807.1-472684-22	0	83.33	0	16.67	0	87.04	0	12.96	0	83.33	0	16.67	0	78.87	0	21.13	0	80	0	20	0	87.92	0	12.08	0	83.15	0	16.85	0	92.19	0	7.81
NW_020868807.1-701577-8	100	0	0	0	89.64	0	10.36	0	100	0	0	0	88.57	0	11.43	0	100	0	0	0	94.87	0	5.13	0	96.05	0	3.95	0	95.17	0	4.83	0
NW_020868807.1-710796-26	83.33	0	16.67	0	88.61	0	11.39	0	83.33	0	16.67	0	65.93	0	34.07	0	91.67	0	8.33	0	91.47	0	8.53	0	86.79	0	13.21	0	83.84	0	16.16	0
NW_020868810.1-193934-27	0	100	0	0	0	100	0	0	0	100	0	0	0	100	0	0	0	100	0	0	0	96.4	0	3.6	0	100	0	0	0	98.57	0	1.43
NW_020868810.1-272912-1	100	0	0	0	66.82	0.15	0	33.03	100	0	0	0	79.55	0	0	20.45	100	0	0	0	74.02	0	0	25.98	96.88	0	0	3.12	76.15	0	0.18	23.67
NW_020868810.1-448487-22	0	12.5	0	87.5	0	19.11	0	80.89	0	12.5	0	87.5	0	17.5	0	82.5	0	10	0	90	0	8.57	0	91.43	0	9.49	0	90.51	0	13.57	0	86.43
NW_020868810.1-684828-1	0	0	0	100	0	0	5.98	94.02	0	0	0	100	0	0	2.73	97.27	0	0	0	100	0	0	6.35	93.65	0	0	0	100	0	0	7.83	92.17
NW_020868810.1-755313-15	12.5	0	0	87.5	0	0	0	100	12.5	0	0	87.5	0.14	0	0	99.86	22.22	0	0	77.78	0	0	0	100	17.12	0	0	82.88	0	0	0	100
NW_020868810.1-807617-8	0	100	0	0	0	100	0	0	0	100	0	0	0.59	99.41	0	0	0	95.45	4.55	0	0	98.05	1.95	0	0	96.88	3.12	0	0	98.82	1.18	0
NW_020868810.1-1012261-1	100	0	0	0	98.72	0	1.28	0	100	0	0	0	100	0	0	0	95.45	0	4.55	0	96.25	0	3.75	0	97.37	0	2.63	0	97.96	0	2.04	0
NW_020868811.1-17266-14	0	0	100	0	0	0	100	0	0	0	100	0	0	0	100	0	0	0	100	0	0	3	97	0	0	0	100	0	0	0	100	0
NW_020868811.1-42367-5	0	75	0	25	0	100	0	0	0	75	0	25	0	100	0	0	0	85.71	0	14.29	0	100	0	0	0	82.79	0	17.21	0	100	0	0
NW_020868811.1-165174-12	0	75	0	25	0.46	81.94	0	17.59	0	75	0	25	0	83.33	0	16.67	0	92.86	0	7.14	0.52	93.78	0	5.7	0	90.38	0	9.62	0	82.16	0	17.84
NW_020868811.1-196086-13	0	100	0	0	0	27.54	0	72.46	0	100	0	0	0	84.03	0	15.97	0	100	0	0	0	80	0	20	0	100	0	0	0	69.57	0	30.43
NW_020868811.1-264717-26	0	0	100	0	12.09	1.1	86.81	0	0	0	100	0	24.69	0	75.31	0	7.14	0	92.86	0	13.04	0	86.96	0	4.9	0	95.1	0	11.48	0	88.52	0
NW_020868811.1-365616-27	0	33.33	0	66.67	0	44.89	0	55.11	0	33.33	0	66.67	0	42.93	0	57.07	0	41.67	0	58.33	0	41.78	0	58.22	0	37.5	0	62.5	0	39.12	0	60.88
NW_020868811.1-426047-9	0	100	0	0	0	100	0	0	0	100	0	0	0	100	0	0	0	92.86	7.14	0	0	95.36	4.64	0	0	95.45	4.55	0	0	97.2	2.8	0
NW_020868812.1-505873-27	0	0	0	100	0	0	8.6	91.4	0	0	0	100	0	0	1.5	98.5	0	0	0	100	0	0	0.3	99.7	0	0	0.54	99.46	0	0	3.47	96.53
NW_020868813.1-235938-23	12.5	0	87.5	0	22.83	0	77.17	0	12.5	0	87.5	0	27.27	0	72.73	0	5	0	95	0	8.54	0	91.46	0	6.1	0	93.9	0	13.13	0	86.87	0
NW_020868813.1-271524-1	0	100	0	0	0	90.99	9.01	0	0	100	0	0	0	78.57	21.43	0	0	92.86	7.14	0	0	88.37	11.63	0	0	93.65	6.35	0	0	95.49	4.51	0
NW_020868813.1-315539-14	0	90	10	0	0	99.28	0.72	0	0	90	10	0	0	94.61	5.39	0	0	95.45	4.55	0	0	94.93	5.07	0	0	94.51	5.49	0	0	94.84	5.16	0
NW_020868813.1-352885-9	0	100	0	0	0	100	0	0	0	100	0	0	0	98.11	0	1.89	0	100	0	0	0	100	0	0	0	99.34	0	0.66	0	95.24	0	4.76
NW_020868813.1-367772-2	0	16.67	0	83.33	0	27.66	0	72.34	0	16.67	0	83.33	0	14.29	0	85.71	0	10	0	90	0	26.56	0	73.44	0	11.8	0	88.2	0	23.66	0	76.34
NW_020868813.1-379424-3	0	100	0	0	0	100	0	0	0	100	0	0	0	100	0	0	0	100	0	0	6.74	93.26	0	0	0	100	0	0	8.58	91.42	0	0
NW_020868814.1-119715-5	0	12.5	0	87.5	0	14.06	0	85.94	0	12.5	0	87.5	0	16.44	0	83.56	0	27.78	0	72.22	0	28.28	0	71.72	0	20.55	0	79.45	0	19.83	0	80.17
NW_020868815.1-287829-12	100	0	0	0	100	0	0	0	100	0	0	0	98.17	1.83	0	0	100	0	0	0	100	0	0	0	97.7	2.3	0	0	100	0	0	0
NW_020868815.1-401205-4	0	0	0	100	0	0	0	100	0	0	0	100	0	0	0	100	0	6.25	0	93.75	0	9.88	0	90.12	0	4.1	0	95.9	0	5.56	0	94.44
NW_020868815.1-450151-1	0	90	0	10	0	97.52	0	2.48	0	90	0	10	0	78.63	0	21.37	0	90.91	0	9.09	0	95.93	0	4.07	0	91.76	0	8.24	0	94.44	0	5.56
NW_020868815.1-508141-22	0	0	16.67	83.33	0	0	9.2	90.8	0	0	16.67	83.33	0	0	9.46	90.54	0	0	6.25	93.75	0	0	2.79	97.21	0	0	8.06	91.94	0	0	3.11	96.89
NW_020868815.1-584998-24	0	100	0	0	0	100	0	0	0	100	0	0	0	100	0	0	0	94.44	0	5.56	0	96.41	0	3.59	0	96.62	0	3.38	0	94.64	0	5.36
NW_020868816.1-99926-24	8.33	0	91.67	0	18.37	0	81.63	0	8.33	0	91.67	0	6.77	0	93.23	0	12.5	0	87.5	0	20	0	80	0	9.52	0	90.48	0	9.84	0	90.16	0
NW_020868817.1-41491-22	0	0	0	100	0	0	0	100	0	0	0	100	0	0	0	100	0	0	0	100	0	11.54	0	88.46	0	1.9	0	98.1	0	10.66	0	89.34
NW_020868818.1-129570-1	0	100	0	0	0	100	0	0	0	100	0	0	0	100	0	0	0	91.67	0	8.33	0	99.5	0	0.5	0	93.62	0	6.38	0	100	0	0
NW_020868818.1-276565-26	0	100	0	0	0	100	0	0	0	100	0	0	0	98.72	1.28	0	0	100	0	0	0	82.5	17.5	0	0	97.69	2.31	0	0	98.72	1.28	0
NW_020868818.1-291486-6	0	100	0	0	0	76.47	0	23.53	0	100	0	0	0	81.25	0	18.75	0	87.5	0	12.5	0	86.13	0	13.87	0	91.67	0	8.33	0	85.98	0	14.02
NW_020868818.1-293040-5	83.33	0	16.67	0	88.24	0	11.76	0	83.33	0	16.67	0	75	0	25	0	90	0	10	0	90.59	0	9.41	0	89.47	0	10.53	0	90.16	0	9.84	0
NW_020868818.1-301464-14	100	0	0	0	88.76	0	11.24	0	100	0	0	0	82.05	0	17.95	0	85	0	15	0	83.76	0	16.24	0	90.74	0	9.26	0	80.12	0	19.88	0
NW_020868818.1-312039-13	0	0	0	100	0	0	0	100	0	0	0	100	0	0	0	100	0	0	0	100	0	0	0	100	0	0.56	0	99.44	0	0	0	100
NW_020868818.1-348407-8	90	10	0	0	89.87	10.13	0	0	90	10	0	0	91.06	8.94	0	0	95.45	4.55	0	0	91.12	8.88	0	0	91.85	8.15	0	0	88.89	11.11	0	0
NW_020868818.1-366095-24	0	0	0	100	0	0	0	100	0	0	0	100	0	0	0	100	0	12.5	0	87.5	0	2.63	0	97.37	0	7.35	0	92.65	0	1.64	0	98.36
NW_020868818.1-755081-5	0	0	0	100	0	4.76	0	95.24	0	0	0	100	0	9.06	0.34	90.6	0	0	0	100	0	4.58	0	95.42	0	0.55	0	99.45	0	5.96	0	94.04
NW_020868819.1-257687-2	0	50	0	50	0	40.07	0	59.93	0	50	0	50	0	47.83	0	52.17	0	75	0	25	0	48.79	0	51.21	0	64.77	0	35.23	0	51.3	0	48.7
NW_020868819.1-314954-24	0	100	0	0	0	100	0	0	0	100	0	0	0	100	0	0	5.56	94.44	0	0	3.57	96.43	0	0	3.29	96.71	0	0	3.3	96.7	0	0
NW_020868820.1-95615-22	16.67	0	0	83.33	21.95	0	0	78.05	16.67	0	0	83.33	15.22	0	0	84.78	8.33	0	0	91.67	8.83	0	0	91.17	10.48	0	0	89.52	7.73	0	0	92.27
NW_020868820.1-285620-4	0	0	0	100	0	0	0	100	0	0	0	100	0	0	0	100	0	0	0	100	0	8.29	0	91.71	0	0	0	100	0	14.72	0	85.28
NW_020868820.1-456299-14	100	0	0	0	100	0	0	0	100	0	0	0	100	0	0	0	100	0	0	0	92.31	0	7.69	0	100	0	0	0	96.15	0	3.85	0
NW_020868821.1-71563-2	91.67	0	8.33	0	100	0	0	0	91.67	0	8.33	0	96.83	0	3.17	0	91.67	0	8.33	0	94.96	0	5.04	0	91.9	0	8.1	0	95.35	0	4.65	0
NW_020868821.1-85478-25	25	0	75	0	33.33	0	66.67	0	25	0	75	0	40	0	60	0	25	0	75	0	23.23	0	76.77	0	32.61	0	67.39	0	56.33	0	43.23	0.44
NW_020868821.1-242409-21	100	0	0	0	100	0	0	0	100	0	0	0	100	0	0	0	93.75	0	6.25	0	100	0	0	0	96.15	0	3.85	0	100	0	0	0
NW_020868822.1-54941-26	0	0	8.33	91.67	0	0	0	100	0	0	8.33	91.67	0	0	0	100	0	0	5	95	0	0	0	100	0	0	6.84	93.16	0	0	0	100
NW_020868822.1-131137-7	0	100	0	0	0	90.61	0	9.39	0	100	0	0	0	86.59	0	13.41	0	88.89	0	11.11	0	80.45	0	19.55	0	91.1	0	8.9	0	83.23	0	16.77
NW_020868822.1-368016-21	0	90	0	10	0	82.88	0	17.12	0	90	0	10	0	87.3	0	12.7	0	88.89	0	11.11	0	90.83	0	9.17	0	89.63	0	10.37	0	83.02	0	16.98
NW_020868822.1-385076-27	0	90	0	10	0	97.79	0	2.21	0	90	0	10	0	77.78	0	22.22	0	90	0	10	0	87.69	0	12.31	0	90.74	0	9.26	0	87.37	0.51	12.12
NW_020868823.1-167363-13	0	100	0	0	0	95.31	4.69	0	0	100	0	0	0	96.48	3.52	0	0	95.83	4.17	0	0	98.22	1.78	0	0	96.19	3.81	0	0	97.74	2.26	0
NW_020868823.1-171986-14	0	0	12.5	87.5	0	0.59	0	99.41	0	0	12.5	87.5	0	0	0	100	0	0	12.5	87.5	0	0	0	100	0	0	13.19	86.81	0	0	0	100
NW_020868823.1-180755-5	0	100	0	0	0	100	0	0	0	100	0	0	0	100	0	0	0	100	0	0	0	100	0	0	0	96.7	0	3.3	0	96.41	0	3.59
NW_020868823.1-187914-3	0	0	100	0	20.57	0	79.43	0	0	0	100	0	18.69	0	81.31	0	0	0	100	0	9.01	0	90.99	0	0	0	100	0	13	0	87	0
NW_020868823.1-298258-16	90	0	0	10	96.43	0	0	3.57	90	0	0	10	83.33	0	0	16.67	95.45	0	0	4.55	97.89	0	0	2.11	94.02	0	0	5.98	100	0	0	0
NW_020868823.1-330165-1	0	100	0	0	0	89.17	0	10.83	0	100	0	0	0	91.74	0	8.26	0	100	0	0	0	91.9	0	8.1	0	97.22	0	2.78	0	85.76	0	14.24
NW_020868823.1-364656-3	0	40	0	60	0	71.74	0	28.26	0	40	0	60	0	61.04	0	38.96	0	61.11	0	38.89	0	59.66	0	40.34	0	51.92	0	48.08	0	56.71	0	43.29
NW_020868823.1-384037-27	0	91.67	0	8.33	0	86.75	0	13.25	0	91.67	0	8.33	0	96.24	0	3.76	0	95.83	0	4.17	0	99.12	0	0.88	0	95.24	0	4.76	0	95.24	0	4.76
NW_020868823.1-395076-8	0	100	0	0	0	100	0	0	0	100	0	0	0	100	0	0	0	95	0	5	0	95.34	0	4.66	0	97.02	0	2.98	0	100	0	0
NW_020868824.1-153153-23	0	90	0	10	0	91.67	0	8.33	0	90	0	10	0	96.3	0	3.7	0	95	0	5	0	100	0	0	0	93.89	0	6.11	0	94.92	0	5.08
NW_020868824.1-165086-3	0	16.67	0	83.33	0	0	0	100	0	16.67	0	83.33	0	0	0	100	0	7.14	0	92.86	0	9.03	0	90.97	0	9.17	0	90.83	0	5.7	0	94.3
NW_020868825.1-129644-23	0	0	100	0	0	32.87	67.13	0	0	0	100	0	0	18.18	81.82	0	0	0	100	0	0	16.28	83.72	0	0	6.14	93.86	0	0	31.62	68.38	0
NW_020868825.1-210701-26	100	0	0	0	100	0	0	0	100	0	0	0	100	0	0	0	95.83	0	4.17	0	91.14	0	8.86	0	97.62	0	2.38	0	100	0	0	0
NW_020868825.1-216011-25	0	91.67	8.33	0	0	98.33	1.67	0	0	91.67	8.33	0	0	95.8	4.2	0	0	95.45	4.55	0	0	100	0	0	0	94.5	5.5	0	0	95.76	4.24	0
NW_020868825.1-216074-21	0	0	0	100	0	5.75	0.57	93.68	0	0	0	100	0	5.73	0	94.27	0	4.55	0	95.45	0	4.53	0	95.47	0	2.75	0	97.25	0	3.97	0	96.03
NW_020868825.1-346649-21	0	0	0	100	0.53	3.19	0	96.28	0	0	0	100	0	3.71	0	96.29	0	4.55	0	95.45	0	6.19	0	93.81	0	4.4	0	95.6	0	4.39	0	95.61
NW_020868825.1-411045-1	0	87.5	0	12.5	0	77.11	0	22.89	0	87.5	0	12.5	0	77.32	0	22.68	0	83.33	0	16.67	0	88.14	0	11.86	0	86.67	0	13.33	0	86.1	0	13.9
NW_020868825.1-486504-27	100	0	0	0	93.11	6.89	0	0	100	0	0	0	95.58	4.42	0	0	93.75	6.25	0	0	93.75	6.25	0	0	96.58	3.42	0	0	93.36	6.64	0	0
NW_020868825.1-581822-15	0	0	0	100	0	0	0	100	0	0	0	100	0	1.08	0	98.92	0	5.56	0	94.44	0	0	0	100	0	3.33	0	96.67	0	0.68	0	99.32
NW_020868825.1-604311-13	0	100	0	0	1.28	98.72	0	0	0	100	0	0	6.44	93.56	0	0	16.67	83.33	0	0	21.65	78.35	0	0	10.64	89.36	0	0	14.59	85.41	0	0
NW_020868825.1-613650-22	0	0	0	100	0	1.67	0	98.33	0	0	0	100	0	0.65	0	99.35	0	0	0	100	0	3.51	0.88	95.61	0	0	0	100	0	0.88	0	99.12
NW_020868825.1-624820-15	100	0	0	0	100	0	0	0	100	0	0	0	98.23	0	1.77	0	94.44	0	5.56	0	94.64	0	5.36	0	94.52	0	5.48	0	98.97	0	1.03	0
NW_020868826.1-153541-21	0	0	100	0	9.52	0	90.48	0	0	0	100	0	8.67	0	91.33	0	0	0	100	0	7.18	0	92.82	0	0	0	100	0	10.96	0	89.04	0
NW_020868826.1-367580-5	0	0	10	90	0	0	9.82	90.18	0	0	10	90	0	0	22.63	77.37	0	0	4.55	95.45	0	0	7.94	92.06	0	0	5.32	94.68	0	0	11.35	88.65
NW_020868827.1-205694-3	0	0	100	0	0	0	68.98	31.02	0	0	100	0	0	0	70.14	29.86	0	0	92.86	7.14	0	0	80.76	19.24	0	0	90	10	0.13	0	80.52	19.35
NW_020868827.1-302633-27	0	0	0	100	1.2	0	0	98.8	0	0	0	100	0	0	0	100	0	5	0	95	0	2.99	0	97.01	0	4.49	0	95.51	0	2.27	0	97.73
NW_020868827.1-446324-25	100	0	0	0	100	0	0	0	100	0	0	0	100	0	0	0	93.75	0	6.25	0	92	0	8	0	96.15	0	3.85	0	98.9	0	1.1	0
NW_020868830.1-69199-1	90	10	0	0	91.18	8.82	0	0	90	10	0	0	94.5	5.5	0	0	95	5	0	0	97.94	2.06	0	0	94.19	5.81	0	0	94.71	5.29	0	0
NW_020868830.1-96915-3	0	100	0	0	0	100	0	0	0	100	0	0	0	100	0	0	10	90	0	0	5.16	94.84	0	0	6.79	93.21	0	0	4.11	95.43	0.46	0
NW_020868830.1-208528-5	25	0	75	0	31.71	0	68.29	0	25	0	75	0	45.67	0	54.33	0	22.22	0	77.78	0	27.27	0	72.73	0	26.32	0	73.68	0	35.66	0	64.34	0
NW_020868830.1-262007-24	16.67	0	0	83.33	7.23	0	0	92.77	16.67	0	0	83.33	1.74	0	0	98.26	18.18	0	0	81.82	9.75	0	0	90.25	15.96	0	0	84.04	9.89	0	0	90.11
NW_020868830.1-458492-8	0	0	100	0	15	0	85	0	0	0	100	0	10.98	0	89.02	0	0	0	100	0	3.96	0	96.04	0	0	0	100	0	3.61	0	96.39	0
NW_020868830.1-770968-15	83.33	0	16.67	0	86.79	0	13.21	0	83.33	0	16.67	0	82.78	0	17.22	0	81.25	0	18.75	0	76.09	0	23.91	0	82.03	0	17.97	0	69.79	0	30.21	0
NW_020868830.1-961856-14	0	87.5	0	12.5	0	100	0	0	0	87.5	0	12.5	0	100	0	0	0	83.33	0	16.67	0	100	0	0	0	85.85	0	14.15	0	100	0	0
NW_020868830.1-983718-16	0	87.5	12.5	0	0	100	0	0	0	87.5	12.5	0	0	100	0	0	0	90	10	0	0	100	0	0	0	88.89	11.11	0	0	100	0	0
NW_020868831.1-51140-7	0	100	0	0	0	100	0	0	0	100	0	0	0	100	0	0	0	93.75	0	6.25	0	91.04	0	8.96	0	94.03	0	5.97	0	94.06	0	5.94
NW_020868832.1-31566-13	8.33	0	0	91.67	9.06	0	0	90.94	8.33	0	0	91.67	15.43	0	0.06	84.51	4.17	0	0	95.83	9.13	0	0	90.87	6.44	0	0	93.56	8.26	0	0	91.74
NW_020868833.1-51276-14	100	0	0	0	79.07	0	20.93	0	100	0	0	0	72.73	0	27.27	0	100	0	0	0	73.1	0	26.9	0	100	0	0	0	75.94	0	24.06	0
NW_020868833.1-64303-24	0	100	0	0	0	100	0	0	0	100	0	0	0	100	0	0	5.56	94.44	0	0	10.42	89.58	0	0	3.42	96.58	0	0	3.45	96.55	0	0
NW_020868833.1-186228-23	0	0	100	0	0	0	98.18	1.82	0	0	100	0	0	0	96.79	3.21	0	0	100	0	0	0	88.21	11.79	0	0	100	0	0	0	91.28	8.72
NW_020868833.1-463776-3	0	16.67	0	83.33	0	21.38	0	78.62	0	16.67	0	83.33	0	12.22	0	87.78	0	7.14	0	92.86	0	10.49	0	89.51	0	11.61	0	88.39	0	16.74	0	83.26
NW_020868835.1-40613-15	100	0	0	0	100	0	0	0	100	0	0	0	100	0	0	0	93.75	6.25	0	0	100	0	0	0	95.45	4.55	0	0	100	0	0	0
NW_020868835.1-52411-2	0	0	0	100	0	1.17	0	98.83	0	0	0	100	0	0	0	100	0	10	0	90	0	18.62	0	81.38	0	5	0	95	0	9.04	0	90.96
NW_020868835.1-184099-15	100	0	0	0	100	0	0	0	100	0	0	0	100	0	0	0	90	10	0	0	97	3	0	0	89.19	10.81	0	0	95.59	4.41	0	0
NW_020868835.1-187365-25	0	100	0	0	0	83.87	0	16.13	0	100	0	0	0	95.7	0	4.3	0	94.44	0	5.56	0	94.01	0	5.99	0	96.58	0	3.42	0	87.67	0	12.33
NW_020868835.1-211298-6	66.67	0	0	33.33	95.24	0	0	4.76	66.67	0	0	33.33	82.65	0	0	17.35	85.71	0	0	14.29	88.95	0	0	11.05	78.33	0	0	21.67	86.26	0	0	13.74
NW_020868835.1-227313-16	91.67	0	0	8.33	96.83	0	0	3.17	91.67	0	0	8.33	91.98	0	0	8.02	86.36	0	0	13.64	83.95	0	0	16.05	89.18	0	0	10.82	93.06	0	0.24	6.7
NW_020868836.1-68033-2	0	0	0	100	0	0	0	100	0	0	0	100	0	0	0	100	0	0	0	100	0	0	0	100	0.77	0	0	99.23	0	0	0	100
NW_020868836.1-279903-26	0	100	0	0	0	100	0	0	0	100	0	0	0	93.89	0	6.11	0	100	0	0	0	88.41	0	11.59	0	100	0	0	0	87.55	0	12.45
NW_020868836.1-299528-14	0	80	0	20	0	94.89	0	5.11	0	80	0	20	0	94.39	0	5.61	0	85	0	15	0	88.26	0	11.74	0	85.29	0	14.71	0	94.02	0	5.98
NW_020868836.1-343630-14	0	0	100	0	7.26	0	92.74	0	0	0	100	0	10.29	0	89.71	0	0	0	100	0	3.91	0	96.09	0	2.73	0	97.27	0	7.69	0	92.31	0
NW_020868836.1-344298-27	20	0	0	80	0	0	0	100	20	0	0	80	0	0	0	100	12.5	0	0	87.5	0	0	0	100	14.29	0	0	85.71	0	0	0	100
NW_020868836.1-468516-13	100	0	0	0	100	0	0	0	100	0	0	0	98.63	1.37	0	0	100	0	0	0	94.07	5.93	0	0	100	0	0	0	96.15	3.85	0	0
NW_020868836.1-502814-8	0	100	0	0	1.47	98.53	0	0	0	100	0	0	2.04	97.96	0	0	0	100	0	0	1.47	98.53	0	0	0	100	0	0	4.94	95.06	0	0
NW_020868837.1-264552-2	10	90	0	0	12.85	86.83	0	0.31	10	90	0	0	22.28	77.72	0	0	4.55	95.45	0	0	13.98	86.02	0	0	5.43	94.57	0	0	11.49	88.51	0	0
NW_020868837.1-264698-22	37.5	0	62.5	0	46.89	0	53.11	0	37.5	0	62.5	0	47.72	0	52.28	0	31.25	0	68.75	0	45.22	0	54.78	0	32.35	0	67.65	0	45.25	0.2	54.55	0
NW_020868837.1-371048-22	100	0	0	0	87.74	0	0	12.26	100	0	0	0	93.55	0	0	6.45	100	0	0	0	100	0	0	0	100	0	0	0	92.13	0	0	7.87
NW_020868837.1-457559-7	0	0	100	0	0	0	100	0	0	0	100	0	0	0	99.55	0.45	0	0	100	0	1.37	0	98.63	0	1.72	0	98.28	0	4.85	0	95.15	0
NW_020868838.1-82748-3	0	100	0	0	0	88.71	0	11.29	0	100	0	0	0	95.71	0	4.29	0	100	0	0	0	100	0	0	0	100	0	0	0	98.41	0	1.59
NW_020868839.1-22066-12	91.67	0	8.33	0	89.16	0	10.84	0	91.67	0	8.33	0	95.13	0	4.87	0	95.45	0	4.55	0	88.46	0	11.54	0	93.3	0	6.7	0	92.05	0	7.95	0
NW_020868839.1-31004-12	0	0	100	0	0.88	0	99.12	0	0	0	100	0	0	0	100	0	8.33	0	91.67	0	0	0	100	0	5.43	0	94.57	0	0	0	100	0
NW_020868840.1-47535-26	0	90	0	10	0	83.01	0	16.99	0	90	0	10	0	75.9	0	24.1	0	95.45	0	4.55	0	90.97	0	9.03	0	91.21	0	8.79	0	87.38	0	12.62
NW_020868840.1-73260-7	0	0	100	0	0	0	100	0	0	0	100	0	0	0	99.29	0.71	0	0	100	0	0	0	100	0	0	0	100	0	0	0	100	0
NW_020868840.1-140674-24	0	0	100	0	0	0	100	0	0	0	100	0	0	0	100	0	5.56	0	94.44	0	2.42	0	97.58	0	3.52	0	96.48	0	0	0	100	0
NW_020868840.1-152862-25	100	0	0	0	92.45	0	0	7.55	100	0	0	0	90.23	0	0	9.77	100	0	0	0	100	0	0	0	100	0	0	0	89.66	0	0	10.34
NW_020868840.1-251057-7	0	100	0	0	0	86.49	0	13.51	0	100	0	0	0	89.7	0	10.3	0	94.44	0	5.56	0	93.14	0	6.86	0	96.71	0	3.29	0	90.57	0	9.43
NW_020868840.1-358312-9	0	100	0	0	0	100	0	0	0	100	0	0	0	100	0	0	0	100	0	0	0	96.68	0	3.32	0	98.26	0	1.74	0	100	0	0
NW_020868840.1-435581-3	0	0	0	100	0	0	0	100	0	0	0	100	0	0	0	100	0	0	0	100	0	6.72	0	93.28	0	0	0	100	0	3.45	0	96.55
NW_020868840.1-551237-24	0	100	0	0	0	76.6	0	23.4	0	100	0	0	0	94.23	0	5.77	0	100	0	0	0	95.83	0	4.17	0	100	0	0	0	96.33	0	3.67
NW_020868840.1-646939-13	0	0	100	0	0	0	87.07	12.93	0	0	100	0	0	0	87.5	12.5	0	0	100	0	0	0	93.46	6.54	0	0	100	0	0	0.46	95.41	4.13
NW_020868840.1-694851-5	16.67	83.33	0	0	8.56	91.44	0	0	16.67	83.33	0	0	10.19	89.81	0	0	9.09	90.91	0	0	2.8	97.2	0	0	10.42	89.58	0	0	12.77	87.23	0	0
NW_020868840.1-729832-2	0	0	100	0	0	0	72.73	27.27	0	0	100	0	0	0	74.18	25.82	0	0	100	0	0	0	83.56	16.44	0	0	100	0	0	0	68.66	31.34
NW_020868840.1-795747-1	0	0	100	0	0	0	100	0	0	0	100	0	0	0	100	0	14.29	0	85.71	0	0	0	100	0	11.46	0	88.54	0	0	0	100	0
NW_020868841.1-116725-6	0	0	100	0	0	0	100	0	0	0	100	0	0	0	100	0	4.17	0	95.83	0	8.23	0	91.77	0	2.45	0	97.55	0	7.8	0	92.2	0
NW_020868842.1-14012-26	0	0	0	100	0	0	0	100	0	0	0	100	0	0	0	100	5	0	0	95	0	0	0	100	2.98	0	0	97.02	0.98	0	0	99.02
NW_020868842.1-17396-1	0	100	0	0	0	94.23	0	5.77	0	100	0	0	0	87.97	0	12.03	0	95	0	5	0	90.8	0	9.2	0	95.06	0	4.94	0	91.55	0	8.45
NW_020868842.1-67199-4	0	100	0	0	0	100	0	0	0	100	0	0	0	100	0	0	0	94.44	0	5.56	0	100	0	0	0	94.67	0	5.33	0	100	0	0
NW_020868842.1-74282-13	0	100	0	0	0	90.83	0	9.17	0	100	0	0	0	90.39	0	9.61	0	100	0	0	0	90.91	0	9.09	0	100	0	0	0	96.97	0	3.03
NW_020868842.1-78247-2	0	100	0	0	5.13	94.87	0	0	0	100	0	0	8.33	91.67	0	0	6.25	93.75	0	0	7.74	92.26	0	0	3.62	96.38	0	0	3.3	96.7	0	0
NW_020868842.1-80960-27	0	10	90	0	0	1.4	98.6	0	0	10	90	0	0	0.56	99.44	0	0	5	95	0	0	1.95	97.84	0.22	0	6.32	93.68	0	0	0	100	0
NW_020868842.1-88418-27	0	0	0	100	15.27	0.38	0	84.35	0	0	0	100	24.58	0	0	75.42	11.11	0	0	88.89	11.26	0	0	88.74	10.14	0	0	89.86	13.19	0	0	86.81
NW_020868842.1-178729-26	0	100	0	0	0	100	0	0	0	100	0	0	0	100	0	0	0	95	0	5	0	100	0	0	0	97.13	0	2.87	0	100	0	0
NW_020868843.1-18976-1	0	0	0	100	0	0	0	100	0	0	0	100	0	0	0	100	0	0	0	100	0	6.86	0	93.14	0	0	0	100	0	4.37	0	95.63
NW_020868843.1-176025-2	0	100	0	0	0	100	0	0	0	100	0	0	0	100	0	0	0	100	0	0	2.75	97.25	0	0	0	100	0	0	1.72	98.28	0	0
NW_020868843.1-245173-1	0	0	0	100	0	0	0	100	0	0	0	100	0	0	0	100	0	0	0	100	0	2.01	0	97.99	0	0	0	100	0	1.51	0	98.49
NW_020868843.1-246657-26	0	0	100	0	0	0	99.28	0.72	0	0	100	0	0	0	100	0	0	7.14	92.86	0	0	1.03	98.97	0	0	4.72	95.28	0	0	1.52	98.48	0
NW_020868844.1-41254-16	0	90	0	10	0	93.96	0	6.04	0	90	0	10	0	95.15	0	4.85	0	85	0	15	0	93.48	0	6.52	0	88.89	0	11.11	0	93.59	0	6.41
NW_020868845.1-50995-3	0	10	0	90	0	11.62	0	88.38	0	10	0	90	0	8.21	0	91.79	0	5	0	95	0	12.13	0	87.87	0	6.11	0	93.89	0	9.19	0	90.81
NW_020868845.1-79477-14	0	83.33	0	16.67	0	100	0	0	0	83.33	0	16.67	0	100	0	0	0	78.57	0	21.43	0	100	0	0	0	83.85	0	16.15	0	99.46	0	0.54
NW_020868846.1-48110-14	0	100	0	0	4.83	95.17	0	0	0	100	0	0	7.19	92.81	0	0	11.11	88.89	0	0	9.29	90.71	0	0	6.85	93.15	0	0	10.69	89.31	0	0
NW_020868846.1-138761-4	100	0	0	0	99.38	0.62	0	0	100	0	0	0	100	0	0	0	100	0	0	0	89.6	10.4	0	0	97.86	2.14	0	0	93.31	6.69	0	0
NW_020868847.1-53448-21	90	0	10	0	97.18	0	2.82	0	90	0	10	0	94.64	0	5.36	0	95.45	0	4.55	0	90.74	0	9.26	0	94.19	0	5.81	0	90.12	0	9.88	0
NW_020868847.1-287654-12	50	50	0	0	43.81	55.98	0	0.2	50	50	0	0	48.95	51.05	0	0	65	35	0	0	62.2	37.8	0	0	60.62	39.38	0	0	50.62	49.38	0	0
NW_020868848.1-25740-22	0	100	0	0	11.49	88.51	0	0	0	100	0	0	9.4	90.6	0	0	0	100	0	0	3.78	96.22	0	0	0	100	0	0	5.03	94.97	0	0
NW_020868848.1-63313-1	100	0	0	0	95.04	0	4.96	0	100	0	0	0	96.77	0	3.23	0	85.71	0	14.29	0	75.44	0	24.56	0	87.74	0	12.26	0	83.33	0	16.67	0
NW_020868848.1-214815-4	100	0	0	0	68.33	0	0	31.67	100	0	0	0	78.33	0	0	21.67	100	0	0	0	86.13	0	0	13.87	100	0	0	0	78.55	0	0	21.45
NW_020868848.1-601047-24	0	0	0	100	0	0	13.47	86.53	0	0	0	100	0	0	12	88	0	0	0	100	0	0	5	95	0	0	0	100	0	0	4.65	95.35
NW_020868848.1-703606-22	0	0	100	0	0	5.56	94.44	0	0	0	100	0	0	7.94	92.06	0	0	0	100	0	0	1.23	98.77	0	0	1.19	98.81	0	0	1.03	98.97	0
NW_020868849.1-44529-25	0	100	0	0	0	100	0	0	0	100	0	0	0	100	0	0	0	95.45	0	4.55	0	95.83	0	4.17	0	97.16	0	2.84	0	97.03	0	2.97
NW_020868849.1-87944-8	0	0	33.33	66.67	0	0	39.13	60.87	0	0	33.33	66.67	0.79	0	45.67	53.54	0	0	18.75	81.25	0	0	30.8	69.2	0	0	21.21	78.79	0	0	33.88	66.12
NW_020868849.1-250719-15	0	83.33	0	16.67	0	100	0	0	0	83.33	0	16.67	0	100	0	0	0	91.67	0	8.33	0	100	0	0	0	88.24	0	11.76	0	100	0	0
NW_020868850.1-17023-4	100	0	0	0	88.43	0	11.57	0	100	0	0	0	90.91	0	9.09	0	81.82	0	18.18	0	76.43	0	23.57	0	81.32	0	18.68	0	71.72	0	28.28	0
NW_020868850.1-155829-5	16.67	83.33	0	0	13.74	86.26	0	0	16.67	83.33	0	0	1.22	98.78	0	0	25	75	0	0	24.03	75.54	0.43	0	20.19	79.81	0	0	17.35	82.65	0	0
NW_020868850.1-219061-26	0	10	0	90	0	1.53	0	98.47	0	10	0	90	0	12.12	0	87.88	0	12.5	0	87.5	0	1.96	0	98.04	0	10.13	0	89.87	0	2.36	0	97.64
NW_020868850.1-281413-14	8.33	0	91.67	0	5.42	0	94.58	0	8.33	0	91.67	0	7.84	0	91.76	0.39	8.33	0	91.67	0	11.73	0	88.27	0	7.43	0	92.57	0	7.63	0	92.37	0
NW_020868851.1-352665-13	90	0	0	10	89.16	0	0	10.84	90	0	0	10	87.02	0	0	12.98	80	0	0	20	80.31	0	0	19.69	80.38	0	0	19.62	79.01	0	0	20.99
NW_020868851.1-398164-16	0	100	0	0	0	100	0	0	0	100	0	0	0	100	0	0	0	100	0	0	0	96.63	0	3.37	0	100	0	0	0	97.06	0	2.94
NW_020868852.1-21851-22	0	83.33	0	16.67	0	61.5	0	38.5	0	83.33	0	16.67	0	65.15	0	34.85	0	93.75	0	6.25	0	81.61	0	18.39	0	92.31	0	7.69	0	80	0	20
NW_020868852.1-55605-23	0	0	0	100	0	0	0	100	0	0	0	100	0	0	0	100	0	12.5	0	87.5	0	10	0	90	0	7.04	0	92.96	0	7.06	0	92.94
NW_020868852.1-364777-2	0	0	16.67	83.33	0	0	48.09	51.91	0	0	16.67	83.33	0	0	32.8	67.2	0	0	31.25	68.75	0	0	33.76	66.24	0	0	25.4	74.6	0	0	33.08	66.92
NW_020868853.1-174220-3	100	0	0	0	83.51	0	16.49	0	100	0	0	0	82.72	0	17.28	0	100	0	0	0	93.7	0	6.3	0	100	0	0	0	89.47	0	10.53	0
NW_020868854.1-158832-25	50	0	0	50	84.7	0	0	15.3	50	0	0	50	84.2	0	0	15.8	64.29	0	0	35.71	64.26	0	0	35.74	64.55	0	0	35.45	68.07	0	0	31.93
NW_020868855.1-124602-6	0	0	100	0	6.82	0	93.18	0	0	0	100	0	9.09	0	90.91	0	5.56	0	94.44	0	10.97	0	89.03	0	3.12	0	96.88	0	7.66	0	92.34	0
NW_020868855.1-301959-13	0	100	0	0	0	100	0	0	0	100	0	0	0.31	99.69	0	0	0	100	0	0	0	100	0	0	0	99.29	0.71	0	0	99.04	0.96	0
NW_020868855.1-518621-12	75	25	0	0	64.81	33.33	0	1.85	75	25	0	0	85.29	14.71	0	0	80	20	0	0	73.87	25.23	0.9	0	75.93	24.07	0	0	57.14	42.86	0	0
NW_020868855.1-570291-13	0	0	0	100	0	0	0	100	0	0	0	100	0	0	0	100	0	0	0	100	0	15.15	0	84.85	0	0	0	100	0	4.55	0	95.45
NW_020868855.1-621274-21	0	0	0	100	3.51	0	0	96.49	0	0	0	100	14.06	0	0	85.94	0	0	0	100	6.78	0	0	93.22	0	0	0	100	5.79	0	0	94.21
NW_020868855.1-626738-14	0	0	0	100	14.04	0	0	85.96	0	0	0	100	1.99	0	0	98.01	13.64	0	0	86.36	28.93	0	0	71.07	8.15	0	0	91.85	19.1	0	0	80.9
NW_020868856.1-42339-3	100	0	0	0	93.18	0	6.82	0	100	0	0	0	82.2	0	17.8	0	100	0	0	0	97.11	0	2.89	0	100	0	0	0	91.63	0	8.37	0
NW_020868856.1-61937-1	0	100	0	0	0	96.7	0	3.3	0	100	0	0	0	98.48	0	1.52	0	100	0	0	0	98.53	0	1.47	0	100	0	0	0	100	0	0
NW_020868856.1-68497-9	0	83.33	0	16.67	0	97.98	0	2.02	0	83.33	0	16.67	0	91.1	0	8.9	0	85	0	15	0	94.51	0	5.49	0	85.87	0	14.13	0	93.36	0	6.64
NW_020868856.1-358452-24	0	0	0	100	5.83	0	0.83	93.33	0	0	0	100	1.27	0	0	98.73	0	0	0	100	10.37	0	0	89.63	0.75	0	0	99.25	11.19	0	0	88.81
NW_020868857.1-103734-2	0	100	0	0	0	98.51	0	1.49	0	100	0	0	0	100	0	0	0	100	0	0	0	99.27	0	0.73	0	100	0	0	0	94.07	0	5.93
NW_020868857.1-103757-27	100	0	0	0	94.74	0	5.26	0	100	0	0	0	95.28	0	4.72	0	100	0	0	0	98.29	0	1.71	0	97.46	0	2.54	0	96.48	0	3.52	0
NW_020868857.1-128326-14	0	83.33	16.67	0	0	67.74	32.26	0	0	83.33	16.67	0	0	71.83	28.17	0	0	91.67	8.33	0	0	80.95	19.05	0	0	87.74	12.26	0	0	73.56	26.44	0
NW_020868857.1-313255-7	0	0	100	0	0	47.21	52.79	0	0	0	100	0	0	38.57	61.43	0	0	16.67	83.33	0	0	37.43	61.99	0.58	0	12.5	87.5	0	0	38.03	61.97	0
[truncated: 26,883 more rows]

## Sheet: relative error with 4 pools
Site name	Relative error of A between pool 1 and the corresponding parents	Relative error of C between pool 1 and the corresponding parents	Relative error of G between pool 1 and the corresponding parents	Relative error of T between pool 1 and the corresponding parents	Relative error of A between pool 2 and the corresponding parents	Relative error of C between pool 2 and the corresponding parents	Relative error of G between pool 2 and the corresponding parents	Relative error of T between pool 2 and the corresponding parents	Relative error of A between pool 3 and the corresponding parents	Relative error of C between pool 3 and the corresponding parents	Relative error of G between pool 3 and the corresponding parents	Relative error of T between pool 3 and the corresponding parents	Relative error of A between pool 4 and the corresponding parents	Relative error of C between pool 4 and the corresponding parents	Relative error of G between pool 4 and the corresponding parents	Relative error of T between pool 4 and the corresponding parents
NW_020868286.1-37616-2	NA	NA	NA	0	NA	NA	NA	0	NA	NA	NA	0.00023409	NA	3.84366	NA	0.000129653
NW_020868287.1-86638-14	NA	0.00213444	0.00213444	NA	NA	0.0474368	0.0474368	NA	NA	0.016538	0.016538	NA	NA	0.140625	0.140625	NA
NW_020868287.1-102114-4	NA	0.000795304	NA	0.019873	NA	0.0119256	NA	0.297997	NA	0.00800807	NA	0.288089	NA	0.00147659	NA	0.264848
NW_020868287.1-135204-3	0	NA	NA	NA	0	NA	NA	NA	9.216e-05	NA	NA	NA	0.000153813	NA	NA	0.588091
NW_020868289.1-118687-22	NA	0.00635209	NA	NA	NA	0.0172397	NA	NA	NA	0.00282576	1.0201	NA	NA	0.00494431	1.7849	NA
NW_020868289.1-144245-25	NA	0	NA	NA	NA	0	NA	NA	1.65482	0.00735478	NA	NA	0.0901981	0.000375355	NA	NA
NW_020868289.1-402645-9	NA	NA	0	NA	NA	NA	0	NA	NA	0.0601841	0.000601709	NA	NA	0.139657	0.000736427	NA
NW_020868291.1-73242-16	NA	NA	0	NA	NA	NA	0	NA	0.150924	NA	0.000523113	NA	0.348859	NA	0.00043745	NA
NW_020868291.1-124978-14	NA	NA	0.029929	NA	NA	NA	0.10106	NA	0.0324437	NA	0.00241358	NA	0.0415707	NA	0.00200311	NA
NW_020868291.1-178862-5	NA	0.0204082	1	NA	NA	0.0204082	1	NA	NA	0.0792779	1	NA	NA	0.0454332	1	NA
NW_020868291.1-217852-27	0.632025	NA	0.00780278	NA	0.264196	NA	0.00326168	NA	0.511225	NA	0.00631142	NA	0.0698767	NA	0.000665279	NA
NW_020868291.1-243604-21	NA	0.0236544	NA	NA	NA	0.0698545	NA	NA	NA	0.00915849	NA	NA	NA	0.00700569	NA	NA
NW_020868291.1-301556-23	NA	0	NA	NA	NA	0	NA	NA	NA	0.000279553	NA	0.0279614	NA	1.19442e-06	NA	0.727509
NW_020868291.1-437900-23	0.0676	0.00751111	NA	NA	0.392377	0.0435974	NA	NA	0.150917	0.0311811	NA	NA	0.0362268	0.007056	NA	NA
NW_020868292.1-83750-13	NA	NA	NA	0.001521	NA	NA	NA	0.00010404	NA	NA	NA	0	NA	NA	NA	0.00036864
NW_020868292.1-118063-25	NA	0.0332698	NA	NA	NA	0.082369	NA	NA	NA	0.00896809	NA	NA	335.069	0.0229041	NA	NA
NW_020868292.1-162382-3	NA	0	NA	NA	NA	0	NA	NA	NA	0.00277008	NA	1	NA	0.000574875	NA	0.276268
NW_020868292.1-336902-22	NA	NA	NA	0	NA	NA	NA	0	0.0286391	NA	NA	6.50773e-05	0.188838	NA	NA	0.000368647
NW_020868292.1-468991-27	NA	NA	NA	0.00184041	NA	NA	NA	0.00131769	NA	NA	NA	7.921e-05	NA	NA	NA	0.00222784
NW_020868292.1-600697-1	NA	0.00209764	NA	NA	NA	0.00114921	NA	NA	NA	0.00171286	NA	0.385393	NA	0.000799672	NA	0.490953
NW_020868292.1-606362-23	NA	1.3124	NA	0.0267837	NA	3.33866	NA	0.0681359	NA	0.00636549	NA	0.000254742	NA	0.000525113	NA	0.00416529
NW_020868292.1-613516-3	NA	0	NA	NA	NA	0	NA	NA	NA	0	NA	NA	NA	4.9e-05	NA	NA
NW_020868292.1-640207-8	NA	1e-06	NA	8.1e-05	NA	0.00392711	NA	0.318096	NA	0.00025694	NA	0.113073	NA	8.15119e-06	NA	0.00369342
NW_020868293.1-28669-22	NA	0	NA	NA	NA	0	NA	NA	NA	6.85019e-05	0.0301461	NA	NA	0.000408335	0.184766	NA
NW_020868293.1-258798-5	NA	0.0717168	NA	NA	NA	0.0485762	NA	NA	3.37824	0.00935802	NA	NA	7.31658	0.00724123	NA	NA
NW_020868293.1-486063-24	NA	NA	NA	0.00309136	NA	NA	NA	0.00678976	NA	NA	NA	6.724e-05	NA	0.263572	NA	8.10295e-05
NW_020868293.1-524299-24	NA	0.01	NA	NA	NA	0.00069169	NA	NA	NA	0.00898704	NA	NA	NA	0.001296	NA	NA
NW_020868294.1-122345-25	NA	0.0416568	NA	NA	NA	0.0738209	NA	NA	NA	0.0359861	NA	NA	NA	0.0698558	267.6	NA
NW_020868295.1-29849-8	NA	NA	0.00504322	0.610762	NA	NA	0.00278764	0.337599	NA	NA	0.000258249	0.136386	NA	NA	0.0027121	0.0587695
NW_020868295.1-476218-6	NA	0.00483025	NA	NA	NA	0.00053361	NA	NA	NA	1.53137e-06	9.80296e-05	NA	NA	0.000589303	0.0674177	NA
NW_020868296.1-50597-22	0.0129732	NA	NA	NA	0.00674041	NA	NA	NA	0.00135424	NA	NA	0.0254296	0.000711515	NA	NA	0.00510204
NW_020868296.1-182475-14	0.0221592	NA	NA	0.000182974	0.00536253	NA	NA	4.42798e-05	4.47746	NA	NA	0.0124029	0.29209	NA	NA	0.000355923
NW_020868296.1-201637-7	NA	NA	NA	0.00073984	NA	NA	NA	0.00263169	NA	NA	NA	0.00041616	7.85656	NA	NA	0.000157625
NW_020868296.1-270706-23	NA	0.0612068	NA	NA	NA	0.0219336	NA	NA	NA	0.000844055	NA	0.304704	NA	0.0214203	NA	6.98057
NW_020868296.1-410692-26	NA	0	NA	NA	NA	0	NA	NA	NA	0.00227233	NA	1	NA	0.000657462	NA	1
NW_020868297.1-89745-3	NA	NA	0.0311523	NA	NA	NA	0.0110881	NA	NA	NA	0.00737881	NA	0.003025	NA	1.25989e-06	NA
NW_020868298.1-100129-3	0.00024964	NA	0.00024964	NA	0.00163216	NA	0.00163216	NA	0.000455111	NA	0.001024	NA	0.001657	NA	0.00224701	NA
NW_020868300.1-27655-1	NA	0.0204082	NA	1	NA	0.0204082	NA	1	NA	0.00277008	NA	1	NA	0.00623807	NA	1
NW_020868301.1-193324-2	NA	NA	0.0284597	NA	NA	NA	0.015625	NA	NA	NA	0.00014884	NA	NA	NA	0.00499849	NA
NW_020868301.1-206734-5	NA	0	NA	NA	NA	0	NA	NA	0.0235553	4.46023e-05	NA	NA	1	0.000594397	NA	NA
NW_020868301.1-210785-13	0.000289	NA	0.023409	NA	0.00123279	NA	0.099856	NA	0.00882403	NA	0.564865	NA	0.00514205	NA	0.22548	NA
NW_020868302.1-238471-3	NA	NA	1	0.183673	NA	NA	1	0.183673	NA	NA	1	0.111111	NA	NA	1	0.118147
NW_020868302.1-264689-15	0.001885	0.228284	NA	NA	0.000260657	0.031567	NA	NA	0.00454852	0.113658	NA	NA	0.00232716	0.127551	NA	NA
NW_020868302.1-284293-27	NA	NA	NA	0	NA	NA	NA	0	NA	NA	NA	0.000256	NA	NA	NA	0.00036864
NW_020868302.1-287118-21	0.0625	0.000771605	NA	NA	0.693889	0.00856653	NA	NA	1.17878	0.00267856	NA	NA	0.0373605	0.000242087	NA	NA
NW_020868302.1-309893-23	NA	0	NA	NA	NA	0.00034225	NA	NA	NA	0.0138298	NA	NA	NA	0.009604	NA	NA
NW_020868302.1-322185-27	NA	NA	0.0754052	NA	NA	NA	0.0233784	NA	NA	NA	0.0581774	NA	NA	NA	0.0274896	NA
NW_020868303.1-77900-23	NA	0.0518018	0.0518018	NA	NA	0.0407232	0.0407232	NA	NA	0.112627	0.112627	NA	NA	0.0744198	0.0744198	NA
NW_020868304.1-82191-13	NA	0.0625	NA	1	NA	0.0625	NA	1	NA	0.0311419	NA	1	NA	0.0400192	NA	1
NW_020868304.1-250038-24	NA	0	NA	NA	NA	0	NA	NA	NA	0	NA	NA	NA	3.76151e-05	NA	1.03738
NW_020868304.1-318166-12	NA	NA	NA	0	NA	NA	NA	0.00070225	NA	NA	NA	0	NA	NA	NA	0.00106276
NW_020868304.1-393676-26	NA	0.0102212	NA	NA	NA	0.0153017	NA	NA	NA	0.000474272	0.038416	NA	NA	0.000893401	0.108196	NA
NW_020868304.1-437444-9	NA	0	NA	NA	NA	0	NA	NA	NA	0.000298824	NA	0.131506	NA	0.000930958	NA	1
NW_020868304.1-616898-4	NA	0.00769129	NA	NA	NA	0.00509796	NA	NA	NA	0.00214369	NA	NA	NA	0.00617796	NA	NA
NW_020868304.1-647447-7	0.050535	NA	0.00103133	NA	0.030695	NA	0.000626429	NA	0.005329	NA	6.57901e-05	NA	1.7289e-05	NA	1.10179e-05	NA
NW_020868305.1-13192-1	NA	0.0144	NA	0.0144	NA	0.00174724	NA	0.00174724	NA	0.00950625	NA	0.0213891	NA	0.00810964	NA	0.0105441
NW_020868305.1-39728-5	NA	0.00263169	NA	NA	NA	0	NA	NA	NA	0.000441	NA	NA	NA	0.000133831	NA	0.0834568
NW_020868305.1-135964-24	NA	NA	0	NA	NA	NA	2.304e-05	NA	NA	NA	0.000866975	0.070225	NA	NA	0.00693562	0.166034
NW_020868305.1-194256-6	NA	NA	NA	0	NA	NA	NA	0	NA	NA	0.190096	0.000526582	NA	NA	0.287384	8.78484e-05
NW_020868305.1-199562-6	NA	0.107165	NA	0.297679	NA	0.115927	NA	0.322018	NA	0.00989706	NA	0.247308	NA	0.012876	NA	0.121749
NW_020868305.1-211645-5	NA	0.414736	NA	0.076176	NA	0.145924	NA	0.0268024	NA	0.00520811	NA	0.00361542	NA	0.115879	NA	0.0174491
NW_020868305.1-412856-2	0	NA	NA	NA	0	NA	NA	NA	0	NA	NA	NA	0.000145041	NA	NA	1
NW_020868305.1-608518-26	NA	0.0103836	NA	NA	NA	0.00320356	NA	NA	NA	0.00273694	NA	0.988036	NA	0.010499	NA	2.67833
NW_020868305.1-728537-8	NA	0.0016	NA	0.00444444	NA	0.0274234	NA	0.076176	NA	0.0310543	NA	0.0207884	NA	0	NA	0.00374544
NW_020868305.1-847791-21	NA	0.0123457	NA	1	NA	0.0123457	NA	1	NA	0.0311419	NA	1	NA	0.0400192	NA	1
NW_020868305.1-973041-4	NA	NA	NA	0	NA	NA	NA	0	0.0037976	NA	NA	2.96881e-06	0.000498741	NA	NA	0.00256449
NW_020868305.1-973082-21	0.00061504	NA	NA	NA	0.00041209	NA	NA	NA	1.156e-05	NA	NA	NA	2.809e-05	NA	NA	NA
NW_020868305.1-1017537-16	NA	0.00104976	NA	NA	NA	0.00097344	NA	NA	NA	0.00080089	NA	NA	NA	0.00046225	NA	NA
NW_020868306.1-134843-4	NA	0	NA	NA	NA	0	NA	NA	NA	0.000164743	NA	0.0870038	NA	2.73329e-05	NA	0.0467972
NW_020868306.1-233652-26	0.0274896	NA	0.0274896	NA	0.161604	NA	0.161604	NA	0.047961	NA	0.047961	NA	0.0325442	NA	0.0325442	NA
NW_020868306.1-450930-27	0.059927	NA	NA	NA	0.0608609	NA	NA	NA	0.00894916	NA	NA	NA	0.0141134	NA	NA	NA
NW_020868306.1-611782-21	NA	NA	NA	0.0610584	NA	NA	NA	0.0162562	NA	NA	NA	0.0214916	NA	NA	NA	0.00570025
NW_020868306.1-620711-14	NA	NA	0.0560742	0.00114437	NA	NA	0.0744198	0.00151877	NA	NA	5.1543	0.0304725	NA	NA	0.030647	0.000333025
NW_020868306.1-800775-22	0	NA	NA	NA	0	NA	NA	NA	0	NA	NA	NA	0	NA	NA	NA
NW_020868306.1-837185-13	NA	0.0193922	NA	0.000160126	NA	0.250601	NA	0.00206927	NA	0.0476223	NA	9.01737e-05	NA	0.0308038	NA	0
NW_020868306.1-843514-23	NA	0	NA	NA	NA	0.00080089	NA	NA	0.849885	0.00813588	NA	NA	0.836216	0.00257765	NA	NA
NW_020868306.1-846376-21	NA	NA	0.00063504	NA	NA	NA	0.00013456	NA	NA	NA	0.00445381	1.60782	NA	NA	0.00920132	0.0033746
NW_020868306.1-940138-2	NA	0.0199657	NA	NA	NA	0.00116281	NA	NA	NA	0.00027556	NA	NA	NA	0.00231361	NA	NA
NW_020868306.1-1029000-21	NA	0.0204082	NA	1	NA	0.0204082	NA	1	NA	0.0816117	NA	1	NA	0.0426686	NA	1
NW_020868307.1-19261-3	NA	0	NA	NA	NA	0	NA	NA	NA	6.67786e-05	NA	0.0293878	NA	9.93026e-05	NA	0.326531
NW_020868307.1-296427-12	1	NA	NA	0.0123457	1	NA	NA	0.0123457	1	NA	NA	0.00315994	1	NA	NA	0.0105885
NW_020868307.1-353566-15	NA	NA	NA	0.00081796	NA	NA	NA	0.00320356	NA	NA	NA	0.00219961	NA	NA	NA	0.00226576
NW_020868307.1-370049-4	NA	0.220267	0.881334	NA	NA	0.168042	0.67237	NA	NA	0.00591581	0.289875	NA	NA	0.0170769	0.461692	NA
NW_020868307.1-394340-26	NA	2.025e-05	NA	NA	NA	0.00034225	NA	NA	NA	0	NA	NA	NA	2.82874e-05	NA	0.0652672
NW_020868307.1-474719-8	NA	NA	NA	0.00693889	NA	NA	NA	0.00643204	NA	0.00304704	NA	6.21845e-05	NA	0.127066	NA	0.00208444
NW_020868307.1-531965-26	NA	NA	NA	0	NA	NA	NA	0	NA	0.330806	NA	0.00516768	NA	0.597698	NA	0.000211354
NW_020868307.1-581896-5	NA	NA	NA	0	NA	NA	NA	0	NA	NA	1.91256	0.0157925	NA	NA	1.90566	8.93928e-07
NW_020868307.1-635999-13	NA	0	NA	NA	NA	0	NA	NA	NA	0.00346607	NA	1	NA	0.00183712	NA	1
NW_020868307.1-719485-25	0.045625	NA	NA	NA	0.0446477	NA	NA	NA	0.0146168	NA	NA	NA	0.0431808	NA	NA	NA
NW_020868311.1-67622-26	NA	0.00018225	NA	1.13906e-05	NA	0.2025	NA	0.0126563	NA	0.274576	NA	0.00338983	NA	0.263896	NA	0.00224342
NW_020868311.1-375897-25	NA	NA	NA	0.000729	NA	NA	NA	0.00194481	NA	NA	NA	0.0103836	NA	NA	NA	0.00116281
NW_020868311.1-396291-22	NA	0.042066	NA	NA	NA	0.00189225	NA	NA	NA	0.00335241	NA	NA	NA	0.00434281	NA	NA
NW_020868311.1-409052-25	NA	NA	0.00171396	NA	NA	NA	0.00269361	NA	0.495616	NA	0.0013729	NA	2.82053	NA	0.00246256	NA
NW_020868311.1-428277-14	0	NA	NA	NA	0	NA	NA	NA	0.000169	NA	NA	NA	2.62339e-07	NA	NA	0.0357496
NW_020868311.1-488397-13	0	NA	NA	NA	0	NA	NA	NA	5.97531e-06	NA	NA	0.000484	1.45679e-05	NA	NA	0.0706736
NW_020868311.1-552819-23	NA	0.435291	0.10879	NA	NA	0.0337157	0.0084264	NA	NA	0.125883	0.013987	NA	NA	0.427206	0.0308842	NA
NW_020868312.1-103935-7	0.0127464	NA	NA	NA	0.005625	NA	NA	NA	0.00462119	NA	NA	0.46222	0.007063	NA	NA	0.0118469
NW_020868312.1-134100-8	NA	NA	NA	0.032761	NA	NA	NA	0.00355216	NA	NA	NA	6.4e-05	NA	NA	NA	0.00407044
NW_020868313.1-45967-23	NA	NA	NA	0	NA	NA	NA	0	0.173028	NA	NA	0.00102295	0.0438916	NA	NA	0.000271004
NW_020868313.1-91489-9	NA	NA	NA	0.0537776	NA	NA	NA	0	NA	NA	NA	0.00885481	NA	NA	NA	0.000625
NW_020868313.1-212043-4	NA	NA	0	NA	NA	NA	0	NA	1	NA	0.0204082	NA	1	NA	0.00985324	NA
NW_020868314.1-32729-21	NA	NA	0.00276676	NA	NA	NA	0.0106709	NA	0.0025361	NA	8.79031e-06	NA	2.45776	NA	0.00317595	NA
NW_020868314.1-241340-2	NA	0.00249201	0.00692224	NA	NA	0.00413706	0.0114918	NA	NA	0.0107863	0.0587254	NA	NA	0.0432495	0.208726	NA
NW_020868314.1-296593-4	NA	NA	NA	0	NA	NA	NA	0	NA	0.00057577	NA	2.30418e-05	NA	0.101716	NA	4.61038e-05
NW_020868314.1-384410-6	NA	NA	NA	0.00683929	NA	NA	NA	0.0263088	NA	NA	NA	0	NA	NA	NA	0.00166464
NW_020868315.1-136059-14	NA	NA	0.065025	0.0119434	NA	NA	0.000711111	0.000130612	NA	NA	0.0369226	0.00453905	NA	NA	0.099329	0.012669
NW_020868315.1-188780-22	NA	0.029584	NA	NA	NA	0.00524176	NA	NA	NA	0.00386718	0.870116	NA	NA	0.00491616	3.27484	NA
NW_020868315.1-230660-7	NA	NA	NA	0.0165637	NA	NA	NA	0.0232562	NA	NA	NA	0.00919681	NA	NA	NA	0.00842724
NW_020868315.1-284934-23	NA	0.0366723	NA	NA	NA	0.00213444	NA	NA	NA	0.00033124	NA	NA	NA	0.00238144	NA	NA
NW_020868316.1-207113-3	1	0.0204082	NA	NA	1	0.0204082	NA	NA	1	0.111111	NA	NA	1	0.0625	NA	NA
NW_020868316.1-295057-27	NA	0.387308	NA	46.9052	NA	0.00318073	NA	0.385204	NA	0.0186015	NA	9.82379	NA	0.0356427	NA	0.110265
NW_020868316.1-364979-26	NA	0.00032041	NA	NA	NA	0.00089401	NA	NA	NA	0.00284089	NA	NA	NA	0.0144	NA	NA
NW_020868316.1-438017-4	0.0400192	NA	NA	1	0.0243754	NA	NA	0.609093	0.00219045	NA	NA	0.631968	0.000124652	NA	NA	0.274668
NW_020868316.1-477523-15	NA	0.00869038	NA	0.524176	NA	4e-06	NA	0.000324	NA	0.000220518	NA	0.0220567	NA	0.00242192	NA	0
NW_020868316.1-508790-22	NA	NA	NA	0.0125216	NA	NA	NA	0.039601	NA	1.99149	NA	0.00885105	NA	2.91427	NA	0.00293248
NW_020868317.1-19104-5	NA	0.00150372	NA	0.121801	NA	0.00121723	NA	0.098596	NA	0.00035951	NA	0.00898345	NA	0.00162025	NA	0.00878906
NW_020868317.1-54061-8	NA	0.00352836	NA	NA	NA	0.00786769	NA	NA	NA	0.0254722	NA	NA	NA	0.00737881	NA	NA
NW_020868318.1-158996-3	0.023716	NA	NA	0.00029279	0.110889	NA	NA	0.001369	0.0576	NA	NA	0.000159557	0.0864477	NA	NA	5.54786e-05
NW_020868318.1-285902-1	NA	0.0115491	0.103942	NA	NA	0.00916487	0.0824838	NA	NA	0.0146571	0.131914	NA	NA	0.00299302	0.0385554	NA
NW_020868319.1-34092-4	NA	0.00109561	NA	NA	NA	0.00484416	NA	NA	NA	0.00310249	NA	NA	NA	0.0171086	NA	NA
NW_020868321.1-642-14	1	NA	0.00825725	NA	1	NA	0.00825725	NA	0.29408	NA	0.0117689	NA	0.803401	NA	0.0156571	NA
NW_020868322.1-17467-7	0.366025	NA	0.366025	NA	0.111156	NA	0.111156	NA	0.0123457	NA	0.0204082	NA	0.04601	NA	0.0967762	NA
NW_020868322.1-27942-21	0	NA	NA	NA	0	NA	NA	NA	0.00600625	NA	NA	NA	0.000990739	NA	NA	0.552301
NW_020868322.1-138005-14	NA	0.00288522	NA	0.141376	NA	0.000149538	NA	0.00732736	NA	5.26108e-05	NA	0.0118374	NA	0.00199203	NA	0.391235
NW_020868322.1-316173-8	NA	NA	0	NA	NA	NA	0	NA	0.04	NA	9.08931e-05	NA	0.118998	NA	8.3461e-05	NA
NW_020868323.1-136923-3	NA	0.00184041	NA	NA	NA	0.00099856	NA	NA	NA	0.00135424	NA	NA	NA	0.00303601	NA	NA
NW_020868324.1-2564-21	NA	NA	NA	0	NA	NA	NA	0	NA	NA	NA	0	1	NA	NA	1.87441e-05
NW_020868324.1-145113-3	NA	0	NA	NA	NA	0	NA	NA	NA	1.82044e-07	NA	4.096e-05	NA	0.00041234	NA	0.55967
NW_020868324.1-321367-4	0.00095481	NA	NA	NA	0.00089401	NA	NA	NA	0.00305809	NA	NA	NA	0.00173889	NA	NA	NA
NW_020868325.1-4235-13	NA	1	NA	0.111111	NA	0.513229	NA	0.0570254	NA	0.228093	NA	0.0013485	NA	0.489852	NA	0.00474679
NW_020868325.1-175921-1	NA	0	NA	NA	NA	0.00576081	NA	NA	NA	0	NA	NA	NA	0.00301401	NA	NA
NW_020868325.1-238288-3	NA	NA	NA	0.0223503	NA	NA	NA	0.00117649	NA	NA	NA	0.0263088	NA	NA	NA	0.0107744
NW_020868325.1-366727-27	NA	0.125691	NA	0.00503005	NA	0.0228523	NA	0.000914531	NA	0.0440824	NA	0.00176414	NA	0.387946	NA	0.0246934
NW_020868325.1-602702-14	NA	0.00023104	NA	0.011321	NA	0.0022712	NA	0.111289	NA	0.00347479	NA	1.2544	NA	0.00115693	NA	2.03823e-05
NW_020868325.1-727605-22	NA	0	NA	NA	NA	0	NA	NA	NA	0.00077284	NA	NA	NA	0.0196	NA	NA
NW_020868325.1-733673-26	NA	0.00338065	NA	0.409416	NA	0.00323014	NA	0.391188	NA	0.00046656	NA	0.0228614	NA	0.000178577	NA	0.00114176
NW_020868326.1-20288-8	0.088804	NA	0.0154469	NA	0.22976	NA	0.039601	NA	0.00453378	NA	0.00014119	NA	0.00603339	NA	0.00035133	NA
NW_020868326.1-187222-21	NA	NA	0	NA	NA	NA	0	NA	NA	NA	2.46962e-06	0.00108683	NA	NA	0.000578608	0.0931147
NW_020868326.1-251028-12	NA	NA	NA	0.0118374	NA	NA	NA	0.00189225	NA	NA	NA	0.0159012	NA	NA	NA	0.0081
NW_020868326.1-268374-22	NA	NA	NA	8.41e-06	NA	NA	NA	0	NA	NA	0.382796	0.0013268	NA	NA	0.484601	0.000322195
NW_020868327.1-45380-2	NA	0	NA	NA	NA	0	NA	NA	NA	0	NA	NA	0.0797232	2.38438e-05	NA	NA
NW_020868327.1-149745-16	NA	NA	0.68771	0.171876	NA	NA	0.496701	0.124138	NA	NA	0.26168	0.00727397	NA	NA	0.267707	0.0240147
NW_020868327.1-200719-24	NA	0.0114704	NA	NA	NA	0.00432964	NA	NA	NA	0.00727609	NA	NA	NA	0.00416025	NA	NA
NW_020868328.1-161288-5	0	NA	NA	NA	0	NA	NA	NA	0.000811321	0.234075	NA	NA	7.46726e-05	0.0441532	NA	NA
NW_020868328.1-221296-27	NA	0	NA	NA	NA	0	NA	NA	NA	0.00034225	NA	NA	NA	0	NA	NA
NW_020868328.1-353582-21	0.0349156	NA	NA	0.190096	0.00470204	NA	NA	0.0256	0.000833703	NA	NA	0.00593019	0.00588887	NA	NA	0.00316358
NW_020868329.1-19796-8	0.00443379	NA	NA	0.000177437	0.167869	NA	NA	0.00671798	0.00435426	NA	NA	0.000262461	0.00298173	NA	NA	0.000440604
NW_020868329.1-296431-22	NA	0.0180941	NA	0.886611	NA	0.017727	NA	0.868624	NA	0.00551837	NA	0.2704	NA	0.0041614	NA	0.649296
NW_020868329.1-334267-13	NA	0.00326041	NA	NA	NA	0.000144	NA	NA	NA	0.00330421	NA	0.0825657	NA	1.94322e-05	NA	0.00691448
NW_020868330.1-91532-16	0.0204082	NA	1	NA	0.0204082	NA	1	NA	0.0277972	NA	1	NA	0.0212013	NA	1	NA
NW_020868330.1-120608-13	NA	NA	NA	0	NA	NA	NA	0	NA	NA	0.000784628	4.63877e-06	NA	NA	2.25732	1.25696e-05
NW_020868330.1-140209-13	NA	NA	NA	0	NA	NA	NA	0.000121	NA	7.63217	NA	0.0173428	NA	1	NA	1.629e-06
NW_020868330.1-222034-4	1	0.0123457	NA	NA	1	0.0123457	NA	NA	1	0.0400192	NA	NA	1	0.0216243	NA	NA
NW_020868330.1-228600-6	0.021433	0.000437407	NA	NA	0	0	NA	NA	0.00685721	0.00010712	NA	NA	0.391525	0.00529753	NA	NA
NW_020868330.1-264981-9	NA	NA	NA	0.00600625	NA	NA	NA	0.00885481	NA	NA	NA	0.00041209	NA	NA	NA	0.0016
NW_020868331.1-14291-4	0.000144	NA	NA	NA	0	NA	NA	NA	4.35569e-06	NA	0.00230032	NA	0.00022368	NA	0.650801	NA
NW_020868331.1-15839-12	NA	NA	0	NA	NA	NA	0	NA	0.00984064	NA	4.37362e-05	NA	1	NA	0.0011866	NA
NW_020868331.1-18638-14	NA	0.00117649	NA	NA	NA	0.0177689	NA	NA	NA	0.00521284	NA	NA	NA	0.00643204	NA	NA
NW_020868331.1-61942-6	NA	0.031898	NA	NA	NA	0.0025	NA	NA	NA	0.000676	NA	NA	NA	0.004624	NA	NA
NW_020868333.1-7554-5	NA	0.137418	NA	NA	NA	0.186624	NA	NA	NA	0.0821559	4.02564	NA	NA	0.111447	17.7086	NA
NW_020868333.1-23376-22	NA	NA	NA	0	NA	NA	NA	0	NA	NA	NA	0	NA	NA	NA	0.00038416
NW_020868333.1-88531-4	0.00694127	NA	0.444089	NA	0.00386529	NA	0.189399	NA	0.00169927	NA	0.137641	NA	0.00441836	NA	0.259623	NA
NW_020868333.1-107716-4	0.929268	NA	0.0076732	NA	0.0254925	NA	0.000210498	NA	0.154769	NA	0.000351685	NA	0.257999	NA	0.000932149	NA
NW_020868334.1-44548-12	NA	0	NA	NA	NA	0	NA	NA	NA	0.00087065	NA	0.147267	NA	0.00129594	NA	0.0232692
NW_020868334.1-176297-1	NA	NA	NA	NA	NA	NA	NA	NA	NA	0.00081796	NA	NA	NA	0.00256036	NA	NA
NW_020868334.1-354049-4	NA	0	NA	NA	NA	0	NA	NA	NA	0.00647131	0.524176	NA	NA	0.00372197	1	NA
NW_020868334.1-380687-8	NA	NA	0.00605729	0.296807	NA	NA	0.00151877	0.0744198	NA	NA	0.00110729	0.187293	NA	NA	0.00349316	0.475925
NW_020868335.1-168928-22	NA	0	NA	NA	NA	0	NA	NA	NA	0.000841774	NA	0.189399	NA	0.000746262	NA	0.608941
NW_020868335.1-465044-6	0.00070225	NA	NA	NA	0.00299209	NA	NA	NA	0.000245994	NA	0.088804	NA	0.000691807	NA	0.699006	NA
NW_020868335.1-514224-22	0.00616225	NA	NA	NA	0.00021609	NA	NA	NA	0.0090278	NA	1.09332	NA	0.00244511	NA	0.153089	NA
NW_020868335.1-535368-26	NA	0.00017689	NA	NA	NA	0	NA	NA	NA	0.00109561	NA	NA	NA	0.00121803	NA	2.70717
NW_020868335.1-578427-22	NA	0	NA	NA	NA	0	NA	NA	NA	0.0127916	NA	NA	NA	0.00068121	NA	NA
NW_020868336.1-46724-14	0.567913	NA	NA	0.0115901	0.071824	NA	NA	0.0014658	0.126553	NA	NA	0.000748187	0.333803	NA	NA	0.00519032
NW_020868336.1-147041-15	NA	1.39712	0.0172484	NA	NA	0.132496	0.00163575	NA	NA	0.516503	0.00117366	NA	NA	0.109828	0.000605153	NA
NW_020868336.1-405742-15	0	NA	NA	NA	0	NA	NA	NA	0.00214545	NA	0.0771821	NA	0.000324968	NA	0.0379491	NA
NW_020868336.1-409379-4	NA	0	NA	NA	NA	0	NA	NA	NA	0.00173889	NA	NA	NA	0.00318096	NA	NA
NW_020868336.1-490457-4	NA	NA	NA	0.00054289	NA	NA	NA	0.0282576	2.09092	NA	NA	0.00579201	6.13499	NA	NA	0.00125949
NW_020868336.1-650859-9	NA	NA	NA	0.00015625	NA	NA	NA	0	NA	NA	NA	0.00550564	NA	NA	23.7057	0.00171001
NW_020868336.1-722648-3	NA	NA	0.0204204	NA	NA	NA	0.012544	NA	0.682822	NA	0.00403689	NA	0.954135	NA	0.00193567	NA
NW_020868336.1-788157-13	NA	0.0508954	NA	0.00103868	NA	0.898704	NA	0.0183409	NA	0.017424	NA	0.000355592	NA	0.108472	NA	4.15739e-06
NW_020868337.1-116320-23	NA	0.00042849	NA	NA	NA	0.00483025	NA	NA	0.434904	0.000307338	NA	NA	1.73611e-05	7.09655e-06	NA	NA
NW_020868337.1-221959-8	0.0103226	NA	NA	NA	0.0351562	NA	NA	NA	0.0042868	NA	NA	1.54754	0.0135447	NA	NA	2.91387
NW_020868337.1-286052-23	0	NA	NA	NA	0	NA	NA	NA	0.0532544	NA	NA	1	0.0170184	NA	NA	1
NW_020868337.1-302784-21	NA	NA	NA	0.018605	NA	NA	NA	0.0592436	NA	NA	NA	0.00982081	NA	NA	NA	0.00925444
NW_020868337.1-326303-21	0	NA	NA	NA	0	NA	NA	NA	0.000990151	NA	0.222784	NA	0.00991495	NA	6.38929	NA
NW_020868337.1-363249-16	NA	0.00126468	NA	0.15316	NA	0.00223111	NA	0.2702	NA	0.00203924	NA	0.183184	NA	0.00178725	NA	0.342704
NW_020868337.1-410220-15	NA	NA	NA	0	NA	NA	NA	0	NA	0.423359	NA	0.00349578	NA	0.227238	NA	0.000349009
NW_020868337.1-498133-21	NA	NA	0	NA	NA	NA	0.00150544	NA	NA	NA	0.00090601	NA	NA	NA	0.00209764	NA
NW_020868337.1-521179-27	NA	NA	0	NA	NA	NA	0.0025	NA	NA	NA	3.025e-05	NA	5.22449	NA	0.000259622	NA
NW_020868337.1-603229-9	1	NA	NA	0.0625	1	NA	NA	0.0625	1	NA	NA	0.0460082	1	NA	NA	0.0527666
NW_020868337.1-693986-5	NA	NA	0.0594384	NA	NA	NA	0.0207648	NA	NA	NA	0.0113636	NA	NA	NA	0.0179292	NA
NW_020868337.1-970225-13	NA	NA	0	NA	NA	NA	0	NA	NA	NA	9.01234e-05	0.0202778	NA	NA	0.000880797	0.0975579
NW_020868337.1-1012063-24	0.152507	NA	NA	0.00693611	0.0399041	NA	NA	0.00159693	0.017956	NA	NA	0.00112225	0.00117615	NA	NA	0.0131759
NW_020868337.1-1030685-2	NA	0	NA	NA	NA	0	NA	NA	NA	3.1753e-05	NA	0.0167693	NA	2.00295e-05	NA	0.131221
NW_020868338.1-47493-4	NA	0.0116928	0.105235	NA	NA	0.000343484	0.00309136	NA	NA	0.00191594	0.082025	NA	NA	0.00510688	0.14903	NA
NW_020868339.1-92551-15	NA	0.0152029	NA	NA	NA	0.0339296	NA	NA	NA	0.00471969	NA	NA	20.7118	0.00202873	NA	NA
NW_020868339.1-126253-23	NA	NA	0.004356	NA	NA	NA	0	NA	NA	NA	0.00564001	NA	NA	NA	0.00958441	NA
NW_020868340.1-311-6	NA	NA	0.00600983	0.150174	NA	NA	0.00763238	0.190718	NA	NA	0.000441035	0.0110206	NA	NA	0.000355739	0.0392405
NW_020868340.1-124057-16	NA	NA	NA	0.0242114	NA	NA	NA	0.00226576	NA	NA	NA	0	NA	NA	NA	0.00012321
NW_020868340.1-160127-27	NA	0	NA	NA	NA	0	NA	NA	NA	0.00010404	NA	NA	NA	1.56768e-05	NA	0.306178
NW_020868341.1-296939-3	NA	0	NA	NA	NA	0	NA	NA	NA	0.00957928	NA	0.613212	NA	0.00970246	NA	0.823955
NW_020868341.1-333668-8	NA	0.00119025	NA	NA	NA	0.00109561	NA	NA	NA	0.00390625	NA	NA	NA	3.87443e-05	NA	3.62902
NW_020868341.1-393194-13	NA	NA	0	NA	NA	NA	4.489e-05	NA	NA	NA	0	NA	NA	NA	0.0430562	NA
NW_020868341.1-501469-9	NA	NA	0.366994	NA	NA	NA	0.373443	NA	0.00225779	NA	0.00115225	NA	0.346318	NA	0.0665591	NA
NW_020868341.1-661966-24	NA	NA	0.0584789	0.0146153	NA	NA	0.00224721	0.000561634	NA	NA	0.929895	0.0258485	NA	NA	0.753923	0.0238069
NW_020868342.1-154409-3	0.006561	NA	NA	0.006561	0.09	NA	NA	0.09	0.259536	NA	NA	0.00721439	0.269167	NA	NA	0.0126642
NW_020868342.1-320644-12	NA	1.34444e-05	NA	0.001089	NA	4.59383e-05	NA	0.003721	NA	0.00213464	NA	0.939408	NA	0.00302343	NA	1.58213
NW_020868344.1-78303-14	NA	0.005625	NA	NA	NA	0.00927369	NA	NA	1.28324	0.00570327	NA	NA	0.378373	0.00346172	NA	NA
NW_020868344.1-96557-21	0	NA	NA	NA	0	NA	NA	NA	4.84046e-06	NA	NA	0.00213018	1.33896e-05	NA	NA	0.00385256
NW_020868344.1-100408-21	NA	0.012078	NA	NA	NA	0.00972196	NA	NA	NA	0.00271441	NA	NA	NA	0.00042436	NA	NA
NW_020868344.1-137767-26	NA	0	NA	NA	NA	0	NA	NA	NA	0.00438244	NA	NA	NA	0.00204304	NA	NA
NW_020868344.1-182256-25	NA	0.00120409	NA	NA	NA	0.00224676	NA	NA	NA	0.00273529	NA	NA	NA	0.00128881	NA	NA
NW_020868344.1-204059-24	0	NA	NA	NA	0	NA	NA	NA	0.00047119	NA	0.135943	NA	0.00141073	NA	1	NA
NW_020868345.1-22688-12	0	NA	NA	NA	7.569e-05	NA	NA	NA	3.03176e-05	NA	NA	0.00874696	7.24761e-05	NA	NA	0.040436
NW_020868345.1-25935-1	NA	5.776e-05	NA	NA	NA	0.00014641	NA	NA	NA	0	NA	NA	NA	4.35466e-05	NA	1
NW_020868345.1-429533-25	NA	NA	NA	0.00817216	NA	NA	NA	0.00582169	NA	NA	NA	0.001521	NA	NA	NA	0.00047089
NW_020868345.1-703157-23	NA	NA	NA	0.00583696	NA	NA	NA	0.00543169	NA	NA	NA	0.026569	NA	NA	NA	0.0081
NW_020868345.1-805650-2	NA	NA	0	NA	NA	NA	0	NA	NA	NA	0.00675684	NA	NA	NA	0.0173976	NA
NW_020868345.1-843461-15	0	NA	NA	NA	0	NA	NA	NA	0.007744	NA	NA	NA	0.00404496	NA	NA	NA
NW_020868346.1-12034-26	NA	0.021609	NA	0.345744	NA	0.0523838	NA	0.83814	NA	0.00761513	NA	0.154244	NA	0.0223466	NA	0.284862
NW_020868346.1-129318-13	NA	NA	NA	0	NA	NA	NA	0	NA	0.561676	NA	0.00127631	NA	0.104875	NA	7.64882e-05
NW_020868346.1-133847-21	0.341523	NA	0.341523	NA	0.400942	NA	0.400942	NA	0.0111967	NA	1.35598	NA	1.23059e-05	NA	0.0007105	NA
NW_020868346.1-256822-8	NA	0.0133634	NA	NA	NA	0.011881	NA	NA	NA	0.00072361	NA	NA	NA	0.002116	NA	NA
NW_020868346.1-337638-24	NA	NA	NA	0.110423	NA	NA	NA	0.143414	NA	1.69984	NA	0.126456	NA	0.510748	NA	0.0272356
NW_020868346.1-362340-1	NA	NA	NA	0	NA	NA	NA	3.249e-05	NA	0.868624	NA	0.054289	NA	0.832501	NA	0
NW_020868346.1-373735-24	0.024336	NA	0.001521	NA	0.059049	NA	0.00369056	NA	0.223774	NA	0.00223725	NA	0.237867	NA	0.0036262	NA
NW_020868346.1-554242-4	NA	NA	0	NA	NA	NA	0	NA	0.732736	NA	0.0032566	NA	0.492589	NA	0.000764404	NA
NW_020868347.1-16466-3	NA	NA	NA	0.00376996	NA	NA	NA	0.00385641	NA	NA	NA	0.000361	NA	NA	NA	0.00142129
NW_020868347.1-72077-16	0	NA	NA	NA	0	NA	NA	NA	0.0114704	NA	NA	NA	0.00170569	NA	NA	NA
NW_020868347.1-96441-13	NA	1	NA	0.0625	NA	1	NA	0.0625	NA	1	NA	0.0400192	NA	1	NA	0.0354773
NW_020868347.1-112643-27	NA	NA	0.0909626	NA	NA	NA	0.0449864	NA	0.00831411	NA	0.000332724	NA	0.00916122	NA	0.00024278	NA
NW_020868347.1-146099-5	NA	0.00332042	NA	2.74175e-05	NA	5.90379	NA	0.0487491	NA	0.645383	NA	0.00122204	NA	0.349	NA	0.000149805
NW_020868347.1-164238-9	0	NA	NA	NA	0	NA	NA	NA	0	NA	NA	NA	0.000210466	NA	1	NA
NW_020868347.1-165746-7	1.76624	NA	0.11039	NA	1.93627	NA	0.121017	NA	0.297139	NA	0.0146699	NA	0.909561	NA	0.0434134	NA
NW_020868347.1-355325-24	NA	4.75998e-06	NA	0.000576461	NA	0.000893401	NA	0.108196	NA	0.000865955	NA	0.457326	NA	0.00101885	NA	0.155992
NW_020868347.1-368451-22	NA	8.1e-05	NA	0.006561	NA	0.000225	NA	0.018225	NA	5.37829e-05	NA	0.0236686	NA	2.68805e-05	NA	0.140796
NW_020868347.1-409029-3	NA	NA	4.84e-06	NA	NA	NA	0	NA	NA	NA	0.000391623	0.141376	NA	NA	2.65758e-05	1.63602
NW_020868347.1-422318-16	NA	0	NA	NA	NA	0.00035721	NA	NA	NA	0.012996	NA	NA	NA	0.00527076	NA	NA
NW_020868347.1-483170-16	NA	NA	NA	0	NA	NA	NA	6.76e-06	NA	NA	NA	0	0.559881	NA	NA	2.17784e-05
NW_020868347.1-624125-13	NA	0.0208225	NA	NA	NA	0.0118157	NA	NA	NA	0.00207936	NA	NA	NA	0.00376996	NA	NA
NW_020868347.1-820844-27	NA	NA	NA	0.00573049	NA	NA	NA	0.0221414	NA	NA	NA	0.0103836	NA	NA	NA	0.0188513
NW_020868349.1-19635-8	NA	0	NA	NA	NA	0	NA	NA	NA	0.0125216	NA	NA	NA	0.00320356	NA	NA
NW_020868350.1-42950-6	0	NA	NA	NA	0	NA	NA	NA	0	NA	NA	NA	0.00121801	NA	NA	NA
NW_020868350.1-105880-6	NA	NA	0.00698896	NA	NA	NA	0.00272484	NA	NA	NA	0.00431649	NA	NA	NA	0.00172225	NA
NW_020868350.1-321112-8	NA	2.89e-06	NA	NA	NA	0	NA	NA	NA	0.00023384	0.0395531	NA	NA	0.000161886	0.0609788	NA
NW_020868350.1-392652-24	NA	0	NA	NA	NA	0	NA	NA	NA	0	NA	NA	NA	1.369e-05	NA	NA
NW_020868350.1-417588-8	NA	NA	0.0204082	1	NA	NA	0.0204082	1	NA	NA	0.0277972	1	NA	NA	0.0204082	1
NW_020868350.1-418317-9	NA	0.0133865	NA	NA	NA	0.00606841	NA	NA	NA	0.000111967	NA	0.0492742	NA	0.000202567	NA	0.203655
NW_020868350.1-515277-23	NA	0.000676	NA	0.00732736	NA	0.007791	NA	0.070119	NA	0.0046323	NA	0.00907683	NA	0.0022648	NA	7.49611e-07
NW_020868350.1-516264-13	NA	NA	NA	1.849e-05	NA	NA	NA	0.00041209	NA	0.252406	NA	0.0011218	NA	0.577924	NA	0.00016988
NW_020868350.1-546861-8	0.003249	NA	4.01111e-05	NA	0.447561	NA	0.00552544	NA	0.073239	NA	0.000732229	NA	0.00110584	NA	9.34792e-06	NA
NW_020868350.1-556775-5	NA	NA	NA	0.004761	NA	NA	NA	0.0354569	0.300304	NA	NA	0.00370746	1.49879	NA	NA	0.00266325
NW_020868350.1-562435-14	0.286725	NA	0.103221	NA	0.232195	NA	0.0835904	NA	0.260548	NA	0.0385512	NA	0.142166	NA	0.0321243	NA
NW_020868350.1-982525-15	NA	1	NA	0.0204082	NA	1	NA	0.0204082	NA	1	NA	0.0156215	NA	1	NA	0.0204082
NW_020868350.1-1076027-5	NA	0	NA	NA	NA	0	NA	NA	NA	0.00091204	NA	NA	NA	0.00022201	NA	NA
NW_020868350.1-1246067-14	1	0.000518827	NA	NA	1	0.0123457	NA	NA	1	0.000516413	NA	NA	1	0.0075232	NA	NA
NW_020868351.1-37155-4	NA	NA	NA	2.601e-05	NA	NA	NA	0	NA	0.020449	NA	0.000252457	NA	0.156712	NA	0.000112717
NW_020868351.1-90181-23	0.00444889	NA	NA	NA	0.0221712	NA	NA	NA	0.00591361	NA	NA	NA	0.00421201	NA	NA	NA
NW_020868351.1-194211-8	NA	NA	NA	0	NA	NA	NA	0	NA	0.0684981	NA	0.00190406	NA	0.399424	NA	0.000171901
NW_020868352.1-49989-16	NA	0.00074529	NA	NA	NA	0.00107584	NA	NA	NA	0	NA	NA	NA	0.00012544	NA	NA
NW_020868353.1-373560-6	NA	0.0583706	NA	0.00119124	NA	0.195718	NA	0.00399424	NA	0.25361	NA	0.000879031	NA	0.397681	NA	0.000528644
NW_020868353.1-515919-2	0	NA	NA	NA	0	NA	NA	NA	0.00059536	NA	NA	NA	0.0242114	NA	NA	NA
NW_020868355.1-114366-4	NA	0.0450957	NA	0.00180469	NA	2.50236	NA	0.100142	NA	6.268	NA	0.0217253	NA	0.733651	NA	0.00560565
NW_020868357.1-77216-4	NA	0	NA	NA	NA	0	NA	NA	NA	0.00350464	NA	NA	NA	0.00047961	NA	NA
NW_020868357.1-195286-22	0.0625	NA	1	NA	0.0625	NA	1	NA	0.0347328	NA	0.867904	NA	0.0426085	NA	1	NA
NW_020868357.1-203566-13	NA	NA	0	NA	NA	NA	0	NA	5.25326	NA	0.014552	NA	0.103427	NA	0.000459674	NA
NW_020868357.1-251997-4	NA	0	NA	NA	NA	0	NA	NA	NA	0.00873186	0.707281	NA	NA	0.00164972	0.412186	NA
NW_020868357.1-368961-8	NA	NA	NA	0	NA	NA	NA	0	NA	NA	NA	0.0121	NA	NA	NA	0.00374544
NW_020868357.1-377940-24	NA	0.069485	NA	NA	NA	0	NA	NA	NA	2.05511e-05	NA	0.00018496	NA	0.0518768	NA	0.541696
NW_020868357.1-654112-27	NA	NA	0.00148225	NA	NA	NA	0.00081796	NA	6.241	NA	0.0515335	NA	1.88033	NA	0.014218	NA
NW_020868357.1-781790-9	NA	NA	0.00326041	NA	NA	NA	0.00546121	NA	NA	NA	0.00131769	NA	NA	NA	0.00119025	NA
NW_020868360.1-158124-7	0	NA	NA	NA	0	NA	NA	NA	0	NA	NA	NA	0.000288444	1	NA	NA
NW_020868360.1-184727-21	NA	0	NA	NA	NA	0	NA	NA	NA	0.00394719	0.888118	NA	NA	0.00140537	1	NA
NW_020868360.1-347973-14	0	NA	NA	NA	0	NA	NA	NA	0	NA	NA	NA	0.00020449	NA	NA	NA
NW_020868360.1-357371-24	0.0617026	NA	NA	0.0617026	0.0142086	NA	NA	0.0142086	0.012321	NA	NA	0.00226304	0.02086	NA	NA	0.00125639
NW_020868360.1-429383-26	NA	NA	NA	0	NA	NA	NA	0	NA	NA	1.54196	0.00350385	NA	NA	0.030976	0
NW_020868360.1-557580-5	NA	0.0251222	NA	NA	NA	0.00964324	NA	NA	NA	0.00385641	NA	NA	71.7197	0.00673845	NA	NA
NW_020868360.1-640229-25	NA	0.0755755	NA	0.000624046	NA	0.0332964	NA	0.000274937	NA	0.391876	NA	0.0122038	NA	0.25503	NA	0.0011284
NW_020868360.1-720972-2	NA	0	NA	NA	NA	0	NA	NA	0.374544	0.00764376	NA	NA	0.56298	0.00404043	NA	NA
NW_020868360.1-739079-9	NA	NA	NA	0.00556516	NA	NA	NA	0.00238144	NA	NA	NA	0.00075076	NA	NA	NA	0.00049284
NW_020868361.1-26074-16	NA	0.010983	NA	0.000224144	NA	0.36	NA	0.00734694	NA	1.39807	NA	0.00621364	NA	1.90551	NA	0.00822543
NW_020868361.1-52736-7	NA	NA	0.00279841	NA	NA	NA	0.00299209	NA	NA	NA	0.00093636	NA	NA	NA	0.00343396	NA
NW_020868361.1-319189-8	0	NA	NA	NA	0	NA	NA	NA	0	NA	NA	NA	0.00050176	NA	NA	NA
NW_020868361.1-454886-3	0.0207659	2.51487	NA	NA	0.00537383	0.650801	NA	NA	0.00738033	3.24792	NA	NA	0.00681503	1.67271	NA	NA
NW_020868362.1-28491-16	NA	NA	NA	0.117786	NA	NA	NA	0.0655872	NA	0.0336436	NA	0.01038	NA	0.0576	NA	0.00694444
NW_020868363.1-6651-1	NA	0.0335989	NA	NA	NA	0.0119684	NA	NA	NA	0.00184041	NA	NA	NA	0.00444889	NA	NA
NW_020868363.1-154604-2	NA	0.00316969	NA	NA	NA	0.00603729	NA	NA	NA	0.000706375	0.203797	NA	NA	0.000187852	0.048131	NA
NW_020868364.1-77154-13	NA	0.0150418	0.375864	NA	NA	0.0061596	0.153916	NA	NA	0.00111467	0.250801	NA	NA	0.00439936	0.654007	NA
NW_020868364.1-148653-7	NA	NA	0	NA	NA	NA	0	NA	NA	NA	0.00591361	NA	NA	NA	0.001296	NA
NW_020868364.1-446299-27	0.00461041	NA	NA	NA	0.016641	NA	NA	NA	0.00920332	NA	2.65526	NA	0.000858615	NA	0.684732	NA
NW_020868366.1-7838-23	NA	0.091809	NA	NA	NA	0.050625	NA	NA	NA	0.0103023	NA	NA	NA	0.034151	NA	NA
NW_020868367.1-151114-13	NA	NA	0.15642	NA	NA	NA	0.0720922	NA	NA	NA	0.0250589	NA	NA	0.9752	0.0162291	NA
NW_020868367.1-293212-22	NA	NA	NA	0	NA	NA	NA	0.00011025	NA	NA	NA	0.00047089	NA	NA	NA	0.00101761
NW_020868368.1-117006-12	0.00469225	NA	NA	NA	0.00570025	NA	NA	NA	0.00024964	NA	NA	NA	0.00235225	NA	NA	NA
NW_020868368.1-216501-15	NA	NA	NA	0	NA	NA	NA	0	NA	0.888118	NA	0.0181249	NA	0.620081	NA	0.00717686
NW_020868368.1-302042-26	NA	0.696113	NA	0.00574798	NA	0.0865052	NA	0.000714295	NA	0.626262	NA	0.00118584	NA	0.620653	NA	0.000864325
NW_020868368.1-334157-1	NA	0.00514089	NA	NA	NA	0.00675684	NA	NA	NA	0.00014884	NA	NA	NA	0.000382877	NA	0.170974
NW_020868368.1-659281-16	NA	NA	0.00474568	0.3844	NA	NA	0.00118642	0.0961	NA	NA	0.0123457	1	NA	NA	1.81394e-05	0.523606
NW_020868369.1-138723-24	0.333719	0.0133552	NA	NA	0.119392	0.00477796	NA	NA	0.00619684	0.00128034	NA	NA	0.00511865	0.000544857	NA	NA
NW_020868369.1-172964-3	NA	NA	NA	0	NA	NA	NA	0	NA	0.0229997	NA	0.00171101	NA	0.102175	NA	0.000174255
NW_020868369.1-178224-2	NA	0.00881512	NA	0.714025	NA	0.00444444	NA	0.36	NA	0.00194542	NA	0.856133	NA	0.0163933	NA	0.0525822
NW_020868369.1-226779-21	NA	0	NA	NA	NA	0	NA	NA	NA	0	NA	NA	NA	0.00022201	NA	NA
NW_020868370.1-186468-16	NA	0.0105473	NA	NA	NA	0.00178084	NA	NA	NA	0.0238085	NA	NA	NA	0.0040734	NA	13.9268
NW_020868370.1-267632-22	NA	NA	0	NA	NA	NA	0	NA	0.101124	NA	0.000280122	NA	0.321618	NA	0.000303425	NA
NW_020868370.1-349183-14	6.06985	NA	NA	0.242911	0.375864	NA	NA	0.0150418	5.44258	NA	NA	0.217808	4.38035	NA	NA	0.00209778
NW_020868370.1-355711-23	NA	NA	0	NA	NA	NA	0	NA	0.576081	NA	0.00711211	NA	0.714427	NA	0.00278836	NA
NW_020868370.1-370031-2	NA	0	NA	NA	NA	2.401e-05	NA	NA	0.15745	0.000699779	NA	NA	1.49652	0.0026389	NA	NA
NW_020868371.1-9457-25	NA	NA	NA	0.070331	NA	NA	NA	0.0508052	NA	NA	NA	0.021054	NA	26.4406	NA	0.00344158
NW_020868371.1-127977-1	NA	0	NA	NA	NA	0	NA	NA	NA	1.764e-05	NA	NA	NA	0.00173889	NA	NA
NW_020868371.1-146205-4	NA	NA	0	NA	NA	NA	2.304e-05	NA	NA	NA	0	NA	NA	NA	0.0001	NA
NW_020868371.1-160504-16	0.00212039	NA	0.00848411	NA	0.00216203	NA	0.00865073	NA	0.0152979	NA	0.0213722	NA	0.001958	NA	0.00375858	NA
NW_020868371.1-486065-2	NA	NA	NA	0	NA	NA	NA	0	NA	NA	NA	0	0.089832	NA	NA	9.18592e-05
NW_020868373.1-32904-12	NA	NA	1	0.00825725	NA	NA	1	0.00825725	NA	NA	0.6975	0.00158495	NA	NA	0.24561	0.00361299
NW_020868373.1-99091-13	NA	0.018605	NA	NA	NA	0.0217562	NA	NA	NA	0.00837225	NA	NA	NA	0.00296331	NA	11.0982
NW_020868373.1-112856-5	NA	0.000493827	NA	0.04	NA	0.00277378	NA	0.224676	NA	0.0015832	NA	0.571536	NA	0.00362651	NA	1
NW_020868373.1-199890-22	NA	0.00198025	NA	NA	NA	0.00879844	NA	NA	0.0753832	0.015575	NA	NA	0.000167068	1.52628e-05	NA	NA
NW_020868373.1-309429-3	NA	0.0414122	NA	NA	NA	0.00243049	NA	NA	NA	0.00070225	NA	NA	NA	0.00175561	NA	NA
NW_020868373.1-361372-26	NA	0.00094864	NA	NA	NA	0.00173889	NA	NA	NA	0.00024336	NA	NA	NA	0.00535824	NA	NA
NW_020868373.1-390848-4	NA	NA	NA	0	NA	NA	NA	0	NA	NA	NA	0	NA	0.170156	NA	4.23029e-05
NW_020868374.1-49907-7	NA	0.0379693	1.8605	NA	NA	0.00570672	0.228102	NA	NA	0.0108121	3.11942	NA	NA	0.00376273	0.617657	NA
NW_020868374.1-149582-6	NA	NA	0.00047089	NA	NA	NA	0.00556516	NA	NA	NA	0.0176093	NA	NA	NA	0.00179776	NA
NW_020868375.1-137292-15	NA	NA	0	NA	NA	NA	2.304e-05	NA	NA	NA	0	NA	0.3249	NA	0.000135319	NA
NW_020868375.1-189041-21	NA	0.00100489	NA	NA	NA	0	NA	NA	NA	7.225e-05	NA	NA	NA	0	NA	NA
NW_020868375.1-327783-3	NA	0.00345744	NA	NA	NA	0.0114062	NA	NA	NA	0.0120122	NA	NA	NA	0.00030625	NA	NA
NW_020868375.1-364359-27	NA	NA	0.00207936	NA	NA	NA	0.00089401	NA	NA	NA	0.00369664	NA	NA	NA	0.00027225	NA
NW_020868377.1-146624-3	NA	NA	NA	0	NA	NA	NA	0	0.35441	NA	NA	0.00122841	1.12713	NA	NA	1.32176e-05
NW_020868377.1-201231-12	NA	0	NA	NA	NA	0	NA	NA	NA	4.88643e-06	NA	0.001764	NA	0.0156118	NA	0.111556
NW_020868379.1-2264-14	NA	NA	NA	0.00826281	NA	NA	NA	0.001024	NA	NA	NA	0.00502681	NA	NA	NA	0.00662596
NW_020868379.1-55151-13	NA	NA	0.0581292	NA	NA	NA	0.0499522	NA	NA	NA	0.0164352	NA	NA	NA	0.020996	NA
NW_020868380.1-75462-16	NA	NA	NA	0.021025	NA	NA	NA	0.00247009	NA	NA	NA	0.00213444	NA	NA	NA	0.00390625
NW_020868380.1-103093-25	0.0103813	NA	NA	0.840889	0.0066332	NA	NA	0.537289	2.23725e-05	NA	NA	0.00223774	0.00975756	NA	NA	0.374288
NW_020868380.1-125845-24	NA	0	NA	NA	NA	0	NA	NA	NA	0.001681	NA	NA	NA	0.00232324	NA	NA
NW_020868380.1-213517-25	1	NA	0.0204082	NA	1	NA	0.0204082	NA	1	NA	0.0277972	NA	1	NA	0.0182449	NA
NW_020868381.1-66037-4	NA	0.0667706	0.00136266	NA	NA	2.49893	0.0509985	NA	NA	0.803694	0.0125549	NA	NA	0.43725	0.00766195	NA
NW_020868381.1-103361-21	NA	0.0113124	NA	1.37	NA	0.0141383	NA	1.71223	NA	0.000446266	NA	0.00714025	NA	0.00183644	NA	0.0829849
NW_020868382.1-116418-8	NA	0.0204082	NA	1	NA	0.0204082	NA	1	NA	0.00277008	NA	1	NA	0.00400236	NA	1
NW_020868382.1-119030-22	NA	0.0333519	NA	0.53363	NA	0.0481803	NA	0.770884	NA	0.0094476	NA	0.604783	NA	0.00385683	NA	0.43542
NW_020868382.1-132849-4	NA	0.001936	NA	NA	NA	0	NA	NA	NA	0.000211014	NA	0.076176	NA	0.000185529	NA	0.106838
NW_020868382.1-160195-4	NA	0.00484416	NA	NA	NA	0.00408321	NA	NA	NA	0.00339311	NA	1.49323	NA	0.0065323	NA	1.50174
NW_020868382.1-212907-24	NA	0	NA	NA	NA	0	NA	NA	NA	0.00267289	NA	NA	NA	0.00046225	NA	NA
NW_020868382.1-212983-26	NA	NA	0	NA	NA	NA	9.025e-05	NA	NA	0.906377	0.00171624	NA	NA	0.571994	0.000339991	NA
NW_020868382.1-233483-2	NA	NA	0.0120122	NA	NA	NA	0.00439569	NA	NA	8.9964e-06	3.60029e-07	NA	NA	0.565847	0.00903763	NA
NW_020868384.1-182496-14	NA	0	NA	NA	NA	0	NA	NA	0.000174275	1.74237e-06	NA	NA	0.0485765	0.000163914	NA	NA
NW_020868384.1-233022-16	NA	NA	NA	0	NA	NA	NA	0.00022801	NA	0.00774555	NA	7.74385e-05	NA	0.20131	NA	0.000543253
NW_020868385.1-8765-27	NA	NA	NA	0	NA	NA	NA	0.00047089	NA	NA	NA	8.464e-05	NA	NA	1.922	4.14461e-06
NW_020868385.1-133141-2	NA	NA	NA	0.029378	NA	NA	NA	0.0372876	NA	4	NA	0.0624859	NA	8.04436	NA	0.0240428
NW_020868385.1-159080-2	0.0194324	NA	NA	NA	0.00717409	NA	NA	NA	0.00175439	NA	0.0631138	NA	0.00569784	NA	0.741394	NA
NW_020868385.1-180122-5	NA	NA	0.0326525	NA	NA	NA	0.00258064	NA	0.175826	NA	0.00703642	NA	0.0527757	NA	0.000597916	NA
NW_020868387.1-7820-27	NA	NA	NA	0	NA	NA	NA	1.764e-05	NA	0.00828763	NA	8.45415e-06	NA	0.532425	NA	0.00038269
NW_020868387.1-82440-22	0.725904	NA	0.133329	NA	0.0393361	NA	0.007225	NA	0.00746496	NA	0.00746496	NA	8.76886e-05	NA	4.0898e-05	NA
NW_020868387.1-144942-7	0.0232165	0.000929105	NA	NA	0.0197043	0.000788549	NA	NA	6.4e-05	1.30612e-06	NA	NA	0.0929998	0.00176228	NA	NA
NW_020868387.1-177852-8	NA	NA	0	NA	NA	NA	0	NA	NA	NA	0.000461119	0.166464	NA	NA	2.08526e-06	0.00052674
NW_020868387.1-314925-21	NA	0	NA	NA	NA	0.00098596	NA	NA	NA	0.000586286	NA	0.131914	NA	0.000188238	NA	0.0153786
NW_020868388.1-16776-27	0.0452838	0.407555	NA	NA	0.0847974	0.763177	NA	NA	0.0166482	0.192394	NA	NA	0.0220349	0.246966	NA	NA
NW_020868388.1-38780-5	NA	NA	NA	0.00028224	NA	NA	NA	0.00128881	NA	NA	NA	0.00119716	4.84521	NA	NA	2.00313e-05
NW_020868388.1-40505-13	NA	0	NA	NA	NA	0	NA	NA	NA	0.0056444	0.564565	NA	NA	0.000586447	0.0957294	NA
NW_020868388.1-53938-14	0.0713958	NA	0.00145706	NA	0.150544	NA	0.00307233	NA	0.507272	NA	0.00175824	NA	0.0983409	NA	0.000633536	NA
NW_020868388.1-129616-13	NA	NA	0.0129504	NA	NA	NA	0.0176093	NA	2.83316	NA	0.0125918	NA	4.99936	NA	0.00750499	NA
NW_020868388.1-330266-12	NA	NA	0.006724	NA	NA	NA	0.00781456	NA	NA	NA	0.00162409	NA	NA	NA	0	NA
NW_020868388.1-419097-13	NA	NA	0.20214	0.00412531	NA	NA	0.255631	0.00521697	NA	NA	0.00525005	0.000428466	NA	NA	0.000138253	6.53626e-06
NW_020868390.1-161351-3	0.00155586	NA	0.126025	NA	0.00118642	NA	0.0961	NA	0.00860772	NA	0.697225	NA	0.00462873	NA	0.348032	NA
NW_020868390.1-316787-6	0.087025	NA	NA	0.00107438	0.641601	NA	NA	0.007921	0.020164	NA	NA	5.5856e-05	0.169217	NA	NA	0.000124271
NW_020868391.1-2647-7	NA	NA	NA	4.096e-05	NA	NA	NA	0	NA	NA	NA	0.021904	3.98376	NA	NA	0.00150978
NW_020868391.1-39807-6	NA	NA	NA	0	NA	NA	NA	6.084e-05	NA	NA	NA	0.000625	NA	NA	NA	0.00110889
NW_020868391.1-148434-14	NA	NA	0.0138062	NA	NA	NA	0.00390625	NA	0.235369	NA	0.00235317	NA	0.0722218	NA	0.000418018	NA
NW_020868391.1-226800-7	0.0184649	NA	0.904781	NA	0.0153194	NA	0.750649	NA	6.20141e-07	NA	3.96979e-05	NA	0.00707943	NA	0.240577	NA
NW_020868391.1-343055-26	NA	0.463761	NA	0.00572544	NA	0.023409	NA	0.000289	NA	0.197432	NA	0.036263	NA	0.187573	NA	0.0427574
NW_020868391.1-438045-3	0	NA	NA	NA	0	NA	NA	NA	0.00074328	NA	0.268324	NA	0.00147622	NA	1	NA
NW_020868391.1-493563-1	NA	0.00416025	NA	NA	NA	0.00127449	NA	NA	NA	0.00126736	NA	NA	NA	0.00157609	NA	NA
NW_020868391.1-662779-15	NA	NA	NA	0.020621	NA	NA	NA	0.046182	NA	0.886611	NA	0.0180941	NA	1.14116	NA	0.00753798
NW_020868391.1-782862-6	NA	0	NA	NA	NA	0.0432224	NA	NA	NA	4.096e-07	NA	9.216e-05	NA	0.0002691	NA	0.0343684
NW_020868392.1-41020-6	NA	0.00170569	NA	NA	NA	0.00549081	NA	NA	NA	0.00076176	NA	NA	NA	0.00091809	NA	NA
NW_020868392.1-185807-2	1	NA	0.0204082	NA	0.4096	NA	0.00835918	NA	0.00517572	NA	1.79394e-05	NA	0.0125904	NA	9.80723e-05	NA
NW_020868392.1-198407-9	0.205918	0.00170031	NA	NA	0.000830104	6.85438e-06	NA	NA	0.581543	0.00117866	NA	NA	0.095372	0.00023823	NA	NA
NW_020868393.1-80185-24	0.158632	NA	7.77294	NA	0.0603755	NA	2.9584	NA	0.046829	NA	0.421461	NA	0.0206585	NA	0.336809	NA
NW_020868393.1-425087-27	NA	0	NA	NA	NA	0	NA	NA	NA	0.000825806	NA	0.190096	NA	0.00023869	NA	0.369965
NW_020868393.1-442011-24	NA	0	NA	NA	NA	0	NA	NA	NA	0.00150193	NA	0.433324	NA	0.00166219	NA	0.156618
NW_020868393.1-444303-8	NA	0	NA	NA	NA	0	NA	NA	NA	0.000262872	NA	0.0591462	NA	0.00176335	NA	0.580319
NW_020868393.1-471586-4	NA	1.764e-05	NA	NA	NA	0.00269361	NA	NA	NA	0.00410881	NA	NA	NA	0.00068644	NA	NA
NW_020868393.1-675513-3	NA	0	NA	NA	NA	0	NA	NA	NA	0	NA	NA	NA	0.0156215	NA	0.555434
NW_020868393.1-750560-3	NA	0	NA	NA	NA	0	NA	NA	NA	0.000209029	NA	0.0919889	NA	4.0503e-05	NA	0.0505378
NW_020868394.1-259025-5	NA	NA	NA	0	NA	NA	NA	0	1.04448	NA	NA	0.00289331	0.393777	NA	NA	6.63028e-05
NW_020868394.1-325757-3	NA	6.241e-05	NA	NA	NA	0.00139876	NA	NA	0.116777	0.000404758	NA	NA	0.250889	0.000892957	NA	NA
NW_020868394.1-447961-4	NA	0.0189338	NA	NA	NA	0.0409253	NA	NA	NA	0.00110224	NA	NA	NA	0.00664225	NA	NA
NW_020868394.1-554460-3	NA	0.254285	NA	2.28856	NA	0.257522	NA	2.3177	NA	0.027291	NA	0.027291	NA	0.0770155	NA	0.0585296
NW_020868394.1-608898-2	0.0611078	NA	NA	NA	0.00470596	NA	NA	NA	0.000161604	NA	NA	0.010345	2.88121e-05	NA	NA	0.0354649
NW_020868395.1-79301-7	NA	0	NA	NA	NA	0	NA	NA	NA	5.84601e-05	NA	0.00988827	NA	0.000164503	NA	0.00371802
NW_020868395.1-142970-27	0.00026569	NA	NA	NA	4.356e-05	NA	NA	NA	9.604e-05	NA	NA	NA	0.00091809	NA	NA	NA
NW_020868395.1-226091-13	0.545235	NA	0.545235	NA	0.448096	NA	0.448096	NA	0.316294	NA	0.0351438	NA	0.279557	NA	0.0342602	NA
NW_020868395.1-235641-13	0.546854	0.00451551	NA	NA	0.197294	0.0016291	NA	NA	3.99041	0.00755591	NA	NA	1.63689	0.0040888	NA	NA
NW_020868395.1-242649-7	NA	NA	0.00470811	0.570179	NA	NA	0.000180035	0.0218032	NA	NA	0.00021957	0.115959	NA	NA	0.00412783	0.0170596
NW_020868395.1-268812-27	0.0112572	NA	NA	NA	0.0184688	NA	NA	NA	0.00253009	NA	NA	NA	0.00369022	23.7954	NA	NA
NW_020868395.1-272453-26	NA	0.080851	0.00323559	NA	NA	0.0619762	0.00248024	NA	NA	0.0138242	0.000426044	NA	NA	0.0128544	0.000514424	NA
NW_020868395.1-274366-7	NA	0.0367489	NA	NA	NA	0.0171872	NA	NA	NA	0.0111725	NA	NA	NA	0.0163584	NA	NA
NW_020868396.1-158818-9	NA	0	NA	NA	NA	0	NA	NA	NA	0	NA	NA	NA	0	NA	NA
NW_020868397.1-349440-5	NA	NA	NA	0	NA	NA	NA	0	NA	NA	NA	0	NA	NA	NA	0
NW_020868400.1-54643-7	1	0.00825725	NA	NA	0.795587	0.00656936	NA	NA	0.00255525	5.80636e-06	NA	NA	0.413442	0.00124901	NA	NA
NW_020868400.1-75679-5	0.00751689	NA	NA	NA	0.00972196	NA	NA	NA	0.00027889	NA	NA	NA	0.00184041	NA	NA	NA
NW_020868400.1-78274-8	0.0400192	NA	1	NA	0.0400192	NA	1	NA	0.0099978	NA	1	NA	0.0219353	NA	1	NA
NW_020868400.1-141097-9	NA	0.0458816	NA	0.0458816	NA	0.00777924	NA	0.00777924	NA	0.0129393	NA	0.0202249	NA	0.00821397	NA	0.00276892
NW_020868401.1-124586-2	NA	NA	NA	0	NA	NA	NA	0	NA	0.060713	NA	0.000269835	NA	0.0646159	NA	0.000364669
NW_020868402.1-66143-5	NA	NA	0.00538756	NA	NA	NA	0.0112148	NA	NA	NA	0.00309136	NA	NA	NA	0.001521	NA
NW_020868402.1-107357-26	NA	0.0400192	NA	1	NA	0.0400192	NA	1	NA	0.0277972	NA	1	NA	0.0204082	NA	1
NW_020868402.1-124842-26	0.0204082	1	NA	NA	0.0204082	1	NA	NA	0.00444444	1	NA	NA	0.0101436	1	NA	NA
NW_020868402.1-162771-13	0	NA	NA	NA	0	NA	NA	NA	5.19882e-06	NA	NA	0.000129908	0.00293896	NA	NA	0.331571
NW_020868402.1-218978-16	0	NA	NA	NA	0	NA	NA	NA	0.000109761	NA	NA	0.0483033	8.20333e-05	NA	NA	0.0556561
NW_020868402.1-431999-13	0.0135598	NA	0.000111967	NA	0.0368935	NA	0.000304639	NA	0.324024	NA	0.000736288	NA	0.0793361	NA	0.000323234	NA
NW_020868402.1-483240-27	NA	NA	NA	0	NA	NA	NA	0	0.693446	NA	NA	0.00240353	0.293264	NA	NA	0.000521774
NW_020868402.1-689873-5	NA	0.420682	NA	NA	NA	0.386387	NA	NA	NA	0.192408	NA	0.0480877	NA	0.196262	NA	0.374868
NW_020868402.1-773779-2	NA	0.0204082	1	NA	NA	0.000796852	0.0390458	NA	NA	0.00163575	0.167281	NA	NA	0.00650863	0.405062	NA
NW_020868402.1-808401-5	NA	0	NA	NA	NA	0	NA	NA	NA	0.00041209	NA	NA	NA	0.00203401	NA	NA
NW_020868403.1-64889-15	NA	0	NA	NA	NA	0.000256	NA	NA	NA	0.000137684	0.0605917	NA	NA	0.00176133	1.55102	NA
NW_020868403.1-173505-1	NA	0	NA	NA	NA	0	NA	NA	NA	6.4e-05	NA	0.023104	NA	4.49873e-05	NA	0.0484285
NW_020868404.1-6685-9	0.0187142	NA	NA	NA	0.00900601	NA	NA	NA	0.00068121	NA	NA	NA	0.00105625	NA	NA	NA
NW_020868406.1-148660-23	0.0302412	NA	NA	NA	0.0242425	NA	NA	NA	0.000319565	NA	0.054053	NA	0.00539888	NA	2.47745	NA
NW_020868406.1-160645-1	15.2972	NA	0.126313	NA	0.152222	NA	0.00125693	NA	6.55949	NA	0.0124205	NA	7.68082	NA	0.020391	NA
NW_020868407.1-8358-3	NA	NA	NA	0.00729316	NA	NA	NA	0.00224676	NA	NA	NA	0.00205209	NA	NA	NA	0.00082944
NW_020868407.1-33543-6	NA	NA	NA	0	NA	NA	NA	0	NA	NA	NA	0	NA	NA	5.07037	1.56545e-05
NW_020868408.1-147030-2	NA	NA	NA	0.0147137	NA	NA	NA	0.00613089	NA	NA	NA	0.00306916	NA	NA	NA	0.00555025
NW_020868408.1-212510-3	NA	NA	0.00107584	NA	NA	NA	0.00404496	NA	0.00186326	NA	6.45819e-06	NA	1.05194	NA	0.00109102	NA
NW_020868408.1-220896-2	0.0153485	1.24322	NA	NA	0.00123279	0.099856	NA	NA	0.002678	0.17143	NA	NA	0.042948	4.00853	NA	NA
NW_020868408.1-244164-6	0.00190595	NA	0.0933914	NA	0.000903432	NA	0.0442682	NA	0.00379456	NA	0.196426	NA	0.000396801	NA	0.0311623	NA
NW_020868409.1-4894-6	1	NA	0.0123457	NA	1	NA	0.0123457	NA	1	NA	0.00227233	NA	1	NA	0.00678452	NA
NW_020868409.1-165136-27	NA	0.111289	NA	0.0022712	NA	0.004096	NA	8.35918e-05	NA	0.183184	NA	0.000507435	NA	0.201293	NA	0.000613444
NW_020868409.1-176683-5	NA	NA	0.0330512	NA	NA	NA	0.00710649	NA	2.21388	NA	0.00503067	NA	9.5089	NA	0.00693731	NA
NW_020868409.1-211409-14	NA	NA	0	NA	NA	NA	0	NA	1	NA	0.00825725	NA	1	NA	0.00693993	NA
NW_020868409.1-216538-13	0.0425906	NA	0.68145	NA	0.0267731	NA	0.42837	NA	0.013634	NA	0.340686	NA	0.0428352	NA	1.10339	NA
NW_020868409.1-238694-26	NA	0	NA	NA	NA	0	NA	NA	NA	0.00857476	NA	NA	NA	0.00134689	NA	NA
NW_020868409.1-256483-21	NA	NA	NA	0	NA	NA	NA	0	NA	NA	NA	0	NA	NA	1	2.48123e-05
NW_020868409.1-473349-24	NA	0.00904129	NA	0.443023	NA	0.00369664	NA	0.181135	NA	4.45009e-05	NA	0.012839	NA	1.67857e-05	NA	0.210966
NW_020868409.1-880254-26	NA	0	NA	NA	NA	0	NA	NA	NA	0.000895188	NA	0.0895385	NA	0.000507439	NA	0.0180497
NW_020868411.1-82632-24	0.471145	NA	0.0523494	NA	0.00036864	NA	4.096e-05	NA	0.0141624	NA	0.00226567	NA	0.000284301	NA	2.57404e-05	NA
NW_020868411.1-136224-12	NA	0	NA	NA	NA	0	NA	NA	NA	0	NA	NA	0.00731475	1.74257e-06	NA	NA
NW_020868411.1-192197-1	NA	NA	NA	3.481e-05	NA	NA	NA	0.00015129	NA	0.030276	NA	0.000373778	NA	0.00962386	NA	0.000198543
NW_020868412.1-124094-15	NA	0.0178222	NA	NA	NA	0.023409	NA	NA	NA	0.000417641	NA	0.120494	NA	0.010706	NA	14.3248
NW_020868413.1-43135-22	NA	NA	NA	4.84e-06	NA	NA	NA	0	NA	0.196249	NA	0.00242283	NA	0.449559	NA	0.000615716
NW_020868413.1-124599-1	NA	NA	NA	0.00189225	NA	NA	NA	0.0123432	NA	NA	NA	0.000961	NA	NA	NA	0.00181476
NW_020868413.1-201010-27	NA	0.0298944	NA	NA	NA	0.00535824	NA	NA	NA	0.0334524	NA	NA	NA	0.0142325	NA	NA
NW_020868413.1-333435-9	NA	NA	NA	0.0216678	NA	NA	NA	0.0331604	8.11532	NA	NA	0.0479783	7.11936	NA	NA	0.0158314
NW_020868413.1-359510-23	0.11569	0.00462981	NA	NA	0.0103998	0.000416193	NA	NA	0.0805586	0.000805408	NA	NA	0.282826	0.00391761	NA	NA
NW_020868413.1-448990-23	0.025462	NA	0.00101897	NA	0.102231	NA	0.00409121	NA	0.0988078	NA	0.00395421	NA	0.201372	NA	0.0112536	NA
NW_020868414.1-28542-23	NA	0.0304852	NA	NA	NA	0.00783225	NA	NA	NA	0.0115348	NA	NA	NA	0.00744769	NA	NA
NW_020868415.1-66103-2	NA	0.000417975	NA	0.033856	NA	9.13086e-05	NA	0.007396	NA	0.0178031	NA	0.20574	NA	0.00592702	NA	0.0628137
NW_020868415.1-118790-25	0.0106916	NA	NA	NA	0.00680625	NA	NA	NA	0.00309136	NA	NA	NA	0.00027889	NA	NA	NA
NW_020868415.1-156036-21	1	NA	NA	0.0123457	1	NA	NA	0.0123457	1	NA	NA	0.00227233	1	NA	NA	0.00108284
NW_020868415.1-405723-5	NA	0.0400192	NA	1	NA	0.0400192	NA	1	NA	0.0400192	NA	1	NA	0.037097	NA	1
NW_020868415.1-482005-8	0.0145203	0.000907516	NA	NA	8.1e-05	5.0625e-06	NA	NA	0.0916174	0.00792784	NA	NA	0.000668611	3.65499e-05	NA	NA
NW_020868415.1-516854-8	NA	0.00331776	NA	NA	NA	0.00164025	NA	NA	NA	0.00839056	NA	NA	NA	0.00896809	NA	NA
NW_020868415.1-740511-23	0	NA	NA	NA	0	NA	NA	NA	0.00112755	NA	0.407044	NA	0.000116317	NA	0.0848653	NA
NW_020868415.1-922321-26	1.96e-06	NA	NA	NA	0	NA	NA	NA	0.00651642	NA	NA	0.789175	0.00229916	NA	NA	1
NW_020868415.1-1217327-8	NA	0.008649	NA	0.000106778	NA	0.652864	NA	0.00806005	NA	0.0841637	NA	0.000191248	NA	0.715487	NA	0.00188437
NW_020868415.1-1222096-23	0.0238679	NA	0.0955001	NA	0.00400649	NA	0.0160308	NA	0.00388168	NA	0.139643	NA	0.0157324	NA	0.21452	NA
NW_020868415.1-1260594-14	NA	NA	NA	NA	NA	NA	NA	NA	NA	0.054569	NA	0.00606322	NA	0.127592	NA	0.00694444
NW_020868415.1-1508907-23	0.0356454	NA	0.000727458	NA	1.82358	NA	0.0372159	NA	0.0484	NA	0.000134072	NA	0.77017	NA	0.00876573	NA
NW_020868415.1-1570747-3	NA	NA	0	NA	NA	NA	0	NA	NA	NA	0	NA	3.37359	NA	0.000750915	NA
NW_020868415.1-1644487-6	NA	NA	NA	0	NA	NA	NA	0	0.020164	NA	NA	5.5856e-05	0.320744	NA	NA	8.62478e-07
NW_020868416.1-37471-8	NA	NA	0	NA	NA	NA	0	NA	NA	NA	1.6e-05	NA	NA	NA	0.00137641	NA
NW_020868416.1-93236-23	NA	0	NA	NA	NA	0	NA	NA	NA	0.00053361	NA	NA	NA	0.00043264	NA	NA
NW_020868417.1-46426-8	0	NA	NA	NA	0	NA	NA	NA	0	NA	NA	NA	0.00046461	1	NA	NA
NW_020868417.1-182449-13	NA	0.0123457	1	NA	NA	0.0123457	1	NA	NA	0.0123457	1	NA	NA	0.0109936	1	NA
NW_020868417.1-328031-2	0.925843	NA	0.0370515	NA	0.114469	NA	0.00458095	NA	0.0052695	NA	0.00045598	NA	0.0014695	NA	0.000105474	NA
NW_020868418.1-340780-12	0.0268596	NA	2.17563	NA	0.0105633	NA	0.855625	NA	0.0025606	NA	1.12686	NA	0.0093204	NA	2.8271	NA
NW_020868419.1-82883-16	0	NA	NA	NA	0	NA	NA	NA	0.00825725	NA	1	NA	0.0032968	NA	1	NA
NW_020868420.1-17965-1	NA	0.00763876	NA	NA	NA	0.00525625	NA	NA	NA	0.00509796	NA	NA	NA	0.0145444	NA	NA
NW_020868422.1-18939-23	0.00257678	NA	0.0643887	NA	0.0150418	NA	0.375864	NA	0.000634994	NA	0.0769013	NA	0.0254024	NA	1.74005	NA
NW_020868422.1-30923-6	NA	0	NA	NA	NA	0	NA	NA	NA	0.00243049	NA	NA	NA	0.00140625	NA	NA
NW_020868422.1-49830-13	NA	0	NA	NA	NA	0	NA	NA	1	0.00591206	NA	NA	0.6377	0.0012075	NA	NA
NW_020868422.1-114809-21	0.889249	NA	0.0555781	NA	1	NA	0.0625	NA	1	NA	0.0743928	NA	1	NA	0.0625	NA
NW_020868422.1-131954-6	0.0529779	NA	1.32381	NA	0.0065421	NA	0.163474	NA	0.00871111	NA	1.96	NA	0.0296177	NA	1.16145	NA
NW_020868422.1-174496-24	NA	0	NA	NA	NA	0	NA	NA	NA	0.00113569	NA	NA	NA	0.00054756	NA	NA
NW_020868422.1-191204-14	0.00508369	NA	NA	NA	0.00444889	NA	NA	NA	0.00520416	NA	0.208616	NA	0.00640426	NA	0.545	NA
NW_020868422.1-194956-12	2.704e-05	NA	NA	NA	0.00879844	NA	NA	NA	0.00390625	NA	NA	NA	0.00195365	0.592588	NA	NA
NW_020868424.1-330949-13	3.249e-05	NA	NA	NA	0	NA	NA	NA	2.83229e-05	NA	NA	0.0149578	0.000211896	NA	NA	0.0240566
NW_020868425.1-4789-2	NA	0.0130874	NA	NA	NA	0.0228917	NA	NA	0.098345	0.000612398	NA	NA	0.223891	0.000409229	NA	NA
NW_020868425.1-34382-9	NA	0	NA	NA	NA	0	NA	NA	NA	0.00175618	NA	0.772854	NA	0.000625	NA	0.4225
NW_020868425.1-51450-25	NA	NA	0.0145926	0.131334	NA	NA	0.0219435	0.217902	NA	NA	0.107584	0.968256	NA	NA	0.000746982	0.200269
NW_020868425.1-580024-24	NA	NA	NA	0	NA	NA	NA	0	NA	NA	NA	0	NA	NA	NA	9.216e-05
NW_020868425.1-612165-21	0.966682	0.0197282	NA	NA	1	0.0195041	NA	NA	1	0.0196641	NA	NA	1	0.0191638	NA	NA
NW_020868426.1-17160-8	0.000312303	NA	0.0378216	NA	0.000618608	NA	0.0749169	NA	0.00350464	NA	0.171727	NA	0.00141825	NA	0.0971496	NA
NW_020868426.1-66489-26	NA	0.00898283	NA	0.727609	NA	0.0123457	NA	1	NA	7.09141e-07	NA	0.000256	NA	0.00212382	NA	0.126645
NW_020868426.1-83131-4	NA	NA	0.0102617	NA	NA	NA	0.009604	NA	NA	NA	0.000121	NA	151.514	NA	0.00463413	NA
NW_020868426.1-112564-3	NA	0	NA	NA	NA	0	NA	NA	NA	0.00247783	NA	0.200704	NA	0.000618823	NA	0.00961169
NW_020868426.1-128992-15	0.0102994	NA	0.504668	NA	0.00897621	NA	0.439834	NA	0.00183	NA	0.339579	NA	0.00335473	NA	0.754813	NA
NW_020868427.1-28128-8	0.0563271	NA	0.126736	NA	0.06511	NA	0.146498	NA	0.00400026	NA	0.0284541	NA	0.000552067	NA	0.00319889	NA
NW_020868427.1-29647-9	0	NA	NA	NA	0.00105625	NA	NA	NA	0.001296	0.104976	NA	NA	4.93723e-05	0.00371227	NA	NA
NW_020868427.1-218495-4	NA	0.0205444	NA	0.046225	NA	0.144273	NA	0.324615	NA	0.143136	NA	0.322056	NA	0.149896	NA	0.000277628
NW_020868427.1-271110-8	NA	0.0235009	NA	NA	NA	0.00235225	NA	NA	NA	0.0177689	NA	NA	NA	0.0221539	NA	31.8418
NW_020868427.1-306450-13	NA	0.616539	NA	0.0685043	NA	0.481636	NA	0.0535151	NA	0.200865	NA	0.00118752	NA	0.28548	NA	0.00536502
NW_020868427.1-320492-1	NA	NA	0.00019044	NA	NA	NA	0.0371333	NA	NA	NA	0.00144503	0.416907	NA	NA	9.07405e-05	0.428987
NW_020868427.1-322941-26	1.15606	NA	0.023593	NA	0.183869	NA	0.00375244	NA	0.498436	NA	0.00138071	NA	0.000910375	NA	5.09447e-06	NA
NW_020868427.1-348028-6	NA	0.0204082	1	NA	NA	0.0204082	1	NA	NA	0.00277008	1	NA	NA	0.013386	1	NA
NW_020868427.1-567680-1	NA	NA	1	NA	NA	NA	1	NA	NA	9	1	NA	NA	2.41984	1	NA
NW_020868427.1-701392-1	NA	0.0101338	NA	0.820836	NA	0.00215709	NA	0.174724	NA	0.00644796	NA	0.644938	NA	0.00429992	NA	0.775918
NW_020868428.1-299099-24	NA	NA	NA	0.00367236	NA	NA	NA	0.00101761	NA	NA	NA	0.00166464	NA	NA	NA	0.00121801
NW_020868428.1-321619-22	NA	0	NA	NA	NA	0	NA	NA	NA	0.0053636	NA	0.343347	NA	0.00423189	NA	0.510478
NW_020868429.1-54261-26	NA	NA	NA	0	NA	NA	NA	0	NA	NA	NA	0.00031329	NA	NA	NA	0.00038416
NW_020868429.1-59182-12	NA	NA	0.036316	0.907465	NA	NA	0.0400192	1	NA	NA	0.0277972	1	NA	NA	0.0212013	1
NW_020868429.1-212937-25	0.00303723	NA	NA	0.246016	0.00100983	NA	NA	0.081796	0.001369	NA	NA	0.110889	0.0034519	NA	NA	0.0406671
NW_020868429.1-258632-27	0.0470022	NA	NA	NA	0.0586608	NA	NA	NA	0.011664	NA	NA	NA	0.0156471	NA	102.367	NA
NW_020868429.1-290104-12	NA	NA	NA	0.00184041	NA	NA	NA	0.00776161	0.322624	NA	NA	0.000893695	2.53906	NA	NA	0.000724745
NW_020868429.1-383206-5	NA	0.0249786	NA	0.624166	NA	0.0275848	NA	0.689288	NA	8.98776e-05	NA	0.00419736	NA	0.0106016	NA	0.0888877
NW_020868430.1-310549-6	NA	0	NA	NA	NA	0	NA	NA	NA	0	NA	NA	NA	0.000231905	NA	1
NW_020868431.1-137642-22	NA	NA	0.011025	NA	NA	NA	0.00309136	NA	0.005776	NA	1.6e-05	NA	0.493177	NA	0.00077623	NA
NW_020868431.1-291698-2	0.0204082	1	NA	NA	0.0204082	1	NA	NA	0.0743928	1	NA	NA	0.0444315	1	NA	NA
NW_020868431.1-424650-3	NA	NA	NA	0.00683929	NA	NA	NA	0.00583696	NA	NA	NA	0.0140186	NA	NA	NA	0.0169
NW_020868431.1-431058-24	0.0123457	NA	1	NA	0.00108168	NA	0.087616	NA	2.63536e-05	NA	0.0115976	NA	0.00531394	NA	1.49866	NA
NW_020868431.1-491024-22	1	NA	0.00790425	NA	1	NA	0.00825725	NA	1	NA	0.00413706	NA	1	NA	0.00829521	NA
NW_020868431.1-678876-15	NA	0.925444	NA	0.0114252	NA	1	NA	0.0123457	NA	1	NA	0.0400192	NA	1	NA	0.0258891
NW_020868431.1-705558-24	NA	0.0143361	NA	0.129025	NA	0.046139	NA	0.415251	NA	0.0034522	NA	0.0423004	NA	0.0226831	NA	0.0776001
NW_020868431.1-711525-12	NA	0.00125316	NA	NA	NA	0	NA	NA	NA	0	NA	NA	NA	0	NA	NA
NW_020868433.1-26917-3	NA	0.00826887	NA	0.0744198	NA	0.00387714	NA	0.0348942	NA	0.00708705	NA	0.133079	NA	0.00216111	NA	0.00714036
NW_020868433.1-41737-1	NA	NA	NA	0	NA	NA	NA	0	NA	NA	NA	0	NA	1	NA	0.000451215
NW_020868433.1-99396-26	NA	NA	0.00021025	NA	NA	NA	0	NA	NA	NA	1.936e-05	NA	0.0464608	NA	3.9409e-05	NA
NW_020868433.1-123277-21	NA	NA	NA	0	NA	NA	NA	0	NA	NA	NA	0	NA	NA	NA	0.00036864
NW_020868433.1-169793-14	0	NA	NA	NA	0	NA	NA	NA	0	NA	NA	NA	0.000539506	NA	1	NA
NW_020868433.1-174405-16	NA	0	NA	NA	NA	0	NA	NA	NA	1.444e-05	NA	NA	NA	0.0016	NA	NA
NW_020868433.1-208505-13	NA	0	NA	NA	NA	0.00579121	NA	NA	NA	0.000142645	0.062775	NA	NA	5.2803e-06	0.00266702	NA
NW_020868434.1-182756-26	0	NA	NA	NA	0	NA	NA	NA	0.000284512	NA	0.125207	NA	0.000746759	NA	1	NA
NW_020868434.1-218564-14	NA	0	NA	NA	NA	0	NA	NA	1.08984	0.00247648	NA	NA	0.00612961	0.00032052	NA	NA
NW_020868434.1-220886-27	NA	0.111111	1	NA	NA	0.111111	1	NA	NA	0.0400192	1	NA	NA	0.0433944	1	NA
NW_020868434.1-239495-15	NA	0.00178506	NA	0.028561	NA	0.00555025	NA	0.088804	NA	0.016275	NA	1.04183	NA	9.59166e-06	NA	0.224182
NW_020868434.1-264905-24	NA	NA	NA	0.00153664	NA	NA	NA	0.00677329	NA	NA	NA	0.0326164	NA	NA	NA	0.0257282
NW_020868434.1-265265-7	NA	0	NA	NA	NA	0	NA	NA	NA	0.00182329	NA	NA	NA	0.00113569	NA	NA
NW_020868435.1-57162-24	NA	0.174123	NA	0.483674	NA	0.156436	NA	0.434545	NA	0.10816	NA	1.3253	NA	0.0611159	NA	0.520087
NW_020868435.1-61299-26	NA	0.0154008	NA	NA	NA	0.00064516	NA	NA	1.82222	0.0526143	NA	NA	1.39014	0.0286699	NA	NA
NW_020868435.1-63782-23	0	NA	NA	NA	0	NA	NA	NA	0.00351649	NA	NA	NA	0.00138384	NA	NA	NA
NW_020868435.1-87586-5	NA	0	NA	NA	NA	0	NA	NA	NA	0.0204082	1	NA	NA	0.0123457	1	NA
NW_020868435.1-104194-1	NA	0.000282219	NA	0.0341784	NA	0.00183794	NA	0.222585	NA	2.13429e-06	NA	0.00112716	NA	0.000649697	NA	0.0101843
NW_020868435.1-348370-24	NA	0	NA	NA	NA	0.00011025	NA	NA	NA	0	NA	NA	NA	0.00017689	NA	NA
NW_020868436.1-2950-5	NA	0.00216742	0.175561	NA	NA	0.0104267	1	NA	NA	0.000910402	0.400647	NA	NA	0.00120594	0.391219	NA
NW_020868436.1-149346-14	1.03632	0.115147	NA	NA	0.013179	0.00146434	NA	NA	1.53748	0.0615288	NA	NA	2.55714	0.162433	NA	NA
NW_020868436.1-517458-21	NA	0	NA	NA	NA	0	NA	NA	NA	0	NA	NA	NA	0	NA	NA
NW_020868436.1-621359-12	10.2272	NA	0.126262	NA	1.84145	NA	0.0227339	NA	2.22847	NA	0.00772403	NA	2.04082	NA	0.0177933	NA
NW_020868436.1-856200-7	NA	NA	NA	0.01	NA	NA	NA	0.00055225	NA	NA	NA	0.00269361	NA	NA	NA	0.00054289
NW_020868437.1-329445-8	NA	NA	NA	0	NA	NA	NA	0	0.918227	NA	NA	0.00208651	0.296064	NA	NA	4.88619e-05
NW_020868437.1-363314-6	NA	0.067496	NA	0.067496	NA	0.0816816	NA	0.0816816	NA	0.0802022	NA	0.0802022	NA	0.103942	NA	0.00041616
NW_020868438.1-193204-9	NA	0	NA	NA	NA	0	NA	NA	NA	0.00214434	NA	0.943673	NA	0.000240939	NA	0.0553633
NW_020868439.1-22128-4	NA	0.01831	NA	0.897188	NA	0.0122387	NA	0.599695	NA	0.004096	NA	0.331776	NA	0.00773657	NA	0.421672
NW_020868439.1-76222-2	NA	NA	NA	0.00316969	NA	NA	NA	0.00992016	NA	NA	NA	0.00101761	NA	NA	NA	0.004356
NW_020868439.1-261476-5	NA	NA	0	NA	NA	NA	0	NA	NA	0.00156503	3.55626e-06	NA	NA	0.361474	0.000410488	NA
NW_020868439.1-409968-26	NA	NA	NA	0	NA	NA	NA	0	0.00464195	NA	NA	1.0548e-05	1	NA	NA	0.000301991
NW_020868439.1-505400-5	0.0577922	NA	0.00642135	NA	0.53641	NA	0.0596011	NA	0.04	NA	0.00444444	NA	0.0341979	NA	0.00551932	NA
NW_020868439.1-555832-13	NA	0.0381812	NA	NA	NA	0.030695	NA	NA	0.299428	0.00611077	NA	NA	0.241262	0.00179468	NA	NA
NW_020868440.1-185607-9	0.0277222	NA	1.89062e-06	NA	0.182329	NA	0.00975156	NA	0.29654	NA	0.00219582	NA	0.0267433	NA	0.000379151	NA
NW_020868440.1-252890-6	NA	NA	0	NA	NA	NA	0	NA	0.0083983	NA	9.01576e-05	NA	0.00713086	NA	6.975e-05	NA
NW_020868440.1-255251-25	0.125316	0.013924	NA	NA	0.105755	0.0117506	NA	NA	0.0565806	0.00301317	NA	NA	0.246678	0.0118863	NA	NA
NW_020868440.1-291188-23	NA	NA	0.0373561	0.000308459	NA	NA	0.0959289	0.000792109	NA	NA	1.0221	0.00232254	NA	NA	0.115864	0.0012462
NW_020868440.1-291759-3	1	NA	NA	0.0625	1	NA	NA	0.0625	0.973779	NA	NA	0.0389699	1	NA	NA	0.0412414
NW_020868441.1-6139-13	NA	0.011321	NA	NA	NA	0.00216225	NA	NA	NA	0.000386007	0.0123951	NA	NA	0.00451921	0.433948	NA
NW_020868441.1-110374-4	NA	NA	0.008649	NA	NA	NA	0.00263169	NA	0.301001	NA	0.00836699	NA	0.42183	NA	0.0048675	NA
NW_020868441.1-268201-9	NA	0	NA	NA	NA	0.00026569	NA	NA	NA	0.00015087	NA	0.0435278	NA	0.00119275	NA	0.00133036
NW_020868441.1-561753-8	NA	0	NA	NA	NA	0	NA	NA	NA	0.000726288	NA	0.0726448	NA	0.000981756	NA	0.404366
NW_020868441.1-628585-15	NA	NA	0.813604	0.0904004	NA	NA	0.664551	0.073839	NA	NA	0.0288378	0.00791131	NA	NA	0.210069	0.00851665
NW_020868441.1-641227-15	0.0487917	NA	0.000402885	NA	0.0239822	NA	0.000198027	NA	0.00505725	NA	0.000126159	NA	0.00338545	NA	7.41287e-05	NA
NW_020868442.1-182101-21	NA	0.015625	NA	NA	NA	0.00544644	NA	NA	NA	0.00421353	0.212379	NA	NA	5.31634e-05	0.00682508	NA
NW_020868442.1-237428-26	0.000314471	NA	0.00283024	NA	0.0065502	NA	0.0589518	NA	0.00110567	NA	0.0397764	NA	0.00918886	NA	0.344445	NA
NW_020868442.1-243368-13	NA	0.519841	0.00641779	NA	NA	0.570025	0.00703735	NA	NA	0.25045	0.0039124	NA	NA	0.278429	0.0035544	NA
NW_020868442.1-412789-26	NA	NA	NA	2.5e-05	NA	NA	NA	0.00057121	NA	NA	NA	0.00047961	NA	0.107408	NA	0.0013706
NW_020868444.1-187573-14	NA	NA	NA	8.836e-05	NA	NA	NA	2.601e-05	NA	NA	NA	1.521e-05	19.3863	NA	NA	0.00208906
NW_020868444.1-256648-7	NA	0.00331447	NA	0.0180454	NA	0.0353977	NA	0.192721	NA	0.00052566	NA	0.0210718	NA	0.00354105	NA	0.117123
NW_020868444.1-477673-25	0.00519841	NA	NA	NA	0.00591361	NA	NA	NA	0.00877969	NA	NA	NA	0.0151282	NA	35.2356	NA
NW_020868444.1-550904-2	0	NA	NA	NA	0	NA	NA	NA	0.00010458	NA	NA	0.0552306	1.35996e-05	NA	NA	0.366076
NW_020868444.1-552308-15	NA	0.217256	0.00869439	NA	NA	0.341387	0.013662	NA	NA	0.0788171	0.0031542	NA	NA	0.25428	0.00682854	NA
NW_020868444.1-613989-2	0.0384034	NA	0.979708	NA	0.0400192	NA	1	NA	0.0400192	NA	1	NA	0.0367692	NA	1	NA
NW_020868444.1-643535-23	NA	NA	NA	0	NA	NA	NA	0	NA	NA	NA	0.00337561	NA	NA	NA	0.00142129
NW_020868444.1-692253-7	1.5655	0.031949	NA	NA	0.4624	0.00943673	NA	NA	0.813533	0.00480966	NA	NA	0.717238	0.00949799	NA	NA
NW_020868444.1-725690-16	NA	0.0400192	NA	1	NA	0.0400192	NA	1	NA	0.00444444	NA	1	NA	0.0123457	NA	1
NW_020868444.1-808892-16	0	NA	NA	NA	0	NA	NA	NA	0.00194481	NA	NA	NA	0.00207025	NA	NA	NA
NW_020868444.1-842779-13	NA	NA	0.00937024	NA	NA	NA	0.00104976	NA	0.044944	NA	0.000124499	NA	11.5174	NA	0.0100557	NA
NW_020868445.1-87335-25	0.00501264	NA	NA	NA	0.00204304	NA	NA	NA	0.00017424	NA	NA	NA	0.00162409	NA	NA	NA
NW_020868446.1-172412-27	NA	0.713687	0.0792986	NA	NA	0.689564	0.0766182	NA	NA	1.62901	0.0254476	NA	NA	0.608096	0.0235385	NA
NW_020868447.1-46583-16	0.000121	NA	7.5625e-06	NA	0.0325802	NA	0.00121627	NA	0.207025	NA	0.00255586	NA	0.0451492	NA	0.0014193	NA
NW_020868447.1-131186-23	NA	NA	NA	0.00452929	NA	NA	NA	0.0125216	NA	NA	NA	0.008836	NA	NA	NA	0.00693889
NW_020868447.1-262552-7	1	NA	NA	0.0123457	1	NA	NA	0.0123457	1	NA	NA	0.0277972	1	NA	NA	0.0156215
NW_020868447.1-323847-23	NA	NA	NA	0	NA	NA	NA	0	NA	NA	NA	0.00023104	NA	0.65172	NA	9.58035e-05
NW_020868447.1-323877-2	NA	0.0185894	1	NA	NA	0.0204082	1	NA	NA	0.00346607	1	NA	NA	0.00644224	1	NA
NW_020868447.1-527045-6	NA	0	NA	NA	NA	0	NA	NA	NA	0.000289	NA	NA	NA	0.00068121	NA	NA
NW_020868447.1-626072-27	0.804176	NA	0.00664029	NA	0.306275	NA	0.00203961	NA	0.454089	NA	0.000859824	NA	0.788109	NA	0.00209227	NA
NW_020868447.1-729303-14	0.00062001	NA	NA	NA	0.001521	NA	NA	NA	0.00016384	NA	NA	NA	0.000667241	NA	0.786637	NA
NW_020868447.1-807265-6	0.000361	NA	NA	NA	0.00538756	NA	NA	NA	0.00060025	NA	NA	NA	0.00307772	NA	NA	36.8878
NW_020868447.1-809795-16	0	NA	NA	NA	0	NA	NA	NA	0	NA	NA	NA	0.000866834	NA	NA	0.396107
NW_020868447.1-887175-22	0	NA	NA	NA	0	NA	NA	NA	0.0277972	NA	1	NA	0.00797889	NA	1	NA
NW_020868447.1-930479-22	NA	NA	0.045625	NA	NA	NA	0.0719849	NA	1.24903	NA	0.0254904	NA	2.48617	NA	0.0266372	NA
NW_020868447.1-1026820-12	0	NA	NA	NA	0.00104329	NA	NA	NA	0.00401956	NA	NA	NA	0.00274576	NA	NA	NA
NW_020868447.1-1183379-8	NA	0.00680625	NA	NA	NA	0.0608116	NA	NA	NA	2.916e-05	NA	NA	NA	0.000569408	NA	38.513
NW_020868447.1-1313346-14	NA	NA	0.16	0.0177778	NA	NA	0.070969	0.0104312	NA	NA	0.213444	0.00263511	NA	NA	0.803614	0.00427157
NW_020868447.1-1314136-12	NA	NA	NA	0.0118157	NA	NA	NA	0.00693889	NA	NA	NA	0.00399424	NA	NA	NA	0.00444889
NW_020868447.1-1322558-4	NA	0.126025	NA	0.00787656	NA	0.117306	NA	0.00733164	NA	0.0394488	NA	0.00859251	NA	0.0838236	NA	0.00483174
NW_020868447.1-1393723-4	0.0148231	NA	0.237169	NA	0.00196914	NA	0.0374423	NA	0.00642288	NA	0.034969	NA	0.000335791	NA	0.00194197	NA
NW_020868447.1-1422470-27	0.244135	NA	NA	NA	0.0249956	NA	NA	NA	0.00533317	NA	0.261325	NA	0.0885871	NA	11.0732	NA
NW_020868447.1-1429143-13	NA	0	NA	NA	NA	0	NA	NA	NA	0.000135237	0.0595146	NA	NA	0.0011669	1.39593	NA
NW_020868447.1-1432293-22	0.0625	NA	1	NA	0.0625	NA	1	NA	0.0400192	NA	1	NA	0.0400192	NA	1	NA
NW_020868447.1-1480939-22	NA	0.214597	0.0536332	NA	NA	0.167478	0.041857	NA	NA	0.0950892	0.0152121	NA	NA	0.00991038	0.00131763	NA
NW_020868448.1-117647-25	NA	NA	0	NA	NA	NA	0.00622521	NA	NA	NA	0.00029929	NA	NA	3.55415	0.000133878	NA
NW_020868448.1-248726-6	0.0204082	NA	1	NA	0.0204082	NA	1	NA	0.0311419	NA	1	NA	0.0277972	NA	1	NA
NW_020868448.1-285124-24	NA	0.0388484	NA	NA	NA	0.0121	NA	NA	NA	0.0208514	NA	NA	NA	0.0614967	152.278	NA
NW_020868449.1-44750-24	NA	1	NA	0.0204082	NA	1	NA	0.0204082	NA	1	NA	0.00591206	NA	1	NA	0.00693993
NW_020868450.1-100062-16	NA	NA	0.00133225	NA	NA	NA	0.00149769	NA	0.466489	NA	0.00575912	NA	0.27961	NA	0.00182234	NA
NW_020868450.1-102569-22	NA	0.439393	NA	0.0175842	NA	1.88053	NA	0.0752575	NA	1.87416	NA	0.117135	NA	1.34665	NA	0.0283003
NW_020868451.1-75194-4	0.0252492	NA	NA	NA	0.0196	NA	NA	NA	0.0463972	NA	NA	NA	0.0495953	NA	NA	NA
NW_020868451.1-155109-3	NA	0	NA	NA	NA	0	NA	NA	NA	0.00231361	NA	NA	NA	0.00091809	NA	NA
NW_020868451.1-196611-4	NA	0.0361942	NA	4.38332	NA	0.00121095	NA	0.146653	NA	0.0181522	NA	7.98839	NA	0.0112383	NA	1.15364
NW_020868451.1-261055-5	0.0123457	NA	NA	1	0.0123457	NA	NA	1	0.00346607	NA	NA	1	0.00444444	NA	NA	1
NW_020868451.1-288220-22	NA	NA	NA	0	NA	NA	NA	0	NA	NA	NA	0	1	NA	NA	0.000339799
NW_020868452.1-52730-4	NA	0.00998201	NA	0.00249475	NA	0	NA	0	NA	0.0205062	NA	0.000603755	NA	0.178221	NA	0.000360773
NW_020868452.1-159561-4	NA	0.0789235	NA	0.675684	NA	0.0394684	NA	0.355216	NA	0.169776	NA	0.550281	NA	0.0325922	NA	0.124675
NW_020868453.1-592835-3	NA	NA	0.0386909	NA	NA	NA	0.0190164	NA	NA	NA	0.00059536	NA	NA	NA	0.00156816	NA
NW_020868453.1-670249-14	0.0400192	1	NA	NA	0.0400192	1	NA	NA	0.0204082	1	NA	NA	0.0189493	1	NA	NA
NW_020868453.1-688978-25	0.00871111	NA	NA	0.0784	2.15111e-06	NA	NA	1.936e-05	0.0102422	NA	NA	0.118363	0.000381573	NA	NA	0.135614
NW_020868453.1-737020-24	NA	0.00168237	NA	0.203744	NA	0.00339335	NA	0.410953	NA	0.0015313	NA	0.808706	NA	1.63006e-05	NA	0.119189
NW_020868453.1-768246-16	NA	0.00113569	NA	NA	NA	6.084e-05	NA	NA	NA	0.0157651	NA	1.90924	NA	0.00518907	NA	1.05251
NW_020868453.1-859193-13	NA	0	NA	NA	NA	0.00104976	NA	NA	NA	0.00620944	NA	NA	NA	0.00546121	NA	NA
NW_020868455.1-9910-15	NA	0.00103868	NA	0.0508954	NA	0.00281203	NA	0.137789	NA	9e-06	NA	0.000729	NA	4.02362e-05	NA	0.193461
NW_020868455.1-98374-3	0	NA	NA	NA	0	NA	NA	NA	0.00541696	NA	0.265431	NA	0.00825725	NA	1	NA
NW_020868455.1-103332-16	NA	0.00454276	NA	NA	NA	0.0281904	NA	NA	NA	0.00693889	NA	NA	NA	0.00182817	NA	14.4866
NW_020868455.1-443970-22	NA	1.47088	NA	0.030018	NA	0.092416	NA	0.00188604	NA	0.0121882	NA	5.41696e-05	NA	0.0690555	NA	0.00083736
NW_020868455.1-833894-25	NA	NA	0.0136422	NA	NA	NA	0.007744	NA	NA	NA	0.00060025	NA	1.68342	NA	0.000433851	NA
NW_020868456.1-102150-8	NA	5.13778e-06	NA	4.624e-05	NA	0.008836	NA	0.079524	NA	0.0120307	NA	0.300622	NA	0.00179183	NA	0.15631
NW_020868457.1-53211-23	0.0303805	NA	NA	NA	0.0489294	NA	NA	NA	0.0433591	NA	NA	2.1246	0.0253982	NA	NA	2.60311
NW_020868457.1-55891-9	NA	0	NA	NA	NA	0	NA	NA	NA	0.00784996	NA	NA	NA	0.00014161	NA	NA
NW_020868457.1-60470-16	0.00108889	NA	NA	0.00435687	0.0125876	NA	NA	0.0503654	0.00545066	NA	NA	0.267082	0.000334676	NA	NA	0.0355061
NW_020868457.1-186121-4	0.0029814	NA	0.0744992	NA	0.0230087	NA	0.574941	NA	0.00131705	NA	0.222773	NA	0.00127206	NA	0.0768359	NA
NW_020868457.1-193026-6	0	NA	NA	NA	0	NA	NA	NA	0.0155484	NA	3.4984	NA	0.000120708	NA	0.0906831	NA
NW_020868457.1-374328-26	1.936e-05	NA	NA	NA	0	NA	NA	NA	0.00012127	NA	NA	0.0718163	0.00125394	NA	NA	0.142275
NW_020868458.1-219057-8	NA	NA	NA	0.004761	NA	NA	NA	0.0139712	NA	NA	NA	0.00033856	NA	NA	NA	0.00153664
NW_020868458.1-363363-6	NA	0.00197136	NA	NA	NA	9.216e-05	NA	NA	NA	0.04	NA	NA	NA	0.0144962	NA	NA
NW_020868458.1-365324-26	NA	0	NA	NA	NA	0.00021316	NA	NA	NA	0.00354025	NA	NA	NA	0	NA	NA
NW_020868458.1-417403-16	NA	NA	NA	0	NA	NA	NA	0.00080089	0.00943274	NA	NA	3.26946e-05	0.655548	NA	NA	5.11474e-05
NW_020868458.1-510289-21	NA	NA	0.00013924	NA	NA	NA	0	NA	NA	NA	3.364e-05	NA	0.6724	NA	0.00028005	NA
NW_020868458.1-535367-27	0.0286286	NA	NA	NA	0.0692742	NA	NA	NA	0.0320052	NA	NA	NA	0.0270068	NA	NA	2.25195
NW_020868458.1-826344-16	NA	0.0124418	NA	0.609649	NA	0.0117878	NA	0.5776	NA	0.00444444	NA	1	NA	0.00330508	NA	0.342242
NW_020868458.1-833329-26	NA	0.0838103	NA	NA	NA	0.100046	NA	NA	NA	0.034596	NA	12.4892	NA	0.0772784	NA	23.8485
NW_020868458.1-949885-6	NA	1	NA	0.36	NA	0.904781	NA	0.325721	NA	0.00259645	NA	0.0175481	NA	0.169939	NA	0.44654
NW_020868458.1-1265166-24	NA	0.00059536	NA	NA	NA	0.00180625	NA	NA	NA	0.01	NA	NA	NA	7.396e-05	NA	NA
NW_020868459.1-56561-7	NA	NA	NA	0.0114062	NA	NA	NA	0.0277889	NA	NA	NA	0.007225	NA	NA	0.0230004	0.00824759
NW_020868459.1-68233-3	0	NA	NA	NA	0	NA	NA	NA	0.00168663	NA	0.742249	NA	0.000385972	NA	0.472038	NA
NW_020868459.1-346170-21	0.0681956	NA	0.371287	NA	0.027225	NA	0.148225	NA	0.0226126	NA	0.361802	NA	0.0351287	NA	0.372677	NA
NW_020868459.1-437478-23	0	NA	NA	NA	0	NA	NA	NA	0.0156215	NA	NA	1	0.00496103	NA	NA	1
NW_020868459.1-461893-26	NA	0.111111	NA	1	NA	0.111111	NA	1	NA	0.0400192	NA	1	NA	0.0561019	NA	1
NW_020868459.1-490938-6	NA	NA	1	0.0400192	NA	NA	1	0.0400192	NA	NA	1	0.0123457	NA	NA	1	0.0224862
NW_020868459.1-506648-4	NA	1	NA	0.0204082	NA	1	NA	0.0190282	NA	1	NA	0.00444444	NA	1	NA	0.00629338
NW_020868459.1-600528-6	NA	NA	NA	0	NA	NA	NA	2.5e-05	NA	NA	NA	0	NA	NA	NA	0
NW_020868459.1-657334-8	0.0173712	NA	NA	NA	0.021904	NA	NA	NA	0.0335622	NA	NA	NA	0.0289125	NA	64.0769	NA
NW_020868460.1-163004-15	1	NA	NA	0.0123457	1	NA	NA	0.0117361	1	NA	NA	0.00346607	1	NA	NA	0.00422016
NW_020868460.1-177534-9	NA	0	NA	NA	NA	0	NA	NA	NA	0.000805629	NA	0.425467	NA	0.000169493	NA	0.36
NW_020868460.1-215496-23	NA	NA	0	NA	NA	NA	0.00128164	NA	NA	NA	1.849e-05	NA	NA	NA	0.00050176	NA
NW_020868461.1-239013-23	0.304582	NA	0.0121891	NA	0.465211	NA	0.0186174	NA	0.009216	NA	0.000576	NA	0.191524	NA	0.01	NA
NW_020868461.1-340425-9	NA	NA	NA	NA	NA	NA	NA	NA	NA	NA	NA	0.0136422	NA	NA	NA	0.002401
NW_020868462.1-16131-7	NA	NA	NA	0.00669124	NA	NA	NA	0.002601	NA	NA	NA	0.00094249	NA	NA	NA	0.0009
NW_020868463.1-71957-15	1.23309	NA	0.0101819	NA	0.550411	NA	0.00454488	NA	1.40331	NA	0.00318879	NA	1.66365	NA	0.0050259	NA
NW_020868463.1-100292-2	0.174529	NA	NA	0.00144113	0.319707	NA	NA	0.0026399	0.0416713	NA	NA	0.0036059	0.00557052	NA	NA	0.0091978
NW_020868463.1-115943-2	0.006084	NA	0.492804	NA	0.00143557	NA	0.116281	NA	0.0170097	NA	5.1076	NA	0.00181192	NA	0.445244	NA
NW_020868463.1-117827-26	NA	0.00114921	NA	NA	NA	0.0448592	NA	NA	NA	0.00685584	NA	NA	NA	0.0316763	NA	1.1517
NW_020868463.1-152222-14	NA	0.00142895	NA	0.0357067	NA	0.00426182	NA	0.106494	NA	0.00213465	NA	0.0767938	NA	0.00944871	NA	0.552483
NW_020868463.1-172627-14	0	NA	NA	NA	0	NA	NA	NA	0.0012406	0.100489	NA	NA	5.38246e-05	0.0134482	NA	NA
NW_020868463.1-235732-16	NA	NA	NA	0	NA	NA	NA	0	NA	NA	NA	0.00099225	NA	NA	NA	0.00043264
NW_020868467.1-19206-13	NA	0	NA	NA	NA	8.1e-05	NA	NA	NA	0.00091809	NA	NA	NA	0.000830231	NA	0.144614
NW_020868467.1-127248-2	NA	NA	0.0354946	NA	NA	NA	0.0449864	NA	NA	NA	0.00900601	NA	NA	NA	0.0226804	NA
NW_020868468.1-272930-9	0.0108752	NA	0.39977	NA	0.0156363	NA	0.390719	NA	0.00300454	NA	0.593375	NA	0.00616858	NA	0.773113	NA
NW_020868468.1-302995-26	0.00274576	NA	NA	NA	0.00025921	NA	NA	NA	0.00349281	NA	NA	NA	0.00610802	NA	NA	3.24
NW_020868468.1-606484-23	NA	0	NA	NA	NA	0	NA	NA	0.0761265	0.000450065	NA	NA	0.211937	0.0010446	NA	NA
NW_020868468.1-897348-14	NA	NA	NA	0	NA	NA	NA	0	NA	NA	NA	0	NA	NA	NA	0
NW_020868468.1-927374-6	NA	NA	0	NA	NA	NA	0	NA	NA	NA	0.00075625	NA	NA	NA	4.225e-05	NA
NW_020868468.1-960101-23	1	0.0204082	NA	NA	0.5631	0.0114918	NA	NA	0.643458	0.00223027	NA	NA	1	0.00469091	NA	NA
NW_020868468.1-1177452-21	1	NA	NA	0.0625	1	NA	NA	0.0625	1	NA	NA	0.0156215	1	NA	NA	0.0323287
NW_020868468.1-1310309-3	NA	NA	NA	0.010609	NA	NA	NA	0.00927369	NA	0.4356	NA	0.00537778	NA	0.553759	NA	0.000195922
NW_020868468.1-1380543-27	NA	0	NA	NA	NA	0	NA	NA	NA	0	NA	NA	NA	0.001936	NA	NA
NW_020868468.1-1384781-3	2.61922	NA	NA	0.0534534	1.14233	NA	NA	0.0233129	2.32617	NA	NA	0.00806269	1.98368	NA	NA	0.00183595
NW_020868469.1-622081-4	NA	0	NA	NA	NA	0	NA	NA	NA	0.0204082	1	NA	NA	0.00825725	1	NA
NW_020868469.1-720122-16	0.0203918	NA	NA	0.00226576	0.00016384	NA	NA	1.82044e-05	0.375524	NA	NA	0.0199983	0.00193011	NA	NA	0.0151039
NW_020868470.1-145095-23	NA	0.00734449	NA	NA	NA	0.00591361	NA	NA	NA	0	NA	NA	NA	0.00271301	NA	0.25611
NW_020868472.1-94448-14	0	NA	NA	NA	0	NA	NA	NA	0.00398161	NA	NA	NA	0.00058081	NA	NA	NA
NW_020868472.1-303890-27	NA	NA	NA	0	NA	NA	NA	0	NA	NA	NA	0	NA	NA	NA	0.00049284
NW_020868472.1-397833-15	NA	NA	NA	0.00283024	NA	NA	NA	0.0064	NA	NA	NA	0	NA	NA	NA	0.00093636
NW_020868473.1-56414-16	NA	NA	1.6e-05	NA	NA	NA	0	NA	NA	NA	0	NA	NA	0.112834	7.97685e-05	NA
NW_020868473.1-153781-3	NA	NA	NA	0.0185232	NA	NA	NA	0.0775622	NA	0.0119903	NA	0.000495063	NA	0.0819268	NA	1.55035e-05
NW_020868473.1-177892-5	NA	0.638401	NA	0.00788149	NA	0.378225	NA	0.00466944	NA	1.19246	NA	0.00330322	NA	6.15073	NA	2.39577e-05
NW_020868473.1-179692-26	NA	NA	0.0174504	NA	NA	NA	0.00345744	NA	NA	NA	0.00232324	NA	0.260224	NA	0.000296717	NA
NW_020868474.1-3613-22	0	NA	NA	NA	0	NA	NA	NA	0.00346607	NA	1	NA	0.00336135	NA	1	NA
NW_020868474.1-229031-25	NA	0.105192	NA	0.02629	NA	0.0227754	NA	0.00569213	NA	0.169347	NA	0.00677712	NA	0.133277	NA	0.00358609
NW_020868474.1-286129-16	NA	NA	0.0122102	NA	NA	NA	0.00020449	NA	0.183233	NA	0.0006351	NA	0.646566	NA	0.000810758	NA
NW_020868474.1-425441-15	NA	0	NA	NA	NA	0	NA	NA	NA	0.00309136	NA	NA	NA	0.00425104	NA	NA
NW_020868474.1-500906-12	NA	NA	0.320194	0.0800244	NA	NA	0.28138	0.070324	NA	NA	0.650021	0.0260133	NA	NA	0.00330625	0.021904
NW_020868474.1-605436-5	NA	NA	0.00024336	NA	NA	NA	0.015625	NA	NA	NA	0.006084	NA	NA	NA	0.00030625	NA
NW_020868474.1-674460-5	0.0730621	NA	NA	NA	0.0112784	NA	NA	NA	0.0236544	NA	NA	NA	0.00618796	NA	1.88429	NA
NW_020868474.1-773888-27	0.0500641	NA	NA	0.801025	0.0419226	NA	NA	0.670761	0.0594838	NA	NA	0.728864	0.0533816	NA	NA	0.593727
NW_020868474.1-833994-5	NA	0.00314784	NA	0.000786724	NA	0.0277278	NA	0.00692987	NA	0.0894787	NA	0.022363	NA	0.000304011	NA	0.00211015
NW_020868474.1-1014172-27	0.00010201	NA	NA	NA	0.0112784	NA	NA	NA	0.0262059	0.8415	NA	NA	0.00698432	0.664313	NA	NA
NW_020868474.1-1093693-27	0.6561	NA	0.0081	NA	0.019044	NA	0.000235111	NA	0.123657	NA	0.000280988	NA	0.000715876	NA	4.52501e-08	NA
NW_020868474.1-1141768-27	NA	0	NA	NA	NA	0	NA	NA	NA	3.481e-05	NA	NA	NA	0	NA	NA
NW_020868474.1-1214808-25	NA	NA	1.6e-05	NA	NA	NA	0	NA	NA	0.529984	0.0014681	NA	NA	0.531429	0.00109391	NA
NW_020868474.1-1216482-6	NA	0	NA	NA	NA	0	NA	NA	NA	0.000210391	0.111111	NA	NA	0.000314034	0.342265	NA
NW_020868474.1-1246603-23	NA	0	NA	NA	NA	0	NA	NA	NA	0.00029446	NA	0.0294525	NA	0.000879723	NA	0.0802419
NW_020868474.1-1253329-1	0.0400192	NA	1	NA	0.0400192	NA	1	NA	0.00444444	NA	1	NA	0.00129275	NA	0.173786	NA
NW_020868477.1-142418-26	NA	0.0521666	0.469499	NA	NA	0.00934444	0.0841	NA	NA	0.0132699	0.191695	NA	NA	0.0187169	0.247457	NA
NW_020868477.1-326713-6	NA	4.0048	NA	0.0330687	NA	0.261535	NA	0.00215956	NA	0.316997	NA	0.00261753	NA	0.49933	NA	0.0021467
NW_020868477.1-655433-16	NA	0.0335134	NA	0.301621	NA	0.0712534	NA	0.641281	NA	5.41696e-05	NA	0.0121882	NA	0.00689892	NA	0.58269
NW_020868477.1-666718-21	NA	0.00525625	NA	NA	NA	0.008649	NA	NA	NA	0.00031684	NA	NA	NA	0.000169	NA	NA
NW_020868477.1-774063-2	NA	0.0519189	NA	0.282669	NA	7.10408e-05	NA	0.000386778	NA	0.0482242	NA	0.434017	NA	0.0108951	NA	0.0433213
NW_020868479.1-300643-6	NA	NA	NA	0.00451584	NA	NA	NA	0.0166152	0.665856	NA	NA	0.00184448	0.684488	NA	NA	0.00430994
NW_020868479.1-408792-14	NA	0.00376996	NA	NA	NA	0.00086436	NA	NA	NA	0.00152881	NA	NA	NA	0.00071289	NA	NA
NW_020868480.1-68637-9	NA	0.0302412	NA	NA	NA	0.0433889	NA	NA	NA	0.00746496	NA	NA	NA	0.0176164	15.513	NA
NW_020868480.1-68832-25	NA	0.0118157	NA	NA	NA	0.002209	NA	NA	NA	0.00309136	NA	NA	NA	0.003025	NA	NA
NW_020868481.1-74296-23	NA	0.0001	NA	NA	NA	0	NA	NA	NA	0	NA	NA	NA	0.0047137	NA	0.0086297
NW_020868481.1-151757-27	NA	NA	NA	0	NA	NA	NA	0	NA	0.0177458	NA	0.000277216	NA	0.558674	NA	8.13192e-05
NW_020868481.1-514381-27	NA	0.00023104	NA	NA	NA	0	NA	NA	NA	0.00783611	NA	2.2608	NA	0.00401438	NA	9.46746e-06
NW_020868481.1-646282-8	NA	0.0123457	NA	1	NA	0.0123457	NA	1	NA	0.0099978	NA	1	NA	0.00867415	NA	1
NW_020868481.1-701309-12	1	0.0400192	NA	NA	1	0.0400192	NA	NA	0.894159	0.0182482	NA	NA	1	0.021547	NA	NA
NW_020868481.1-723065-14	NA	NA	NA	0	NA	NA	NA	0	NA	NA	NA	6.561e-05	NA	NA	NA	0.00038416
NW_020868482.1-46571-15	NA	0.00783225	NA	0.125316	NA	0.000892516	NA	0.0142803	NA	0.00584202	NA	0.0394833	NA	0.00232729	NA	0.000127007
NW_020868482.1-263461-6	NA	0.00059536	NA	NA	NA	0.00232324	NA	NA	NA	0.00156831	NA	0.690178	NA	0.00143882	NA	0.503474
NW_020868482.1-267444-4	0.111111	NA	1	NA	0.111111	NA	1	NA	0.0798582	NA	1	NA	0.0834204	NA	1	NA
NW_020868482.1-381994-3	NA	NA	NA	0	NA	NA	NA	0	NA	NA	NA	0.00198916	NA	NA	NA	0.00082944
NW_020868482.1-426452-6	NA	0.0254742	NA	0.636549	NA	0.0150418	NA	0.375864	NA	0.000145472	NA	0.0246059	NA	0.00509303	NA	0.615927
NW_020868482.1-430133-15	0.017417	0.000697016	NA	NA	0.188628	0.00754874	NA	NA	1	0.00346607	NA	NA	0.00560083	3.95297e-05	NA	NA
NW_020868483.1-226089-25	NA	0.00535824	NA	NA	NA	0.004225	NA	NA	NA	0.0123536	NA	2.77956	NA	0.0299535	NA	1.72224
NW_020868483.1-243859-6	0	NA	NA	NA	0	NA	NA	NA	0.0179101	NA	NA	0.877594	0.00355163	NA	NA	0.478534
NW_020868483.1-318941-14	NA	0	NA	NA	NA	0	NA	NA	NA	0	NA	NA	NA	0.00039204	NA	NA
NW_020868483.1-406576-14	NA	0.007921	NA	NA	NA	0.00933156	NA	NA	NA	0.00969737	NA	2.7978	NA	0.0139962	NA	2.48373
NW_020868483.1-407107-14	0.0525747	NA	0.000434122	NA	0.0531267	NA	0.000646037	NA	0.339579	NA	0.000642998	NA	0.0505305	NA	0.00012622	NA
NW_020868483.1-460049-16	NA	0	NA	NA	NA	0	NA	NA	NA	0.00110889	NA	NA	NA	0.00132496	NA	NA
NW_020868483.1-541133-12	NA	NA	NA	0	NA	NA	NA	3.364e-05	NA	NA	NA	0	38.9844	NA	NA	0.00015625
NW_020868484.1-330140-26	0.0400192	NA	1	NA	0.0400192	NA	1	NA	0.0261873	NA	0.942081	NA	0.0255866	NA	1	NA
NW_020868485.1-35574-2	NA	0.0881496	NA	NA	NA	0.0449864	NA	NA	NA	0.00243049	NA	NA	NA	0.00662596	NA	NA
NW_020868485.1-131862-22	NA	0	NA	NA	NA	5.29e-06	NA	NA	NA	0.000201939	NA	0.0729	NA	3.70347e-05	NA	0.00310669
NW_020868485.1-287712-12	NA	0.00226576	NA	NA	NA	0.012056	NA	NA	NA	0.00054756	NA	NA	NA	0.00025281	NA	NA
NW_020868485.1-688794-22	NA	0.0187455	NA	0.918531	NA	0.0130351	NA	0.638721	NA	0.00203501	NA	0.164836	NA	0.00930943	NA	0.909699
NW_020868485.1-789745-25	NA	3.6e-05	NA	NA	NA	0.00162409	NA	NA	NA	0.0174768	NA	NA	NA	0.00238144	NA	NA
NW_020868485.1-791590-8	NA	0	NA	NA	NA	4.356e-05	NA	NA	NA	0.00191844	NA	NA	NA	0.00045796	NA	NA
NW_020868486.1-16110-21	NA	0.0138298	NA	0.124468	NA	0.00256711	NA	0.023104	NA	0.0231851	NA	0.223918	NA	0.012554	NA	0.0773243
NW_020868486.1-271576-26	NA	NA	NA	0	NA	NA	NA	0	NA	0.012996	NA	3.6e-05	NA	0.0737001	NA	0.000561186
NW_020868489.1-186754-2	NA	0.0260474	0.11312	NA	NA	0.0102505	0.0410145	NA	NA	0.0138127	0.0668533	NA	NA	0.0373442	0.134269	NA
NW_020868489.1-227693-27	0.113906	0.00711914	NA	NA	0.00648025	0.000695641	NA	NA	0.164788	0.00257423	NA	NA	1.1882	0.024965	NA	NA
NW_020868489.1-272389-14	0	NA	NA	NA	0	NA	NA	NA	0.000800158	NA	NA	0.352131	0.000263383	NA	NA	0.391584
NW_020868493.1-11242-2	NA	0.0527162	NA	NA	NA	0.0521209	NA	NA	NA	0.0253128	NA	NA	NA	0.055178	NA	NA
NW_020868493.1-13926-23	NA	0.0523952	NA	NA	NA	0.0227406	NA	NA	NA	0.00915849	NA	NA	NA	0.0325802	NA	NA
NW_020868493.1-112742-1	NA	0	NA	NA	NA	0	NA	NA	NA	0	NA	NA	NA	0.00059536	NA	NA
NW_020868493.1-295931-27	NA	0	NA	NA	NA	0	NA	NA	NA	0.00011025	NA	NA	NA	0.000107604	NA	0.142314
NW_020868493.1-424695-6	0.874623	NA	0.0350017	NA	3.20425	NA	0.128232	NA	1.13637	NA	0.0561033	NA	0.437283	NA	0.0265858	NA
NW_020868493.1-444054-6	0.0516653	NA	NA	NA	0.0111302	NA	NA	NA	0.0222191	1.42234	NA	NA	0.0321289	2.12053	NA	NA
NW_020868493.1-490774-14	NA	0	NA	NA	NA	0	NA	NA	NA	0.00022445	NA	0.0987755	NA	6.52434e-06	NA	0.211844
NW_020868493.1-499817-6	NA	NA	0	NA	NA	NA	0	NA	NA	NA	0	NA	NA	NA	0.0025	NA
NW_020868493.1-628558-12	NA	NA	NA	0.00018769	NA	NA	NA	0.00024336	0.171065	NA	NA	0.00349112	0.0446411	NA	NA	0.000581206
NW_020868493.1-666046-22	NA	0.00119914	NA	0.0587578	NA	0.00103133	NA	0.050535	NA	0.00200915	NA	0.064516	NA	9.89159e-05	NA	0.155771
NW_020868493.1-835372-24	NA	NA	NA	0.031898	NA	NA	NA	0.0761208	NA	NA	1.16986	0.0238747	NA	NA	3.88667	0.0192918
NW_020868494.1-162141-16	0.052258	NA	NA	NA	0.00451584	NA	NA	NA	0.00021609	NA	NA	NA	8.98831e-07	0.000315115	NA	NA
NW_020868494.1-309794-9	NA	0	NA	NA	NA	0	NA	NA	1	0.00227233	NA	NA	0.0553633	4.32825e-05	NA	NA
NW_020868494.1-473968-2	NA	NA	0	NA	NA	NA	0	NA	NA	NA	0.00277008	1	NA	NA	0.00221001	1
NW_020868494.1-633151-8	NA	0	NA	NA	NA	0	NA	NA	0.14953	0.000518281	NA	NA	0.666498	0.000659634	NA	NA
NW_020868494.1-786033-9	0.00389376	NA	0.00199681	NA	0.483303	NA	0.00986333	NA	0.115829	NA	0.000684786	NA	0.670171	NA	0.00498523	NA
NW_020868494.1-840906-5	NA	NA	0	NA	NA	NA	0	NA	NA	NA	0.00793881	NA	NA	NA	0.00028561	NA
NW_020868494.1-891491-26	NA	0.00087025	NA	NA	NA	0.00820836	NA	NA	NA	0.001156	NA	NA	NA	0.00231361	NA	NA
NW_020868494.1-980520-23	0.155551	0.155551	NA	NA	0.0865536	0.0865536	NA	NA	0.00036864	0.00036864	NA	NA	0.0948091	0.0674812	NA	NA
NW_020868495.1-327554-27	NA	NA	0	NA	NA	NA	0	NA	0.000116454	NA	4.03637e-07	NA	6.50401	NA	0.0079594	NA
NW_020868496.1-166493-15	NA	0	NA	NA	NA	0	NA	NA	NA	9.28476e-05	NA	0.0267876	NA	0.000148875	NA	0.11589
NW_020868496.1-208697-3	NA	0.0164866	NA	NA	NA	0.0316128	NA	NA	NA	0.0152522	NA	NA	14.2819	0.0162184	NA	NA
NW_020868496.1-263744-21	0.057696	NA	NA	NA	0.0136422	NA	NA	NA	0.00646416	NA	NA	NA	0.0117354	NA	NA	24.3976
NW_020868496.1-304789-1	1	NA	0.0204082	NA	1	NA	0.0204082	NA	1	NA	0.00825725	NA	1	NA	0.0123457	NA
NW_020868497.1-5713-16	NA	1	NA	0.0625	NA	0.29757	NA	0.0185981	NA	0.659344	NA	0.00814005	NA	0.518642	NA	0.00498458
NW_020868497.1-51315-24	NA	NA	NA	6.084e-05	NA	NA	NA	0.00139876	NA	NA	NA	0	NA	NA	NA	0.00043264
NW_020868497.1-85443-15	NA	0.000197603	NA	0.00968256	NA	0.001223	NA	0.059927	NA	0.000196	NA	0.070756	NA	0.000704231	NA	0.00220915
NW_020868497.1-99860-13	NA	0.0108576	NA	NA	NA	0.007056	NA	NA	NA	0.00112167	NA	0.189725	NA	2.64477e-05	NA	0.0135782
NW_020868497.1-101164-25	NA	0.00825725	NA	1	NA	0.00825725	NA	1	NA	0.00189352	NA	1	NA	0.0024979	NA	1
NW_020868497.1-171545-3	0.00302186	NA	0.148071	NA	0.0204082	NA	1	NA	0.00111111	NA	0.09	NA	0.00378485	NA	0.235548	NA
NW_020868497.1-480041-26	NA	NA	NA	0.010733	NA	NA	NA	0.0565488	NA	0.935992	NA	0.0498457	NA	0.232053	NA	0.0399795
NW_020868497.1-526848-13	NA	NA	NA	0.00444889	NA	NA	NA	0.00194481	NA	NA	NA	0.00020736	NA	NA	NA	0.00082944
NW_020868497.1-533323-8	0.002601	NA	NA	NA	0.00368449	NA	NA	NA	0.00241081	NA	NA	NA	0.00328329	NA	NA	NA
NW_020868497.1-659705-4	NA	0.00519841	NA	NA	NA	0.015376	NA	NA	NA	0.00093025	NA	NA	NA	0.00509796	NA	NA
NW_020868499.1-271154-22	NA	NA	7.921e-05	NA	NA	NA	0	NA	0.388472	NA	0.0155463	NA	0.00286713	NA	7.37311e-05	NA
NW_020868499.1-294674-6	NA	0.232204	NA	3.71526	NA	0.124609	NA	1.99374	NA	0.0235111	NA	0.2116	NA	0.0782103	NA	0.674882
NW_020868500.1-75922-23	0	NA	NA	NA	0	NA	NA	NA	0.00174228	NA	NA	0.920127	0.000407244	NA	NA	1
NW_020868500.1-280284-4	NA	NA	0	NA	NA	NA	0	NA	NA	0.0357252	0.000339996	NA	NA	0.121864	9.74458e-05	NA
NW_020868500.1-281126-6	NA	NA	NA	0.0936972	NA	NA	NA	0.00842724	NA	NA	NA	0.00145161	NA	NA	NA	0.00283024
NW_020868500.1-314937-8	0.0217562	NA	NA	NA	0.064516	NA	NA	NA	0.0145202	NA	NA	NA	0.00849952	NA	112.952	NA
NW_020868502.1-88715-16	NA	0	NA	NA	NA	0.00089401	NA	NA	NA	0.0101417	NA	0.32566	NA	0.000252339	NA	0.00572868
NW_020868502.1-255282-24	NA	0.211048	NA	0.211048	NA	0.089401	NA	0.089401	NA	0.104674	NA	0.654304	NA	0.0237105	NA	0.166686
NW_020868502.1-452292-12	0.071289	NA	NA	0.000880111	0.190969	NA	NA	0.00236844	0.0191793	NA	NA	6.64767e-05	0.155785	NA	NA	1.16907e-05
NW_020868502.1-453424-25	0.0204082	NA	NA	1	0.0204082	NA	NA	1	0.0743928	NA	NA	1	0.0649549	NA	NA	1
NW_020868502.1-479479-5	NA	0.00363609	NA	NA	NA	0.00019044	NA	NA	NA	0.00256036	NA	NA	NA	0.000332312	NA	0.314093
NW_020868502.1-499452-26	0.0977009	NA	NA	4.78734	0.0603755	NA	NA	2.9584	0.0832502	NA	NA	2.99491	0.0562506	NA	NA	3.01855
NW_020868503.1-35267-4	NA	0.5476	NA	0.00676049	NA	0.002809	NA	3.4679e-05	NA	0.0522449	NA	0.000118718	NA	0.142146	NA	1.90975e-05
NW_020868504.1-10240-9	0.0348671	NA	0.87126	NA	0.0228633	NA	0.571307	NA	0.00524665	NA	0.635398	NA	0.00654914	NA	0.681133	NA
NW_020868504.1-70600-26	NA	0.0216678	NA	NA	NA	0.00030625	NA	NA	NA	0	NA	NA	NA	0.00042025	NA	NA
NW_020868504.1-95007-8	NA	0.001369	NA	0.110889	NA	0.00038242	NA	0.030976	NA	0.000132811	NA	0.058447	NA	6.44862e-06	NA	0.0196715
NW_020868505.1-609685-16	1	0.0123457	NA	NA	1	0.0123457	NA	NA	1	0.0099978	NA	NA	1	0.00847518	NA	NA
NW_020868506.1-320160-16	NA	NA	NA	0	NA	NA	NA	0	NA	NA	NA	0	NA	1	NA	3.16632e-05
NW_020868506.1-347319-1	NA	NA	NA	0	NA	NA	NA	0.00011664	NA	NA	NA	0	NA	0.920033	NA	8.52994e-05
NW_020868506.1-390456-6	NA	NA	0.0123432	NA	NA	NA	0.015625	NA	NA	NA	0.007056	NA	NA	NA	0.00628849	NA
NW_020868506.1-597029-16	NA	NA	NA	0.0016	NA	NA	NA	0.00221841	NA	NA	NA	0.00213444	NA	NA	NA	0.00086436
NW_020868506.1-719425-3	1	NA	NA	0.0204082	1	NA	NA	0.0204082	1	NA	NA	0.0400192	1	NA	NA	0.0227649
NW_020868506.1-793781-4	NA	NA	NA	0.0270932	NA	NA	NA	0.0786242	1.63869	NA	NA	0.00968802	2.57168	NA	NA	0.0307285
NW_020868506.1-831837-25	NA	0.0816245	NA	NA	NA	0.0256961	NA	NA	NA	0.0140186	NA	NA	NA	0.0105473	NA	NA
NW_020868506.1-1109140-14	NA	0	NA	NA	NA	0.00030625	NA	NA	NA	0.00226576	NA	NA	NA	0.0081	NA	NA
NW_020868507.1-133486-12	0	NA	NA	NA	0	NA	NA	NA	0	NA	NA	NA	5.53517e-05	NA	0.150775	NA
NW_020868507.1-136628-5	0.0142086	NA	0.127878	NA	0.0160782	NA	0.144704	NA	0.00177522	NA	0.399424	NA	0.00655784	NA	0.736968	NA
NW_020868507.1-495153-15	0.00186549	NA	NA	7.46556e-05	0.00809676	NA	NA	9.4486e-05	1.28324	NA	NA	0.00570327	1.16771	NA	NA	0.000602664
NW_020868508.1-20237-1	NA	NA	0.00110889	NA	NA	NA	0.00525625	NA	NA	NA	0.0119684	NA	NA	NA	0.00515466	0.318941
NW_020868508.1-52581-13	NA	0.00251717	NA	0.123341	NA	0.00200704	NA	0.098345	NA	0.000186581	NA	0.0538307	NA	0.000519852	NA	0.449185
NW_020868509.1-10450-25	0.097344	NA	0.00120178	NA	0.417316	NA	0.00565838	NA	0.552049	NA	0.00681542	NA	0.0606244	NA	0.000631353	NA
NW_020868509.1-28720-14	0.0509469	NA	NA	2.4964	0.0303755	NA	NA	1.4884	0.0319662	NA	NA	0.127903	0.0108226	NA	NA	0.0676799
NW_020868510.1-4385-15	NA	NA	NA	0.00258064	NA	NA	NA	0.00075076	NA	NA	NA	0.000196	NA	NA	NA	0.00054289
NW_020868511.1-125766-5	NA	NA	0	NA	NA	NA	0	NA	1	NA	0.00591206	NA	1	NA	0.00155181	NA
NW_020868512.1-147886-3	NA	NA	0.00614656	NA	NA	NA	0	NA	0.424413	NA	0.0169847	NA	0.00128748	NA	2.78408e-05	NA
NW_020868512.1-205272-16	NA	0.042601	NA	2.08745	NA	0.010253	NA	0.502397	NA	0.0143178	NA	0.701574	NA	0.0123264	NA	0.00573921
NW_020868512.1-371968-15	NA	NA	NA	0.0025	NA	NA	NA	0.0161036	NA	NA	NA	0.0445632	NA	NA	NA	0.00724201
NW_020868512.1-645683-21	0.0175562	NA	0.00780278	NA	0.0278056	NA	0.0105063	NA	0.0114628	NA	0.0054944	NA	0.00403172	NA	0.00212283	NA
NW_020868512.1-662831-4	NA	0.379456	NA	0.007744	NA	0.00200704	NA	4.096e-05	NA	0.0973051	NA	0.00389407	NA	0.00868481	NA	0.000511793
NW_020868512.1-664400-3	0.0209133	NA	0.00522677	NA	0.535931	NA	0.133943	NA	0.0295292	NA	0.0141541	NA	0.00108358	NA	0.000485617	NA
NW_020868512.1-690110-6	NA	NA	0	NA	NA	NA	0	NA	0.007744	NA	7.28178e-07	NA	0.762157	NA	0.00162217	NA
NW_020868512.1-691833-27	NA	NA	NA	0	NA	NA	NA	3.025e-05	NA	0.00590296	NA	4.87422e-05	NA	0.136714	NA	0.000389652
NW_020868512.1-733606-22	NA	0.510367	NA	0.0567075	NA	0.107322	NA	0.0119246	NA	0.743044	NA	0.00917338	NA	0.382555	NA	0.00529566
NW_020868512.1-739497-6	NA	0	NA	NA	NA	0	NA	NA	NA	0	NA	NA	NA	0.00112896	NA	NA
NW_020868512.1-813878-1	NA	0	NA	NA	NA	0	NA	NA	NA	0.0290362	NA	NA	NA	0.00608805	NA	2.60284
NW_020868513.1-69419-6	1	NA	0.0123457	NA	1	NA	0.0123457	NA	0.605284	NA	0.00167669	NA	0.347587	NA	0.00129371	NA
NW_020868514.1-130510-24	0.00742677	0.899423	NA	NA	0.000105148	0.012734	NA	NA	0.00192698	0.848018	NA	NA	0.00092837	0.314906	NA	NA
NW_020868514.1-136897-15	0.0117689	NA	0.29408	NA	0.0114328	NA	0.343493	NA	0.0014369	NA	0.243046	NA	0.00414944	NA	0.36374	NA
NW_020868514.1-171969-15	NA	0.0020956	NA	0.169744	NA	0.00601486	NA	0.487204	NA	1.77285e-05	NA	0.0064	NA	0.0010428	NA	0.222441
NW_020868514.1-177428-8	NA	0.0329423	NA	NA	NA	0.0332698	NA	NA	NA	0.0122545	NA	NA	NA	0.0124992	NA	NA
NW_020868514.1-216989-23	NA	NA	0.004225	NA	NA	NA	0.00469225	NA	NA	NA	0.003136	NA	NA	NA	0.00426409	NA
NW_020868515.1-132289-21	NA	0.0177689	NA	NA	NA	0.015977	NA	NA	NA	0.002304	NA	NA	NA	0.0246176	NA	NA
NW_020868515.1-255099-16	NA	NA	NA	0	NA	NA	NA	0	NA	NA	NA	0.00041616	NA	17.2544	NA	0.000562798
NW_020868515.1-326772-7	NA	0.00036864	NA	NA	NA	0.0025	NA	NA	NA	0.000836116	0.367956	NA	NA	0.00417452	2.01836	NA
NW_020868515.1-424914-15	0.09	NA	NA	NA	0.153899	NA	NA	NA	0.0259532	NA	NA	NA	0.058191	NA	145.596	NA
NW_020868515.1-466012-13	0.0377914	NA	NA	NA	0.00839056	NA	NA	NA	0.015277	NA	NA	NA	0.0103598	NA	29.16	NA
NW_020868515.1-595990-12	NA	0.019994	NA	NA	NA	0.00290521	NA	NA	NA	0.001885	NA	0.228284	NA	0.000718696	NA	0.2401
NW_020868515.1-630072-27	NA	0.116534	NA	5.71019	NA	0.000987755	NA	0.0484	NA	0.123039	NA	2.3104	NA	0.103159	NA	0.0378228
NW_020868517.1-61455-3	NA	NA	NA	0.002401	NA	NA	NA	0.00234256	NA	0.106037	NA	0.00106013	NA	0.000401459	NA	0.000592243
NW_020868517.1-297158-5	0.0261469	NA	NA	NA	0.025536	NA	NA	NA	0.0195988	NA	3.31505	NA	0.00688656	NA	0.700617	NA
NW_020868518.1-61270-7	NA	NA	NA	0.0162053	NA	NA	NA	0.00173889	NA	NA	NA	0.00059536	NA	NA	NA	0.00051529
NW_020868519.1-229049-14	NA	NA	0.0816245	NA	NA	NA	0.0226502	NA	NA	0.00186624	3.80865e-05	NA	NA	0.0298784	0.000265871	NA
NW_020868519.1-403292-24	NA	NA	0.00867559	0.425104	NA	NA	0.00365507	0.179098	NA	NA	0.00185603	0.0463786	NA	NA	0.0116921	0.548905
NW_020868519.1-538734-16	NA	NA	NA	3.844e-05	NA	NA	NA	0.00227529	NA	0.432964	NA	0.00119935	NA	0.566147	NA	2.71947e-07
NW_020868520.1-7777-9	NA	NA	NA	0.0105884	NA	NA	NA	0.0310112	NA	NA	NA	0.00312481	NA	NA	NA	0.00452929
NW_020868520.1-61676-15	NA	NA	NA	0.00889249	NA	NA	NA	0.00693889	NA	NA	NA	0.00203401	NA	NA	84.2189	0.00271443
NW_020868520.1-67099-14	0	NA	NA	NA	0	NA	NA	NA	0.00042849	NA	NA	NA	8.39283e-07	NA	0.00261493	NA
NW_020868520.1-127307-3	0.529984	0.00654301	NA	NA	0.277729	0.00342875	NA	NA	2.46939	0.00561126	NA	NA	0.382738	0.00162086	NA	NA
NW_020868522.1-62796-4	NA	0.0847198	NA	0.762478	NA	0.111111	NA	1	NA	0.000138309	NA	0.00345606	NA	0.00901641	NA	0.0343968
NW_020868522.1-130564-4	NA	NA	NA	0	NA	NA	NA	0	NA	0.272702	NA	0.00225177	NA	1	NA	0.000747456
NW_020868522.1-179068-14	NA	0.0254904	NA	1.24903	NA	0.0167962	NA	0.823012	NA	0.00104544	NA	0.084681	NA	0.00360892	NA	0.24955
NW_020868522.1-181474-7	NA	0.0736083	0.000607802	NA	NA	0.00279007	2.30383e-05	NA	NA	0.0674056	0.000673908	NA	NA	0.519678	0.00764987	NA
NW_020868522.1-385566-2	NA	0.0039654	NA	0.194305	NA	0.0100458	NA	0.42302	NA	0.00198661	NA	0.097344	NA	0.00265429	NA	0.0869034
NW_020868522.1-465173-12	NA	NA	NA	0.0236544	NA	NA	NA	0.00148225	NA	NA	NA	0.00303601	NA	NA	NA	0.00116281
NW_020868522.1-530062-8	NA	0	NA	NA	NA	0	NA	NA	NA	0	NA	NA	NA	0.000478208	1	NA
NW_020868522.1-603318-14	0.247084	NA	0.988631	NA	0.246339	NA	0.98565	NA	0.169008	NA	0.547791	NA	0.086071	NA	0.507479	NA
NW_020868522.1-662065-25	NA	0	NA	0	NA	0.0024683	NA	0.0616779	NA	0.00339795	NA	0.0456758	NA	0.0118006	NA	0.00277975
NW_020868522.1-728053-12	NA	0.62967	NA	0.00519934	NA	0.603279	NA	0.00498143	NA	0.669124	NA	0.00185353	NA	0.0396126	NA	5.56679e-07
NW_020868522.1-736792-13	NA	NA	NA	0.0390853	NA	NA	NA	0.0557432	NA	NA	NA	0.00772641	NA	NA	NA	0.0116208
NW_020868522.1-767816-25	0.00806404	NA	NA	NA	0.014066	NA	NA	NA	0.00123201	NA	NA	NA	0.00071289	NA	NA	NA
NW_020868522.1-777423-25	NA	0.799989	NA	0.0320149	NA	0.702298	NA	0.0281054	NA	0.368692	NA	0.00752432	NA	0.338621	NA	0.010141
NW_020868523.1-100055-22	NA	NA	0.0557432	NA	NA	NA	0.0543356	NA	NA	NA	0.0060888	0.114334	NA	NA	0.00535185	0.0604676
NW_020868523.1-224907-4	NA	1	NA	0.0123457	NA	1	NA	0.0123457	NA	1	NA	0.0277972	NA	1	NA	0.01394
NW_020868523.1-321899-14	NA	0.00825725	NA	1	NA	0.00825725	NA	1	NA	0.0249461	NA	1	NA	0.0261501	NA	1
NW_020868523.1-495666-4	NA	0.376996	NA	0.0418884	NA	0.374055	NA	0.0415616	NA	0.246984	NA	0.0806224	NA	0.330876	NA	0.00348158
NW_020868523.1-497958-23	0.00446224	0.000495804	NA	NA	0.602797	0.0669774	NA	NA	0.883623	0.0353619	NA	NA	0.0107137	0.000494187	NA	NA
NW_020868523.1-501151-22	NA	NA	NA	NA	NA	NA	NA	NA	NA	NA	NA	0.00367236	NA	NA	NA	0.00231361
NW_020868525.1-8937-3	0.544453	NA	NA	1.06684	0.0392764	NA	NA	0.0769606	0.0712514	NA	NA	0.139614	0.441793	NA	NA	0.11632
NW_020868525.1-93662-23	NA	NA	NA	0	NA	NA	NA	0	NA	NA	NA	0	NA	NA	NA	0.00041616
NW_020868525.1-191516-26	NA	NA	NA	0	NA	NA	NA	0.00033124	NA	NA	NA	0	NA	NA	NA	0.00051529
NW_020868525.1-209722-12	0.014884	NA	NA	NA	0.00104976	NA	NA	NA	0.0129732	NA	NA	NA	0.00842041	NA	19.6122	NA
NW_020868525.1-477986-7	NA	0	NA	NA	NA	0.022082	NA	NA	NA	0.00189225	NA	NA	NA	0.00027225	NA	NA
NW_020868525.1-757479-16	NA	NA	0.00189225	NA	NA	NA	0.00019321	NA	NA	NA	0.00011881	NA	NA	NA	7.056e-05	NA
NW_020868525.1-783232-24	NA	NA	NA	0.0446477	NA	NA	NA	0.0197684	NA	NA	NA	0.0726842	NA	NA	NA	0.00748225
NW_020868527.1-184631-4	0.0625	NA	1	NA	0.0256801	NA	0.410881	NA	0.0573004	NA	0.916806	NA	0.0299352	NA	0.58953	NA
NW_020868528.1-14233-13	0.0456933	NA	0.126926	NA	0.00133079	NA	0.00369664	NA	0.000228766	NA	0.00366025	NA	0.0447746	NA	0.402971	NA
NW_020868528.1-100766-27	NA	NA	1	0.0204082	NA	NA	1	0.0204082	NA	NA	1	0.0204082	NA	NA	1	0.01394
NW_020868529.1-27653-7	0	NA	NA	NA	0.0123432	NA	NA	NA	0.00613976	NA	NA	1.77139	0.0156614	NA	NA	0.177207
NW_020868529.1-39936-5	NA	NA	0.0299636	NA	NA	NA	0.00851929	NA	NA	NA	0.0242425	NA	NA	NA	0.0225901	NA
NW_020868529.1-72761-16	NA	0.000576	NA	NA	NA	0	NA	NA	NA	0.000784	NA	NA	NA	0.000346714	NA	6.192
NW_020868529.1-144097-25	NA	0	NA	NA	NA	0	NA	NA	NA	7.396e-05	NA	NA	NA	4.225e-05	NA	NA
NW_020868529.1-219564-22	NA	0	NA	NA	NA	0	NA	NA	NA	1.75618e-07	NA	7.72854e-05	NA	9.48301e-08	NA	0.365603
NW_020868530.1-1598-4	NA	0.056644	0.00629378	NA	NA	0.754813	0.0838682	NA	NA	0.0042024	3.47003e-05	NA	NA	0.0698469	0.000824492	NA
NW_020868530.1-82907-14	NA	1.444e-05	NA	NA	NA	9.801e-05	NA	NA	NA	0.00309136	NA	NA	NA	0.00119025	NA	NA
NW_020868530.1-228887-13	0	NA	NA	NA	0	NA	NA	NA	0.111111	NA	1	NA	0.0592032	NA	1	NA
NW_020868530.1-340602-12	NA	NA	0	NA	NA	NA	0	NA	0.0906605	NA	0.00020601	NA	0.54974	NA	0.000401069	NA
NW_020868530.1-440641-1	0.01	NA	NA	NA	0.00736164	NA	NA	NA	0.0136901	0.342088	NA	NA	0.00343011	0.247631	NA	NA
NW_020868531.1-201671-8	NA	0.0569692	NA	6.89929	NA	0.000457149	NA	0.0553633	NA	0.000697008	NA	0.368103	NA	0.00203	NA	0.06319
NW_020868533.1-38887-26	NA	0.0940036	NA	NA	NA	0.138235	NA	NA	NA	0.019994	NA	NA	NA	0.00884989	NA	277.96
NW_020868533.1-496059-7	NA	0.0125888	NA	NA	NA	0.00136161	NA	NA	NA	0.00318598	0.258064	NA	NA	2.42082e-05	0.00277657	NA
NW_020868533.1-510254-16	NA	NA	NA	0.0225	NA	NA	NA	0.00708964	NA	NA	NA	0.00269361	NA	NA	NA	0.00011881
NW_020868536.1-223838-15	NA	0.00178929	NA	NA	NA	0.00874225	NA	NA	NA	0.000841	NA	0.068121	NA	0.000429423	NA	0.0332614
NW_020868536.1-243774-23	NA	0.00430336	NA	8.78237e-05	NA	0.0639078	NA	0.00130424	NA	0.344901	NA	0.0138027	NA	0.0243924	NA	0.00638299
NW_020868536.1-252114-21	0.179776	NA	NA	0.0036689	0.483303	NA	NA	0.00986333	0.298949	NA	NA	0.00103618	0.0505908	NA	NA	0.00041801
NW_020868536.1-263215-13	0.210865	NA	0.00430336	NA	0.226576	NA	0.004624	NA	3.36551	NA	0.0116651	NA	0.312987	NA	0.00548448	NA
NW_020868536.1-306493-26	0.126533	NA	0.6889	NA	0.0503682	NA	0.274227	NA	0.0384317	NA	0.778433	NA	0.0204238	NA	0.259444	NA
NW_020868536.1-317298-24	0.168757	NA	NA	0.168757	0.0103226	NA	NA	0.0103226	0.00773094	NA	NA	0.0522496	0.00223234	NA	NA	0.00294908
NW_020868536.1-343022-27	NA	NA	0.0116208	NA	NA	NA	0.00900601	NA	NA	NA	0.0107744	NA	NA	NA	0.014352	NA
NW_020868536.1-420912-9	NA	0.0126563	NA	NA	NA	0.0199374	NA	NA	NA	0.00357338	NA	0.289444	NA	0.00230007	NA	1.05254
NW_020868537.1-2563-6	NA	0	NA	NA	NA	0	NA	NA	NA	0	NA	NA	NA	0	NA	NA
NW_020868537.1-288940-7	NA	0.000114072	NA	0.00285042	NA	0.00258898	NA	0.0646935	NA	0.00202757	NA	0.099351	NA	3.9432e-06	NA	0.041176
NW_020868537.1-297267-15	NA	NA	NA	0	NA	NA	NA	0	NA	0.0987755	NA	2.15132e-06	NA	1	NA	0.00201889
NW_020868537.1-594127-12	NA	0.00327438	NA	0.265225	NA	0.001369	NA	0.110889	NA	0.00209441	NA	0.0672538	NA	0.00457739	NA	0.0283476
NW_020868537.1-634701-4	NA	0.0143281	NA	NA	NA	0.025921	NA	NA	NA	0.0499875	NA	18.0455	NA	0.00446371	NA	1.88264
NW_020868537.1-796829-27	NA	1	NA	0.00825725	NA	0.237554	NA	0.00196154	NA	0.326678	NA	0.00510319	NA	0.0355868	NA	0.00195628
NW_020868538.1-279591-16	NA	0	NA	NA	NA	0	NA	NA	NA	0.000640448	0.184776	NA	NA	0.000898332	1	NA
NW_020868539.1-84425-4	NA	NA	NA	0	NA	NA	NA	0	0.411651	NA	NA	0.00182956	0.617159	NA	NA	0.00261672
NW_020868539.1-134792-22	NA	0.0561374	NA	0.505237	NA	0.00215296	NA	0.0193766	NA	0.0148657	NA	0.371464	NA	0.029	NA	0.0170801
NW_020868539.1-313121-8	NA	1	NA	0.0400192	NA	1	NA	0.0400192	NA	1	NA	0.0743928	NA	1	NA	0.0556682
NW_020868539.1-336669-4	NA	0	NA	0	NA	0.183527	NA	0.0203918	NA	0.060713	NA	0.060713	NA	0.0271831	NA	0.0170253
NW_020868539.1-338638-14	0.00140625	NA	NA	NA	0.00207025	NA	NA	NA	0.00826281	NA	NA	NA	0.012769	NA	NA	NA
NW_020868539.1-362128-22	NA	0.00693889	NA	NA	NA	0.0115993	NA	NA	NA	0.000676	NA	NA	NA	0.00591361	NA	NA
NW_020868539.1-422229-12	NA	NA	0.00030625	NA	NA	NA	0.00034596	NA	NA	NA	3.025e-05	NA	2.97841	NA	0.000115923	NA
NW_020868540.1-117202-14	NA	0.00030625	NA	NA	NA	0.00210681	NA	NA	NA	0.007056	NA	NA	NA	0	NA	NA
NW_020868540.1-138910-4	NA	0.00390625	NA	NA	NA	0.00044521	NA	NA	NA	0.00184041	NA	NA	NA	0.00020449	NA	NA
NW_020868541.1-146362-27	NA	NA	0.320922	0.0200576	NA	NA	0.121104	0.007569	NA	NA	0.649636	0.0202309	NA	NA	0.578696	0.00526753
NW_020868541.1-207847-24	NA	0	NA	NA	NA	0	NA	NA	NA	4.92717e-05	NA	0.0216834	NA	1.01612e-05	NA	0.377666
NW_020868541.1-266214-3	NA	NA	NA	0.0273902	NA	NA	NA	0.0118592	NA	NA	2.85735	0.044636	NA	NA	2.40815	0.00519033
NW_020868541.1-311813-9	NA	0.0115562	NA	NA	NA	0.00840889	NA	NA	NA	0.00312357	NA	0.253009	NA	0.000572845	NA	0.0497687
NW_020868541.1-360580-26	NA	0.045369	NA	NA	NA	0.0123432	NA	NA	NA	0.0014288	NA	0.0914641	NA	0.0155881	NA	1.00878
NW_020868542.1-41801-8	NA	0.346215	NA	0.0384683	NA	0.770182	NA	0.0855758	NA	0.00303332	NA	0.000448816	NA	0.00037392	NA	0.00389579
NW_020868542.1-218486-7	NA	NA	NA	0.0468723	NA	NA	NA	0.0267322	NA	NA	NA	0.007569	NA	19.2273	NA	0.00753657
NW_020868542.1-235869-15	NA	0.00549081	NA	NA	NA	0.00059049	NA	NA	NA	0	NA	NA	NA	0.00231361	NA	NA
NW_020868542.1-502640-15	8.30016	NA	0.102471	NA	0.059536	NA	0.000735012	NA	0.478475	NA	0.0390492	NA	1.0198	NA	0.0443776	NA
NW_020868542.1-580639-7	NA	0	NA	NA	NA	3.364e-05	NA	NA	NA	0.0135135	NA	7.13671	NA	0.00153963	NA	1
NW_020868542.1-666982-3	NA	0	NA	NA	NA	0	NA	NA	NA	0.00376996	NA	NA	NA	0.00390625	NA	NA
NW_020868542.1-681715-6	NA	0.119993	0.00244884	NA	NA	3.79159	0.0773793	NA	NA	0.41277	0.0165187	NA	NA	1.4186	0.0380958	NA
NW_020868545.1-64044-2	NA	0.140288	NA	0.00115839	NA	0.0378216	NA	0.000312303	NA	0.538013	NA	0.00444251	NA	0.0162438	NA	0.00120241
NW_020868545.1-79164-24	NA	0.0251857	NA	NA	NA	0.096224	NA	NA	NA	0.00573398	NA	0.143281	NA	0.000843409	NA	0.00705022
NW_020868546.1-23499-26	NA	2.07531e-05	NA	0.001681	NA	0.00225098	NA	0.182329	NA	0.00643934	NA	0.25813	NA	2.42277e-05	NA	0.117892
NW_020868547.1-188586-5	NA	0	NA	NA	NA	0.00163216	NA	NA	0.119248	0.000413324	NA	NA	8.41523	0.00998552	NA	NA
NW_020868547.1-354426-25	NA	NA	0.00044944	NA	NA	NA	0.00205209	NA	NA	NA	0.00050625	NA	NA	NA	0.00042025	NA
NW_020868547.1-355494-23	NA	NA	NA	0	NA	NA	NA	0	NA	0.170706	NA	0.00100922	NA	0.0856633	NA	0.000161839
NW_020868547.1-393078-22	NA	NA	0.00025921	NA	NA	NA	2.116e-05	NA	NA	NA	0	NA	NA	NA	7.09321e-05	1
NW_020868547.1-516925-25	NA	0.000658778	NA	0.00283556	NA	0.00204003	NA	0.00459006	NA	0.168592	NA	0.168592	NA	0.00506863	NA	0.0103054
NW_020868548.1-49236-8	NA	NA	0	NA	NA	NA	0	NA	NA	NA	0	NA	NA	NA	0	NA
NW_020868548.1-78810-23	0.94634	NA	NA	0.0193131	0.129025	NA	NA	0.00263316	0.272067	NA	NA	0.0144888	0.348996	NA	NA	0.0357488
NW_020868548.1-115571-6	NA	NA	3.93943	0.0803966	NA	NA	0.002304	4.70204e-05	NA	NA	0.7396	0.00204875	NA	NA	0.251664	0.00711993
NW_020868548.1-132997-12	0.0156063	NA	0.389969	NA	0.017016	NA	0.425195	NA	0.00092416	NA	0.207936	NA	0.00141306	NA	0.203613	NA
NW_020868548.1-394502-26	NA	NA	0.019994	NA	NA	NA	0.031898	NA	NA	NA	0.00972196	NA	NA	931.302	0.0316956	NA
NW_020868548.1-591314-3	2.09181	NA	NA	0.0837128	5.48183	NA	NA	0.219379	0.18175	NA	NA	0.0290759	0.791642	NA	NA	0.00183972
NW_020868549.1-349866-25	NA	0	NA	NA	NA	0	NA	NA	0.260908	0.000494033	NA	NA	0.00571994	3.39991e-06	NA	NA
NW_020868549.1-540167-23	NA	0	NA	NA	NA	0	NA	NA	NA	0	NA	NA	NA	0.000209523	NA	0.0329303
NW_020868549.1-569748-1	NA	0	NA	NA	NA	0	NA	NA	NA	0.00815409	NA	NA	NA	0.000961	NA	NA
NW_020868551.1-73856-13	NA	NA	0	NA	NA	NA	0	NA	0.629494	NA	0.00143042	NA	2.86008	NA	0.00223598	NA
NW_020868553.1-100893-23	0.00019321	NA	NA	NA	0	NA	NA	NA	0.000540946	NA	NA	0.238058	2.0618e-06	NA	NA	0.04
NW_020868553.1-105351-24	NA	NA	0	NA	NA	NA	0	NA	NA	NA	7.84e-06	NA	NA	NA	0	NA
NW_020868553.1-106959-24	NA	0.315844	0.00389931	NA	NA	0.776161	0.00958223	NA	NA	0.004624	1.28089e-05	NA	NA	0.16563	0.000679612	NA
NW_020868553.1-264510-6	NA	NA	NA	0	NA	NA	NA	0	NA	0.0576461	NA	0.000475998	NA	0.0181959	NA	0.00135783
NW_020868555.1-40686-3	0.0202208	NA	NA	NA	0.032328	NA	NA	NA	0.00499849	NA	NA	NA	0.00427716	NA	NA	NA
NW_020868555.1-142940-2	NA	NA	NA	0.00013924	NA	NA	NA	0	NA	NA	NA	0.00519841	NA	NA	NA	0.00045369
NW_020868555.1-154519-13	NA	0.00114244	NA	NA	NA	0.00197136	NA	NA	NA	0.00874225	NA	NA	NA	0.00223729	NA	NA
NW_020868556.1-257496-25	NA	NA	NA	0	NA	NA	NA	0	NA	NA	NA	0	NA	1	NA	2.62879e-05
NW_020868556.1-373139-15	0.401956	NA	0.0251223	NA	0.444222	NA	0.0277639	NA	0.201341	NA	0.0080575	NA	0.0615536	NA	0.00313809	NA
NW_020868556.1-388992-27	0.610967	NA	NA	0.0244504	0.372195	NA	NA	0.0125898	0.0336625	NA	NA	0.000199015	0.859401	NA	NA	0.00456981
NW_020868556.1-419055-12	NA	NA	NA	0.0307301	NA	NA	NA	0.0247433	0.001444	NA	NA	4e-06	11.3665	NA	NA	0.00330789
NW_020868556.1-421756-14	NA	NA	0.0319694	0.0319694	NA	NA	0.058081	0.058081	NA	NA	0.314952	0.0257038	NA	NA	0.0963215	0.0132357
NW_020868557.1-30616-24	NA	0	NA	NA	NA	0	NA	NA	NA	0.00105625	NA	NA	NA	0.00140625	NA	NA
NW_020868557.1-135369-7	0.00206927	NA	NA	0.06235	0.00160279	NA	NA	0.194107	4.88817e-05	NA	NA	0.0258153	0.015503	NA	NA	0.581442
NW_020868557.1-235526-9	NA	0	NA	NA	NA	0	NA	NA	0.0265917	5.03518e-05	NA	NA	15.8658	0.00943059	NA	NA
NW_020868557.1-264885-9	NA	NA	NA	0.107518	NA	NA	NA	0.160641	NA	0.00523211	NA	0.000961	NA	0.1419	NA	0.00747466
NW_020868557.1-322899-3	NA	0	NA	NA	NA	0	NA	NA	NA	0.00147031	NA	0.647052	NA	0.000781791	NA	0.418685
NW_020868557.1-408576-27	NA	0	NA	NA	NA	0	NA	NA	NA	0	NA	NA	NA	8.13833e-06	NA	0.211103
NW_020868557.1-453836-22	NA	NA	NA	0	NA	NA	NA	0	NA	NA	NA	0	NA	NA	NA	0.00047089
NW_020868557.1-521487-23	NA	0	NA	NA	NA	7.29e-06	NA	NA	NA	0	NA	NA	NA	0.000862003	NA	0.159115
NW_020868557.1-608539-15	0.651249	0.00804011	NA	NA	0.5929	0.00731975	NA	NA	0.357604	0.000990593	NA	NA	0.0068372	4.81208e-05	NA	NA
NW_020868557.1-731921-25	0.00677329	NA	NA	NA	0.0517563	NA	NA	NA	0.00052441	NA	NA	NA	0.00186624	NA	NA	NA
NW_020868557.1-780146-16	0	NA	NA	NA	8.1e-05	NA	NA	NA	0.00591206	NA	1	NA	0.0013706	NA	1	NA
NW_020868557.1-781908-27	NA	NA	NA	0.00444889	NA	NA	NA	0.0120122	NA	NA	NA	0.00861184	NA	15.6301	NA	0.0160826
NW_020868560.1-19964-22	NA	NA	NA	0	NA	NA	NA	0	NA	NA	NA	0.00318096	NA	0.20417	NA	4.19233e-05
NW_020868560.1-119374-23	0.00470596	NA	NA	NA	0.0196841	NA	NA	NA	0.0108783	NA	3.13851	NA	5.4392e-05	NA	0.0362326	NA
NW_020868561.1-60137-14	NA	0	NA	NA	NA	0	NA	NA	NA	0.00179394	NA	0.517572	NA	0.0011284	NA	0.147929
NW_020868561.1-111283-24	NA	0.0107922	NA	0.52882	NA	0.00825502	NA	0.404496	NA	0.000283657	NA	0.1024	NA	0.0114186	NA	0.1009
NW_020868561.1-133068-4	0.0111031	NA	NA	0.64513	0.00690324	NA	NA	0.338259	0.0088038	NA	NA	0.431386	0.012932	NA	NA	0.455328
NW_020868562.1-179597-21	NA	NA	NA	0	NA	NA	NA	8.281e-05	NA	NA	NA	0.00029241	25.5199	NA	NA	0.000317192
NW_020868562.1-179773-26	0.0603194	0.00123101	NA	NA	0.5631	0.0114918	NA	NA	0.101344	0.000351265	NA	NA	0.270147	0.00134021	NA	NA
NW_020868563.1-29383-12	0.0715811	0.00286462	NA	NA	0.953757	0.0381686	NA	NA	1.2778	0.0283009	NA	NA	0.0126247	0.000591993	NA	NA
NW_020868563.1-91295-16	NA	0.00720801	NA	NA	NA	0.0118374	NA	NA	NA	0.0167962	NA	NA	NA	0.0678602	NA	NA
NW_020868563.1-235115-13	0.00367309	NA	NA	0.000917998	0.0258618	NA	NA	0.00646351	0.0254539	NA	NA	0.0153981	0.00448983	NA	NA	0.00184123
NW_020868563.1-332511-5	NA	NA	0.00090601	NA	NA	NA	0.00552049	NA	NA	NA	0.00257049	NA	1.32518	NA	0.000405882	NA
NW_020868563.1-383891-13	NA	NA	NA	0	NA	NA	NA	0	NA	3.76748	NA	0.0465121	NA	0.367752	NA	0.000623245
NW_020868563.1-384087-26	0.00126025	NA	NA	NA	0.00954529	NA	NA	NA	0.00021025	NA	NA	NA	0.00029241	NA	NA	NA
NW_020868564.1-69132-15	0.272484	NA	NA	0.003364	0.001936	NA	NA	2.39012e-05	0.089401	NA	NA	0.00110372	0.0127966	NA	NA	0.00174902
NW_020868564.1-180343-4	NA	0.00643204	NA	NA	NA	0.0189613	NA	NA	NA	0.00209764	NA	NA	NA	0.00407044	NA	NA
NW_020868564.1-217883-12	0.0566916	NA	NA	NA	0.181135	NA	NA	NA	0.0237923	NA	0.0371889	NA	0.0705169	NA	0.259755	NA
NW_020868566.1-149498-16	0.142783	NA	NA	0.051402	0.285014	NA	NA	0.102605	0.010107	NA	NA	0.0036385	0.38739	NA	NA	0.0336925
NW_020868566.1-154409-27	NA	0.0667706	NA	0.0667706	NA	0.037249	NA	0.037249	NA	0.00611831	NA	0.0151071	NA	0.0803312	NA	0.0082137
NW_020868566.1-239417-4	NA	NA	NA	0	NA	NA	NA	0	NA	NA	NA	0.00367236	NA	NA	NA	0.0025
NW_020868566.1-450006-15	NA	NA	NA	0.00062001	NA	NA	NA	0.000625	NA	NA	NA	0.01	NA	NA	NA	0.002601
NW_020868567.1-182225-14	NA	NA	NA	0.0290362	NA	NA	NA	0.0346704	NA	NA	NA	0.00219961	NA	NA	NA	0.00231361
NW_020868567.1-190010-6	0.00079524	NA	NA	NA	0.0357966	NA	NA	NA	0.00124609	NA	NA	NA	0.00693889	NA	NA	NA
NW_020868567.1-218159-9	0.00271254	NA	NA	0.0778099	0.00132216	NA	NA	0.033038	0.000822608	NA	NA	0.0205553	0.000558267	NA	NA	0.0112727
NW_020868567.1-222566-13	0.00192502	NA	NA	0.0308003	0.009801	NA	NA	0.156816	0.00415531	NA	NA	0.266	0.000138911	NA	NA	1.0017
NW_020868567.1-225293-5	0.547973	0.0219294	NA	NA	0.269253	0.0107753	NA	NA	0.554727	0.011321	NA	NA	0.593582	0.0140412	NA	NA
NW_020868567.1-236208-23	NA	NA	0	NA	NA	NA	0	NA	NA	0.062951	0.000461826	NA	NA	0.000242073	1.40111e-06	NA
NW_020868568.1-127350-4	NA	NA	NA	0	NA	NA	NA	9.61e-06	NA	0.124269	NA	0.000235305	NA	1	NA	0.000217594
NW_020868568.1-269109-13	NA	0	NA	NA	NA	0	NA	NA	NA	0.00423801	NA	NA	NA	0.00077841	NA	NA
NW_020868568.1-274244-13	NA	NA	NA	0.012078	NA	NA	NA	0.003844	NA	NA	NA	0.00119025	NA	NA	NA	0.00153664
NW_020868568.1-296283-13	NA	0	NA	NA	NA	0	NA	NA	NA	0.00056644	NA	NA	NA	3.73547e-05	NA	0.0024187
NW_020868568.1-339777-26	NA	NA	NA	0.350464	NA	NA	NA	0.265019	NA	NA	NA	0.107191	NA	NA	NA	0.0577922
NW_020868568.1-369791-15	0.366509	NA	0.366509	NA	0.205572	NA	0.205572	NA	0.001521	NA	0.001521	NA	0.0781675	NA	0.0260277	NA
NW_020868568.1-480076-22	NA	NA	0.00825725	1	NA	NA	0.00825725	1	NA	NA	0.0204082	1	NA	NA	0.0161327	1
NW_020868568.1-626134-14	NA	6.12756	0.0505968	NA	NA	0.398732	0.00329243	NA	NA	0.828133	0.0331412	NA	NA	1.20307	0.0315655	NA
NW_020868568.1-692659-8	NA	NA	0	NA	NA	NA	0	NA	NA	NA	0	NA	NA	NA	0.00029241	NA
NW_020868569.1-32436-13	NA	NA	0.0190992	NA	NA	NA	0.0159517	NA	NA	NA	0.00101124	NA	25	NA	0.000736937	NA
NW_020868569.1-260619-26	NA	0.01	NA	NA	NA	0.00050625	NA	NA	NA	1.96007e-06	NA	2.63476e-05	NA	0.00106161	NA	0.000209257
NW_020868569.1-384985-9	NA	0.00026896	NA	NA	NA	0.00303601	NA	NA	NA	0.00749956	NA	NA	NA	0.000707044	NA	0.219463
NW_020868569.1-522897-5	NA	0.0233742	NA	0.584074	NA	0.0137182	NA	0.34279	NA	6.87342e-05	NA	0.0083241	NA	0.00576724	NA	0.00666389
NW_020868570.1-61730-27	0.0171086	0.00190096	NA	NA	0.003844	0.000427111	NA	NA	0.752961	0.0400985	NA	NA	0.569583	0.031831	NA	NA
NW_020868570.1-246956-26	NA	0.0940862	NA	0.376458	NA	0.150917	NA	0.60385	NA	0.0172458	NA	0.323837	NA	0.00944581	NA	0.331388
NW_020868570.1-278666-9	0.0204082	NA	NA	1	0.0204082	NA	NA	1	0.00444444	NA	NA	1	0.00649858	NA	NA	1
NW_020868571.1-154640-2	0	NA	NA	NA	0	NA	NA	NA	0.00227233	1	NA	NA	0.00193163	1	NA	NA
NW_020868571.1-168761-9	NA	0.0246176	NA	NA	NA	0.0139476	NA	NA	NA	0.00889249	NA	NA	NA	0.000896917	NA	15.3324
NW_020868571.1-168934-22	NA	0.0207936	NA	NA	NA	0.00677329	NA	NA	NA	0.003969	NA	NA	NA	0.00438244	NA	NA
NW_020868571.1-215730-1	NA	NA	0.1024	0.0020898	NA	NA	0.0387302	0.000790413	NA	NA	0.023716	6.56953e-05	NA	NA	0.56187	3.66292e-06
NW_020868571.1-267132-14	NA	0.00032041	NA	NA	NA	0.00627264	NA	NA	NA	0.00099225	NA	NA	NA	0.00116281	NA	NA
NW_020868571.1-415897-12	NA	0.0458531	NA	0.412678	NA	0.00153664	NA	0.0138298	NA	6.4e-05	NA	0.000348444	NA	0.000381553	NA	0.01095
NW_020868571.1-607227-16	NA	0.012056	NA	NA	NA	0.0258566	NA	NA	NA	0.00450241	NA	NA	NA	0.00370881	NA	NA
NW_020868571.1-672126-26	NA	0.11465	NA	NA	NA	0.0680688	NA	NA	NA	0.0406829	NA	NA	NA	0.0109621	NA	NA
NW_020868571.1-738727-15	NA	0.00040401	NA	NA	NA	0.014352	NA	NA	NA	0.00100489	NA	NA	NA	0.00073441	NA	NA
NW_020868571.1-823714-12	NA	0.037947	NA	NA	NA	0.00114921	NA	NA	NA	0.000585696	NA	0.257751	NA	8.55929e-05	NA	0.0105969
NW_020868571.1-824730-24	0	NA	NA	NA	3.844e-05	NA	NA	NA	0.00039601	NA	NA	NA	0.00362404	NA	NA	NA
NW_020868571.1-830088-13	NA	NA	NA	0	NA	NA	NA	0	NA	NA	NA	0.00488601	NA	NA	NA	0.00345744
NW_020868571.1-952523-15	NA	NA	0.00237169	NA	NA	NA	0.00097344	NA	NA	NA	0.000748187	0.126553	NA	NA	0.00258185	2.14896
NW_020868571.1-1122189-25	NA	0.0232562	NA	NA	NA	0.00769129	NA	NA	NA	0.00125316	NA	NA	NA	0.00191312	NA	4.33822
NW_020868572.1-176060-9	6.76e-06	NA	NA	NA	0	NA	NA	NA	0.00919681	NA	NA	NA	0.000512847	1.26991	NA	NA
NW_020868572.1-228137-26	NA	0.015376	NA	0.753424	NA	0.0164133	NA	0.80425	NA	0.0034679	NA	0.2809	NA	0.00963017	NA	0.334486
NW_020868572.1-270700-24	NA	0	NA	NA	NA	0	NA	NA	4.1453	0.0114828	NA	NA	1.69	0.00392921	NA	NA
NW_020868572.1-285883-21	NA	NA	NA	NA	NA	NA	NA	NA	NA	0.00363609	NA	NA	NA	0.0225	NA	NA
NW_020868573.1-93441-6	0.011025	NA	0.000136111	NA	0.106276	NA	0.00131205	NA	0.006724	NA	8.30123e-05	NA	0.360797	NA	0.00356368	NA
NW_020868573.1-127199-27	NA	0.00366698	NA	0.297025	NA	0.0004	NA	0.0324	NA	0.00227233	NA	1	NA	0.00386074	NA	0.626398
NW_020868573.1-463312-24	NA	NA	0.00591361	NA	NA	NA	0.005625	NA	NA	NA	0.00319225	NA	NA	NA	0.00580644	NA
NW_020868573.1-529857-2	NA	NA	0	NA	NA	NA	0.00976144	NA	NA	NA	0.00030276	NA	NA	NA	0.00256036	NA
NW_020868573.1-552629-2	NA	0.00903332	0.225725	NA	NA	0.00423054	0.105713	NA	NA	0.0048997	0.828763	NA	NA	0.00296533	0.169882	NA
NW_020868573.1-678841-21	NA	NA	NA	0.001849	NA	NA	NA	6.241e-05	NA	NA	NA	0.00748225	NA	NA	NA	0.00555025
NW_020868573.1-721757-4	NA	NA	NA	0	NA	NA	NA	0.00635209	NA	1.024e-05	NA	5.45325e-07	NA	0.250667	NA	0.00788962
NW_020868574.1-22304-21	NA	NA	NA	0.019656	NA	NA	NA	0.00682276	NA	NA	NA	0.00261121	0.0158573	NA	NA	8.64175e-06
NW_020868574.1-55458-15	NA	NA	NA	0	NA	NA	NA	0.00269361	NA	NA	NA	0.00047961	NA	NA	NA	0.00106276
NW_020868574.1-138374-8	NA	NA	NA	0.0123432	NA	NA	NA	0.00456976	NA	NA	NA	0.0109203	NA	NA	NA	0.00390625
NW_020868575.1-32916-9	NA	NA	0	NA	NA	NA	0	NA	NA	NA	0.0116856	NA	NA	NA	0.00034596	NA
NW_020868575.1-103912-5	NA	0	NA	NA	NA	6.724e-05	NA	NA	NA	2.025e-05	NA	NA	NA	0	NA	NA
NW_020868576.1-19981-24	NA	NA	NA	0.00263169	NA	NA	NA	0.00040804	NA	NA	NA	0.00630436	NA	NA	NA	0.00093636
NW_020868576.1-30498-12	0.00451403	NA	NA	0.000180648	0.705318	NA	NA	0.0282263	0.0776801	NA	NA	0.00045925	0.331327	NA	NA	0.00320864
NW_020868577.1-218605-5	0.00484804	NA	4.00315e-05	NA	0	NA	0	NA	0.622472	NA	0.00117866	NA	0.0877454	NA	0.000219179	NA
NW_020868577.1-378332-26	NA	0.0118623	0.581254	NA	NA	0.00343731	0.168428	NA	NA	0.0422461	0.793287	NA	NA	0.0230303	0.747709	NA
NW_020868577.1-384341-8	NA	0	NA	NA	NA	0	NA	NA	0.242858	0.000841762	NA	NA	0	0	NA	NA
NW_020868577.1-508905-24	NA	NA	NA	0	NA	NA	NA	0	NA	NA	NA	0.00020736	NA	NA	NA	0.00036864
NW_020868577.1-583005-25	NA	NA	0	NA	NA	NA	0	NA	1	NA	0.00277008	NA	1	NA	0.00101667	NA
NW_020868577.1-622841-21	0.0631014	NA	NA	NA	0.0997296	NA	NA	NA	0.0260823	NA	NA	NA	0.0357966	NA	NA	NA
NW_020868578.1-21688-23	NA	0.00018225	NA	NA	NA	0.00456976	NA	NA	NA	0.00052441	NA	NA	NA	0.00041616	NA	NA
NW_020868578.1-145350-1	NA	NA	NA	0.00014884	NA	NA	NA	0	NA	NA	0.135424	0.000601884	NA	NA	0.174111	0.00110547
NW_020868578.1-204261-2	NA	NA	NA	0	NA	NA	NA	0	NA	NA	NA	0	NA	1	NA	0.000121872
NW_020868578.1-259496-15	0.2601	0.00321111	NA	NA	0.454276	0.00560835	NA	NA	0.000676	1.87258e-06	NA	NA	0.86798	0.00300848	NA	NA
NW_020868578.1-328611-8	1	NA	0.0112125	NA	0.893025	NA	0.011025	NA	1	NA	0.0156215	NA	1	NA	0.0118568	NA
NW_020868579.1-72108-1	NA	NA	0	NA	NA	NA	0	NA	NA	0.0243497	5.53305e-05	NA	NA	0.01947	1.36555e-05	NA
NW_020868580.1-24725-3	NA	0.0242114	NA	NA	NA	0.0286286	NA	NA	NA	0.00187547	NA	0.320809	NA	0.00947159	NA	2.80542
NW_020868581.1-143918-16	NA	NA	NA	0.00522729	NA	NA	NA	0.0217562	NA	NA	NA	0.00769129	NA	0.9579	NA	0.00688744
NW_020868581.1-174723-23	NA	0.0184416	NA	NA	NA	0.020967	NA	NA	NA	0.00349281	NA	NA	NA	0.00123201	NA	NA
NW_020868581.1-337721-1	NA	0.0785921	NA	3.85101	NA	0.0794918	NA	3.8951	NA	0.0284167	NA	8.19854	NA	0.0425896	NA	2.23126
NW_020868581.1-431939-4	NA	NA	NA	NA	NA	NA	NA	NA	0.00425104	NA	NA	NA	3.97402e-06	NA	0.0174758	NA
NW_020868581.1-470898-14	0.00808201	NA	NA	NA	0.0119028	NA	NA	NA	0.0289	0.2601	NA	NA	0.0119671	0.233489	NA	NA
NW_020868581.1-513538-21	NA	0.00130631	NA	0.00711211	NA	0.0845979	NA	0.460588	NA	0.016384	NA	0.262144	NA	0.00235548	NA	0.00374544
NW_020868581.1-515766-21	NA	0.025568	NA	NA	NA	0.0469156	NA	NA	NA	0.000199123	NA	0.016129	NA	0.00338295	NA	2.63874
NW_020868581.1-550227-25	NA	NA	NA	0.004356	NA	NA	NA	0.00802816	NA	NA	NA	0.00386884	NA	NA	NA	0.00116281
NW_020868581.1-570373-14	NA	0.00100489	NA	NA	NA	0	NA	NA	NA	0.000376724	NA	0.198955	NA	0.000145398	NA	1
NW_020868581.1-749662-13	NA	0	NA	NA	NA	0	NA	NA	NA	0.000417366	NA	0.183673	NA	9.51619e-08	NA	0.404959
NW_020868581.1-763266-5	NA	NA	0.128379	NA	NA	NA	0.145313	NA	0.0348877	NA	0.0107638	NA	0.0809985	NA	0.0142505	NA
NW_020868581.1-957542-16	NA	NA	0.00051529	NA	NA	NA	0	NA	1	NA	0.00444444	NA	1	NA	0.00429419	NA
NW_020868581.1-974586-6	NA	NA	NA	0.00065025	NA	NA	NA	0.004761	NA	NA	NA	0.00058081	86.9105	NA	NA	0.00820138
NW_020868581.1-1051783-12	0.0226503	NA	0.362404	NA	0.000669516	NA	0.0107123	NA	0.003249	NA	0.263169	NA	0.00363145	NA	0.193454	NA
NW_020868581.1-1107792-21	NA	NA	NA	0	NA	NA	NA	0	NA	0.00213018	NA	4.84046e-06	NA	1.9109	NA	2.70516e-06
NW_020868581.1-1159564-2	NA	NA	0.00444889	NA	NA	NA	0.0175033	NA	NA	NA	0	NA	NA	82.4581	0.00320936	NA
NW_020868582.1-120551-6	NA	NA	NA	0	NA	NA	NA	0	NA	NA	NA	0.00015129	2.36686	NA	NA	1.95629e-05
NW_020868582.1-297373-6	0.00761598	NA	0.922338	NA	5.18362e-05	NA	0.00627766	NA	0.000238518	NA	0.125965	NA	3.29173e-05	NA	0.00843399	NA
NW_020868582.1-300885-2	NA	NA	0.00065536	NA	NA	NA	0.00194481	NA	NA	NA	0.00459249	1.32498	NA	NA	0.00122245	0.00712805
NW_020868582.1-326250-2	0.789965	NA	0.789965	NA	0.45266	NA	0.45266	NA	0.893812	NA	0.0248455	NA	0.695778	NA	0.0370533	NA
NW_020868582.1-521134-3	0.00320356	NA	NA	NA	0.00060025	NA	NA	NA	0.00107234	NA	NA	0.241277	0.00157658	NA	NA	0.00576196
NW_020868582.1-695904-1	NA	0.00093025	NA	NA	NA	0.00535824	NA	NA	NA	0.00859329	NA	NA	NA	0.00700569	NA	NA
NW_020868582.1-816636-9	NA	0.00047151	NA	0.023104	NA	0.00463956	NA	0.227338	NA	0.000125979	NA	0.0363465	NA	0.00364005	NA	0.123781
NW_020868585.1-111078-25	NA	0.00060516	NA	NA	NA	0.00047524	NA	NA	NA	0.00106929	NA	NA	NA	3.61e-06	NA	NA
NW_020868585.1-119464-5	0.0588048	0.000485566	NA	NA	2.30584e-05	1.90399e-07	NA	NA	0.111111	0.000210391	NA	NA	1.76541e-05	4.40982e-08	NA	NA
NW_020868586.1-35147-14	NA	0.123341	NA	0.00251717	NA	0.0377914	NA	0.000771252	NA	0.6377	NA	0.00221031	NA	0.00251522	NA	0.000181912
NW_020868586.1-119576-7	NA	NA	0.318547	NA	NA	NA	0.319451	NA	0.0463972	NA	0.0463972	NA	0.0617811	NA	0.0834429	NA
NW_020868588.1-138395-6	0.0290362	NA	0.0290362	NA	0.00058564	NA	0.00058564	NA	0.00829424	NA	0.0129644	NA	0.036105	NA	0.0476784	NA
NW_020868589.1-29939-14	NA	7.921e-05	NA	NA	NA	0	NA	NA	NA	0.000243342	NA	0.0294701	NA	0.00201402	NA	0.0728883
NW_020868589.1-35202-27	0.306916	NA	NA	0.0191822	0.142129	NA	NA	0.00888306	0.491079	NA	NA	0.00490971	0.0522858	NA	NA	0.000150465
NW_020868589.1-43953-15	NA	0	NA	NA	NA	0	NA	NA	NA	0.00011528	0.041616	NA	NA	0.000262459	0.258156	NA
NW_020868589.1-129247-3	0.00213444	NA	NA	NA	0.00354025	NA	NA	NA	0.00356058	NA	0.431206	NA	0.00121821	NA	0.127953	NA
NW_020868589.1-150649-4	NA	0.00675684	NA	NA	NA	0.00269361	NA	NA	NA	0.00100909	NA	0.291134	NA	0.000223507	NA	0.0694781
NW_020868589.1-150969-13	NA	0.00358801	NA	NA	NA	0.00150544	NA	NA	NA	0.00352829	0.352907	NA	NA	0.00127057	0.214911	NA
NW_020868589.1-298614-24	0.0153485	1.24322	NA	NA	0.0419795	3.40034	NA	NA	3.09754e-06	0.000309822	NA	NA	5.62542e-05	0.00394295	NA	NA
NW_020868590.1-48879-8	NA	0.0434028	NA	0.0976562	NA	0.00418178	NA	0.009409	NA	0.134038	NA	0.0857533	NA	0.0326098	NA	0.00796516
NW_020868590.1-199826-5	NA	2.0996	NA	0.025921	NA	3.21844	NA	0.0397338	NA	12.3623	NA	0.0342445	NA	3.80963	NA	0.00512813
NW_020868590.1-214310-15	NA	0.00842724	NA	NA	NA	0.00149769	NA	NA	NA	0	NA	NA	NA	0.002601	NA	NA
NW_020868590.1-214641-1	NA	0.020967	NA	NA	NA	0.0430562	NA	NA	NA	0.0195064	NA	5.62782	NA	0.00769117	NA	0.988338
NW_020868590.1-253376-14	NA	0.197847	NA	0.00403769	NA	0.957267	NA	0.0195361	NA	0.290162	NA	0.00903618	NA	0.522232	NA	0.00057446
NW_020868590.1-319949-25	NA	4.096e-05	NA	NA	NA	0	NA	NA	NA	0	NA	NA	NA	1.61547e-07	NA	9.50694
NW_020868590.1-377786-26	NA	0	NA	NA	NA	0	NA	NA	0.391876	0.00108553	NA	NA	0.457447	0.00117312	NA	NA
NW_020868591.1-237275-2	NA	0	NA	NA	NA	0	NA	NA	NA	0.0162562	NA	NA	NA	0.00055225	NA	NA
NW_020868591.1-280239-8	NA	0	NA	NA	NA	0	NA	NA	NA	0	NA	NA	NA	0.00235353	NA	0.093711
NW_020868593.1-163888-25	0.0883278	NA	NA	0.0098142	0.706945	NA	NA	0.0785494	2.67914	NA	NA	0.0744728	0.426536	NA	NA	0.0151434
NW_020868593.1-179922-6	NA	0.00825725	1	NA	NA	0.00773064	0.936225	NA	NA	0.00227233	1	NA	NA	0.00294808	1	NA
NW_020868594.1-79971-16	NA	NA	NA	0.00283024	NA	NA	NA	0.00213444	NA	NA	NA	5.476e-05	NA	25.6036	NA	0.00102529
NW_020868594.1-88584-12	NA	NA	NA	6.561e-05	NA	NA	NA	0.00066564	NA	NA	NA	0	NA	NA	NA	0.00106276
NW_020868594.1-132786-15	NA	NA	0.013225	0.000163272	NA	NA	0.126736	0.00156464	NA	NA	0.0955619	0.000955409	NA	NA	0.0571949	0.00025035
NW_020868594.1-182714-13	0	NA	NA	NA	0	NA	NA	NA	0.000955991	0.275814	NA	NA	0.000899426	0.223126	NA	NA
NW_020868594.1-236354-16	0.079524	NA	NA	0.000981778	0.364816	NA	NA	0.0045039	0.00543278	NA	NA	1.23902e-05	0.0700865	NA	NA	0.000426715
NW_020868594.1-319080-5	NA	0.891136	NA	0.0181864	NA	0.415767	NA	0.00848504	NA	2.87642	NA	0.0355113	NA	0.912398	NA	0.000805238
NW_020868594.1-498125-1	NA	NA	NA	0	NA	NA	NA	0	NA	NA	NA	0	NA	0.384352	NA	0.00120467
NW_020868595.1-147972-13	NA	NA	NA	0.0227708	NA	NA	NA	0.0117506	NA	NA	NA	0.000961	NA	NA	NA	0.0025
NW_020868595.1-148086-9	NA	3.1117	0.063504	NA	NA	0.0914458	0.00186624	NA	NA	0.063504	5.74404e-05	NA	NA	0.260243	0.00122078	NA
NW_020868595.1-177092-6	NA	NA	NA	0.0016	NA	NA	NA	0.00015625	NA	NA	NA	0.000625	NA	NA	NA	0.00231361
NW_020868596.1-52612-26	NA	NA	NA	0.00127449	NA	NA	NA	0.00654481	NA	NA	0.563551	0.00333175	NA	NA	0.000153837	0.000202123
NW_020868596.1-56568-6	NA	0.00312481	NA	NA	NA	0.0138298	NA	NA	NA	0.00276676	NA	NA	NA	0.010816	NA	NA
NW_020868596.1-377730-3	NA	NA	0	NA	NA	NA	0	NA	NA	NA	0.015625	NA	243.478	NA	0.00691237	NA
NW_020868596.1-430443-13	NA	NA	0.00294849	NA	NA	NA	0.00743044	NA	NA	NA	0.00173889	NA	NA	NA	0.00870489	NA
NW_020868596.1-466775-6	NA	NA	0.00181476	NA	NA	NA	0.0218153	NA	0.207936	NA	0.000576	NA	0.15276	NA	0.000130518	NA
NW_020868597.1-252444-16	NA	0.0422714	NA	0.000862681	NA	0.807123	NA	0.0190598	NA	0.283024	NA	0.005776	NA	5.03886e-05	NA	0.000554819
NW_020868597.1-253840-3	NA	NA	NA	0.002304	NA	NA	NA	0.00361201	NA	NA	NA	0.00125316	NA	NA	26.8861	0.00105465
NW_020868597.1-338451-1	NA	NA	0	NA	NA	NA	5.625e-05	NA	NA	NA	0	NA	NA	NA	0.00297025	NA
NW_020868597.1-450555-24	NA	0.0401923	NA	0.000331878	NA	0.134944	NA	0.00111426	NA	0.0787226	NA	0.000149063	NA	0.0318878	NA	0.000234078
NW_020868599.1-192056-22	0.126192	NA	0.0315386	NA	0.158038	NA	0.0394976	NA	0.00380034	NA	0.0152059	NA	0.0544661	NA	0.0993717	NA
NW_020868599.1-250186-5	0.013202	NA	NA	NA	0.00126736	NA	NA	NA	0.00069169	NA	NA	NA	0.000108507	0.240477	NA	NA
NW_020868602.1-57837-23	NA	NA	0.018769	0.00344737	NA	NA	0.0593734	0.0109053	NA	NA	0.371443	0.0183384	NA	NA	0.058605	0.00473771
NW_020868602.1-69419-25	NA	NA	NA	0	NA	NA	NA	0	NA	NA	NA	0.00266256	NA	NA	NA	0.00231361
NW_020868602.1-152489-5	NA	0.0264713	NA	NA	NA	0.015625	NA	NA	NA	0.00106387	NA	0.12884	NA	0.00392369	NA	0.33644
NW_020868602.1-386928-14	NA	NA	0	NA	NA	NA	0	NA	NA	NA	0	NA	NA	NA	0	NA
NW_020868602.1-490270-26	0.16	NA	NA	0.01	0.795664	NA	NA	0.049729	1.29644	NA	NA	0.0129616	2.75457	NA	NA	5.1699e-05
NW_020868602.1-508565-12	NA	1	NA	0.00825725	NA	0.368987	NA	0.00304682	NA	1	NA	0.00189352	NA	1.09547	NA	0.00236551
NW_020868602.1-524862-24	0.053824	NA	NA	0.00620944	0.27794	NA	NA	0.0308822	0.155556	NA	NA	0.0338823	0.267934	NA	NA	0.0160327
NW_020868603.1-14814-12	NA	0.0109203	NA	NA	NA	0.00781456	NA	NA	NA	0.0194085	0.951015	NA	NA	0.0142731	0.945907	NA
NW_020868604.1-21041-23	NA	0.00811801	NA	NA	NA	0.00919681	NA	NA	NA	5.23263e-05	NA	0.00188243	NA	0.000543597	NA	0.0121495
NW_020868604.1-48229-22	NA	0.00148225	NA	NA	NA	0.0236544	NA	NA	NA	0.00434281	NA	NA	NA	0.000508134	NA	0.0250156
NW_020868604.1-97553-9	NA	0.00180153	NA	0.145924	NA	0.000169	NA	0.013689	NA	0.000250266	NA	0.110136	NA	0.000114061	NA	0.00179414
NW_020868604.1-138441-4	NA	NA	0	NA	NA	NA	0	NA	NA	0.046656	0.000129241	NA	NA	0.240034	0.000226456	NA
NW_020868604.1-175412-21	NA	NA	NA	0	NA	NA	NA	0	NA	NA	NA	0.013549	NA	NA	NA	0.00231361
NW_020868604.1-323354-21	NA	NA	0.0494618	0.00100942	NA	NA	0.092416	0.00188604	NA	NA	5.47934	0.0243526	NA	NA	4.3854	0.00253954
NW_020868605.1-199158-1	NA	0.00135424	NA	NA	NA	0.0127013	NA	NA	NA	0.00363609	NA	NA	NA	0.001936	NA	NA
NW_020868605.1-303274-7	NA	0	NA	NA	NA	0.00217156	NA	NA	NA	0.0332287	NA	0.830318	NA	0.00744702	NA	1
NW_020868605.1-375355-25	NA	NA	NA	0	NA	NA	NA	0	NA	NA	NA	0.00172225	NA	NA	NA	0.00093636
NW_020868606.1-15072-4	NA	NA	NA	0	NA	NA	NA	0	NA	0.021904	NA	0.00027042	NA	0.104025	NA	0.000840339
NW_020868606.1-151215-22	NA	NA	NA	0.00417316	NA	NA	NA	0.00209764	NA	NA	NA	7.569e-05	NA	NA	NA	0.0009
NW_020868606.1-180007-26	NA	NA	NA	0.00540225	NA	NA	NA	0.00136161	NA	NA	NA	0.00416025	NA	NA	NA	0.00283024
NW_020868606.1-233280-3	NA	NA	0.00746496	NA	NA	NA	0.027192	NA	NA	NA	0.00898704	NA	NA	NA	0.00119025	NA
NW_020868606.1-255282-9	NA	0.0400192	NA	1	NA	0.00640691	NA	0.160096	NA	0.0011989	NA	0.345896	NA	0.00293947	NA	0.726369
NW_020868606.1-397727-24	NA	0	NA	NA	NA	0	NA	NA	NA	0.00227233	1	NA	NA	0.000799625	1	NA
NW_020868606.1-582159-24	NA	NA	NA	0	NA	NA	NA	0	NA	0.391375	NA	0.00173945	NA	0.361229	NA	0.000955337
NW_020868606.1-605762-1	NA	0.0190164	NA	NA	NA	0.0114276	NA	NA	NA	0.00034225	NA	NA	NA	0.00258064	NA	NA
NW_020868606.1-608110-12	NA	NA	0.781456	0.0096476	NA	NA	0.0004	4.93827e-06	NA	NA	0.426844	0.0132927	NA	NA	0.0490757	0.00542901
NW_020868607.1-522683-23	NA	0.00150156	NA	0.024025	NA	0.006724	NA	0.107584	NA	0.0589371	NA	1.47272	NA	0.0252793	NA	2.83862e-05
NW_020868607.1-688304-25	0.000208642	NA	0.0169	NA	0.00866968	NA	0.702244	NA	0.000246962	NA	0.108683	NA	0.000940349	NA	0.231037	NA
NW_020868607.1-690640-12	NA	NA	NA	NA	NA	NA	NA	NA	NA	NA	0	NA	NA	NA	0.00219961	NA
NW_020868607.1-693028-25	NA	0	NA	NA	NA	0	NA	NA	NA	0.00850084	NA	NA	NA	0.000602666	NA	0.610618
NW_020868607.1-962989-8	NA	1	NA	0.0123457	NA	1	NA	0.0123457	NA	1	NA	0.0123457	NA	1	NA	0.00912603
NW_020868607.1-1001036-13	0.000144	NA	NA	NA	0	NA	NA	NA	5.041e-05	NA	NA	NA	0.005625	NA	NA	NA
NW_020868607.1-1003830-9	NA	0	NA	NA	NA	0	NA	NA	NA	0.00110116	NA	0.581543	NA	2.41771e-05	NA	0.316997
NW_020868607.1-1068805-27	NA	NA	NA	5.625e-05	NA	NA	NA	0.00016641	0.628532	NA	NA	0.0128272	0.320583	NA	NA	0.00296581
NW_020868608.1-10249-21	0.0296332	NA	0.161336	NA	0.00966008	NA	0.0525938	NA	0.0206105	NA	0.0997549	NA	0.00673853	NA	0.0491091	NA
NW_020868608.1-52652-1	0	NA	NA	NA	0	NA	NA	NA	0	NA	NA	NA	9.00449e-05	NA	1	NA
NW_020868608.1-63406-7	NA	NA	NA	0	NA	NA	NA	0	NA	NA	NA	0.00376996	NA	NA	NA	0.00045369
NW_020868609.1-9961-13	NA	NA	0	NA	NA	NA	0	NA	NA	NA	0.00156025	NA	NA	NA	0.00233289	NA
NW_020868610.1-1068-14	NA	0	NA	NA	NA	0	NA	NA	0.694111	0.00573145	NA	NA	0.10056	0.00046545	NA	NA
NW_020868611.1-175899-8	NA	NA	NA	0.00465124	NA	NA	NA	0.0233784	NA	NA	NA	0.00407044	NA	NA	NA	0.00283024
NW_020868611.1-275702-27	NA	NA	0	NA	NA	NA	0	NA	NA	NA	5.57511e-07	0.00012544	NA	NA	0.0011997	0.111111
NW_020868611.1-342589-3	0.0267868	NA	2.16973	NA	0.000841	NA	0.068121	NA	0	NA	0	NA	0.00136653	NA	0.432825	NA
NW_020868611.1-367379-4	NA	NA	NA	0.0116424	NA	NA	NA	0.00266256	NA	NA	NA	0.00029241	NA	NA	NA	0.00231361
NW_020868611.1-559793-12	NA	0.00147456	NA	0.013271	NA	0.103684	NA	0.933156	NA	0.00509745	NA	0.0203959	NA	0.000301358	NA	0.00250525
NW_020868611.1-560440-14	NA	0	NA	NA	NA	0	NA	NA	0.064997	0.000147694	NA	NA	0.111921	8.94945e-05	NA	NA
NW_020868611.1-604848-8	NA	0	NA	NA	NA	0	NA	NA	0.102492	0.000355245	NA	NA	0.0349261	3.45664e-05	NA	NA
NW_020868611.1-671166-26	NA	0.0271779	NA	0.147968	NA	0.111079	NA	0.604765	NA	0.00963418	NA	0.0332281	NA	0.0283476	NA	0.0163905
NW_020868611.1-688230-14	0.000289	NA	NA	0.023409	0.00116357	NA	NA	0.094249	0.0017739	NA	NA	0.0569618	0.000700205	NA	NA	0.0973322
NW_020868612.1-20234-9	NA	0	NA	NA	NA	0	NA	NA	NA	0	NA	NA	NA	4.13955e-06	NA	0.0311419
NW_020868612.1-34323-21	NA	NA	NA	0.00549081	NA	NA	NA	0.0236544	NA	NA	NA	0.028561	NA	NA	NA	0.00407044
NW_020868612.1-167245-13	NA	NA	NA	0	NA	NA	NA	0.00649636	NA	NA	NA	0.00023104	NA	NA	NA	0.00047089
NW_020868613.1-125378-24	NA	0.00333094	NA	0.163216	NA	0.00804865	NA	0.394384	NA	0.00138071	NA	0.725904	NA	2.00362e-05	NA	0.38734
NW_020868613.1-127634-9	NA	NA	0	NA	NA	NA	3.136e-05	NA	0.06235	NA	0.000168515	NA	0.0483033	NA	0.000109761	NA
NW_020868613.1-169469-8	NA	NA	NA	0.00321489	NA	NA	NA	0.00274576	NA	NA	NA	0.00021316	NA	NA	NA	0.00231361
NW_020868613.1-203349-14	0.0981728	NA	0.000810637	NA	0.251804	NA	0.00171835	NA	0.476994	NA	0.000903196	NA	0.106754	NA	0.00030198	NA
NW_020868613.1-300742-24	NA	0.435426	NA	0.0174254	NA	0.176834	NA	0.00707674	NA	0.702461	NA	0.00243478	NA	0.0849257	NA	0.000478692
NW_020868615.1-60047-4	NA	0.0472628	NA	NA	NA	0.0102212	NA	NA	NA	0.00181476	NA	NA	NA	0.00826281	NA	NA
NW_020868615.1-231485-16	NA	NA	NA	0	NA	NA	NA	0	NA	0.597698	NA	0.00493534	NA	0.140086	NA	6.94591e-05
NW_020868615.1-308938-2	0.00207025	NA	NA	NA	0.00286225	NA	NA	NA	0.0150308	NA	NA	NA	0.00091204	NA	NA	NA
NW_020868615.1-330207-25	NA	NA	NA	0	NA	NA	NA	0	NA	NA	0.80014	0.00181818	NA	NA	0.21167	1.95023e-05
NW_020868615.1-374407-1	NA	NA	NA	0.00570025	NA	NA	NA	0.007569	NA	NA	NA	0.00693889	NA	0.00799788	NA	4.57849e-05
NW_020868615.1-593355-15	NA	0	NA	NA	NA	0	NA	NA	NA	0	NA	NA	NA	0.00011398	NA	0.174876
NW_020868616.1-153646-26	NA	0.0204082	NA	1	NA	0.0186206	NA	0.912407	NA	0.0532544	NA	1	NA	0.0268545	NA	1
NW_020868616.1-158086-16	NA	NA	NA	0	NA	NA	NA	0	NA	NA	NA	0	0.647829	NA	NA	0.000242841
NW_020868616.1-159644-23	NA	NA	0.00381924	NA	NA	NA	0.013689	NA	NA	NA	0.002116	NA	NA	NA	0.00378225	NA
NW_020868616.1-159847-22	NA	NA	NA	0	NA	NA	NA	0	NA	NA	NA	0	NA	0.0633772	NA	4.53888e-06
NW_020868616.1-171796-4	0.001225	NA	NA	NA	0.0106709	NA	NA	NA	5.625e-05	NA	NA	NA	0.00660969	NA	NA	NA
NW_020868616.1-387726-5	NA	NA	0.0860249	NA	NA	NA	0.0326525	NA	NA	NA	0.0188188	0.23059	NA	NA	0.101906	0.245946
NW_020868616.1-463554-7	2.66164	NA	0.0219778	NA	0.0204082	NA	0.000168515	NA	1.68144	NA	0.00382078	NA	0.36382	NA	0.00131448	NA
NW_020868616.1-466476-27	NA	NA	0.0141134	NA	NA	NA	0.00512656	NA	0.011025	NA	0.000136111	NA	0.0784	NA	0.000291803	NA
NW_020868617.1-125281-15	0.226576	NA	0.226576	NA	0.584919	NA	0.584919	NA	0.13655	NA	0.0054646	NA	0.0285632	NA	0.00147566	NA
NW_020868618.1-32317-2	NA	1	NA	0.0204082	NA	1	NA	0.0204082	NA	1	NA	0.0400192	NA	1	NA	0.035159
NW_020868619.1-4368-2	NA	NA	NA	0.00173889	NA	NA	NA	1.936e-05	NA	NA	NA	4e-06	NA	NA	NA	0.00038416
NW_020868619.1-33924-27	NA	0.00305809	NA	NA	NA	0.0126338	NA	NA	1.1236	0.00348721	NA	NA	3.20747	0.0028004	NA	NA
NW_020868619.1-150405-7	0	NA	NA	NA	0	NA	NA	NA	0	NA	NA	NA	0	NA	NA	NA
NW_020868619.1-172871-7	NA	NA	NA	1.369e-05	NA	NA	NA	0.00338724	NA	NA	NA	0	NA	33.7655	NA	6.86117e-06
NW_020868619.1-206396-8	NA	0.0219336	NA	NA	NA	0.015625	NA	NA	NA	0.00345744	NA	NA	NA	0.0128822	NA	NA
NW_020868622.1-46271-14	NA	NA	0	NA	NA	NA	0	NA	NA	NA	0.00737881	NA	NA	NA	0.00357604	NA
NW_020868623.1-150917-25	NA	NA	0.00178084	NA	NA	NA	0.00183184	NA	NA	NA	0.000256	NA	NA	NA	0.00231361	NA
NW_020868624.1-22307-27	NA	0	NA	NA	NA	0	NA	NA	NA	0.00292681	NA	NA	NA	0.00708964	NA	NA
NW_020868624.1-149101-23	NA	0	NA	NA	NA	0	NA	NA	NA	4.25928e-05	NA	0.015376	NA	0.00351039	NA	0.0140635
NW_020868624.1-631228-23	NA	NA	NA	0.00053361	NA	NA	NA	0.0167703	NA	NA	NA	0.0129277	NA	NA	24.5771	0.00409043
NW_020868624.1-643764-23	NA	0	NA	NA	NA	0	NA	NA	NA	0.000154202	NA	0.081437	NA	0.000151635	NA	0.0465206
NW_020868624.1-668190-6	NA	NA	0.0588062	NA	NA	NA	0.046656	NA	0.116621	NA	0.00324173	NA	0.134258	NA	0.00184002	NA
NW_020868624.1-685837-25	NA	NA	NA	4.624e-05	NA	NA	NA	0	NA	NA	NA	0	0.00166597	NA	NA	5.09788e-07
NW_020868624.1-726600-3	NA	0.0204082	NA	1	NA	0.0204082	NA	1	NA	0.0156215	NA	1	NA	0.0210487	NA	1
NW_020868624.1-1029563-24	0.04	NA	0.04	NA	0.0197122	NA	0.0197122	NA	0.012905	NA	0.012905	NA	0.00816257	NA	0.0158502	NA
NW_020868624.1-1041692-13	NA	0.00591361	NA	NA	NA	9.409e-05	NA	NA	NA	0.00669124	NA	NA	NA	0.00321489	NA	NA
NW_020868626.1-174111-2	NA	NA	0	NA	NA	NA	0	NA	2.55847	NA	0.0048445	NA	0.0254925	NA	1.51527e-05	NA
NW_020868627.1-146395-13	0.0625	NA	1	NA	0.0625	NA	1	NA	0.0625	NA	1	NA	0.0483163	NA	1	NA
NW_020868627.1-289110-27	NA	NA	NA	0	NA	NA	NA	0	NA	NA	NA	0.00407044	NA	NA	NA	0.00153664
NW_020868628.1-88250-27	NA	NA	0.00064516	NA	NA	NA	0.00195364	NA	NA	0.162549	0.0120924	NA	NA	0.449993	0.0164969	NA
NW_020868628.1-103288-27	0.107584	NA	NA	0.00219559	0.180455	NA	NA	0.00368276	0.128164	NA	NA	0.000355025	1.97958	NA	NA	0.00179347
NW_020868628.1-155283-26	NA	0.00790123	NA	0.620944	NA	0.0511262	NA	4.14123	NA	0.00527065	NA	0.527181	NA	0.0111434	NA	0.31449
NW_020868628.1-598288-8	NA	NA	NA	0.00022201	NA	NA	NA	0.002401	NA	NA	NA	0.00693889	NA	NA	NA	0.00047089
NW_020868628.1-857450-2	0.207025	NA	0.00255586	NA	0.2809	NA	0.0034679	NA	0.00898345	NA	0.00035951	NA	0.318516	NA	0.00632356	NA
NW_020868628.1-936828-13	NA	0.474445	NA	0.474445	NA	0.701909	NA	0.701909	NA	0	NA	0	NA	0.138238	NA	0.000530512
NW_020868628.1-987079-1	0.00565838	NA	NA	0.458329	0.00356011	NA	NA	0.288369	0.0204132	NA	NA	0.413467	0.0121879	NA	NA	0.0261799
NW_020868628.1-1073324-3	0.315395	NA	NA	0.0339542	0.237754	NA	NA	0.0264171	0.388711	NA	NA	0.0207006	0.546929	NA	NA	0.0151031
NW_020868628.1-1120460-1	0.002304	2.84444e-05	NA	NA	0.879844	0.0108623	NA	NA	0.1764	0.000488643	NA	NA	0.30146	0.00114702	NA	NA
NW_020868630.1-32719-3	NA	0.00535824	NA	NA	NA	0.011004	NA	NA	NA	0.001024	NA	NA	NA	0.0016	NA	NA
NW_020868630.1-53530-22	NA	NA	NA	0.009604	NA	NA	NA	0.00085264	NA	NA	NA	0.00051076	NA	NA	NA	0.00173889
NW_020868630.1-111286-13	NA	NA	0.0231388	1.1338	NA	NA	0.00984064	0.482191	NA	NA	0.00100909	0.291134	NA	NA	0.00953291	0.237074
NW_020868630.1-160632-12	NA	0.00924162	NA	0.0831746	NA	0.00246016	NA	0.0221414	NA	0.0229422	NA	0.206479	NA	3.89278e-05	NA	0.00115937
NW_020868630.1-180387-22	0.003721	NA	4.59383e-05	NA	0.001296	NA	1.6e-05	NA	0.500828	NA	0.00113805	NA	0.017313	NA	5.46613e-05	NA
NW_020868631.1-48761-2	NA	0	NA	NA	NA	0	NA	NA	NA	0.00101761	NA	NA	NA	0.00209764	NA	NA
NW_020868631.1-70432-4	NA	0.007056	NA	NA	NA	0.015977	NA	NA	NA	0.00309136	NA	NA	NA	0.0207936	NA	NA
NW_020868631.1-322003-3	0.0149818	NA	NA	0.00166464	0.126451	NA	NA	0.0140502	0.658949	NA	NA	0.019439	0.269407	NA	NA	0.00419556
NW_020868631.1-436275-27	NA	NA	NA	0	NA	NA	NA	0	NA	NA	NA	5.476e-05	NA	NA	NA	0.00086436
NW_020868631.1-482122-3	NA	NA	NA	0	NA	NA	NA	0	2.2922	NA	NA	0.00634957	0.686377	NA	NA	4.69571e-06
NW_020868634.1-149649-22	NA	0.00080089	NA	NA	NA	0.00014884	NA	NA	0.009409	0.00011616	NA	NA	0.532861	0.00832407	NA	NA
NW_020868634.1-157080-5	NA	NA	NA	0	NA	NA	NA	0	NA	1	NA	0.0204082	NA	1	NA	0.00591206
NW_020868634.1-245956-2	NA	0.288584	NA	0.0320649	NA	0.677658	NA	0.0689238	NA	0.299488	NA	0.00467844	NA	0.239475	NA	0.00924556
NW_020868635.1-18950-1	NA	0	NA	NA	NA	0	NA	NA	NA	0.000178409	NA	0.141751	NA	0.000105086	NA	0.0522449
NW_020868635.1-54468-3	NA	NA	0	NA	NA	NA	0	NA	0.0431323	NA	0.000356154	NA	0.0625	NA	0.000156119	NA
NW_020868635.1-120768-1	NA	0.81	0.81	NA	NA	0.113839	0.113839	NA	NA	0.575474	0.575474	NA	NA	0.380635	0.349963	NA
NW_020868635.1-132952-22	NA	NA	NA	0.00047089	NA	NA	NA	0	0.411854	NA	NA	0.000935866	0.370108	NA	NA	5.16828e-05
NW_020868635.1-185544-23	NA	NA	0.0119465	NA	NA	NA	0.0227708	NA	NA	0.177471	0.00493321	NA	NA	0.215629	0.00255687	NA
NW_020868636.1-24219-22	0.0123432	NA	NA	NA	0.00243049	NA	NA	NA	0.00178929	NA	NA	NA	0.00351157	NA	4.81327	NA
NW_020868636.1-40215-24	NA	0.00087616	NA	1.78808e-05	NA	0.00831744	NA	0.000169744	NA	1.38674	NA	0.0061633	NA	0.110481	NA	0.00257805
NW_020868636.1-67839-14	1	NA	NA	0.36	1	NA	NA	0.36	0.870995	NA	NA	0.490049	1	NA	NA	0.422361
NW_020868636.1-194698-8	NA	0	NA	NA	NA	0	NA	NA	NA	3.136e-05	NA	NA	NA	0.00094249	NA	NA
NW_020868637.1-4164-27	NA	0.00025921	NA	NA	NA	0	NA	NA	NA	0.0221348	NA	1.79292	NA	0.0112892	NA	0.319707
NW_020868637.1-10702-9	NA	1.04694	NA	0.0213661	NA	2.4737	NA	0.0504837	NA	0.00176329	NA	7.05656e-05	NA	0.332944	NA	0.0157838
NW_020868637.1-628753-13	NA	NA	NA	0.00948676	NA	NA	NA	0.00992016	NA	NA	NA	0.0108994	NA	NA	NA	0.00470596
NW_020868637.1-640581-26	NA	0.0268632	NA	NA	NA	0.0219336	NA	NA	NA	0.00395641	NA	NA	NA	0.00495616	NA	NA
NW_020868637.1-715814-6	0.00889249	NA	NA	NA	0.010404	NA	NA	NA	0.00712336	NA	NA	NA	0.0105473	NA	NA	NA
NW_020868637.1-725635-24	NA	NA	0	NA	NA	NA	0	NA	0.876096	NA	0.00389376	NA	0.231619	NA	0.000299301	NA
NW_020868637.1-753825-2	0.477481	NA	0.0298426	NA	0.00070225	NA	4.38906e-05	NA	0.407125	NA	0.00407036	NA	0.24954	NA	0.00371152	NA
NW_020868637.1-804522-2	NA	NA	0.0138298	NA	NA	NA	0.00731025	NA	NA	NA	0.00591361	NA	40.6136	NA	0.00143059	NA
NW_020868637.1-926451-14	NA	1	0.0123457	NA	NA	1	0.0123457	NA	NA	1	0.0204082	NA	NA	1	0.0138517	NA
NW_020868637.1-957554-15	NA	NA	NA	0	NA	NA	NA	0	NA	NA	NA	0.00238144	NA	NA	NA	0.00038416
NW_020868637.1-1073412-2	0.060025	NA	0.9604	NA	0.00604506	NA	0.096721	NA	0.000351527	NA	0.00140653	NA	2.63585e-05	NA	0.000145159	NA
NW_020868638.1-61247-6	NA	NA	0	NA	NA	NA	0	NA	NA	1	0.0400192	NA	NA	1	0.0092411	NA
NW_020868639.1-58804-21	0.00100983	NA	0.081796	NA	0.000723012	NA	0.058564	NA	0.000560942	NA	0.2025	NA	0.000633463	NA	0.125634	NA
NW_020868639.1-82299-6	NA	0.0400192	NA	1	NA	0.0400192	NA	1	NA	0.0099978	NA	1	NA	0.0147204	NA	1
NW_020868639.1-100553-2	NA	NA	0.00660969	NA	NA	NA	0.0142803	NA	NA	NA	0.0312936	NA	NA	NA	0.00309136	NA
NW_020868639.1-281825-5	NA	NA	NA	0	NA	NA	NA	0.00683929	NA	NA	NA	0.00012996	NA	NA	NA	0.00374544
NW_020868639.1-308189-21	0.00058564	NA	NA	NA	0.00316969	NA	NA	NA	0.00065536	NA	NA	NA	0.00295936	NA	NA	NA
NW_020868639.1-335761-23	NA	NA	NA	1.849e-05	NA	NA	NA	0	NA	NA	NA	4.41e-06	NA	0.00719927	NA	4.92209e-05
NW_020868639.1-454106-22	0.913171	0.101463	NA	NA	0.771587	0.0857318	NA	NA	0.670761	0.008281	NA	NA	0.615451	0.0168576	NA	NA
NW_020868639.1-471736-5	0.206661	0.206661	NA	NA	0.163054	0.163054	NA	NA	1.47456e-05	3.04661e-06	NA	NA	0.00472241	0.00197791	NA	NA
NW_020868639.1-492492-2	NA	0	NA	NA	NA	0.029378	NA	NA	NA	0.00076176	NA	NA	NA	0.00434281	NA	NA
NW_020868639.1-535155-27	NA	NA	NA	0.178422	NA	NA	NA	0.07568	NA	0.00310546	NA	0.000958119	NA	0.00747844	NA	0.016132
NW_020868639.1-605161-22	NA	0.0321844	NA	NA	NA	0.0241181	NA	NA	NA	0.0147137	NA	NA	NA	0.022223	NA	1.32631
NW_020868640.1-122663-9	NA	NA	0.00390625	NA	NA	NA	0.0669774	NA	NA	NA	0.00292681	NA	NA	NA	0.00597529	NA
NW_020868640.1-130691-26	NA	NA	1.6e-05	NA	NA	NA	0	NA	0.025281	NA	0.000312111	NA	0.190079	NA	0.000821904	NA
NW_020868640.1-286424-21	0.0304154	NA	NA	0.273738	0.0039606	NA	NA	0.0356454	0.0081	NA	NA	0.0729	0.0626546	NA	NA	0.0404127
NW_020868640.1-894766-1	NA	0.00015625	NA	NA	NA	5.329e-05	NA	NA	NA	0.00444889	NA	NA	NA	0.00123904	NA	NA
NW_020868640.1-1188241-14	NA	0.00367236	NA	NA	NA	0.00203401	NA	NA	NA	0.00277008	NA	1	NA	0.000533029	NA	0.0750132
NW_020868641.1-33611-12	NA	NA	NA	0	NA	NA	NA	0	NA	NA	NA	0	NA	0.140625	NA	1.17283e-05
NW_020868641.1-35334-14	NA	NA	1	0.111111	NA	NA	1	0.111111	NA	NA	1	0.147962	NA	NA	1	0.121661
NW_020868641.1-82047-6	NA	NA	NA	0	NA	NA	NA	0	NA	NA	NA	0	NA	NA	NA	0.00013456
NW_020868641.1-89870-13	0.0978438	NA	NA	0.0108715	0.468403	NA	NA	0.0520448	0.0152059	NA	NA	0.000237539	0.0287083	NA	NA	0.00341727
NW_020868641.1-111815-13	0.00278549	NA	NA	0.225625	0.00199511	NA	NA	0.161604	0.000977467	NA	NA	0.0391831	0.00207493	NA	NA	0.117749
NW_020868641.1-291531-12	0.0109203	NA	NA	NA	0.00682276	NA	NA	NA	0.00591361	NA	NA	NA	0.00222784	NA	NA	NA
NW_020868641.1-429805-21	0	NA	NA	NA	0	NA	NA	NA	0.000915784	NA	0.483642	NA	0.000198622	NA	0.102826	NA
NW_020868641.1-439202-6	NA	0.854885	NA	0.854885	NA	0.571536	NA	0.571536	NA	0.00790289	NA	0.0494	NA	0.0800457	NA	0.401038
NW_020868642.1-93478-16	NA	0.0375972	NA	NA	NA	0.0113636	NA	NA	NA	0.00540127	1.21529	NA	NA	0.00414203	0.569199	NA
NW_020868644.1-67518-16	0.25	NA	NA	0.00510204	0.070969	NA	NA	0.000758609	0.0101444	NA	NA	3.51612e-05	0.471145	NA	NA	0.000817198
NW_020868645.1-24920-25	NA	0.0204082	NA	1	NA	0.0204082	NA	1	NA	0.0204082	NA	1	NA	0.0210487	NA	1
NW_020868645.1-251522-26	NA	0.00939238	NA	0.460227	NA	0.000103458	NA	0.00506944	NA	2.14515e-05	NA	0.007744	NA	0.00361306	NA	0.132983
NW_020868646.1-508140-2	0.0249008	NA	0.0213744	NA	0.00568516	NA	0.00568516	NA	0.0509394	NA	0.0325895	NA	0.00538467	NA	0.00297666	NA
NW_020868646.1-513171-5	NA	0	NA	NA	NA	0	NA	NA	NA	0.00444444	NA	1	NA	0.00195084	NA	1
[truncated: 27,607 more rows]
