# Supplementary material for: High accuracy of pooled DNA genotyping by 2b-RAD sequencing in the Pacific white shrimp, Litopenaeus vannamei
Source: PLoS One. 2020 Jul 30;15(7):e0236343. doi: 10.1371/journal.pone.0236343 (PMC7392308; doi:10.1371/journal.pone.0236343)
Supplement: S4 Table — (XLSX) [file pone.0236343.s004.xlsx]

## Sheet: Genotyping information
Site name	Allele frequency of A in corresponding parents in Pool1	Allele frequency of C in corresponding parents in Pool1	Allele frequency of G in corresponding parents in Pool1	Allele frequency of T in corresponding parents in Pool1	Allele frequency of A in individuals in Pool 1	Allele frequency of C in individuals in Pool 1	Allele frequency of G in individuals in Pool 1	Allele frequency of T in individuals in Pool 1	Allele frequency of A in corresponding parents in Pool2	Allele frequency of C in corresponding parents in Pool2	Allele frequency of G in corresponding parents in Pool2	Allele frequency of T in corresponding parents in Pool2	Allele frequency of A in individuals in Pool 2	Allele frequency of C in individuals in Pool 2	Allele frequency of G in individuals in Pool 2	Allele frequency of T in individuals in Pool 2	Allele frequency of A in corresponding parents in Pool3	Allele frequency of C in corresponding parents in Pool3	Allele frequency of G in corresponding parents in Pool3	Allele frequency of T in corresponding parents in Pool3	Allele frequency of A in individuals in Pool 3	Allele frequency of C in individuals in Pool 3	Allele frequency of G in individuals in Pool 3	Allele frequency of T in individuals in Pool 3	Allele frequency of A in corresponding parents in Pool4	Allele frequency of C in corresponding parents in Pool4	Allele frequency of G in corresponding parents in Pool4	Allele frequency of T in corresponding parents in Pool4	Allele frequency of A in individuals in Pool 4	Allele frequency of C in individuals in Pool 4	Allele frequency of G in individuals in Pool 4	Allele frequency of T in individuals in Pool 4
NW_020868286.1-37616-2	0	0	0	100	0	0	0	100	0	0	0	100	0	0	0	100	0	0	0	100	0	1.67	0	98.33	0	0.76	0	99.24	0	1.89	0	98.11
NW_020868287.1-86638-14	0	50	50	0	0	50	50	0	0	50	50	0	0	50	50	0	0	50	50	0	0	50	50	0	0	50	50	0	0	50	50	0
NW_020868287.1-102114-4	0	83.33	0	16.67	0	76.67	0	23.33	0	83.33	0	16.67	0	79.31	0	20.69	0	85.71	0	14.29	0	78.57	0	21.43	0	87.7	0	12.3	0	81.37	0	18.63
NW_020868287.1-135204-3	100	0	0	0	100	0	0	0	100	0	0	0	100	0	0	0	100	0	0	0	100	0	0	0	98.37	0	0	1.63	97.12	0	0	2.88
NW_020868289.1-118687-22	0	100	0	0	0	96.15	3.85	0	0	100	0	0	0	84.62	15.38	0	0	95	5	0	0	87.04	12.96	0	0	95	5	0	0	84.38	15.62	0
NW_020868289.1-144245-25	0	100	0	0	0	100	0	0	0	100	0	0	0	100	0	0	6.25	93.75	0	0	5.56	94.44	0	0	6.06	93.94	0	0	3.12	96.88	0	0
NW_020868289.1-402645-9	0	0	100	0	0	0	100	0	0	0	100	0	0	0	100	0	0	9.09	90.91	0	0	7.14	92.86	0	0	6.77	93.23	0	0	5.1	94.9	0
NW_020868291.1-73242-16	0	0	100	0	0	0	100	0	0	0	100	0	0	0	100	0	5.56	0	94.44	0	8.62	0	91.38	0	3.42	0	96.58	0	4.9	0	95.1	0
NW_020868291.1-124978-14	0	0	100	0	13.33	0	86.67	0	0	0	100	0	18.97	0	81.03	0	21.43	0	78.57	0	20	0	80	0	18	0	82	0	21.15	0	78.85	0
NW_020868291.1-178862-5	0	87.5	12.5	0	0	100	0	0	0	87.5	12.5	0	0	100	0	0	0	77.78	22.22	0	0	100	0	0	0	82.43	17.57	0	0	100	0	0
NW_020868291.1-217852-27	10	0	90	0	10	0	90	0	10	0	90	0	8.62	0	91.38	0	10	0	90	0	10	0	90	0	8.89	0	91.11	0	8.33	0	91.67	0
NW_020868291.1-243604-21	0	100	0	0	0	92.31	0	7.69	0	100	0	0	0	90.74	0	9.26	0	100	0	0	0	96.43	0	3.57	0	100	0	0	0	93.88	0	6.12
NW_020868291.1-301556-23	0	100	0	0	0	100	0	0	0	100	0	0	0	100	0	0	0	90.91	0	9.09	0	97.83	0	2.17	0	91.5	0	8.5	0	98.75	0	1.25
NW_020868291.1-437900-23	25	75	0	0	35.71	64.29	0	0	25	75	0	0	34.48	65.52	0	0	31.25	68.75	0	0	35.71	64.29	0	0	30	70	0	0	37	63	0	0
NW_020868292.1-83750-13	0	0	0	100	0	0	0	100	0	0	0	100	0	1.72	0	98.28	0	0	0	100	0	0	0	100	0	0	0	100	0	1.92	0	98.08
NW_020868292.1-118063-25	0	100	0	0	23.33	76.67	0	0	0	100	0	0	25	75	0	0	0	100	0	0	10.34	89.66	0	0	0.82	99.18	0	0	15.38	84.62	0	0
NW_020868292.1-162382-3	0	100	0	0	0	100	0	0	0	100	0	0	0	100	0	0	0	95	0	5	0	96.3	0	3.7	0	95.51	0	4.49	0	97.87	0	2.13
NW_020868292.1-336902-22	0	0	0	100	0	0	0	100	0	0	0	100	0	0	0	100	4.55	0	0	95.45	3.45	0	0	96.55	5.73	0	0	94.27	3.92	0	0	96.08
NW_020868292.1-468991-27	0	0	0	100	0	6.67	0	93.33	0	0	0	100	0	6.67	0	93.33	0	0	0	100	0	1.67	0	98.33	0	0	0	100	0	4.72	0	95.28
NW_020868292.1-600697-1	0	100	0	0	0	93.33	0	6.67	0	100	0	0	0	93.33	0	6.67	0	93.75	0	6.25	0	88.33	0	11.67	0	92.65	0	7.35	0	87.5	0	12.5
NW_020868292.1-606362-23	0	12.5	0	87.5	0	30	0	70	0	12.5	0	87.5	0	29.31	0	70.69	0	16.67	0	83.33	0	23.33	0	76.67	0	15.71	0	84.29	0	21.15	0	78.85
NW_020868292.1-613516-3	0	100	0	0	0	100	0	0	0	100	0	0	0	100	0	0	0	100	0	0	0	100	0	0	0	100	0	0	0	96.81	0	3.19
NW_020868292.1-640207-8	0	90	0	10	0	95.45	0	4.55	0	90	0	10	0	90.38	0	9.62	0	95.45	0	4.55	0	96.43	0	3.57	0	94.57	0	5.43	0	94.9	0	5.1
NW_020868293.1-28669-22	0	100	0	0	0	100	0	0	0	100	0	0	0	100	0	0	0	95.45	4.55	0	0	98.28	1.72	0	0	95.51	4.49	0	0	97.06	2.94	0
NW_020868293.1-258798-5	0	100	0	0	21.43	78.57	0	0	0	100	0	0	20.69	79.31	0	0	5	95	0	0	15.52	84.48	0	0	3.05	96.95	0	0	13.46	86.54	0	0
NW_020868293.1-486063-24	0	0	0	100	0	0	0	100	0	0	0	100	0	5.56	0	94.44	0	0	0	100	0	1.72	0	98.28	0	2.24	0	97.76	0	3.12	0	96.88
NW_020868293.1-524299-24	0	100	0	0	0	96.43	0	3.57	0	100	0	0	0	94.64	0	5.36	0	100	0	0	0	94	0	6	0	100	0	0	0	96.88	0	3.12
NW_020868294.1-122345-25	0	100	0	0	0	73.33	26.67	0	0	100	0	0	0	69.64	30.36	0	0	100	0	0	0	74.07	25.93	0	0	98.41	1.59	0	0	74.49	25.51	0
NW_020868295.1-29849-8	0	0	91.67	8.33	0	0	91.67	8.33	0	0	91.67	8.33	0	0	95.24	4.76	0	0	95.83	4.17	0	0	97.92	2.08	0	0	95.05	4.95	0	0	96.25	3.75
NW_020868295.1-476218-6	0	100	0	0	0	93.33	6.67	0	0	100	0	0	0	95	5	0	0	88.89	11.11	0	0	89.66	10.34	0	0	91.45	8.55	0	0	89.42	10.58	0
NW_020868296.1-50597-22	100	0	0	0	92.86	0	0	7.14	100	0	0	0	93.1	0	0	6.9	81.25	0	0	18.75	82.76	0	0	17.24	88.1	0	0	11.9	87.25	0	0	12.75
NW_020868296.1-182475-14	8.33	0	0	91.67	11.54	0	0	88.46	8.33	0	0	91.67	5.56	0	0	94.44	5	0	0	95	13.04	0	0	86.96	6.18	0	0	93.82	7.95	0	0	92.05
NW_020868296.1-201637-7	0	0	0	100	7.69	0	0	92.31	0	0	0	100	3.57	0	0	96.43	0	0	0	100	4	0	0	96	2.03	0	0	97.97	3.26	0	0	96.74
NW_020868296.1-270706-23	0	100	0	0	0	77.27	0	22.73	0	100	0	0	0	81.25	0	18.75	0	95	0	5	0	88	0	12	0	96.34	0	3.66	0	86.67	0	13.33
NW_020868296.1-410692-26	0	100	0	0	0	100	0	0	0	100	0	0	0	100	0	0	0	95.45	0	4.55	0	100	0	0	0	97.5	0	2.5	0	100	0	0
NW_020868297.1-89745-3	0	0	100	0	3.85	0	96.15	0	0	0	100	0	6.25	0	93.75	0	0	0	100	0	2	0	98	0	2	0	98	0	3.41	0	96.59	0
NW_020868298.1-100129-3	50	0	50	0	43.33	0	56.67	0	50	0	50	0	53.33	0	46.67	0	60	0	40	0	58.33	0	41.67	0	53.8	0	46.2	0	54.72	0	45.28	0
NW_020868300.1-27655-1	0	87.5	0	12.5	0	100	0	0	0	87.5	0	12.5	0	100	0	0	0	95	0	5	0	100	0	0	0	92.68	0	7.32	0	100	0	0
NW_020868301.1-193324-2	0	0	100	0	0	0	100	0	0	0	100	0	0	2.08	97.92	0	0	0	100	0	0	0	100	0	0	0	100	0	0	1.11	98.89	0
NW_020868301.1-206734-5	0	100	0	0	0	100	0	0	0	100	0	0	0	100	0	0	4.17	95.83	0	0	7.14	92.86	0	0	2.38	97.62	0	0	3.95	96.05	0	0
NW_020868301.1-210785-13	90	0	10	0	90	0	10	0	90	0	10	0	89.66	0	10.34	0	88.89	0	11.11	0	88	0	12	0	86.88	0	13.12	0	87.5	0	12.5	0
NW_020868302.1-238471-3	0	0	30	70	0	0	0	100	0	0	30	70	0	0	0	100	0	0	25	75	0	0	0	100	0	0	25.58	74.42	0	0	0	100
NW_020868302.1-264689-15	91.67	8.33	0	0	96.43	3.57	0	0	91.67	8.33	0	0	94.83	5.17	0	0	83.33	16.67	0	0	89.29	10.71	0	0	88.1	11.9	0	0	92	8	0	0
NW_020868302.1-284293-27	0	0	0	100	0	0	0	100	0	0	0	100	0	0	0	100	0	0	0	100	0	0	3.45	96.55	0	0	0	100	0	0	1.92	98.08
NW_020868302.1-287118-21	10	90	0	0	15	85	0	0	10	90	0	0	14.58	85.42	0	0	4.55	95.45	0	0	6.52	93.48	0	0	7.45	92.55	0	0	9.3	90.7	0	0
NW_020868302.1-309893-23	0	100	0	0	0	100	0	0	0	100	0	0	0	98.08	0	1.92	0	100	0	0	0	93.75	0	6.25	0	100	0	0	0	95.56	0	4.44
NW_020868302.1-322185-27	0	0	100	0	14.29	0	85.71	0	0	0	100	0	10.71	0	89.29	0	0	0	100	0	12.5	0	87.5	0	0	0	100	0	11.76	0	88.24	0
NW_020868303.1-77900-23	0	50	50	0	0	50	50	0	0	50	50	0	0	50	50	0	0	50	50	0	0	50	50	0	0	50	50	0	0	51.16	48.84	0
NW_020868304.1-82191-13	0	80	0	20	0	100	0	0	0	80	0	20	0	100	0	0	0	85	0	15	0	100	0	0	0	83.33	0	16.67	0	100	0	0
NW_020868304.1-250038-24	0	100	0	0	0	100	0	0	0	100	0	0	0	100	0	0	0	100	0	0	0	100	0	0	0	99.46	0	0.54	0	98.91	0	1.09
NW_020868304.1-318166-12	0	0	0	100	0	0	0	100	0	0	0	100	0	0	0	100	0	0	0	100	0	0	0	100	0	0	0	100	0	3.26	0	96.74
NW_020868304.1-393676-26	0	100	0	0	0	89.29	10.71	0	0	100	0	0	0	89.29	10.71	0	0	90	10	0	0	90.74	9.26	0	0	91.67	8.33	0	0	89.8	10.2	0
NW_020868304.1-437444-9	0	100	0	0	0	100	0	0	0	100	0	0	0	100	0	0	0	95.45	0	4.55	0	100	0	0	0	97.34	0	2.66	0	100	0	0
NW_020868304.1-616898-4	0	100	0	0	0	92.31	0	7.69	0	100	0	0	0	94.44	0	5.56	0	100	0	0	0	96.43	0	3.57	0	100	0	0	0	95.83	0	4.17
NW_020868304.1-647447-7	12.5	0	87.5	0	13.33	0	86.67	0	12.5	0	87.5	0	15	0	85	0	10	0	90	0	13.33	0	86.67	0	9.62	0	90.38	0	13.21	0	86.79	0
NW_020868305.1-13192-1	0	50	0	50	0	43.33	0	56.67	0	50	0	50	0	43.1	0	56.9	0	60	0	40	0	56.9	0	43.1	0	61.63	0	38.37	0	57.69	0	42.31
NW_020868305.1-39728-5	0	100	0	0	0	92.86	0	7.14	0	100	0	0	0	96.55	0	3.45	0	100	0	0	0	98.33	0	1.67	0	95.95	0	4.05	0	97.12	0	2.88
NW_020868305.1-135964-24	0	0	100	0	0	0	100	0	0	0	100	0	0	0	100	0	0	0	90	10	0	0	94.23	5.77	0	0	94.38	5.62	0	0	96.67	3.33
NW_020868305.1-194256-6	0	0	0	100	0	0	0	100	0	0	0	100	0	0	0	100	0	0	5	95	0	0	3.57	96.43	0	0	2.91	97.09	0	0	2	98
NW_020868305.1-199562-6	0	62.5	0	37.5	0	83.33	0	16.67	0	62.5	0	37.5	0	83.33	0	16.67	0	83.33	0	16.67	0	93.48	0	6.52	0	79.05	0	20.95	0	86.36	0	13.64
NW_020868305.1-211645-5	0	30	0	70	0	41.67	0	58.33	0	30	0	70	0	44.23	0	55.77	0	45.45	0	54.55	0	52.27	0	47.73	0	42.39	0	57.61	0	50	0	50
NW_020868305.1-412856-2	100	0	0	0	100	0	0	0	100	0	0	0	100	0	0	0	100	0	0	0	100	0	0	0	98.81	0	0	1.19	100	0	0	0
NW_020868305.1-608518-26	0	100	0	0	0	90	0	10	0	100	0	0	0	93.33	0	6.67	0	95	0	5	0	88.33	0	11.67	0	95.35	0	4.65	0	87.74	0	12.26
NW_020868305.1-728537-8	0	62.5	0	37.5	0	53.33	0	46.67	0	62.5	0	37.5	0	65	0	35	0	45	0	55	0	43.1	0	56.9	0	50	0	50	0	53.06	0	46.94
NW_020868305.1-847791-21	0	90	0	10	0	100	0	0	0	90	0	10	0	100	0	0	0	85	0	15	0	100	0	0	0	83.33	0	16.67	0	100	0	0
NW_020868305.1-973041-4	0	0	0	100	0	0	0	100	0	0	0	100	0	0	0	100	7.14	0	0	92.86	10.87	0	0	89.13	4.03	0	0	95.97	8.89	0	0	91.11
NW_020868305.1-973082-21	100	0	0	0	95.83	0	0	4.17	100	0	0	0	96.15	0	0	3.85	100	0	0	0	98.21	0	0	1.79	100	0	0	0	97.87	0	0	2.13
NW_020868305.1-1017537-16	0	100	0	0	0	96.67	0	3.33	0	100	0	0	0	96.67	0	3.33	0	100	0	0	0	98.33	0	1.67	0	100	0	0	0	98.11	0	1.89
NW_020868306.1-134843-4	0	100	0	0	0	100	0	0	0	100	0	0	0	100	0	0	0	95.83	0	4.17	0	96.67	0	3.33	0	97.55	0	2.45	0	98.08	0	1.92
NW_020868306.1-233652-26	50	0	50	0	50	0	50	0	50	0	50	0	50	0	50	0	50	0	50	0	50	0	50	0	50	0	50	0	50	0	50	0
NW_020868306.1-450930-27	100	0	0	0	64.29	0	35.71	0	100	0	0	0	69.23	0	30.77	0	100	0	0	0	79.31	0	20.69	0	100	0	0	0	81.63	0	18.37	0
NW_020868306.1-611782-21	0	0	0	100	0	0	16.67	83.33	0	0	0	100	0	0	13.33	86.67	0	0	0	100	0	0	5	95	0	0	0	100	0	0	7.55	92.45
NW_020868306.1-620711-14	0	0	12.5	87.5	0	0	7.14	92.86	0	0	12.5	87.5	0	0	8.62	91.38	0	0	7.14	92.86	0	0	11.67	88.33	0	0	7.94	92.06	0	0	9.62	90.38
NW_020868306.1-800775-22	100	0	0	0	100	0	0	0	100	0	0	0	100	0	0	0	100	0	0	0	100	0	0	0	100	0	0	0	100	0	0	0
NW_020868306.1-837185-13	0	8.33	0	91.67	0	3.85	0	96.15	0	8.33	0	91.67	0	8.93	0	91.07	0	4.17	0	95.83	0	3.45	0	96.55	0	4.9	0	95.1	0	4.9	0	95.1
NW_020868306.1-843514-23	0	100	0	0	0	100	0	0	0	100	0	0	1.67	98.33	0	0	9.09	90.91	0	0	0	100	0	0	5.26	94.74	0	0	0.98	99.02	0	0
NW_020868306.1-846376-21	0	0	100	0	0	0	100	0	0	0	100	0	0	0	100	0	0	0	95	5	0	0	94.83	5.17	0	0	95.18	4.82	0	0	94.9	5.1
NW_020868306.1-940138-2	0	100	0	0	0	92.86	0	7.14	0	100	0	0	0	94.83	0	5.17	0	100	0	0	0	98.33	0	1.67	0	100	0	0	0	95.19	0	4.81
NW_020868306.1-1029000-21	0	87.5	0	12.5	0	100	0	0	0	87.5	0	12.5	0	100	0	0	0	77.78	0	22.22	0	100	0	0	0	82.88	0	17.12	0	100	0	0
NW_020868307.1-19261-3	0	100	0	0	0	100	0	0	0	100	0	0	0	100	0	0	0	95.45	0	4.55	0	97.83	0	2.17	0	97.34	0	2.66	0	98.86	0	1.14
NW_020868307.1-296427-12	10	0	0	90	0	0	0	100	10	0	0	90	0	0	0	100	6.25	0	0	93.75	0	0	0	100	9.33	0	0	90.67	0	0	0	100
NW_020868307.1-353566-15	0	0	0	100	5.56	0	0	94.44	0	0	0	100	9.09	0	0	90.91	0	0	0	100	4.17	0	0	95.83	0	0	0	100	4.76	0	0	95.24
NW_020868307.1-370049-4	0	66.67	33.33	0	0	96.43	3.57	0	0	66.67	33.33	0	0	96.3	3.7	0	0	87.5	12.5	0	0	98.28	1.72	0	0	83.87	16.13	0	0	98	2	0
NW_020868307.1-394340-26	0	100	0	0	0	100	0	0	0	100	0	0	0	100	0	0	0	100	0	0	0	100	0	0	0	95.89	0	4.11	0	96.94	0	3.06
NW_020868307.1-474719-8	0	0	0	100	0	0	0	100	0	0	0	100	0	3.85	0	96.15	0	12.5	0	87.5	0	1.92	0	98.08	0	7.35	0	92.65	0	3.12	0	96.88
NW_020868307.1-531965-26	0	0	0	100	0	0	0	100	0	0	0	100	0	0	0	100	0	11.11	0	88.89	0	13.33	0	86.67	0	7.14	0	92.86	0	8.49	0	91.51
NW_020868307.1-581896-5	0	0	0	100	0	0	0	100	0	0	0	100	0	0	0	100	0	0	8.33	91.67	0	0	8.93	91.07	0	0	4.81	95.19	0	0	4.9	95.1
NW_020868307.1-635999-13	0	100	0	0	0	100	0	0	0	100	0	0	0	100	0	0	0	94.44	0	5.56	0	100	0	0	0	95.89	0	4.11	0	100	0	0
NW_020868307.1-719485-25	100	0	0	0	78.57	0	21.43	0	100	0	0	0	81.48	0	18.52	0	100	0	0	0	94.64	0	5.36	0	100	0	0	0	89.8	0	10.2	0
NW_020868311.1-67622-26	0	20	0	80	0	23.33	0	76.67	0	20	0	80	0	14.29	0	85.71	0	10	0	90	0	7.69	0	92.31	0	13.86	0	86.14	0	9.78	0	90.22
NW_020868311.1-375897-25	0	0	0	100	0	0	0	100	0	0	0	100	0	0	2.08	97.92	0	0	0	100	0	0	0	100	0	0	0	100	0	0	3.41	96.59
NW_020868311.1-396291-22	0	100	0	0	0	95.45	0	4.55	0	100	0	0	0	96	0	4	0	100	0	0	0	98.08	0	1.92	0	100	0	0	0	97.87	0	2.13
NW_020868311.1-409052-25	0	0	100	0	3.33	0	96.67	0	0	0	100	0	6.67	0	93.33	0	5	0	95	0	8.33	0	91.67	0	2.87	0	97.13	0	6.6	0	93.4	0
NW_020868311.1-428277-14	100	0	0	0	100	0	0	0	100	0	0	0	100	0	0	0	100	0	0	0	98.33	0	0	1.67	97.62	0	0	2.38	97.17	0	0	2.83
NW_020868311.1-488397-13	100	0	0	0	100	0	0	0	100	0	0	0	100	0	0	0	90	0	0	10	92.86	0	0	7.14	94.32	0	0	5.68	95.83	0	0	4.17
NW_020868311.1-552819-23	0	33.33	66.67	0	0	8.33	91.67	0	0	33.33	66.67	0	0	7.69	92.31	0	0	25	75	0	0	6.25	93.75	0	0	21.19	78.81	0	0	6.52	93.48	0
NW_020868312.1-103935-7	100	0	0	0	92.31	0	0	7.69	100	0	0	0	92.86	0	0	7.14	90.91	0	0	9.09	94.23	0	0	5.77	94.12	0	0	5.88	93.48	0	0	6.52
NW_020868312.1-134100-8	0	0	0	100	0	0	12.5	87.5	0	0	0	100	0	0	9.62	90.38	0	0	0	100	0	0	3.45	96.55	0	0	0	100	0	0	6.38	93.62
NW_020868313.1-45967-23	0	0	0	100	0	0	0	100	0	0	0	100	0	0	0	100	7.14	0	0	92.86	5.77	0	0	94.23	4.63	0	0	95.37	3.06	0	0	96.94
NW_020868313.1-91489-9	0	0	0	100	0	8.33	0	91.67	0	0	0	100	0	4.55	0	95.45	0	0	0	100	0	2.17	0	97.83	0	0	0	100	0	2.5	0	97.5
NW_020868313.1-212043-4	0	0	100	0	0	0	100	0	0	0	100	0	0	0	100	0	12.5	0	87.5	0	0	0	100	0	9.03	0	90.97	0	0	0	100	0
NW_020868314.1-32729-21	0	0	100	0	6.67	0	93.33	0	0	0	100	0	5.36	0	94.64	0	5.56	0	94.44	0	3.7	0	96.3	0	3.47	0	96.53	0	4.08	0	95.92	0
NW_020868314.1-241340-2	0	62.5	37.5	0	0	63.33	36.67	0	0	62.5	37.5	0	0	58.33	41.67	0	0	70	30	0	0	66.67	33.33	0	0	69.05	30.95	0	0	62.26	37.74	0
NW_020868314.1-296593-4	0	0	0	100	0	0	0	100	0	0	0	100	0	0	0	100	0	16.67	0	83.33	0	15.52	0	84.48	0	14.58	0	85.42	0	14	0	86
NW_020868314.1-384410-6	0	0	0	100	3.85	0	0	96.15	0	0	0	100	5.56	0	0	94.44	0	0	0	100	1.79	0	0	98.21	0	0	0	100	4.08	0	0	95.92
NW_020868315.1-136059-14	0	0	30	70	0	0	16.67	83.33	0	0	30	70	0	0	20	80	0	0	27.27	72.73	0	0	20.37	79.63	0	0	26.97	73.03	0	0	18.75	81.25
NW_020868315.1-188780-22	0	100	0	0	0	85.71	14.29	0	0	100	0	0	0	89.66	10.34	0	0	93.75	6.25	0	0	89.66	10.34	0	0	96.27	3.73	0	0	89.22	10.78	0
NW_020868315.1-230660-7	0	0	0	100	14.29	0	0	85.71	0	0	0	100	10.71	0	0	89.29	0	0	0	100	8.93	0	0	91.07	0	0	0	100	9.18	0	0	90.82
NW_020868315.1-284934-23	0	100	0	0	0	100	0	0	0	100	0	0	0	97.5	0	2.5	0	100	0	0	0	98.08	0	1.92	0	100	0	0	0	98.81	0	1.19
NW_020868316.1-207113-3	12.5	87.5	0	0	0	100	0	0	12.5	87.5	0	0	0	100	0	0	25	75	0	0	0	100	0	0	20	80	0	0	0	100	0	0
NW_020868316.1-295057-27	0	91.67	0	8.33	0	85.71	0	14.29	0	91.67	0	8.33	0	88	0	12	0	95.83	0	4.17	0	91.67	0	8.33	0	94.76	0	5.24	0	93.02	0	6.98
NW_020868316.1-364979-26	0	100	0	0	0	100	0	0	0	100	0	0	0	95.83	0	4.17	0	100	0	0	0	96.15	0	3.85	0	100	0	0	0	97.67	0	2.33
NW_020868316.1-438017-4	83.33	0	0	16.67	96.67	0	0	3.33	83.33	0	0	16.67	94.23	0	0	5.77	94.44	0	0	5.56	98.15	0	0	1.85	93.15	0	0	6.85	96.74	0	0	3.26
NW_020868316.1-477523-15	0	90	0	10	0	77.27	0	22.73	0	90	0	10	0	86.54	0	13.46	0	90.91	0	9.09	0	94	0	6	0	90.22	0	9.78	0	90.22	0	9.78
NW_020868316.1-508790-22	0	0	0	100	0	7.69	0	92.31	0	0	0	100	0	14.29	0	85.71	0	6.25	0	93.75	0	8.93	0	91.07	0	3.79	0	96.21	0	9	0	91
NW_020868317.1-19104-5	0	90	0	10	0	100	0	0	0	90	0	10	0	94.44	0	5.56	0	83.33	0	16.67	0	82.14	0	17.86	0	87.2	0	12.8	0	86	0	14
NW_020868317.1-54061-8	0	100	0	0	0	100	0	0	0	100	0	0	0	96.43	0	3.57	0	100	0	0	0	92.86	0	7.14	0	100	0	0	0	95	0	5
NW_020868318.1-158996-3	10	0	0	90	14.29	0	0	85.71	10	0	0	90	7.14	0	0	92.86	5	0	0	95	5.56	0	0	94.44	6.02	0	0	93.98	5.32	0	0	94.68
NW_020868318.1-285902-1	0	75	25	0	0	56.67	43.33	0	0	75	25	0	0	59.26	40.74	0	0	75	25	0	0	63.46	36.54	0	0	78.05	21.95	0	0	63.83	36.17	0
NW_020868319.1-34092-4	0	100	0	0	0	96.67	0	3.33	0	100	0	0	0	94.83	0	5.17	0	100	0	0	0	96.55	0	3.45	0	100	0	0	0	94.12	0	5.88
NW_020868321.1-642-14	8.33	0	91.67	0	0	0	100	0	8.33	0	91.67	0	0	0	100	0	16.67	0	83.33	0	10.42	0	89.58	0	12.25	0	87.75	0	5.81	0	94.19	0
NW_020868322.1-17467-7	50	0	50	0	35.71	0	64.29	0	50	0	50	0	42.59	0	57.41	0	56.25	0	43.75	0	46.3	0	53.7	0	60.14	0	39.86	0	50	0	50	0
NW_020868322.1-27942-21	100	0	0	0	100	0	0	0	100	0	0	0	100	0	0	0	100	0	0	0	96.15	0	0	3.85	98.17	0	0	1.83	96.81	0	0	3.19
NW_020868322.1-138005-14	0	87.5	0	12.5	0	88.46	0	11.54	0	87.5	0	12.5	0	87.04	0	12.96	0	93.75	0	6.25	0	89.66	0	10.34	0	92.31	0	7.69	0	87.5	0	12.5
NW_020868322.1-316173-8	0	0	100	0	0	0	100	0	0	0	100	0	0	0	100	0	4.55	0	95.45	0	3.57	0	96.43	0	2.58	0	97.42	0	2.13	0	97.87	0
NW_020868323.1-136923-3	0	100	0	0	0	100	0	0	0	100	0	0	0	98.15	1.85	0	0	100	0	0	0	98.15	1.85	0	0	100	0	0	0	97.87	2.13	0
NW_020868324.1-2564-21	0	0	0	100	0	0	0	100	0	0	0	100	0	0	0	100	0	0	0	100	0	0	0	100	0.68	0	0	99.32	1.11	0	0	98.89
NW_020868324.1-145113-3	0	100	0	0	0	100	0	0	0	100	0	0	0	100	0	0	0	93.75	0	6.25	0	98.28	0	1.72	0	96.03	0	3.97	0	99	0	1
NW_020868324.1-321367-4	100	0	0	0	100	0	0	0	100	0	0	0	96.15	3.85	0	0	100	0	0	0	100	0	0	0	100	0	0	0	97.96	2.04	0	0
NW_020868325.1-4235-13	0	25	0	75	0	3.85	0	96.15	0	25	0	75	0	6	0	94	0	7.14	0	92.86	0	3.57	0	96.43	0	9.43	0	90.57	0	3.19	0	96.81
NW_020868325.1-175921-1	0	100	0	0	0	96.43	0	3.57	0	100	0	0	0	98.21	0	1.79	0	100	0	0	0	98.21	0	1.79	0	100	0	0	0	98.94	0	1.06
NW_020868325.1-238288-3	0	0	0	100	13.33	0	0	86.67	0	0	0	100	11.67	0	0	88.33	0	0	0	100	8.33	0	0	91.67	0	0	0	100	10.38	0	0	89.62
NW_020868325.1-366727-27	0	16.67	0	83.33	0	21.43	0	78.57	0	16.67	0	83.33	0	25.86	0	74.14	0	16.67	0	83.33	0	27.59	0	72.41	0	13.39	0	86.61	0	27	0	73
NW_020868325.1-602702-14	0	87.5	0	12.5	0	82.14	0	17.86	0	87.5	0	12.5	0	86.21	0	13.79	0	95	0	5	0	93.1	0	6.9	0	91.14	0	8.86	0	91.18	0	8.82
NW_020868325.1-727605-22	0	100	0	0	0	92.31	0	7.69	0	100	0	0	0	96	0	4	0	100	0	0	0	96.3	0	3.7	0	100	0	0	0	97.73	0	2.27
NW_020868325.1-733673-26	0	91.67	0	8.33	0	92.86	0	7.14	0	91.67	0	8.33	0	91.38	0	8.62	0	87.5	0	12.5	0	90	0	10	0	89.05	0	10.95	0	89.42	0	10.58
NW_020868326.1-20288-8	30	0	70	0	26.67	0	73.33	0	30	0	70	0	28.33	0	71.67	0	15	0	85	0	20	0	80	0	19.44	0	80.56	0	23.58	0	76.42	0
NW_020868326.1-187222-21	0	0	100	0	0	0	100	0	0	0	100	0	0	0	100	0	0	0	95.45	4.55	0	0	96.67	3.33	0	0	97.28	2.72	0	0	98.11	1.89
NW_020868326.1-251028-12	0	0	0	100	0	10	0	90	0	0	0	100	0	6.67	0	93.33	0	0	0	100	0	8.93	0	91.07	0	0	0	100	0	9	0	91
NW_020868326.1-268374-22	0	0	0	100	0	0	0	100	0	0	0	100	0	0	0	100	0	0	5.56	94.44	0	0	3.33	96.67	0	0	3.62	96.38	0	0	1.89	98.11
NW_020868327.1-45380-2	0	100	0	0	0	100	0	0	0	100	0	0	0	100	0	0	0	100	0	0	0	100	0	0	1.7	98.3	0	0	1.14	98.86	0	0
NW_020868327.1-149745-16	0	0	33.33	66.67	0	0	3.85	96.15	0	0	33.33	66.67	0	0	3.7	96.3	0	0	14.29	85.71	0	0	3.85	96.15	0	0	16.95	83.05	0	0	4.08	95.92
NW_020868327.1-200719-24	0	100	0	0	0	96.43	0	3.57	0	100	0	0	0	98.15	0	1.85	0	100	0	0	0	94.83	0	5.17	0	100	0	0	0	96.94	0	3.06
NW_020868328.1-161288-5	100	0	0	0	100	0	0	0	100	0	0	0	100	0	0	0	94.44	5.56	0	0	94.83	5.17	0	0	96.05	3.95	0	0	97.12	2.88	0	0
NW_020868328.1-221296-27	0	100	0	0	0	100	0	0	0	100	0	0	0	100	0	0	0	100	0	0	0	93.75	0	6.25	0	100	0	0	0	96.59	0	3.41
NW_020868328.1-353582-21	70	0	0	30	66.67	0	0	33.33	70	0	0	30	68.52	0	0	31.48	72.73	0	0	27.27	68.97	0	0	31.03	71.02	0	0	28.98	69.39	0	0	30.61
NW_020868329.1-19796-8	16.67	0	0	83.33	23.33	0	0	76.67	16.67	0	0	83.33	16.67	0	0	83.33	16.67	0	0	83.33	18.33	0	0	81.67	15.2	0	0	84.8	16.98	0	0	83.02
NW_020868329.1-296431-22	0	87.5	0	12.5	0	100	0	0	0	87.5	0	12.5	0	100	0	0	0	87.5	0	12.5	0	98.21	0	1.79	0	89.29	0	10.71	0	97.92	0	2.08
NW_020868329.1-334267-13	0	100	0	0	0	93.33	0	6.67	0	100	0	0	0	91.67	0	8.33	0	83.33	0	16.67	0	90	0	10	0	90.74	0	9.26	0	91.51	0	8.49
NW_020868330.1-91532-16	87.5	0	12.5	0	100	0	0	0	87.5	0	12.5	0	100	0	0	0	85.71	0	14.29	0	100	0	0	0	87.29	0	12.71	0	100	0	0	0
NW_020868330.1-120608-13	0	0	0	100	0	0	0	100	0	0	0	100	0	0	0	100	0	0	7.14	92.86	0	0	6	94	0	0	4.1	95.9	0	0	4.44	95.56
NW_020868330.1-140209-13	0	0	0	100	0	0	0	100	0	0	0	100	0	0	0	100	0	4.55	0	95.45	0	4.76	0	95.24	0	5.98	0	94.02	0	6.1	0	93.9
NW_020868330.1-222034-4	10	90	0	0	0	100	0	0	10	90	0	0	0	100	0	0	16.67	83.33	0	0	0	100	0	0	12.82	87.18	0	0	0	100	0	0
NW_020868330.1-228600-6	12.5	87.5	0	0	7.69	92.31	0	0	12.5	87.5	0	0	7.41	92.59	0	0	11.11	88.89	0	0	9.26	90.74	0	0	10.42	89.58	0	0	8.16	91.84	0	0
NW_020868330.1-264981-9	0	0	0	100	7.14	0	0	92.86	0	0	0	100	7.14	0	0	92.86	0	0	0	100	1.79	0	0	98.21	0	0	0	100	4	0	0	96
NW_020868331.1-14291-4	100	0	0	0	100	0	0	0	100	0	0	0	100	0	0	0	95.83	0	4.17	0	96.55	0	3.45	0	97.62	0	2.38	0	98.08	0	1.92	0
NW_020868331.1-15839-12	0	0	100	0	0	0	100	0	0	0	100	0	0	0	100	0	6.25	0	93.75	0	1.85	0	98.15	0	3.33	0	96.67	0	1.02	0	98.98	0
NW_020868331.1-18638-14	0	100	0	0	0	93.33	6.67	0	0	100	0	0	0	91.67	8.33	0	0	100	0	0	0	94.44	5.56	0	0	100	0	0	0	93.75	6.25	0
NW_020868331.1-61942-6	0	100	0	0	0	87.5	12.5	0	0	100	0	0	0	94.23	5.77	0	0	100	0	0	0	96.3	3.7	0	0	100	0	0	0	95.74	4.26	0
NW_020868333.1-7554-5	0	100	0	0	0	64.29	35.71	0	0	100	0	0	0	71.15	28.85	0	0	87.5	12.5	0	0	75	25	0	0	92.65	7.35	0	0	76.67	23.33	0
NW_020868333.1-23376-22	0	0	0	100	0	0	0	100	0	0	0	100	0	0	0	100	0	0	0	100	0	3.45	0	96.55	0	0	0	100	0	1.96	0	98.04
NW_020868333.1-88531-4	87.5	0	12.5	0	91.67	0	8.33	0	87.5	0	12.5	0	87.5	0	12.5	0	90	0	10	0	92	0	8	0	88.46	0	11.54	0	89.77	0	10.23	0
NW_020868333.1-107716-4	8.33	0	91.67	0	8.33	0	91.67	0	8.33	0	91.67	0	10	0	90	0	4.55	0	95.45	0	4	0	96	0	5.67	0	94.33	0	5.32	0	94.68	0
NW_020868334.1-44548-12	0	100	0	0	0	100	0	0	0	100	0	0	0	100	0	0	0	92.86	0	7.14	0	94.83	0	5.17	0	95.28	0	4.72	0	96	0	4
NW_020868334.1-176297-1	0	0	0	0	23.33	76.67	0	0	0	0	0	0	20.37	79.63	0	0	0	100	0	0	5.56	94.44	0	0	0	100	0	0	11	89	0	0
NW_020868334.1-354049-4	0	100	0	0	0	100	0	0	0	100	0	0	0	100	0	0	0	90	10	0	0	100	0	0	0	94.25	5.75	0	0	100	0	0
NW_020868334.1-380687-8	0	0	87.5	12.5	0	0	100	0	0	0	87.5	12.5	0	0	96.43	3.57	0	0	92.86	7.14	0	0	98.21	1.79	0	0	90.52	9.48	0	0	97.06	2.94
NW_020868335.1-168928-22	0	100	0	0	0	100	0	0	0	100	0	0	0	100	0	0	0	93.75	0	6.25	0	98	0	2	0	94.81	0	5.19	0	98.86	0	1.14
NW_020868335.1-465044-6	100	0	0	0	96.67	0	3.33	0	100	0	0	0	94.83	0	5.17	0	95	0	5	0	96.55	0	3.45	0	96.95	0	3.05	0	93.14	0	6.86	0
NW_020868335.1-514224-22	100	0	0	0	100	0	0	0	100	0	0	0	92.86	0	7.14	0	91.67	0	8.33	0	93.1	0	6.9	0	88.78	0	11.22	0	90	0	10	0
NW_020868335.1-535368-26	0	100	0	0	0	100	0	0	0	100	0	0	0	98.15	0	1.85	0	100	0	0	0	93.75	0	6.25	0	98.28	0	1.72	0	95.45	0	4.55
NW_020868335.1-578427-22	0	100	0	0	0	100	0	0	0	100	0	0	0	100	0	0	0	100	0	0	0	93.1	6.9	0	0	100	0	0	0	95	5	0
NW_020868336.1-46724-14	12.5	0	0	87.5	10.71	0	0	89.29	12.5	0	0	87.5	5.36	0	0	94.64	7.14	0	0	92.86	3.57	0	0	96.43	10.61	0	0	89.39	4.17	0	0	95.83
NW_020868336.1-147041-15	0	10	90	0	0	8.33	91.67	0	0	10	90	0	0	12.5	87.5	0	0	4.55	95.45	0	0	2.08	97.92	0	0	6.91	93.09	0	0	7.95	92.05	0
NW_020868336.1-405742-15	100	0	0	0	100	0	0	0	100	0	0	0	100	0	0	0	85.71	0	14.29	0	94.23	0	5.77	0	91.53	0	8.47	0	96.94	0	3.06	0
NW_020868336.1-409379-4	0	100	0	0	0	100	0	0	0	100	0	0	0	100	0	0	0	100	0	0	0	96.67	0	3.33	0	100	0	0	0	95.28	0	4.72
NW_020868336.1-490457-4	0	0	0	100	9.09	0	0	90.91	0	0	0	100	8	0	0	92	5	0	0	95	5.77	0	0	94.23	4.76	0	0	95.24	8.14	0	0	91.86
NW_020868336.1-650859-9	0	0	0	100	0	0	0	100	0	0	0	100	0	0	0	100	0	0	0	100	0	0	6.67	93.33	0	0	0.61	99.39	0	0	4.72	95.28
NW_020868336.1-722648-3	0	0	100	0	4.17	0	95.83	0	0	0	100	0	3.85	0	96.15	0	7.14	0	92.86	0	5.36	0	94.64	0	4.31	0	95.69	0	5.21	0	94.79	0
NW_020868336.1-788157-13	0	12.5	0	87.5	0	10.71	0	89.29	0	12.5	0	87.5	0	15.52	0	84.48	0	12.5	0	87.5	0	11.67	0	88.33	0	11.72	0	88.28	0	11.54	0	88.46
NW_020868337.1-116320-23	0	100	0	0	0	100	0	0	0	100	0	0	3.33	96.67	0	0	4.17	95.83	0	0	5	95	0	0	2.4	97.6	0	0	2.83	97.17	0	0
NW_020868337.1-221959-8	100	0	0	0	92.86	0	0	7.14	100	0	0	0	89.66	0	0	10.34	95	0	0	5	87.93	0	0	12.07	95.29	0	0	4.71	87.25	0	0	12.75
NW_020868337.1-286052-23	100	0	0	0	100	0	0	0	100	0	0	0	100	0	0	0	81.25	0	0	18.75	100	0	0	0	88.46	0	0	11.54	100	0	0	0
NW_020868337.1-302784-21	0	0	0	100	0	13.33	0	86.67	0	0	0	100	0	15.52	0	84.48	0	0	0	100	0	11.67	0	88.33	0	0	0	100	0	9.62	0	90.38
NW_020868337.1-326303-21	100	0	0	0	100	0	0	0	100	0	0	0	100	0	0	0	93.75	0	6.25	0	94.44	0	5.56	0	96.21	0	3.79	0	95.65	0	4.35	0
NW_020868337.1-363249-16	0	91.67	0	8.33	0	100	0	0	0	91.67	0	8.33	0	98.08	0	1.92	0	95	0	5	0	98	0	2	0	94.38	0	5.62	0	97.67	0	2.33
NW_020868337.1-410220-15	0	0	0	100	0	0	0	100	0	0	0	100	0	0	0	100	0	8.33	0	91.67	0	5.17	0	94.83	0	4.72	0	95.28	0	2.94	0	97.06
NW_020868337.1-498133-21	0	0	100	0	0	0	100	0	0	0	100	0	0	0	100	0	0	0	100	0	3.57	0	96.43	0	0	0	100	0	2.08	0	97.92	0
NW_020868337.1-521179-27	0	0	100	0	0	0	100	0	0	0	100	0	1.67	0	98.33	0	0	0	100	0	0	0	100	0	0.7	0	99.3	0	0.96	0	99.04	0
NW_020868337.1-603229-9	20	0	0	80	0	0	0	100	20	0	0	80	0	0	0	100	18.18	0	0	81.82	0	0	0	100	18.68	0	0	81.32	0	0	0	100
NW_020868337.1-693986-5	0	0	100	0	13.33	0	86.67	0	0	0	100	0	12.07	0	87.93	0	0	0	100	0	7.14	0	92.86	0	0	0	100	0	7.29	0	92.71	0
NW_020868337.1-970225-13	0	0	100	0	0	0	100	0	0	0	100	0	0	0	100	0	0	0	93.75	6.25	0	0	91.07	8.93	0	0	96.03	3.97	0	0	94.79	5.21
NW_020868337.1-1012063-24	16.67	0	0	83.33	10	0	0	90	16.67	0	0	83.33	12.07	0	0	87.93	20	0	0	80	8.62	0	0	91.38	18.37	0	0	81.63	9	0	0	91
NW_020868337.1-1030685-2	0	100	0	0	0	100	0	0	0	100	0	0	0	100	0	0	0	95.83	0	4.17	0	95.24	0	4.76	0	96.08	0	3.92	0	97.5	0	2.5
NW_020868338.1-47493-4	0	75	25	0	0	83.33	16.67	0	0	75	25	0	0	75	25	0	0	87.5	12.5	0	0	86.67	13.33	0	0	84.38	15.62	0	0	82.08	17.92	0
NW_020868339.1-92551-15	0	100	0	0	12.5	87.5	0	0	0	100	0	0	14	86	0	0	0	100	0	0	3.85	96.15	0	0	0.98	99.02	0	0	7.45	92.55	0	0
NW_020868339.1-126253-23	0	0	100	0	6.67	0	93.33	0	0	0	100	0	3.33	0	96.67	0	0	0	100	0	6.9	0	93.1	0	0	0	100	0	3.85	0	96.15	0
NW_020868340.1-311-6	0	0	83.33	16.67	0	0	80	20	0	0	83.33	16.67	0	0	87.93	12.07	0	0	83.33	16.67	0	0	84.48	15.52	0	0	82.18	17.82	0	0	85.71	14.29
NW_020868340.1-124057-16	0	0	0	100	0	3.85	0	96.15	0	0	0	100	0	2	0	98	0	0	0	100	0	0	0	100	0	0	0	100	0	1.11	0	98.89
NW_020868340.1-160127-27	0	100	0	0	0	100	0	0	0	100	0	0	0	100	0	0	0	100	0	0	0	95.45	0	4.55	0	98.5	0	1.5	0	97.67	0	2.33
NW_020868341.1-296939-3	0	100	0	0	0	100	0	0	0	100	0	0	0	100	0	0	0	88.89	0	11.11	0	100	0	0	0	88.73	0	11.27	0	98.96	0	1.04
NW_020868341.1-333668-8	0	100	0	0	0	100	0	0	0	100	0	0	0	94.23	0	5.77	0	100	0	0	0	93.18	0	6.82	0	98	0	2	0	94.19	0	5.81
NW_020868341.1-393194-13	0	0	100	0	0	0	100	0	0	0	100	0	3.33	0	96.67	0	0	0	100	0	0	0	100	0	0	0	100	0	1.92	0	98.08	0
NW_020868341.1-501469-9	0	0	100	0	56.67	0	43.33	0	0	0	100	0	58.62	0	41.38	0	41.67	0	58.33	0	46.55	0	53.45	0	30.23	0	69.77	0	47.06	0	52.94	0
NW_020868341.1-661966-24	0	0	33.33	66.67	0	0	30	70	0	0	33.33	66.67	0	0	40	60	0	0	14.29	85.71	0	0	28.57	71.43	0	0	17.69	82.31	0	0	30.39	69.61
NW_020868342.1-154409-3	50	0	0	50	46.15	0	0	53.85	50	0	0	50	46.43	0	0	53.57	14.29	0	0	85.71	23.21	0	0	76.79	18.87	0	0	81.13	28	0	0	72
NW_020868342.1-320644-12	0	90	0	10	0	90	0	10	0	90	0	10	0	88.33	0	11.67	0	95.45	0	4.55	0	88.33	0	11.67	0	94.57	0	5.43	0	87.74	0	12.26
NW_020868344.1-78303-14	0	100	0	0	6.67	93.33	0	0	0	100	0	0	7.14	92.86	0	0	6.25	93.75	0	0	11.54	88.46	0	0	8.73	91.27	0	0	11.7	88.3	0	0
NW_020868344.1-96557-21	100	0	0	0	100	0	0	0	100	0	0	0	100	0	0	0	95.45	0	0	4.55	96.43	0	0	3.57	95.65	0	0	4.35	95.92	0	0	4.08
NW_020868344.1-100408-21	0	100	0	0	4.17	95.83	0	0	0	100	0	0	4	96	0	0	0	100	0	0	1.79	98.21	0	0	0	100	0	0	3.26	96.74	0	0
NW_020868344.1-137767-26	0	100	0	0	0	100	0	0	0	100	0	0	0	100	0	0	0	100	0	0	0	96.43	0	3.57	0	100	0	0	0	98.04	0	1.96
NW_020868344.1-182256-25	0	100	0	0	0	93.33	0	6.67	0	100	0	0	0	93.33	0	6.67	0	100	0	0	0	95	0	5	0	100	0	0	0	95.28	0	4.72
NW_020868344.1-204059-24	100	0	0	0	100	0	0	0	100	0	0	0	100	0	0	0	94.44	0	5.56	0	100	0	0	0	96.38	0	3.62	0	100	0	0	0
NW_020868345.1-22688-12	100	0	0	0	96.67	0	0	3.33	100	0	0	0	98.33	0	0	1.67	94.44	0	0	5.56	96.43	0	0	3.57	96.32	0	0	3.68	97.06	0	0	2.94
NW_020868345.1-25935-1	0	100	0	0	0	100	0	0	0	100	0	0	0	100	0	0	0	100	0	0	0	100	0	0	0	98.5	0	1.5	0	100	0	0
NW_020868345.1-429533-25	0	0	0	100	4.55	0	0	95.45	0	0	0	100	4	0	0	96	0	0	0	100	0	0	0	100	0	0	0	100	2.17	0	0	97.83
NW_020868345.1-703157-23	0	0	0	100	0	3.57	0	96.43	0	0	0	100	0	3.45	0	96.55	0	0	0	100	0	10.34	0	89.66	0	0	0	100	0	9	0	91
NW_020868345.1-805650-2	0	0	100	0	0	0	100	0	0	0	100	0	0	3.85	96.15	0	0	0	100	0	0	1.72	98.28	0	0	0	100	0	0	5.32	94.68	0
NW_020868345.1-843461-15	100	0	0	0	100	0	0	0	100	0	0	0	100	0	0	0	100	0	0	0	94.23	5.77	0	0	100	0	0	0	96.81	3.19	0	0
NW_020868346.1-12034-26	0	80	0	20	0	92.31	0	7.69	0	80	0	20	0	94.23	0	5.77	0	81.82	0	18.18	0	93.75	0	6.25	0	82.95	0	17.05	0	92.05	0	7.95
NW_020868346.1-129318-13	0	0	0	100	0	0	0	100	0	0	0	100	0	0	0	100	0	4.55	0	95.45	0	3.57	0	96.43	0	2.81	0	97.19	0	1.96	0	98.04
NW_020868346.1-133847-21	50	0	50	0	75	0	25	0	50	0	50	0	79.63	0	20.37	0	91.67	0	8.33	0	92.86	0	7.14	0	88.37	0	11.63	0	87.5	0	12.5	0
NW_020868346.1-256822-8	0	100	0	0	0	83.33	16.67	0	0	100	0	0	0	83.33	16.67	0	0	100	0	0	0	88.33	11.67	0	0	100	0	0	0	90.57	9.43	0
NW_020868346.1-337638-24	0	0	0	100	0	25	0	75	0	0	0	100	0	24.14	0	75.86	0	21.43	0	78.57	0	43.1	0	56.9	0	22.5	0	77.5	0	35.29	0	64.71
NW_020868346.1-362340-1	0	0	0	100	0	0	0	100	0	0	0	100	0	0	0	100	0	20	0	80	0	20.69	0	79.31	0	11.76	0	88.24	0	11.76	0	88.24
NW_020868346.1-373735-24	20	0	80	0	15.38	0	84.62	0	20	0	80	0	14	0	86	0	9.09	0	90.91	0	5.77	0	94.23	0	10.99	0	89.01	0	7.45	0	92.55	0
NW_020868346.1-554242-4	0	0	100	0	0	0	100	0	0	0	100	0	0	0	100	0	6.25	0	93.75	0	1.72	0	98.28	0	3.79	0	96.21	0	0.98	0	99.02	0
NW_020868347.1-16466-3	0	0	0	100	0	0	6.67	93.33	0	0	0	100	0	0	6.67	93.33	0	0	0	100	0	0	3.33	96.67	0	0	0	100	0	0	3.77	96.23
NW_020868347.1-72077-16	100	0	0	0	100	0	0	0	100	0	0	0	100	0	0	0	100	0	0	0	96.3	0	3.7	0	100	0	0	0	97.96	0	2.04	0
NW_020868347.1-96441-13	0	20	0	80	0	0	0	100	0	20	0	80	0	0	0	100	0	16.67	0	83.33	0	0	0	100	0	15.85	0	84.15	0	0	0	100
NW_020868347.1-112643-27	0	0	100	0	28.57	0	71.43	0	0	0	100	0	29.63	0	70.37	0	16.67	0	83.33	0	28.85	0	71.15	0	14	0	86	0	27.17	0	72.83	0
NW_020868347.1-146099-5	0	8.33	0	91.67	0	10.71	0	89.29	0	8.33	0	91.67	0	12.5	0	87.5	0	4.17	0	95.83	0	5.56	0	94.44	0	9.31	0	90.69	0	10.42	0	89.58
NW_020868347.1-164238-9	100	0	0	0	100	0	0	0	100	0	0	0	100	0	0	0	100	0	0	0	100	0	0	0	98.57	0	1.43	0	99.04	0	0.96	0
NW_020868347.1-165746-7	20	0	80	0	36.67	0	63.33	0	20	0	80	0	32.76	0	67.24	0	18.18	0	81.82	0	21.67	0	78.33	0	17.93	0	82.07	0	25.96	0	74.04	0
NW_020868347.1-355325-24	0	91.67	0	8.33	0	93.33	0	6.67	0	91.67	0	8.33	0	94.83	0	5.17	0	95.83	0	4.17	0	96.67	0	3.33	0	95.24	0	4.76	0	97.12	0	2.88
NW_020868347.1-368451-22	0	90	0	10	0	90	0	10	0	90	0	10	0	90	0	10	0	95.45	0	4.55	0	95	0	5	0	94.51	0	5.49	0	92.45	0	7.55
NW_020868347.1-409029-3	0	0	100	0	0	0	100	0	0	0	100	0	0	0	100	0	0	0	95	5	0	0	89.66	10.34	0	0	96.99	3.01	0	0	93.14	6.86
NW_020868347.1-422318-16	0	100	0	0	0	100	0	0	0	100	0	0	0	100	0	0	0	100	0	0	0	87.04	0	12.96	0	100	0	0	0	91.67	0	8.33
NW_020868347.1-483170-16	0	0	0	100	0	0	0	100	0	0	0	100	0	0	0	100	0	0	0	100	0	0	0	100	1.43	0	0	98.57	1.89	0	0	98.11
NW_020868347.1-624125-13	0	100	0	0	20.83	79.17	0	0	0	100	0	0	17.39	82.61	0	0	0	100	0	0	12.96	87.04	0	0	0	100	0	0	9.78	90.22	0	0
NW_020868347.1-820844-27	0	0	0	100	0	20	0	80	0	0	0	100	0	17.24	0	82.76	0	0	0	100	0	10	0	90	0	0	0	100	0	13.73	0	86.27
NW_020868349.1-19635-8	0	100	0	0	0	100	0	0	0	100	0	0	0	100	0	0	0	100	0	0	0	92.31	7.69	0	0	100	0	0	0	93.62	6.38	0
NW_020868350.1-42950-6	100	0	0	0	100	0	0	0	100	0	0	0	100	0	0	0	100	0	0	0	96.43	0	3.57	0	100	0	0	0	98.04	0	1.96	0
NW_020868350.1-105880-6	0	0	100	0	6.67	0	93.33	0	0	0	100	0	11.67	0	88.33	0	0	0	100	0	8.33	0	91.67	0	0	0	100	0	6.6	0	93.4	0
NW_020868350.1-321112-8	0	100	0	0	0	100	0	0	0	100	0	0	0	100	0	0	0	92.86	7.14	0	0	93.33	6.67	0	0	95.1	4.9	0	0	96.23	3.77	0
NW_020868350.1-392652-24	0	100	0	0	0	100	0	0	0	100	0	0	0	100	0	0	0	100	0	0	0	100	0	0	0	100	0	0	1.04	98.96	0	0
NW_020868350.1-417588-8	0	0	87.5	12.5	0	0	100	0	0	0	87.5	12.5	0	0	100	0	0	0	85.71	14.29	0	0	100	0	0	0	87.5	12.5	0	0	100	0
NW_020868350.1-418317-9	0	100	0	0	0	90	0	10	0	100	0	0	0	91.67	0	8.33	0	95.45	0	4.55	0	93.33	0	6.67	0	94.15	0	5.85	0	91.51	0	8.49
NW_020868350.1-515277-23	0	75	0	25	0	73.33	0	26.67	0	75	0	25	0	75	0	25	0	58.33	0	41.67	0	58.33	0	41.67	0	65.35	0	34.65	0	65.38	0	34.62
NW_020868350.1-516264-13	0	0	0	100	0	10	0	90	0	0	0	100	0	5.17	0	94.83	0	6.25	0	93.75	0	5.17	0	94.83	0	5.63	0	94.37	0	6.86	0	93.14
NW_020868350.1-546861-8	10	0	90	0	4.17	0	95.83	0	10	0	90	0	4.17	0	95.83	0	9.09	0	90.91	0	6.25	0	93.75	0	8.42	0	91.58	0	5.81	0	94.19	0
NW_020868350.1-556775-5	0	0	0	100	11.54	0	0	88.46	0	0	0	100	12	0	0	88	10	0	0	90	12	0	0	88	6.02	0	0	93.98	10.87	0	0	89.13
NW_020868350.1-562435-14	37.5	0	62.5	0	21.43	0	78.57	0	37.5	0	62.5	0	18.52	0	81.48	0	27.78	0	72.22	0	12.96	0	87.04	0	33.55	0	66.45	0	19	0	81	0
NW_020868350.1-982525-15	0	12.5	0	87.5	0	0	0	100	0	12.5	0	87.5	0	0	0	100	0	11.11	0	88.89	0	0	0	100	0	12.5	0	87.5	0	0	0	100
NW_020868350.1-1076027-5	0	100	0	0	0	100	0	0	0	100	0	0	0	100	0	0	0	100	0	0	0	96.67	0	3.33	0	100	0	0	0	98.11	0	1.89
NW_020868350.1-1246067-14	10	90	0	0	0	100	0	0	10	90	0	0	0	100	0	0	11.11	88.89	0	0	0	100	0	0	9.15	90.85	0	0	0	100	0	0
NW_020868351.1-37155-4	0	0	0	100	0	0	0	100	0	0	0	100	0	0	0	100	0	10	0	90	0	8.62	0	91.38	0	5.81	0	94.19	0	4.81	0	95.19
NW_020868351.1-90181-23	100	0	0	0	92.86	0	7.14	0	100	0	0	0	91.07	0	8.93	0	100	0	0	0	94.83	0	5.17	0	100	0	0	0	95.1	0	4.9	0
NW_020868351.1-194211-8	0	0	0	100	0	0	0	100	0	0	0	100	0	0	0	100	0	14.29	0	85.71	0	10	0	90	0	10	0	90	0	8.82	0	91.18
NW_020868352.1-49989-16	0	100	0	0	0	92.86	0	7.14	0	100	0	0	0	96.43	0	3.57	0	100	0	0	0	98.15	0	1.85	0	100	0	0	0	97.83	0	2.17
NW_020868353.1-373560-6	0	12.5	0	87.5	0	10	0	90	0	12.5	0	87.5	0	8.62	0	91.38	0	5.56	0	94.44	0	3.45	0	96.55	0	8.23	0	91.77	0	6.12	0	93.88
NW_020868353.1-515919-2	100	0	0	0	100	0	0	0	100	0	0	0	100	0	0	0	100	0	0	0	98.15	0	1.85	0	100	0	0	0	98.98	0	1.02	0
NW_020868355.1-114366-4	0	16.67	0	83.33	0	21.43	0	78.57	0	16.67	0	83.33	0	25	0	75	0	5.56	0	94.44	0	15	0	85	0	7.04	0	92.96	0	14	0	86
NW_020868357.1-77216-4	0	100	0	0	0	100	0	0	0	100	0	0	0	100	0	0	0	100	0	0	3.45	96.55	0	0	0	100	0	0	1.96	98.04	0	0
NW_020868357.1-195286-22	80	0	20	0	100	0	0	0	80	0	20	0	100	0	0	0	83.33	0	16.67	0	100	0	0	0	82.89	0	17.11	0	100	0	0	0
NW_020868357.1-203566-13	0	0	100	0	0	0	100	0	0	0	100	0	0	0	100	0	5	0	95	0	9.26	0	90.74	0	6.25	0	93.75	0	8.33	0	91.67	0
NW_020868357.1-251997-4	0	100	0	0	0	100	0	0	0	100	0	0	0	100	0	0	0	90	10	0	0	96.67	3.33	0	0	94.05	5.95	0	0	98.08	1.92	0
NW_020868357.1-368961-8	0	0	0	100	0	0	0	100	0	0	0	100	0	0	0	100	0	0	0	100	0	10.34	0	89.66	0	0	0	100	0	6.12	0	93.88
NW_020868357.1-377940-24	0	100	0	0	0	70.83	0	29.17	0	100	0	0	0	70.37	0	29.63	0	75	0	25	0	70.37	0	29.63	0	85	0	15	0	73.96	0	26.04
NW_020868357.1-654112-27	0	0	100	0	4.17	0	95.83	0	0	0	100	0	2	0	98	0	8.33	0	91.67	0	10.71	0	89.29	0	8	0	92	0	7.29	0	92.71	0
NW_020868357.1-781790-9	0	0	100	0	0	0	93.33	6.67	0	0	100	0	0	0	91.67	8.33	0	0	100	0	0	0	95	5	0	0	100	0	0	0	95.28	4.72
NW_020868360.1-158124-7	100	0	0	0	100	0	0	0	100	0	0	0	100	0	0	0	100	0	0	0	100	0	0	0	98.33	1.67	0	0	100	0	0	0
NW_020868360.1-184727-21	0	100	0	0	0	100	0	0	0	100	0	0	0	100	0	0	0	93.75	6.25	0	0	98.21	1.79	0	0	96.03	3.97	0	0	98.96	1.04	0
NW_020868360.1-347973-14	100	0	0	0	100	0	0	0	100	0	0	0	100	0	0	0	100	0	0	0	100	0	0	0	100	0	0	0	97.44	0	0	2.56
NW_020868360.1-357371-24	50	0	0	50	40	0	0	60	50	0	0	50	35	0	0	65	30	0	0	70	35.71	0	0	64.29	30.88	0	0	69.12	33.33	0	0	66.67
NW_020868360.1-429383-26	0	0	0	100	0	0	0	100	0	0	0	100	0	0	0	100	0	0	4.55	95.45	0	0	4.35	95.65	0	0	2.5	97.5	0	0	2.5	97.5
NW_020868360.1-557580-5	0	100	0	0	7.69	92.31	0	0	0	100	0	0	7.14	92.86	0	0	0	100	0	0	3.45	96.55	0	0	0.96	99.04	0	0	4	96	0	0
NW_020868360.1-640229-25	0	8.33	0	91.67	0	7.69	0	92.31	0	8.33	0	91.67	0	5.36	0	94.64	0	15	0	85	0	9.26	0	90.74	0	10.99	0	89.01	0	8	0	92
NW_020868360.1-720972-2	0	100	0	0	0	100	0	0	0	100	0	0	0	100	0	0	12.5	87.5	0	0	6.67	93.33	0	0	7.81	92.19	0	0	3.77	96.23	0	0
NW_020868360.1-739079-9	0	0	0	100	0	4.17	0	95.83	0	0	0	100	0	4	0	96	0	0	0	100	0	2	0	98	0	0	0	100	0	2.22	0	97.78
NW_020868361.1-26074-16	0	12.5	0	87.5	0	14.29	0	85.71	0	12.5	0	87.5	0	18.97	0	81.03	0	6.25	0	93.75	0	17.24	0	82.76	0	6.94	0	93.06	0	15.38	0	84.62
NW_020868361.1-52736-7	0	0	100	0	6.67	0	93.33	0	0	0	100	0	8.33	0	91.67	0	0	0	100	0	3.33	0	96.67	0	0	0	100	0	4.72	0	95.28	0
NW_020868361.1-319189-8	100	0	0	0	100	0	0	0	100	0	0	0	100	0	0	0	100	0	0	0	100	0	0	0	100	0	0	0	97.12	0	0	2.88
NW_020868361.1-454886-3	91.67	8.33	0	0	81.82	18.18	0	0	91.67	8.33	0	0	79.17	20.83	0	0	95.45	4.55	0	0	88.89	11.11	0	0	94	6	0	0	85.56	14.44	0	0
NW_020868362.1-28491-16	0	0	0	100	0	28.57	0	71.43	0	0	0	100	0	21.15	0	78.85	0	35.71	0	64.29	0	37.5	0	62.5	0	25	0	75	0	31.25	0	68.75
NW_020868363.1-6651-1	0	100	0	0	4.55	95.45	0	0	0	100	0	0	4.17	95.83	0	0	0	100	0	0	1.85	98.15	0	0	0	100	0	0	2.17	97.83	0	0
NW_020868363.1-154604-2	0	100	0	0	0	90	10	0	0	100	0	0	0	90	10	0	0	94.44	5.56	0	0	88.33	11.67	0	0	94.12	5.88	0	0	89.42	10.58	0
NW_020868364.1-77154-13	0	83.33	16.67	0	0	88.46	11.54	0	0	83.33	16.67	0	0	88	12	0	0	93.75	6.25	0	0	90.74	9.26	0	0	92.42	7.58	0	0	90.22	9.78	0
NW_020868364.1-148653-7	0	0	100	0	0	0	100	0	0	0	100	0	0	0	100	0	0	0	100	0	0	7.69	92.31	0	0	0	100	0	0	4.08	95.92	0
NW_020868364.1-446299-27	100	0	0	0	90	0	10	0	100	0	0	0	88.33	0	11.67	0	94.44	0	5.56	0	93.33	0	6.67	0	96.58	0	3.42	0	93.4	0	6.6	0
NW_020868366.1-7838-23	0	100	0	0	0	86.36	0	13.64	0	100	0	0	0	82.61	0	17.39	0	100	0	0	0	90	0	10	0	100	0	0	0	89.13	0	10.87
NW_020868367.1-151114-13	0	0	100	0	0	36.67	63.33	0	0	0	100	0	0	36.21	63.79	0	0	0	100	0	0	20	80	0	0	11.22	88.78	0	0	29.81	70.19	0
NW_020868367.1-293212-22	0	0	0	100	0	0	0	100	0	0	0	100	0	3.7	0	96.3	0	0	0	100	0	3.7	0	96.3	0	0	0	100	0	3.19	0	96.81
NW_020868368.1-117006-12	100	0	0	0	93.33	0	0	6.67	100	0	0	0	95	0	0	5	100	0	0	0	98.28	0	0	1.72	100	0	0	0	97.12	0	0	2.88
NW_020868368.1-216501-15	0	0	0	100	0	0	0	100	0	0	0	100	0	0	0	100	0	12.5	0	87.5	0	0	0	100	0	7.81	0	92.19	0	0	0	100
NW_020868368.1-302042-26	0	8.33	0	91.67	0	3.57	0	96.43	0	8.33	0	91.67	0	3.45	0	96.55	0	4.17	0	95.83	0	1.79	0	98.21	0	4.76	0	95.24	0	1.96	0	98.04
NW_020868368.1-334157-1	0	100	0	0	0	100	0	0	0	100	0	0	0	96.3	0	3.7	0	100	0	0	0	100	0	0	0	96.59	0	3.41	0	98	0	2
NW_020868368.1-659281-16	0	0	90	10	0	0	95.45	4.55	0	0	90	10	0	0	95.45	4.55	0	0	90	10	0	0	98.08	1.92	0	0	91.57	8.43	0	0	97.67	2.33
NW_020868369.1-138723-24	16.67	83.33	0	0	7.69	92.31	0	0	16.67	83.33	0	0	7.41	92.59	0	0	31.25	68.75	0	0	17.31	82.69	0	0	24.6	75.4	0	0	16.3	83.7	0	0
NW_020868369.1-172964-3	0	0	0	100	0	0	0	100	0	0	0	100	0	0	0	100	0	21.43	0	78.57	0	24	0	76	0	13.64	0	86.36	0	12.5	0	87.5
NW_020868369.1-178224-2	0	90	0	10	0	90.91	0	9.09	0	90	0	10	0	91.3	0	8.7	0	95.45	0	4.55	0	98	0	2	0	92.63	0	7.37	0	94.32	0	5.68
NW_020868369.1-226779-21	0	100	0	0	0	100	0	0	0	100	0	0	0	100	0	0	0	100	0	0	0	100	0	0	0	100	0	0	0	98.11	0	1.89
NW_020868370.1-186468-16	0	100	0	0	0	86.67	0	13.33	0	100	0	0	0	91.07	0	8.93	0	100	0	0	0	81.03	0	18.97	0	96.83	0	3.17	0	85	0	15
NW_020868370.1-267632-22	0	0	100	0	0	0	100	0	0	0	100	0	0	0	100	0	5	0	95	0	2	0	98	0	2.98	0	97.02	0	1.14	0	98.86	0
NW_020868370.1-349183-14	16.67	0	0	83.33	18.18	0	0	81.82	16.67	0	0	83.33	20	0	0	80	16.67	0	0	83.33	22.92	0	0	77.08	14.85	0	0	85.15	18.75	0	0	81.25
NW_020868370.1-355711-23	0	0	100	0	0	0	100	0	0	0	100	0	0	0	100	0	10	0	90	0	6	0	94	0	5.88	0	94.12	0	3.26	0	96.74	0
NW_020868370.1-370031-2	0	100	0	0	0	100	0	0	0	100	0	0	0	100	0	0	6.25	93.75	0	0	12.07	87.93	0	0	4.03	95.97	0	0	6.86	93.14	0	0
NW_020868371.1-9457-25	0	0	0	100	0	16.67	0	83.33	0	0	0	100	0	11.54	0	88.46	0	0	0	100	0	3.7	0	96.3	0	3.52	0	96.48	0	9.18	0	90.82
NW_020868371.1-127977-1	0	100	0	0	0	100	0	0	0	100	0	0	0	100	0	0	0	100	0	0	0	100	0	0	0	100	0	0	0	98.08	0	1.92
NW_020868371.1-146205-4	0	0	100	0	0	0	100	0	0	0	100	0	0	0	100	0	0	0	100	0	0	0	100	0	0	0	100	0	1.89	0	98.11	0
NW_020868371.1-160504-16	66.67	0	33.33	0	67.86	0	32.14	0	66.67	0	33.33	0	70.69	0	29.31	0	54.17	0	45.83	0	51.72	0	48.28	0	58.08	0	41.92	0	57.69	0	42.31	0
NW_020868371.1-486065-2	0	0	0	100	0	0	0	100	0	0	0	100	0	0	0	100	0	0	0	100	0	0	0	100	7.14	0	0	92.86	6.25	0	0	93.75
NW_020868373.1-32904-12	0	0	8.33	91.67	0	0	0	100	0	0	8.33	91.67	0	0	0	100	0	0	4.55	95.45	0	0	0	100	0	0	5.67	94.33	0	0	0	100
NW_020868373.1-99091-13	0	100	0	0	0	91.67	0	8.33	0	100	0	0	0	88.46	0	11.54	0	100	0	0	0	94.64	0	5.36	0	98.28	0	1.72	0	92.55	0	7.45
NW_020868373.1-112856-5	0	90	0	10	0	100	0	0	0	90	0	10	0	100	0	0	0	95	0	5	0	100	0	0	0	94.32	0	5.68	0	100	0	0
NW_020868373.1-199890-22	0	100	0	0	7.14	92.86	0	0	0	100	0	0	6.9	93.1	0	0	31.25	68.75	0	0	27.78	72.22	0	0	23.21	76.79	0	0	23.47	76.53	0	0
NW_020868373.1-309429-3	0	100	0	0	0	92.31	0	7.69	0	100	0	0	0	88.89	0	11.11	0	100	0	0	0	94.83	0	5.17	0	100	0	0	0	92	0	8
NW_020868373.1-361372-26	0	100	0	0	0	96.67	0	3.33	0	100	0	0	0	95	0	5	0	100	0	0	0	96.67	0	3.33	0	100	0	0	0	93.4	0	6.6
NW_020868373.1-390848-4	0	0	0	100	0	0	0	100	0	0	0	100	0	0	0	100	0	0	0	100	0	0	0	100	0	1.6	0	98.4	0	0.96	0	99.04
NW_020868374.1-49907-7	0	87.5	12.5	0	0	89.29	10.71	0	0	87.5	12.5	0	0	87.04	12.96	0	0	94.44	5.56	0	0	92	8	0	0	92.76	7.24	0	0	92.71	7.29	0
NW_020868374.1-149582-6	0	0	100	0	0	0	100	0	0	0	100	0	3.85	0	96.15	0	0	0	100	0	6.52	0	93.48	0	0	0	100	0	3.49	0	96.51	0
NW_020868375.1-137292-15	0	0	100	0	0	0	100	0	0	0	100	0	0	0	100	0	0	0	100	0	0	0	100	0	2	0	98	0	0	0	100	0
NW_020868375.1-189041-21	0	100	0	0	0	93.33	0	6.67	0	100	0	0	0	95	0	5	0	100	0	0	0	95	0	5	0	100	0	0	0	97.17	0	2.83
NW_020868375.1-327783-3	0	100	0	0	0	95.45	0	4.55	0	100	0	0	0	97.5	0	2.5	0	100	0	0	0	95.24	0	4.76	0	100	0	0	0	97.44	0	2.56
NW_020868375.1-364359-27	0	0	100	0	0	6.67	93.33	0	0	0	100	0	0	6.67	93.33	0	0	0	100	0	0	5	95	0	0	0	100	0	0	3.77	96.23	0
NW_020868377.1-146624-3	0	0	0	100	0	0	0	100	0	0	0	100	0	0	0	100	5.56	0	0	94.44	5.56	0	0	94.44	3.73	0	0	96.27	4.08	0	0	95.92
NW_020868377.1-201231-12	0	100	0	0	0	100	0	0	0	100	0	0	0	100	0	0	0	95	0	5	0	96.15	0	3.85	0	95	0	5	0	96.67	0	3.33
NW_020868379.1-2264-14	0	0	0	100	0	16.67	0	83.33	0	0	0	100	0	12.5	0	87.5	0	0	0	100	0	6	0	94	0	0	0	100	0	8.14	0	91.86
NW_020868379.1-55151-13	0	0	100	0	0	0	78.57	21.43	0	0	100	0	0	0	77.59	22.41	0	0	100	0	0	0	90	10	0	0	100	0	0	0	87.5	12.5
NW_020868380.1-75462-16	0	0	0	100	8.33	0	0	91.67	0	0	0	100	5.77	0	0	94.23	0	0	0	100	3.7	0	0	96.3	0	0	0	100	6.25	0	0	93.75
NW_020868380.1-103093-25	90	0	0	10	96.15	0	0	3.85	90	0	0	10	94.44	0	0	5.56	90.91	0	0	9.09	97.73	0	0	2.27	91.01	0	0	8.99	96.51	0	0	3.49
NW_020868380.1-125845-24	0	100	0	0	0	100	0	0	0	100	0	0	0	100	0	0	0	100	0	0	5.77	94.23	0	0	0	100	0	0	3.19	96.81	0	0
NW_020868380.1-213517-25	12.5	0	87.5	0	0	0	100	0	12.5	0	87.5	0	0	0	100	0	14.29	0	85.71	0	0	0	100	0	11.9	0	88.1	0	0	0	100	0
NW_020868381.1-66037-4	0	12.5	87.5	0	0	23.08	76.92	0	0	12.5	87.5	0	0	22	78	0	0	11.11	88.89	0	0	16.67	83.33	0	0	11.69	88.31	0	0	21.59	78.41	0
NW_020868381.1-103361-21	0	91.67	0	8.33	0	96.15	0	3.85	0	91.67	0	8.33	0	94.44	0	5.56	0	80	0	20	0	84.48	0	15.52	0	84.24	0	15.76	0	88.78	0	11.22
NW_020868382.1-116418-8	0	87.5	0	12.5	0	100	0	0	0	87.5	0	12.5	0	100	0	0	0	95	0	5	0	100	0	0	0	94.05	0	5.95	0	100	0	0
NW_020868382.1-119030-22	0	80	0	20	0	96.67	0	3.33	0	80	0	20	0	95	0	5	0	88.89	0	11.11	0	98.21	0	1.79	0	88.24	0	11.76	0	96	0	4
NW_020868382.1-132849-4	0	100	0	0	0	96.15	0	3.85	0	100	0	0	0	98.08	0	1.92	0	95	0	5	0	96.3	0	3.7	0	96.91	0	3.09	0	97.92	0	2.08
NW_020868382.1-160195-4	0	100	0	0	0	93.33	0	6.67	0	100	0	0	0	91.07	0	8.93	0	95.45	0	4.55	0	94.64	0	5.36	0	97.25	0	2.75	0	93.88	0	6.12
NW_020868382.1-212907-24	0	100	0	0	0	100	0	0	0	100	0	0	0	100	0	0	0	100	0	0	0	96.55	0	3.45	0	100	0	0	0	98.08	0	1.92
NW_020868382.1-212983-26	0	0	100	0	0	0	100	0	0	0	100	0	0	0	100	0	0	4.17	95.83	0	0	3.33	96.67	0	0	2.38	97.62	0	0	1.89	98.11	0
NW_020868382.1-233483-2	0	0	100	0	0	10.71	89.29	0	0	0	100	0	0	8.62	91.38	0	0	16.67	83.33	0	0	18.33	81.67	0	0	11.22	88.78	0	0	15.69	84.31	0
NW_020868384.1-182496-14	0	100	0	0	0	100	0	0	0	100	0	0	0	100	0	0	9.09	90.91	0	0	3.85	96.15	0	0	5.49	94.51	0	0	2.04	97.96	0	0
NW_020868384.1-233022-16	0	0	0	100	0	0	0	100	0	0	0	100	0	0	0	100	0	9.09	0	90.91	0	6.9	0	93.1	0	6.04	0	93.96	0	3.85	0	96.15
NW_020868385.1-8765-27	0	0	0	100	0	0	0	100	0	0	0	100	0	0	0	100	0	0	0	100	0	0	3.45	96.55	0	0	1.76	98.24	0	0	1.96	98.04
NW_020868385.1-133141-2	0	0	0	100	0	20.83	0	79.17	0	0	0	100	0	23.08	0	76.92	0	11.11	0	88.89	0	26	0	74	0	8.55	0	91.45	0	22.73	0	77.27
NW_020868385.1-159080-2	100	0	0	0	91.67	0	8.33	0	100	0	0	0	94.44	0	5.56	0	85.71	0	14.29	0	90.38	0	9.62	0	91.94	0	8.06	0	92.39	0	7.61	0
NW_020868385.1-180122-5	0	0	100	0	12.5	0	87.5	0	0	0	100	0	7.69	0	92.31	0	16.67	0	83.33	0	6	0	94	0	9.62	0	90.38	0	4.26	0	95.74	0
NW_020868387.1-7820-27	0	0	0	100	0	0	0	100	0	0	0	100	0	0	0	100	0	7.14	0	92.86	0	5.56	0	94.44	0	4.92	0	95.08	0	3.06	0	96.94
NW_020868387.1-82440-22	30	0	70	0	59.09	0	40.91	0	30	0	70	0	50	0	50	0	50	0	50	0	64	0	36	0	40.58	0	59.42	0	52.17	0	47.83	0
NW_020868387.1-144942-7	16.67	83.33	0	0	28.57	71.43	0	0	16.67	83.33	0	0	25.86	74.14	0	0	12.5	87.5	0	0	21.67	78.33	0	0	12.1	87.9	0	0	24.51	75.49	0	0
NW_020868387.1-177852-8	0	0	100	0	0	0	100	0	0	0	100	0	0	0	100	0	0	0	95	5	0	0	94.44	5.56	0	0	96.95	3.05	0	0	96.88	3.12
NW_020868387.1-314925-21	0	100	0	0	0	100	0	0	0	100	0	0	0	98.28	0	1.72	0	93.75	0	6.25	0	94.23	0	5.77	0	96.21	0	3.79	0	95.74	0	4.26
NW_020868388.1-16776-27	75	25	0	0	85.71	14.29	0	0	75	25	0	0	85.19	14.81	0	0	77.27	22.73	0	0	79.17	20.83	0	0	77	23	0	0	81.91	18.09	0	0
NW_020868388.1-38780-5	0	0	0	100	3.85	0	0	96.15	0	0	0	100	3.7	0	0	96.3	0	0	0	100	1.92	0	0	98.08	1.69	0	0	98.31	2.13	0	0	97.87
NW_020868388.1-40505-13	0	100	0	0	0	100	0	0	0	100	0	0	0	100	0	0	0	90.91	9.09	0	0	93.1	6.9	0	0	94.15	5.85	0	0	96.08	3.92	0
NW_020868388.1-53938-14	12.5	0	87.5	0	4.17	0	95.83	0	12.5	0	87.5	0	3.85	0	96.15	0	5.56	0	94.44	0	0	0	100	0	7.43	0	92.57	0	2.22	0	97.78	0
NW_020868388.1-129616-13	0	0	100	0	20	0	80	0	0	0	100	0	20	0	80	0	6.25	0	93.75	0	16.07	0	83.93	0	3.73	0	96.27	0	15	0	85	0
NW_020868388.1-330266-12	0	0	100	0	10	0	90	0	0	0	100	0	8.62	0	91.38	0	0	0	100	0	5.56	0	94.44	0	0	0	100	0	5	0	95	0
NW_020868388.1-419097-13	0	0	12.5	87.5	0	0	20	80	0	0	12.5	87.5	0	0	17.24	82.76	0	0	22.22	77.78	0	0	22.41	77.59	0	0	17.86	82.14	0	0	17.65	82.35
NW_020868390.1-161351-3	90	0	10	0	92.86	0	7.14	0	90	0	10	0	91.07	0	8.93	0	90	0	10	0	82.14	0	17.86	0	89.66	0	10.34	0	86.17	0	13.83	0
NW_020868390.1-316787-6	10	0	0	90	9.09	0	0	90.91	10	0	0	90	6.25	0	0	93.75	5	0	0	95	2.17	0	0	97.83	5.81	0	0	94.19	4.76	0	0	95.24
NW_020868391.1-2647-7	0	0	0	100	0	0	0	100	0	0	0	100	0	0	0	100	0	0	0	100	7.41	0	0	92.59	2.46	0	0	97.54	6.25	0	0	93.75
NW_020868391.1-39807-6	0	0	0	100	0	0	0	100	0	0	0	100	0	0	0	100	0	0	0	100	0	6.25	0	93.75	0	0	0	100	0	3.33	0	96.67
NW_020868391.1-148434-14	0	0	100	0	10	0	90	0	0	0	100	0	8.33	0	91.67	0	9.09	0	90.91	0	6.67	0	93.33	0	7.07	0	92.93	0	7.69	0	92.31	0
NW_020868391.1-226800-7	87.5	0	12.5	0	78.57	0	21.43	0	87.5	0	12.5	0	80.36	0	19.64	0	88.89	0	11.11	0	88.33	0	11.67	0	85.81	0	14.19	0	85	0	15	0
NW_020868391.1-343055-26	0	10	0	90	0	6.67	0	93.33	0	10	0	90	0	5.36	0	94.64	0	30	0	70	0	11.11	0	88.89	0	26.83	0	73.17	0	11.7	0	88.3
NW_020868391.1-438045-3	100	0	0	0	100	0	0	0	100	0	0	0	100	0	0	0	95	0	5	0	98.21	0	1.79	0	96.3	0	3.7	0	98.89	0	1.11	0
NW_020868391.1-493563-1	0	100	0	0	0	96.43	0	3.57	0	100	0	0	0	98.21	0	1.79	0	100	0	0	0	98.33	0	1.67	0	100	0	0	0	98	0	2
NW_020868391.1-662779-15	0	0	0	100	0	16.67	0	83.33	0	0	0	100	0	16.07	0	83.93	0	12.5	0	87.5	0	24.14	0	75.86	0	13.04	0	86.96	0	20.59	0	79.41
NW_020868391.1-782862-6	0	100	0	0	0	91.67	0	8.33	0	100	0	0	0	86.54	0	13.46	0	93.75	0	6.25	0	85.71	0	14.29	0	90.83	0	9.17	0	89.13	0	10.87
NW_020868392.1-41020-6	0	100	0	0	6.67	93.33	0	0	0	100	0	0	6.9	93.1	0	0	0	100	0	0	3.45	96.55	0	0	0	100	0	0	4.81	95.19	0	0
NW_020868392.1-185807-2	12.5	0	87.5	0	3.33	0	96.67	0	12.5	0	87.5	0	5.17	0	94.83	0	5.56	0	94.44	0	8.62	0	91.38	0	8.11	0	91.89	0	6.73	0	93.27	0
NW_020868392.1-198407-9	8.33	91.67	0	0	10	90	0	0	8.33	91.67	0	0	10	90	0	0	4.17	95.83	0	0	12.5	87.5	0	0	4.76	95.24	0	0	12	88	0	0
NW_020868393.1-80185-24	87.5	0	12.5	0	66.67	0	33.33	0	87.5	0	12.5	0	70	0	30	0	75	0	25	0	70	0	30	0	80.15	0	19.85	0	73.58	0	26.42	0
NW_020868393.1-425087-27	0	100	0	0	0	100	0	0	0	100	0	0	0	100	0	0	0	95	0	5	0	97.83	0	2.17	0	97.09	0	2.91	0	98.86	0	1.14
NW_020868393.1-442011-24	0	100	0	0	0	100	0	0	0	100	0	0	0	100	0	0	0	94.44	0	5.56	0	96.15	0	3.85	0	92.47	0	7.53	0	95.45	0	4.55
NW_020868393.1-444303-8	0	100	0	0	0	100	0	0	0	100	0	0	0	100	0	0	0	93.75	0	6.25	0	98.28	0	1.72	0	95.97	0	4.03	0	99.04	0	0.96
NW_020868393.1-471586-4	0	100	0	0	3.85	96.15	0	0	0	100	0	0	7.41	92.59	0	0	0	100	0	0	7.41	92.59	0	0	0	100	0	0	4.17	95.83	0	0
NW_020868393.1-675513-3	0	100	0	0	0	100	0	0	0	100	0	0	0	100	0	0	0	100	0	0	0	100	0	0	0	88.89	0	11.11	0	97.17	0	2.83
NW_020868393.1-750560-3	0	100	0	0	0	100	0	0	0	100	0	0	0	100	0	0	0	95.45	0	4.55	0	96.3	0	3.7	0	97.42	0	2.58	0	98	0	2
NW_020868394.1-259025-5	0	0	0	100	0	0	0	100	0	0	0	100	0	0	0	100	5	0	0	95	6.67	0	0	93.33	2.98	0	0	97.02	3.77	0	0	96.23
NW_020868394.1-325757-3	0	100	0	0	3.85	96.15	0	0	0	100	0	0	5.36	94.64	0	0	5.56	94.44	0	0	1.72	98.28	0	0	5.63	94.37	0	0	3.12	96.88	0	0
NW_020868394.1-447961-4	0	100	0	0	0	96.15	0	3.85	0	100	0	0	0	93.75	0	6.25	0	100	0	0	0	98.28	0	1.72	0	100	0	0	0	95.74	0	4.26
NW_020868394.1-554460-3	0	75	0	25	0	35.71	0	64.29	0	75	0	25	0	34.48	0	65.52	0	50	0	50	0	37.93	0	62.07	0	51.06	0	48.94	0	39.22	0	60.78
NW_020868394.1-608898-2	100	0	0	0	85	0	0	15	100	0	0	0	90.91	0	0	9.09	88.89	0	0	11.11	92	0	0	8	93.15	0	0	6.85	91.86	0	0	8.14
NW_020868395.1-79301-7	0	100	0	0	0	100	0	0	0	100	0	0	0	100	0	0	0	92.86	0	7.14	0	93.1	0	6.9	0	95.9	0	4.1	0	96.15	0	3.85
NW_020868395.1-142970-27	100	0	0	0	93.33	6.67	0	0	100	0	0	0	94.83	5.17	0	0	100	0	0	0	100	0	0	0	100	0	0	0	95	5	0	0
NW_020868395.1-226091-13	50	0	50	0	15.38	0	84.62	0	50	0	50	0	15.38	0	84.62	0	25	0	75	0	9.26	0	90.74	0	25.93	0	74.07	0	11.22	0	88.78	0
NW_020868395.1-235641-13	8.33	91.67	0	0	10.71	89.29	0	0	8.33	91.67	0	0	10.34	89.66	0	0	4.17	95.83	0	0	3.45	96.55	0	0	4.76	95.24	0	0	5.77	94.23	0	0
NW_020868395.1-242649-7	0	0	91.67	8.33	0	0	92.86	7.14	0	0	91.67	8.33	0	0	92.59	7.41	0	0	95.83	4.17	0	0	96.55	3.45	0	0	95.1	4.9	0	0	95.74	4.26
NW_020868395.1-268812-27	100	0	0	0	90	10	0	0	100	0	0	0	91.38	8.62	0	0	100	0	0	0	94.64	5.36	0	0	98.77	1.23	0	0	92.86	7.14	0	0
NW_020868395.1-272453-26	0	16.67	83.33	0	0	13.33	86.67	0	0	16.67	83.33	0	0	16.67	83.33	0	0	16.67	83.33	0	0	11.67	88.33	0	0	16.67	83.33	0	0	13.21	86.79	0
NW_020868395.1-274366-7	0	100	0	0	0	88.46	11.54	0	0	100	0	0	0	86.54	13.46	0	0	100	0	0	0	92.86	7.14	0	0	100	0	0	0	92.55	7.45	0
NW_020868396.1-158818-9	0	100	0	0	0	100	0	0	0	100	0	0	0	100	0	0	0	100	0	0	0	100	0	0	0	100	0	0	0	100	0	0
NW_020868397.1-349440-5	0	0	0	100	0	0	0	100	0	0	0	100	0	0	0	100	0	0	0	100	0	0	0	100	0	0	0	100	0	0	0	100
NW_020868400.1-54643-7	8.33	91.67	0	0	0	100	0	0	8.33	91.67	0	0	0	100	0	0	4.55	95.45	0	0	0	100	0	0	5.21	94.79	0	0	1.06	98.94	0	0
NW_020868400.1-75679-5	100	0	0	0	93.33	0	6.67	0	100	0	0	0	91.38	0	8.62	0	100	0	0	0	96.67	0	3.33	0	100	0	0	0	94.23	0	5.77	0
NW_020868400.1-78274-8	83.33	0	16.67	0	100	0	0	0	83.33	0	16.67	0	100	0	0	0	90.91	0	9.09	0	100	0	0	0	87.1	0	12.9	0	100	0	0	0
NW_020868400.1-141097-9	0	50	0	50	0	53.57	0	46.43	0	50	0	50	0	51.72	0	48.28	0	55.56	0	44.44	0	55	0	45	0	52.3	0	47.7	0	54.81	0	45.19
NW_020868401.1-124586-2	0	0	0	100	0	0	0	100	0	0	0	100	0	0	0	100	0	6.25	0	93.75	0	3.33	0	96.67	0	4.17	0	95.83	0	6	0	94
NW_020868402.1-66143-5	0	0	100	0	3.57	0	96.43	0	0	0	100	0	9.26	0	90.74	0	0	0	100	0	3.57	0	96.43	0	0	0	100	0	6	0	94	0
NW_020868402.1-107357-26	0	83.33	0	16.67	0	100	0	0	0	83.33	0	16.67	0	100	0	0	0	85.71	0	14.29	0	100	0	0	0	87.5	0	12.5	0	100	0	0
NW_020868402.1-124842-26	87.5	12.5	0	0	100	0	0	0	87.5	12.5	0	0	100	0	0	0	93.75	6.25	0	0	100	0	0	0	90.85	9.15	0	0	100	0	0	0
NW_020868402.1-162771-13	100	0	0	0	100	0	0	0	100	0	0	0	100	0	0	0	83.33	0	0	16.67	92.59	0	0	7.41	90.57	0	0	9.43	96	0	0	4
NW_020868402.1-218978-16	100	0	0	0	100	0	0	0	100	0	0	0	100	0	0	0	95.45	0	0	4.55	96.15	0	0	3.85	97.16	0	0	2.84	97.83	0	0	2.17
NW_020868402.1-431999-13	8.33	0	91.67	0	0	0	100	0	8.33	0	91.67	0	4	0	96	0	4.55	0	95.45	0	0	0	100	0	6	0	94	0	2.27	0	97.73	0
NW_020868402.1-483240-27	0	0	0	100	0	0	0	100	0	0	0	100	0	0	0	100	5.56	0	0	94.44	1.72	0	0	98.28	3.25	0	0	96.75	1.04	0	0	98.96
NW_020868402.1-689873-5	0	100	0	0	0	27.27	0	72.73	0	100	0	0	0	24	0	76	0	33.33	0	66.67	0	12.07	0	87.93	0	48.96	0	51.04	0	17.71	0	82.29
NW_020868402.1-773779-2	0	87.5	12.5	0	0	96.67	3.33	0	0	87.5	12.5	0	0	95	5	0	0	90	10	0	0	93.33	6.67	0	0	88.75	11.25	0	0	95.28	4.72	0
NW_020868402.1-808401-5	0	100	0	0	0	100	0	0	0	100	0	0	0	100	0	0	0	100	0	0	0	95	0	5	0	100	0	0	0	94.34	0	5.66
NW_020868403.1-64889-15	0	100	0	0	0	100	0	0	0	100	0	0	0	100	0	0	0	95.45	4.55	0	0	95	5	0	0	96.74	3.26	0	0	96.23	3.77	0
NW_020868403.1-173505-1	0	100	0	0	0	100	0	0	0	100	0	0	0	100	0	0	0	95	0	5	0	93.33	0	6.67	0	96.91	0	3.09	0	96.23	0	3.77
NW_020868404.1-6685-9	100	0	0	0	96.15	0	3.85	0	100	0	0	0	94.23	0	5.77	0	100	0	0	0	98.15	0	1.85	0	100	0	0	0	96.94	0	3.06	0
NW_020868406.1-148660-23	100	0	0	0	88.46	0	11.54	0	100	0	0	0	91.07	0	8.93	0	92.86	0	7.14	0	93.1	0	6.9	0	95.54	0	4.46	0	93	0	7	0
NW_020868406.1-160645-1	8.33	0	91.67	0	3.85	0	96.15	0	8.33	0	91.67	0	10	0	90	0	4.17	0	95.83	0	6	0	94	0	4.9	0	95.1	0	5.68	0	94.32	0
NW_020868407.1-8358-3	0	0	0	100	0	7.14	0	92.86	0	0	0	100	0	5.17	0	94.83	0	0	0	100	0	1.72	0	98.28	0	0	0	100	0	2.88	0	97.12
NW_020868407.1-33543-6	0	0	0	100	0	0	0	100	0	0	0	100	0	0	0	100	0	0	0	100	0	0	0	100	0	0	1.43	98.57	0	0	1.04	98.96
NW_020868408.1-147030-2	0	0	0	100	0	11.54	0	88.46	0	0	0	100	0	6.25	0	93.75	0	0	0	100	0	9.62	0	90.38	0	0	0	100	0	7.45	0	92.55
NW_020868408.1-212510-3	0	0	100	0	3.57	0	96.43	0	0	0	100	0	7.14	0	92.86	0	5.56	0	94.44	0	7.69	0	92.31	0	3.12	0	96.88	0	5.21	0	94.79	0
NW_020868408.1-220896-2	90	10	0	0	96.15	3.85	0	0	90	10	0	0	94.44	5.56	0	0	88.89	11.11	0	0	89.58	10.42	0	0	90.62	9.38	0	0	88.04	11.96	0	0
NW_020868408.1-244164-6	87.5	0	12.5	0	85.71	0	14.29	0	87.5	0	12.5	0	81.03	0	18.97	0	87.5	0	12.5	0	82.76	0	17.24	0	89.86	0	10.14	0	81.37	0	18.63	0
NW_020868409.1-4894-6	10	0	90	0	0	0	100	0	10	0	90	0	0	0	100	0	4.55	0	95.45	0	0	0	100	0	7.61	0	92.39	0	0	0	100	0
NW_020868409.1-165136-27	0	12.5	0	87.5	0	14.29	0	85.71	0	12.5	0	87.5	0	13.79	0	86.21	0	5	0	95	0	10	0	90	0	6.33	0	93.67	0	8.65	0	91.35
NW_020868409.1-176683-5	0	0	100	0	13.33	0	86.67	0	0	0	100	0	6.9	0	93.1	0	4.55	0	95.45	0	8.62	0	91.38	0	2.63	0	97.37	0	6.73	0	93.27	0
NW_020868409.1-211409-14	0	0	100	0	0	0	100	0	0	0	100	0	0	0	100	0	8.33	0	91.67	0	0	0	100	0	7.69	0	92.31	0	0	0	100	0
NW_020868409.1-216538-13	80	0	20	0	72.73	0	27.27	0	80	0	20	0	69.57	0	30.43	0	83.33	0	16.67	0	67.31	0	32.69	0	83.54	0	16.46	0	72.22	0	27.78	0
NW_020868409.1-238694-26	0	100	0	0	0	100	0	0	0	100	0	0	0	100	0	0	0	100	0	0	0	98.21	0	1.79	0	100	0	0	0	97	0	3
NW_020868409.1-256483-21	0	0	0	100	0	0	0	100	0	0	0	100	0	0	0	100	0	0	0	100	0	0	0	100	0	0	1.63	98.37	0	0	1.14	98.86
NW_020868409.1-473349-24	0	87.5	0	12.5	0	96.67	0	3.33	0	87.5	0	12.5	0	94.83	0	5.17	0	94.44	0	5.56	0	96.55	0	3.45	0	92.75	0	7.25	0	96.08	0	3.92
NW_020868409.1-880254-26	0	100	0	0	0	100	0	0	0	100	0	0	0	100	0	0	0	90.91	0	9.09	0	92.31	0	7.69	0	92.78	0	7.22	0	93.75	0	6.25
NW_020868411.1-82632-24	25	0	75	0	46.67	0	53.33	0	25	0	75	0	38.33	0	61.67	0	28.57	0	71.43	0	36.67	0	63.33	0	23.13	0	76.87	0	33.02	0	66.98	0
NW_020868411.1-136224-12	0	100	0	0	0	100	0	0	0	100	0	0	0	100	0	0	0	100	0	0	0	100	0	0	1.52	98.48	0	0	2.88	97.12	0	0
NW_020868411.1-192197-1	0	0	0	100	0	0	0	100	0	0	0	100	0	0	0	100	0	10	0	90	0	8.93	0	91.07	0	6.32	0	93.68	0	5	0	95
NW_020868412.1-124094-15	0	100	0	0	0	81.82	0	18.18	0	100	0	0	0	79.55	0	20.45	0	94.44	0	5.56	0	89.58	0	10.42	0	96.84	0	3.16	0	84.88	0	15.12
NW_020868413.1-43135-22	0	0	0	100	0	0	0	100	0	0	0	100	0	0	0	100	0	10	0	90	0	6.67	0	93.33	0	6.1	0	93.9	0	3.77	0	96.23
NW_020868413.1-124599-1	0	0	0	100	0	10.71	0	89.29	0	0	0	100	0	5.77	0	94.23	0	0	0	100	0	3.85	0	96.15	0	0	0	100	0	4.26	0	95.74
NW_020868413.1-201010-27	0	100	0	0	0	89.29	0	10.71	0	100	0	0	0	91.07	0	8.93	0	100	0	0	0	88.89	0	11.11	0	100	0	0	0	90.62	0	9.38
NW_020868413.1-333435-9	0	0	0	100	13.33	0	0	86.67	0	0	0	100	15	0	0	85	7.14	0	0	92.86	21.67	0	0	78.33	4.31	0	0	95.69	16.35	0	0	83.65
NW_020868413.1-359510-23	16.67	83.33	0	0	11.54	88.46	0	0	16.67	83.33	0	0	20.37	79.63	0	0	9.09	90.91	0	0	12.96	87.04	0	0	10.53	89.47	0	0	14.29	85.71	0	0
NW_020868413.1-448990-23	16.67	0	83.33	0	26.92	0	73.08	0	16.67	0	83.33	0	22	0	78	0	16.67	0	83.33	0	22.22	0	77.78	0	19.12	0	80.88	0	20.21	0	79.79	0
NW_020868414.1-28542-23	0	100	0	0	0	85.71	0	14.29	0	100	0	0	0	85.19	0	14.81	0	100	0	0	0	87.04	0	12.96	0	100	0	0	0	87.76	0	12.24
NW_020868415.1-66103-2	0	90	0	10	0	92.86	0	7.14	0	90	0	10	0	92.59	0	7.41	0	77.27	0	22.73	0	87.5	0	12.5	0	84.04	0	15.96	0	88.04	0	11.96
NW_020868415.1-118790-25	100	0	0	0	88.46	0	11.54	0	100	0	0	0	92.59	0	7.41	0	100	0	0	0	96.15	0	3.85	0	100	0	0	0	95.74	0	4.26	0
NW_020868415.1-156036-21	10	0	0	90	0	0	0	100	10	0	0	90	0	0	0	100	4.55	0	0	95.45	0	0	0	100	5.49	0	0	94.51	2.38	0	0	97.62
NW_020868415.1-405723-5	0	83.33	0	16.67	0	100	0	0	0	83.33	0	16.67	0	100	0	0	0	83.33	0	16.67	0	100	0	0	0	83.85	0	16.15	0	100	0	0
NW_020868415.1-482005-8	20	80	0	0	17.86	82.14	0	0	20	80	0	0	19.23	80.77	0	0	22.73	77.27	0	0	17.86	82.14	0	0	18.95	81.05	0	0	15.22	84.78	0	0
NW_020868415.1-516854-8	0	100	0	0	0	90	0	10	0	100	0	0	0	91.67	0	8.33	0	100	0	0	0	90	0	10	0	100	0	0	0	90.57	0	9.43
NW_020868415.1-740511-23	100	0	0	0	100	0	0	0	100	0	0	0	100	0	0	0	95	0	5	0	92.86	0	7.14	0	96.43	0	3.57	0	96	0	4	0
NW_020868415.1-922321-26	100	0	0	0	100	0	0	0	100	0	0	0	100	0	0	0	91.67	0	0	8.33	100	0	0	0	95.1	0	0	4.9	100	0	0	0
NW_020868415.1-1217327-8	0	10	0	90	0	10	0	90	0	10	0	90	0	15	0	85	0	4.55	0	95.45	0	6.67	0	93.33	0	5.32	0	94.68	0	9.43	0	90.57
NW_020868415.1-1222096-23	66.67	0	33.33	0	84.62	0	15.38	0	66.67	0	33.33	0	78.57	0	21.43	0	85.71	0	14.29	0	91.07	0	8.93	0	78.69	0	21.31	0	80.21	0	19.79	0
NW_020868415.1-1260594-14	0	0	0	0	0	29.17	0	70.83	0	0	0	0	0	28	0	72	0	25	0	75	0	32.76	0	67.24	0	25	0	75	0	31.25	0	68.75
NW_020868415.1-1508907-23	12.5	0	87.5	0	11.54	0	88.46	0	12.5	0	87.5	0	17.39	0	82.61	0	5	0	95	0	5.36	0	94.64	0	9.64	0	90.36	0	10.47	0	89.53	0
NW_020868415.1-1570747-3	0	0	100	0	0	0	100	0	0	0	100	0	0	0	100	0	0	0	100	0	0	0	100	0	1.47	0	98.53	0	1.96	0	98.04	0
NW_020868415.1-1644487-6	0	0	0	100	0	0	0	100	0	0	0	100	0	0	0	100	5	0	0	95	3.57	0	0	96.43	3.09	0	0	96.91	3	0	0	97
NW_020868416.1-37471-8	0	0	100	0	0	0	100	0	0	0	100	0	0	0	100	0	0	0	100	0	0	0	100	0	0	0	100	0	1.89	0	98.11	0
NW_020868416.1-93236-23	0	100	0	0	0	100	0	0	0	100	0	0	0	100	0	0	0	100	0	0	0	96.3	0	3.7	0	100	0	0	0	97.96	0	2.04
NW_020868417.1-46426-8	100	0	0	0	100	0	0	0	100	0	0	0	100	0	0	0	100	0	0	0	100	0	0	0	97.89	2.11	0	0	100	0	0	0
NW_020868417.1-182449-13	0	90	10	0	0	100	0	0	0	90	10	0	0	100	0	0	0	90	10	0	0	100	0	0	0	90.51	9.49	0	0	100	0	0
NW_020868417.1-328031-2	16.67	0	83.33	0	26.92	0	73.08	0	16.67	0	83.33	0	19.64	0	80.36	0	22.73	0	77.27	0	22.41	0	77.59	0	21.13	0	78.87	0	21.57	0	78.43	0
NW_020868418.1-340780-12	90	0	10	0	94.44	0	5.56	0	90	0	10	0	89.47	0	10.53	0	95.45	0	4.55	0	97.92	0	2.08	0	94.57	0	5.43	0	95.12	0	4.88	0
NW_020868419.1-82883-16	100	0	0	0	100	0	0	0	100	0	0	0	100	0	0	0	91.67	0	8.33	0	100	0	0	0	94.57	0	5.43	0	100	0	0	0
NW_020868420.1-17965-1	0	100	0	0	7.69	92.31	0	0	0	100	0	0	3.7	96.3	0	0	0	100	0	0	3.57	96.43	0	0	0	100	0	0	2.08	97.92	0	0
NW_020868422.1-18939-23	83.33	0	16.67	0	83.33	0	16.67	0	83.33	0	16.67	0	78.26	0	21.74	0	91.67	0	8.33	0	90	0	10	0	89.22	0	10.78	0	88.1	0	11.9	0
NW_020868422.1-30923-6	0	100	0	0	0	100	0	0	0	100	0	0	0	100	0	0	0	100	0	0	0	95.83	0	4.17	0	100	0	0	0	94.68	0	5.32
NW_020868422.1-49830-13	0	100	0	0	0	100	0	0	0	100	0	0	0	100	0	0	7.14	92.86	0	0	1.79	98.21	0	0	4.17	95.83	0	0	1.02	98.98	0	0
NW_020868422.1-114809-21	20	0	80	0	0	0	100	0	20	0	80	0	0	0	100	0	21.43	0	78.57	0	0	0	100	0	20	0	80	0	0	0	100	0
NW_020868422.1-131954-6	83.33	0	16.67	0	70.83	0	29.17	0	83.33	0	16.67	0	73.08	0	26.92	0	93.75	0	6.25	0	87.04	0	12.96	0	86.23	0	13.77	0	76.6	0	23.4	0
NW_020868422.1-174496-24	0	100	0	0	0	100	0	0	0	100	0	0	0	100	0	0	0	100	0	0	0	96.67	0	3.33	0	100	0	0	0	98.11	0	1.89
NW_020868422.1-191204-14	100	0	0	0	93.33	0	6.67	0	100	0	0	0	91.67	0	8.33	0	86.36	0	13.64	0	83.33	0	16.67	0	90.22	0	9.78	0	84.91	0	15.09	0
NW_020868422.1-194956-12	100	0	0	0	96.67	3.33	0	0	100	0	0	0	95	5	0	0	100	0	0	0	94.83	5.17	0	0	94.57	5.43	0	0	96.15	3.85	0	0
NW_020868424.1-330949-13	100	0	0	0	100	0	0	0	100	0	0	0	100	0	0	0	95.83	0	0	4.17	95	0	0	5	97.55	0	0	2.45	97.17	0	0	2.83
NW_020868425.1-4789-2	0	100	0	0	13.33	86.67	0	0	0	100	0	0	8.33	91.67	0	0	6.25	93.75	0	0	8.33	91.67	0	0	4.1	95.9	0	0	6.6	93.4	0	0
NW_020868425.1-34382-9	0	100	0	0	0	100	0	0	0	100	0	0	0	100	0	0	0	95.45	0	4.55	0	91.67	0	8.33	0	96	0	4	0	93.4	0	6.6
NW_020868425.1-51450-25	0	0	75	25	0	0	93.33	6.67	0	0	75	25	0	0	93.1	6.9	0	0	75	25	0	0	80.36	19.64	0	0	76.47	23.53	0	0	87	13
NW_020868425.1-580024-24	0	0	0	100	0	0	0	100	0	0	0	100	0	0	0	100	0	0	0	100	0	0	0	100	0	0	0	100	0	0.96	0	99.04
NW_020868425.1-612165-21	12.5	87.5	0	0	0	100	0	0	12.5	87.5	0	0	0	100	0	0	12.5	87.5	0	0	0	100	0	0	12.16	87.84	0	0	0	100	0	0
NW_020868426.1-17160-8	91.67	0	8.33	0	93.33	0	6.67	0	91.67	0	8.33	0	91.38	0	8.62	0	87.5	0	12.5	0	87.93	0	12.07	0	89.22	0	10.78	0	86.27	0	13.73	0
NW_020868426.1-66489-26	0	90	0	10	0	93.33	0	6.67	0	90	0	10	0	96.43	0	3.57	0	95	0	5	0	94.23	0	5.77	0	91.57	0	8.43	0	94.57	0	5.43
NW_020868426.1-83131-4	0	0	100	0	6.67	0	93.33	0	0	0	100	0	8.33	0	91.67	0	0	0	100	0	1.67	0	98.33	0	0.55	0	99.45	0	5.66	0	94.34	0
NW_020868426.1-112564-3	0	100	0	0	0	100	0	0	0	100	0	0	0	100	0	0	0	90	0	10	0	89.66	0	10.34	0	92.86	0	7.14	0	92.16	0	7.84
NW_020868426.1-128992-15	87.5	0	12.5	0	80	0	20	0	87.5	0	12.5	0	80	0	20	0	94.44	0	5.56	0	93.33	0	6.67	0	93.75	0	6.25	0	88.68	0	11.32	0
NW_020868427.1-28128-8	60	0	40	0	77.78	0	22.22	0	60	0	40	0	73.81	0	26.19	0	72.73	0	27.27	0	84.09	0	15.91	0	70.65	0	29.35	0	78.57	0	21.43	0
NW_020868427.1-29647-9	100	0	0	0	100	0	0	0	100	0	0	0	96.55	3.45	0	0	90	10	0	0	86.67	13.33	0	0	89.66	10.34	0	0	88.24	11.76	0	0
NW_020868427.1-218495-4	0	60	0	40	0	62.5	0	37.5	0	60	0	40	0	58.33	0	41.67	0	60	0	40	0	68.75	0	31.25	0	62.79	0	37.21	0	63.41	0	36.59
NW_020868427.1-271110-8	0	100	0	0	0	92.86	0	7.14	0	100	0	0	0	92	0	8	0	100	0	0	0	96.15	0	3.85	0	99.3	0	0.7	0	95.35	0	4.65
NW_020868427.1-306450-13	0	25	0	75	0	7.14	0	92.86	0	25	0	75	0	5.36	0	94.64	0	7.14	0	92.86	0	1.85	0	98.15	0	9.62	0	90.38	0	3	0	97
NW_020868427.1-320492-1	0	0	100	0	0	0	93.33	6.67	0	0	100	0	0	0	95	5	0	0	94.44	5.56	0	0	95	5	0	0	96.58	3.42	0	0	94.34	5.66
NW_020868427.1-322941-26	12.5	0	87.5	0	20	0	80	0	12.5	0	87.5	0	13.79	0	86.21	0	5	0	95	0	8.62	0	91.38	0	6.96	0	93.04	0	7.69	0	92.31	0
NW_020868427.1-348028-6	0	87.5	12.5	0	0	100	0	0	0	87.5	12.5	0	0	100	0	0	0	95	5	0	0	100	0	0	0	89.63	10.37	0	0	100	0	0
NW_020868427.1-567680-1	0	0	100	0	0	100	0	0	0	0	100	0	0	100	0	0	0	25	75	0	0	100	0	0	0	39.13	60.87	0	0	100	0	0
NW_020868427.1-701392-1	0	90	0	10	0	96.67	0	3.33	0	90	0	10	0	98.33	0	1.67	0	90.91	0	9.09	0	98.33	0	1.67	0	92.11	0	7.89	0	99.06	0	0.94
NW_020868428.1-299099-24	0	0	0	100	0	7.69	0	92.31	0	0	0	100	0	6.52	0	93.48	0	0	0	100	0	4	0	96	0	0	0	100	0	3.49	0	96.51
NW_020868428.1-321619-22	0	100	0	0	0	100	0	0	0	100	0	0	0	100	0	0	0	88.89	0	11.11	0	96.15	0	3.85	0	92.54	0	7.46	0	97.87	0	2.13
NW_020868429.1-54261-26	0	0	0	100	0	0	0	100	0	0	0	100	0	0	0	100	0	0	0	100	1.79	0	0	98.21	0	0	0	100	1.96	0	0	98.04
NW_020868429.1-59182-12	0	0	83.33	16.67	0	0	100	0	0	0	83.33	16.67	0	0	100	0	0	0	85.71	14.29	0	0	100	0	0	0	87.29	12.71	0	0	100	0
NW_020868429.1-212937-25	90	0	0	10	96.67	0	0	3.33	90	0	0	10	95	0	0	5	90	0	0	10	89.66	0	0	10.34	91.57	0	0	8.43	93.27	0	0	6.73
NW_020868429.1-258632-27	100	0	0	0	76.67	0	23.33	0	100	0	0	0	83.33	0	16.67	0	100	0	0	0	90	0	10	0	98.81	0	1.19	0	89.62	0	10.38	0
NW_020868429.1-290104-12	0	0	0	100	3.33	0	0	96.67	0	0	0	100	6.67	0	0	93.33	5	0	0	95	6.67	0	0	93.33	3.05	0	0	96.95	5.66	0	0	94.34
NW_020868429.1-383206-5	0	83.33	0	16.67	0	92.31	0	7.69	0	83.33	0	16.67	0	92.31	0	7.69	0	83.33	0	16.67	0	89.58	0	10.42	0	83.33	0	16.67	0	88.3	0	11.7
NW_020868430.1-310549-6	0	100	0	0	0	100	0	0	0	100	0	0	0	100	0	0	0	100	0	0	0	100	0	0	0	98.5	0	1.5	0	100	0	0
NW_020868431.1-137642-22	0	0	100	0	3.57	0	96.43	0	0	0	100	0	5.56	0	94.44	0	5	0	95	0	5.56	0	94.44	0	3.09	0	96.91	0	4.17	0	95.83	0
NW_020868431.1-291698-2	87.5	12.5	0	0	100	0	0	0	87.5	12.5	0	0	100	0	0	0	78.57	21.43	0	0	100	0	0	0	82.5	17.5	0	0	100	0	0	0
NW_020868431.1-424650-3	0	0	0	100	0	0	3.57	96.43	0	0	0	100	0	0	11.11	88.89	0	0	0	100	0	0	16.67	83.33	0	0	0	100	0	0	13	87
NW_020868431.1-431058-24	90	0	10	0	100	0	0	0	90	0	10	0	95.65	0	4.35	0	95.45	0	4.55	0	98.15	0	1.85	0	94.38	0	5.62	0	97.78	0	2.22	0
NW_020868431.1-491024-22	8.33	0	91.67	0	0	0	100	0	8.33	0	91.67	0	0	0	100	0	6.25	0	93.75	0	0	0	100	0	8.54	0	91.46	0	0	0	100	0
NW_020868431.1-678876-15	0	10	0	90	0	0	0	100	0	10	0	90	0	0	0	100	0	16.67	0	83.33	0	0	0	100	0	13.86	0	86.14	0	0	0	100
NW_020868431.1-705558-24	0	75	0	25	0	89.29	0	10.71	0	75	0	25	0	89.66	0	10.34	0	77.78	0	22.22	0	81.03	0	18.97	0	79.61	0	20.39	0	85.29	0	14.71
NW_020868431.1-711525-12	0	100	0	0	0	96.67	0	3.33	0	100	0	0	0	98.33	0	1.67	0	100	0	0	0	96.55	0	3.45	0	100	0	0	0	98.08	0	1.92
NW_020868433.1-26917-3	0	75	0	25	0	71.43	0	28.57	0	75	0	25	0	73.21	0	26.79	0	81.25	0	18.75	0	75.86	0	24.14	0	77.87	0	22.13	0	76	0	24
NW_020868433.1-41737-1	0	0	0	100	0	0	0	100	0	0	0	100	0	0	0	100	0	0	0	100	0	0	0	100	0	2.08	0	97.92	0	0	0	100
NW_020868433.1-99396-26	0	0	100	0	0	0	100	0	0	0	100	0	0	0	100	0	0	0	100	0	0	0	100	0	2.83	0	97.17	0	1.89	0	98.11	0
NW_020868433.1-123277-21	0	0	0	100	0	0	0	100	0	0	0	100	0	0	0	100	0	0	0	100	0	0	0	100	0	0	0	100	1.92	0	0	98.08
NW_020868433.1-169793-14	100	0	0	0	100	0	0	0	100	0	0	0	100	0	0	0	100	0	0	0	100	0	0	0	97.73	0	2.27	0	97.92	0	2.08	0
NW_020868433.1-174405-16	0	100	0	0	0	100	0	0	0	100	0	0	0	100	0	0	0	100	0	0	0	100	0	0	0	100	0	0	0	97.17	2.83	0
NW_020868433.1-208505-13	0	100	0	0	0	95.83	4.17	0	0	100	0	0	0	94.23	5.77	0	0	95.45	4.55	0	0	96	4	0	0	95.74	4.26	0	0	95.24	4.76	0
NW_020868434.1-182756-26	100	0	0	0	100	0	0	0	100	0	0	0	100	0	0	0	95.45	0	4.55	0	100	0	0	0	97.34	0	2.66	0	98.78	0	1.22	0
NW_020868434.1-218564-14	0	100	0	0	0	100	0	0	0	100	0	0	0	100	0	0	4.55	95.45	0	0	2.17	97.83	0	0	2.81	97.19	0	0	1.19	98.81	0	0
NW_020868434.1-220886-27	0	75	25	0	0	100	0	0	0	75	25	0	0	100	0	0	0	83.33	16.67	0	0	100	0	0	0	82.76	17.24	0	0	100	0	0
NW_020868434.1-239495-15	0	80	0	20	0	77.27	0	22.73	0	80	0	20	0	74	0	26	0	88.89	0	11.11	0	81.25	0	18.75	0	87.18	0	12.82	0	81.11	0	18.89
NW_020868434.1-264905-24	0	0	0	100	10	0	0	90	0	0	0	100	15	0	0	85	0	0	0	100	18.33	0	0	81.67	0	0	0	100	16.04	0	0	83.96
NW_020868434.1-265265-7	0	100	0	0	0	100	0	0	0	100	0	0	0	100	0	0	0	100	0	0	0	95	0	5	0	100	0	0	0	97.17	0	2.83
NW_020868435.1-57162-24	0	62.5	0	37.5	0	30.77	0	69.23	0	62.5	0	37.5	0	40.38	0	59.62	0	77.78	0	22.22	0	51.85	0	48.15	0	70.95	0	29.05	0	50	0	50
NW_020868435.1-61299-26	0	100	0	0	3.85	96.15	0	0	0	100	0	0	5.36	94.64	0	0	14.29	85.71	0	0	25	75	0	0	12.12	87.88	0	0	17.02	82.98	0	0
NW_020868435.1-63782-23	100	0	0	0	100	0	0	0	100	0	0	0	100	0	0	0	100	0	0	0	93.1	0	6.9	0	100	0	0	0	96.15	0	3.85	0
NW_020868435.1-87586-5	0	100	0	0	0	100	0	0	0	100	0	0	0	100	0	0	0	87.5	12.5	0	0	100	0	0	0	90	10	0	0	100	0	0
NW_020868435.1-104194-1	0	91.67	0	8.33	0	92.31	0	7.69	0	91.67	0	8.33	0	91.07	0	8.93	0	95.83	0	4.17	0	96.55	0	3.45	0	94.55	0	5.45	0	95.1	0	4.9
NW_020868435.1-348370-24	0	100	0	0	0	100	0	0	0	100	0	0	0	100	0	0	0	100	0	0	1.72	98.28	0	0	0	100	0	0	2.04	97.96	0	0
NW_020868436.1-2950-5	0	90	10	0	0	96.43	3.57	0	0	90	10	0	0	98.21	1.79	0	0	95.45	4.55	0	0	100	0	0	0	94.74	5.26	0	0	98.94	1.06	0
NW_020868436.1-149346-14	25	75	0	0	23.08	76.92	0	0	25	75	0	0	21.43	78.57	0	0	16.67	83.33	0	0	25	75	0	0	20.13	79.87	0	0	24.49	75.51	0	0
NW_020868436.1-517458-21	0	100	0	0	0	100	0	0	0	100	0	0	0	100	0	0	0	100	0	0	0	96.15	0	3.85	0	100	0	0	0	97.92	0	2.08
NW_020868436.1-621359-12	10	0	90	0	21.43	0	78.57	0	10	0	90	0	17.24	0	82.76	0	5.56	0	94.44	0	10	0	90	0	8.54	0	91.46	0	10.58	0	89.42	0
NW_020868436.1-856200-7	0	0	0	100	4.55	0	0	95.45	0	0	0	100	4.35	0	0	95.65	0	0	0	100	2.08	0	0	97.92	0	0	0	100	2.33	0	0	97.67
NW_020868437.1-329445-8	0	0	0	100	0	0	0	100	0	0	0	100	0	0	0	100	4.55	0	0	95.45	1.79	0	0	98.21	2.72	0	0	97.28	2.04	0	0	97.96
NW_020868437.1-363314-6	0	50	0	50	0	50	0	50	0	50	0	50	0	50	0	50	0	50	0	50	0	50	0	50	0	50	0	50	0	48.98	0	51.02
NW_020868438.1-193204-9	0	100	0	0	0	100	0	0	0	100	0	0	0	100	0	0	0	95.45	0	4.55	0	96.3	0	3.7	0	97.28	0	2.72	0	97.92	0	2.08
NW_020868439.1-22128-4	0	87.5	0	12.5	0	96.67	0	3.33	0	87.5	0	12.5	0	95	0	5	0	90	0	10	0	96.55	0	3.45	0	89.02	0	10.98	0	96.15	0	3.85
NW_020868439.1-76222-2	0	0	0	100	0	10	0	90	0	0	0	100	0	11.67	0	88.33	0	0	0	100	0	6.67	0	93.33	0	0	0	100	0	6.6	0	93.4
NW_020868439.1-261476-5	0	0	100	0	0	0	100	0	0	0	100	0	0	0	100	0	0	4.55	95.45	0	0	3.33	96.67	0	0	3.26	96.74	0	0	3.85	96.15	0
NW_020868439.1-409968-26	0	0	0	100	0	0	0	100	0	0	0	100	0	0	0	100	4.55	0	0	95.45	1.79	0	0	98.21	2.75	0	0	97.25	1.06	0	0	98.94
NW_020868439.1-505400-5	25	0	75	0	16.67	0	83.33	0	25	0	75	0	18.33	0	81.67	0	25	0	75	0	25	0	75	0	28.66	0	71.34	0	26.92	0	73.08	0
NW_020868439.1-555832-13	0	100	0	0	14.29	85.71	0	0	0	100	0	0	10.34	89.66	0	0	12.5	87.5	0	0	15.52	84.48	0	0	7.94	92.06	0	0	10.78	89.22	0	0
NW_020868440.1-185607-9	20	0	80	0	15.38	0	84.62	0	20	0	80	0	15.38	0	84.62	0	9.09	0	90.91	0	6	0	94	0	10.64	0	89.36	0	8.51	0	91.49	0
NW_020868440.1-252890-6	0	0	100	0	0	0	100	0	0	0	100	0	0	0	100	0	13.64	0	86.36	0	13.33	0	86.67	0	9	0	91	0	8.82	0	91.18	0
NW_020868440.1-255251-25	25	75	0	0	13.33	86.67	0	0	25	75	0	0	11.67	88.33	0	0	18.75	81.25	0	0	11.67	88.33	0	0	18	82	0	0	11.32	88.68	0	0
NW_020868440.1-291188-23	0	0	8.33	91.67	0	0	13.33	86.67	0	0	8.33	91.67	0	0	10.34	89.66	0	0	4.55	95.45	0	0	7.14	92.86	0	0	5.67	94.33	0	0	9	91
NW_020868440.1-291759-3	20	0	0	80	0	0	0	100	20	0	0	80	0	0	0	100	16.67	0	0	83.33	0	0	0	100	16.88	0	0	83.12	0	0	0	100
NW_020868441.1-6139-13	0	100	0	0	0	92.86	7.14	0	0	100	0	0	0	94.44	5.56	0	0	85	15	0	0	86	14	0	0	90.74	9.26	0	0	89.36	10.64	0
NW_020868441.1-110374-4	0	0	100	0	6.67	0	93.33	0	0	0	100	0	6.67	0	93.33	0	14.29	0	85.71	0	18.52	0	81.48	0	9.7	0	90.3	0	12.24	0	87.76	0
NW_020868441.1-268201-9	0	100	0	0	0	95.45	0	4.55	0	100	0	0	0	97.92	0	2.08	0	94.44	0	5.56	0	96	0	4	0	96.71	0	3.29	0	96.59	0	3.41
NW_020868441.1-561753-8	0	100	0	0	0	100	0	0	0	100	0	0	0	100	0	0	0	90.91	0	9.09	0	96.15	0	3.85	0	94.15	0	5.85	0	97.87	0	2.13
NW_020868441.1-628585-15	0	0	25	75	0	0	46.15	53.85	0	0	25	75	0	0	40.38	59.62	0	0	33.33	66.67	0	0	37.5	62.5	0	0	30	70	0	0	36.46	63.54
NW_020868441.1-641227-15	8.33	0	91.67	0	6.67	0	93.33	0	8.33	0	91.67	0	6.67	0	93.33	0	13.64	0	86.36	0	13.33	0	86.67	0	12.89	0	87.11	0	10.58	0	89.42	0
NW_020868442.1-182101-21	0	100	0	0	0	95	5	0	0	100	0	0	0	95.65	4.35	0	0	88.89	11.11	0	0	97.62	2.38	0	0	91.89	8.11	0	0	95.12	4.88	0
NW_020868442.1-237428-26	75	0	25	0	75	0	25	0	75	0	25	0	64.29	0	35.71	0	85.71	0	14.29	0	81.03	0	18.97	0	85.96	0	14.04	0	76.53	0	23.47	0
NW_020868442.1-243368-13	0	10	90	0	0	13.33	86.67	0	0	10	90	0	0	10	90	0	0	11.11	88.89	0	0	18.33	81.67	0	0	9.76	90.24	0	0	13.21	86.79	0
NW_020868442.1-412789-26	0	0	0	100	0	0	0	100	0	0	0	100	0	0	0	100	0	0	0	100	0	0	0	100	0	3.57	0	96.43	0	0	0	100
NW_020868444.1-187573-14	0	0	0	100	3.57	0	0	96.43	0	0	0	100	5.56	0	0	94.44	0	0	0	100	1.72	0	0	98.28	0.67	0	0	99.33	5.21	0	0	94.79
NW_020868444.1-256648-7	0	70	0	30	0	70	0	30	0	70	0	30	0	62.07	0	37.93	0	86.36	0	13.64	0	83.33	0	16.67	0	83.52	0	16.48	0	77.88	0	22.12
NW_020868444.1-477673-25	100	0	0	0	90	0	10	0	100	0	0	0	91.67	0	8.33	0	100	0	0	0	85	0	15	0	97.97	0	2.03	0	85.58	0	14.42	0
NW_020868444.1-550904-2	100	0	0	0	100	0	0	0	100	0	0	0	100	0	0	0	95.83	0	0	4.17	98.33	0	0	1.67	97.62	0	0	2.38	99.06	0	0	0.94
NW_020868444.1-552308-15	0	16.67	83.33	0	0	8.33	91.67	0	0	16.67	83.33	0	0	4	96	0	0	16.67	83.33	0	0	8.7	91.3	0	0	14.08	85.92	0	0	7.95	92.05	0
NW_020868444.1-613989-2	83.33	0	16.67	0	100	0	0	0	83.33	0	16.67	0	100	0	0	0	83.33	0	16.67	0	100	0	0	0	83.91	0	16.09	0	100	0	0	0
NW_020868444.1-643535-23	0	0	0	100	0	0	0	100	0	0	0	100	0	0	0	100	0	0	0	100	0	0	6.67	93.33	0	0	0	100	0	0	3.77	96.23
NW_020868444.1-692253-7	12.5	87.5	0	0	15.38	84.62	0	0	12.5	87.5	0	0	13.46	86.54	0	0	7.14	92.86	0	0	10.71	89.29	0	0	10.32	89.68	0	0	12.24	87.76	0	0
NW_020868444.1-725690-16	0	83.33	0	16.67	0	100	0	0	0	83.33	0	16.67	0	100	0	0	0	93.75	0	6.25	0	100	0	0	0	90	0	10	0	100	0	0
NW_020868444.1-808892-16	100	0	0	0	100	0	0	0	100	0	0	0	100	0	0	0	100	0	0	0	96.43	0	0	3.57	100	0	0	0	97.92	0	0	2.08
NW_020868444.1-842779-13	0	0	100	0	7.14	0	92.86	0	0	0	100	0	5.36	0	94.64	0	5	0	95	0	11.54	0	88.46	0	2.87	0	97.13	0	8.7	0	91.3	0
NW_020868445.1-87335-25	100	0	0	0	100	0	0	0	100	0	0	0	94	6	0	0	100	0	0	0	92.31	7.69	0	0	100	0	0	0	94.68	5.32	0	0
NW_020868446.1-172412-27	0	25	75	0	0	40	60	0	0	25	75	0	0	38.33	61.67	0	0	11.11	88.89	0	0	18.33	81.67	0	0	16.44	83.56	0	0	27.36	72.64	0
NW_020868447.1-46583-16	20	0	80	0	20	0	80	0	20	0	80	0	18.33	0	81.67	0	10	0	90	0	10.34	0	89.66	0	15.06	0	84.94	0	14.42	0	85.58	0
NW_020868447.1-131186-23	0	0	0	100	0	10	0	90	0	0	0	100	0	10.34	0	89.66	0	0	0	100	0	7.14	0	92.86	0	0	0	100	0	8.33	0	91.67
NW_020868447.1-262552-7	10	0	0	90	0	0	0	100	10	0	0	90	0	0	0	100	14.29	0	0	85.71	0	0	0	100	11.11	0	0	88.89	0	0	0	100
NW_020868447.1-323847-23	0	0	0	100	0	0	0	100	0	0	0	100	0	0	0	100	0	0	0	100	0	0	0	100	0	1.92	0	98.08	0	0.96	0	99.04
NW_020868447.1-323877-2	0	87.5	12.5	0	0	100	0	0	0	87.5	12.5	0	0	100	0	0	0	94.44	5.56	0	0	100	0	0	0	92.57	7.43	0	0	100	0	0
NW_020868447.1-527045-6	0	100	0	0	0	100	0	0	0	100	0	0	0	100	0	0	0	100	0	0	0	96.67	0	3.33	0	100	0	0	0	98.08	0	1.92
NW_020868447.1-626072-27	8.33	0	91.67	0	3.57	0	96.43	0	8.33	0	91.67	0	5.17	0	94.83	0	4.17	0	95.83	0	0	0	100	0	4.9	0	95.1	0	2.88	0	97.12	0
NW_020868447.1-729303-14	100	0	0	0	96.67	0	3.33	0	100	0	0	0	94.83	0	5.17	0	100	0	0	0	98.33	0	1.67	0	97.17	0	2.83	0	96.08	0	3.92	0
NW_020868447.1-807265-6	100	0	0	0	96.43	0	0	3.57	100	0	0	0	93.1	0	0	6.9	100	0	0	0	98.28	0	0	1.72	99.32	0	0	0.68	95.19	0	0	4.81
NW_020868447.1-809795-16	100	0	0	0	100	0	0	0	100	0	0	0	100	0	0	0	100	0	0	0	100	0	0	0	97.14	0	0	2.86	98.94	0	0	1.06
NW_020868447.1-887175-22	100	0	0	0	100	0	0	0	100	0	0	0	100	0	0	0	85.71	0	14.29	0	98.08	0	1.92	0	91.8	0	8.2	0	98.86	0	1.14	0
NW_020868447.1-930479-22	0	0	100	0	19.23	0	80.77	0	0	0	100	0	27.78	0	72.22	0	12.5	0	87.5	0	23.21	0	76.79	0	9.38	0	90.62	0	21.74	0	78.26	0
NW_020868447.1-1026820-12	100	0	0	0	100	0	0	0	100	0	0	0	98.33	0	0	1.67	100	0	0	0	93.1	0	0	6.9	100	0	0	0	94.23	0	0	5.77
NW_020868447.1-1183379-8	0	100	0	0	0	92.31	0	7.69	0	100	0	0	0	92.86	0	7.14	0	100	0	0	0	98.21	0	1.79	0	99.32	0	0.68	0	95.1	0	4.9
NW_020868447.1-1313346-14	0	0	25	75	0	0	36.67	63.33	0	0	25	75	0	0	31.03	68.97	0	0	10	90	0	0	12.07	87.93	0	0	12.94	87.06	0	0	18.63	81.37
NW_020868447.1-1314136-12	0	0	0	100	14.29	0	0	85.71	0	0	0	100	8	0	0	92	0	0	0	100	7.69	0	0	92.31	0	0	0	100	6.67	0	0	93.33
NW_020868447.1-1322558-4	0	20	0	80	0	23.33	0	76.67	0	20	0	80	0	25	0	75	0	31.82	0	68.18	0	41.67	0	58.33	0	26.63	0	73.37	0	31.73	0	68.27
NW_020868447.1-1393723-4	80	0	20	0	88.46	0	11.54	0	80	0	20	0	85.71	0	14.29	0	70	0	30	0	60.71	0	39.29	0	76.4	0	23.6	0	75.49	0	24.51	0
NW_020868447.1-1422470-27	100	0	0	0	73.33	0	26.67	0	100	0	0	0	82.76	0	17.24	0	87.5	0	12.5	0	84.48	0	15.52	0	91.79	0	8.21	0	83.65	0	16.35	0
NW_020868447.1-1429143-13	0	100	0	0	0	100	0	0	0	100	0	0	0	100	0	0	0	95.45	4.55	0	0	98.33	1.67	0	0	97.19	2.81	0	0	97.17	2.83	0
NW_020868447.1-1432293-22	80	0	20	0	100	0	0	0	80	0	20	0	100	0	0	0	83.33	0	16.67	0	100	0	0	0	83.33	0	16.67	0	100	0	0	0
NW_020868447.1-1480939-22	0	33.33	66.67	0	0	41.67	58.33	0	0	33.33	66.67	0	0	38.89	61.11	0	0	28.57	71.43	0	0	30.36	69.64	0	0	26.72	73.28	0	0	31	69	0
NW_020868448.1-117647-25	0	0	100	0	0	0	100	0	0	0	100	0	0	5.77	94.23	0	0	0	100	0	0	3.7	96.3	0	0	0.61	99.39	0	0	3.19	96.81	0
NW_020868448.1-248726-6	87.5	0	12.5	0	100	0	0	0	87.5	0	12.5	0	100	0	0	0	85	0	15	0	100	0	0	0	85.71	0	14.29	0	100	0	0	0
NW_020868448.1-285124-24	0	100	0	0	0	89.29	10.71	0	0	100	0	0	0	91.38	8.62	0	0	100	0	0	0	89.66	10.34	0	0	98.03	1.97	0	0	89.8	10.2	0
NW_020868449.1-44750-24	0	12.5	0	87.5	0	0	0	100	0	12.5	0	87.5	0	0	0	100	0	7.14	0	92.86	0	0	0	100	0	7.69	0	92.31	0	0	0	100
NW_020868450.1-100062-16	0	0	100	0	0	0	100	0	0	0	100	0	3.45	0	96.55	0	10	0	90	0	0	0	100	0	7.47	0	92.53	0	2.88	0	97.12	0
NW_020868450.1-102569-22	0	16.67	0	83.33	0	28.57	0	71.43	0	16.67	0	83.33	0	28.85	0	71.15	0	20	0	80	0	41.07	0	58.93	0	27.36	0	72.64	0	39.58	0	60.42
NW_020868451.1-75194-4	100	0	0	0	83.33	0	16.67	0	100	0	0	0	87.93	0	12.07	0	100	0	0	0	82.76	0	17.24	0	100	0	0	0	87.25	0	12.75	0
NW_020868451.1-155109-3	0	100	0	0	0	100	0	0	0	100	0	0	0	100	0	0	0	100	0	0	0	96.43	0	3.57	0	100	0	0	0	98	0	2
NW_020868451.1-196611-4	0	91.67	0	8.33	0	83.33	0	16.67	0	91.67	0	8.33	0	88.33	0	11.67	0	95.45	0	4.55	0	85	0	15	0	94.33	0	5.67	0	88.24	0	11.76
NW_020868451.1-261055-5	90	0	0	10	100	0	0	0	90	0	0	10	100	0	0	0	94.44	0	0	5.56	100	0	0	0	93.75	0	0	6.25	100	0	0	0
NW_020868451.1-288220-22	0	0	0	100	0	0	0	100	0	0	0	100	0	0	0	100	0	0	0	100	0	0	0	100	1.81	0	0	98.19	0	0	0	100
NW_020868452.1-52730-4	0	33.33	0	66.67	0	28.57	0	71.43	0	33.33	0	66.67	0	30.77	0	69.23	0	12.5	0	87.5	0	12.96	0	87.04	0	14.71	0	85.29	0	16.33	0	83.67
NW_020868452.1-159561-4	0	75	0	25	0	53.57	0	46.43	0	75	0	25	0	58.93	0	41.07	0	64.29	0	35.71	0	42.59	0	57.41	0	61.54	0	38.46	0	47.96	0	52.04
NW_020868453.1-592835-3	0	0	100	0	7.69	0	92.31	0	0	0	100	0	8.7	0	91.3	0	0	0	100	0	0	0	100	0	0	0	100	0	4.76	0	95.24	0
NW_020868453.1-670249-14	83.33	16.67	0	0	100	0	0	0	83.33	16.67	0	0	100	0	0	0	87.5	12.5	0	0	100	0	0	0	87.9	12.1	0	0	100	0	0	0
NW_020868453.1-688978-25	75	0	0	25	76.92	0	0	23.08	75	0	0	25	80	0	0	20	77.27	0	0	22.73	88.46	0	0	11.54	74.23	0	0	25.77	83.72	0	0	16.28
NW_020868453.1-737020-24	0	91.67	0	8.33	0	96.43	0	3.57	0	91.67	0	8.33	0	94.83	0	5.17	0	95.83	0	4.17	0	100	0	0	0	94.12	0	5.88	0	96.15	0	3.85
NW_020868453.1-768246-16	0	100	0	0	0	100	0	0	0	100	0	0	0	100	0	0	0	91.67	0	8.33	0	83.93	0	16.07	0	95.37	0	4.63	0	90.62	0	9.38
NW_020868453.1-859193-13	0	100	0	0	0	100	0	0	0	100	0	0	3.45	96.55	0	0	0	100	0	0	5.17	94.83	0	0	0	100	0	0	4.81	95.19	0	0
NW_020868455.1-9910-15	0	87.5	0	12.5	0	96.43	0	3.57	0	87.5	0	12.5	0	94	0	6	0	90	0	10	0	96.15	0	3.85	0	89.86	0	10.14	0	94.32	0	5.68
NW_020868455.1-98374-3	100	0	0	0	100	0	0	0	100	0	0	0	100	0	0	0	87.5	0	12.5	0	94.64	0	5.36	0	91.67	0	8.33	0	97.06	0	2.94	0
NW_020868455.1-103332-16	0	100	0	0	0	80	0	20	0	100	0	0	0	82.69	0	17.31	0	100	0	0	0	85.71	0	14.29	0	97.06	0	2.94	0	85.87	0	14.13
NW_020868455.1-443970-22	0	12.5	0	87.5	0	3.85	0	96.15	0	12.5	0	87.5	0	5.77	0	94.23	0	6.25	0	93.75	0	3.85	0	96.15	0	7.04	0	92.96	0	4.35	0	95.65
NW_020868455.1-833894-25	0	0	100	0	10	0	90	0	0	0	100	0	10	0	90	0	0	0	100	0	5	0	95	0	1.58	0	98.42	0	5.77	0	94.23	0
NW_020868456.1-102150-8	0	75	0	25	0	66.67	0	33.33	0	75	0	25	0	66.67	0	33.33	0	83.33	0	16.67	0	74.14	0	25.86	0	81.03	0	18.97	0	73.53	0	26.47
NW_020868457.1-53211-23	100	0	0	0	85.71	0	0	14.29	100	0	0	0	83.93	0	0	16.07	87.5	0	0	12.5	71.43	0	0	28.57	91.8	0	0	8.2	78.57	0	0	21.43
NW_020868457.1-55891-9	0	100	0	0	0	100	0	0	0	100	0	0	0	100	0	0	0	100	0	0	3.57	96.43	0	0	0	100	0	0	2.17	97.83	0	0
NW_020868457.1-60470-16	66.67	0	0	33.33	66.67	0	0	33.33	66.67	0	0	33.33	70	0	0	30	87.5	0	0	12.5	80	0	0	20	82.54	0	0	17.46	79.25	0	0	20.75
NW_020868457.1-186121-4	83.33	0	16.67	0	90	0	10	0	83.33	0	16.67	0	90	0	10	0	92.86	0	7.14	0	96.43	0	3.57	0	88.6	0	11.4	0	90.2	0	9.8	0
NW_020868457.1-193026-6	100	0	0	0	100	0	0	0	100	0	0	0	100	0	0	0	93.75	0	6.25	0	89.66	0	10.34	0	96.48	0	3.52	0	94.23	0	5.77	0
NW_020868457.1-374328-26	100	0	0	0	100	0	0	0	100	0	0	0	100	0	0	0	94.44	0	0	5.56	96.15	0	0	3.85	96.58	0	0	3.42	97.87	0	0	2.13
NW_020868458.1-219057-8	0	0	0	100	0	7.14	0	92.86	0	0	0	100	0	6.9	0	93.1	0	0	0	100	0	3.33	0	96.67	0	0	0	100	0	3.92	0	96.08
NW_020868458.1-363363-6	0	100	0	0	0	100	0	0	0	100	0	0	0	100	0	0	0	100	0	0	0	88.89	0	11.11	0	100	0	0	0	92.05	0	7.95
NW_020868458.1-365324-26	0	100	0	0	0	100	0	0	0	100	0	0	0	100	0	0	0	100	0	0	0	95.65	0	4.35	0	100	0	0	0	97.62	0	2.38
NW_020868458.1-417403-16	0	0	0	100	0	0	0	100	0	0	0	100	0	0	0	100	5.56	0	0	94.44	5	0	0	95	3.52	0	0	96.48	2.83	0	0	97.17
NW_020868458.1-510289-21	0	0	100	0	0	0	100	0	0	0	100	0	0	0	100	0	0	0	100	0	0	0	100	0	2	0	98	0	1.06	0	98.94	0
NW_020868458.1-535367-27	100	0	0	0	86.67	0	0	13.33	100	0	0	0	81.67	0	0	18.33	100	0	0	0	80	0	0	20	92.31	0	0	7.69	80.77	0	0	19.23
NW_020868458.1-826344-16	0	87.5	0	12.5	0	96.67	0	3.33	0	87.5	0	12.5	0	95	0	5	0	93.75	0	6.25	0	98.28	0	1.72	0	93.06	0	6.94	0	97.12	0	2.88
NW_020868458.1-833329-26	0	100	0	0	0	81.82	0	18.18	0	100	0	0	0	78.26	0	21.74	0	95	0	5	0	87.04	0	12.96	0	96.91	0	3.09	0	81.82	0	18.18
NW_020868458.1-949885-6	0	37.5	0	62.5	0	0	0	100	0	37.5	0	62.5	0	0	0	100	0	72.22	0	27.78	0	51.72	0	48.28	0	66.03	0	33.97	0	43.33	0	56.67
NW_020868458.1-1265166-24	0	100	0	0	0	92.86	0	7.14	0	100	0	0	0	96.55	0	3.45	0	100	0	0	0	96.3	0	3.7	0	100	0	0	0	96.81	0	3.19
NW_020868459.1-56561-7	0	0	0	100	0	0	10	90	0	0	0	100	0	0	12.5	87.5	0	0	0	100	0	0	6.9	93.1	0	0	2.11	97.89	0	0	11	89
NW_020868459.1-68233-3	100	0	0	0	100	0	0	0	100	0	0	0	100	0	0	0	95.45	0	4.55	0	96.55	0	3.45	0	97.22	0	2.78	0	98.08	0	1.92	0
NW_020868459.1-346170-21	70	0	30	0	76.92	0	23.08	0	70	0	30	0	77.78	0	22.22	0	80	0	20	0	92.59	0	7.41	0	76.51	0	23.49	0	85.71	0	14.29	0
NW_020868459.1-437478-23	100	0	0	0	100	0	0	0	100	0	0	0	100	0	0	0	88.89	0	0	11.11	100	0	0	0	93.42	0	0	6.58	100	0	0	0
NW_020868459.1-461893-26	0	75	0	25	0	100	0	0	0	75	0	25	0	100	0	0	0	83.33	0	16.67	0	100	0	0	0	80.85	0	19.15	0	100	0	0
NW_020868459.1-490938-6	0	0	16.67	83.33	0	0	0	100	0	0	16.67	83.33	0	0	0	100	0	0	10	90	0	0	0	100	0	0	13.04	86.96	0	0	0	100
NW_020868459.1-506648-4	0	12.5	0	87.5	0	0	0	100	0	12.5	0	87.5	0	0	0	100	0	6.25	0	93.75	0	0	0	100	0	7.35	0	92.65	0	0	0	100
NW_020868459.1-600528-6	0	0	0	100	0	0	0	100	0	0	0	100	0	0	0	100	0	0	0	100	0	0	0	100	0	0	0	100	0	0	0	100
NW_020868459.1-657334-8	100	0	0	0	86.67	0	13.33	0	100	0	0	0	88.33	0	11.67	0	100	0	0	0	85	0	15	0	97.92	0	2.08	0	85.85	0	14.15	0
NW_020868460.1-163004-15	10	0	0	90	0	0	0	100	10	0	0	90	0	0	0	100	5.56	0	0	94.44	0	0	0	100	6.1	0	0	93.9	0	0	0	100
NW_020868460.1-177534-9	0	100	0	0	0	100	0	0	0	100	0	0	0	100	0	0	0	95.83	0	4.17	0	98.28	0	1.72	0	97.55	0	2.45	0	99.02	0	0.98
NW_020868460.1-215496-23	0	0	100	0	6.67	0	93.33	0	0	0	100	0	3.33	0	96.67	0	0	0	100	0	0	0	100	0	0	0	100	0	2	0	98	0
NW_020868461.1-239013-23	16.67	0	83.33	0	17.86	0	82.14	0	16.67	0	83.33	0	17.24	0	82.76	0	20	0	80	0	19.64	0	80.36	0	18.6	0	81.4	0	18	0	82	0
NW_020868461.1-340425-9	0	0	0	0	14.29	0	0	85.71	0	0	0	0	8.62	0	0	91.38	0	0	0	100	5.17	0	0	94.83	0	0	0	100	4.9	0	0	95.1
NW_020868462.1-16131-7	0	0	0	100	3.85	0	0	96.15	0	0	0	100	5.36	0	0	94.64	0	0	0	100	3.45	0	0	96.55	0	0	0	100	3	0	0	97
NW_020868463.1-71957-15	8.33	0	91.67	0	3.85	0	96.15	0	8.33	0	91.67	0	3.85	0	96.15	0	4.55	0	95.45	0	2	0	98	0	5.21	0	94.79	0	3.19	0	96.81	0
NW_020868463.1-100292-2	8.33	0	0	91.67	11.54	0	0	88.46	8.33	0	0	91.67	12.5	0	0	87.5	22.73	0	0	77.27	30.77	0	0	69.23	16.48	0	0	83.52	24.49	0	0	75.51
NW_020868463.1-115943-2	90	0	10	0	78.57	0	21.43	0	90	0	10	0	88	0	12	0	95	0	5	0	86	0	14	0	94.44	0	5.56	0	90.91	0	9.09	0
NW_020868463.1-117827-26	0	100	0	0	0	96.43	0	3.57	0	100	0	0	0	91.07	0	8.93	0	100	0	0	0	94.83	0	5.17	0	97.54	0	2.46	0	94.9	0	5.1
NW_020868463.1-152222-14	0	83.33	0	16.67	0	82.14	0	17.86	0	83.33	0	16.67	0	75.86	0	24.14	0	85.71	0	14.29	0	80	0	20	0	86.21	0	13.79	0	75.96	0	24.04
NW_020868463.1-172627-14	100	0	0	0	100	0	0	0	100	0	0	0	100	0	0	0	90	10	0	0	96.15	3.85	0	0	94.05	5.95	0	0	97.96	2.04	0	0
NW_020868463.1-235732-16	0	0	0	100	0	0	0	100	0	0	0	100	0	0	0	100	0	0	0	100	0	0	3.85	96.15	0	0	0	100	0	0	2.08	97.92
NW_020868467.1-19206-13	0	100	0	0	0	100	0	0	0	100	0	0	0	100	0	0	0	100	0	0	0	98.21	0	1.79	0	97.87	0	2.13	0	97.06	0	2.94
NW_020868467.1-127248-2	0	0	100	0	21.43	0	78.57	0	0	0	100	0	22.41	0	77.59	0	0	0	100	0	13.79	0	86.21	0	0	0	100	0	16.67	0	83.33	0
NW_020868468.1-272930-9	83.33	0	16.67	0	96.15	0	3.85	0	83.33	0	16.67	0	96.15	0	3.85	0	92.86	0	7.14	0	100	0	0	0	91.8	0	8.2	0	96.81	0	3.19	0
NW_020868468.1-302995-26	100	0	0	0	96.43	0	0	3.57	100	0	0	0	94.64	0	0	5.36	100	0	0	0	95	0	0	5	97.5	0	0	2.5	93	0	0	7
NW_020868468.1-606484-23	0	100	0	0	0	100	0	0	0	100	0	0	0	100	0	0	7.14	92.86	0	0	3.57	96.43	0	0	6.56	93.44	0	0	4.08	95.92	0	0
NW_020868468.1-897348-14	0	0	0	100	0	0	0	100	0	0	0	100	0	0	0	100	0	0	0	100	0	0	0	100	0	0	0	100	0	0	0	100
NW_020868468.1-927374-6	0	0	100	0	0	0	100	0	0	0	100	0	0	0	100	0	0	0	100	0	0	1.79	98.21	0	0	0	100	0	0	0.98	99.02	0
NW_020868468.1-960101-23	12.5	87.5	0	0	3.57	96.43	0	0	12.5	87.5	0	0	1.72	98.28	0	0	5.56	94.44	0	0	1.79	98.21	0	0	6.41	93.59	0	0	1.02	98.98	0	0
NW_020868468.1-1177452-21	20	0	0	80	0	0	0	100	20	0	0	80	0	0	0	100	11.11	0	0	88.89	0	0	0	100	15.24	0	0	84.76	0	0	0	100
NW_020868468.1-1310309-3	0	0	0	100	0	6.67	0	93.33	0	0	0	100	0	3.45	0	96.55	0	10	0	90	0	8.93	0	91.07	0	6.41	0	93.59	0	5.1	0	94.9
NW_020868468.1-1380543-27	0	100	0	0	0	100	0	0	0	100	0	0	0	100	0	0	0	100	0	0	0	100	0	0	0	100	0	0	0	98.08	0	1.92
NW_020868468.1-1384781-3	12.5	0	0	87.5	16.67	0	0	83.33	12.5	0	0	87.5	20	0	0	80	5.56	0	0	94.44	12	0	0	88	6.88	0	0	93.12	10.87	0	0	89.13
NW_020868469.1-622081-4	0	100	0	0	0	100	0	0	0	100	0	0	0	100	0	0	0	87.5	12.5	0	0	100	0	0	0	91.67	8.33	0	0	100	0	0
NW_020868469.1-720122-16	25	0	0	75	14.29	0	0	85.71	25	0	0	75	12.96	0	0	87.04	18.75	0	0	81.25	5.56	0	0	94.44	19.12	0	0	80.88	9.18	0	0	90.82
NW_020868470.1-145095-23	0	100	0	0	0	95.83	0	4.17	0	100	0	0	0	97.73	0	2.27	0	100	0	0	0	97.92	0	2.08	0	97.53	0	2.47	0	98.78	0	1.22
NW_020868472.1-94448-14	100	0	0	0	100	0	0	0	100	0	0	0	100	0	0	0	100	0	0	0	96.67	0	3.33	0	100	0	0	0	98.11	0	1.89	0
NW_020868472.1-303890-27	0	0	0	100	0	0	0	100	0	0	0	100	0	0	0	100	0	0	0	100	0	0	0	100	0	0	0	100	0	0	2.22	97.78
NW_020868472.1-397833-15	0	0	0	100	0	0	0	100	0	0	0	100	0	5.56	0	94.44	0	0	0	100	0	1.72	0	98.28	0	0	0	100	0	3.06	0	96.94
NW_020868473.1-56414-16	0	0	100	0	0	0	100	0	0	0	100	0	0	0	100	0	0	0	100	0	0	0	100	0	0	2.59	97.41	0	0	2.04	97.96	0
NW_020868473.1-153781-3	0	0	0	100	0	7.14	0	92.86	0	0	0	100	0	10.71	0	89.29	0	20	0	80	0	15.38	0	84.62	0	11.11	0	88.89	0	11.46	0	88.54
NW_020868473.1-177892-5	0	10	0	90	0	7.69	0	92.31	0	10	0	90	0	8.33	0	91.67	0	5	0	95	0	6	0	94	0	6.02	0	93.98	0	5.56	0	94.44
NW_020868473.1-179692-26	0	0	100	0	3.85	0	96.15	0	0	0	100	0	1.85	0	98.15	0	0	0	100	0	1.72	0	98.28	0	2.47	0	97.53	0	3	0	97	0
NW_020868474.1-3613-22	100	0	0	0	100	0	0	0	100	0	0	0	100	0	0	0	94.44	0	5.56	0	100	0	0	0	94.52	0	5.48	0	100	0	0	0
NW_020868474.1-229031-25	0	33.33	0	66.67	0	41.67	0	58.33	0	33.33	0	66.67	0	40	0	60	0	16.67	0	83.33	0	20.45	0	79.55	0	19.01	0	80.99	0	23.86	0	76.14
NW_020868474.1-286129-16	0	0	100	0	3.57	0	96.43	0	0	0	100	0	7.41	0	92.59	0	5.56	0	94.44	0	14.29	0	85.71	0	3.42	0	96.58	0	10.87	0	89.13	0
NW_020868474.1-425441-15	0	100	0	0	0	100	0	0	0	100	0	0	0	100	0	0	0	100	0	0	5.36	94.64	0	0	0	100	0	0	4.17	95.83	0	0
NW_020868474.1-500906-12	0	0	33.33	66.67	0	0	15.38	84.62	0	0	33.33	66.67	0	0	13.46	86.54	0	0	16.67	83.33	0	0	7.14	92.86	0	0	20	80	0	0	8.16	91.84
NW_020868474.1-605436-5	0	0	100	0	4.55	0	95.45	0	0	0	100	0	10.87	0	89.13	0	0	0	100	0	4	0	96	0	0	0	100	0	5.95	0	94.05	0
NW_020868474.1-674460-5	100	0	0	0	92.86	0	7.14	0	100	0	0	0	91.67	0	8.33	0	100	0	0	0	96	0	4	0	94.58	0	5.42	0	92.86	0	7.14	0
NW_020868474.1-773888-27	80	0	0	20	100	0	0	0	80	0	0	20	100	0	0	0	77.78	0	0	22.22	94.83	0	0	5.17	78.21	0	0	21.79	95	0	0	5
NW_020868474.1-833994-5	0	33.33	0	66.67	0	39.29	0	60.71	0	33.33	0	66.67	0	35.71	0	64.29	0	33.33	0	66.67	0	23.21	0	76.79	0	29.25	0	70.75	0	26	0	74
NW_020868474.1-1014172-27	100	0	0	0	92.86	7.14	0	0	100	0	0	0	94.83	5.17	0	0	85	15	0	0	96.67	3.33	0	0	90.7	9.3	0	0	95	5	0	0
NW_020868474.1-1093693-27	10	0	90	0	3.33	0	96.67	0	10	0	90	0	6.67	0	93.33	0	4.55	0	95.45	0	1.67	0	98.33	0	5.98	0	94.02	0	4.72	0	95.28	0
NW_020868474.1-1141768-27	0	100	0	0	0	100	0	0	0	100	0	0	0	100	0	0	0	100	0	0	0	100	0	0	0	100	0	0	0	100	0	0
NW_020868474.1-1214808-25	0	0	100	0	0	0	100	0	0	0	100	0	0	0	100	0	0	5	95	0	0	1.67	98.33	0	0	4.76	95.24	0	0	1.89	98.11	0
NW_020868474.1-1216482-6	0	100	0	0	0	100	0	0	0	100	0	0	0	100	0	0	0	95.83	4.17	0	0	94.83	5.17	0	0	97.06	2.94	0	0	96.94	3.06	0
NW_020868474.1-1246603-23	0	100	0	0	0	100	0	0	0	100	0	0	0	100	0	0	0	90.91	0	9.09	0	93.33	0	6.67	0	94.74	0	5.26	0	96.23	0	3.77
NW_020868474.1-1253329-1	83.33	0	16.67	0	100	0	0	0	83.33	0	16.67	0	96.3	0	3.7	0	93.75	0	6.25	0	100	0	0	0	92.06	0	7.94	0	96.94	0	3.06	0
NW_020868477.1-142418-26	0	75	25	0	0	83.33	16.67	0	0	75	25	0	0	79.17	20.83	0	0	79.17	20.83	0	0	78.85	21.15	0	0	78.43	21.57	0	0	81.11	18.89	0
NW_020868477.1-326713-6	0	8.33	0	91.67	0	0	0	100	0	8.33	0	91.67	0	4.17	0	95.83	0	8.33	0	91.67	0	4.17	0	95.83	0	7.84	0	92.16	0	3.57	0	96.43
NW_020868477.1-655433-16	0	75	0	25	0	96.15	0	3.85	0	75	0	25	0	96.15	0	3.85	0	93.75	0	6.25	0	98.15	0	1.85	0	91.38	0	8.62	0	97.96	0	2.04
NW_020868477.1-666718-21	0	100	0	0	0	93.33	0	6.67	0	100	0	0	0	92.86	0	7.14	0	100	0	0	0	98.15	0	1.85	0	100	0	0	0	95.92	0	4.08
NW_020868477.1-774063-2	0	70	0	30	0	80.77	0	19.23	0	70	0	30	0	82.69	0	17.31	0	75	0	25	0	81.82	0	18.18	0	74.44	0	25.56	0	79.76	0	20.24
NW_020868479.1-300643-6	0	0	0	100	13.33	0	0	86.67	0	0	0	100	10.34	0	0	89.66	5	0	0	95	11.67	0	0	88.33	5.56	0	0	94.44	11.76	0	0	88.24
NW_020868479.1-408792-14	0	100	0	0	0	93.33	0	6.67	0	100	0	0	0	91.67	0	8.33	0	100	0	0	0	96.67	0	3.33	0	100	0	0	0	95.28	0	4.72
NW_020868480.1-68637-9	0	100	0	0	0	84.62	15.38	0	0	100	0	0	0	80.36	19.64	0	0	100	0	0	0	90.74	9.26	0	0	96.74	3.26	0	0	85.42	14.58	0
NW_020868480.1-68832-25	0	100	0	0	0	88.89	0	11.11	0	100	0	0	0	95	0	5	0	100	0	0	0	97.92	0	2.08	0	100	0	0	0	97.67	0	2.33
NW_020868481.1-74296-23	0	100	0	0	0	100	0	0	0	100	0	0	0	100	0	0	0	100	0	0	0	100	0	0	0	98.17	0	1.83	0	98	0	2
NW_020868481.1-151757-27	0	0	0	100	0	0	0	100	0	0	0	100	0	0	0	100	0	11.11	0	88.89	0	13.79	0	86.21	0	6.85	0	93.15	0	7.69	0	92.31
NW_020868481.1-514381-27	0	100	0	0	0	100	0	0	0	100	0	0	0	100	0	0	0	94.44	0	5.56	0	93.75	0	6.25	0	96.75	0	3.25	0	96.74	0	3.26
NW_020868481.1-646282-8	0	90	0	10	0	100	0	0	0	90	0	10	0	100	0	0	0	90.91	0	9.09	0	100	0	0	0	91.48	0	8.52	0	100	0	0
NW_020868481.1-701309-12	16.67	83.33	0	0	0	100	0	0	16.67	83.33	0	0	0	100	0	0	12.5	87.5	0	0	0	100	0	0	12.8	87.2	0	0	0	100	0	0
NW_020868481.1-723065-14	0	0	0	100	0	0	0	100	0	0	0	100	0	0	0	100	0	0	0	100	0	0	3.45	96.55	0	0	0	100	0	0	1.96	98.04
NW_020868482.1-46571-15	0	80	0	20	0	83.33	0	16.67	0	80	0	20	0	81.67	0	18.33	0	72.22	0	27.78	0	77.59	0	22.41	0	73.38	0	26.62	0	73.08	0	26.92
NW_020868482.1-263461-6	0	100	0	0	0	95.83	0	4.17	0	100	0	0	0	96.15	0	3.85	0	95.45	0	4.55	0	94.23	0	5.77	0	97.28	0	2.72	0	95.35	0	4.65
NW_020868482.1-267444-4	75	0	25	0	100	0	0	0	75	0	25	0	100	0	0	0	77.78	0	22.22	0	100	0	0	0	77.59	0	22.41	0	100	0	0	0
NW_020868482.1-381994-3	0	0	0	100	0	0	0	100	0	0	0	100	0	0	0	100	0	0	0	100	0	5.17	0	94.83	0	0	0	100	0	2.88	0	97.12
NW_020868482.1-426452-6	0	83.33	0	16.67	0	96.15	0	3.85	0	83.33	0	16.67	0	96.15	0	3.85	0	92.86	0	7.14	0	96.3	0	3.7	0	90.52	0	9.48	0	97.96	0	2.04
NW_020868482.1-430133-15	16.67	83.33	0	0	7.69	92.31	0	0	16.67	83.33	0	0	6	94	0	0	5.56	94.44	0	0	1.79	98.21	0	0	7.75	92.25	0	0	6.67	93.33	0	0
NW_020868483.1-226089-25	0	100	0	0	0	92.86	0	7.14	0	100	0	0	0	92.86	0	7.14	0	93.75	0	6.25	0	89.29	0	10.71	0	96.03	0	3.97	0	90.82	0	9.18
NW_020868483.1-243859-6	100	0	0	0	100	0	0	0	100	0	0	0	100	0	0	0	87.5	0	0	12.5	95.83	0	0	4.17	92.96	0	0	7.04	97.83	0	0	2.17
NW_020868483.1-318941-14	0	100	0	0	0	100	0	0	0	100	0	0	0	100	0	0	0	100	0	0	0	100	0	0	0	100	0	0	0	97.92	0	2.08
NW_020868483.1-406576-14	0	100	0	0	0	96.43	0	3.57	0	100	0	0	0	94.83	0	5.17	0	94.44	0	5.56	0	84.48	0	15.52	0	94.67	0	5.33	0	86.27	0	13.73
NW_020868483.1-407107-14	8.33	0	91.67	0	6.67	0	93.33	0	8.33	0	91.67	0	8.33	0	91.67	0	4.17	0	95.83	0	1.67	0	98.33	0	4.76	0	95.24	0	4.72	0	95.28	0
NW_020868483.1-460049-16	0	100	0	0	0	100	0	0	0	100	0	0	0	100	0	0	0	100	0	0	0	98.33	1.67	0	0	100	0	0	0	98.11	1.89	0
NW_020868483.1-541133-12	0	0	0	100	0	0	0	100	0	0	0	100	0	0	0	100	0	0	0	100	0	0	0	100	1.6	0	0	98.4	2.83	0	0	97.17
NW_020868484.1-330140-26	83.33	0	16.67	0	100	0	0	0	83.33	0	16.67	0	100	0	0	0	85.71	0	14.29	0	100	0	0	0	86.21	0	13.79	0	100	0	0	0
NW_020868485.1-35574-2	0	100	0	0	0	78.57	0	21.43	0	100	0	0	0	82.76	0	17.24	0	100	0	0	0	88.33	0	11.67	0	100	0	0	0	89.58	0	10.42
NW_020868485.1-131862-22	0	100	0	0	0	100	0	0	0	100	0	0	0	100	0	0	0	95	0	5	0	94.83	0	5.17	0	96.95	0	3.05	0	97.12	0	2.88
NW_020868485.1-287712-12	0	100	0	0	0	92.31	0	7.69	0	100	0	0	0	94.23	0	5.77	0	100	0	0	0	96.15	0	3.85	0	100	0	0	0	96.74	0	3.26
NW_020868485.1-688794-22	0	87.5	0	12.5	0	72.22	0	27.78	0	87.5	0	12.5	0	72.92	0	27.08	0	90	0	10	0	79.63	0	20.37	0	90.48	0	9.52	0	81.4	0	18.6
NW_020868485.1-789745-25	0	100	0	0	0	100	0	0	0	100	0	0	0	98.15	0	1.85	0	100	0	0	0	88	0	12	0	100	0	0	0	92.71	0	7.29
NW_020868485.1-791590-8	0	100	0	0	0	96.43	0	3.57	0	100	0	0	0	96.55	0	3.45	0	100	0	0	0	98.15	0	1.85	0	100	0	0	0	97.92	0	2.08
NW_020868486.1-16110-21	0	75	0	25	0	92.31	0	7.69	0	75	0	25	0	85.19	0	14.81	0	75	0	25	0	81.03	0	18.97	0	77.38	0	22.62	0	83.67	0	16.33
NW_020868486.1-271576-26	0	0	0	100	0	0	0	100	0	0	0	100	0	0	0	100	0	5	0	95	0	9.26	0	90.74	0	2.91	0	97.09	0	5.21	0	94.79
NW_020868489.1-186754-2	0	66.67	33.33	0	0	86.67	13.33	0	0	66.67	33.33	0	0	80	20	0	0	68.75	31.25	0	0	71.67	28.33	0	0	65.15	34.85	0	0	73.58	26.42	0
NW_020868489.1-227693-27	20	80	0	0	19.23	80.77	0	0	20	80	0	0	19.23	80.77	0	0	11.11	88.89	0	0	8.62	91.38	0	0	12.66	87.34	0	0	11.22	88.78	0	0
NW_020868489.1-272389-14	100	0	0	0	100	0	0	0	100	0	0	0	100	0	0	0	95.45	0	0	4.55	97.73	0	0	2.27	96.74	0	0	3.26	98.78	0	0	1.22
NW_020868493.1-11242-2	0	100	0	0	0	91.67	0	8.33	0	100	0	0	0	88.46	0	11.54	0	100	0	0	0	87.04	0	12.96	0	100	0	0	0	89.36	0	10.64
NW_020868493.1-13926-23	0	100	0	0	0	76.67	0	23.33	0	100	0	0	0	76.67	0	23.33	0	100	0	0	0	83.33	0	16.67	0	100	0	0	0	82.08	0	17.92
NW_020868493.1-112742-1	0	100	0	0	0	100	0	0	0	100	0	0	0	100	0	0	0	100	0	0	0	100	0	0	0	100	0	0	2.88	97.12	0	0
NW_020868493.1-295931-27	0	100	0	0	0	100	0	0	0	100	0	0	0	100	0	0	0	100	0	0	0	100	0	0	0	98.33	0	1.67	0	98.96	0	1.04
NW_020868493.1-424695-6	16.67	0	83.33	0	40	0	60	0	16.67	0	83.33	0	39.66	0	60.34	0	18.18	0	81.82	0	30.36	0	69.64	0	19.78	0	80.22	0	33.67	0	66.33	0
NW_020868493.1-444054-6	100	0	0	0	88.46	11.54	0	0	100	0	0	0	90.38	9.62	0	0	88.89	11.11	0	0	83.33	16.67	0	0	89.04	10.96	0	0	85.87	14.13	0	0
NW_020868493.1-490774-14	0	100	0	0	0	100	0	0	0	100	0	0	0	100	0	0	0	95.45	0	4.55	0	98.08	0	1.92	0	93.96	0	6.04	0	96.74	0	3.26
NW_020868493.1-499817-6	0	0	100	0	0	0	100	0	0	0	100	0	0	0	100	0	0	0	100	0	0	0	100	0	0	0	100	0	2.04	0	97.96	0
NW_020868493.1-628558-12	0	0	0	100	3.57	0	0	96.43	0	0	0	100	5.17	0	0	94.83	12.5	0	0	87.5	5.36	0	0	94.64	8.33	0	0	91.67	6.12	0	0	93.88
NW_020868493.1-666046-22	0	87.5	0	12.5	0	86.67	0	13.33	0	87.5	0	12.5	0	85	0	15	0	85	0	15	0	78.33	0	21.67	0	86.47	0	13.53	0	81.13	0	18.87
NW_020868493.1-835372-24	0	0	0	100	0	0	15.38	84.62	0	0	0	100	0	0	18.52	81.48	0	0	12.5	87.5	0	0	24.07	75.93	0	0	8.06	91.94	0	0	20.83	79.17
NW_020868494.1-162141-16	100	0	0	0	88.46	11.54	0	0	100	0	0	0	90	10	0	0	100	0	0	0	94.64	5.36	0	0	94.93	5.07	0	0	93.33	6.67	0	0
NW_020868494.1-309794-9	0	100	0	0	0	100	0	0	0	100	0	0	0	100	0	0	4.55	95.45	0	0	2.38	97.62	0	0	2.72	97.28	0	0	1.22	98.78	0	0
NW_020868494.1-473968-2	0	0	100	0	0	0	100	0	0	0	100	0	0	0	100	0	0	0	95	5	0	0	100	0	0	0	95.51	4.49	0	0	100	0
NW_020868494.1-633151-8	0	100	0	0	0	100	0	0	0	100	0	0	0	100	0	0	5.56	94.44	0	0	3.57	96.43	0	0	3.05	96.95	0	0	2.08	97.92	0	0
NW_020868494.1-786033-9	12.5	0	87.5	0	3.57	0	96.43	0	12.5	0	87.5	0	3.57	0	96.43	0	7.14	0	92.86	0	7.69	0	92.31	0	7.94	0	92.06	0	6.25	0	93.75	0
NW_020868494.1-840906-5	0	0	100	0	0	0	100	0	0	0	100	0	0	0	100	0	0	0	100	0	5	0	95	0	0	0	100	0	2.83	0	97.17	0
NW_020868494.1-891491-26	0	100	0	0	0	96.67	0	3.33	0	100	0	0	0	93.33	0	6.67	0	100	0	0	0	96.67	0	3.33	0	100	0	0	0	95.28	0	4.72
NW_020868494.1-980520-23	50	50	0	0	64.29	35.71	0	0	50	50	0	0	67.24	32.76	0	0	50	50	0	0	53.57	46.43	0	0	45.76	54.24	0	0	60.2	39.8	0	0
NW_020868495.1-327554-27	0	0	100	0	0	0	100	0	0	0	100	0	0	0	100	0	5.56	0	94.44	0	1.85	0	98.15	0	3.38	0	96.62	0	2.04	0	97.96	0
NW_020868496.1-166493-15	0	100	0	0	0	100	0	0	0	100	0	0	0	100	0	0	0	94.44	0	5.56	0	98.08	0	1.92	0	96.71	0	3.29	0	97.83	0	2.17
NW_020868496.1-208697-3	0	100	0	0	23.33	76.67	0	0	0	100	0	0	16.67	83.33	0	0	0	100	0	0	10.34	89.66	0	0	3.26	96.74	0	0	15	85	0	0
NW_020868496.1-263744-21	100	0	0	0	89.29	0	0	10.71	100	0	0	0	89.29	0	0	10.71	100	0	0	0	91.38	0	0	8.62	98.68	0	0	1.32	92.16	0	0	7.84
NW_020868496.1-304789-1	12.5	0	87.5	0	0	0	100	0	12.5	0	87.5	0	0	0	100	0	8.33	0	91.67	0	0	0	100	0	10	0	90	0	0	0	100	0
NW_020868497.1-5713-16	0	20	0	80	0	11.54	0	88.46	0	20	0	80	0	10.42	0	89.58	0	10	0	90	0	1.92	0	98.08	0	11.9	0	88.1	0	5.68	0	94.32
NW_020868497.1-51315-24	0	0	0	100	0	0	0	100	0	0	0	100	0	0	0	100	0	0	0	100	0	3.7	0	96.3	0	0	0	100	0	2.08	0	97.92
NW_020868497.1-85443-15	0	87.5	0	12.5	0	96.43	0	3.57	0	87.5	0	12.5	0	89.29	0	10.71	0	95	0	5	0	96.43	0	3.57	0	93.83	0	6.17	0	94.12	0	5.88
NW_020868497.1-99860-13	0	100	0	0	0	96.43	0	3.57	0	100	0	0	0	94.64	0	5.36	0	92.86	0	7.14	0	98	0	2	0	95.28	0	4.72	0	95.83	0	4.17
NW_020868497.1-101164-25	0	91.67	0	8.33	0	100	0	0	0	91.67	0	8.33	0	100	0	0	0	95.83	0	4.17	0	100	0	0	0	95.24	0	4.76	0	100	0	0
NW_020868497.1-171545-3	87.5	0	12.5	0	100	0	0	0	87.5	0	12.5	0	100	0	0	0	90	0	10	0	96	0	4	0	88.75	0	11.25	0	96.67	0	3.33	0
NW_020868497.1-480041-26	0	0	0	100	0	15.38	0	84.62	0	0	0	100	0	28	0	72	0	18.75	0	81.25	0	33.33	0	66.67	0	21.88	0	78.12	0	37.5	0	62.5
NW_020868497.1-526848-13	0	0	0	100	0	7.14	0	92.86	0	0	0	100	0	5.17	0	94.83	0	0	0	100	0	3.33	0	96.67	0	0	0	100	0	2.88	0	97.12
NW_020868497.1-533323-8	100	0	0	0	93.33	0	0	6.67	100	0	0	0	91.67	0	0	8.33	100	0	0	0	95	0	0	5	100	0	0	0	95.28	0	0	4.72
NW_020868497.1-659705-4	0	100	0	0	0	100	0	0	0	100	0	0	3.7	96.3	0	0	0	100	0	0	1.72	98.28	0	0	0	100	0	0	2	98	0	0
NW_020868499.1-271154-22	0	0	100	0	0	0	100	0	0	0	100	0	0	0	100	0	16.67	0	83.33	0	11.11	0	88.89	0	13.82	0	86.18	0	8.33	0	91.67	0
NW_020868499.1-294674-6	0	80	0	20	0	41.67	0	58.33	0	80	0	20	0	45.83	0	54.17	0	75	0	25	0	53.57	0	46.43	0	74.34	0	25.66	0	53.26	0	46.74
NW_020868500.1-75922-23	100	0	0	0	100	0	0	0	100	0	0	0	100	0	0	0	95.83	0	0	4.17	100	0	0	0	97.62	0	0	2.38	100	0	0	0
NW_020868500.1-280284-4	0	0	100	0	0	0	100	0	0	0	100	0	0	0	100	0	0	4.55	95.45	0	0	4.55	95.45	0	0	2.75	97.25	0	0	2.44	97.56	0
NW_020868500.1-281126-6	0	0	0	100	10	0	0	90	0	0	0	100	8.93	0	0	91.07	0	0	0	100	3.85	0	0	96.15	0	0	0	100	5.32	0	0	94.68
NW_020868500.1-314937-8	100	0	0	0	90.91	0	9.09	0	100	0	0	0	85.42	0	14.58	0	100	0	0	0	96.3	0	3.7	0	99.14	0	0.86	0	91.49	0	8.51	0
NW_020868502.1-88715-16	0	100	0	0	0	100	0	0	0	100	0	0	0	96.3	0	3.7	0	85	0	15	0	86	0	14	0	91.28	0	8.72	0	90.62	0	9.38
NW_020868502.1-255282-24	0	50	0	50	0	35.71	0	64.29	0	50	0	50	0	41.07	0	58.93	0	71.43	0	28.57	0	50	0	50	0	62.28	0	37.72	0	46.88	0	53.12
NW_020868502.1-452292-12	10	0	0	90	7.14	0	0	92.86	10	0	0	90	12.07	0	0	87.93	5.56	0	0	94.44	5.17	0	0	94.83	6.41	0	0	93.59	6.73	0	0	93.27
NW_020868502.1-453424-25	87.5	0	0	12.5	100	0	0	0	87.5	0	0	12.5	100	0	0	0	78.57	0	0	21.43	100	0	0	0	79.69	0	0	20.31	100	0	0	0
NW_020868502.1-479479-5	0	100	0	0	0	96.43	0	3.57	0	100	0	0	0	96.55	0	3.45	0	100	0	0	0	98.28	0	1.72	0	95.45	0	4.55	0	98	0	2
NW_020868502.1-499452-26	87.5	0	0	12.5	69.23	0	0	30.77	87.5	0	0	12.5	69.64	0	0	30.36	85.71	0	0	14.29	62.07	0	0	37.93	87.7	0	0	12.3	66.33	0	0	33.67
NW_020868503.1-35267-4	0	10	0	90	0	6.67	0	93.33	0	10	0	90	0	8.62	0	91.38	0	4.55	0	95.45	0	1.72	0	98.28	0	6.18	0	93.82	0	5.77	0	94.23
NW_020868504.1-10240-9	83.33	0	16.67	0	96.15	0	3.85	0	83.33	0	16.67	0	96.3	0	3.7	0	91.67	0	8.33	0	98.08	0	1.92	0	91.07	0	8.93	0	97.87	0	2.13	0
NW_020868504.1-70600-26	0	100	0	0	0	90	0	10	0	100	0	0	0	94.83	0	5.17	0	100	0	0	0	96.55	0	3.45	0	100	0	0	0	97.06	0	2.94
NW_020868504.1-95007-8	0	90	0	10	0	90	0	10	0	90	0	10	0	91.67	0	8.33	0	95.45	0	4.55	0	96.67	0	3.33	0	94.51	0	5.49	0	95.28	0	4.72
NW_020868505.1-609685-16	10	90	0	0	0	100	0	0	10	90	0	0	0	100	0	0	9.09	90.91	0	0	0	100	0	0	8.43	91.57	0	0	0	100	0	0
NW_020868506.1-320160-16	0	0	0	100	0	0	0	100	0	0	0	100	0	0	0	100	0	0	0	100	0	0	0	100	0	0.48	0	99.52	0	1.04	0	98.96
NW_020868506.1-347319-1	0	0	0	100	0	0	0	100	0	0	0	100	0	0	0	100	0	0	0	100	0	0	0	100	0	1.47	0	98.53	0	2.38	0	97.62
NW_020868506.1-390456-6	0	0	100	0	3.85	0	96.15	0	0	0	100	0	8.93	0	91.07	0	0	0	100	0	5	0	95	0	0	0	100	0	6.12	0	93.88	0
NW_020868506.1-597029-16	0	0	0	100	0	3.33	0	96.67	0	0	0	100	0	3.33	0	96.67	0	0	0	100	0	1.67	0	98.33	0	0	0	100	0	2.94	0	97.06
NW_020868506.1-719425-3	12.5	0	0	87.5	0	0	0	100	12.5	0	0	87.5	0	0	0	100	16.67	0	0	83.33	0	0	0	100	13.11	0	0	86.89	0	0	0	100
NW_020868506.1-793781-4	0	0	0	100	10	0	0	90	0	0	0	100	30	0	0	70	7.14	0	0	92.86	21.67	0	0	78.33	4.39	0	0	95.61	21.15	0	0	78.85
NW_020868506.1-831837-25	0	100	0	0	0	88.46	0	11.54	0	100	0	0	0	88	0	12	0	100	0	0	0	92.31	0	7.69	0	100	0	0	0	92.86	0	7.14
NW_020868506.1-1109140-14	0	100	0	0	0	100	0	0	0	100	0	0	0	100	0	0	0	100	0	0	0	96.15	0	3.85	0	100	0	0	0	97.92	0	2.08
NW_020868507.1-133486-12	100	0	0	0	100	0	0	0	100	0	0	0	100	0	0	0	100	0	0	0	100	0	0	0	98.12	0	1.88	0	96.59	0	3.41	0
NW_020868507.1-136628-5	75	0	25	0	92.31	0	7.69	0	75	0	25	0	96.3	0	3.7	0	93.75	0	6.25	0	96.55	0	3.45	0	91.38	0	8.62	0	97.83	0	2.17	0
NW_020868507.1-495153-15	16.67	0	0	83.33	10	0	0	90	16.67	0	0	83.33	10.34	0	0	89.66	6.25	0	0	93.75	11.11	0	0	88.89	7.94	0	0	92.06	10.2	0	0	89.8
NW_020868508.1-20237-1	0	0	100	0	0	0	95.83	4.17	0	0	100	0	0	0	94	6	0	0	100	0	0	0	96.15	3.85	0	0	97.22	2.78	0	0	95.65	4.35
NW_020868508.1-52581-13	0	87.5	0	12.5	0	96.43	0	3.57	0	87.5	0	12.5	0	96.15	0	3.85	0	94.44	0	5.56	0	100	0	0	0	93.42	0	6.58	0	97.83	0	2.17
NW_020868509.1-10450-25	10	0	90	0	6.67	0	93.33	0	10	0	90	0	10	0	90	0	10	0	90	0	11.67	0	88.33	0	9.26	0	90.74	0	10.38	0	89.62	0
NW_020868509.1-28720-14	87.5	0	0	12.5	70.83	0	0	29.17	87.5	0	0	12.5	70.37	0	0	29.63	66.67	0	0	33.33	58	0	0	42	72.67	0	0	27.33	65.56	0	0	34.44
NW_020868510.1-4385-15	0	0	0	100	0	0	3.85	96.15	0	0	0	100	0	0	4.17	95.83	0	0	0	100	0	0	2	98	0	0	0	100	0	0	2.33	97.67
NW_020868511.1-125766-5	0	0	100	0	0	0	100	0	0	0	100	0	0	0	100	0	7.14	0	92.86	0	0	0	100	0	3.79	0	96.21	0	0	0	100	0
NW_020868512.1-147886-3	0	0	100	0	3.57	0	96.43	0	0	0	100	0	3.45	0	96.55	0	16.67	0	83.33	0	3.57	0	96.43	0	12.82	0	87.18	0	6	0	94	0
NW_020868512.1-205272-16	0	87.5	0	12.5	0	82.14	0	17.86	0	87.5	0	12.5	0	86.54	0	13.46	0	87.5	0	12.5	0	86.96	0	13.04	0	89.44	0	10.56	0	88.64	0	11.36
NW_020868512.1-371968-15	0	0	0	100	3.57	0	0	96.43	0	0	0	100	13.79	0	0	86.21	0	0	0	100	12	0	0	88	0	0	0	100	8.51	0	0	91.49
NW_020868512.1-645683-21	40	0	60	0	50	0	50	0	40	0	60	0	42.86	0	57.14	0	40.91	0	59.09	0	50	0	50	0	42.05	0	57.95	0	46.94	0	53.06	0
NW_020868512.1-662831-4	0	12.5	0	87.5	0	3.33	0	96.67	0	12.5	0	87.5	0	10	0	90	0	16.67	0	83.33	0	10	0	90	0	15.13	0	84.87	0	13.21	0	86.79
NW_020868512.1-664400-3	33.33	0	66.67	0	50	0	50	0	33.33	0	66.67	0	50	0	50	0	40.91	0	59.09	0	53.57	0	46.43	0	40.1	0	59.9	0	50	0	50	0
NW_020868512.1-690110-6	0	0	100	0	0	0	100	0	0	0	100	0	0	0	100	0	6.25	0	93.75	0	5.17	0	94.83	0	4.41	0	95.59	0	2.94	0	97.06	0
NW_020868512.1-691833-27	0	0	0	100	0	0	0	100	0	0	0	100	0	0	0	100	0	8.33	0	91.67	0	5.17	0	94.83	0	4.76	0	95.24	0	2.88	0	97.12
NW_020868512.1-733606-22	0	25	0	75	0	12.5	0	87.5	0	25	0	75	0	10.87	0	89.13	0	10	0	90	0	6	0	94	0	13.29	0	86.71	0	6.98	0	93.02
NW_020868512.1-739497-6	0	100	0	0	0	100	0	0	0	100	0	0	0	100	0	0	0	100	0	0	0	100	0	0	0	100	0	0	0	100	0	0
NW_020868512.1-813878-1	0	100	0	0	0	100	0	0	0	100	0	0	0	98.33	0	1.67	0	100	0	0	0	87.5	0	12.5	0	96.25	0	3.75	0	90.2	0	9.8
NW_020868513.1-69419-6	10	0	90	0	0	0	100	0	10	0	90	0	0	0	100	0	5	0	95	0	1.67	0	98.33	0	5.75	0	94.25	0	0.96	0	99.04	0
NW_020868514.1-130510-24	91.67	8.33	0	0	100	0	0	0	91.67	8.33	0	0	96.55	3.45	0	0	95.45	4.55	0	0	100	0	0	0	94.85	5.15	0	0	98.08	1.92	0	0
NW_020868514.1-136897-15	83.33	0	16.67	0	95.83	0	4.17	0	83.33	0	16.67	0	94.44	0	5.56	0	92.86	0	7.14	0	98.28	0	1.72	0	90.35	0	9.65	0	96	0	4	0
NW_020868514.1-171969-15	0	90	0	10	0	92.31	0	7.69	0	90	0	10	0	94.23	0	5.77	0	95	0	5	0	96.43	0	3.57	0	93.83	0	6.17	0	96.74	0	3.26
NW_020868514.1-177428-8	0	100	0	0	0	78.57	0	21.43	0	100	0	0	0	81.03	0	18.97	0	100	0	0	0	91.38	0	8.62	0	100	0	0	0	88.46	0	11.54
NW_020868514.1-216989-23	0	0	100	0	0	0	96.43	3.57	0	0	100	0	0	0	93.1	6.9	0	0	100	0	0	0	91.67	8.33	0	0	100	0	0	0	93.27	6.73
NW_020868515.1-132289-21	0	100	0	0	0	90.91	0	9.09	0	100	0	0	0	86.96	0	13.04	0	100	0	0	0	93.18	0	6.82	0	100	0	0	0	92.68	0	7.32
NW_020868515.1-255099-16	0	0	0	100	0	0	0	100	0	0	0	100	0	0	0	100	0	0	0	100	0	1.67	0	98.33	0	0.52	0	99.48	0	2.88	0	97.12
NW_020868515.1-326772-7	0	100	0	0	0	100	0	0	0	100	0	0	0	94.83	5.17	0	0	95.45	4.55	0	0	100	0	0	0	95.65	4.35	0	0	95.83	4.17	0
NW_020868515.1-424914-15	100	0	0	0	56.67	0	43.33	0	100	0	0	0	66.67	0	33.33	0	100	0	0	0	85	0	15	0	98.04	0	1.96	0	79.25	0	20.75	0
NW_020868515.1-466012-13	100	0	0	0	92.31	0	7.69	0	100	0	0	0	94.44	0	5.56	0	100	0	0	0	94.83	0	5.17	0	98.15	0	1.85	0	95	0	5	0
NW_020868515.1-595990-12	0	100	0	0	0	92.31	0	7.69	0	100	0	0	0	94.64	0	5.36	0	91.67	0	8.33	0	94.44	0	5.56	0	94	0	6	0	96.94	0	3.06
NW_020868515.1-630072-27	0	87.5	0	12.5	0	83.33	0	16.67	0	87.5	0	12.5	0	82.69	0	17.31	0	81.25	0	18.75	0	78.26	0	21.74	0	84.78	0	15.22	0	81.82	0	18.18
NW_020868517.1-61455-3	0	0	0	100	0	0	0	100	0	0	0	100	0	1.85	0	98.15	0	9.09	0	90.91	0	1.85	0	98.15	0	5.49	0	94.51	0	3.19	0	96.81
NW_020868517.1-297158-5	100	0	0	0	93.33	0	6.67	0	100	0	0	0	88.33	0	11.67	0	92.86	0	7.14	0	85	0	15	0	90.98	0	9.02	0	86.79	0	13.21	0
NW_020868518.1-61270-7	0	0	0	100	4.17	0	0	95.83	0	0	0	100	4.17	0	0	95.83	0	0	0	100	0	0	0	100	0	0	0	100	2.27	0	0	97.73
NW_020868519.1-229049-14	0	0	100	0	0	15.38	84.62	0	0	0	100	0	0	12.96	87.04	0	0	12.5	87.5	0	0	10.87	89.13	0	0	8.62	91.38	0	0	10	90	0
NW_020868519.1-403292-24	0	0	87.5	12.5	0	0	93.33	6.67	0	0	87.5	12.5	0	0	96	4	0	0	83.33	16.67	0	0	95.45	4.55	0	0	86.84	13.16	0	0	96.59	3.41
NW_020868519.1-538734-16	0	0	0	100	0	4.17	0	95.83	0	0	0	100	0	5.56	0	94.44	0	5	0	95	0	3.7	0	96.3	0	4.12	0	95.88	0	4.17	0	95.83
NW_020868520.1-7777-9	0	0	0	100	0	13.33	0	86.67	0	0	0	100	0	10	0	90	0	0	0	100	0	3.33	0	96.67	0	0	0	100	0	6.73	0	93.27
NW_020868520.1-61676-15	0	0	0	100	0	0	6.67	93.33	0	0	0	100	0	0	5.36	94.64	0	0	0	100	0	0	0	100	0	0	0.96	99.04	0	0	6.12	93.88
NW_020868520.1-67099-14	100	0	0	0	100	0	0	0	100	0	0	0	100	0	0	0	100	0	0	0	98.21	0	1.79	0	98.24	0	1.76	0	98.96	0	1.04	0
NW_020868520.1-127307-3	10	90	0	0	9.09	90.91	0	0	10	90	0	0	8.7	91.3	0	0	4.55	95.45	0	0	6	94	0	0	6.11	93.89	0	0	4.44	95.56	0	0
NW_020868522.1-62796-4	0	75	0	25	0	96.43	0	3.57	0	75	0	25	0	94.64	0	5.36	0	83.33	0	16.67	0	85.71	0	14.29	0	84.04	0	15.96	0	87	0	13
NW_020868522.1-130564-4	0	0	0	100	0	0	0	100	0	0	0	100	0	0	0	100	0	8.33	0	91.67	0	12.5	0	87.5	0	4.9	0	95.1	0	7.5	0	92.5
NW_020868522.1-179068-14	0	87.5	0	12.5	0	100	0	0	0	87.5	0	12.5	0	98.08	0	1.92	0	90	0	10	0	92.31	0	7.69	0	88.89	0	11.11	0	94.44	0	5.56
NW_020868522.1-181474-7	0	8.33	91.67	0	0	7.14	92.86	0	0	8.33	91.67	0	0	5.17	94.83	0	0	9.09	90.91	0	0	8.62	91.38	0	0	10.82	89.18	0	0	7.69	92.31	0
NW_020868522.1-385566-2	0	87.5	0	12.5	0	84.62	0	15.38	0	87.5	0	12.5	0	82.69	0	17.31	0	87.5	0	12.5	0	88.46	0	11.54	0	85.21	0	14.79	0	80.85	0	19.15
NW_020868522.1-465173-12	0	0	0	100	0	0	0	100	0	0	0	100	0	0	5.77	94.23	0	0	0	100	0	0	3.85	96.15	0	0	0	100	0	0	3.41	96.59
NW_020868522.1-530062-8	0	100	0	0	0	100	0	0	0	100	0	0	0	100	0	0	0	100	0	0	0	100	0	0	0	97.86	2.14	0	0	98.86	1.14	0
NW_020868522.1-603318-14	66.67	0	33.33	0	100	0	0	0	66.67	0	33.33	0	100	0	0	0	64.29	0	35.71	0	91.38	0	8.62	0	70.83	0	29.17	0	95.19	0	4.81	0
NW_020868522.1-662065-25	0	83.33	0	16.67	0	76.92	0	23.08	0	83.33	0	16.67	0	76.92	0	23.08	0	78.57	0	21.43	0	78	0	22	0	77.05	0	22.95	0	78.26	0	21.74
NW_020868522.1-728053-12	0	8.33	0	91.67	0	3.57	0	96.43	0	8.33	0	91.67	0	3.57	0	96.43	0	5	0	95	0	11.11	0	88.89	0	6.18	0	93.82	0	6.25	0	93.75
NW_020868522.1-736792-13	0	0	0	100	0	17.86	0	82.14	0	0	0	100	0	17.86	0	82.14	0	0	0	100	0	7.14	0	92.86	0	0	0	100	0	10.78	0	89.22
NW_020868522.1-767816-25	100	0	0	0	92.86	7.14	0	0	100	0	0	0	91.38	8.62	0	0	100	0	0	0	95	5	0	0	100	0	0	0	95.19	4.81	0	0
NW_020868522.1-777423-25	0	16.67	0	83.33	0	3.33	0	96.67	0	16.67	0	83.33	0	3.33	0	96.67	0	12.5	0	87.5	0	3.33	0	96.67	0	11.72	0	88.28	0	2.83	0	97.17
NW_020868523.1-100055-22	0	0	100	0	0	0	76.92	23.08	0	0	100	0	0	0	82.14	17.86	0	0	81.25	18.75	0	0	75.86	24.14	0	0	84.75	15.25	0	0	81	19
NW_020868523.1-224907-4	0	10	0	90	0	0	0	100	0	10	0	90	0	0	0	100	0	14.29	0	85.71	0	0	0	100	0	10.56	0	89.44	0	0	0	100
NW_020868523.1-321899-14	0	91.67	0	8.33	0	100	0	0	0	91.67	0	8.33	0	100	0	0	0	86.36	0	13.64	0	100	0	0	0	86.08	0	13.92	0	100	0	0
NW_020868523.1-495666-4	0	25	0	75	0	10.71	0	89.29	0	25	0	75	0	16.07	0	83.93	0	36.36	0	63.64	0	32.14	0	67.86	0	28.65	0	71.35	0	24.44	0	75.56
NW_020868523.1-497958-23	25	75	0	0	13.64	86.36	0	0	25	75	0	0	11.36	88.64	0	0	16.67	83.33	0	0	3.85	96.15	0	0	17.68	82.32	0	0	6.98	93.02	0	0
NW_020868523.1-501151-22	0	0	0	0	7.14	0	0	92.86	0	0	0	0	8.62	0	0	91.38	0	0	0	100	3.33	0	0	96.67	0	0	0	100	4.81	0	0	95.19
NW_020868525.1-8937-3	58.33	0	0	41.67	50	0	0	50	58.33	0	0	41.67	48.08	0	0	51.92	58.33	0	0	41.67	43.75	0	0	56.25	58.57	0	0	41.43	44.44	0	0	55.56
NW_020868525.1-93662-23	0	0	0	100	0	0	0	100	0	0	0	100	0	0	0	100	0	0	0	100	0	0	0	100	0	0	0	100	0	2.04	0	97.96
NW_020868525.1-191516-26	0	0	0	100	0	0	3.85	96.15	0	0	0	100	0	0	3.85	96.15	0	0	0	100	0	0	0	100	0	0	0	100	0	0	2.27	97.73
NW_020868525.1-209722-12	100	0	0	0	89.29	0	10.71	0	100	0	0	0	91.38	0	8.62	0	100	0	0	0	96.15	0	3.85	0	97.97	0	2.03	0	92.71	0	7.29	0
NW_020868525.1-477986-7	0	100	0	0	9.09	90.91	0	0	0	100	0	0	7.69	92.31	0	0	0	100	0	0	1.85	98.15	0	0	0	100	0	0	4.26	95.74	0	0
NW_020868525.1-757479-16	0	0	100	0	3.33	0	96.67	0	0	0	100	0	3.45	0	96.55	0	0	0	100	0	0	0	100	0	0	0	100	0	2.94	0	97.06	0
NW_020868525.1-783232-24	0	0	0	100	10	0	0	90	0	0	0	100	11.67	0	0	88.33	0	0	0	100	8.62	0	0	91.38	0	0	0	100	8.65	0	0	91.35
NW_020868527.1-184631-4	80	0	20	0	92.31	0	7.69	0	80	0	20	0	96.3	0	3.7	0	80	0	20	0	96	0	4	0	81.61	0	18.39	0	95.74	0	4.26	0
NW_020868528.1-14233-13	62.5	0	37.5	0	50	0	50	0	62.5	0	37.5	0	58.33	0	41.67	0	80	0	20	0	76.67	0	23.33	0	75	0	25	0	66.98	0	33.02	0
NW_020868528.1-100766-27	0	0	12.5	87.5	0	0	0	100	0	0	12.5	87.5	0	0	0	100	0	0	12.5	87.5	0	0	0	100	0	0	10.56	89.44	0	0	0	100
NW_020868529.1-27653-7	100	0	0	0	100	0	0	0	100	0	0	0	98.08	0	0	1.92	94.44	0	0	5.56	96.15	0	0	3.85	94.37	0	0	5.63	96.74	0	0	3.26
NW_020868529.1-39936-5	0	0	100	0	20	0	80	0	0	0	100	0	16.67	0	83.33	0	0	0	100	0	15	0	85	0	0	0	100	0	16.98	0	83.02	0
NW_020868529.1-72761-16	0	100	0	0	0	96.67	0	3.33	0	100	0	0	0	95	0	5	0	100	0	0	0	94.64	0	5.36	0	98.28	0	1.72	0	94	0	6
NW_020868529.1-144097-25	0	100	0	0	0	100	0	0	0	100	0	0	0	100	0	0	0	100	0	0	7.14	92.86	0	0	0	100	0	0	4.08	95.92	0	0
NW_020868529.1-219564-22	0	100	0	0	0	100	0	0	0	100	0	0	0	100	0	0	0	95.45	0	4.55	0	98.15	0	1.85	0	97.42	0	2.58	0	98.98	0	1.02
NW_020868530.1-1598-4	0	25	75	0	0	8.33	91.67	0	0	25	75	0	0	3.85	96.15	0	0	8.33	91.67	0	0	1.85	98.15	0	0	9.8	90.2	0	0	2.08	97.92	0
NW_020868530.1-82907-14	0	100	0	0	0	100	0	0	0	100	0	0	0	100	0	0	0	100	0	0	0	95	0	5	0	100	0	0	0	97.17	0	2.83
NW_020868530.1-228887-13	100	0	0	0	100	0	0	0	100	0	0	0	100	0	0	0	75	0	25	0	100	0	0	0	80.43	0	19.57	0	100	0	0	0
NW_020868530.1-340602-12	0	0	100	0	0	0	100	0	0	0	100	0	0	0	100	0	4.55	0	95.45	0	3.45	0	96.55	0	2.63	0	97.37	0	1.92	0	98.08	0
NW_020868530.1-440641-1	100	0	0	0	95.45	4.55	0	0	100	0	0	0	92	8	0	0	83.33	16.67	0	0	88	12	0	0	89.47	10.53	0	0	91.3	8.7	0	0
NW_020868531.1-201671-8	0	91.67	0	8.33	0	92.31	0	7.69	0	91.67	0	8.33	0	94.23	0	5.77	0	95.83	0	4.17	0	100	0	0	0	94.55	0	5.45	0	95.92	0	4.08
NW_020868533.1-38887-26	0	100	0	0	0	78.57	0	21.43	0	100	0	0	0	81.03	0	18.97	0	100	0	0	0	89.66	0	10.34	0	99.39	0	0.61	0	89.22	0	10.78
NW_020868533.1-496059-7	0	100	0	0	0	85.71	14.29	0	0	100	0	0	0	92.59	7.41	0	0	90	10	0	0	93.33	6.67	0	0	91.46	8.54	0	0	88.78	11.22	0
NW_020868533.1-510254-16	0	0	0	100	0	4.17	0	95.83	0	0	0	100	0	2.08	0	97.92	0	0	0	100	0	0	0	100	0	0	0	100	0	1.09	0	98.91
NW_020868536.1-223838-15	0	100	0	0	0	96.67	0	3.33	0	100	0	0	0	91.67	0	8.33	0	90	0	10	0	93.1	0	6.9	0	90.24	0	9.76	0	88.46	0	11.54
NW_020868536.1-243774-23	0	12.5	0	87.5	0	13.33	0	86.67	0	12.5	0	87.5	0	8.33	0	91.67	0	16.67	0	83.33	0	6.67	0	93.33	0	13.51	0	86.49	0	6.6	0	93.4
NW_020868536.1-252114-21	12.5	0	0	87.5	3.33	0	0	96.67	12.5	0	0	87.5	11.67	0	0	88.33	5.56	0	0	94.44	5	0	0	95	6.58	0	0	93.42	8.49	0	0	91.51
NW_020868536.1-263215-13	12.5	0	87.5	0	15.38	0	84.62	0	12.5	0	87.5	0	25.93	0	74.07	0	5.56	0	94.44	0	18	0	82	0	11.69	0	88.31	0	22.73	0	77.27	0
NW_020868536.1-306493-26	70	0	30	0	88.46	0	11.54	0	70	0	30	0	88.64	0	11.36	0	81.82	0	18.18	0	100	0	0	0	78.09	0	21.91	0	93.33	0	6.67	0
NW_020868536.1-317298-24	50	0	0	50	81.82	0	0	18.18	50	0	0	50	62	0	0	38	72.22	0	0	27.78	70.37	0	0	29.63	66.67	0	0	33.33	68.48	0	0	31.52
NW_020868536.1-343022-27	0	0	100	0	0	0	89.29	10.71	0	0	100	0	0	0	93.1	6.9	0	0	100	0	0	0	87.04	12.96	0	0	100	0	0	0	89.8	10.2
NW_020868536.1-420912-9	0	100	0	0	0	88.46	0	11.54	0	100	0	0	0	92.59	0	7.41	0	90	0	10	0	83.33	0	16.67	0	93.83	0	6.17	0	87.5	0	12.5
NW_020868537.1-2563-6	0	100	0	0	0	100	0	0	0	100	0	0	0	100	0	0	0	100	0	0	0	100	0	0	0	100	0	0	2.13	97.87	0	0
NW_020868537.1-288940-7	0	83.33	0	16.67	0	80	0	20	0	83.33	0	16.67	0	80	0	20	0	87.5	0	12.5	0	81.67	0	18.33	0	85.61	0	14.39	0	82.69	0	17.31
NW_020868537.1-297267-15	0	0	0	100	0	0	0	100	0	0	0	100	0	0	0	100	0	4.55	0	95.45	0	0	0	100	0	4.3	0	95.7	0	0	0	100
NW_020868537.1-594127-12	0	90	0	10	0	87.5	0	12.5	0	90	0	10	0	94.23	0	5.77	0	85	0	15	0	84	0	16	0	88.24	0	11.76	0	90.22	0	9.78
NW_020868537.1-634701-4	0	100	0	0	0	95.45	0	4.55	0	100	0	0	0	90.48	0	9.52	0	95	0	5	0	95.24	0	4.76	0	96.99	0	3.01	0	92.86	0	7.14
NW_020868537.1-796829-27	0	8.33	0	91.67	0	0	0	100	0	8.33	0	91.67	0	3.7	0	96.3	0	11.11	0	88.89	0	6.25	0	93.75	0	10.92	0	89.08	0	6.98	0	93.02
NW_020868538.1-279591-16	0	100	0	0	0	100	0	0	0	100	0	0	0	100	0	0	0	94.44	5.56	0	0	97.83	2.17	0	0	97.09	2.91	0	0	98.84	1.16	0
NW_020868539.1-84425-4	0	0	0	100	0	0	0	100	0	0	0	100	0	0	0	100	6.25	0	0	93.75	2	0	0	98	5.97	0	0	94.03	1.16	0	0	98.84
NW_020868539.1-134792-22	0	75	0	25	0	68.18	0	31.82	0	75	0	25	0	78	0	22	0	83.33	0	16.67	0	80.77	0	19.23	0	81.33	0	18.67	0	78.89	0	21.11
NW_020868539.1-313121-8	0	16.67	0	83.33	0	0	0	100	0	16.67	0	83.33	0	0	0	100	0	21.43	0	78.57	0	0	0	100	0	19.09	0	80.91	0	0	0	100
NW_020868539.1-336669-4	0	25	0	75	0	53.57	0	46.43	0	25	0	75	0	43.1	0	56.9	0	50	0	50	0	57.41	0	42.59	0	43.67	0	56.33	0	51.02	0	48.98
NW_020868539.1-338638-14	100	0	0	0	96.67	3.33	0	0	100	0	0	0	93.1	6.9	0	0	100	0	0	0	98.33	1.67	0	0	100	0	0	0	94.9	5.1	0	0
NW_020868539.1-362128-22	0	100	0	0	0	100	0	0	0	100	0	0	0	95.65	0	4.35	0	100	0	0	0	98.08	0	1.92	0	100	0	0	0	97.62	0	2.38
NW_020868539.1-422229-12	0	0	100	0	0	0	100	0	0	0	100	0	4.35	0	95.65	0	0	0	100	0	4.17	0	95.83	0	0.62	0	99.38	0	3.41	0	96.59	0
NW_020868540.1-117202-14	0	100	0	0	0	96.15	0	3.85	0	100	0	0	0	94.44	0	5.56	0	100	0	0	0	98	0	2	0	100	0	0	0	96.81	0	3.19
NW_020868540.1-138910-4	0	100	0	0	0	93.33	6.67	0	0	100	0	0	0	91.67	8.33	0	0	100	0	0	0	95	5	0	0	100	0	0	0	95.28	4.72	0
NW_020868541.1-146362-27	0	0	20	80	0	0	4.17	95.83	0	0	20	80	0	0	10	90	0	0	15	85	0	0	8	92	0	0	16.09	83.91	0	0	10	90
NW_020868541.1-207847-24	0	100	0	0	0	100	0	0	0	100	0	0	0	100	0	0	0	95.45	0	4.55	0	98	0	2	0	97.25	0	2.75	0	98.94	0	1.06
NW_020868541.1-266214-3	0	0	0	100	0	0	11.54	88.46	0	0	0	100	0	0	9.62	90.38	0	0	11.11	88.89	0	0	16.67	83.33	0	0	7.14	92.86	0	0	13.83	86.17
NW_020868541.1-311813-9	0	100	0	0	0	89.29	0	10.71	0	100	0	0	0	93.1	0	6.9	0	90	0	10	0	91.38	0	8.62	0	93.59	0	6.41	0	92.16	0	7.84
NW_020868541.1-360580-26	0	100	0	0	0	90	0	10	0	100	0	0	0	86.21	0	13.79	0	88.89	0	11.11	0	84.48	0	15.52	0	93.15	0	6.85	0	86.27	0	13.73
NW_020868542.1-41801-8	0	25	0	75	0	39.29	0	60.71	0	25	0	75	0	31.03	0	68.97	0	27.78	0	72.22	0	30.36	0	69.64	0	25.34	0	74.66	0	30	0	70
NW_020868542.1-218486-7	0	0	0	100	0	13.33	0	86.67	0	0	0	100	0	12.07	0	87.93	0	0	0	100	0	8.93	0	91.07	0	2.78	0	97.22	0	11.22	0	88.78
NW_020868542.1-235869-15	0	100	0	0	4.55	95.45	0	0	0	100	0	0	2	98	0	0	0	100	0	0	1.72	98.28	0	0	0	100	0	0	2.17	97.83	0	0
NW_020868542.1-502640-15	10	0	90	0	11.54	0	88.46	0	10	0	90	0	7.14	0	92.86	0	22.22	0	77.78	0	25	0	75	0	17.26	0	82.74	0	18.48	0	81.52	0
NW_020868542.1-580639-7	0	100	0	0	0	100	0	0	0	100	0	0	0	100	0	0	0	95.83	0	4.17	0	100	0	0	0	96.08	0	3.92	0	100	0	0
NW_020868542.1-666982-3	0	100	0	0	0	100	0	0	0	100	0	0	0	100	0	0	0	100	0	0	0	95	5	0	0	100	0	0	0	97.12	2.88	0
NW_020868542.1-681715-6	0	12.5	87.5	0	0	11.54	88.46	0	0	12.5	87.5	0	0	21.15	78.85	0	0	16.67	83.33	0	0	22.22	77.78	0	0	14.08	85.92	0	0	19.15	80.85	0
NW_020868545.1-64044-2	0	8.33	0	91.67	0	3.57	0	96.43	0	8.33	0	91.67	0	5.17	0	94.83	0	8.33	0	91.67	0	3.45	0	96.55	0	7.14	0	92.86	0	3.92	0	96.08
NW_020868545.1-79164-24	0	100	0	0	0	84.62	0	15.38	0	100	0	0	0	76.79	0	23.21	0	83.33	0	16.67	0	76.67	0	23.33	0	80.23	0	19.77	0	78.57	0	21.43
NW_020868546.1-23499-26	0	90	0	10	0	86.67	0	13.33	0	90	0	10	0	88.33	0	11.67	0	86.36	0	13.64	0	76.67	0	23.33	0	87.36	0	12.64	0	83.02	0	16.98
NW_020868547.1-188586-5	0	100	0	0	4.17	95.83	0	0	0	100	0	0	8	92	0	0	5.56	94.44	0	0	7.69	92.31	0	0	3.33	96.67	0	0	8.7	91.3	0	0
NW_020868547.1-354426-25	0	0	100	0	3.33	0	96.67	0	0	0	100	0	7.14	0	92.86	0	0	0	100	0	3.45	0	96.55	0	0	0	100	0	3.92	0	96.08	0
NW_020868547.1-355494-23	0	0	0	100	0	0	0	100	0	0	0	100	0	0	0	100	0	7.14	0	92.86	0	5.17	0	94.83	0	4.1	0	95.9	0	2.88	0	97.12
NW_020868547.1-393078-22	0	0	100	0	0	0	100	0	0	0	100	0	0	0	100	0	0	0	100	0	0	0	100	0	0	0	98.55	1.45	0	0	100	0
NW_020868547.1-516925-25	0	60	0	40	0	60.71	0	39.29	0	60	0	40	0	55.17	0	44.83	0	50	0	50	0	38.89	0	61.11	0	51.83	0	48.17	0	46.94	0	53.06
NW_020868548.1-49236-8	0	0	100	0	0	0	100	0	0	0	100	0	0	0	100	0	0	0	100	0	0	0	100	0	0	0	100	0	0	0	98.08	1.92
NW_020868548.1-78810-23	12.5	0	0	87.5	30	0	0	70	12.5	0	0	87.5	36.67	0	0	63.33	18.75	0	0	81.25	36.21	0	0	63.79	18.18	0	0	81.82	33.65	0	0	66.35
NW_020868548.1-115571-6	0	0	12.5	87.5	0	0	27.78	72.22	0	0	12.5	87.5	0	0	23.81	76.19	0	0	5	95	0	0	12	88	0	0	6.02	93.98	0	0	13.95	86.05
NW_020868548.1-132997-12	83.33	0	16.67	0	90	0	10	0	83.33	0	16.67	0	95	0	5	0	93.75	0	6.25	0	96.55	0	3.45	0	92.31	0	7.69	0	96.15	0	3.85	0
NW_020868548.1-394502-26	0	0	100	0	0	7.69	92.31	0	0	0	100	0	0	11.36	88.64	0	0	0	100	0	0	7.41	92.59	0	0	0.58	99.42	0	0	6.67	93.33	0
NW_020868548.1-591314-3	16.67	0	0	83.33	30	0	0	70	16.67	0	0	83.33	30	0	0	70	28.57	0	0	71.43	25	0	0	75	22.13	0	0	77.87	25.47	0	0	74.53
NW_020868549.1-349866-25	0	100	0	0	0	100	0	0	0	100	0	0	0	100	0	0	4.17	95.83	0	0	1.67	98.33	0	0	2.38	97.62	0	0	0.94	99.06	0	0
NW_020868549.1-540167-23	0	100	0	0	0	100	0	0	0	100	0	0	0	100	0	0	0	100	0	0	0	98.28	0	1.72	0	97.41	0	2.59	0	96.94	0	3.06
NW_020868549.1-569748-1	0	100	0	0	0	100	0	0	0	100	0	0	0	100	0	0	0	100	0	0	0	95.83	0	4.17	0	100	0	0	0	97.83	0	2.17
NW_020868551.1-73856-13	0	0	100	0	0	0	100	0	0	0	100	0	0	0	100	0	4.55	0	95.45	0	3.85	0	96.15	0	2.72	0	97.28	0	3.33	0	96.67	0
NW_020868553.1-100893-23	100	0	0	0	100	0	0	0	100	0	0	0	100	0	0	0	95.45	0	0	4.55	96.55	0	0	3.45	97.5	0	0	2.5	98	0	0	2
NW_020868553.1-105351-24	0	0	100	0	0	0	100	0	0	0	100	0	0	0	100	0	0	0	100	0	0	0	100	0	0	0	100	0	0	0	100	0
NW_020868553.1-106959-24	0	10	90	0	0	10	90	0	0	10	90	0	0	8.33	91.67	0	0	5	95	0	0	6.67	93.33	0	0	6.02	93.98	0	0	8.49	91.51	0
NW_020868553.1-264510-6	0	0	0	100	0	0	0	100	0	0	0	100	0	0	0	100	0	8.33	0	91.67	0	3.7	0	96.3	0	5.56	0	94.44	0	2.08	0	97.92
NW_020868555.1-40686-3	100	0	0	0	95.83	0	4.17	0	100	0	0	0	94.44	0	5.56	0	100	0	0	0	96.43	0	3.57	0	100	0	0	0	96.88	0	3.12	0
NW_020868555.1-142940-2	0	0	0	100	0	0	0	100	0	0	0	100	0	0	0	100	0	0	0	100	0	3.7	0	96.3	0	0	0	100	0	2.13	0	97.87
NW_020868555.1-154519-13	0	100	0	0	0	96.67	0	3.33	0	100	0	0	0	96.43	0	3.57	0	100	0	0	0	94.83	0	5.17	0	100	0	0	0	96.08	0	3.92
NW_020868556.1-257496-25	0	0	0	100	0	0	0	100	0	0	0	100	0	0	0	100	0	0	0	100	0	0	0	100	0	0.53	0	99.47	0	1.04	0	98.96
NW_020868556.1-373139-15	20	0	80	0	7.69	0	92.31	0	20	0	80	0	13.46	0	86.54	0	16.67	0	83.33	0	22.22	0	77.78	0	18.42	0	81.58	0	20.21	0	79.79	0
NW_020868556.1-388992-27	16.67	0	0	83.33	4.17	0	0	95.83	16.67	0	0	83.33	6.25	0	0	93.75	7.14	0	0	92.86	1.92	0	0	98.08	9.32	0	0	90.68	3.19	0	0	96.81
NW_020868556.1-419055-12	0	0	0	100	11.54	0	0	88.46	0	0	0	100	11.11	0	0	88.89	5	0	0	95	7.14	0	0	92.86	3.85	0	0	96.15	9.38	0	0	90.62
NW_020868556.1-421756-14	0	0	50	50	0	0	53.57	46.43	0	0	50	50	0	0	55.17	44.83	0	0	22.22	77.78	0	0	31.67	68.33	0	0	28.29	71.71	0	0	36.54	63.46
NW_020868557.1-30616-24	0	100	0	0	0	100	0	0	0	100	0	0	0	100	0	0	0	100	0	0	0	94	0	6	0	100	0	0	0	96.67	0	3.33
NW_020868557.1-135369-7	91.67	0	0	8.33	95.83	0	0	4.17	91.67	0	0	8.33	97.62	0	0	2.38	95.83	0	0	4.17	97.73	0	0	2.27	94.61	0	0	5.39	98.72	0	0	1.28
NW_020868557.1-235526-9	0	100	0	0	0	100	0	0	0	100	0	0	0	100	0	0	4.17	95.83	0	0	1.72	98.28	0	0	2.38	97.62	0	0	0.98	99.02	0	0
NW_020868557.1-264885-9	0	0	0	100	0	33.33	0	66.67	0	0	0	100	0	31.67	0	68.33	0	30	0	70	0	31.67	0	68.33	0	28.75	0	71.25	0	34.91	0	65.09
NW_020868557.1-322899-3	0	100	0	0	0	100	0	0	0	100	0	0	0	100	0	0	0	95.45	0	4.55	0	98.33	0	1.67	0	97.28	0	2.72	0	99.04	0	0.96
NW_020868557.1-408576-27	0	100	0	0	0	100	0	0	0	100	0	0	0	100	0	0	0	100	0	0	0	100	0	0	0	98.15	0	1.85	0	99	0	1
NW_020868557.1-453836-22	0	0	0	100	0	0	0	100	0	0	0	100	0	0	0	100	0	0	0	100	3.85	0	0	96.15	0	0	0	100	2.17	0	0	97.83
NW_020868557.1-521487-23	0	100	0	0	0	100	0	0	0	100	0	0	0	100	0	0	0	100	0	0	0	100	0	0	0	96.39	0	3.61	0	97.83	0	2.17
NW_020868557.1-608539-15	10	90	0	0	16.67	83.33	0	0	10	90	0	0	11.67	88.33	0	0	5	95	0	0	5	95	0	0	7.74	92.26	0	0	7.55	92.45	0	0
NW_020868557.1-731921-25	100	0	0	0	91.67	0	8.33	0	100	0	0	0	92.59	0	7.41	0	100	0	0	0	98.21	0	1.79	0	100	0	0	0	95.92	0	4.08	0
NW_020868557.1-780146-16	100	0	0	0	100	0	0	0	100	0	0	0	100	0	0	0	92.86	0	7.14	0	100	0	0	0	96.43	0	3.57	0	100	0	0	0
NW_020868557.1-781908-27	0	0	0	100	0	16.67	0	83.33	0	0	0	100	0	12.5	0	87.5	0	0	0	100	0	10.34	0	89.66	0	3.01	0	96.99	0	15.31	0	84.69
NW_020868560.1-19964-22	0	0	0	100	0	0	0	100	0	0	0	100	0	0	0	100	0	0	0	100	0	5.56	0	94.44	0	2.7	0	97.3	0	3.33	0	96.67
NW_020868560.1-119374-23	100	0	0	0	89.29	0	10.71	0	100	0	0	0	86.54	0	13.46	0	94.44	0	5.56	0	88.46	0	11.54	0	96.27	0	3.73	0	88.78	0	11.22	0
NW_020868561.1-60137-14	0	100	0	0	0	100	0	0	0	100	0	0	0	100	0	0	0	94.44	0	5.56	0	96.55	0	3.45	0	96.75	0	3.25	0	98	0	2
NW_020868561.1-111283-24	0	87.5	0	12.5	0	89.29	0	10.71	0	87.5	0	12.5	0	87.5	0	12.5	0	95	0	5	0	94.83	0	5.17	0	94.05	0	5.95	0	92.16	0	7.84
NW_020868561.1-133068-4	87.5	0	0	12.5	96.67	0	0	3.33	87.5	0	0	12.5	96.55	0	0	3.45	87.5	0	0	12.5	94.83	0	0	5.17	85.21	0	0	14.79	95.19	0	0	4.81
NW_020868562.1-179597-21	0	0	0	100	0	0	0	100	0	0	0	100	0	0	0	100	0	0	0	100	4	0	0	96	1.74	0	0	98.26	3.49	0	0	96.51
NW_020868562.1-179773-26	12.5	87.5	0	0	0	100	0	0	12.5	87.5	0	0	3.7	96.3	0	0	5.56	94.44	0	0	3.85	96.15	0	0	6.58	93.42	0	0	4.44	95.56	0	0
NW_020868563.1-29383-12	16.67	83.33	0	0	19.23	80.77	0	0	16.67	83.33	0	0	19.64	80.36	0	0	12.5	87.5	0	0	14.81	85.19	0	0	17.8	82.2	0	0	22.45	77.55	0	0
NW_020868563.1-91295-16	0	100	0	0	0	85.71	0	14.29	0	100	0	0	0	89.29	0	10.71	0	100	0	0	0	85	0	15	0	100	0	0	0	85.71	0	14.29
NW_020868563.1-235115-13	33.33	0	0	66.67	25	0	0	75	33.33	0	0	66.67	25.86	0	0	74.14	43.75	0	0	56.25	38.33	0	0	61.67	37.31	0	0	62.69	34.62	0	0	65.38
NW_020868563.1-332511-5	0	0	100	0	6.67	0	93.33	0	0	0	100	0	10	0	90	0	0	0	100	0	6.67	0	93.33	0	1.72	0	98.28	0	7.69	0	92.31	0
NW_020868563.1-383891-13	0	0	0	100	0	0	0	100	0	0	0	100	0	0	0	100	0	10	0	90	0	11.54	0	88.46	0	7.47	0	92.53	0	9.78	0	90.22
NW_020868563.1-384087-26	100	0	0	0	100	0	0	0	100	0	0	0	96	0	4	0	100	0	0	0	98.15	0	1.85	0	100	0	0	0	97.92	0	2.08	0
NW_020868564.1-69132-15	10	0	0	90	9.09	0	0	90.91	10	0	0	90	10.42	0	0	89.58	10	0	0	90	14.58	0	0	85.42	11.05	0	0	88.95	14.77	0	0	85.23
NW_020868564.1-180343-4	0	100	0	0	0	86.67	0	13.33	0	100	0	0	0	90	0	10	0	100	0	0	0	93.33	0	6.67	0	100	0	0	0	93.4	0	6.6
NW_020868564.1-217883-12	100	0	0	0	61.11	0	38.89	0	100	0	0	0	70.45	0	29.55	0	55.56	0	44.44	0	48.08	0	51.92	0	66.88	0	33.12	0	55.81	0	44.19	0
NW_020868566.1-149498-16	37.5	0	0	62.5	46.43	0	0	53.57	37.5	0	0	62.5	53.7	0	0	46.3	37.5	0	0	62.5	42.31	0	0	57.69	36.15	0	0	63.85	47.87	0	0	52.13
NW_020868566.1-154409-27	0	50	0	50	0	53.57	0	46.43	0	50	0	50	0	44.83	0	55.17	0	61.11	0	38.89	0	55.77	0	44.23	0	51.23	0	48.77	0	46.81	0	53.19
NW_020868566.1-239417-4	0	0	0	100	0	0	0	100	0	0	0	100	0	0	0	100	0	0	0	100	8.93	0	0	91.07	0	0	0	100	5	0	0	95
NW_020868566.1-450006-15	0	0	0	100	0	0	0	100	0	0	0	100	0	0	3.7	96.3	0	0	0	100	0	0	7.41	92.59	0	0	0	100	0	0	5.1	94.9
NW_020868567.1-182225-14	0	0	0	100	0	0	10.71	89.29	0	0	0	100	0	0	8.62	91.38	0	0	0	100	0	0	5	95	0	0	0	100	0	0	4.81	95.19
NW_020868567.1-190010-6	100	0	0	0	96.67	3.33	0	0	100	0	0	0	94.83	5.17	0	0	100	0	0	0	96.55	3.45	0	0	100	0	0	0	96.08	3.92	0	0
NW_020868567.1-218159-9	83.33	0	0	16.67	83.33	0	0	16.67	83.33	0	0	16.67	83.33	0	0	16.67	83.33	0	0	16.67	81.67	0	0	18.33	83.8	0	0	16.2	82.08	0	0	17.92
NW_020868567.1-222566-13	80	0	0	20	65.38	0	0	34.62	80	0	0	20	75	0	0	25	88.89	0	0	11.11	70.69	0	0	29.31	88.24	0	0	11.76	76.47	0	0	23.53
NW_020868567.1-225293-5	16.67	83.33	0	0	6.67	93.33	0	0	16.67	83.33	0	0	5	95	0	0	12.5	87.5	0	0	3.57	96.43	0	0	13.33	86.67	0	0	6	94	0	0
NW_020868567.1-236208-23	0	0	100	0	0	0	100	0	0	0	100	0	0	0	100	0	0	8.33	91.67	0	0	10.71	89.29	0	0	7.07	92.93	0	0	8.16	91.84	0
NW_020868568.1-127350-4	0	0	0	100	0	0	0	100	0	0	0	100	0	0	0	100	0	4.17	0	95.83	0	1.67	0	98.33	0	2.38	0	97.62	0	0.94	0	99.06
NW_020868568.1-269109-13	0	100	0	0	0	100	0	0	0	100	0	0	0	100	0	0	0	100	0	0	5.17	94.83	0	0	0	100	0	0	2.88	97.12	0	0
NW_020868568.1-274244-13	0	0	0	100	3.85	0	0	96.15	0	0	0	100	7.14	0	0	92.86	0	0	0	100	3.33	0	0	96.67	0	0	0	100	3.92	0	0	96.08
NW_020868568.1-296283-13	0	100	0	0	0	100	0	0	0	100	0	0	0	100	0	0	0	100	0	0	0	100	0	0	0	98.17	0	1.83	0	98.08	0	1.92
NW_020868568.1-339777-26	0	0	0	100	0	50	0	50	0	0	0	100	0	39.66	0	60.34	0	0	0	100	0	18.33	0	81.67	0	0	0	100	0	24.04	0	75.96
NW_020868568.1-369791-15	50	0	50	0	14.29	0	85.71	0	50	0	50	0	25.93	0	74.07	0	50	0	50	0	42.86	0	57.14	0	36.59	0	63.41	0	34.69	0	65.31	0
NW_020868568.1-480076-22	0	0	91.67	8.33	0	0	100	0	0	0	91.67	8.33	0	0	100	0	0	0	87.5	12.5	0	0	100	0	0	0	88.73	11.27	0	0	100	0
NW_020868568.1-626134-14	0	8.33	91.67	0	0	13.33	86.67	0	0	8.33	91.67	0	0	12.5	87.5	0	0	16.67	83.33	0	0	14.81	85.19	0	0	13.94	86.06	0	0	14.29	85.71	0
NW_020868568.1-692659-8	0	0	100	0	0	0	100	0	0	0	100	0	0	0	100	0	0	0	100	0	1.67	0	98.33	0	0	0	100	0	2.88	0	97.12	0
NW_020868569.1-32436-13	0	0	100	0	10	0	90	0	0	0	100	0	10.34	0	89.66	0	0	0	100	0	6.67	0	93.33	0	0.54	0	99.46	0	5.77	0	94.23	0
NW_020868569.1-260619-26	0	100	0	0	0	88.46	0	11.54	0	100	0	0	0	88.89	0	11.11	0	78.57	0	21.43	0	72.22	0	27.78	0	78.57	0	21.43	0	78.26	0	21.74
NW_020868569.1-384985-9	0	100	0	0	0	96.15	0	3.85	0	100	0	0	0	98.08	0	1.92	0	100	0	0	0	94	0	6	0	97.78	0	2.22	0	96.74	0	3.26
NW_020868569.1-522897-5	0	83.33	0	16.67	0	83.33	0	16.67	0	83.33	0	16.67	0	87.5	0	12.5	0	91.67	0	8.33	0	96.43	0	3.57	0	90.2	0	9.8	0	91	0	9
NW_020868570.1-61730-27	25	75	0	0	33.33	66.67	0	0	25	75	0	0	34.48	65.52	0	0	18.75	81.25	0	0	36.21	63.79	0	0	19.12	80.88	0	0	33.65	66.35	0	0
NW_020868570.1-246956-26	0	66.67	0	33.33	0	89.29	0	10.71	0	66.67	0	33.33	0	90.38	0	9.62	0	81.25	0	18.75	0	91.38	0	8.62	0	80.77	0	19.23	0	91.84	0	8.16
NW_020868570.1-278666-9	87.5	0	0	12.5	100	0	0	0	87.5	0	0	12.5	100	0	0	0	93.75	0	0	6.25	100	0	0	0	92.54	0	0	7.46	100	0	0	0
NW_020868571.1-154640-2	100	0	0	0	100	0	0	0	100	0	0	0	100	0	0	0	95.45	4.55	0	0	100	0	0	0	95.79	4.21	0	0	100	0	0	0
NW_020868571.1-168761-9	0	100	0	0	0	92.86	0	7.14	0	100	0	0	0	96.43	0	3.57	0	100	0	0	0	94.64	0	5.36	0	99.17	0	0.83	0	95.92	0	4.08
NW_020868571.1-168934-22	0	100	0	0	0	85.71	0	14.29	0	100	0	0	0	89.66	0	10.34	0	100	0	0	0	96.55	0	3.45	0	100	0	0	0	94.23	0	5.77
NW_020868571.1-215730-1	0	0	12.5	87.5	0	0	14.29	85.71	0	0	12.5	87.5	0	0	10.34	89.66	0	0	5	95	0	0	3.45	96.55	0	0	5.95	94.05	0	0	5.77	94.23
NW_020868571.1-267132-14	0	100	0	0	0	96.67	0	3.33	0	100	0	0	0	93.33	0	6.67	0	100	0	0	0	96.67	0	3.33	0	100	0	0	0	96.23	0	3.77
NW_020868571.1-415897-12	0	75	0	25	0	71.43	0	28.57	0	75	0	25	0	74.14	0	25.86	0	70	0	30	0	69.64	0	30.36	0	73.72	0	26.28	0	76.47	0	23.53
NW_020868571.1-607227-16	0	100	0	0	0	80	0	20	0	100	0	0	0	78.33	0	21.67	0	100	0	0	0	88	0	12	0	100	0	0	0	86.46	0	13.54
NW_020868571.1-672126-26	0	100	0	0	0	84.62	0	15.38	0	100	0	0	0	85.19	0	14.81	0	100	0	0	0	91.38	0	8.62	0	100	0	0	0	91	0	9
NW_020868571.1-738727-15	0	100	0	0	0	93.33	6.67	0	0	100	0	0	0	92.86	7.14	0	0	100	0	0	0	96.3	3.7	0	0	100	0	0	0	96	4	0
NW_020868571.1-823714-12	0	100	0	0	0	100	0	0	0	100	0	0	0	97.83	0	2.17	0	95.45	0	4.55	0	98	0	2	0	97.28	0	2.72	0	97.56	0	2.44
NW_020868571.1-824730-24	100	0	0	0	100	0	0	0	100	0	0	0	100	0	0	0	100	0	0	0	96.3	3.7	0	0	100	0	0	0	97.96	2.04	0	0
NW_020868571.1-830088-13	0	0	0	100	0	0	0	100	0	0	0	100	0	0	0	100	0	0	0	100	10.71	0	0	89.29	0	0	0	100	5.88	0	0	94.12
NW_020868571.1-952523-15	0	0	100	0	0	0	93.33	6.67	0	0	100	0	0	0	96.55	3.45	0	0	92.86	7.14	0	0	89.29	10.71	0	0	95.45	4.55	0	0	88.78	11.22
NW_020868571.1-1122189-25	0	100	0	0	0	92.31	0	7.69	0	100	0	0	0	94.23	0	5.77	0	100	0	0	0	94.64	0	5.36	0	98.31	0	1.69	0	94.79	0	5.21
NW_020868572.1-176060-9	100	0	0	0	100	0	0	0	100	0	0	0	100	0	0	0	100	0	0	0	91.67	8.33	0	0	98.03	1.97	0	0	92.31	7.69	0	0
NW_020868572.1-228137-26	0	87.5	0	12.5	0	96.43	0	3.57	0	87.5	0	12.5	0	94.44	0	5.56	0	90	0	10	0	96.3	0	3.7	0	89.47	0	10.53	0	95.56	0	4.44
NW_020868572.1-270700-24	0	100	0	0	0	100	0	0	0	100	0	0	0	100	0	0	5	95	0	0	7.69	92.31	0	0	4.6	95.4	0	0	5.32	94.68	0	0
NW_020868572.1-285883-21	0	0	0	0	6.67	93.33	0	0	0	0	0	0	6.67	93.33	0	0	0	100	0	0	3.33	96.67	0	0	0	100	0	0	9.43	90.57	0	0
NW_020868573.1-93441-6	10	0	90	0	3.85	0	96.15	0	10	0	90	0	5.36	0	94.64	0	10	0	90	0	8.93	0	91.07	0	9.04	0	90.96	0	7.84	0	92.16	0
NW_020868573.1-127199-27	0	90	0	10	0	100	0	0	0	90	0	10	0	97.83	0	2.17	0	95.45	0	4.55	0	100	0	0	0	94.15	0	5.85	0	98.78	0	1.22
NW_020868573.1-463312-24	0	0	100	0	6.67	0	93.33	0	0	0	100	0	8.62	0	91.38	0	0	0	100	0	3.45	0	96.55	0	0	0	100	0	5.88	0	94.12	0
NW_020868573.1-529857-2	0	0	100	0	0	0	100	0	0	0	100	0	0	3.57	96.43	0	0	0	100	0	0	1.72	98.28	0	0	0	100	0	0	2.94	97.06	0
NW_020868573.1-552629-2	0	83.33	16.67	0	0	73.33	26.67	0	0	83.33	16.67	0	0	81.03	18.97	0	0	92.86	7.14	0	0	89.29	10.71	0	0	88.33	11.67	0	0	86.73	13.27	0
NW_020868573.1-678841-21	0	0	0	100	0	0	0	100	0	0	0	100	0	3.57	0	96.43	0	0	0	100	0	3.57	0	96.43	0	0	0	100	0	7.45	0	92.55
NW_020868573.1-721757-4	0	0	0	100	0	0	0	100	0	0	0	100	0	3.7	0	96.3	0	18.75	0	81.25	0	9.26	0	90.74	0	15	0	85	0	7.45	0	92.55
NW_020868574.1-22304-21	0	0	0	100	4.55	0	0	95.45	0	0	0	100	2	0	0	98	0	0	0	100	1.85	0	0	98.15	1.35	0	0	98.65	1.06	0	0	98.94
NW_020868574.1-55458-15	0	0	0	100	4.55	0	0	95.45	0	0	0	100	5.77	0	0	94.23	0	0	0	100	2	0	0	98	0	0	0	100	3.26	0	0	96.74
NW_020868574.1-138374-8	0	0	0	100	0	0	3.57	96.43	0	0	0	100	0	0	3.85	96.15	0	0	0	100	0	0	8.62	91.38	0	0	0	100	0	0	6.25	93.75
NW_020868575.1-32916-9	0	0	100	0	0	0	100	0	0	0	100	0	0	0	100	0	0	0	100	0	0	6.67	93.33	0	0	0	100	0	0	3.77	96.23	0
NW_020868575.1-103912-5	0	100	0	0	0	100	0	0	0	100	0	0	0	100	0	0	0	100	0	0	0	94.83	0	5.17	0	100	0	0	0	97	0	3
NW_020868576.1-19981-24	0	0	0	100	0	0	4.17	95.83	0	0	0	100	0	0	5.77	94.23	0	0	0	100	0	0	1.85	98.15	0	0	0	100	0	0	3.06	96.94
NW_020868576.1-30498-12	16.67	0	0	83.33	11.54	0	0	88.46	16.67	0	0	83.33	5.36	0	0	94.64	7.14	0	0	92.86	0	0	0	100	8.2	0	0	91.8	3	0	0	97
NW_020868577.1-218605-5	8.33	0	91.67	0	3.33	0	96.67	0	8.33	0	91.67	0	3.45	0	96.55	0	4.17	0	95.83	0	0	0	100	0	4.76	0	95.24	0	2.94	0	97.06	0
NW_020868577.1-378332-26	0	87.5	12.5	0	0	89.29	10.71	0	0	87.5	12.5	0	0	93.1	6.9	0	0	81.25	18.75	0	0	96.43	3.57	0	0	85.07	14.93	0	0	95.83	4.17	0
NW_020868577.1-384341-8	0	100	0	0	0	100	0	0	0	100	0	0	0	100	0	0	5.56	94.44	0	0	3.57	96.43	0	0	3.52	96.48	0	0	2	98	0	0
NW_020868577.1-508905-24	0	0	0	100	0	0	0	100	0	0	0	100	0	0	0	100	0	0	0	100	0	3.45	0	96.55	0	0	0	100	0	1.92	0	98.08
NW_020868577.1-583005-25	0	0	100	0	0	0	100	0	0	0	100	0	0	0	100	0	5	0	95	0	0	0	100	0	3.09	0	96.91	0	0	0	100	0
NW_020868577.1-622841-21	100	0	0	0	71.43	0	28.57	0	100	0	0	0	70.69	0	29.31	0	100	0	0	0	83.93	0	16.07	0	100	0	0	0	80	0	20	0
NW_020868578.1-21688-23	0	100	0	0	0	100	0	0	0	100	0	0	0	96.43	0	3.57	0	100	0	0	0	95	0	5	0	100	0	0	0	95.83	0	4.17
NW_020868578.1-145350-1	0	0	0	100	0	0	0	100	0	0	0	100	0	0	0	100	0	0	6.25	93.75	0	0	11.54	88.46	0	0	5.56	94.44	0	0	8.7	91.3
NW_020868578.1-204261-2	0	0	0	100	0	0	0	100	0	0	0	100	0	0	0	100	0	0	0	100	0	0	0	100	0	2.17	0	97.83	0	1.09	0	98.91
NW_020868578.1-259496-15	10	90	0	0	3.85	96.15	0	0	10	90	0	0	3.7	96.3	0	0	5	95	0	0	0	100	0	0	5.56	94.44	0	0	2.04	97.96	0	0
NW_020868578.1-328611-8	10	0	90	0	0	0	100	0	10	0	90	0	0	0	100	0	11.11	0	88.89	0	0	0	100	0	10	0	90	0	0	0	100	0
NW_020868579.1-72108-1	0	0	100	0	0	0	100	0	0	0	100	0	0	0	100	0	0	4.55	95.45	0	0	1.72	98.28	0	0	2.58	97.42	0	0	0.96	99.04	0
NW_020868580.1-24725-3	0	100	0	0	0	89.29	0	10.71	0	100	0	0	0	89.29	0	10.71	0	93.75	0	6.25	0	86.67	0	13.33	0	95.97	0	4.03	0	89.22	0	10.78
NW_020868581.1-143918-16	0	0	0	100	0	14.29	0	85.71	0	0	0	100	0	8.62	0	91.38	0	0	0	100	0	14	0	86	0	5.17	0	94.83	0	13.04	0	86.96
NW_020868581.1-174723-23	0	100	0	0	0	92.86	7.14	0	0	100	0	0	0	92.59	7.41	0	0	100	0	0	0	98.21	1.79	0	0	100	0	0	0	95	5	0
NW_020868581.1-337721-1	0	87.5	0	12.5	0	63.33	0	36.67	0	87.5	0	12.5	0	65	0	35	0	94.44	0	5.56	0	75	0	25	0	88.82	0	11.18	0	72.12	0	27.88
NW_020868581.1-431939-4	0	0	0	0	88.46	0	11.54	0	0	0	0	0	90.74	0	9.26	0	100	0	0	0	96.43	0	3.57	0	95.31	0	4.69	0	93	0	7	0
NW_020868581.1-470898-14	100	0	0	0	96.43	3.57	0	0	100	0	0	0	92.59	7.41	0	0	75	25	0	0	74.07	25.93	0	0	81.54	18.46	0	0	80.21	19.79	0	0
NW_020868581.1-513538-21	0	70	0	30	0	84.62	0	15.38	0	70	0	30	0	78.85	0	21.15	0	80	0	20	0	78.57	0	21.43	0	75	0	25	0	73.47	0	26.53
NW_020868581.1-515766-21	0	100	0	0	0	80	0	20	0	100	0	0	0	75	0	25	0	90	0	10	0	83.33	0	16.67	0	93.53	0	6.47	0	83.02	0	16.98
NW_020868581.1-550227-25	0	0	0	100	4.17	0	0	95.83	0	0	0	100	5.77	0	0	94.23	0	0	0	100	5.77	0	0	94.23	0	0	0	100	3.41	0	0	96.59
NW_020868581.1-570373-14	0	100	0	0	0	100	0	0	0	100	0	0	0	100	0	0	0	95.83	0	4.17	0	100	0	0	0	97.03	0	2.97	0	100	0	0
NW_020868581.1-749662-13	0	100	0	0	0	100	0	0	0	100	0	0	0	100	0	0	0	95.45	0	4.55	0	98.21	0	1.79	0	97.25	0	2.75	0	99	0	1
NW_020868581.1-763266-5	0	0	100	0	36.67	0	63.33	0	0	0	100	0	38.33	0	61.67	0	35.71	0	64.29	0	46.67	0	53.33	0	29.55	0	70.45	0	43.4	0	56.6	0
NW_020868581.1-957542-16	0	0	100	0	0	0	100	0	0	0	100	0	0	0	100	0	6.25	0	93.75	0	0	0	100	0	6.15	0	93.85	0	0	0	100	0
NW_020868581.1-974586-6	0	0	0	100	3.57	0	0	96.43	0	0	0	100	10.34	0	0	89.66	0	0	0	100	3.45	0	0	96.55	0.62	0	0	99.38	9.62	0	0	90.38
NW_020868581.1-1051783-12	80	0	20	0	91.67	0	8.33	0	80	0	20	0	92.31	0	7.69	0	90	0	10	0	98.21	0	1.79	0	87.95	0	12.05	0	95.92	0	4.08	0
NW_020868581.1-1107792-21	0	0	0	100	0	0	0	100	0	0	0	100	0	0	0	100	0	4.55	0	95.45	0	5.17	0	94.83	0	2.72	0	97.28	0	2.88	0	97.12
NW_020868581.1-1159564-2	0	0	100	0	0	22.73	77.27	0	0	0	100	0	0	12.5	87.5	0	0	0	100	0	0	2	98	0	0	0.62	99.38	0	0	6.98	93.02	0
NW_020868582.1-120551-6	0	0	0	100	0	0	0	100	0	0	0	100	0	0	0	100	0	0	0	100	1.67	0	0	98.33	0.52	0	0	99.48	0.96	0	0	99.04
NW_020868582.1-297373-6	91.67	0	8.33	0	96.67	0	3.33	0	91.67	0	8.33	0	92.86	0	7.14	0	95.83	0	4.17	0	96.55	0	3.45	0	94.12	0	5.88	0	96.08	0	3.92	0
NW_020868582.1-300885-2	0	0	100	0	0	0	100	0	0	0	100	0	0	0	100	0	0	0	94.44	5.56	0	0	91.67	8.33	0	0	94.67	5.33	0	0	95.12	4.88
NW_020868582.1-326250-2	50	0	50	0	7.14	0	92.86	0	50	0	50	0	5.36	0	94.64	0	14.29	0	85.71	0	3.7	0	96.3	0	18.75	0	81.25	0	3.12	0	96.88	0
NW_020868582.1-521134-3	100	0	0	0	92.86	0	0	7.14	100	0	0	0	94.44	0	0	5.56	93.75	0	0	6.25	93.75	0	0	6.25	93.94	0	0	6.06	93.48	0	0	6.52
NW_020868582.1-695904-1	0	100	0	0	0	96.15	0	3.85	0	100	0	0	0	98.15	0	1.85	0	100	0	0	0	93.1	0	6.9	0	100	0	0	0	96	0	4
NW_020868582.1-816636-9	0	87.5	0	12.5	0	100	0	0	0	87.5	0	12.5	0	91.3	0	8.7	0	94.44	0	5.56	0	97.92	0	2.08	0	93.15	0	6.85	0	95.56	0	4.44
NW_020868585.1-111078-25	0	100	0	0	0	100	0	0	0	100	0	0	3.33	96.67	0	0	0	100	0	0	0	100	0	0	0	100	0	0	1.92	98.08	0	0
NW_020868585.1-119464-5	8.33	91.67	0	0	6.67	93.33	0	0	8.33	91.67	0	0	6.67	93.33	0	0	4.17	95.83	0	0	5	95	0	0	4.76	95.24	0	0	6.6	93.4	0	0
NW_020868586.1-35147-14	0	12.5	0	87.5	0	11.54	0	88.46	0	12.5	0	87.5	0	7.69	0	92.31	0	5.56	0	94.44	0	2	0	98	0	6.58	0	93.42	0	5.32	0	94.68
NW_020868586.1-119576-7	0	0	100	0	67.86	0	32.14	0	0	0	100	0	62.96	0	37.04	0	50	0	50	0	67.86	0	32.14	0	53.75	0	46.25	0	69.39	0	30.61	0
NW_020868588.1-138395-6	50	0	50	0	42.86	0	57.14	0	50	0	50	0	56.9	0	43.1	0	55.56	0	44.44	0	50	0	50	0	53.47	0	46.53	0	50.98	0	49.02	0
NW_020868589.1-29939-14	0	100	0	0	0	100	0	0	0	100	0	0	0	100	0	0	0	91.67	0	8.33	0	89.66	0	10.34	0	95.37	0	4.63	0	94.12	0	5.88
NW_020868589.1-35202-27	20	0	0	80	21.43	0	0	78.57	20	0	0	80	19.64	0	0	80.36	9.09	0	0	90.91	10.34	0	0	89.66	12.77	0	0	87.23	11.7	0	0	88.3
NW_020868589.1-43953-15	0	100	0	0	0	100	0	0	0	100	0	0	0	100	0	0	0	95	5	0	0	96.43	3.57	0	0	96.91	3.09	0	0	97.96	2.04	0
NW_020868589.1-129247-3	100	0	0	0	93.33	0	6.67	0	100	0	0	0	93.33	0	6.67	0	91.67	0	8.33	0	96.67	0	3.33	0	91.11	0	8.89	0	94.23	0	5.77	0
NW_020868589.1-150649-4	0	100	0	0	0	95.45	0	4.55	0	100	0	0	0	95.24	0	4.76	0	94.44	0	5.56	0	94	0	6	0	96.32	0	3.68	0	95.35	0	4.65
NW_020868589.1-150969-13	0	100	0	0	0	88.46	11.54	0	0	100	0	0	0	92.86	7.14	0	0	90.91	9.09	0	0	92.31	7.69	0	0	92.86	7.14	0	0	90.62	9.38	0
NW_020868589.1-298614-24	90	10	0	0	84.62	15.38	0	0	90	10	0	0	86	14	0	0	90.91	9.09	0	0	83.33	16.67	0	0	89.33	10.67	0	0	86.05	13.95	0	0
NW_020868590.1-48879-8	0	60	0	40	0	72.73	0	27.27	0	60	0	40	0	60.87	0	39.13	0	44.44	0	55.56	0	52.17	0	47.83	0	52.94	0	47.06	0	57.14	0	42.86
NW_020868590.1-199826-5	0	10	0	90	0	15.38	0	84.62	0	10	0	90	0	16.07	0	83.93	0	5	0	95	0	13.79	0	86.21	0	6.02	0	93.98	0	12.75	0	87.25
NW_020868590.1-214310-15	0	100	0	0	0	90.91	0	9.09	0	100	0	0	0	95.83	0	4.17	0	100	0	0	0	96.15	0	3.85	0	100	0	0	0	96.51	0	3.49
NW_020868590.1-214641-1	0	100	0	0	0	87.5	0	12.5	0	100	0	0	0	89.58	0	10.42	0	94.44	0	5.56	0	93.75	0	6.25	0	96.58	0	3.42	0	93.18	0	6.82
NW_020868590.1-253376-14	0	12.5	0	87.5	0	7.69	0	92.31	0	12.5	0	87.5	0	13.46	0	86.54	0	15	0	85	0	14.58	0	85.42	0	12.8	0	87.2	0	14.89	0	85.11
NW_020868590.1-319949-25	0	100	0	0	0	100	0	0	0	100	0	0	0	100	0	0	0	100	0	0	0	100	0	0	0	99.52	0	0.48	0	98.04	0	1.96
NW_020868590.1-377786-26	0	100	0	0	0	100	0	0	0	100	0	0	0	100	0	0	5	95	0	0	3.45	96.55	0	0	4.82	95.18	0	0	3.85	96.15	0	0
NW_020868591.1-237275-2	0	100	0	0	0	100	0	0	0	100	0	0	0	100	0	0	0	100	0	0	0	94	0	6	0	100	0	0	0	93.9	0	6.1
NW_020868591.1-280239-8	0	100	0	0	0	100	0	0	0	100	0	0	0	100	0	0	0	100	0	0	0	100	0	0	0	98.53	0	1.47	0	98.98	0	1.02
NW_020868593.1-163888-25	25	0	0	75	30.77	0	0	69.23	25	0	0	75	30	0	0	70	14.29	0	0	85.71	32.69	0	0	67.31	16.95	0	0	83.05	27.17	0	0	72.83
NW_020868593.1-179922-6	0	91.67	8.33	0	0	92.86	7.14	0	0	91.67	8.33	0	0	92.31	7.69	0	0	95.45	4.55	0	0	98	2	0	0	94.85	5.15	0	0	95.35	4.65	0
NW_020868594.1-79971-16	0	0	0	100	0	3.33	0	96.67	0	0	0	100	0	1.72	0	98.28	0	0	0	100	0	1.85	0	98.15	0	1	0	99	0	4.17	0	95.83
NW_020868594.1-88584-12	0	0	0	100	0	7.14	0	92.86	0	0	0	100	0	5.17	0	94.83	0	0	0	100	0	0	0	100	0	0	0	100	0	3.26	0	96.74
NW_020868594.1-132786-15	0	0	10	90	0	0	10	90	0	0	10	90	0	0	6.67	93.33	0	0	9.09	90.91	0	0	13.33	86.67	0	0	8.99	91.01	0	0	7.55	92.45
NW_020868594.1-182714-13	100	0	0	0	100	0	0	0	100	0	0	0	100	0	0	0	94.44	5.56	0	0	94.83	5.17	0	0	94.03	5.97	0	0	94.12	5.88	0	0
NW_020868594.1-236354-16	10	0	0	90	14.29	0	0	85.71	10	0	0	90	10.71	0	0	89.29	9.09	0	0	90.91	8.33	0	0	91.67	8.99	0	0	91.01	10.87	0	0	89.13
NW_020868594.1-319080-5	0	12.5	0	87.5	0	4.55	0	95.45	0	12.5	0	87.5	0	10	0	90	0	10	0	90	0	4.17	0	95.83	0	10.49	0	89.51	0	7.95	0	92.05
NW_020868594.1-498125-1	0	0	0	100	0	0	0	100	0	0	0	100	0	0	0	100	0	0	0	100	0	0	0	100	0	5.21	0	94.79	0	1.92	0	98.08
NW_020868595.1-147972-13	0	0	0	100	0	3.57	0	96.43	0	0	0	100	0	6.9	0	93.1	0	0	0	100	0	1.79	0	98.21	0	0	0	100	0	5	0	95
NW_020868595.1-148086-9	0	12.5	87.5	0	0	19.23	80.77	0	0	12.5	87.5	0	0	14	86	0	0	5	95	0	0	7.14	92.86	0	0	6.41	93.59	0	0	7.95	92.05	0
NW_020868595.1-177092-6	0	0	0	100	3.57	0	0	96.43	0	0	0	100	6.9	0	0	93.1	0	0	0	100	3.45	0	0	96.55	0	0	0	100	4.81	0	0	95.19
NW_020868596.1-52612-26	0	0	0	100	0	0	3.85	96.15	0	0	0	100	0	0	6.25	93.75	0	0	7.14	92.86	0	0	7.69	92.31	0	0	6.45	93.55	0	0	7.78	92.22
NW_020868596.1-56568-6	0	100	0	0	4.17	95.83	0	0	0	100	0	0	10	90	0	0	0	100	0	0	5.36	94.64	0	0	0	100	0	0	7.29	92.71	0	0
NW_020868596.1-377730-3	0	0	100	0	0	0	100	0	0	0	100	0	0	0	100	0	0	0	100	0	6.9	0	93.1	0	0.53	0	99.47	0	4.9	0	95.1	0
NW_020868596.1-430443-13	0	0	100	0	0	0	100	0	0	0	100	0	18	0	82	0	0	0	100	0	7.41	0	92.59	0	0	0	100	0	9.57	0	90.43	0
NW_020868596.1-466775-6	0	0	100	0	3.85	0	96.15	0	0	0	100	0	3.7	0	96.3	0	5	0	95	0	3.57	0	96.43	0	2.84	0	97.16	0	3.06	0	96.94	0
NW_020868597.1-252444-16	0	12.5	0	87.5	0	7.14	0	92.86	0	12.5	0	87.5	0	12.96	0	87.04	0	12.5	0	87.5	0	10.71	0	89.29	0	11.27	0	88.73	0	9.18	0	90.82
NW_020868597.1-253840-3	0	0	0	100	0	0	6.67	93.33	0	0	0	100	0	0	6.67	93.33	0	0	0	100	0	0	5	95	0	0	0.54	99.46	0	0	3.77	96.23
NW_020868597.1-338451-1	0	0	100	0	0	0	100	0	0	0	100	0	0	0	100	0	0	0	100	0	0	0	100	0	0	0	100	0	0	1.96	98.04	0
NW_020868597.1-450555-24	0	8.33	0	91.67	0	3.85	0	96.15	0	8.33	0	91.67	0	6.25	0	93.75	0	4.17	0	95.83	0	1.85	0	98.15	0	5.88	0	94.12	0	4.44	0	95.56
NW_020868599.1-192056-22	33.33	0	66.67	0	50	0	50	0	33.33	0	66.67	0	48.28	0	51.72	0	66.67	0	33.33	0	70.69	0	29.31	0	57.46	0	42.54	0	64.42	0	35.58	0
NW_020868599.1-250186-5	100	0	0	0	93.33	6.67	0	0	100	0	0	0	96.67	3.33	0	0	100	0	0	0	98.33	1.67	0	0	97.92	2.08	0	0	98.11	1.89	0	0
NW_020868602.1-57837-23	0	0	30	70	0	0	34.62	65.38	0	0	30	70	0	0	35.71	64.29	0	0	18.18	81.82	0	0	21.43	78.57	0	0	20.53	79.47	0	0	26	74
NW_020868602.1-69419-25	0	0	0	100	0	0	0	100	0	0	0	100	0	0	0	100	0	0	0	100	8.62	0	0	91.38	0	0	0	100	4.81	0	0	95.19
NW_020868602.1-152489-5	0	100	0	0	0	83.33	0	16.67	0	100	0	0	0	90.74	0	9.26	0	91.67	0	8.33	0	89.66	0	10.34	0	94.19	0	5.81	0	90.82	0	9.18
NW_020868602.1-386928-14	0	0	100	0	0	0	100	0	0	0	100	0	0	0	100	0	0	0	100	0	0	0	100	0	0	0	100	0	0	0	99.06	0.94
NW_020868602.1-490270-26	20	0	0	80	27.27	0	0	72.73	20	0	0	80	20.83	0	0	79.17	9.09	0	0	90.91	10.42	0	0	89.58	10.99	0	0	89.01	11.63	0	0	88.37
NW_020868602.1-508565-12	0	8.33	0	91.67	0	7.69	0	92.31	0	8.33	0	91.67	0	3.7	0	96.3	0	4.17	0	95.83	0	3.57	0	96.43	0	6.86	0	93.14	0	2.33	0	97.67
NW_020868602.1-524862-24	25	0	0	75	26.67	0	0	73.33	25	0	0	75	30	0	0	70	31.82	0	0	68.18	35	0	0	65	29.79	0	0	70.21	38.68	0	0	61.32
NW_020868603.1-14814-12	0	100	0	0	0	90	10	0	0	100	0	0	0	92.59	7.41	0	0	87.5	12.5	0	0	90.38	9.62	0	0	89.06	10.94	0	0	87.23	12.77	0
NW_020868604.1-21041-23	0	100	0	0	0	80	0	20	0	100	0	0	0	87.93	0	12.07	0	85.71	0	14.29	0	82.76	0	17.24	0	86.21	0	13.79	0	84.69	0	15.31
NW_020868604.1-48229-22	0	100	0	0	0	95.45	0	4.55	0	100	0	0	0	95.45	0	4.55	0	100	0	0	0	97.92	0	2.08	0	98.04	0	1.96	0	97.73	0	2.27
NW_020868604.1-97553-9	0	90	0	10	0	93.33	0	6.67	0	90	0	10	0	90	0	10	0	95.45	0	4.55	0	95	0	5	0	94.57	0	5.43	0	94.34	0	5.66
NW_020868604.1-138441-4	0	0	100	0	0	0	100	0	0	0	100	0	0	0	100	0	0	5	95	0	0	6.67	93.33	0	0	2.98	97.02	0	0	3.77	96.23	0
NW_020868604.1-175412-21	0	0	0	100	0	0	0	100	0	0	0	100	0	0	0	100	0	0	0	100	0	8.62	0	91.38	0	0	0	100	0	4.81	0	95.19
NW_020868604.1-323354-21	0	0	12.5	87.5	0	0	17.86	82.14	0	0	12.5	87.5	0	0	14.29	85.71	0	0	6.25	93.75	0	0	9.26	90.74	0	0	7.33	92.67	0	0	12	88
NW_020868605.1-199158-1	0	100	0	0	0	96.67	0	3.33	0	100	0	0	0	92.86	0	7.14	0	100	0	0	0	96.43	0	3.57	0	100	0	0	0	96.08	0	3.92
NW_020868605.1-303274-7	0	100	0	0	0	100	0	0	0	100	0	0	0	100	0	0	0	83.33	0	16.67	0	100	0	0	0	90.85	0	9.15	0	100	0	0
NW_020868605.1-375355-25	0	0	0	100	0	0	0	100	0	0	0	100	0	0	0	100	0	0	0	100	5.36	0	0	94.64	0	0	0	100	3.06	0	0	96.94
NW_020868606.1-15072-4	0	0	0	100	0	0	0	100	0	0	0	100	0	0	0	100	0	10	0	90	0	7.69	0	92.31	0	6.17	0	93.83	0	8.89	0	91.11
NW_020868606.1-151215-22	0	0	0	100	3.85	0	0	96.15	0	0	0	100	5.56	0	0	94.44	0	0	0	100	1.79	0	0	98.21	0	0	0	100	3	0	0	97
NW_020868606.1-180007-26	0	0	0	100	0	6.67	0	93.33	0	0	0	100	0	5.56	0	94.44	0	0	0	100	0	6	0	94	0	0	0	100	0	5.32	0	94.68
NW_020868606.1-233280-3	0	0	100	0	0	0	100	0	0	0	100	0	0	0	94.64	5.36	0	0	100	0	0	0	96.3	3.7	0	0	100	0	0	0	96.88	3.12
NW_020868606.1-255282-9	0	83.33	0	16.67	0	100	0	0	0	83.33	0	16.67	0	98.08	0	1.92	0	94.44	0	5.56	0	100	0	0	0	92.96	0	7.04	0	98.96	0	1.04
NW_020868606.1-397727-24	0	100	0	0	0	100	0	0	0	100	0	0	0	100	0	0	0	95.45	4.55	0	0	100	0	0	0	97.25	2.75	0	0	98.94	1.06	0
NW_020868606.1-582159-24	0	0	0	100	0	0	0	100	0	0	0	100	0	0	0	100	0	6.25	0	93.75	0	1.67	0	98.33	0	3.91	0	96.09	0	0.94	0	99.06
NW_020868606.1-605762-1	0	100	0	0	4.17	95.83	0	0	0	100	0	0	2	98	0	0	0	100	0	0	1.85	98.15	0	0	0	100	0	0	1.06	98.94	0	0
NW_020868606.1-608110-12	0	0	10	90	0	0	14.29	85.71	0	0	10	90	0	0	14.58	85.42	0	0	15	85	0	0	20.37	79.63	0	0	11.24	88.76	0	0	17.78	82.22
NW_020868607.1-522683-23	0	80	0	20	0	83.33	0	16.67	0	80	0	20	0	83.33	0	16.67	0	83.33	0	16.67	0	75	0	25	0	75.6	0	24.4	0	75.47	0	24.53
NW_020868607.1-688304-25	90	0	10	0	90	0	10	0	90	0	10	0	87.93	0	12.07	0	95.45	0	4.55	0	95	0	5	0	94.57	0	5.43	0	93.14	0	6.86	0
NW_020868607.1-690640-12	0	0	0	0	0	0	100	0	0	0	0	0	0	0	100	0	0	0	100	0	0	0	100	0	0	0	100	0	0	0	98.04	1.96
NW_020868607.1-693028-25	0	100	0	0	0	100	0	0	0	100	0	0	0	100	0	0	0	100	0	0	0	96.15	0	3.85	0	98.17	0	1.83	0	96.74	0	3.26
NW_020868607.1-962989-8	0	10	0	90	0	0	0	100	0	10	0	90	0	0	0	100	0	10	0	90	0	0	0	100	0	8.72	0	91.28	0	0	0	100
NW_020868607.1-1001036-13	100	0	0	0	100	0	0	0	100	0	0	0	100	0	0	0	100	0	0	0	98.08	0	0	1.92	100	0	0	0	97.87	0	0	2.13
NW_020868607.1-1003830-9	0	100	0	0	0	100	0	0	0	100	0	0	0	100	0	0	0	95.83	0	4.17	0	100	0	0	0	97.62	0	2.38	0	98.96	0	1.04
NW_020868607.1-1068805-27	0	0	0	100	3.57	0	0	96.43	0	0	0	100	3.57	0	0	96.43	12.5	0	0	87.5	2	0	0	98	9.29	0	0	90.71	4.35	0	0	95.65
NW_020868608.1-10249-21	70	0	30	0	83.33	0	16.67	0	70	0	30	0	82.76	0	17.24	0	68.75	0	31.25	0	72.41	0	27.59	0	72.97	0	27.03	0	78.85	0	21.15	0
NW_020868608.1-52652-1	100	0	0	0	100	0	0	0	100	0	0	0	100	0	0	0	100	0	0	0	100	0	0	0	99.06	0	0.94	0	100	0	0	0
NW_020868608.1-63406-7	0	0	0	100	0	0	0	100	0	0	0	100	0	0	0	100	0	0	0	100	3.7	0	0	96.3	0	0	0	100	2.13	0	0	97.87
NW_020868609.1-9961-13	0	0	100	0	0	0	100	0	0	0	100	0	0	0	100	0	0	0	100	0	0	3.57	96.43	0	0	0	100	0	0	2	98	0
NW_020868610.1-1068-14	0	100	0	0	0	100	0	0	0	100	0	0	0	100	0	0	8.33	91.67	0	0	7.41	92.59	0	0	6.37	93.63	0	0	6.25	93.75	0	0
NW_020868611.1-175899-8	0	0	0	100	0	0	7.69	92.31	0	0	0	100	0	0	9.62	90.38	0	0	0	100	0	0	4.17	95.83	0	0	0	100	0	0	5.32	94.68
NW_020868611.1-275702-27	0	0	100	0	0	0	100	0	0	0	100	0	0	0	100	0	0	0	93.75	6.25	0	0	93.1	6.9	0	0	94.12	5.88	0	0	96.08	3.92
NW_020868611.1-342589-3	90	0	10	0	89.29	0	10.71	0	90	0	10	0	92.86	0	7.14	0	95.45	0	4.55	0	95	0	5	0	94.68	0	5.32	0	96.08	0	3.92	0
NW_020868611.1-367379-4	0	0	0	100	0	10.71	0	89.29	0	0	0	100	0	8.62	0	91.38	0	0	0	100	0	5	0	95	0	0	0	100	0	4.81	0	95.19
NW_020868611.1-559793-12	0	75	0	25	0	78.57	0	21.43	0	75	0	25	0	72.22	0	27.78	0	66.67	0	33.33	0	70.37	0	29.63	0	71.43	0	28.57	0	70	0	30
NW_020868611.1-560440-14	0	100	0	0	0	100	0	0	0	100	0	0	0	100	0	0	4.55	95.45	0	0	7.14	92.86	0	0	2.75	97.25	0	0	4	96	0	0
NW_020868611.1-604848-8	0	100	0	0	0	100	0	0	0	100	0	0	0	100	0	0	5.56	94.44	0	0	3.45	96.55	0	0	3.05	96.95	0	0	1.96	98.04	0	0
NW_020868611.1-671166-26	0	70	0	30	0	79.17	0	20.83	0	70	0	30	0	71.74	0	28.26	0	65	0	35	0	76.09	0	23.91	0	68.6	0	31.4	0	72.62	0	27.38
NW_020868611.1-688230-14	90	0	0	10	83.33	0	0	16.67	90	0	0	10	81.67	0	0	18.33	85	0	0	15	76.67	0	0	23.33	83.14	0	0	16.86	77.88	0	0	22.12
NW_020868612.1-20234-9	0	100	0	0	0	100	0	0	0	100	0	0	0	100	0	0	0	100	0	0	0	100	0	0	0	98.3	0	1.7	0	98	0	2
NW_020868612.1-34323-21	0	0	0	100	0	3.85	0	96.15	0	0	0	100	0	7.14	0	92.86	0	0	0	100	0	9.62	0	90.38	0	0	0	100	0	6.38	0	93.62
NW_020868612.1-167245-13	0	0	0	100	0	0	0	100	0	0	0	100	0	0	4	96	0	0	0	100	0	0	3.85	96.15	0	0	0	100	0	0	2.17	97.83
NW_020868613.1-125378-24	0	87.5	0	12.5	0	100	0	0	0	87.5	0	12.5	0	100	0	0	0	95	0	5	0	100	0	0	0	93.83	0	6.17	0	97.67	0	2.33
NW_020868613.1-127634-9	0	0	100	0	0	0	100	0	0	0	100	0	0	0	100	0	8.33	0	91.67	0	5.56	0	94.44	0	4.55	0	95.45	0	3	0	97	0
NW_020868613.1-169469-8	0	0	0	100	3.57	0	0	96.43	0	0	0	100	3.45	0	0	96.55	0	0	0	100	1.67	0	0	98.33	0	0	0	100	4.81	0	0	95.19
NW_020868613.1-203349-14	8.33	0	91.67	0	6.67	0	93.33	0	8.33	0	91.67	0	5	0	95	0	4.17	0	95.83	0	1.67	0	98.33	0	5.05	0	94.95	0	5.66	0	94.34	0
NW_020868613.1-300742-24	0	16.67	0	83.33	0	6.67	0	93.33	0	16.67	0	83.33	0	8.33	0	91.67	0	5.56	0	94.44	0	3.33	0	96.67	0	6.76	0	93.24	0	4.72	0	95.28
NW_020868615.1-60047-4	0	100	0	0	0	95.83	0	4.17	0	100	0	0	0	94	0	6	0	100	0	0	0	95.83	0	4.17	0	100	0	0	0	96.59	0	3.41
NW_020868615.1-231485-16	0	0	0	100	0	0	0	100	0	0	0	100	0	0	0	100	0	8.33	0	91.67	0	10	0	90	0	5.21	0	94.79	0	6	0	94
NW_020868615.1-308938-2	100	0	0	0	96.43	0	0	3.57	100	0	0	0	96.3	0	0	3.7	100	0	0	0	91.07	0	0	8.93	100	0	0	0	93.75	0	0	6.25
NW_020868615.1-330207-25	0	0	0	100	0	0	0	100	0	0	0	100	0	0	0	100	0	0	4.55	95.45	0	0	5.36	94.64	0	0	2.63	97.37	0	0	3.06	96.94
NW_020868615.1-374407-1	0	0	0	100	0	0	0	100	0	0	0	100	0	0	0	100	0	0	0	100	0	5.17	0	94.83	0	2.46	0	97.54	0	3.12	0	96.88
NW_020868615.1-593355-15	0	100	0	0	0	100	0	0	0	100	0	0	0	100	0	0	0	100	0	0	0	100	0	0	0	98.35	0	1.65	0	99.04	0	0.96
NW_020868616.1-153646-26	0	87.5	0	12.5	0	100	0	0	0	87.5	0	12.5	0	100	0	0	0	81.25	0	18.75	0	100	0	0	0	85.92	0	14.08	0	100	0	0
NW_020868616.1-158086-16	0	0	0	100	0	0	0	100	0	0	0	100	0	0	0	100	0	0	0	100	0	0	0	100	2.46	0	0	97.54	0.94	0	0	99.06
NW_020868616.1-159644-23	0	0	100	0	3.57	0	96.43	0	0	0	100	0	3.57	0	96.43	0	0	0	100	0	1.85	0	98.15	0	0	0	100	0	3.06	0	96.94	0
NW_020868616.1-159847-22	0	0	0	100	0	0	0	100	0	0	0	100	0	0	0	100	0	0	0	100	0	0	0	100	0	1.43	0	98.57	0	1.22	0	98.78
NW_020868616.1-171796-4	100	0	0	0	96.67	0	0	3.33	100	0	0	0	93.33	0	0	6.67	100	0	0	0	96.67	0	0	3.33	100	0	0	0	96.23	0	0	3.77
NW_020868616.1-387726-5	0	0	100	0	0	0	91.67	8.33	0	0	100	0	0	0	88.89	11.11	0	0	77.78	22.22	0	0	75.93	24.07	0	0	86.49	13.51	0	0	79.79	20.21
NW_020868616.1-463554-7	8.33	0	91.67	0	4.55	0	95.45	0	8.33	0	91.67	0	4.17	0	95.83	0	4.55	0	95.45	0	2.5	0	97.5	0	5.67	0	94.33	0	2.44	0	97.56	0
NW_020868616.1-466476-27	0	0	100	0	13.33	0	86.67	0	0	0	100	0	10.34	0	89.66	0	10	0	90	0	19.64	0	80.36	0	5.75	0	94.25	0	12.75	0	87.25	0
NW_020868617.1-125281-15	50	0	50	0	14.29	0	85.71	0	50	0	50	0	16.07	0	83.93	0	16.67	0	83.33	0	8	0	92	0	18.52	0	81.48	0	9.57	0	90.43	0
NW_020868618.1-32317-2	0	12.5	0	87.5	0	0	0	100	0	12.5	0	87.5	0	0	0	100	0	16.67	0	83.33	0	0	0	100	0	15.79	0	84.21	0	0	0	100
NW_020868619.1-4368-2	0	0	0	100	0	0	0	100	0	0	0	100	0	0	1.79	98.21	0	0	0	100	0	0	0	100	0	0	0	100	0	0	1.96	98.04
NW_020868619.1-33924-27	0	100	0	0	10.71	89.29	0	0	0	100	0	0	7.14	92.86	0	0	5	95	0	0	3.7	96.3	0	0	2.87	97.13	0	0	7.14	92.86	0	0
NW_020868619.1-150405-7	100	0	0	0	100	0	0	0	100	0	0	0	100	0	0	0	100	0	0	0	100	0	0	0	100	0	0	0	100	0	0	0
NW_020868619.1-172871-7	0	0	0	100	0	0	0	100	0	0	0	100	0	0	0	100	0	0	0	100	0	0	0	100	0	0.74	0	99.26	0	1	0	99
NW_020868619.1-206396-8	0	100	0	0	0	86.67	0	13.33	0	100	0	0	0	85	0	15	0	100	0	0	0	91.67	0	8.33	0	100	0	0	0	91.51	0	8.49
NW_020868622.1-46271-14	0	0	100	0	0	0	100	0	0	0	100	0	0	0	100	0	0	0	100	0	0	0	88.33	11.67	0	0	100	0	0	0	92.31	7.69
NW_020868623.1-150917-25	0	0	100	0	10	0	90	0	0	0	100	0	8.33	0	91.67	0	0	0	100	0	3.33	0	96.67	0	0	0	100	0	4.72	0	95.28	0
NW_020868624.1-22307-27	0	100	0	0	0	100	0	0	0	100	0	0	0	100	0	0	0	100	0	0	0	96.15	3.85	0	0	100	0	0	0	97.87	2.13	0
NW_020868624.1-149101-23	0	100	0	0	0	100	0	0	0	100	0	0	0	100	0	0	0	95	0	5	0	95.45	0	4.55	0	96.88	0	3.12	0	96.51	0	3.49
NW_020868624.1-631228-23	0	0	0	100	0	0	6.67	93.33	0	0	0	100	0	0	8.62	91.38	0	0	0	100	0	0	3.57	96.43	0	0	2.59	97.41	0	0	8.82	91.18
NW_020868624.1-643764-23	0	100	0	0	0	100	0	0	0	100	0	0	0	100	0	0	0	95.83	0	4.17	0	96.3	0	3.7	0	97.45	0	2.55	0	98	0	2
NW_020868624.1-668190-6	0	0	100	0	21.43	0	78.57	0	0	0	100	0	13.79	0	86.21	0	14.29	0	85.71	0	20	0	80	0	10.48	0	89.52	0	14.42	0	85.58	0
NW_020868624.1-685837-25	0	0	0	100	0	0	0	100	0	0	0	100	0	0	0	100	0	0	0	100	0	0	0	100	1.96	0	0	98.04	1.89	0	0	98.11
NW_020868624.1-726600-3	0	87.5	0	12.5	0	100	0	0	0	87.5	0	12.5	0	100	0	0	0	88.89	0	11.11	0	100	0	0	0	87.33	0	12.67	0	100	0	0
NW_020868624.1-1029563-24	50	0	50	0	46.43	0	53.57	0	50	0	50	0	46.55	0	53.45	0	50	0	50	0	42.86	0	57.14	0	58.22	0	41.78	0	50.98	0	49.02	0
NW_020868624.1-1041692-13	0	100	0	0	0	100	0	0	0	100	0	0	4	96	0	0	0	100	0	0	4	96	0	0	0	100	0	0	5.56	94.44	0	0
NW_020868626.1-174111-2	0	0	100	0	0	0	100	0	0	0	100	0	0	0	100	0	4.17	0	95.83	0	6.9	0	93.1	0	2.38	0	97.62	0	3.85	0	96.15	0
NW_020868627.1-146395-13	80	0	20	0	100	0	0	0	80	0	20	0	100	0	0	0	80	0	20	0	100	0	0	0	81.98	0	18.02	0	100	0	0	0
NW_020868627.1-289110-27	0	0	0	100	0	0	0	100	0	0	0	100	0	0	0	100	0	0	0	100	0	0	5.17	94.83	0	0	0	100	0	0	3.92	96.08
NW_020868628.1-88250-27	0	0	100	0	0	7.69	92.31	0	0	0	100	0	0	7.69	92.31	0	0	21.43	78.57	0	0	18.75	81.25	0	0	16.07	83.93	0	0	13.04	86.96	0
NW_020868628.1-103288-27	12.5	0	0	87.5	3.57	0	0	96.43	12.5	0	0	87.5	3.7	0	0	96.3	5	0	0	95	1.85	0	0	98.15	6.02	0	0	93.98	2.04	0	0	97.96
NW_020868628.1-155283-26	0	90	0	10	0	83.33	0	16.67	0	90	0	10	0	80	0	20	0	90.91	0	9.09	0	86.67	0	13.33	0	87.91	0	12.09	0	81.13	0	18.87
NW_020868628.1-598288-8	0	0	0	100	0	0	0	100	0	0	0	100	0	0	0	100	0	0	0	100	4	0	0	96	0	0	0	100	2.17	0	0	97.83
NW_020868628.1-857450-2	10	0	90	0	11.54	0	88.46	0	10	0	90	0	16.07	0	83.93	0	16.67	0	83.33	0	29.31	0	70.69	0	12.35	0	87.65	0	19.61	0	80.39	0
NW_020868628.1-936828-13	0	50	0	50	0	14.29	0	85.71	0	50	0	50	0	10.71	0	89.29	0	10	0	90	0	7.69	0	92.31	0	14.47	0	85.53	0	12.5	0	87.5
NW_020868628.1-987079-1	90	0	0	10	93.33	0	0	6.67	90	0	0	10	90	0	0	10	81.82	0	0	18.18	86.67	0	0	13.33	84.24	0	0	15.76	86.79	0	0	13.21
NW_020868628.1-1073324-3	25	0	0	75	21.43	0	0	78.57	25	0	0	75	15.52	0	0	84.48	18.75	0	0	81.25	8.93	0	0	91.07	19.85	0	0	80.15	10	0	0	90
NW_020868628.1-1120460-1	10	90	0	0	8.33	91.67	0	0	10	90	0	0	4.35	95.65	0	0	5	95	0	0	0	100	0	0	5.81	94.19	0	0	2.27	97.73	0	0
NW_020868630.1-32719-3	0	100	0	0	0	91.67	0	8.33	0	100	0	0	0	91.3	0	8.7	0	100	0	0	0	97.83	0	2.17	0	100	0	0	0	95.35	0	4.65
NW_020868630.1-53530-22	0	0	0	100	0	3.33	0	96.67	0	0	0	100	0	7.41	0	92.59	0	0	0	100	0	3.57	0	96.43	0	0	0	100	0	4.17	0	95.83
NW_020868630.1-111286-13	0	0	87.5	12.5	0	0	96.15	3.85	0	0	87.5	12.5	0	0	96.3	3.7	0	0	94.44	5.56	0	0	94.23	5.77	0	0	93.51	6.49	0	0	96.67	3.33
NW_020868630.1-160632-12	0	75	0	25	0	71.43	0	28.57	0	75	0	25	0	74.07	0	25.93	0	75	0	25	0	75.93	0	24.07	0	75.33	0	24.67	0	74.49	0	25.51
NW_020868630.1-180387-22	10	0	90	0	10	0	90	0	10	0	90	0	8.62	0	91.38	0	4.55	0	95.45	0	3.57	0	96.43	0	5.32	0	94.68	0	5.88	0	94.12	0
NW_020868631.1-48761-2	0	100	0	0	0	100	0	0	0	100	0	0	0	100	0	0	0	100	0	0	3.57	96.43	0	0	0	100	0	0	2	98	0	0
NW_020868631.1-70432-4	0	100	0	0	0	92.86	0	7.14	0	100	0	0	0	91.07	0	8.93	0	100	0	0	0	96.43	0	3.57	0	100	0	0	0	93.75	0	6.25
NW_020868631.1-322003-3	25	0	0	75	33.33	0	0	66.67	25	0	0	75	31.48	0	0	68.52	14.29	0	0	85.71	24.07	0	0	75.93	13.39	0	0	86.61	19	0	0	81
NW_020868631.1-436275-27	0	0	0	100	0	0	0	100	0	0	0	100	0	0	0	100	0	0	0	100	0	3.45	0	96.55	0	0	0	100	0	2.94	0	97.06
NW_020868631.1-482122-3	0	0	0	100	0	0	0	100	0	0	0	100	0	0	0	100	5	0	0	95	1.72	0	0	98.28	3.09	0	0	96.91	2.88	0	0	97.12
NW_020868634.1-149649-22	0	100	0	0	6.67	93.33	0	0	0	100	0	0	5	95	0	0	10	90	0	0	9.26	90.74	0	0	11.11	88.89	0	0	9.18	90.82	0	0
NW_020868634.1-157080-5	0	0	0	100	0	0	0	100	0	0	0	100	0	0	0	100	0	12.5	0	87.5	0	0	0	100	0	7.14	0	92.86	0	0	0	100
NW_020868634.1-245956-2	0	25	0	75	0	6.67	0	93.33	0	25	0	75	0	8.62	0	91.38	0	11.11	0	88.89	0	1.72	0	98.28	0	13.16	0	86.84	0	4.81	0	95.19
NW_020868635.1-18950-1	0	100	0	0	0	100	0	0	0	100	0	0	0	100	0	0	0	95.83	0	4.17	0	96.67	0	3.33	0	97.55	0	2.45	0	98.11	0	1.89
NW_020868635.1-54468-3	0	0	100	0	0	0	100	0	0	0	100	0	0	0	100	0	8.33	0	91.67	0	6.67	0	93.33	0	4.76	0	95.24	0	4.72	0	95.28	0
NW_020868635.1-120768-1	0	50	50	0	0	40.91	59.09	0	0	50	50	0	0	35.71	64.29	0	0	50	50	0	0	43.18	56.82	0	0	48.95	51.05	0	0	38.75	61.25	0
NW_020868635.1-132952-22	0	0	0	100	0	0	0	100	0	0	0	100	0	0	0	100	4.55	0	0	95.45	5.77	0	0	94.23	2.63	0	0	97.37	3.33	0	0	96.67
NW_020868635.1-185544-23	0	0	100	0	0	20	80	0	0	0	100	0	0	18.97	81.03	0	0	14.29	85.71	0	0	16.07	83.93	0	0	9.82	90.18	0	0	14.71	85.29	0
NW_020868636.1-24219-22	100	0	0	0	96.43	0	3.57	0	100	0	0	0	96.15	0	3.85	0	100	0	0	0	96.43	0	3.57	0	97.37	0	2.63	0	91.84	0	8.16	0
NW_020868636.1-40215-24	0	12.5	0	87.5	0	10	0	90	0	12.5	0	87.5	0	12.07	0	87.93	0	6.25	0	93.75	0	12.5	0	87.5	0	7.04	0	92.96	0	11.76	0	88.24
NW_020868636.1-67839-14	37.5	0	0	62.5	0	0	0	100	37.5	0	0	62.5	0	0	0	100	42.86	0	0	57.14	0	0	0	100	39.39	0	0	60.61	0	0	0	100
NW_020868636.1-194698-8	0	100	0	0	0	100	0	0	0	100	0	0	0	100	0	0	0	100	0	0	0	96.43	3.57	0	0	100	0	0	0	97.92	2.08	0
NW_020868637.1-4164-27	0	100	0	0	0	100	0	0	0	100	0	0	0	100	0	0	0	90	0	10	0	82	0	18	0	91.67	0	8.33	0	86.96	0	13.04
NW_020868637.1-10702-9	0	12.5	0	87.5	0	25	0	75	0	12.5	0	87.5	0	27.78	0	72.22	0	16.67	0	83.33	0	16.07	0	83.93	0	17.14	0	82.86	0	27.55	0	72.45
NW_020868637.1-628753-13	0	0	0	100	6.67	0	0	93.33	0	0	0	100	6.9	0	0	93.1	0	0	0	100	7.14	0	0	92.86	0	0	0	100	6.86	0	0	93.14
NW_020868637.1-640581-26	0	100	0	0	0	91.67	0	8.33	0	100	0	0	0	84	0	16	0	100	0	0	0	92.59	0	7.41	0	100	0	0	0	88.3	0	11.7
NW_020868637.1-715814-6	100	0	0	0	95.83	0	4.17	0	100	0	0	0	92	0	8	0	100	0	0	0	92.31	0	7.69	0	100	0	0	0	93.62	0	6.38	0
NW_020868637.1-725635-24	0	0	100	0	0	0	100	0	0	0	100	0	0	0	100	0	6.25	0	93.75	0	1.67	0	98.33	0	3.47	0	96.53	0	2.83	0	97.17	0
NW_020868637.1-753825-2	20	0	80	0	26.67	0	73.33	0	20	0	80	0	25	0	75	0	9.09	0	90.91	0	13.33	0	86.67	0	10.87	0	89.13	0	15.38	0	84.62	0
NW_020868637.1-804522-2	0	0	100	0	7.14	0	92.86	0	0	0	100	0	5.36	0	94.64	0	0	0	100	0	3.57	0	96.43	0	0.59	0	99.41	0	3	0	97	0
NW_020868637.1-926451-14	0	10	90	0	0	0	100	0	0	10	90	0	0	0	100	0	0	12.5	87.5	0	0	0	100	0	0	10.53	89.47	0	0	0	100	0
NW_020868637.1-957554-15	0	0	0	100	0	0	0	100	0	0	0	100	0	0	0	100	0	0	0	100	3.45	0	0	96.55	0	0	0	100	1.96	0	0	98.04
NW_020868637.1-1073412-2	80	0	20	0	76.92	0	23.08	0	80	0	20	0	81.48	0	18.52	0	66.67	0	33.33	0	67.24	0	32.76	0	70.12	0	29.88	0	71	0	29	0
NW_020868638.1-61247-6	0	0	100	0	0	0	100	0	0	0	100	0	0	0	100	0	0	16.67	83.33	0	0	0	100	0	0	8.77	91.23	0	0	0	100	0
NW_020868639.1-58804-21	90	0	10	0	88.46	0	11.54	0	90	0	10	0	85.71	0	14.29	0	95	0	5	0	94.64	0	5.36	0	93.37	0	6.63	0	92	0	8	0
NW_020868639.1-82299-6	0	83.33	0	16.67	0	100	0	0	0	83.33	0	16.67	0	100	0	0	0	90.91	0	9.09	0	100	0	0	0	89.18	0	10.82	0	100	0	0
NW_020868639.1-100553-2	0	0	100	0	0	0	92.31	7.69	0	0	100	0	0	0	89.58	10.42	0	0	100	0	0	0	95.65	4.35	0	0	100	0	0	0	94.44	5.56
NW_020868639.1-281825-5	0	0	0	100	0	7.14	0	92.86	0	0	0	100	0	9.26	0	90.74	0	0	0	100	0	5.17	0	94.83	0	0	0	100	0	6.12	0	93.88
NW_020868639.1-308189-21	100	0	0	0	96.43	0	3.57	0	100	0	0	0	96.43	0	3.57	0	100	0	0	0	98.28	0	1.72	0	100	0	0	0	95.92	0	4.08	0
NW_020868639.1-335761-23	0	0	0	100	0	0	0	100	0	0	0	100	0	0	0	100	0	0	0	100	0	0	0	100	0	1.65	0	98.35	0	0.96	0	99.04
NW_020868639.1-454106-22	25	75	0	0	3.33	96.67	0	0	25	75	0	0	3.33	96.67	0	0	10	90	0	0	3.33	96.67	0	0	14.2	85.8	0	0	2.83	97.17	0	0
NW_020868639.1-471736-5	50	50	0	0	35.71	64.29	0	0	50	50	0	0	40.38	59.62	0	0	31.25	68.75	0	0	38.89	61.11	0	0	39.29	60.71	0	0	38.3	61.7	0	0
NW_020868639.1-492492-2	0	100	0	0	0	100	0	0	0	100	0	0	0	95.83	0	4.17	0	100	0	0	0	98.15	0	1.85	0	100	0	0	0	97.87	0	2.13
NW_020868639.1-535155-27	0	0	0	100	0	46.67	0	53.33	0	0	0	100	0	38.33	0	61.67	0	35.71	0	64.29	0	40	0	60	0	25.44	0	74.56	0	34.91	0	65.09
NW_020868639.1-605161-22	0	100	0	0	0	83.33	0	16.67	0	100	0	0	0	83.33	0	16.67	0	100	0	0	0	83.33	0	16.67	0	91.23	0	8.77	0	81.13	0	18.87
NW_020868640.1-122663-9	0	0	100	0	10	0	90	0	0	0	100	0	11.67	0	88.33	0	0	0	100	0	6.9	0	93.1	0	0	0	100	0	6.86	0	93.14	0
NW_020868640.1-130691-26	0	0	100	0	0	0	100	0	0	0	100	0	0	0	100	0	10	0	90	0	3.45	0	96.55	0	6.17	0	93.83	0	1.92	0	98.08	0
NW_020868640.1-286424-21	75	0	0	25	75	0	0	25	75	0	0	25	75	0	0	25	75	0	0	25	81.25	0	0	18.75	72.79	0	0	27.21	78.26	0	0	21.74
NW_020868640.1-894766-1	0	100	0	0	0	100	0	0	0	100	0	0	0	100	0	0	0	100	0	0	0	96.43	0	3.57	0	100	0	0	0	98	0	2
NW_020868640.1-1188241-14	0	100	0	0	0	93.33	0	6.67	0	100	0	0	0	93.33	0	6.67	0	95	0	5	0	98.21	0	1.79	0	95.29	0	4.71	0	94	0	6
NW_020868641.1-33611-12	0	0	0	100	0	0	0	100	0	0	0	100	0	0	0	100	0	0	0	100	0	0	0	100	0	0.72	0	99.28	0	1.06	0	98.94
NW_020868641.1-35334-14	0	0	25	75	0	0	0	100	0	0	25	75	0	0	0	100	0	0	27.78	72.22	0	0	0	100	0	0	25.86	74.14	0	0	0	100
NW_020868641.1-82047-6	0	0	0	100	0	0	0	100	0	0	0	100	0	0	0	100	0	0	0	100	0	0	0	100	0	0	0	100	0	1.16	0	98.84
NW_020868641.1-89870-13	25	0	0	75	11.54	0	0	88.46	25	0	0	75	12.96	0	0	87.04	11.11	0	0	88.89	8.93	0	0	91.07	18.06	0	0	81.94	13.27	0	0	86.73
NW_020868641.1-111815-13	90	0	0	10	85.71	0	0	14.29	90	0	0	10	93.1	0	0	6.9	86.36	0	0	13.64	90.38	0	0	9.62	89.13	0	0	10.87	92.86	0	0	7.14
NW_020868641.1-291531-12	100	0	0	0	91.67	0	0	8.33	100	0	0	0	94.23	0	0	5.77	100	0	0	0	92.31	0	0	7.69	100	0	0	0	93.75	0	0	6.25
NW_020868641.1-429805-21	100	0	0	0	100	0	0	0	100	0	0	0	100	0	0	0	95.83	0	4.17	0	98.28	0	1.72	0	95.79	0	4.21	0	97.06	0	2.94	0
NW_020868641.1-439202-6	0	50	0	50	0	96.67	0	3.33	0	50	0	50	0	93.33	0	6.67	0	71.43	0	28.57	0	82.76	0	17.24	0	71.15	0	28.85	0	89.42	0	10.58
NW_020868642.1-93478-16	0	100	0	0	0	92.86	7.14	0	0	100	0	0	0	82.76	17.24	0	0	93.75	6.25	0	0	78.57	21.43	0	0	92.14	7.86	0	0	83.67	16.33	0
NW_020868644.1-67518-16	12.5	0	0	87.5	4.17	0	0	95.83	12.5	0	0	87.5	4.17	0	0	95.83	5.56	0	0	94.44	3.85	0	0	96.15	6.25	0	0	93.75	3.57	0	0	96.43
NW_020868645.1-24920-25	0	87.5	0	12.5	0	100	0	0	0	87.5	0	12.5	0	100	0	0	0	87.5	0	12.5	0	100	0	0	0	87.33	0	12.67	0	100	0	0
NW_020868645.1-251522-26	0	87.5	0	12.5	0	89.29	0	10.71	0	87.5	0	12.5	0	92.86	0	7.14	0	95	0	5	0	94.83	0	5.17	0	93.83	0	6.17	0	96.08	0	3.92
NW_020868646.1-508140-2	50	0	50	0	53.85	0	46.15	0	50	0	50	0	57.41	0	42.59	0	44.44	0	55.56	0	51.85	0	48.15	0	45.38	0	54.62	0	53.19	0	46.81	0
NW_020868646.1-513171-5	0	100	0	0	0	100	0	0	0	100	0	0	0	100	0	0	0	93.75	0	6.25	0	100	0	0	0	95.77	0	4.23	0	100	0	0
NW_020868646.1-562335-8	0	100	0	0	0	100	0	0	0	100	0	0	0	100	0	0	0	95.45	0	4.55	0	94.83	0	5.17	0	96.63	0	3.37	0	96.15	0	3.85
NW_020868646.1-578030-12	0	83.33	0	16.67	0	100	0	0	0	83.33	0	16.67	0	100	0	0	0	88.89	0	11.11	0	100	0	0	0	87.01	0	12.99	0	100	0	0
NW_020868646.1-637150-9	20	80	0	0	28.57	71.43	0	0	20	80	0	0	24.07	75.93	0	0	18.18	81.82	0	0	17.86	82.14	0	0	17.37	82.63	0	0	21.88	78.12	0	0
NW_020868646.1-652508-13	0	91.67	0	8.33	0	96.15	0	3.85	0	91.67	0	8.33	0	94.44	0	5.56	0	90.91	0	9.09	0	92	0	8	0	90.72	0	9.28	0	94.44	0	5.56
NW_020868646.1-908386-1	0	0	100	0	3.85	0	96.15	0	0	0	100	0	7.14	0	92.86	0	0	0	100	0	8.93	0	91.07	0	3.33	0	96.67	0	10	0	90	0
NW_020868646.1-929552-13	100	0	0	0	100	0	0	0	100	0	0	0	95.83	0	4.17	0	100	0	0	0	98.08	0	1.92	0	98.35	0	1.65	0	96.67	0	3.33	0
NW_020868646.1-974060-27	0	50	0	50	0	53.33	0	46.67	0	50	0	50	0	53.45	0	46.55	0	71.43	0	28.57	0	57.14	0	42.86	0	57.02	0	42.98	0	54.17	0	45.83
NW_020868646.1-984790-5	0	100	0	0	0	92.86	7.14	0	0	100	0	0	0	91.38	8.62	0	0	94.44	5.56	0	0	91.07	8.93	0	0	94.59	5.41	0	0	91.18	8.82	0
NW_020868646.1-1017231-22	0	100	0	0	0	100	0	0	0	100	0	0	0	100	0	0	0	87.5	0	12.5	0	96.55	0	3.45	0	91.38	0	8.62	0	98.08	0	1.92
NW_020868646.1-1067699-24	75	0	0	25	60	0	0	40	75	0	0	25	60	0	0	40	81.25	0	0	18.75	68.97	0	0	31.03	71.55	0	0	28.45	65.38	0	0	34.62
NW_020868646.1-1088184-5	0	0	100	0	30.77	0	69.23	0	0	0	100	0	30.36	0	69.64	0	0	0	100	0	25.93	0	74.07	0	5.56	0	94.44	0	28.57	0	71.43	0
NW_020868647.1-47367-23	0	100	0	0	0	100	0	0	0	100	0	0	0	92.86	0	7.14	0	100	0	0	0	96	0	4	0	100	0	0	0	96.59	0	3.41
NW_020868648.1-67713-5	0	0	100	0	7.14	0	92.86	0	0	0	100	0	5.17	0	94.83	0	0	0	100	0	3.33	0	96.67	0	0	0	100	0	2.88	0	97.12	0
NW_020868649.1-78428-4	0	83.33	0	16.67	0	100	0	0	0	83.33	0	16.67	0	100	0	0	0	88.89	0	11.11	0	100	0	0	0	87.5	0	12.5	0	100	0	0
NW_020868650.1-50094-14	0	100	0	0	0	93.33	0	6.67	0	100	0	0	0	91.67	0	8.33	0	100	0	0	0	96.55	0	3.45	0	99.47	0	0.53	0	94.23	0	5.77
NW_020868651.1-76230-21	100	0	0	0	100	0	0	0	100	0	0	0	100	0	0	0	100	0	0	0	100	0	0	0	100	0	0	0	98.94	0	0	1.06
NW_020868651.1-107186-2	0	100	0	0	33.33	66.67	0	0	0	100	0	0	36.21	63.79	0	0	30	70	0	0	44.64	55.36	0	0	25	75	0	0	40.2	59.8	0	0
NW_020868652.1-251129-13	0	91.67	8.33	0	0	90	10	0	0	91.67	8.33	0	0	91.67	8.33	0	0	91.67	8.33	0	0	95	5	0	0	92.86	7.14	0	0	94.34	5.66	0
NW_020868652.1-459396-6	0	0	0	100	0	0	0	100	0	0	0	100	0	0	0	100	0	0	0	100	0	3.33	0	96.67	0	2.17	0	97.83	0	5.88	0	94.12
NW_020868652.1-535495-1	0	100	0	0	0	100	0	0	0	100	0	0	0	100	0	0	4.55	95.45	0	0	5	95	0	0	2.75	97.25	0	0	2.94	97.06	0	0
NW_020868652.1-837403-1	0	0	100	0	0	0	100	0	0	0	100	0	0	0	100	0	0	0	100	0	5	0	95	0	0	0	100	0	2.83	0	97.17	0
NW_020868653.1-71874-7	100	0	0	0	82.14	17.86	0	0	100	0	0	0	87.04	12.96	0	0	100	0	0	0	94.44	5.56	0	0	100	0	0	0	93	7	0	0
NW_020868653.1-315666-26	0	100	0	0	0	100	0	0	0	100	0	0	0	100	0	0	0	85	0	15	0	94.23	0	5.77	0	91.07	0	8.93	0	96.74	0	3.26
NW_020868653.1-391603-15	0	87.5	0	12.5	0	100	0	0	0	87.5	0	12.5	0	100	0	0	0	93.75	0	6.25	0	100	0	0	0	92.03	0	7.97	0	100	0	0
NW_020868653.1-470395-9	0	100	0	0	0	96.67	0	3.33	0	100	0	0	0	96.43	0	3.57	0	92.86	0	7.14	0	91.07	0	8.93	0	94.26	0	5.74	0	93.88	0	6.12
NW_020868653.1-474312-16	0	0	100	0	0	0	100	0	0	0	100	0	0	0	100	0	0	0	100	0	0	0	100	0	0	0	99.39	0.61	0	0	99.06	0.94
NW_020868653.1-483294-15	0	0	60	40	0	0	72.73	27.27	0	0	60	40	0	0	70	30	0	0	75	25	0	0	75.93	24.07	0	0	67.86	32.14	0	0	70.45	29.55
NW_020868656.1-79119-5	90	0	0	10	82.14	0	0	17.86	90	0	0	10	83.93	0	0	16.07	90.91	0	0	9.09	86.67	0	0	13.33	91.85	0	0	8.15	88.24	0	0	11.76
NW_020868656.1-85258-14	0	20	0	80	0	12.5	0	87.5	0	20	0	80	0	20	0	80	0	13.64	0	86.36	0	10.42	0	89.58	0	14.89	0	85.11	0	16.67	0	83.33
NW_020868656.1-126313-25	0	100	0	0	0	90	0	10	0	100	0	0	0	89.66	0	10.34	0	100	0	0	0	93.1	0	6.9	0	100	0	0	0	94.12	0	5.88
NW_020868656.1-153339-24	0	100	0	0	3.33	96.67	0	0	0	100	0	0	3.33	96.67	0	0	0	100	0	0	6.67	93.33	0	0	0	100	0	0	3.77	96.23	0	0
NW_020868656.1-168133-23	0	90	10	0	0	87.5	12.5	0	0	90	10	0	0	94	6	0	0	86.36	13.64	0	0	92	8	0	0	88.42	11.58	0	0	92.71	7.29	0
NW_020868656.1-183646-21	0	100	0	0	3.85	96.15	0	0	0	100	0	0	5.56	94.44	0	0	5.56	94.44	0	0	5.77	94.23	0	0	3.42	96.58	0	0	4.17	95.83	0	0
NW_020868656.1-229732-7	0	0	100	0	0	0	100	0	0	0	100	0	0	0	100	0	0	4.55	95.45	0	0	4	96	0	0	2.63	97.37	0	0	2.33	97.67	0
NW_020868657.1-21793-27	0	0	100	0	10	0	90	0	0	0	100	0	8.33	0	91.67	0	0	0	100	0	5	0	95	0	0	0	100	0	4.81	0	95.19	0
NW_020868659.1-363-22	0	20	80	0	0	23.08	76.92	0	0	20	80	0	0	21.43	78.57	0	0	20	80	0	0	25	75	0	0	17.44	82.56	0	0	19	81	0
NW_020868659.1-7419-7	0	100	0	0	3.33	96.67	0	0	0	100	0	0	8.62	91.38	0	0	0	100	0	0	1.79	98.21	0	0	0	100	0	0	6	94	0	0
NW_020868659.1-57681-24	0	8.33	0	91.67	0	3.85	0	96.15	0	8.33	0	91.67	0	6.25	0	93.75	0	9.09	0	90.91	0	4.17	0	95.83	0	7.73	0	92.27	0	5.81	0	94.19
NW_020868659.1-228273-22	100	0	0	0	100	0	0	0	100	0	0	0	100	0	0	0	100	0	0	0	89.29	0	10.71	0	100	0	0	0	93.75	0	6.25	0
NW_020868662.1-143336-8	12.5	0	87.5	0	0	0	100	0	12.5	0	87.5	0	0	0	100	0	5.56	0	94.44	0	0	0	100	0	9.09	0	90.91	0	0	0	100	0
NW_020868662.1-341809-6	16.67	0	0	83.33	8.33	0	0	91.67	16.67	0	0	83.33	11.11	0	0	88.89	6.25	0	0	93.75	5.56	0	0	94.44	11.29	0	0	88.71	6.25	0	0	93.75
NW_020868662.1-364776-13	20	0	80	0	0	0	100	0	20	0	80	0	1.92	0	98.08	0	22.73	0	77.27	0	0	0	100	0	19.57	0	80.43	0	1.11	0	98.89	0
NW_020868662.1-453981-27	10	0	90	0	10	0	90	0	10	0	90	0	6.67	0	93.33	0	9.09	0	90.91	0	10	0	90	0	9.78	0	90.22	0	8.49	0	91.51	0
NW_020868662.1-519826-9	0	83.33	0	16.67	0	100	0	0	0	83.33	0	16.67	0	100	0	0	0	93.75	0	6.25	0	100	0	0	0	89.39	0	10.61	0	100	0	0
NW_020868662.1-555738-25	50	0	50	0	40	0	60	0	50	0	50	0	36.67	0	63.33	0	41.67	0	58.33	0	39.29	0	60.71	0	47.06	0	52.94	0	43.14	0	56.86	0
NW_020868662.1-569647-4	87.5	0	12.5	0	100	0	0	0	87.5	0	12.5	0	100	0	0	0	92.86	0	7.14	0	100	0	0	0	88.89	0	11.11	0	100	0	0	0
NW_020868662.1-742532-5	0	0	0	100	0	0	0	100	0	0	0	100	0	0	0	100	0	0	0	100	0	0	0	100	1.88	0	0	98.12	0.94	0	0	99.06
NW_020868663.1-45576-26	100	0	0	0	100	0	0	0	100	0	0	0	100	0	0	0	87.5	0	12.5	0	100	0	0	0	92.65	0	7.35	0	100	0	0	0
NW_020868663.1-68205-9	0	83.33	0	16.67	0	90	0	10	0	83.33	0	16.67	0	91.38	0	8.62	0	85.71	0	14.29	0	92.86	0	7.14	0	85.58	0	14.42	0	92.86	0	7.14
NW_020868663.1-118684-12	100	0	0	0	100	0	0	0	100	0	0	0	100	0	0	0	100	0	0	0	100	0	0	0	100	0	0	0	97.06	2.94	0	0
NW_020868663.1-138441-15	0	30	70	0	0	25	75	0	0	30	70	0	0	27.5	72.5	0	0	18.18	81.82	0	0	12	88	0	0	21.2	78.8	0	0	15	85	0
NW_020868664.1-57253-22	0	0	0	100	0	0	0	100	0	0	0	100	0	0	0	100	0	0	0	100	0	0	0	100	0	3.19	0	96.81	0	1.96	0	98.04
NW_020868665.1-14726-15	0	87.5	0	12.5	0	96.43	0	3.57	0	87.5	0	12.5	0	92.31	0	7.69	0	93.75	0	6.25	0	96	0	4	0	92.25	0	7.75	0	95.65	0	4.35
NW_020868666.1-56478-6	0	100	0	0	0	100	0	0	0	100	0	0	0	100	0	0	0	100	0	0	0	100	0	0	0	100	0	0	0	98.11	1.89	0
NW_020868666.1-132910-5	100	0	0	0	100	0	0	0	100	0	0	0	100	0	0	0	100	0	0	0	96.3	0	3.7	0	100	0	0	0	97.96	0	2.04	0
NW_020868666.1-174848-14	0	100	0	0	0	91.67	0	8.33	0	100	0	0	0	90.74	0	9.26	0	100	0	0	0	94.64	0	5.36	0	100	0	0	0	94.9	0	5.1
NW_020868666.1-320548-9	0	0	0	100	3.57	0	0	96.43	0	0	0	100	3.45	0	0	96.55	7.14	0	0	92.86	2	0	0	98	7.03	0	0	92.97	2.13	0	0	97.87
NW_020868667.1-9213-5	100	0	0	0	84.62	15.38	0	0	100	0	0	0	86.54	13.46	0	0	85.71	14.29	0	0	66.67	33.33	0	0	89.22	10.78	0	0	70.41	29.59	0	0
NW_020868667.1-33700-26	0	0	100	0	0	0	100	0	0	0	100	0	0	0	100	0	5	0	95	0	3.7	0	96.3	0	3.16	0	96.84	0	4.35	0	95.65	0
NW_020868667.1-208152-22	0	90	0	10	0	92.31	0	7.69	0	90	0	10	0	92	0	8	0	90.91	0	9.09	0	98.15	0	1.85	0	90.11	0	9.89	0	93.62	0	6.38
NW_020868667.1-503702-12	0	0	0	0	93.33	0	6.67	0	0	0	0	0	88.33	0	11.67	0	50	0	50	0	73.33	0	26.67	0	56.52	0	43.48	0	78.85	0	21.15	0
NW_020868667.1-568978-12	0	100	0	0	0	96.67	0	3.33	0	100	0	0	0	95	0	5	0	100	0	0	0	98.28	0	1.72	0	100	0	0	0	97.12	0	2.88
NW_020868667.1-604913-16	0	0	0	100	0	0	0	100	0	0	0	100	0	0	0	100	0	0	0	100	4	0	0	96	2.6	0	0	97.4	4.26	0	0	95.74
NW_020868667.1-627634-13	10	0	0	90	3.57	0	0	96.43	10	0	0	90	1.85	0	0	98.15	5	0	0	95	0	0	0	100	5.81	0	0	94.19	1.06	0	0	98.94
NW_020868668.1-87103-22	0	0	0	100	0	0	0	100	0	0	0	100	0	0	0	100	0	0	0	100	5.77	0	0	94.23	0	0	0	100	3.06	0	0	96.94
NW_020868668.1-105373-27	0	100	0	0	0	96.15	3.85	0	0	100	0	0	0	97.92	2.08	0	0	100	0	0	0	100	0	0	0	100	0	0	0	98.78	1.22	0
NW_020868668.1-164147-23	0	100	0	0	0	95	5	0	0	100	0	0	0	91.3	8.7	0	0	100	0	0	0	96.15	3.85	0	0	100	0	0	0	95.56	4.44	0
NW_020868668.1-208371-2	0	10	0	90	0	0	0	100	0	10	0	90	0	1.85	0	98.15	0	4.55	0	95.45	0	0	0	100	0	5.43	0	94.57	0	1.02	0	98.98
NW_020868668.1-242355-24	100	0	0	0	90	0	10	0	100	0	0	0	88.33	0	11.67	0	100	0	0	0	96.67	0	3.33	0	100	0	0	0	93.4	0	6.6	0
NW_020868668.1-307381-8	0	0	0	100	0	0	0	100	0	0	0	100	0	0	0	100	16.67	0	0	83.33	11.11	0	0	88.89	11.19	0	0	88.81	10.2	0	0	89.8
NW_020868668.1-437805-13	0	100	0	0	0	100	0	0	0	100	0	0	0	100	0	0	0	100	0	0	1.85	98.15	0	0	0	100	0	0	1.06	98.94	0	0
NW_020868668.1-558346-24	0	100	0	0	0	96.15	0	3.85	0	100	0	0	0	96	0	4	0	100	0	0	0	98.08	0	1.92	0	100	0	0	0	97.73	0	2.27
NW_020868669.1-48180-6	0	90	0	10	0	85.71	0	14.29	0	90	0	10	0	87.04	0	12.96	0	90.91	0	9.09	0	86.21	0	13.79	0	90.53	0	9.47	0	89	0	11
NW_020868669.1-58016-6	91.67	0	8.33	0	100	0	0	0	91.67	0	8.33	0	96	0	4	0	95.45	0	4.55	0	95.83	0	4.17	0	94.33	0	5.67	0	97.67	0	2.33	0
NW_020868669.1-193003-8	100	0	0	0	83.33	16.67	0	0	100	0	0	0	81.03	18.97	0	0	92.86	7.14	0	0	88.33	11.67	0	0	95.28	4.72	0	0	87.5	12.5	0	0
NW_020868669.1-202978-14	0	0	0	100	0	0	0	100	0	0	0	100	2.27	0	0	97.73	0	0	0	100	0	0	0	100	0	0	0	100	1.19	0	0	98.81
NW_020868669.1-249289-6	12.5	0	87.5	0	0	0	100	0	12.5	0	87.5	0	0	0	100	0	14.29	0	85.71	0	0	0	100	0	13.24	0	86.76	0	0	0	100	0
NW_020868669.1-249355-3	0	100	0	0	0	100	0	0	0	100	0	0	0	100	0	0	0	100	0	0	0	100	0	0	0	99.49	0.51	0	0	98.08	1.92	0
NW_020868669.1-264718-1	0	0	0	100	0	0	3.85	96.15	0	0	0	100	0	0	5.36	94.64	0	0	0	100	0	0	0	100	0	0	0	100	0	0	2.94	97.06
NW_020868669.1-361138-21	0	0	100	0	0	0	100	0	0	0	100	0	0	0	100	0	0	6.25	93.75	0	0	0	100	0	0	3.21	96.79	0	0	0	100	0
NW_020868669.1-387179-22	0	0	0	100	0	6.67	0	93.33	0	0	0	100	0	3.7	0	96.3	0	0	0	100	0	0	0	100	0	0	0	100	0	2.04	0	97.96
NW_020868670.1-194788-26	0	0	0	100	0	0	0	100	0	0	0	100	0	0	0	100	0	0	0	100	0	5.17	0	94.83	0	2.17	0	97.83	0	3.92	0	96.08
NW_020868670.1-219190-7	0	83.33	0	16.67	0	78.57	0	21.43	0	83.33	0	16.67	0	81.03	0	18.97	0	87.5	0	12.5	0	81.03	0	18.97	0	84.13	0	15.87	0	79.81	0	20.19
NW_020868670.1-223198-21	12.5	0	87.5	0	13.33	0	86.67	0	12.5	0	87.5	0	11.67	0	88.33	0	27.78	0	72.22	0	25	0	75	0	20.89	0	79.11	0	18.87	0	81.13	0
NW_020868670.1-270147-27	30	0	0	70	46.15	0	0	53.85	30	0	0	70	35.42	0	0	64.58	22.73	0	0	77.27	37.5	0	0	62.5	23.63	0	0	76.37	32.22	0	0	67.78
NW_020868670.1-271026-7	12.5	87.5	0	0	3.57	96.43	0	0	12.5	87.5	0	0	1.72	98.28	0	0	5	95	0	0	1.67	98.33	0	0	6.17	93.83	0	0	0.96	99.04	0	0
NW_020868670.1-331288-15	0	0	0	100	0	3.57	0	96.43	0	0	0	100	0	1.72	0	98.28	0	0	0	100	0	0	0	100	0	2.63	0	97.37	0	1.92	0	98.08
NW_020868671.1-154927-5	0	0	0	100	0	0	0	100	0	0	0	100	0	0	0	100	8.33	0	0	91.67	1.85	0	0	98.15	4.72	0	0	95.28	1.02	0	0	98.98
NW_020868671.1-430000-1	100	0	0	0	88.46	0	0	11.54	100	0	0	0	89.58	0	0	10.42	100	0	0	0	94.23	0	0	5.77	100	0	0	0	94.44	0	0	5.56
NW_020868671.1-548054-23	0	100	0	0	0	95.83	0	4.17	0	100	0	0	0	94	0	6	0	100	0	0	0	92.31	0	7.69	0	100	0	0	0	90.22	0	9.78
NW_020868671.1-562067-15	0	100	0	0	0	89.29	0	10.71	0	100	0	0	0	85.71	0	14.29	0	85.71	0	14.29	0	82	0	18	0	91.07	0	8.93	0	85.42	0	14.58
NW_020868671.1-567465-23	0	100	0	0	0	89.29	0	10.71	0	100	0	0	0	89.29	0	10.71	0	100	0	0	0	96.3	0	3.7	0	100	0	0	0	93.88	0	6.12
NW_020868672.1-43918-15	0	100	0	0	0	100	0	0	0	100	0	0	0	100	0	0	4.17	95.83	0	0	0	100	0	0	2.48	97.52	0	0	1.02	98.98	0	0
NW_020868672.1-78801-24	0	100	0	0	0	76.67	0	23.33	0	100	0	0	0	80	0	20	0	95	0	5	0	83.33	0	16.67	0	96.34	0	3.66	0	82.69	0	17.31
NW_020868672.1-90639-14	0	0	0	100	0	23.33	0	76.67	0	0	0	100	0	20	0	80	0	5	0	95	0	14.29	0	85.71	0	5.29	0	94.71	0	14.71	0	85.29
NW_020868672.1-328838-26	0	0	100	0	10.71	0	89.29	0	0	0	100	0	7.14	0	92.86	0	0	0	100	0	5.36	0	94.64	0	2.42	0	97.58	0	6.86	0	93.14	0
NW_020868672.1-356276-1	0	0	0	100	10	0	0	90	0	0	0	100	10.34	0	0	89.66	5	0	0	95	12.5	0	0	87.5	2.81	0	0	97.19	9	0	0	91
NW_020868672.1-395505-5	80	20	0	0	75	25	0	0	80	20	0	0	72.73	27.27	0	0	80	20	0	0	75	25	0	0	82.18	17.82	0	0	78.05	21.95	0	0
NW_020868672.1-455289-6	0	87.5	0	12.5	0	89.29	0	10.71	0	87.5	0	12.5	0	87.93	0	12.07	0	94.44	0	5.56	0	93.1	0	6.9	0	93.51	0	6.49	0	92.16	0	7.84
NW_020868672.1-535910-8	12.5	87.5	0	0	7.14	92.86	0	0	12.5	87.5	0	0	5.56	94.44	0	0	11.11	88.89	0	0	6	94	0	0	11.84	88.16	0	0	3.33	96.67	0	0
NW_020868672.1-675681-3	0	0	0	100	0	0	0	100	0	0	0	100	0	0	0	100	0	0	0	100	0	12.07	0	87.93	0	0	0	100	0	6.86	0	93.14
NW_020868672.1-979344-9	100	0	0	0	80	20	0	0	100	0	0	0	80	20	0	0	100	0	0	0	90	10	0	0	100	0	0	0	87.5	12.5	0	0
NW_020868672.1-1219020-13	0	83.33	0	16.67	0	95.83	0	4.17	0	83.33	0	16.67	0	94.23	0	5.77	0	93.75	0	6.25	0	98.08	0	1.92	0	92.42	0	7.58	0	96.81	0	3.19
NW_020868673.1-105809-7	90	0	10	0	83.33	0	16.67	0	90	0	10	0	89.58	0	10.42	0	77.27	0	22.73	0	87.5	0	12.5	0	82.07	0	17.93	0	89.29	0	10.71	0
NW_020868673.1-318355-22	0	0	100	0	3.33	0	96.67	0	0	0	100	0	5	0	95	0	0	0	100	0	6.67	0	93.33	0	0	0	100	0	5.66	0	94.34	0
NW_020868673.1-331421-8	0	100	0	0	0	100	0	0	0	100	0	0	0	100	0	0	4.55	95.45	0	0	6.67	93.33	0	0	2.75	97.25	0	0	3.77	96.23	0	0
NW_020868674.1-54812-6	20	0	80	0	20	0	80	0	20	0	80	0	23.33	0	76.67	0	22.22	0	77.78	0	26.67	0	73.33	0	23.46	0	76.54	0	24.51	0	75.49	0
NW_020868674.1-120152-4	0	0	0	100	0	0	0	100	0	0	0	100	0	0	0	100	0	0	0	100	0	0	0	100	0	0	2.31	97.69	0	0	1.02	98.98
NW_020868674.1-182957-9	20	0	0	80	42.31	0	0	57.69	20	0	0	80	42.31	0	0	57.69	22.22	0	0	77.78	38.89	0	0	61.11	22.94	0	0	77.06	39.13	0	0	60.87
NW_020868674.1-546888-22	0	16.67	0	83.33	0	4.17	0	95.83	0	16.67	0	83.33	0	6	0	94	0	12.5	0	87.5	0	4	0	96	0	16.16	0	83.84	0	9.09	0	90.91
NW_020868675.1-107792-3	0	0	0	100	0	10.71	0	89.29	0	0	0	100	0	8.62	0	91.38	0	7.14	0	92.86	0	6.9	0	93.1	0	11.7	0	88.3	0	8.82	0	91.18
NW_020868675.1-127820-5	0	100	0	0	0	100	0	0	0	100	0	0	0	100	0	0	0	100	0	0	0	100	0	0	0	98.21	0	1.79	0	98.11	0	1.89
NW_020868675.1-283870-24	0	0	100	0	6.67	0	93.33	0	0	0	100	0	10	0	90	0	0	0	100	0	5	0	95	0	0	0	100	0	5.66	0	94.34	0
NW_020868675.1-391304-2	0	0	0	100	0	0	21.43	78.57	0	0	0	100	0	0	20.69	79.31	0	0	14.29	85.71	0	0	20.69	79.31	0	0	11.21	88.79	0	0	18.27	81.73
NW_020868675.1-427218-1	0	40	0	60	0	10	0	90	0	40	0	60	0	20	0	80	0	35	0	65	0	28.33	0	71.67	0	35.12	0	64.88	0	23.58	0	76.42
NW_020868675.1-682845-21	0	12.5	0	87.5	0	0	0	100	0	12.5	0	87.5	0	0	0	100	0	7.14	0	92.86	0	0	0	100	0	8.06	0	91.94	0	0	0	100
NW_020868675.1-806224-9	16.67	0	83.33	0	16.67	0	83.33	0	16.67	0	83.33	0	12.07	0	87.93	0	12.5	0	87.5	0	7.14	0	92.86	0	12.7	0	87.3	0	10.2	0	89.8	0
NW_020868675.1-944772-16	0	0	0	0	0	35.71	0	64.29	0	0	0	0	0	32.76	0	67.24	0	0	0	100	0	15.52	0	84.48	0	0	0	100	0	18.27	0	81.73
NW_020868675.1-1022501-8	16.67	83.33	0	0	25	75	0	0	16.67	83.33	0	0	31.48	68.52	0	0	6.25	93.75	0	0	16.07	83.93	0	0	7.81	92.19	0	0	18.48	81.52	0	0
NW_020868678.1-93687-15	0	0	100	0	0	0	100	0	0	0	100	0	0	0	100	0	0	0	100	0	0	0	100	0	0	0	100	0	2	0	98	0
NW_020868678.1-370275-4	0	100	0	0	3.33	96.67	0	0	0	100	0	0	3.33	96.67	0	0	7.14	92.86	0	0	1.67	98.33	0	0	4.55	95.45	0	0	4.81	95.19	0	0
NW_020868678.1-429088-5	0	0	100	0	6.67	0	93.33	0	0	0	100	0	6.67	0	93.33	0	0	0	100	0	3.45	0	96.55	0	0	0	100	0	5.77	0	94.23	0
NW_020868678.1-498617-23	0	0	0	100	0	9.09	0	90.91	0	0	0	100	0	4	0	96	0	0	0	100	0	6	0	94	0	0.61	0	99.39	0	3.33	0	96.67
NW_020868678.1-531239-23	0	100	0	0	0	100	0	0	0	100	0	0	0	98.08	0	1.92	0	100	0	0	0	98.08	0	1.92	0	100	0	0	0	97.83	0	2.17
NW_020868678.1-762246-8	0	0	100	0	0	0	100	0	0	0	100	0	0	0	100	0	0	0	95.83	4.17	0	0	98	2	0	0	96.19	3.81	0	0	98.86	1.14
NW_020868678.1-902483-26	0	0	0	100	0	0	0	100	0	0	0	100	0	0	0	100	0	0	0	100	0	6.67	0	93.33	0	0	0	100	0	4.9	0	95.1
NW_020868678.1-919078-7	16.67	83.33	0	0	13.64	86.36	0	0	16.67	83.33	0	0	9.52	90.48	0	0	8.33	91.67	0	0	5.56	94.44	0	0	10.1	89.9	0	0	4.88	95.12	0	0
NW_020868678.1-1106115-14	0	100	0	0	0	100	0	0	0	100	0	0	0	100	0	0	0	100	0	0	3.45	96.55	0	0	0	100	0	0	1.96	98.04	0	0
NW_020868679.1-130229-14	0	16.67	0	83.33	0	23.33	0	76.67	0	16.67	0	83.33	0	16.67	0	83.33	0	16.67	0	83.33	0	21.43	0	78.57	0	16.34	0	83.66	0	16.67	0	83.33
NW_020868680.1-204199-14	0	100	0	0	0	100	0	0	0	100	0	0	0	100	0	0	0	100	0	0	0	98.33	0	1.67	0	98.08	0	1.92	0	97.17	0	2.83
NW_020868680.1-387694-16	0	100	0	0	0	93.33	0	6.67	0	100	0	0	0	91.67	0	8.33	0	100	0	0	0	96.67	0	3.33	0	100	0	0	0	94.34	0	5.66
NW_020868680.1-408359-4	0	0	100	0	12.5	0	87.5	0	0	0	100	0	15.38	0	84.62	0	0	0	100	0	5.77	0	94.23	0	0	0	100	0	8.33	0	91.67	0
NW_020868680.1-474199-27	0	0	100	0	0	0	100	0	0	0	100	0	0	0	100	0	21.43	0	78.57	0	3.85	0	96.15	0	14.71	0	85.29	0	2.04	0	97.96	0
NW_020868680.1-572767-12	100	0	0	0	89.29	0	10.71	0	100	0	0	0	94.83	0	5.17	0	100	0	0	0	95	0	5	0	100	0	0	0	97.12	0	2.88	0
NW_020868682.1-311536-14	0	70	0	30	0	57.14	0	42.86	0	70	0	30	0	57.41	0	42.59	0	66.67	0	33.33	0	52	0	48	0	69.14	0	30.86	0	60.64	0	39.36
NW_020868682.1-347645-25	100	0	0	0	96.67	0	0	3.33	100	0	0	0	96.67	0	0	3.33	100	0	0	0	98.33	0	0	1.67	98.4	0	0	1.6	97.12	0	0	2.88
NW_020868683.1-67646-22	0	0	0	100	0	0	0	100	0	0	0	100	0	0	0	100	0	6.25	0	93.75	0	7.69	0	92.31	0	3.91	0	96.09	0	4.26	0	95.74
NW_020868683.1-93748-23	0	100	0	0	0	100	0	0	0	100	0	0	0	100	0	0	0	100	0	0	0	94.44	0	5.56	0	100	0	0	0	97	0	3
NW_020868683.1-249432-1	0	0	0	100	0	0	0	100	0	0	0	100	0	0	0	100	5	0	0	95	6.52	0	0	93.48	3.21	0	0	96.79	3.49	0	0	96.51
NW_020868683.1-279376-27	0	0	75	25	0	0	64.29	35.71	0	0	75	25	0	0	66.67	33.33	0	0	75	25	0	0	62	38	0	0	75	25	0	0	70.21	29.79
NW_020868684.1-215409-21	0	0	0	100	0	26.67	0	73.33	0	0	0	100	0	20	0	80	0	8.33	0	91.67	0	25	0	75	0	4.39	0	95.61	0	18.87	0	81.13
NW_020868685.1-51933-23	0	100	0	0	0	100	0	0	0	100	0	0	0	100	0	0	0	95.45	0	4.55	0	91.67	0	8.33	0	94.5	0	5.5	0	91.51	0	8.49
NW_020868685.1-134845-1	0	100	0	0	10.71	89.29	0	0	0	100	0	0	7.41	92.59	0	0	0	100	0	0	3.7	96.3	0	0	0	100	0	0	4.17	95.83	0	0
NW_020868685.1-300695-25	0	100	0	0	0	95	0	5	0	100	0	0	0	95.83	0	4.17	0	100	0	0	0	100	0	0	0	100	0	0	0	97.83	0	2.17
NW_020868686.1-46286-14	100	0	0	0	75	0	25	0	100	0	0	0	77.78	0	22.22	0	93.75	0	6.25	0	82.69	0	17.31	0	96.27	0	3.73	0	82.65	0	17.35	0
NW_020868686.1-172757-9	10	0	90	0	13.33	0	86.67	0	10	0	90	0	13.33	0	86.67	0	5	0	95	0	6.67	0	93.33	0	5.81	0	94.19	0	7.55	0	92.45	0
NW_020868686.1-234602-6	0	10	0	90	0	0	0	100	0	10	0	90	0	0	0	100	0	10	0	90	0	0	0	100	0	10.13	0	89.87	0	0	0	100
NW_020868686.1-271264-4	87.5	0	0	12.5	92.86	0	0	7.14	87.5	0	0	12.5	92.86	0	0	7.14	88.89	0	0	11.11	98.08	0	0	1.92	87.5	0	0	12.5	90.82	0	0	9.18
NW_020868686.1-278631-16	0	50	0	50	0	0	0	100	0	50	0	50	0	0	0	100	0	25	0	75	0	0	0	100	0	23.81	0	76.19	0	0	0	100
NW_020868686.1-303896-25	0	12.5	87.5	0	0	0	100	0	0	12.5	87.5	0	0	1.79	98.21	0	0	5.56	94.44	0	0	1.79	98.21	0	0	8.86	91.14	0	0	4	96	0
NW_020868686.1-352941-21	0	100	0	0	0	100	0	0	0	100	0	0	0	98.33	0	1.67	0	100	0	0	0	100	0	0	0	98.21	0	1.79	0	99.04	0	0.96
NW_020868686.1-443246-4	0	100	0	0	0	100	0	0	0	100	0	0	0	100	0	0	0	100	0	0	0	100	0	0	0	98.21	0	1.79	0	98.84	0	1.16
NW_020868686.1-537336-14	0	0	0	100	13.64	0	0	86.36	0	0	0	100	8.7	0	0	91.3	4.55	0	0	95.45	4.35	0	0	95.65	2.81	0	0	97.19	5.95	0	0	94.05
NW_020868686.1-583598-26	0	100	0	0	0	100	0	0	0	100	0	0	0	100	0	0	0	95.45	4.55	0	0	98.28	1.72	0	0	96.74	3.26	0	0	99.04	0.96	0
NW_020868686.1-676259-25	0	0	0	100	8.33	0	0	91.67	0	0	0	100	3.85	0	0	96.15	0	0	0	100	2.08	0	0	97.92	0	0	0	100	2.33	0	0	97.67
NW_020868686.1-722108-13	0	100	0	0	0	100	0	0	0	100	0	0	0	100	0	0	0	100	0	0	0	100	0	0	0	96.05	0	3.95	0	98.04	0	1.96
NW_020868686.1-786260-3	50	50	0	0	15	85	0	0	50	50	0	0	6.25	93.75	0	0	50	50	0	0	6	94	0	0	50	50	0	0	5.68	94.32	0	0
NW_020868686.1-896533-1	12.5	0	87.5	0	13.33	0	86.67	0	12.5	0	87.5	0	18.33	0	81.67	0	22.22	0	77.78	0	27.59	0	72.41	0	23.75	0	76.25	0	24.04	0	75.96	0
NW_020868686.1-898920-13	0	100	0	0	0	85.71	0	14.29	0	100	0	0	0	87.5	0	12.5	0	100	0	0	0	92.86	0	7.14	0	100	0	0	0	91	0	9
NW_020868686.1-930931-6	100	0	0	0	100	0	0	0	100	0	0	0	100	0	0	0	95.45	0	0	4.55	92	0	0	8	97.28	0	0	2.72	95.65	0	0	4.35
NW_020868688.1-43852-2	0	0	100	0	7.14	0	92.86	0	0	0	100	0	5.36	0	94.64	0	0	0	100	0	1.67	0	98.33	0	0	0	100	0	2.94	0	97.06	0
NW_020868688.1-172712-3	0	100	0	0	0	89.29	10.71	0	0	100	0	0	0	87.5	12.5	0	0	83.33	16.67	0	0	84.62	15.38	0	0	87.5	12.5	0	0	85.11	14.89	0
NW_020868688.1-261407-24	0	87.5	0	12.5	0	92.31	0	7.69	0	87.5	0	12.5	0	90.38	0	9.62	0	77.78	0	22.22	0	89.13	0	10.87	0	81.58	0	18.42	0	85.56	0	14.44
NW_020868689.1-365274-2	8.33	0	91.67	0	10	0	90	0	8.33	0	91.67	0	8.33	0	91.67	0	16.67	0	83.33	0	10.34	0	89.66	0	15.84	0	84.16	0	12.75	0	87.25	0
NW_020868689.1-391098-21	8.33	0	91.67	0	3.57	0	96.43	0	8.33	0	91.67	0	3.45	0	96.55	0	4.55	0	95.45	0	1.85	0	98.15	0	5.05	0	94.95	0	2	0	98	0
NW_020868689.1-496912-16	0	100	0	0	0	96.43	0	3.57	0	100	0	0	0	93.1	0	6.9	0	91.67	0	8.33	0	93.1	0	6.9	0	94.68	0	5.32	0	90.2	0	9.8
NW_020868689.1-626693-3	100	0	0	0	100	0	0	0	100	0	0	0	95.24	0	4.76	0	100	0	0	0	94	0	6	0	100	0	0	0	92.05	0	7.95	0
NW_020868689.1-638574-8	66.67	33.33	0	0	66.67	33.33	0	0	66.67	33.33	0	0	75.93	24.07	0	0	87.5	12.5	0	0	88.89	11.11	0	0	83.33	16.67	0	0	86.17	13.83	0	0
NW_020868689.1-658648-25	0	100	0	0	0	100	0	0	0	100	0	0	0	100	0	0	0	100	0	0	0	96.15	0	3.85	0	99.15	0	0.85	0	96.81	0	3.19
NW_020868690.1-312136-1	12.5	0	87.5	0	17.86	0	82.14	0	12.5	0	87.5	0	25	0	75	0	5	0	95	0	17.24	0	82.76	0	7.59	0	92.41	0	17.65	0	82.35	0
NW_020868692.1-203948-14	0	100	0	0	0	92.86	7.14	0	0	100	0	0	0	84.48	15.52	0	0	78.57	21.43	0	0	82.76	17.24	0	0	84.04	15.96	0	0	82.35	17.65	0
NW_020868692.1-270917-5	100	0	0	0	93.33	0	6.67	0	100	0	0	0	86.21	0	13.79	0	100	0	0	0	88.33	0	11.67	0	98.03	0	1.97	0	87	0	13	0
NW_020868692.1-383291-26	0	0	100	0	0	0	100	0	0	0	100	0	0	0	100	0	0	0	83.33	16.67	0	0	88.46	11.54	0	0	89.29	10.71	0	0	93.62	6.38
NW_020868692.1-450890-12	0	91.67	0	8.33	0	96.15	0	3.85	0	91.67	0	8.33	0	91.07	0	8.93	0	95.83	0	4.17	0	94.83	0	5.17	0	94.76	0	5.24	0	93.88	0	6.12
NW_020868692.1-451931-27	83.33	0	16.67	0	100	0	0	0	83.33	0	16.67	0	100	0	0	0	88.89	0	11.11	0	100	0	0	0	87.79	0	12.21	0	100	0	0	0
NW_020868695.1-734677-8	0	0	83.33	16.67	0	0	93.33	6.67	0	0	83.33	16.67	0	0	96.43	3.57	0	0	93.75	6.25	0	0	98.21	1.79	0	0	91.53	8.47	0	0	96.88	3.12
NW_020868696.1-133384-12	0	0	0	100	3.57	0	0	96.43	0	0	0	100	5.17	0	0	94.83	5.56	0	0	94.44	8.62	0	0	91.38	3.38	0	0	96.62	6.86	0	0	93.14
NW_020868696.1-159603-4	80	20	0	0	85.71	14.29	0	0	80	20	0	0	86	14	0	0	85	15	0	0	84	16	0	0	84.44	15.56	0	0	84.88	15.12	0	0
NW_020868696.1-222019-8	100	0	0	0	100	0	0	0	100	0	0	0	100	0	0	0	100	0	0	0	94	0	6	0	100	0	0	0	96.67	0	3.33	0
NW_020868696.1-268431-21	0	100	0	0	0	100	0	0	0	100	0	0	0	100	0	0	0	95.45	4.55	0	0	96.15	3.85	0	0	97.28	2.72	0	0	97.96	2.04	0
NW_020868696.1-494670-8	0	100	0	0	0	100	0	0	0	100	0	0	0	100	0	0	0	95	0	5	0	100	0	0	0	97.37	0	2.63	0	100	0	0
NW_020868696.1-602231-15	0	100	0	0	0	78.57	0	21.43	0	100	0	0	0	82.14	0	17.86	0	100	0	0	0	89.66	0	10.34	0	100	0	0	0	90	0	10
NW_020868696.1-716450-21	0	0	0	100	21.43	0	0	78.57	0	0	0	100	23.21	0	0	76.79	0	0	0	100	10.34	0	0	89.66	0	0	0	100	12.75	0	0	87.25
NW_020868697.1-151555-22	12.5	87.5	0	0	11.54	88.46	0	0	12.5	87.5	0	0	17.86	82.14	0	0	11.11	88.89	0	0	17.24	82.76	0	0	13.38	86.62	0	0	17	83	0	0
NW_020868697.1-172287-8	0	0	0	0	92.86	7.14	0	0	0	0	0	0	94.83	5.17	0	0	100	0	0	0	100	0	0	0	100	0	0	0	96.08	3.92	0	0
NW_020868697.1-205114-14	0	0	100	0	0	0	80	20	0	0	100	0	0	0	78.33	21.67	0	0	100	0	0	0	83.33	16.67	0	0	100	0	0	0	83.96	16.04
NW_020868699.1-69275-22	0	25	0	75	0	13.64	0	86.36	0	25	0	75	0	19.57	0	80.43	0	15	0	85	0	15.38	0	84.62	0	15.43	0	84.57	0	12.5	0	87.5
NW_020868699.1-152837-4	0	100	0	0	0	100	0	0	0	100	0	0	0	100	0	0	0	81.25	0	18.75	0	100	0	0	0	87.29	0	12.71	0	100	0	0
NW_020868700.1-35026-3	100	0	0	0	100	0	0	0	100	0	0	0	100	0	0	0	95	0	5	0	96.55	0	3.45	0	97.02	0	2.98	0	98.08	0	1.92	0
NW_020868700.1-201764-6	0	91.67	0	8.33	0	93.33	0	6.67	0	91.67	0	8.33	0	96.67	0	3.33	0	91.67	0	8.33	0	96.67	0	3.33	0	91.18	0	8.82	0	94.34	0	5.66
NW_020868700.1-361853-16	0	0	0	100	0	3.57	0	96.43	0	0	0	100	0	5.17	0	94.83	0	0	0	100	0	5.36	0	94.64	0	0	0	100	0	5.1	0	94.9
NW_020868700.1-571567-13	0	100	0	0	6.67	93.33	0	0	0	100	0	0	10	90	0	0	4.55	95.45	0	0	6.9	93.1	0	0	2.72	97.28	0	0	8.82	91.18	0	0
NW_020868700.1-585432-25	100	0	0	0	100	0	0	0	100	0	0	0	100	0	0	0	100	0	0	0	94.83	0	5.17	0	97.86	0	2.14	0	96.08	0	3.92	0
NW_020868700.1-633859-5	0	100	0	0	11.54	88.46	0	0	0	100	0	0	10.71	89.29	0	0	0	100	0	0	5.36	94.64	0	0	0	100	0	0	5.88	94.12	0	0
NW_020868700.1-739234-6	100	0	0	0	92.86	0	7.14	0	100	0	0	0	94.23	0	5.77	0	100	0	0	0	95.83	0	4.17	0	100	0	0	0	96.67	0	3.33	0
NW_020868700.1-751943-22	0	100	0	0	0	100	0	0	0	100	0	0	0	100	0	0	0	100	0	0	0	100	0	0	0	98.33	0	1.67	0	97.92	0	2.08
NW_020868700.1-1355818-5	0	100	0	0	0	100	0	0	0	100	0	0	0	100	0	0	7.14	92.86	0	0	2.08	97.92	0	0	3.73	96.27	0	0	1.09	98.91	0	0
NW_020868700.1-1409924-13	0	0	100	0	23.33	0	76.67	0	0	0	100	0	21.67	0	78.33	0	20	0	80	0	25	0	75	0	12.99	0	87.01	0	22.55	0	77.45	0
NW_020868700.1-1542597-15	25	75	0	0	6.67	93.33	0	0	25	75	0	0	3.57	96.43	0	0	10	90	0	0	3.45	96.55	0	0	11.63	88.37	0	0	5.1	94.9	0	0
NW_020868700.1-1571019-26	0	90	0	10	0	93.33	0	6.67	0	90	0	10	0	95	0	5	0	90.91	0	9.09	0	95	0	5	0	91.76	0	8.24	0	95	0	5
NW_020868700.1-1577877-12	100	0	0	0	96.43	0	3.57	0	100	0	0	0	91.38	0	8.62	0	100	0	0	0	96.67	0	3.33	0	100	0	0	0	95.19	0	4.81	0
NW_020868702.1-7419-3	0	0	0	100	0	0	0	100	0	0	0	100	0	0	0	100	0	0	0	100	0	0	0	100	0	0	2.03	97.97	0	0	0	100
NW_020868702.1-8332-26	0	0	0	100	0	0	0	100	0	0	0	100	0	0	0	100	8.33	0	0	91.67	1.67	0	0	98.33	4.81	0	0	95.19	0.96	0	0	99.04
NW_020868702.1-207286-14	0	100	0	0	0	100	0	0	0	100	0	0	0	100	0	0	0	100	0	0	0	100	0	0	0	98.53	0	1.47	0	99.06	0	0.94
NW_020868702.1-234520-24	0	0	0	100	0	0	0	100	0	0	0	100	0	0	0	100	0	4.17	0	95.83	0	5.17	0	94.83	0	2.94	0	97.06	0	2.88	0	97.12
NW_020868702.1-285484-21	0	70	0	30	0	43.33	0	56.67	0	70	0	30	0	46.55	0	53.45	0	68.18	0	31.82	0	50	0	50	0	66.85	0	33.15	0	49	0	51
NW_020868702.1-454851-22	50	50	0	0	42.86	57.14	0	0	50	50	0	0	50	50	0	0	41.67	58.33	0	0	50	50	0	0	38.3	61.7	0	0	44.12	55.88	0	0
NW_020868702.1-509227-4	0	0	100	0	0	0	100	0	0	0	100	0	4	0	96	0	0	0	100	0	1.72	0	98.28	0	2.94	0	97.06	0	2.17	0	97.83	0
NW_020868702.1-511478-15	0	90	0	10	0	92.31	0	7.69	0	90	0	10	0	92.59	0	7.41	0	94.44	0	5.56	0	94.64	0	5.36	0	93.59	0	6.41	0	95.83	0	4.17
NW_020868703.1-78289-2	0	16.67	0	83.33	0	43.33	0	56.67	0	16.67	0	83.33	0	42.86	0	57.14	0	6.25	0	93.75	0	20.37	0	79.63	0	10.32	0	89.68	0	27.55	0	72.45
NW_020868703.1-133867-23	0	100	0	0	0	75	0	25	0	100	0	0	0	77.59	0	22.41	0	92.86	0	7.14	0	72.41	0	27.59	0	95.9	0	4.1	0	76.47	0	23.53
NW_020868703.1-336699-21	0	0	0	100	0	0	0	100	0	0	0	100	0	0	0	100	0	0	0	100	0	0	0	100	0	1.83	0	98.17	0	1.22	0	98.78
NW_020868703.1-689826-6	0	0	0	100	0	21.43	0	78.57	0	0	0	100	0	12.96	0	87.04	0	11.11	0	88.89	0	27.08	0	72.92	0	9.21	0	90.79	0	25	0	75
NW_020868703.1-700663-13	10	90	0	0	11.54	88.46	0	0	10	90	0	0	8	92	0	0	5.56	94.44	0	0	7.41	92.59	0	0	8.97	91.03	0	0	10.87	89.13	0	0
NW_020868703.1-798360-23	0	0	0	100	0	0	0	100	0	0	0	100	0	0	0	100	4.55	0	0	95.45	3.33	0	0	96.67	2.58	0	0	97.42	1.89	0	0	98.11
NW_020868704.1-168971-1	10	90	0	0	0	100	0	0	10	90	0	0	0	100	0	0	12.5	87.5	0	0	0	100	0	0	10.96	89.04	0	0	0	100	0	0
NW_020868704.1-253956-25	20	0	80	0	15.38	0	84.62	0	20	0	80	0	12	0	88	0	9.09	0	90.91	0	3.7	0	96.3	0	12.5	0	87.5	0	7.29	0	92.71	0
NW_020868704.1-280191-8	100	0	0	0	100	0	0	0	100	0	0	0	96.43	0	0	3.57	100	0	0	0	98.21	0	0	1.79	100	0	0	0	97.83	0	0	2.17
NW_020868704.1-330346-8	0	83.33	0	16.67	0	100	0	0	0	83.33	0	16.67	0	100	0	0	0	88.89	0	11.11	0	100	0	0	0	87.93	0	12.07	0	100	0	0
NW_020868706.1-9481-9	0	100	0	0	0	100	0	0	0	100	0	0	2.17	97.83	0	0	8.33	91.67	0	0	2.27	97.73	0	0	4.9	95.1	0	0	2.38	97.62	0	0
NW_020868707.1-25878-8	0	0	100	0	0	0	100	0	0	0	100	0	0	0	100	0	9.09	0	90.91	0	3.57	0	96.43	0	8.51	0	91.49	0	4	0	96	0
NW_020868707.1-35293-1	0	0	0	100	0	6.67	0	93.33	0	0	0	100	0	7.41	0	92.59	0	0	0	100	0	3.57	0	96.43	0	0	0	100	0	5.32	0	94.68
NW_020868707.1-43090-13	80	20	0	0	100	0	0	0	80	20	0	0	100	0	0	0	85	15	0	0	100	0	0	0	83.93	16.07	0	0	100	0	0	0
NW_020868707.1-58267-3	0	0	0	100	0	3.57	0	96.43	0	0	0	100	0	3.57	0	96.43	0	0	0	100	0	1.85	0	98.15	0	0	0	100	0	2	0	98
NW_020868707.1-121823-21	12.5	0	87.5	0	7.69	0	92.31	0	12.5	0	87.5	0	11.54	0	88.46	0	11.11	0	88.89	0	19.23	0	80.77	0	10.96	0	89.04	0	12.22	0	87.78	0
NW_020868707.1-153600-6	0	91.67	0	8.33	0	87.5	0	12.5	0	91.67	0	8.33	0	94	0	6	0	87.5	0	12.5	0	92.5	0	7.5	0	86.67	0	13.33	0	90	0	10
NW_020868707.1-207083-26	0	100	0	0	3.57	96.43	0	0	0	100	0	0	7.14	92.86	0	0	0	100	0	0	1.85	98.15	0	0	0	100	0	0	6.12	93.88	0	0
NW_020868707.1-261758-7	100	0	0	0	90	0	10	0	100	0	0	0	87.93	0	12.07	0	95.45	0	4.55	0	86.21	0	13.79	0	96.7	0	3.3	0	85.58	0	14.42	0
NW_020868707.1-376829-23	0	100	0	0	0	100	0	0	0	100	0	0	0	100	0	0	0	92.86	0	7.14	0	100	0	0	0	95.69	0	4.31	0	100	0	0
NW_020868707.1-391475-6	25	0	0	75	17.86	0	0	82.14	25	0	0	75	17.24	0	0	82.76	8.33	0	0	91.67	12.07	0	0	87.93	10.78	0	0	89.22	11.76	0	0	88.24
NW_020868707.1-420415-15	87.5	0	12.5	0	100	0	0	0	87.5	0	12.5	0	100	0	0	0	92.86	0	7.14	0	100	0	0	0	92.42	0	7.58	0	100	0	0	0
NW_020868707.1-432920-23	10	0	0	90	7.14	0	0	92.86	10	0	0	90	8.62	0	0	91.38	5	0	0	95	5.17	0	0	94.83	5.56	0	0	94.44	4.81	0	0	95.19
NW_020868707.1-498614-13	0	0	100	0	7.14	0	92.86	0	0	0	100	0	5.56	0	94.44	0	0	0	100	0	3.57	0	96.43	0	0	0	100	0	3.12	0	96.88	0
NW_020868707.1-498799-15	0	90	0	10	0	85.71	0	14.29	0	90	0	10	0	92.86	0	7.14	0	95	0	5	0	98.28	0	1.72	0	94.05	0	5.95	0	95.1	0	4.9
NW_020868707.1-803285-6	83.33	0	16.67	0	83.33	0	16.67	0	83.33	0	16.67	0	82.76	0	17.24	0	75	0	25	0	66.67	0	33.33	0	76.96	0	23.04	0	74.04	0	25.96	0
NW_020868707.1-1340846-27	0	0	0	100	7.14	0	0	92.86	0	0	0	100	6.9	0	0	93.1	0	0	0	100	3.33	0	0	96.67	1.05	0	0	98.95	4.81	0	0	95.19
NW_020868707.1-1379018-8	0	100	0	0	6.67	93.33	0	0	0	100	0	0	3.45	96.55	0	0	0	100	0	0	9.26	90.74	0	0	0	100	0	0	5	95	0	0
NW_020868708.1-105123-6	100	0	0	0	0	0	100	0	100	0	0	0	0	0	100	0	25	0	75	0	0	0	100	0	37.5	0	62.5	0	0	0	100	0
NW_020868708.1-134802-25	0	0	100	0	6.67	0	93.33	0	0	0	100	0	6.67	0	93.33	0	0	0	100	0	3.33	0	96.67	0	0	0	100	0	3.77	0	96.23	0
NW_020868708.1-252130-14	0	0	0	100	0	0	0	100	0	0	0	100	0	0	0	100	0	0	0	100	0	0	0	100	0	1.28	0	98.72	0	1.11	0	98.89
NW_020868710.1-103310-7	0	90	0	10	0	92.86	0	7.14	0	90	0	10	0	94.64	0	5.36	0	95	0	5	0	90	0	10	0	92.17	0	7.83	0	92.22	0	7.78
NW_020868710.1-165249-2	0	0	100	0	3.85	0	96.15	0	0	0	100	0	3.57	0	96.43	0	0	0	100	0	1.67	0	98.33	0	2.13	0	97.87	0	3.06	0	96.94	0
NW_020868712.1-19477-2	0	75	0	25	0	80.77	0	19.23	0	75	0	25	0	84.62	0	15.38	0	92.86	0	7.14	0	91.67	0	8.33	0	90.91	0	9.09	0	89.58	0	10.42
NW_020868713.1-30274-1	0	100	0	0	0	92.31	7.69	0	0	100	0	0	0	92.59	7.41	0	0	90.91	9.09	0	0	83.93	16.07	0	0	92.31	7.69	0	0	85	15	0
NW_020868713.1-146398-1	0	83.33	0	16.67	0	96.15	0	3.85	0	83.33	0	16.67	0	92	0	8	0	79.17	0	20.83	0	89.13	0	10.87	0	82.84	0	17.16	0	90.91	0	9.09
NW_020868714.1-135861-26	100	0	0	0	100	0	0	0	100	0	0	0	100	0	0	0	100	0	0	0	100	0	0	0	100	0	0	0	100	0	0	0
NW_020868714.1-304521-25	50	50	0	0	46.43	53.57	0	0	50	50	0	0	48.15	51.85	0	0	50	50	0	0	50	50	0	0	46.84	53.16	0	0	48.89	51.11	0	0
NW_020868714.1-512566-24	10	0	90	0	0	0	100	0	10	0	90	0	1.85	0	98.15	0	4.55	0	95.45	0	0	0	100	0	5.26	0	94.74	0	1.06	0	98.94	0
NW_020868717.1-48038-15	70	0	30	0	71.43	0	28.57	0	70	0	30	0	71.43	0	28.57	0	72.22	0	27.78	0	71.43	0	28.57	0	71.79	0	28.21	0	67	0	33	0
NW_020868717.1-63289-15	0	100	0	0	0	100	0	0	0	100	0	0	0	100	0	0	0	100	0	0	0	100	0	0	0	98	0	2	0	100	0	0
NW_020868717.1-100266-13	0	0	0	100	0	6.67	0	93.33	0	0	0	100	0	6.9	0	93.1	0	5	0	95	0	4	0	96	0	3.16	0	96.84	0	4.26	0	95.74
NW_020868718.1-95035-13	0	100	0	0	0	93.33	0	6.67	0	100	0	0	0	93.33	0	6.67	0	91.67	0	8.33	0	83.93	0	16.07	0	94.79	0	5.21	0	90	0	10
NW_020868718.1-251750-24	0	0	100	0	0	0	100	0	0	0	100	0	0	0	100	0	0	0	100	0	8.62	0	91.38	0	0	0	100	0	4.81	0	95.19	0
NW_020868718.1-407319-8	100	0	0	0	100	0	0	0	100	0	0	0	100	0	0	0	100	0	0	0	100	0	0	0	98.55	0	0	1.45	100	0	0	0
NW_020868718.1-643200-5	12.5	87.5	0	0	4.17	95.83	0	0	12.5	87.5	0	0	14	86	0	0	22.22	77.78	0	0	31.48	68.52	0	0	15.82	84.18	0	0	20.65	79.35	0	0
NW_020868718.1-722416-13	0	0	100	0	0	0	100	0	0	0	100	0	0	0	100	0	0	0	100	0	0	0	100	0	0	0	100	0	1.96	0	98.04	0
NW_020868718.1-808435-7	12.5	87.5	0	0	6.67	93.33	0	0	12.5	87.5	0	0	13.33	86.67	0	0	8.33	91.67	0	0	26.67	73.33	0	0	12.93	87.07	0	0	18.27	81.73	0	0
NW_020868718.1-854142-6	10	0	90	0	3.33	0	96.67	0	10	0	90	0	6.67	0	93.33	0	27.78	0	72.22	0	25	0	75	0	21.95	0	78.05	0	18.87	0	81.13	0
NW_020868718.1-910108-24	0	87.5	0	12.5	0	71.43	0	28.57	0	87.5	0	12.5	0	70.69	0	29.31	0	88.89	0	11.11	0	75	0	25	0	89.19	0	10.81	0	76.92	0	23.08
NW_020868718.1-956563-4	0	0	0	100	0	0	0	100	0	0	0	100	2	0	0	98	0	0	0	100	2	0	0	98	0	0	0	100	1.11	0	0	98.89
NW_020868718.1-1168116-22	50	0	0	50	58.33	0	0	41.67	50	0	0	50	60	0	0	40	44.44	0	0	55.56	48.15	0	0	51.85	41.56	0	0	58.44	47.78	0	0	52.22
NW_020868718.1-1248273-4	0	0	0	100	0	3.85	0	96.15	0	0	0	100	0	12.96	0	87.04	0	0	0	100	0	6.9	0	93.1	0	0	0	100	0	9.57	0	90.43
NW_020868718.1-1278690-9	87.5	0	0	12.5	75	0	0	25	87.5	0	0	12.5	83.33	0	0	16.67	95	0	0	5	95.83	0	0	4.17	93.83	0	0	6.17	90.91	0	0	9.09
NW_020868718.1-1316037-21	0	100	0	0	0	100	0	0	0	100	0	0	0	100	0	0	0	95.45	0	4.55	0	98.08	0	1.92	0	95.29	0	4.71	0	97.78	0	2.22
NW_020868718.1-1350234-1	0	0	100	0	16.67	0	83.33	0	0	0	100	0	13.79	0	86.21	0	0	0	100	0	5.17	0	94.83	0	0	0	100	0	11.54	0	88.46	0
NW_020868718.1-1367843-6	100	0	0	0	100	0	0	0	100	0	0	0	100	0	0	0	100	0	0	0	96.67	0	0	3.33	100	0	0	0	98.11	0	0	1.89
NW_020868719.1-190985-5	0	30	70	0	0	50	50	0	0	30	70	0	0	50	50	0	0	40.91	59.09	0	0	48.15	51.85	0	0	38.76	61.24	0	0	48.96	51.04	0
NW_020868719.1-209019-16	100	0	0	0	100	0	0	0	100	0	0	0	100	0	0	0	95.83	4.17	0	0	93.33	6.67	0	0	97.55	2.45	0	0	95.19	4.81	0	0
NW_020868719.1-234521-2	0	100	0	0	0	100	0	0	0	100	0	0	0	100	0	0	0	93.75	0	6.25	0	94.64	0	5.36	0	95.61	0	4.39	0	94.9	0	5.1
NW_020868719.1-246388-12	0	0	0	100	0	0	0	100	0	0	0	100	0	3.7	0	96.3	0	6.25	0	93.75	0	2.08	0	97.92	0	3.73	0	96.27	0	2.22	0	97.78
NW_020868719.1-358722-25	0	100	0	0	0	93.33	0	6.67	0	100	0	0	0	91.67	0	8.33	0	100	0	0	0	83.93	0	16.07	0	100	0	0	0	86	0	14
NW_020868721.1-106014-26	0	0	0	100	0	0	0	100	0	0	0	100	0	0	0	100	0	0	0	100	3.33	0	0	96.67	0	0	0	100	2.04	0	0	97.96
NW_020868721.1-133303-23	100	0	0	0	89.29	0	0	10.71	100	0	0	0	91.38	0	0	8.62	100	0	0	0	96.55	0	0	3.45	100	0	0	0	95.1	0	0	4.9
NW_020868722.1-109016-4	0	100	0	0	0	100	0	0	0	100	0	0	0	100	0	0	0	95.45	0	4.55	0	96.55	0	3.45	0	97.5	0	2.5	0	98.04	0	1.96
NW_020868722.1-142740-14	0	80	0	20	0	66.67	0	33.33	0	80	0	20	0	72.92	0	27.08	0	77.27	0	22.73	0	67.39	0	32.61	0	78.26	0	21.74	0	75	0	25
NW_020868722.1-154671-1	0	100	0	0	0	100	0	0	0	100	0	0	1.92	98.08	0	0	4.55	95.45	0	0	2.08	97.92	0	0	2.58	97.42	0	0	3.41	96.59	0	0
NW_020868722.1-209266-6	20	0	80	0	36.67	0	63.33	0	20	0	80	0	31.03	0	68.97	0	15	0	85	0	24.14	0	75.86	0	16.67	0	83.33	0	21.15	0	78.85	0
NW_020868722.1-231814-12	0	16.67	0	83.33	0	26.67	0	73.33	0	16.67	0	83.33	0	21.67	0	78.33	0	12.5	0	87.5	0	25	0	75	0	11.36	0	88.64	0	22.55	0	77.45
NW_020868722.1-232034-2	0	16.67	0	83.33	0	6.67	0	93.33	0	16.67	0	83.33	0	10	0	90	0	28.57	0	71.43	0	20	0	80	0	23.33	0	76.67	0	15.09	0	84.91
NW_020868722.1-252926-9	0	100	0	0	0	96.67	0	3.33	0	100	0	0	0	95	0	5	0	100	0	0	0	90.74	0	9.26	0	95.52	0	4.48	0	90	0	10
NW_020868725.1-377349-5	50	50	0	0	46.15	53.85	0	0	50	50	0	0	53.7	46.3	0	0	50	50	0	0	55.77	44.23	0	0	48.67	51.33	0	0	50	50	0	0
NW_020868725.1-467176-6	100	0	0	0	100	0	0	0	100	0	0	0	98	2	0	0	95.45	4.55	0	0	93.75	6.25	0	0	97.16	2.84	0	0	96.51	3.49	0	0
NW_020868726.1-164021-12	0	0	100	0	0	0	96.43	3.57	0	0	100	0	0	0	96.55	3.45	0	0	87.5	12.5	0	0	86.54	13.46	0	0	92.42	7.58	0	0	89.8	10.2
NW_020868728.1-67483-15	100	0	0	0	90	0	10	0	100	0	0	0	93.1	0	6.9	0	100	0	0	0	94.83	0	5.17	0	100	0	0	0	96.08	0	3.92	0
NW_020868728.1-128607-14	0	0	0	100	0	0	0	100	0	0	0	100	0	6	0	94	0	0	0	100	0	5.36	0	94.64	0	0	0	100	0	3.12	0	96.88
NW_020868728.1-253762-12	0	100	0	0	0	100	0	0	0	100	0	0	0	100	0	0	0	95	0	5	0	96.55	0	3.45	0	97.28	0	2.72	0	98.04	0	1.96
NW_020868729.1-90151-14	0	100	0	0	0	96.15	0	3.85	0	100	0	0	0	94.44	0	5.56	0	100	0	0	0	98.15	0	1.85	0	100	0	0	0	96.94	0	3.06
NW_020868730.1-199914-26	100	0	0	0	100	0	0	0	100	0	0	0	100	0	0	0	100	0	0	0	100	0	0	0	98.56	0	1.44	0	98.96	0	1.04	0
NW_020868730.1-243747-23	0	0	100	0	0	0	89.29	10.71	0	0	100	0	0	0	92.59	7.41	0	0	100	0	0	0	96.43	3.57	0	0	100	0	0	0	95.92	4.08
NW_020868732.1-12782-2	0	90	0	10	0	86.67	0	13.33	0	90	0	10	0	88.33	0	11.67	0	85	0	15	0	75.86	0	24.14	0	87.5	0	12.5	0	79.59	0	20.41
NW_020868732.1-16262-14	50	0	50	0	53.33	0	46.67	0	50	0	50	0	53.33	0	46.67	0	42.86	0	57.14	0	63.33	0	36.67	0	43.86	0	56.14	0	58.49	0	41.51	0
NW_020868733.1-362703-26	0	100	0	0	4.17	95.83	0	0	0	100	0	0	5.77	94.23	0	0	5	95	0	0	4	96	0	0	3.05	96.95	0	0	8.89	91.11	0	0
NW_020868733.1-428558-15	0	0	0	100	0	0	0	100	0	0	0	100	0	0	0	100	0	0	0	100	0	7.41	0	92.59	0	0	0	100	0	4.08	0	95.92
NW_020868733.1-640351-12	0	100	0	0	0	100	0	0	0	100	0	0	0	100	0	0	0	87.5	12.5	0	0	97.83	2.17	0	0	92.54	7.46	0	0	98.86	1.14	0
NW_020868733.1-689833-7	0	0	12.5	87.5	0	0	0	100	0	0	12.5	87.5	0	0	3.7	96.3	0	0	5.56	94.44	0	0	1.79	98.21	0	0	7.75	92.25	0	0	2.08	97.92
NW_020868733.1-853945-8	0	100	0	0	0	95.83	0	4.17	0	100	0	0	0	96.3	0	3.7	0	100	0	0	0	98.28	0	1.72	0	100	0	0	0	97	0	3
NW_020868734.1-48874-15	0	83.33	16.67	0	0	90	10	0	0	83.33	16.67	0	0	88.46	11.54	0	0	93.75	6.25	0	0	96.15	3.85	0	0	92.75	7.25	0	0	93.62	6.38	0
NW_020868734.1-290870-3	0	0	0	100	0	3.33	0	96.67	0	0	0	100	0	5	0	95	0	0	0	100	0	10	0	90	0	0	0	100	0	7.69	0	92.31
NW_020868735.1-55011-16	0	100	0	0	0	100	0	0	0	100	0	0	0	100	0	0	0	100	0	0	0	95.65	0	4.35	0	100	0	0	0	97.67	0	2.33
NW_020868735.1-94595-23	0	100	0	0	0	96.43	0	3.57	0	100	0	0	0	96.43	0	3.57	0	95.45	0	4.55	0	96.55	0	3.45	0	97.28	0	2.72	0	97	0	3
NW_020868735.1-220839-13	0	0	100	0	0	0	100	0	0	0	100	0	0	0	100	0	0	0	100	0	5.17	0	94.83	0	0	0	100	0	4	0	96	0
NW_020868735.1-246686-15	0	0	100	0	0	0	90	10	0	0	100	0	0	0	92.86	7.14	0	0	100	0	0	0	92.59	7.41	0	0	96	4	0	0	90.62	9.38
NW_020868735.1-260961-26	0	0	100	0	0	0	100	0	0	0	100	0	7.69	0	92.31	0	5.56	0	94.44	0	7.14	0	92.86	0	4.73	0	95.27	0	7.29	0	92.71	0
NW_020868735.1-275266-12	0	0	50	50	0	0	60.71	39.29	0	0	50	50	0	0	60.71	39.29	0	0	38.89	61.11	0	0	56.9	43.1	0	0	41.03	58.97	0	0	54.08	45.92
NW_020868735.1-278290-14	0	0	0	100	0	0	0	100	0	0	0	100	0	0	0	100	4.17	0	0	95.83	3.57	0	0	96.43	3.81	0	0	96.19	2	0	0	98
NW_020868736.1-84687-27	0	10	0	90	0	0	0	100	0	10	0	90	0	0	0	100	0	16.67	0	83.33	0	0	0	100	0	11.76	0	88.24	0	0	0	100
NW_020868737.1-249571-12	0	0	0	100	0	0	0	100	0	0	0	100	0	1.92	0	98.08	0	0	0	100	0	7.69	0	92.31	0	1.56	0	98.44	0	4.26	0	95.74
NW_020868737.1-331540-5	0	0	0	100	0	3.33	0	96.67	0	0	0	100	0	5.17	0	94.83	0	10	0	90	0	8	0	92	0	6.33	0	93.67	0	4.55	0	95.45
NW_020868737.1-419597-24	0	0	0	100	0	0	0	100	0	0	0	100	5.77	0	0	94.23	5	0	0	95	9.26	0	0	90.74	3.37	0	0	96.63	7.61	0	0	92.39
NW_020868737.1-648991-15	75	25	0	0	84.62	15.38	0	0	75	25	0	0	80.77	19.23	0	0	83.33	16.67	0	0	88	12	0	0	79.61	20.39	0	0	82.61	17.39	0	0
NW_020868737.1-680329-16	0	0	33.33	66.67	0	0	40	60	0	0	33.33	66.67	0	0	39.66	60.34	0	0	25	75	0	0	38.33	61.67	0	0	26.87	73.13	0	0	38.46	61.54
NW_020868737.1-793964-14	0	0	100	0	10	0	90	0	0	0	100	0	10.34	0	89.66	0	0	0	100	0	5.17	0	94.83	0	0.7	0	99.3	0	5.88	0	94.12	0
NW_020868737.1-813591-3	75	25	0	0	69.23	30.77	0	0	75	25	0	0	68.52	31.48	0	0	66.67	33.33	0	0	72.41	27.59	0	0	73.68	26.32	0	0	73.4	26.6	0	0
NW_020868737.1-973757-14	0	100	0	0	0	100	0	0	0	100	0	0	0	100	0	0	0	100	0	0	0	100	0	0	1.81	98.19	0	0	0	100	0	0
NW_020868737.1-983827-8	0	0	0	100	0	0	10.71	89.29	0	0	0	100	0	0	6.9	93.1	0	0	0	100	0	0	3.33	96.67	0	0	0	100	0	0	4.81	95.19
NW_020868737.1-1141828-21	0	83.33	16.67	0	0	96.43	3.57	0	0	83.33	16.67	0	0	98.28	1.72	0	0	87.5	12.5	0	0	94.83	5.17	0	0	88.1	11.9	0	0	96.15	3.85	0
NW_020868739.1-181667-22	0	0	91.67	8.33	0	0	91.67	8.33	0	0	91.67	8.33	0	0	96	4	0	0	95	5	0	0	93.75	6.25	0	0	94.38	5.62	0	0	95.65	4.35
NW_020868740.1-114753-1	0	0	0	100	0	0	19.23	80.77	0	0	0	100	0	0	11.11	88.89	0	0	0	100	0	0	5.56	94.44	0	0	0	100	0	0	6.25	93.75
NW_020868741.1-24534-14	0	25	0	75	0	8.33	0	91.67	0	25	0	75	0	8.33	0	91.67	0	12.5	0	87.5	0	12	0	88	0	14.29	0	85.71	0	7.78	0	92.22
NW_020868741.1-324943-13	0	87.5	0	12.5	0	100	0	0	0	87.5	0	12.5	0	100	0	0	0	92.86	0	7.14	0	100	0	0	0	90	0	10	0	100	0	0
NW_020868741.1-343580-24	0	8.33	0	91.67	0	10	0	90	0	8.33	0	91.67	0	11.11	0	88.89	0	4.55	0	95.45	0	3.85	0	96.15	0	5	0	95	0	6.12	0	93.88
NW_020868741.1-348494-25	0	70	30	0	0	66.67	33.33	0	0	70	30	0	0	72.41	27.59	0	0	80	20	0	0	80	20	0	0	76.67	23.33	0	0	81.73	18.27	0
NW_020868742.1-95819-25	0	100	0	0	3.57	96.43	0	0	0	100	0	0	5.77	94.23	0	0	0	100	0	0	1.85	98.15	0	0	0	100	0	0	3.06	96.94	0	0
NW_020868742.1-142433-25	0	100	0	0	0	91.67	0	8.33	0	100	0	0	0	93.48	0	6.52	0	100	0	0	0	89.13	0	10.87	0	100	0	0	0	92.86	0	7.14
NW_020868744.1-142641-14	0	0	0	100	0	0	0	100	0	0	0	100	0	0	0	100	12.5	0	0	87.5	1.67	0	0	98.33	6.58	0	0	93.42	0.94	0	0	99.06
NW_020868744.1-168715-8	0	0	100	0	3.57	0	96.43	0	0	0	100	0	1.92	0	98.08	0	0	0	100	0	1.85	0	98.15	0	0	0	100	0	2.04	0	97.96	0
NW_020868744.1-224375-15	0	100	0	0	0	100	0	0	0	100	0	0	0	100	0	0	0	95.45	0	4.55	0	95	0	5	0	97.25	0	2.75	0	97.12	0	2.88
NW_020868745.1-201159-23	0	0	100	0	0	10	90	0	0	0	100	0	0	6.67	93.33	0	0	33.33	66.67	0	0	30.77	69.23	0	0	18.87	81.13	0	0	20.41	79.59	0
NW_020868746.1-71090-24	0	80	20	0	0	85.71	14.29	0	0	80	20	0	0	87.5	12.5	0	0	90.91	9.09	0	0	94.64	5.36	0	0	89.13	10.87	0	0	92	8	0
NW_020868746.1-349953-23	10	0	90	0	0	0	100	0	10	0	90	0	0	0	100	0	5.56	0	94.44	0	0	0	100	0	8.02	0	91.98	0	0	0	100	0
NW_020868746.1-372043-7	0	0	0	100	0	0	0	100	0	0	0	100	0	0	0	100	0	0	0	100	0	0	0	100	1.47	0	0	98.53	0.94	0	0	99.06
NW_020868747.1-24934-4	50	0	50	0	11.54	0	88.46	0	50	0	50	0	14.29	0	85.71	0	8.33	0	91.67	0	5.17	0	94.83	0	11.11	0	88.89	0	10.78	0	89.22	0
NW_020868747.1-103237-23	0	0	0	100	0	0	0	100	0	0	0	100	0	0	0	100	0	0	0	100	0	3.33	0	96.67	0	0	0	100	0	2.83	0	97.17
NW_020868748.1-24784-2	0	0	75	25	0	0	100	0	0	0	75	25	0	0	100	0	0	0	87.5	12.5	0	0	100	0	0	0	83.17	16.83	0	0	100	0
NW_020868748.1-379132-7	0	100	0	0	0	100	0	0	0	100	0	0	0	100	0	0	0	95.45	4.55	0	0	94	6	0	0	96	4	0	0	96.34	3.66	0
NW_020868748.1-381263-27	0	10	0	90	0	4.17	0	95.83	0	10	0	90	0	4	0	96	0	5	0	95	0	3.57	0	96.43	0	5.95	0	94.05	0	2.33	0	97.67
NW_020868748.1-456202-15	0	100	0	0	0	100	0	0	0	100	0	0	0	100	0	0	0	100	0	0	0	100	0	0	0	99.39	0	0.61	0	100	0	0
NW_020868749.1-94511-14	0	100	0	0	0	100	0	0	0	100	0	0	0	100	0	0	0	92.86	0	7.14	0	87.93	0	12.07	0	93.85	0	6.15	0	92.86	0	7.14
NW_020868749.1-94695-12	0	0	0	100	0	0	0	100	0	0	0	100	0	0	0	100	0	0	0	100	0	4.17	0	95.83	0	0	0	100	0	2.22	0	97.78
NW_020868751.1-120027-22	0	75	0	25	0	84.62	0	15.38	0	75	0	25	0	76	0	24	0	61.11	0	38.89	0	60.42	0	39.58	0	65.07	0	34.93	0	68.18	0	31.82
NW_020868751.1-598426-5	0	0	0	100	0	0	10	90	0	0	0	100	0	0	8.33	91.67	0	0	0	100	0	0	6.67	93.33	0	0	0	100	0	0	4.72	95.28
NW_020868752.1-92285-15	0	0	0	100	0	15.38	0	84.62	0	0	0	100	0	21.43	0	78.57	0	0	0	100	0	10.34	0	89.66	0	0	0	100	0	14	0	86
NW_020868752.1-346427-2	0	0	100	0	14.29	0	85.71	0	0	0	100	0	15.52	0	84.48	0	0	0	100	0	6.9	0	93.1	0	0	0	100	0	8.65	0	91.35	0
NW_020868752.1-484173-24	0	100	0	0	9.09	90.91	0	0	0	100	0	0	4	96	0	0	0	100	0	0	3.45	96.55	0	0	0	100	0	0	2.13	97.87	0	0
NW_020868752.1-861053-25	0	100	0	0	0	100	0	0	0	100	0	0	0	100	0	0	0	100	0	0	0	100	0	0	0	100	0	0	0	98.08	0	1.92
NW_020868753.1-185891-5	0	0	100	0	9.09	0	90.91	0	0	0	100	0	13.04	0	86.96	0	13.64	0	86.36	0	17.39	0	82.61	0	9.89	0	90.11	0	13.75	0	86.25	0
NW_020868754.1-111877-4	100	0	0	0	92.31	0	0	7.69	100	0	0	0	92.59	0	0	7.41	100	0	0	0	98.21	0	0	1.79	100	0	0	0	96	0	0	4
NW_020868755.1-109614-21	0	100	0	0	0	92.86	0	7.14	0	100	0	0	0	96.43	0	3.57	0	100	0	0	0	96.15	0	3.85	0	100	0	0	0	96.94	0	3.06
NW_020868757.1-126595-12	0	100	0	0	0	95	0	5	0	100	0	0	0	95.65	0	4.35	0	100	0	0	0	100	0	0	0	100	0	0	0	97.78	0	2.22
NW_020868757.1-220922-26	0	0	0	100	3.57	0	0	96.43	0	0	0	100	5.36	0	0	94.64	0	0	0	100	5.77	0	0	94.23	2.05	0	0	97.95	7.29	0	0	92.71
NW_020868758.1-83082-5	0	100	0	0	0	100	0	0	0	100	0	0	1.72	98.28	0	0	0	100	0	0	3.33	96.67	0	0	0.5	99.5	0	0	3.85	96.15	0	0
NW_020868758.1-100577-25	0	100	0	0	0	100	0	0	0	100	0	0	0	100	0	0	4.55	95.45	0	0	6.9	93.1	0	0	4	96	0	0	4	96	0	0
NW_020868758.1-123284-7	0	16.67	0	83.33	0	10.71	0	89.29	0	16.67	0	83.33	0	13.79	0	86.21	0	13.64	0	86.36	0	8.93	0	91.07	0	14	0	86	0	13	0	87
NW_020868760.1-71376-1	0	0	100	0	17.86	0	82.14	0	0	0	100	0	12.07	0	87.93	0	0	0	100	0	10.34	0	89.66	0	2.03	0	97.97	0	9.78	0	90.22	0
NW_020868760.1-123001-12	0	100	0	0	0	100	0	0	0	100	0	0	0	100	0	0	12.5	87.5	0	0	12.5	87.5	0	0	7.25	92.75	0	0	6.52	93.48	0	0
NW_020868760.1-307332-14	0	83.33	0	16.67	0	76.67	0	23.33	0	83.33	0	16.67	0	73.33	0	26.67	0	87.5	0	12.5	0	79.31	0	20.69	0	84.33	0	15.67	0	76.92	0	23.08
NW_020868760.1-325716-2	8.33	0	91.67	0	13.33	0	86.67	0	8.33	0	91.67	0	11.67	0	88.33	0	4.17	0	95.83	0	6.67	0	93.33	0	6.37	0	93.63	0	7.55	0	92.45	0
NW_020868760.1-351896-22	0	100	0	0	0	100	0	0	0	100	0	0	0	100	0	0	0	100	0	0	0	91.3	0	8.7	0	100	0	0	0	95.35	0	4.65
NW_020868760.1-612706-27	0	100	0	0	0	100	0	0	0	100	0	0	0	100	0	0	0	100	0	0	0	100	0	0	0	100	0	0	0	99.06	0	0.94
NW_020868760.1-621892-1	0	100	0	0	0	100	0	0	0	100	0	0	0	100	0	0	0	100	0	0	0	100	0	0	0	98.15	0	1.85	0	96.23	0	3.77
NW_020868760.1-797504-12	100	0	0	0	93.33	0	6.67	0	100	0	0	0	83.33	0	16.67	0	100	0	0	0	91.67	0	8.33	0	99.04	0	0.96	0	89.62	0	10.38	0
NW_020868760.1-849197-6	0	0	0	100	0	0	0	100	0	0	0	100	0	5.17	0	94.83	0	0	0	100	0	1.72	0	98.28	0	0	0	100	0	2.94	0	97.06
NW_020868760.1-887483-21	0	100	0	0	0	100	0	0	0	100	0	0	0	100	0	0	5.56	94.44	0	0	1.85	98.15	0	0	3.38	96.62	0	0	1.02	98.98	0	0
NW_020868761.1-30306-23	0	100	0	0	0	100	0	0	0	100	0	0	0	100	0	0	4.17	95.83	0	0	2	98	0	0	2.38	97.62	0	0	1.09	98.91	0	0
NW_020868761.1-197709-4	100	0	0	0	100	0	0	0	100	0	0	0	96.43	0	3.57	0	100	0	0	0	98.28	0	1.72	0	100	0	0	0	97.06	0	2.94	0
NW_020868762.1-98635-15	100	0	0	0	100	0	0	0	100	0	0	0	100	0	0	0	91.67	0	8.33	0	100	0	0	0	91.3	0	8.7	0	100	0	0	0
NW_020868762.1-156892-16	0	90	0	10	0	75	0	25	0	90	0	10	0	79.31	0	20.69	0	88.89	0	11.11	0	82.76	0	17.24	0	90.12	0	9.88	0	82.35	0	17.65
NW_020868762.1-317782-26	90	0	10	0	83.33	0	16.67	0	90	0	10	0	83.33	0	16.67	0	95	0	5	0	91.67	0	8.33	0	93.98	0	6.02	0	87.74	0	12.26	0
NW_020868763.1-17581-5	100	0	0	0	93.33	0	6.67	0	100	0	0	0	94.64	0	5.36	0	100	0	0	0	94.64	0	5.36	0	97.17	0	2.83	0	95	0	5	0
NW_020868763.1-56295-26	0	10	90	0	0	0	100	0	0	10	90	0	0	0	100	0	0	4.55	95.45	0	0	0	100	0	0	6.47	93.53	0	0	0	100	0
NW_020868763.1-71409-23	0	100	0	0	0	100	0	0	0	100	0	0	0	100	0	0	0	95.83	0	4.17	0	93.33	0	6.67	0	97.62	0	2.38	0	94.34	0	5.66
NW_020868763.1-92104-6	0	0	100	0	0	0	100	0	0	0	100	0	0	0	100	0	11.11	0	88.89	0	9.09	0	90.91	0	8.23	0	91.77	0	4.55	0	95.45	0
NW_020868763.1-203252-23	0	100	0	0	0	100	0	0	0	100	0	0	0	100	0	0	0	93.75	6.25	0	0	100	0	0	0	93.44	6.56	0	0	100	0	0
NW_020868763.1-228193-26	0	100	0	0	0	86.67	0	13.33	0	100	0	0	0	86.67	0	13.33	0	100	0	0	0	91.67	0	8.33	0	100	0	0	0	91.51	0	8.49
NW_020868763.1-284293-27	0	100	0	0	0	100	0	0	0	100	0	0	1.85	98.15	0	0	0	100	0	0	0	100	0	0	0	100	0	0	2.08	97.92	0	0
NW_020868764.1-35070-15	0	0	0	100	0	0	0	100	0	0	0	100	0	0	0	100	0	0	0	100	5	0	0	95	0	0	0	100	2.83	0	0	97.17
NW_020868764.1-211742-5	100	0	0	0	96.67	0	3.33	0	100	0	0	0	95	0	5	0	90	0	10	0	92.86	0	7.14	0	93.24	0	6.76	0	94	0	6	0
NW_020868764.1-455741-7	0	0	100	0	0	0	100	0	0	0	100	0	0	0	100	0	0	0	100	0	3.33	0	96.67	0	0	0	100	0	6.73	0	93.27	0
NW_020868765.1-147226-23	0	0	0	100	13.33	0	0	86.67	0	0	0	100	11.67	0	0	88.33	0	0	0	100	10.34	0	0	89.66	0	0	0	100	9.8	0	0	90.2
NW_020868766.1-201690-1	0	100	0	0	0	100	0	0	0	100	0	0	0	100	0	0	5.56	94.44	0	0	0	100	0	0	3.52	96.48	0	0	0	100	0	0
NW_020868766.1-227599-2	90	0	10	0	83.33	0	16.67	0	90	0	10	0	85	0	15	0	94.44	0	5.56	0	91.67	0	8.33	0	91.77	0	8.23	0	88.68	0	11.32	0
NW_020868766.1-284947-6	0	0	87.5	12.5	0	0	100	0	0	0	87.5	12.5	0	0	100	0	0	0	88.89	11.11	0	0	100	0	0	0	90.51	9.49	0	0	100	0
NW_020868766.1-289469-3	0	100	0	0	0	100	0	0	0	100	0	0	2	98	0	0	14.29	85.71	0	0	8	92	0	0	8.2	91.8	0	0	4.35	95.65	0	0
NW_020868767.1-18461-26	0	100	0	0	4.17	95.83	0	0	0	100	0	0	1.85	98.15	0	0	0	100	0	0	8.93	91.07	0	0	0	100	0	0	6.25	93.75	0	0
NW_020868767.1-158247-6	0	100	0	0	0	100	0	0	0	100	0	0	0	100	0	0	0	95.45	0	4.55	0	98.33	0	1.67	0	96.74	0	3.26	0	98.11	0	1.89
NW_020868767.1-164185-8	0	100	0	0	0	90	0	10	0	100	0	0	0	91.38	0	8.62	0	100	0	0	0	96.55	0	3.45	0	100	0	0	0	94.12	0	5.88
NW_020868767.1-329173-3	100	0	0	0	100	0	0	0	100	0	0	0	100	0	0	0	100	0	0	0	100	0	0	0	100	0	0	0	98.08	0	1.92	0
NW_020868767.1-378919-8	100	0	0	0	93.33	6.67	0	0	100	0	0	0	95	5	0	0	68.18	31.82	0	0	63.33	36.67	0	0	77.47	22.53	0	0	73.58	26.42	0	0
NW_020868767.1-516528-14	0	100	0	0	25	75	0	0	0	100	0	0	21.15	78.85	0	0	7.14	92.86	0	0	16.67	83.33	0	0	4.46	95.54	0	0	15.62	84.38	0	0
NW_020868767.1-621021-23	0	0	100	0	0	0	100	0	0	0	100	0	0	0	100	0	0	0	100	0	6.67	0	93.33	0	0	0	100	0	3.85	0	96.15	0
NW_020868768.1-93622-8	10	0	0	90	15.38	0	0	84.62	10	0	0	90	10.71	0	0	89.29	13.64	0	0	86.36	7.69	0	0	92.31	10.53	0	0	89.47	8.33	0	0	91.67
NW_020868768.1-117807-1	0	0	0	100	0	4.55	0	95.45	0	0	0	100	0	9.09	0	90.91	0	0	0	100	0	0	0	100	0	0	0	100	0	4.88	0	95.12
NW_020868768.1-128875-24	0	0	0	100	0	0	0	100	0	0	0	100	0	1.85	0	98.15	0	4.17	0	95.83	0	0	0	100	0	2.45	0	97.55	0	1.06	0	98.94
NW_020868769.1-20446-2	0	100	0	0	0	100	0	0	0	100	0	0	0	100	0	0	0	100	0	0	0	94.83	0	5.17	0	100	0	0	0	97.06	0	2.94
NW_020868772.1-34497-6	10	0	90	0	12.5	0	87.5	0	10	0	90	0	6.25	0	93.75	0	5.56	0	94.44	0	6	0	94	0	6.71	0	93.29	0	4.55	0	95.45	0
NW_020868772.1-44871-16	0	0	100	0	3.33	0	96.67	0	0	0	100	0	5.17	0	94.83	0	0	0	100	0	1.72	0	98.28	0	0	0	100	0	4	0	96	0
NW_020868772.1-114843-1	0	16.67	0	83.33	0	20	0	80	0	16.67	0	83.33	0	20	0	80	0	33.33	0	66.67	0	35	0	65	0	28.17	0	71.83	0	31.13	0	68.87
NW_020868772.1-176930-3	0	87.5	0	12.5	0	89.29	0	10.71	0	87.5	0	12.5	0	86.21	0	13.79	0	94.44	0	5.56	0	92.86	0	7.14	0	91.1	0	8.9	0	91.18	0	8.82
NW_020868772.1-185529-2	0	100	0	0	0	100	0	0	0	100	0	0	0	100	0	0	0	95	0	5	0	96.55	0	3.45	0	97.02	0	2.98	0	98.04	0	1.96
NW_020868772.1-265942-22	0	0	0	100	3.85	0	0	96.15	0	0	0	100	1.85	0	0	98.15	0	0	0	100	3.57	0	0	96.43	0	0	0	100	2.13	0	0	97.87
NW_020868772.1-349376-25	0	100	0	0	0	96.43	0	3.57	0	100	0	0	0	98.21	0	1.79	0	100	0	0	0	98.28	0	1.72	0	100	0	0	0	97.06	0	2.94
NW_020868772.1-397896-27	100	0	0	0	89.29	0	0	10.71	100	0	0	0	87.5	0	0	12.5	100	0	0	0	94.83	0	0	5.17	100	0	0	0	92.86	0	0	7.14
NW_020868772.1-398088-4	0	100	0	0	0	100	0	0	0	100	0	0	0	100	0	0	0	92.86	0	7.14	0	100	0	0	0	93.55	0	6.45	0	100	0	0
NW_020868772.1-498137-25	0	100	0	0	0	96.15	0	3.85	0	100	0	0	0	91.67	0	8.33	0	100	0	0	0	96.43	0	3.57	0	100	0	0	0	95.65	0	4.35
NW_020868774.1-12917-23	0	0	0	100	0	0	0	100	0	0	0	100	0	0	0	100	0	0	5.56	94.44	0	0	3.45	96.55	0	0	3.38	96.62	0	0	1.92	98.08
NW_020868774.1-145720-7	83.33	0	16.67	0	60	0	40	0	83.33	0	16.67	0	70	0	30	0	91.67	0	8.33	0	81.67	0	18.33	0	89.58	0	10.42	0	79.25	0	20.75	0
NW_020868774.1-148223-26	0	100	0	0	0	100	0	0	0	100	0	0	0	100	0	0	0	95	0	5	0	96.3	0	3.7	0	96.99	0	3.01	0	97.83	0	2.17
NW_020868774.1-446280-23	0	100	0	0	0	100	0	0	0	100	0	0	0	100	0	0	0	100	0	0	7.41	92.59	0	0	0	100	0	0	4	96	0	0
NW_020868775.1-42797-23	0	0	100	0	0	0	100	0	0	0	100	0	0	0	100	0	0	0	93.75	6.25	0	0	100	0	0	0	95.77	4.23	0	0	100	0
NW_020868776.1-195272-16	100	0	0	0	100	0	0	0	100	0	0	0	100	0	0	0	94.44	0	0	5.56	98.33	0	0	1.67	96.62	0	0	3.38	98.11	0	0	1.89
NW_020868776.1-200110-5	100	0	0	0	96.43	3.57	0	0	100	0	0	0	94.64	5.36	0	0	100	0	0	0	90.74	9.26	0	0	97.79	2.21	0	0	90.82	9.18	0	0
NW_020868778.1-68767-2	0	16.67	0	83.33	0	19.23	0	80.77	0	16.67	0	83.33	0	20	0	80	0	6.25	0	93.75	0	2	0	98	0	7.58	0	92.42	0	10.64	0	89.36
NW_020868778.1-87753-3	100	0	0	0	100	0	0	0	100	0	0	0	100	0	0	0	100	0	0	0	96.43	0	3.57	0	100	0	0	0	96.94	0	3.06	0
NW_020868778.1-132860-25	0	90	0	10	0	88.46	0	11.54	0	90	0	10	0	85.71	0	14.29	0	95.45	0	4.55	0	94.64	0	5.36	0	94.57	0	5.43	0	92	0	8
NW_020868778.1-289014-25	70	0	0	30	89.29	0	0	10.71	70	0	0	30	80.77	0	0	19.23	75	0	0	25	76.92	0	0	23.08	75.29	0	0	24.71	81.11	0	0	18.89
NW_020868779.1-99905-15	100	0	0	0	100	0	0	0	100	0	0	0	100	0	0	0	83.33	0	16.67	0	93.1	0	6.9	0	90.38	0	9.62	0	96.08	0	3.92	0
NW_020868780.1-259416-26	100	0	0	0	92.86	0	7.14	0	100	0	0	0	90.38	0	9.62	0	100	0	0	0	92.59	0	7.41	0	100	0	0	0	93.62	0	6.38	0
NW_020868782.1-73929-24	100	0	0	0	88.46	0	0	11.54	100	0	0	0	92.59	0	0	7.41	100	0	0	0	96.43	0	0	3.57	100	0	0	0	96	0	0	4
NW_020868782.1-123257-2	12.5	87.5	0	0	7.14	92.86	0	0	12.5	87.5	0	0	3.7	96.3	0	0	5.56	94.44	0	0	1.92	98.08	0	0	6.49	93.51	0	0	5.43	94.57	0	0
NW_020868782.1-209744-13	0	100	0	0	0	96.43	3.57	0	0	100	0	0	0	96.43	3.57	0	0	100	0	0	0	96.55	3.45	0	0	98.55	1.45	0	0	97.06	2.94	0
NW_020868782.1-265943-5	100	0	0	0	100	0	0	0	100	0	0	0	100	0	0	0	90.91	0	9.09	0	93.75	0	6.25	0	93.62	0	6.38	0	94.19	0	5.81	0
NW_020868782.1-295307-16	0	0	0	100	0	30.77	0	69.23	0	0	0	100	0	32.69	0	67.31	0	35.71	0	64.29	0	42	0	58	0	29.25	0	70.75	0	43.48	0	56.52
NW_020868782.1-362568-14	0	75	0	25	0	75	0	25	0	75	0	25	0	71.74	0	28.26	0	87.5	0	12.5	0	89.13	0	10.87	0	78.17	0	21.83	0	78.89	0	21.11
NW_020868782.1-394647-8	0	10	0	90	0	3.85	0	96.15	0	10	0	90	0	2	0	98	0	4.55	0	95.45	0	2.17	0	97.83	0	9.24	0	90.76	0	1.19	0	98.81
NW_020868782.1-890361-15	100	0	0	0	100	0	0	0	100	0	0	0	100	0	0	0	100	0	0	0	100	0	0	0	98.37	0	0	1.63	99.04	0	0	0.96
NW_020868782.1-1104609-6	100	0	0	0	100	0	0	0	100	0	0	0	100	0	0	0	83.33	0	16.67	0	94.64	0	5.36	0	85.23	0	14.77	0	95.1	0	4.9	0
NW_020868782.1-1243361-5	100	0	0	0	100	0	0	0	100	0	0	0	100	0	0	0	95.83	0	4.17	0	96.55	0	3.45	0	97.55	0	2.45	0	98.04	0	1.96	0
NW_020868783.1-29152-6	0	87.5	0	12.5	0	84.62	0	15.38	0	87.5	0	12.5	0	84	0	16	0	94.44	0	5.56	0	92.59	0	7.41	0	92.86	0	7.14	0	90.62	0	9.38
NW_020868783.1-68303-16	0	100	0	0	0	100	0	0	0	100	0	0	0	100	0	0	0	95.45	0	4.55	0	96.55	0	3.45	0	97.37	0	2.63	0	98.04	0	1.96
NW_020868783.1-146579-3	87.5	12.5	0	0	92.31	7.69	0	0	87.5	12.5	0	0	91.07	8.93	0	0	95	5	0	0	96.55	3.45	0	0	88.89	11.11	0	0	91	9	0	0
NW_020868783.1-278599-7	100	0	0	0	75	0	25	0	100	0	0	0	80.36	0	19.64	0	100	0	0	0	85.71	0	14.29	0	100	0	0	0	85	0	15	0
NW_020868783.1-304172-16	0	100	0	0	0	91.67	0	8.33	0	100	0	0	0	92	0	8	0	100	0	0	0	94.64	0	5.36	0	100	0	0	0	95.74	0	4.26
NW_020868783.1-380714-3	0	100	0	0	0	100	0	0	0	100	0	0	0	100	0	0	0	100	0	0	3.33	96.67	0	0	0.56	99.44	0	0	1.89	98.11	0	0
NW_020868784.1-192258-2	0	100	0	0	0	96.43	0	3.57	0	100	0	0	0	96.55	0	3.45	0	100	0	0	0	94.83	0	5.17	0	100	0	0	0	95	0	5
NW_020868784.1-271337-22	0	100	0	0	0	100	0	0	0	100	0	0	0	100	0	0	0	95	0	5	0	97.83	0	2.17	0	97.09	0	2.91	0	98.81	0	1.19
NW_020868784.1-444982-27	40	0	0	60	50	0	0	50	40	0	0	60	50	0	0	50	25	0	0	75	31.67	0	0	68.33	28.74	0	0	71.26	36.54	0	0	63.46
NW_020868785.1-37344-21	100	0	0	0	96.67	0	3.33	0	100	0	0	0	93.33	0	6.67	0	100	0	0	0	93.33	0	6.67	0	98.03	0	1.97	0	93.4	0	6.6	0
NW_020868785.1-145882-1	100	0	0	0	92.86	7.14	0	0	100	0	0	0	92.86	7.14	0	0	100	0	0	0	96.67	3.33	0	0	99.06	0.94	0	0	93.88	6.12	0	0
NW_020868785.1-189571-22	0	100	0	0	0	92.86	0	7.14	0	100	0	0	0	96.55	0	3.45	0	100	0	0	0	80.77	0	19.23	0	100	0	0	0	89.58	0	10.42
NW_020868785.1-244411-26	0	0	0	100	0	0	0	100	0	0	0	100	0	0	0	100	0	4.17	0	95.83	0	6.67	0	93.33	0	2.48	0	97.52	0	3.92	0	96.08
NW_020868788.1-125708-15	0	8.33	91.67	0	0	6.67	93.33	0	0	8.33	91.67	0	0	5.17	94.83	0	0	9.09	90.91	0	0	13.79	86.21	0	0	7.98	92.02	0	0	11.76	88.24	0
NW_020868788.1-142255-7	0	87.5	0	12.5	0	73.08	0	26.92	0	87.5	0	12.5	0	75.93	0	24.07	0	90	0	10	0	80.36	0	19.64	0	88.61	0	11.39	0	80.61	0	19.39
NW_020868790.1-112402-3	0	83.33	0	16.67	0	95.45	0	4.55	0	83.33	0	16.67	0	97.62	0	2.38	0	94.44	0	5.56	0	97.92	0	2.08	0	91.33	0	8.67	0	98.81	0	1.19
NW_020868790.1-215174-5	0	0	0	100	0	0	0	100	0	0	0	100	0	0	0	100	0	7.14	0	92.86	0	1.72	0	98.28	0	4.39	0	95.61	0	0.96	0	99.04
NW_020868790.1-231785-22	0	0	100	0	0	0	100	0	0	0	100	0	0	0	100	0	0	0	100	0	0	0	100	0	0	0	100	0	3.33	0	96.67	0
NW_020868790.1-329096-9	0	0	0	100	7.69	0	0	92.31	0	0	0	100	3.57	0	0	96.43	0	0	0	100	1.72	0	0	98.28	0	0	0	100	1.96	0	0	98.04
NW_020868790.1-355929-24	0	100	0	0	0	92.31	0	7.69	0	100	0	0	0	96.15	0	3.85	0	100	0	0	0	98	0	2	0	100	0	0	0	97.83	0	2.17
NW_020868790.1-434280-8	91.67	0	8.33	0	100	0	0	0	91.67	0	8.33	0	96.3	0	3.7	0	95.83	0	4.17	0	98.08	0	1.92	0	95.1	0	4.9	0	96.67	0	3.33	0
NW_020868790.1-532354-15	100	0	0	0	80.77	0	0	19.23	100	0	0	0	83.33	0	0	16.67	87.5	0	0	12.5	87.5	0	0	12.5	91.67	0	0	8.33	88.78	0	0	11.22
NW_020868790.1-550803-9	0	87.5	0	12.5	0	76.92	0	23.08	0	87.5	0	12.5	0	84.62	0	15.38	0	83.33	0	16.67	0	88.46	0	11.54	0	86.18	0	13.82	0	89.36	0	10.64
NW_020868790.1-566234-13	0	0	0	100	0	0	0	100	0	0	0	100	0	0	0	100	0	0	0	100	0	0	0	100	3.37	0	0	96.63	0	0	0	100
NW_020868790.1-582305-25	0	0	100	0	0	0	96.67	3.33	0	0	100	0	0	0	94.83	5.17	0	0	100	0	0	0	92.86	7.14	0	0	97.26	2.74	0	0	95	5
NW_020868790.1-649676-7	0	0	0	100	0	7.14	0	92.86	0	0	0	100	0	10.71	0	89.29	0	0	0	100	0	6.67	0	93.33	0	0	0	100	0	5.88	0	94.12
NW_020868790.1-697842-21	100	0	0	0	100	0	0	0	100	0	0	0	96.43	3.57	0	0	90	10	0	0	96.15	3.85	0	0	94.12	5.88	0	0	96.74	3.26	0	0
NW_020868790.1-809877-9	0	50	0	50	0	58.33	0	41.67	0	50	0	50	0	52	0	48	0	40.91	0	59.09	0	38.46	0	61.54	0	39.56	0	60.44	0	40	0	60
NW_020868790.1-842451-24	0	100	0	0	0	100	0	0	0	100	0	0	0	97.92	0	2.08	0	100	0	0	0	100	0	0	0	100	0	0	0	97.73	0	2.27
NW_020868790.1-993445-14	0	0	0	100	0	6.67	0	93.33	0	0	0	100	0	3.33	0	96.67	0	0	0	100	0	1.67	0	98.33	0	0	0	100	0	3.77	0	96.23
NW_020868790.1-1012720-16	0	100	0	0	0	100	0	0	0	100	0	0	0	100	0	0	0	93.75	6.25	0	0	94.44	5.56	0	0	94.26	5.74	0	0	95	5	0
NW_020868790.1-1017013-12	0	100	0	0	0	100	0	0	0	100	0	0	0	100	0	0	0	95	0	5	0	98	0	2	0	96.84	0	3.16	0	98.94	0	1.06
NW_020868790.1-1037136-26	0	100	0	0	0	100	0	0	0	100	0	0	0	100	0	0	0	100	0	0	0	93.33	0	6.67	0	100	0	0	0	96.23	0	3.77
NW_020868790.1-1137690-2	0	90	0	10	0	88.46	0	11.54	0	90	0	10	0	92.86	0	7.14	0	95	0	5	0	91.38	0	8.62	0	94.19	0	5.81	0	94	0	6
NW_020868790.1-1226288-1	0	87.5	0	12.5	0	66.67	0	33.33	0	87.5	0	12.5	0	71.67	0	28.33	0	93.75	0	6.25	0	79.31	0	20.69	0	92.65	0	7.35	0	79.81	0	20.19
NW_020868790.1-1234796-6	0	100	0	0	0	100	0	0	0	100	0	0	0	100	0	0	0	100	0	0	0	95	5	0	0	98.5	1.5	0	0	96.08	3.92	0
NW_020868790.1-1314613-21	0	0	0	100	0	0	0	100	0	0	0	100	0	3.7	0	96.3	0	0	0	100	0	1.79	0	98.21	0	0	0	100	0	2.08	0	97.92
NW_020868790.1-1423405-4	0	75	0	25	0	80	0	20	0	75	0	25	0	76.67	0	23.33	0	61.11	0	38.89	0	65.52	0	34.48	0	63.01	0	36.99	0	67.65	0	32.35
NW_020868790.1-1504182-4	0	100	0	0	0	100	0	0	0	100	0	0	0	100	0	0	0	100	0	0	0	96.67	3.33	0	0	100	0	0	0	98.08	1.92	0
NW_020868792.1-110674-24	75	0	25	0	100	0	0	0	75	0	25	0	100	0	0	0	80	0	20	0	100	0	0	0	79.07	0	20.93	0	100	0	0	0
NW_020868792.1-170666-12	0	0	0	100	10	0	0	90	0	0	0	100	12.07	0	0	87.93	0	0	0	100	12.5	0	0	87.5	0	0	0	100	11.22	0	0	88.78
NW_020868792.1-412915-24	0	25	0	75	0	28.57	0	71.43	0	25	0	75	0	29.63	0	70.37	0	30	0	70	0	33.93	0	66.07	0	29.87	0	70.13	0	30.61	0	69.39
NW_020868792.1-539723-15	0	0	0	100	0	0	0	100	0	0	0	100	0	0	0	100	0	0	0	100	0	0	0	100	0	0	0	100	0	1.19	0	98.81
NW_020868792.1-576328-16	62.5	0	37.5	0	57.14	0	42.86	0	62.5	0	37.5	0	58.62	0	41.38	0	60	0	40	0	58.93	0	41.07	0	61.31	0	38.69	0	60	0	40	0
NW_020868792.1-576932-16	100	0	0	0	100	0	0	0	100	0	0	0	100	0	0	0	90	0	10	0	100	0	0	0	93.51	0	6.49	0	100	0	0	0
NW_020868792.1-637843-6	0	0	0	100	0	4.55	0	95.45	0	0	0	100	0	6.52	0	93.48	0	4.55	0	95.45	0	1.92	0	98.08	0	2.72	0	97.28	0	5.68	0	94.32
NW_020868792.1-685455-23	0	0	100	0	7.69	0	92.31	0	0	0	100	0	7.41	0	92.59	0	5.56	0	94.44	0	12.96	0	87.04	0	3.25	0	96.75	0	8.16	0	91.84	0
NW_020868792.1-919982-3	0	100	0	0	0	75	0	25	0	100	0	0	0	81.03	0	18.97	0	85.71	0	14.29	0	75	0	25	0	90.57	0	9.43	0	80.39	0	19.61
NW_020868792.1-981459-3	0	0	0	100	0	0	7.14	92.86	0	0	0	100	0	0	7.14	92.86	0	0	0	100	0	0	1.79	98.21	0	0	0	100	0	0	4.08	95.92
NW_020868792.1-1076403-22	0	100	0	0	0	100	0	0	0	100	0	0	0	100	0	0	8.33	91.67	0	0	11.67	88.33	0	0	4.76	95.24	0	0	6.6	93.4	0	0
NW_020868792.1-1102277-22	0	0	0	100	0	6.67	0	93.33	0	0	0	100	0	10	0	90	0	0	0	100	0	3.33	0	96.67	0	0	0	100	0	6.6	0	93.4
NW_020868793.1-551189-26	0	0	0	100	0	7.69	0	92.31	0	0	0	100	0	7.41	0	92.59	0	8.33	0	91.67	0	7.14	0	92.86	0	12.79	0	87.21	0	8.16	0	91.84
NW_020868796.1-4937-25	0	100	0	0	0	100	0	0	0	100	0	0	0	100	0	0	10	90	0	0	8.33	91.67	0	0	7.65	92.35	0	0	5.66	94.34	0	0
NW_020868796.1-14535-15	100	0	0	0	100	0	0	0	100	0	0	0	100	0	0	0	100	0	0	0	100	0	0	0	97.66	0	0	2.34	98.96	0	0	1.04
NW_020868796.1-15408-5	25	75	0	0	26.67	73.33	0	0	25	75	0	0	24.14	75.86	0	0	27.78	72.22	0	0	25	75	0	0	23.97	76.03	0	0	20.59	79.41	0	0
NW_020868796.1-87923-16	0	90	0	10	0	90	0	10	0	90	0	10	0	90	0	10	0	95	0	5	0	95	0	5	0	94.44	0	5.56	0	92.31	0	7.69
NW_020868796.1-93130-4	0	0	0	100	0	0	0	100	0	0	0	100	0	0	0	100	0	0	0	100	16.67	0	0	83.33	0	0	0	100	8.89	0	0	91.11
NW_020868796.1-174446-2	16.67	0	83.33	0	0	0	100	0	16.67	0	83.33	0	0	0	100	0	18.75	0	81.25	0	0	0	100	0	18.25	0	81.75	0	0	0	100	0
NW_020868796.1-187574-9	0	100	0	0	0	100	0	0	0	100	0	0	0	100	0	0	0	100	0	0	0	94.83	0	5.17	0	100	0	0	0	97.12	0	2.88
NW_020868796.1-202107-2	0	0	66.67	33.33	0	0	41.67	58.33	0	0	66.67	33.33	0	0	44.44	55.56	0	0	68.75	31.25	0	0	50	50	0	0	73.48	26.52	0	0	59.38	40.62
NW_020868796.1-205590-12	0	50	0	50	0	78.57	0	21.43	0	50	0	50	0	74.07	0	25.93	0	68.75	0	31.25	0	75.86	0	24.14	0	65.38	0	34.62	0	76.04	0	23.96
NW_020868796.1-299303-7	0	0	100	0	0	0	100	0	0	0	100	0	0	0	100	0	0	0	100	0	0	0	100	0	0	0	100	0	1.02	0	98.98	0
NW_020868796.1-540133-12	100	0	0	0	100	0	0	0	100	0	0	0	100	0	0	0	94.44	0	5.56	0	96.55	0	3.45	0	96.62	0	3.38	0	98.08	0	1.92	0
NW_020868796.1-541870-25	0	100	0	0	0	100	0	0	0	100	0	0	0	100	0	0	0	95.83	0	4.17	0	95	0	5	0	94.61	0	5.39	0	92.45	0	7.55
NW_020868797.1-233540-12	0	87.5	0	12.5	0	100	0	0	0	87.5	0	12.5	0	100	0	0	0	90	0	10	0	100	0	0	0	90.26	0	9.74	0	100	0	0
NW_020868797.1-285491-3	0	87.5	12.5	0	0	83.33	16.67	0	0	87.5	12.5	0	0	80	20	0	0	88.89	11.11	0	0	86.67	13.33	0	0	84.93	15.07	0	0	81.13	18.87	0
NW_020868797.1-386338-21	90	0	0	10	90	0	0	10	90	0	0	10	93.33	0	0	6.67	90.91	0	0	9.09	90	0	0	10	90.22	0	0	9.78	91.51	0	0	8.49
NW_020868797.1-389850-23	10	0	90	0	3.57	0	96.43	0	10	0	90	0	11.54	0	88.46	0	5	0	95	0	4.76	0	95.24	0	5.75	0	94.25	0	7.14	0	92.86	0
NW_020868799.1-80890-27	0	0	0	100	0	4.17	0	95.83	0	0	0	100	0	3.7	0	96.3	0	0	0	100	0	3.85	0	96.15	0	0	0	100	0	2.22	0	97.78
NW_020868800.1-70579-27	0	16.67	0	83.33	0	23.08	0	76.92	0	16.67	0	83.33	0	26	0	74	0	12.5	0	87.5	0	14.81	0	85.19	0	16.67	0	83.33	0	18.48	0	81.52
NW_020868800.1-129518-27	0	100	0	0	0	96.67	0	3.33	0	100	0	0	0	98.28	0	1.72	0	100	0	0	0	100	0	0	0	100	0	0	0	98.08	0	1.92
NW_020868800.1-252639-1	0	0	100	0	4.55	0	95.45	0	0	0	100	0	3.85	0	96.15	0	6.25	0	93.75	0	7.14	0	92.86	0	3.47	0	96.53	0	5.21	0	94.79	0
NW_020868801.1-202031-9	0	0	0	100	0	0	0	100	0	0	0	100	0	0	0	100	0	5	0	95	0	5	0	95	0	2.98	0	97.02	0	4.81	0	95.19
NW_020868801.1-209267-15	0	100	0	0	0	100	0	0	0	100	0	0	0	96.43	0	3.57	0	100	0	0	0	100	0	0	0	100	0	0	0	97.92	0	2.08
NW_020868801.1-258390-14	0	100	0	0	3.85	96.15	0	0	0	100	0	0	7.14	92.86	0	0	5.56	94.44	0	0	9.26	90.74	0	0	8.11	91.89	0	0	12.22	87.78	0	0
NW_020868801.1-344459-27	0	100	0	0	3.85	96.15	0	0	0	100	0	0	6.25	93.75	0	0	0	100	0	0	4.35	95.65	0	0	0	100	0	0	3.57	96.43	0	0
NW_020868801.1-354957-2	0	0	0	100	0	0	0	100	0	0	0	100	0	0	0	100	0	4.55	0	95.45	0	1.67	0	98.33	0	2.75	0	97.25	0	0.94	0	99.06
NW_020868801.1-523790-9	0	0	100	0	0	0	100	0	0	0	100	0	0	0	100	0	0	0	100	0	0	0	100	0	1.92	0	98.08	0	2	0	98	0
NW_020868802.1-50279-27	0	100	0	0	0	100	0	0	0	100	0	0	0	100	0	0	0	100	0	0	0	94.64	0	5.36	0	100	0	0	0	95	0	5
NW_020868802.1-50857-26	0	87.5	0	12.5	0	92.86	0	7.14	0	87.5	0	12.5	0	94.23	0	5.77	0	94.44	0	5.56	0	98.15	0	1.85	0	92.57	0	7.43	0	95.74	0	4.26
NW_020868802.1-52922-1	0	0	100	0	0	0	82.14	17.86	0	0	100	0	0	0	85.19	14.81	0	0	100	0	0	0	96.43	3.57	0	0	96.74	3.26	0	0	88.78	11.22
NW_020868802.1-70273-7	0	100	0	0	0	90	0	10	0	100	0	0	0	91.67	0	8.33	0	100	0	0	0	98	0	2	0	100	0	0	0	94.32	0	5.68
NW_020868802.1-74023-21	91.67	0	8.33	0	100	0	0	0	91.67	0	8.33	0	100	0	0	0	94.44	0	5.56	0	100	0	0	0	94.25	0	5.75	0	100	0	0	0
NW_020868802.1-159041-27	0	100	0	0	8.33	91.67	0	0	0	100	0	0	11.54	88.46	0	0	0	100	0	0	3.57	96.43	0	0	0	100	0	0	6.25	93.75	0	0
NW_020868802.1-188187-26	0	0	20	80	0	0	0	100	0	0	20	80	0	0	0	100	0	0	22.22	77.78	0	0	0	100	0	0	18.45	81.55	0	0	0	100
NW_020868802.1-225407-4	0	30	0	70	0	26.92	0	73.08	0	30	0	70	0	27.78	0	72.22	0	22.22	0	77.78	0	19.23	0	80.77	0	21.34	0	78.66	0	21.28	0	78.72
NW_020868803.1-96-2	100	0	0	0	92.31	0	0	7.69	100	0	0	0	94.64	0	0	5.36	100	0	0	0	98.21	0	0	1.79	100	0	0	0	96	0	0	4
NW_020868803.1-234241-5	10	90	0	0	13.33	86.67	0	0	10	90	0	0	10	90	0	0	4.55	95.45	0	0	6.67	93.33	0	0	7.95	92.05	0	0	9.43	90.57	0	0
NW_020868803.1-257659-24	50	50	0	0	42.86	57.14	0	0	50	50	0	0	39.66	60.34	0	0	58.33	41.67	0	0	58.62	41.38	0	0	48.96	51.04	0	0	44.12	55.88	0	0
NW_020868803.1-296021-6	100	0	0	0	100	0	0	0	100	0	0	0	100	0	0	0	100	0	0	0	100	0	0	0	98.57	1.43	0	0	98.84	1.16	0	0
NW_020868803.1-311395-3	90	0	10	0	100	0	0	0	90	0	10	0	97.83	0	2.17	0	95.45	0	4.55	0	100	0	0	0	90.96	0	9.04	0	96.34	0	3.66	0
NW_020868803.1-558676-14	0	0	0	100	0	7.69	0	92.31	0	0	0	100	0	9.26	0	90.74	0	0	0	100	0	3.57	0	96.43	0	0	0	100	0	5.1	0	94.9
NW_020868804.1-52488-8	0	83.33	0	16.67	0	84.62	0	15.38	0	83.33	0	16.67	0	77.78	0	22.22	0	57.14	0	42.86	0	60.71	0	39.29	0	69.67	0	30.33	0	68.75	0	31.25
NW_020868804.1-89014-2	12.5	87.5	0	0	0	100	0	0	12.5	87.5	0	0	0	100	0	0	12.5	87.5	0	0	0	100	0	0	11.59	88.41	0	0	0	100	0	0
NW_020868804.1-91396-8	0	10	0	90	0	0	0	100	0	10	0	90	0	0	0	100	0	11.11	0	88.89	0	0	0	100	0	10.26	0	89.74	0	0	0	100
NW_020868804.1-95211-12	0	0	100	0	21.43	0	78.57	0	0	0	100	0	26.79	0	73.21	0	0	0	100	0	20.69	0	79.31	0	0	0	100	0	21.57	0	78.43	0
NW_020868804.1-140244-6	0	91.67	0	8.33	0	90	0	10	0	91.67	0	8.33	0	93.33	0	6.67	0	95.83	0	4.17	0	96.67	0	3.33	0	94.76	0	5.24	0	96.23	0	3.77
NW_020868804.1-157979-15	0	100	0	0	0	96.43	0	3.57	0	100	0	0	0	96.55	0	3.45	0	100	0	0	0	98.33	0	1.67	0	100	0	0	0	97.06	0	2.94
NW_020868804.1-203681-4	100	0	0	0	91.67	0	0	8.33	100	0	0	0	90.74	0	0	9.26	100	0	0	0	96.43	0	0	3.57	100	0	0	0	92.86	0	0	7.14
NW_020868804.1-239155-1	0	0	0	100	0	0	0	100	0	0	0	100	0	0	0	100	0	7.14	0	92.86	0	0	0	100	0	7.14	0	92.86	0	2.08	0	97.92
NW_020868804.1-264503-4	0	0	100	0	10.71	0	89.29	0	0	0	100	0	8.93	0	91.07	0	0	0	100	0	2.17	0	97.83	0	0.7	0	99.3	0	5.56	0	94.44	0
NW_020868804.1-276057-3	12.5	0	87.5	0	0	0	100	0	12.5	0	87.5	0	7.14	0	92.86	0	12.5	0	87.5	0	8.93	0	91.07	0	12.31	0	87.69	0	6.12	0	93.88	0
NW_020868804.1-337499-26	50	50	0	0	50	50	0	0	50	50	0	0	53.85	46.15	0	0	50	50	0	0	50	50	0	0	50	50	0	0	51.11	48.89	0	0
NW_020868804.1-402589-24	0	100	0	0	0	100	0	0	0	100	0	0	0	100	0	0	0	94.44	0	5.56	0	98.08	0	1.92	0	96.48	0	3.52	0	98.86	0	1.14
NW_020868804.1-419220-15	25	0	75	0	21.43	0	78.57	0	25	0	75	0	29.31	0	70.69	0	25	0	75	0	25	0	75	0	21.88	0	78.12	0	28.43	0	71.57	0
NW_020868804.1-545214-6	87.5	0	12.5	0	100	0	0	0	87.5	0	12.5	0	100	0	0	0	83.33	0	16.67	0	100	0	0	0	86.3	0	13.7	0	100	0	0	0
NW_020868804.1-685253-14	25	0	0	75	26.67	0	0	73.33	25	0	0	75	31.67	0	0	68.33	21.43	0	0	78.57	25	0	0	75	18.87	0	0	81.13	24.53	0	0	75.47
NW_020868804.1-744427-27	0	100	0	0	0	100	0	0	0	100	0	0	0	100	0	0	0	100	0	0	0	95	5	0	0	100	0	0	0	94.12	5.88	0
NW_020868804.1-799671-7	75	0	25	0	88.46	0	11.54	0	75	0	25	0	94.64	0	5.36	0	85.71	0	14.29	0	92	0	8	0	86.61	0	13.39	0	93.48	0	6.52	0
NW_020868805.1-6384-24	0	0	0	100	0	4.55	0	95.45	0	0	0	100	0	10	0	90	0	11.11	0	88.89	0	10.71	0	89.29	0	11.27	0	88.73	0	13.54	0	86.46
NW_020868805.1-10075-25	0	10	0	90	0	13.33	0	86.67	0	10	0	90	0	15	0	85	0	6.25	0	93.75	0	11.67	0	88.33	0	8.12	0	91.88	0	17.65	0	82.35
NW_020868805.1-30158-6	0	100	0	0	0	100	0	0	0	100	0	0	0	100	0	0	0	100	0	0	0	96.15	0	3.85	0	100	0	0	0	97.78	0	2.22
NW_020868805.1-66473-7	0	83.33	0	16.67	0	100	0	0	0	83.33	0	16.67	0	100	0	0	0	85.71	0	14.29	0	100	0	0	0	85.25	0	14.75	0	100	0	0
NW_020868805.1-91450-14	0	0	100	0	0	0	96.43	3.57	0	0	100	0	0	0	92.86	7.14	0	0	100	0	0	0	94.83	5.17	0	0	100	0	0	0	96.08	3.92
NW_020868805.1-162280-4	100	0	0	0	100	0	0	0	100	0	0	0	100	0	0	0	100	0	0	0	100	0	0	0	96.15	0	3.85	0	98.11	0	1.89	0
NW_020868805.1-202753-13	0	0	0	100	0	0	0	100	0	0	0	100	0	0	0	100	0	4.17	0	95.83	0	3.45	0	96.55	0	2.45	0	97.55	0	2.94	0	97.06
NW_020868807.1-238402-24	0	0	0	100	0	0	13.33	86.67	0	0	0	100	0	0	13.79	86.21	0	0	0	100	0	0	6.9	93.1	0	0	0	100	0	0	7.84	92.16
NW_020868807.1-423699-27	0	66.67	0	33.33	0	66.67	0	33.33	0	66.67	0	33.33	0	62.07	0	37.93	0	62.5	0	37.5	0	52	0	48	0	66.67	0	33.33	0	58.51	0	41.49
NW_020868807.1-472684-22	0	83.33	0	16.67	0	88.46	0	11.54	0	83.33	0	16.67	0	92	0	8	0	80	0	20	0	91.3	0	8.7	0	83.15	0	16.85	0	91.86	0	8.14
NW_020868807.1-701577-8	100	0	0	0	90	0	10	0	100	0	0	0	90	0	10	0	100	0	0	0	95	0	5	0	96.05	0	3.95	0	91.51	0	8.49	0
NW_020868807.1-710796-26	83.33	0	16.67	0	73.08	0	26.92	0	83.33	0	16.67	0	67.86	0	32.14	0	91.67	0	8.33	0	84.48	0	15.52	0	86.79	0	13.21	0	78.43	0	21.57	0
NW_020868810.1-193934-27	0	100	0	0	0	100	0	0	0	100	0	0	0	100	0	0	0	100	0	0	0	93.33	0	6.67	0	100	0	0	0	96.23	0	3.77
NW_020868810.1-272912-1	100	0	0	0	76.67	0	0	23.33	100	0	0	0	72.41	0	0	27.59	100	0	0	0	81.03	0	0	18.97	96.88	0	0	3.12	77.88	0	0	22.12
NW_020868810.1-448487-22	0	12.5	0	87.5	0	14.29	0	85.71	0	12.5	0	87.5	0	17.86	0	82.14	0	10	0	90	0	11.11	0	88.89	0	9.49	0	90.51	0	14	0	86
NW_020868810.1-684828-1	0	0	0	100	0	0	7.14	92.86	0	0	0	100	0	0	3.57	96.43	0	0	0	100	0	0	7.14	92.86	0	0	0	100	0	0	4.26	95.74
NW_020868810.1-755313-15	12.5	0	0	87.5	0	0	0	100	12.5	0	0	87.5	0	0	0	100	22.22	0	0	77.78	0	0	0	100	17.12	0	0	82.88	0	0	0	100
NW_020868810.1-807617-8	0	100	0	0	0	100	0	0	0	100	0	0	0	100	0	0	0	95.45	4.55	0	0	98.08	1.92	0	0	96.88	3.12	0	0	98.96	1.04	0
NW_020868810.1-1012261-1	100	0	0	0	100	0	0	0	100	0	0	0	100	0	0	0	95.45	0	4.55	0	96.43	0	3.57	0	97.37	0	2.63	0	98	0	2	0
NW_020868811.1-17266-14	0	0	100	0	0	0	100	0	0	0	100	0	0	0	100	0	0	0	100	0	0	1.79	98.21	0	0	0	100	0	0	3.06	96.94	0
NW_020868811.1-42367-5	0	75	0	25	0	100	0	0	0	75	0	25	0	100	0	0	0	85.71	0	14.29	0	100	0	0	0	82.79	0	17.21	0	100	0	0
NW_020868811.1-165174-12	0	75	0	25	0	85.71	0	14.29	0	75	0	25	0	81.03	0	18.97	0	92.86	0	7.14	0	94.64	0	5.36	0	90.38	0	9.62	0	85.42	0	14.58
NW_020868811.1-196086-13	0	100	0	0	0	80.77	0	19.23	0	100	0	0	0	87.5	0	12.5	0	100	0	0	0	94	0	6	0	100	0	0	0	91.86	0	8.14
NW_020868811.1-264717-26	0	0	100	0	3.33	0	96.67	0	0	0	100	0	6.9	0	93.1	0	7.14	0	92.86	0	5.17	0	94.83	0	4.9	0	95.1	0	5	0	95	0
NW_020868811.1-365616-27	0	33.33	0	66.67	0	42.86	0	57.14	0	33.33	0	66.67	0	43.1	0	56.9	0	41.67	0	58.33	0	39.66	0	60.34	0	37.5	0	62.5	0	36.54	0	63.46
NW_020868811.1-426047-9	0	100	0	0	0	100	0	0	0	100	0	0	0	100	0	0	0	92.86	7.14	0	0	92	8	0	0	95.45	4.55	0	0	95.56	4.44	0
NW_020868812.1-505873-27	0	0	0	100	0	0	0	100	0	0	0	100	0	0	0	100	0	0	0	100	0	0	0	100	0	0	0.54	99.46	0	0	0.98	99.02
NW_020868813.1-235938-23	12.5	0	87.5	0	10	0	90	0	12.5	0	87.5	0	15	0	85	0	5	0	95	0	6.9	0	93.1	0	6.1	0	93.9	0	9.8	0	90.2	0
NW_020868813.1-271524-1	0	100	0	0	0	100	0	0	0	100	0	0	0	98.08	1.92	0	0	92.86	7.14	0	0	92.31	7.69	0	0	93.65	6.35	0	0	95.74	4.26	0
NW_020868813.1-315539-14	0	90	10	0	0	96.67	3.33	0	0	90	10	0	0	98.21	1.79	0	0	95.45	4.55	0	0	98.15	1.85	0	0	94.51	5.49	0	0	98.96	1.04	0
NW_020868813.1-352885-9	0	100	0	0	0	100	0	0	0	100	0	0	0	100	0	0	0	100	0	0	0	100	0	0	0	99.34	0	0.66	0	100	0	0
NW_020868813.1-367772-2	0	16.67	0	83.33	0	20.83	0	79.17	0	16.67	0	83.33	0	12.5	0	87.5	0	10	0	90	0	8.33	0	91.67	0	11.8	0	88.2	0	9.09	0	90.91
NW_020868813.1-379424-3	0	100	0	0	0	100	0	0	0	100	0	0	0	100	0	0	0	100	0	0	10.34	89.66	0	0	0	100	0	0	5.77	94.23	0	0
NW_020868814.1-119715-5	0	12.5	0	87.5	0	13.64	0	86.36	0	12.5	0	87.5	0	13.46	0	86.54	0	27.78	0	72.22	0	22.92	0	77.08	0	20.55	0	79.45	0	23.26	0	76.74
NW_020868815.1-287829-12	100	0	0	0	100	0	0	0	100	0	0	0	100	0	0	0	100	0	0	0	100	0	0	0	97.7	2.3	0	0	100	0	0	0
NW_020868815.1-401205-4	0	0	0	100	0	0	0	100	0	0	0	100	0	0	0	100	0	6.25	0	93.75	0	12.07	0	87.93	0	4.1	0	95.9	0	7.29	0	92.71
NW_020868815.1-450151-1	0	90	0	10	0	92.31	0	7.69	0	90	0	10	0	92.59	0	7.41	0	90.91	0	9.09	0	98.08	0	1.92	0	91.76	0	8.24	0	94.68	0	5.32
NW_020868815.1-508141-22	0	0	16.67	83.33	0	0	4.55	95.45	0	0	16.67	83.33	0	0	2	98	0	0	6.25	93.75	0	0	0	100	0	0	8.06	91.94	0	0	2.08	97.92
NW_020868815.1-584998-24	0	100	0	0	0	100	0	0	0	100	0	0	0	100	0	0	0	94.44	0	5.56	0	94.44	0	5.56	0	96.62	0	3.38	0	97	0	3
NW_020868816.1-99926-24	8.33	0	91.67	0	13.33	0	86.67	0	8.33	0	91.67	0	6.67	0	93.33	0	12.5	0	87.5	0	13.33	0	86.67	0	9.52	0	90.48	0	9.43	0	90.57	0
NW_020868817.1-41491-22	0	0	0	100	0	0	0	100	0	0	0	100	0	0	0	100	0	0	0	100	0	5.36	0	94.64	0	1.9	0	98.1	0	3.12	0	96.88
NW_020868818.1-129570-1	0	100	0	0	0	100	0	0	0	100	0	0	0	100	0	0	0	91.67	0	8.33	0	100	0	0	0	93.62	0	6.38	0	100	0	0
NW_020868818.1-276565-26	0	100	0	0	0	100	0	0	0	100	0	0	0	100	0	0	0	100	0	0	0	96	4	0	0	97.69	2.31	0	0	97.83	2.17	0
NW_020868818.1-291486-6	0	100	0	0	0	82.14	0	17.86	0	100	0	0	0	87.04	0	12.96	0	87.5	0	12.5	0	84.78	0	15.22	0	91.67	0	8.33	0	82.61	0	17.39
NW_020868818.1-293040-5	83.33	0	16.67	0	95.83	0	4.17	0	83.33	0	16.67	0	91.67	0	8.33	0	90	0	10	0	85.71	0	14.29	0	89.47	0	10.53	0	89.02	0	10.98	0
NW_020868818.1-301464-14	100	0	0	0	83.33	0	16.67	0	100	0	0	0	82.76	0	17.24	0	85	0	15	0	82.14	0	17.86	0	90.74	0	9.26	0	84	0	16	0
NW_020868818.1-312039-13	0	0	0	100	0	0	0	100	0	0	0	100	0	0	0	100	0	0	0	100	0	0	0	100	0	0.56	0	99.44	0	0	0	100
NW_020868818.1-348407-8	90	10	0	0	96.15	3.85	0	0	90	10	0	0	96.15	3.85	0	0	95.45	4.55	0	0	98.15	1.85	0	0	91.85	8.15	0	0	91.67	8.33	0	0
NW_020868818.1-366095-24	0	0	0	100	0	0	0	100	0	0	0	100	0	0	0	100	0	12.5	0	87.5	0	7.41	0	92.59	0	7.35	0	92.65	0	4	0	96
NW_020868818.1-755081-5	0	0	0	100	0	4.17	0	95.83	0	0	0	100	0	5.77	0	94.23	0	0	0	100	0	1.85	0	98.15	0	0.55	0	99.45	0	3.06	0	96.94
NW_020868819.1-257687-2	0	50	0	50	0	42.86	0	57.14	0	50	0	50	0	44.64	0	55.36	0	75	0	25	0	58.62	0	41.38	0	64.77	0	35.23	0	50.98	0	49.02
NW_020868819.1-314954-24	0	100	0	0	0	100	0	0	0	100	0	0	0	100	0	0	5.56	94.44	0	0	5.17	94.83	0	0	3.29	96.71	0	0	2.94	97.06	0	0
NW_020868820.1-95615-22	16.67	0	0	83.33	16.67	0	0	83.33	16.67	0	0	83.33	15.52	0	0	84.48	8.33	0	0	91.67	6.9	0	0	93.1	10.48	0	0	89.52	9.62	0	0	90.38
NW_020868820.1-285620-4	0	0	0	100	0	0	0	100	0	0	0	100	0	0	0	100	0	0	0	100	0	10	0	90	0	0	0	100	0	10.38	0	89.62
NW_020868820.1-456299-14	100	0	0	0	100	0	0	0	100	0	0	0	100	0	0	0	100	0	0	0	94.83	0	5.17	0	100	0	0	0	97.12	0	2.88	0
NW_020868821.1-71563-2	91.67	0	8.33	0	96.67	0	3.33	0	91.67	0	8.33	0	94.64	0	5.36	0	91.67	0	8.33	0	96	0	4	0	91.9	0	8.1	0	95.83	0	4.17	0
NW_020868821.1-85478-25	25	0	75	0	42.31	0	57.69	0	25	0	75	0	44	0	56	0	25	0	75	0	37.04	0	62.96	0	32.61	0	67.39	0	48.91	0	51.09	0
NW_020868821.1-242409-21	100	0	0	0	100	0	0	0	100	0	0	0	100	0	0	0	93.75	0	6.25	0	100	0	0	0	96.15	0	3.85	0	100	0	0	0
NW_020868822.1-54941-26	0	0	8.33	91.67	0	0	0	100	0	0	8.33	91.67	0	0	0	100	0	0	5	95	0	0	0	100	0	0	6.84	93.16	0	0	0	100
NW_020868822.1-131137-7	0	100	0	0	0	85.71	0	14.29	0	100	0	0	0	81.03	0	18.97	0	88.89	0	11.11	0	74.14	0	25.86	0	91.1	0	8.9	0	78.43	0	21.57
NW_020868822.1-368016-21	0	90	0	10	0	75	0	25	0	90	0	10	0	79.31	0	20.69	0	88.89	0	11.11	0	90	0	10	0	89.63	0	10.37	0	87.5	0	12.5
NW_020868822.1-385076-27	0	90	0	10	0	88.46	0	11.54	0	90	0	10	0	84	0	16	0	90	0	10	0	88.46	0	11.54	0	90.74	0	9.26	0	88.64	0	11.36
NW_020868823.1-167363-13	0	100	0	0	0	100	0	0	0	100	0	0	0	98.28	1.72	0	0	95.83	4.17	0	0	100	0	0	0	96.19	3.81	0	0	99	1	0
NW_020868823.1-171986-14	0	0	12.5	87.5	0	0	0	100	0	0	12.5	87.5	0	0	0	100	0	0	12.5	87.5	0	0	0	100	0	0	13.19	86.81	0	0	0	100
NW_020868823.1-180755-5	0	100	0	0	0	100	0	0	0	100	0	0	0	100	0	0	0	100	0	0	0	100	0	0	0	96.7	0	3.3	0	98	0	2
NW_020868823.1-187914-3	0	0	100	0	23.33	0	76.67	0	0	0	100	0	21.67	0	78.33	0	0	0	100	0	13.33	0	86.67	0	0	0	100	0	14.15	0	85.85	0
NW_020868823.1-298258-16	90	0	0	10	92.31	0	0	7.69	90	0	0	10	90.38	0	0	9.62	95.45	0	0	4.55	94.44	0	0	5.56	94.02	0	0	5.98	94.57	0	0	5.43
NW_020868823.1-330165-1	0	100	0	0	0	96.15	0	3.85	0	100	0	0	0	92.31	0	7.69	0	100	0	0	0	96.15	0	3.85	0	97.22	0	2.78	0	91.49	0	8.51
NW_020868823.1-364656-3	0	40	0	60	0	57.69	0	42.31	0	40	0	60	0	55.36	0	44.64	0	61.11	0	38.89	0	58.33	0	41.67	0	51.92	0	48.08	0	56.86	0	43.14
NW_020868823.1-384037-27	0	91.67	0	8.33	0	90.91	0	9.09	0	91.67	0	8.33	0	93.48	0	6.52	0	95.83	0	4.17	0	100	0	0	0	95.24	0	4.76	0	96.59	0	3.41
NW_020868823.1-395076-8	0	100	0	0	0	100	0	0	0	100	0	0	0	100	0	0	0	95	0	5	0	98.28	0	1.72	0	97.02	0	2.98	0	99.04	0	0.96
NW_020868824.1-153153-23	0	90	0	10	0	95.83	0	4.17	0	90	0	10	0	94.23	0	5.77	0	95	0	5	0	97.92	0	2.08	0	93.89	0	6.11	0	96.43	0	3.57
NW_020868824.1-165086-3	0	16.67	0	83.33	0	0	0	100	0	16.67	0	83.33	0	0	0	100	0	7.14	0	92.86	0	3.45	0	96.55	0	9.17	0	90.83	0	1.96	0	98.04
NW_020868825.1-129644-23	0	0	100	0	0	26.92	73.08	0	0	0	100	0	0	24.07	75.93	0	0	0	100	0	0	8.93	91.07	0	0	6.14	93.86	0	0	21.43	78.57	0
NW_020868825.1-210701-26	100	0	0	0	100	0	0	0	100	0	0	0	100	0	0	0	95.83	0	4.17	0	97.5	0	2.5	0	97.62	0	2.38	0	98.68	0	1.32	0
NW_020868825.1-216011-25	0	91.67	8.33	0	0	100	0	0	0	91.67	8.33	0	0	100	0	0	0	95.45	4.55	0	0	98.15	1.85	0	0	94.5	5.5	0	0	98.94	1.06	0
NW_020868825.1-216074-21	0	0	0	100	0	7.69	0	92.31	0	0	0	100	0	8.93	0	91.07	0	4.55	0	95.45	0	7.14	0	92.86	0	2.75	0	97.25	0	6	0	94
NW_020868825.1-346649-21	0	0	0	100	0	3.57	0	96.43	0	0	0	100	0	1.72	0	98.28	0	4.55	0	95.45	0	5.17	0	94.83	0	4.4	0	95.6	0	7.14	0	92.86
NW_020868825.1-411045-1	0	87.5	0	12.5	0	84.62	0	15.38	0	87.5	0	12.5	0	82.69	0	17.31	0	83.33	0	16.67	0	91.07	0	8.93	0	86.67	0	13.33	0	87.76	0	12.24
NW_020868825.1-486504-27	100	0	0	0	93.33	6.67	0	0	100	0	0	0	93.33	6.67	0	0	93.75	6.25	0	0	90	10	0	0	96.58	3.42	0	0	92.31	7.69	0	0
NW_020868825.1-581822-15	0	0	0	100	0	0	0	100	0	0	0	100	0	0	0	100	0	5.56	0	94.44	0	3.85	0	96.15	0	3.33	0	96.67	0	2.13	0	97.87
NW_020868825.1-604311-13	0	100	0	0	3.57	96.43	0	0	0	100	0	0	8.93	91.07	0	0	16.67	83.33	0	0	22.22	77.78	0	0	10.64	89.36	0	0	16.67	83.33	0	0
NW_020868825.1-613650-22	0	0	0	100	0	3.85	0	96.15	0	0	0	100	0	6.25	0	93.75	0	0	0	100	0	3.85	0	96.15	0	0	0	100	0	3.33	0	96.67
NW_020868825.1-624820-15	100	0	0	0	100	0	0	0	100	0	0	0	100	0	0	0	94.44	0	5.56	0	92.31	0	7.69	0	94.52	0	5.48	0	95.56	0	4.44	0
NW_020868826.1-153541-21	0	0	100	0	10.71	0	89.29	0	0	0	100	0	9.26	0	90.74	0	0	0	100	0	0	0	100	0	0	0	100	0	6.25	0	93.75	0
NW_020868826.1-367580-5	0	0	10	90	0	0	10	90	0	0	10	90	0	0	15	85	0	0	4.55	95.45	0	0	6.67	93.33	0	0	5.32	94.68	0	0	9.43	90.57
NW_020868827.1-205694-3	0	0	100	0	0	0	79.17	20.83	0	0	100	0	0	0	74	26	0	0	92.86	7.14	0	0	84.62	15.38	0	0	90	10	0	0	80.21	19.79
NW_020868827.1-302633-27	0	0	0	100	0	0	0	100	0	0	0	100	0	0	0	100	0	5	0	95	0	0	0	100	0	4.49	0	95.51	0	0	0	100
NW_020868827.1-446324-25	100	0	0	0	100	0	0	0	100	0	0	0	100	0	0	0	93.75	0	6.25	0	96.43	0	3.57	0	96.15	0	3.85	0	97.96	0	2.04	0
NW_020868830.1-69199-1	90	10	0	0	90	10	0	0	90	10	0	0	91.67	8.33	0	0	95	5	0	0	94.83	5.17	0	0	94.19	5.81	0	0	95.19	4.81	0	0
NW_020868830.1-96915-3	0	100	0	0	0	100	0	0	0	100	0	0	0	100	0	0	10	90	0	0	3.85	96.15	0	0	6.79	93.21	0	0	4.17	95.83	0	0
NW_020868830.1-208528-5	25	0	75	0	37.5	0	62.5	0	25	0	75	0	34.78	0	65.22	0	22.22	0	77.78	0	23.91	0	76.09	0	26.32	0	73.68	0	30.23	0	69.77	0
NW_020868830.1-262007-24	16.67	0	0	83.33	16.67	0	0	83.33	16.67	0	0	83.33	11.67	0	0	88.33	18.18	0	0	81.82	18.52	0	0	81.48	15.96	0	0	84.04	14	0	0	86
NW_020868830.1-458492-8	0	0	100	0	4.17	0	95.83	0	0	0	100	0	5.56	0	94.44	0	0	0	100	0	1.79	0	98.21	0	0	0	100	0	3	0	97	0
NW_020868830.1-770968-15	83.33	0	16.67	0	89.29	0	10.71	0	83.33	0	16.67	0	85.71	0	14.29	0	81.25	0	18.75	0	82.14	0	17.86	0	82.03	0	17.97	0	82.65	0	17.35	0
NW_020868830.1-961856-14	0	87.5	0	12.5	0	100	0	0	0	87.5	0	12.5	0	100	0	0	0	83.33	0	16.67	0	100	0	0	0	85.85	0	14.15	0	100	0	0
NW_020868830.1-983718-16	0	87.5	12.5	0	0	100	0	0	0	87.5	12.5	0	0	100	0	0	0	90	10	0	0	100	0	0	0	88.89	11.11	0	0	100	0	0
NW_020868831.1-51140-7	0	100	0	0	0	100	0	0	0	100	0	0	0	100	0	0	0	93.75	0	6.25	0	94.44	0	5.56	0	94.03	0	5.97	0	95.74	0	4.26
NW_020868832.1-31566-13	8.33	0	0	91.67	17.86	0	0	82.14	8.33	0	0	91.67	16.67	0	0	83.33	4.17	0	0	95.83	11.54	0	0	88.46	6.44	0	0	93.56	12.5	0	0	87.5
NW_020868833.1-51276-14	100	0	0	0	78.57	0	21.43	0	100	0	0	0	80.77	0	19.23	0	100	0	0	0	84.62	0	15.38	0	100	0	0	0	84.69	0	15.31	0
NW_020868833.1-64303-24	0	100	0	0	0	100	0	0	0	100	0	0	0	100	0	0	5.56	94.44	0	0	4	96	0	0	3.42	96.58	0	0	3.49	96.51	0	0
NW_020868833.1-186228-23	0	0	100	0	0	0	96.67	3.33	0	0	100	0	0	0	96.67	3.33	0	0	100	0	0	0	81.67	18.33	0	0	100	0	0	0	88.46	11.54
NW_020868833.1-463776-3	0	16.67	0	83.33	0	16.67	0	83.33	0	16.67	0	83.33	0	22.41	0	77.59	0	7.14	0	92.86	0	10.34	0	89.66	0	11.61	0	88.39	0	16.67	0	83.33
NW_020868835.1-40613-15	100	0	0	0	100	0	0	0	100	0	0	0	100	0	0	0	93.75	6.25	0	0	100	0	0	0	95.45	4.55	0	0	100	0	0	0
NW_020868835.1-52411-2	0	0	0	100	0	0	0	100	0	0	0	100	0	0	0	100	0	10	0	90	0	8.62	0	91.38	0	5	0	95	0	4.9	0	95.1
NW_020868835.1-184099-15	100	0	0	0	100	0	0	0	100	0	0	0	100	0	0	0	90	10	0	0	96.55	3.45	0	0	89.19	10.81	0	0	95.1	4.9	0	0
NW_020868835.1-187365-25	0	100	0	0	0	92.86	0	7.14	0	100	0	0	0	92.86	0	7.14	0	94.44	0	5.56	0	98.08	0	1.92	0	96.58	0	3.42	0	94.57	0	5.43
NW_020868835.1-211298-6	66.67	0	0	33.33	96.15	0	0	3.85	66.67	0	0	33.33	94.44	0	0	5.56	85.71	0	0	14.29	96.3	0	0	3.7	78.33	0	0	21.67	89.8	0	0	10.2
NW_020868835.1-227313-16	91.67	0	0	8.33	96.67	0	0	3.33	91.67	0	0	8.33	94.83	0	0	5.17	86.36	0	0	13.64	86.21	0	0	13.79	89.18	0	0	10.82	91.35	0	0	8.65
NW_020868836.1-68033-2	0	0	0	100	0	0	0	100	0	0	0	100	0	0	0	100	0	0	0	100	0	0	0	100	0.77	0	0	99.23	1	0	0	99
NW_020868836.1-279903-26	0	100	0	0	0	100	0	0	0	100	0	0	0	94.83	0	5.17	0	100	0	0	0	91.07	0	8.93	0	100	0	0	0	92.86	0	7.14
NW_020868836.1-299528-14	0	80	0	20	0	100	0	0	0	80	0	20	0	91.67	0	8.33	0	85	0	15	0	88.64	0	11.36	0	85.29	0	14.71	0	89.77	0	10.23
NW_020868836.1-343630-14	0	0	100	0	7.69	0	92.31	0	0	0	100	0	12	0	88	0	0	0	100	0	5.36	0	94.64	0	2.73	0	97.27	0	7.61	0	92.39	0
NW_020868836.1-344298-27	20	0	0	80	0	0	0	100	20	0	0	80	0	0	0	100	12.5	0	0	87.5	0	0	0	100	14.29	0	0	85.71	0	0	0	100
NW_020868836.1-468516-13	100	0	0	0	100	0	0	0	100	0	0	0	100	0	0	0	100	0	0	0	96.55	3.45	0	0	100	0	0	0	98.04	1.96	0	0
NW_020868836.1-502814-8	0	100	0	0	0	100	0	0	0	100	0	0	2.17	97.83	0	0	0	100	0	0	2	98	0	0	0	100	0	0	2.27	97.73	0	0
NW_020868837.1-264552-2	10	90	0	0	20	80	0	0	10	90	0	0	25	75	0	0	4.55	95.45	0	0	13.33	86.67	0	0	5.43	94.57	0	0	15.09	84.91	0	0
NW_020868837.1-264698-22	37.5	0	62.5	0	43.33	0	56.67	0	37.5	0	62.5	0	46.67	0	53.33	0	31.25	0	68.75	0	40	0	60	0	32.35	0	67.65	0	41.51	0	58.49	0
NW_020868837.1-371048-22	100	0	0	0	95.83	0	0	4.17	100	0	0	0	94	0	0	6	100	0	0	0	100	0	0	0	100	0	0	0	96.88	0	0	3.12
NW_020868837.1-457559-7	0	0	100	0	0	0	100	0	0	0	100	0	0	0	100	0	0	0	100	0	0	0	100	0	1.72	0	98.28	0	1	0	99	0
NW_020868838.1-82748-3	0	100	0	0	0	96.15	0	3.85	0	100	0	0	0	94	0	6	0	100	0	0	0	96.43	0	3.57	0	100	0	0	0	96.74	0	3.26
NW_020868839.1-22066-12	91.67	0	8.33	0	93.33	0	6.67	0	91.67	0	8.33	0	90	0	10	0	95.45	0	4.55	0	91.67	0	8.33	0	93.3	0	6.7	0	92.31	0	7.69	0
NW_020868839.1-31004-12	0	0	100	0	0	0	100	0	0	0	100	0	0	0	100	0	8.33	0	91.67	0	0	0	100	0	5.43	0	94.57	0	0	0	100	0
NW_020868840.1-47535-26	0	90	0	10	0	89.29	0	10.71	0	90	0	10	0	86.21	0	13.79	0	95.45	0	4.55	0	91.38	0	8.62	0	91.21	0	8.79	0	87.5	0	12.5
NW_020868840.1-73260-7	0	0	100	0	0	0	100	0	0	0	100	0	0	0	100	0	0	0	100	0	0	0	100	0	0	0	100	0	0	0	100	0
NW_020868840.1-140674-24	0	0	100	0	0	0	100	0	0	0	100	0	0	0	100	0	5.56	0	94.44	0	1.79	0	98.21	0	3.52	0	96.48	0	0.98	0	99.02	0
NW_020868840.1-152862-25	100	0	0	0	93.33	0	0	6.67	100	0	0	0	93.33	0	0	6.67	100	0	0	0	100	0	0	0	100	0	0	0	92.45	0	0	7.55
NW_020868840.1-251057-7	0	100	0	0	0	86.67	0	13.33	0	100	0	0	0	86.67	0	13.33	0	94.44	0	5.56	0	91.67	0	8.33	0	96.71	0	3.29	0	87.74	0	12.26
NW_020868840.1-358312-9	0	100	0	0	0	100	0	0	0	100	0	0	0	100	0	0	0	100	0	0	0	98.08	0	1.92	0	98.26	0	1.74	0	97.96	0	2.04
NW_020868840.1-435581-3	0	0	0	100	0	0	0	100	0	0	0	100	0	0	0	100	0	0	0	100	0	7.41	0	92.59	0	0	0	100	0	4.08	0	95.92
NW_020868840.1-551237-24	0	100	0	0	0	91.67	0	8.33	0	100	0	0	0	94.44	0	5.56	0	100	0	0	0	98.08	0	1.92	0	100	0	0	0	96.88	0	3.12
NW_020868840.1-646939-13	0	0	100	0	0	0	91.67	8.33	0	0	100	0	0	0	90.74	9.26	0	0	100	0	0	0	92.86	7.14	0	0	100	0	0	0	93	7
NW_020868840.1-694851-5	16.67	83.33	0	0	6.67	93.33	0	0	16.67	83.33	0	0	13.33	86.67	0	0	9.09	90.91	0	0	3.33	96.67	0	0	10.42	89.58	0	0	8.65	91.35	0	0
NW_020868840.1-729832-2	0	0	100	0	0	0	85.71	14.29	0	0	100	0	0	0	84.48	15.52	0	0	100	0	0	0	88.89	11.11	0	0	100	0	0	0	89	11
NW_020868840.1-795747-1	0	0	100	0	0	0	100	0	0	0	100	0	0	0	100	0	14.29	0	85.71	0	0	0	100	0	11.46	0	88.54	0	0	0	100	0
NW_020868841.1-116725-6	0	0	100	0	0	0	100	0	0	0	100	0	0	0	100	0	4.17	0	95.83	0	6.9	0	93.1	0	2.45	0	97.55	0	5.1	0	94.9	0
NW_020868842.1-14012-26	0	0	0	100	0	0	0	100	0	0	0	100	0	0	0	100	5	0	0	95	0	0	0	100	2.98	0	0	97.02	0	0	0	100
NW_020868842.1-17396-1	0	100	0	0	0	96.43	0	3.57	0	100	0	0	0	92.31	0	7.69	0	95	0	5	0	90	0	10	0	95.06	0	4.94	0	89.77	0	10.23
NW_020868842.1-67199-4	0	100	0	0	0	100	0	0	0	100	0	0	0	100	0	0	0	94.44	0	5.56	0	100	0	0	0	94.67	0	5.33	0	100	0	0
NW_020868842.1-74282-13	0	100	0	0	0	96.43	0	3.57	0	100	0	0	0	92	0	8	0	100	0	0	0	93.1	0	6.9	0	100	0	0	0	94.57	0	5.43
NW_020868842.1-78247-2	0	100	0	0	0	100	0	0	0	100	0	0	5.77	94.23	0	0	6.25	93.75	0	0	1.85	98.15	0	0	3.62	96.38	0	0	4.17	95.83	0	0
NW_020868842.1-80960-27	0	10	90	0	0	0	100	0	0	10	90	0	0	1.79	98.21	0	0	5	95	0	0	3.57	96.43	0	0	6.32	93.68	0	0	3	97	0
NW_020868842.1-88418-27	0	0	0	100	17.86	0	0	82.14	0	0	0	100	22.41	0	0	77.59	11.11	0	0	88.89	17.24	0	0	82.76	10.14	0	0	89.86	20.59	0	0	79.41
NW_020868842.1-178729-26	0	100	0	0	0	100	0	0	0	100	0	0	0	100	0	0	0	95	0	5	0	100	0	0	0	97.13	0	2.87	0	100	0	0
NW_020868843.1-18976-1	0	0	0	100	0	0	0	100	0	0	0	100	0	0	0	100	0	0	0	100	0	3.45	0	96.55	0	0	0	100	0	1.96	0	98.04
NW_020868843.1-176025-2	0	100	0	0	0	100	0	0	0	100	0	0	0	100	0	0	0	100	0	0	3.33	96.67	0	0	0	100	0	0	1.89	98.11	0	0
NW_020868843.1-245173-1	0	0	0	100	0	0	0	100	0	0	0	100	0	0	0	100	0	0	0	100	0	1.72	0	98.28	0	0	0	100	0	0.96	0	99.04
NW_020868843.1-246657-26	0	0	100	0	0	0	100	0	0	0	100	0	0	0	100	0	0	7.14	92.86	0	0	1.67	98.33	0	0	4.72	95.28	0	0	1.89	98.11	0
NW_020868844.1-41254-16	0	90	0	10	0	100	0	0	0	90	0	10	0	98.21	0	1.79	0	85	0	15	0	95.45	0	4.55	0	88.89	0	11.11	0	95.45	0	4.55
NW_020868845.1-50995-3	0	10	0	90	0	25	0	75	0	10	0	90	0	30.77	0	69.23	0	5	0	95	0	31.25	0	68.75	0	6.11	0	93.89	0	30	0	70
NW_020868845.1-79477-14	0	83.33	0	16.67	0	100	0	0	0	83.33	0	16.67	0	100	0	0	0	78.57	0	21.43	0	100	0	0	0	83.85	0	16.15	0	100	0	0
NW_020868846.1-48110-14	0	100	0	0	3.57	96.43	0	0	0	100	0	0	8.62	91.38	0	0	11.11	88.89	0	0	10.34	89.66	0	0	6.85	93.15	0	0	9.8	90.2	0	0
NW_020868846.1-138761-4	100	0	0	0	100	0	0	0	100	0	0	0	100	0	0	0	100	0	0	0	93.75	6.25	0	0	97.86	2.14	0	0	93.48	6.52	0	0
NW_020868847.1-53448-21	90	0	10	0	92.86	0	7.14	0	90	0	10	0	92	0	8	0	95.45	0	4.55	0	98	0	2	0	94.19	0	5.81	0	94.44	0	5.56	0
NW_020868847.1-287654-12	50	50	0	0	43.33	56.67	0	0	50	50	0	0	50	50	0	0	65	35	0	0	63.33	36.67	0	0	60.62	39.38	0	0	55.88	44.12	0	0
NW_020868848.1-25740-22	0	100	0	0	7.14	92.86	0	0	0	100	0	0	5.36	94.64	0	0	0	100	0	0	5.17	94.83	0	0	0	100	0	0	3	97	0	0
NW_020868848.1-63313-1	100	0	0	0	96.43	0	3.57	0	100	0	0	0	96.15	0	3.85	0	85.71	0	14.29	0	79.63	0	20.37	0	87.74	0	12.26	0	86.17	0	13.83	0
NW_020868848.1-214815-4	100	0	0	0	65	0	0	35	100	0	0	0	76.09	0	0	23.91	100	0	0	0	92.31	0	0	7.69	100	0	0	0	84.78	0	0	15.22
NW_020868848.1-601047-24	0	0	0	100	0	0	14.29	85.71	0	0	0	100	0	0	12.07	87.93	0	0	0	100	0	0	5	95	0	0	0	100	0	0	6.86	93.14
NW_020868848.1-703606-22	0	0	100	0	0	3.33	96.67	0	0	0	100	0	0	8.93	91.07	0	0	0	100	0	0	1.79	98.21	0	0	1.19	98.81	0	0	5.32	94.68	0
NW_020868849.1-44529-25	0	100	0	0	0	100	0	0	0	100	0	0	0	100	0	0	0	95.45	0	4.55	0	96.67	0	3.33	0	97.16	0	2.84	0	98.11	0	1.89
NW_020868849.1-87944-8	0	0	33.33	66.67	0	0	30	70	0	0	33.33	66.67	0	0	28.33	71.67	0	0	18.75	81.25	0	0	22.41	77.59	0	0	21.21	78.79	0	0	24.04	75.96
NW_020868849.1-250719-15	0	83.33	0	16.67	0	100	0	0	0	83.33	0	16.67	0	100	0	0	0	91.67	0	8.33	0	100	0	0	0	88.24	0	11.76	0	100	0	0
NW_020868850.1-17023-4	100	0	0	0	90	0	10	0	100	0	0	0	92.86	0	7.14	0	81.82	0	18.18	0	80.36	0	19.64	0	81.32	0	18.68	0	79.79	0	20.21	0
NW_020868850.1-155829-5	16.67	83.33	0	0	10.71	89.29	0	0	16.67	83.33	0	0	10.34	89.66	0	0	25	75	0	0	19.64	80.36	0	0	20.19	79.81	0	0	18.37	81.63	0	0
NW_020868850.1-219061-26	0	10	0	90	0	4.17	0	95.83	0	10	0	90	0	4	0	96	0	12.5	0	87.5	0	3.57	0	96.43	0	10.13	0	89.87	0	2.08	0	97.92
NW_020868850.1-281413-14	8.33	0	91.67	0	6.67	0	93.33	0	8.33	0	91.67	0	6.67	0	93.33	0	8.33	0	91.67	0	11.67	0	88.33	0	7.43	0	92.57	0	8.49	0	91.51	0
NW_020868851.1-352665-13	90	0	0	10	92.86	0	0	7.14	90	0	0	10	91.38	0	0	8.62	80	0	0	20	82.76	0	0	17.24	80.38	0	0	19.62	83.33	0	0	16.67
NW_020868851.1-398164-16	0	100	0	0	0	100	0	0	0	100	0	0	0	100	0	0	0	100	0	0	0	86.21	0	13.79	0	100	0	0	0	91.67	0	8.33
NW_020868852.1-21851-22	0	83.33	0	16.67	0	61.54	0	38.46	0	83.33	0	16.67	0	51.79	0	48.21	0	93.75	0	6.25	0	69.64	0	30.36	0	92.31	0	7.69	0	70	0	30
NW_020868852.1-55605-23	0	0	0	100	0	0	0	100	0	0	0	100	0	0	0	100	0	12.5	0	87.5	0	6	0	94	0	7.04	0	92.96	0	3.33	0	96.67
NW_020868852.1-364777-2	0	0	16.67	83.33	0	0	42.31	57.69	0	0	16.67	83.33	0	0	40.38	59.62	0	0	31.25	68.75	0	0	40	60	0	0	25.4	74.6	0	0	30.61	69.39
NW_020868853.1-174220-3	100	0	0	0	85.71	0	14.29	0	100	0	0	0	81.03	0	18.97	0	100	0	0	0	88.33	0	11.67	0	100	0	0	0	88.46	0	11.54	0
NW_020868854.1-158832-25	50	0	0	50	66.67	0	0	33.33	50	0	0	50	65	0	0	35	64.29	0	0	35.71	68.97	0	0	31.03	64.55	0	0	35.45	69.23	0	0	30.77
NW_020868855.1-124602-6	0	0	100	0	7.69	0	92.31	0	0	0	100	0	5.56	0	94.44	0	5.56	0	94.44	0	4	0	96	0	3.12	0	96.88	0	4.35	0	95.65	0
NW_020868855.1-301959-13	0	100	0	0	0	100	0	0	0	100	0	0	0	100	0	0	0	100	0	0	0	100	0	0	0	99.29	0.71	0	0	99.02	0.98	0
NW_020868855.1-518621-12	75	25	0	0	86.36	13.64	0	0	75	25	0	0	79.55	20.45	0	0	80	20	0	0	76.09	23.91	0	0	75.93	24.07	0	0	74.42	25.58	0	0
NW_020868855.1-570291-13	0	0	0	100	0	0	0	100	0	0	0	100	0	0	0	100	0	0	0	100	0	1.79	0	98.21	0	0	0	100	0	2.22	0	97.78
NW_020868855.1-621274-21	0	0	0	100	3.85	0	0	96.15	0	0	0	100	4.35	0	0	95.65	0	0	0	100	3.7	0	0	96.3	0	0	0	100	2.27	0	0	97.73
NW_020868855.1-626738-14	0	0	0	100	10.71	0	0	89.29	0	0	0	100	10	0	0	90	13.64	0	0	86.36	18.42	0	0	81.58	8.15	0	0	91.85	12.5	0	0	87.5
NW_020868856.1-42339-3	100	0	0	0	90	0	10	0	100	0	0	0	86.67	0	13.33	0	100	0	0	0	94.83	0	5.17	0	100	0	0	0	92.31	0	7.69	0
NW_020868856.1-61937-1	0	100	0	0	0	100	0	0	0	100	0	0	0	95.83	0	4.17	0	100	0	0	0	100	0	0	0	100	0	0	0	97.83	0	2.17
NW_020868856.1-68497-9	0	83.33	0	16.67	0	100	0	0	0	83.33	0	16.67	0	97.92	0	2.08	0	85	0	15	0	92.86	0	7.14	0	85.87	0	14.13	0	95.35	0	4.65
NW_020868856.1-358452-24	0	0	0	100	3.33	0	0	96.67	0	0	0	100	3.45	0	0	96.55	0	0	0	100	11.11	0	0	88.89	0.75	0	0	99.25	6.38	0	0	93.62
NW_020868857.1-103734-2	0	100	0	0	0	93.33	0	6.67	0	100	0	0	0	96.55	0	3.45	0	100	0	0	0	98.33	0	1.67	0	100	0	0	0	96.08	0	3.92
NW_020868857.1-103757-27	100	0	0	0	96.43	0	3.57	0	100	0	0	0	96.43	0	3.57	0	100	0	0	0	98.28	0	1.72	0	97.46	0	2.54	0	94.79	0	5.21	0
NW_020868857.1-128326-14	0	83.33	16.67	0	0	83.33	16.67	0	0	83.33	16.67	0	0	90.38	9.62	0	0	91.67	8.33	0	0	94.83	5.17	0	0	87.74	12.26	0	0	91.67	8.33	0
NW_020868857.1-313255-7	0	0	100	0	0	46.43	53.57	0	0	0	100	0	0	43.1	56.9	0	0	16.67	83.33	0	0	32.76	67.24	0	0	12.5	87.5	0	0	31.37	68.63	0
[truncated: 26,883 more rows]

## Sheet: relative error with 4 pools
Site name	Relative error of A between individuals in pool 1 and the corresponding parents	Relative error of C between individuals in pool 1 and the corresponding parents	Relative error of G between individuals in pool 1 and the corresponding parents	Relative error of T between individuals in pool 1 and the corresponding parents	Relative error of A between individuals in pool 2 and the corresponding parents	Relative error of C between individuals in pool 2 and the corresponding parents	Relative error of G between individuals in pool 2 and the corresponding parents	Relative error of T between individuals in pool 2 and the corresponding parents	Relative error of A between individuals in pool 3 and the corresponding parents	Relative error of C between individuals in pool 3 and the corresponding parents	Relative error of G between individuals in pool 3 and the corresponding parents	Relative error of T between individuals in pool 3 and the corresponding parents	Relative error of A between individuals in pool 4 and the corresponding parents	Relative error of C between individuals in pool 4 and the corresponding parents	Relative error of G between individuals in pool 4 and the corresponding parents	Relative error of T between individuals in pool 4 and the corresponding parents
NW_020868286.1-37616-2	NA	NA	NA	0	NA	NA	NA	0	NA	NA	NA	0.00027889	NA	2.2107	NA	0.000129653
NW_020868287.1-86638-14	NA	0	0	NA	NA	0	0	NA	NA	0	0	NA	NA	0	0	NA
NW_020868287.1-102114-4	NA	0.00638772	NA	0.159616	NA	0.00232728	NA	0.0581542	NA	0.00693958	NA	0.24965	NA	0.00520965	NA	0.264848
NW_020868287.1-135204-3	0	NA	NA	NA	0	NA	NA	NA	0	NA	NA	NA	0.000161471	NA	NA	0.588091
NW_020868289.1-118687-22	NA	0.00148225	NA	NA	NA	0.0236544	NA	NA	NA	0.00702068	2.53446	NA	NA	0.0124969	4.51138	NA
NW_020868289.1-144245-25	NA	0	NA	NA	NA	0	NA	NA	0.0121882	5.41696e-05	NA	NA	0.235369	0.000979475	NA	NA
NW_020868289.1-402645-9	NA	NA	0	NA	NA	NA	0	NA	NA	0.0460195	0.000460093	NA	NA	0.0608493	0.000320864	NA
NW_020868291.1-73242-16	NA	NA	0	NA	NA	NA	0	NA	0.302896	NA	0.00104986	NA	0.187271	NA	0.000234828	NA
NW_020868291.1-124978-14	NA	NA	0.0177689	NA	NA	NA	0.0359861	NA	0.00445274	NA	0.000331252	NA	0.030625	NA	0.00147568	NA
NW_020868291.1-178862-5	NA	0.0204082	1	NA	NA	0.0204082	1	NA	NA	0.0816117	1	NA	NA	0.0454332	1	NA
NW_020868291.1-217852-27	0	NA	0	NA	0.019044	NA	0.000235111	NA	0	NA	0	NA	0.00396801	NA	3.77784e-05	NA
NW_020868291.1-243604-21	NA	0.00591361	NA	NA	NA	0.00857476	NA	NA	NA	0.00127449	NA	NA	NA	0.00374544	NA	NA
NW_020868291.1-301556-23	NA	0	NA	NA	NA	0	NA	NA	NA	0.00579414	NA	0.579541	NA	0.00627818	NA	0.727509
NW_020868291.1-437900-23	0.183527	0.0203918	NA	NA	0.143793	0.015977	NA	NA	0.020369	0.00420847	NA	NA	0.0544444	0.01	NA	NA
NW_020868292.1-83750-13	NA	NA	NA	0	NA	NA	NA	0.00029584	NA	NA	NA	0	NA	NA	NA	0.00036864
NW_020868292.1-118063-25	NA	0.0544289	NA	NA	NA	0.0625	NA	NA	NA	0.0106916	NA	NA	315.279	0.0215514	NA	NA
NW_020868292.1-162382-3	NA	0	NA	NA	NA	0	NA	NA	NA	0.000187258	NA	0.0676	NA	0.000610557	NA	0.276268
NW_020868292.1-336902-22	NA	NA	NA	0	NA	NA	NA	0	0.058447	NA	NA	0.000132811	0.099781	NA	NA	0.000368647
NW_020868292.1-468991-27	NA	NA	NA	0.00444889	NA	NA	NA	0.00444889	NA	NA	NA	0.00027889	NA	NA	NA	0.00222784
NW_020868292.1-600697-1	NA	0.00444889	NA	NA	NA	0.00444889	NA	NA	NA	0.00334238	NA	0.752036	NA	0.00308975	NA	0.490953
NW_020868292.1-606362-23	NA	1.96	NA	0.04	NA	1.80849	NA	0.0369079	NA	0.159616	NA	0.00638772	NA	0.119907	NA	0.00416529
NW_020868292.1-613516-3	NA	0	NA	NA	NA	0	NA	NA	NA	0	NA	NA	NA	0.00101761	NA	NA
NW_020868292.1-640207-8	NA	0.00366698	NA	0.297025	NA	1.78272e-05	NA	0.001444	NA	0.000105414	NA	0.0463905	NA	1.21765e-05	NA	0.00369342
NW_020868293.1-28669-22	NA	0	NA	NA	NA	0	NA	NA	NA	0.000879065	0.386857	NA	NA	0.00026337	0.119171	NA
NW_020868293.1-258798-5	NA	0.0459245	NA	NA	NA	0.0428076	NA	NA	4.42682	0.0122626	NA	NA	11.6494	0.0115294	NA	NA
NW_020868293.1-486063-24	NA	NA	NA	0	NA	NA	NA	0.00309136	NA	NA	NA	0.00029584	NA	0.154337	NA	8.10295e-05
NW_020868293.1-524299-24	NA	0.00127449	NA	NA	NA	0.00287296	NA	NA	NA	0.0036	NA	NA	NA	0.00097344	NA	NA
NW_020868294.1-122345-25	NA	0.0711289	NA	NA	NA	0.092173	NA	NA	NA	0.0672365	NA	NA	NA	0.0590805	226.323	NA
NW_020868295.1-29849-8	NA	NA	0	0	NA	NA	0.00151664	0.183673	NA	NA	0.000475652	0.2512	NA	NA	0.000159389	0.0587695
NW_020868295.1-476218-6	NA	0.00444889	NA	NA	NA	0.0025	NA	NA	NA	7.5037e-05	0.00480345	NA	NA	0.000492748	0.0563715	NA
NW_020868296.1-50597-22	0.00509796	NA	NA	NA	0.004761	NA	NA	NA	0.000345388	NA	NA	0.00648562	9.30864e-05	NA	NA	0.00510204
NW_020868296.1-182475-14	0.148498	NA	NA	0.00122618	0.110578	NA	NA	0.000913072	2.58566	NA	NA	0.0071625	0.0820294	NA	NA	0.000355923
NW_020868296.1-201637-7	NA	NA	NA	0.00591361	NA	NA	NA	0.00127449	NA	NA	NA	0.0016	0.367129	NA	NA	0.000157625
NW_020868296.1-270706-23	NA	0.0516653	NA	NA	NA	0.0351562	NA	NA	NA	0.00542936	NA	1.96	NA	0.0100749	NA	6.98057
NW_020868296.1-410692-26	NA	0	NA	NA	NA	0	NA	NA	NA	0.00227233	NA	1	NA	0.000657462	NA	1
NW_020868297.1-89745-3	NA	NA	0.00148225	NA	NA	NA	0.00390625	NA	NA	NA	0.0004	NA	0.497025	NA	0.000207007	NA
NW_020868298.1-100129-3	0.0177956	NA	0.0177956	NA	0.00443556	NA	0.00443556	NA	0.000774694	NA	0.00174306	NA	0.000292423	NA	0.000396544	NA
NW_020868300.1-27655-1	NA	0.0204082	NA	1	NA	0.0204082	NA	1	NA	0.00277008	NA	1	NA	0.00623807	NA	1
NW_020868301.1-193324-2	NA	NA	0	NA	NA	NA	0.00043264	NA	NA	NA	0	NA	NA	NA	0.00012321	NA
NW_020868301.1-206734-5	NA	0	NA	NA	NA	0	NA	NA	0.507272	0.000960528	NA	NA	0.435156	0.000258655	NA	NA
NW_020868301.1-210785-13	0	NA	0	NA	1.42716e-05	NA	0.001156	NA	0.000100248	NA	0.00641729	NA	5.09265e-05	NA	0.00223314	NA
NW_020868302.1-238471-3	NA	NA	1	0.183673	NA	NA	1	0.183673	NA	NA	1	0.111111	NA	NA	1	0.118147
NW_020868302.1-264689-15	0.00269625	0.326531	NA	NA	0.00118828	0.143908	NA	NA	0.00511552	0.127827	NA	NA	0.00195964	0.107408	NA	NA
NW_020868302.1-284293-27	NA	NA	NA	0	NA	NA	NA	0	NA	NA	NA	0.00119025	NA	NA	NA	0.00036864
NW_020868302.1-287118-21	0.25	0.00308642	NA	NA	0.209764	0.00258968	NA	NA	0.18746	0.000425972	NA	NA	0.0616639	0.000399568	NA	NA
NW_020868302.1-309893-23	NA	0	NA	NA	NA	0.00036864	NA	NA	NA	0.00390625	NA	NA	NA	0.00197136	NA	NA
NW_020868302.1-322185-27	NA	NA	0.0204204	NA	NA	NA	0.0114704	NA	NA	NA	0.015625	NA	NA	NA	0.0138298	NA
NW_020868303.1-77900-23	NA	0	0	NA	NA	0	0	NA	NA	0	0	NA	NA	0.00053824	0.00053824	NA
NW_020868304.1-82191-13	NA	0.0625	NA	1	NA	0.0625	NA	1	NA	0.0311419	NA	1	NA	0.0400192	NA	1
NW_020868304.1-250038-24	NA	0	NA	NA	NA	0	NA	NA	NA	0	NA	NA	NA	3.05794e-05	NA	1.03738
NW_020868304.1-318166-12	NA	NA	NA	0	NA	NA	NA	0	NA	NA	NA	0	NA	NA	NA	0.00106276
NW_020868304.1-393676-26	NA	0.0114704	NA	NA	NA	0.0114704	NA	NA	NA	6.76049e-05	0.005476	NA	NA	0.00041613	0.0503957	NA
NW_020868304.1-437444-9	NA	0	NA	NA	NA	0	NA	NA	NA	0.00227233	NA	1	NA	0.000746759	NA	1
NW_020868304.1-616898-4	NA	0.00591361	NA	NA	NA	0.00309136	NA	NA	NA	0.00127449	NA	NA	NA	0.00173889	NA	NA
NW_020868304.1-647447-7	0.00440896	NA	8.99788e-05	NA	0.04	NA	0.000816327	NA	0.110889	NA	0.001369	NA	0.139264	NA	0.00157777	NA
NW_020868305.1-13192-1	NA	0.0177956	NA	0.0177956	NA	0.019044	NA	0.019044	NA	0.00266944	NA	0.00600625	NA	0.00408703	NA	0.0105441
NW_020868305.1-39728-5	NA	0.00509796	NA	NA	NA	0.00119025	NA	NA	NA	0.00027889	NA	NA	NA	0.00014869	NA	0.0834568
NW_020868305.1-135964-24	NA	NA	0	NA	NA	NA	0	NA	NA	NA	0.002209	0.178929	NA	NA	0.000588723	0.166034
NW_020868305.1-194256-6	NA	NA	NA	0	NA	NA	NA	0	NA	NA	0.081796	0.000226582	NA	NA	0.0977905	8.78484e-05
NW_020868305.1-199562-6	NA	0.111076	NA	0.308543	NA	0.111076	NA	0.308543	NA	0.0148364	NA	0.370733	NA	0.00855128	NA	0.121749
NW_020868305.1-211645-5	NA	0.151321	NA	0.0277937	NA	0.224992	NA	0.0413251	NA	0.0225165	NA	0.0156307	NA	0.0322287	NA	0.0174491
NW_020868305.1-412856-2	0	NA	NA	NA	0	NA	NA	NA	0	NA	NA	NA	0.000145041	NA	NA	1
NW_020868305.1-608518-26	NA	0.01	NA	NA	NA	0.00444889	NA	NA	NA	0.00492952	NA	1.77956	NA	0.00636983	NA	2.67833
NW_020868305.1-728537-8	NA	0.0215268	NA	0.0597966	NA	0.0016	NA	0.00444444	NA	0.00178272	NA	0.00119339	NA	0.00374544	NA	0.00374544
NW_020868305.1-847791-21	NA	0.0123457	NA	1	NA	0.0123457	NA	1	NA	0.0311419	NA	1	NA	0.0400192	NA	1
NW_020868305.1-973041-4	NA	NA	NA	0	NA	NA	NA	0	0.272911	NA	NA	0.00161347	1.45433	NA	NA	0.00256449
NW_020868305.1-973082-21	0.00173889	NA	NA	NA	0.00148225	NA	NA	NA	0.00032041	NA	NA	NA	0.00045369	NA	NA	NA
NW_020868305.1-1017537-16	NA	0.00110889	NA	NA	NA	0.00110889	NA	NA	NA	0.00027889	NA	NA	NA	0.00035721	NA	NA
NW_020868306.1-134843-4	NA	0	NA	NA	NA	0	NA	NA	NA	7.68344e-05	NA	0.0405776	NA	2.95187e-05	NA	0.0467972
NW_020868306.1-233652-26	0	NA	0	NA	0	NA	0	NA	0	NA	0	NA	0	NA	0	NA
NW_020868306.1-450930-27	0.12752	NA	NA	NA	0.0946793	NA	NA	NA	0.0428076	NA	NA	NA	0.0337457	NA	NA	NA
NW_020868306.1-611782-21	NA	NA	NA	0.0277889	NA	NA	NA	0.0177689	NA	NA	NA	0.0025	NA	NA	NA	0.00570025
NW_020868306.1-620711-14	NA	NA	0.183869	0.00375244	NA	NA	0.0963482	0.00196629	NA	NA	0.402532	0.00237979	NA	NA	0.044769	0.000333025
NW_020868306.1-800775-22	0	NA	NA	NA	0	NA	NA	NA	0	NA	NA	NA	0	NA	NA	NA
NW_020868306.1-837185-13	NA	0.289245	NA	0.00238837	NA	0.00518815	NA	4.28399e-05	NA	0.0298121	NA	5.64497e-05	NA	0	NA	0
NW_020868306.1-843514-23	NA	0	NA	NA	NA	0.00027889	NA	NA	1	0.0099978	NA	NA	0.662089	0.0020409	NA	NA
NW_020868306.1-846376-21	NA	NA	0	NA	NA	NA	0	NA	NA	NA	3.20222e-06	0.001156	NA	NA	8.65415e-06	0.0033746
NW_020868306.1-940138-2	NA	0.00509796	NA	NA	NA	0.00267289	NA	NA	NA	0.00027889	NA	NA	NA	0.00231361	NA	NA
NW_020868306.1-1029000-21	NA	0.0204082	NA	1	NA	0.0204082	NA	1	NA	0.0816117	NA	1	NA	0.0426686	NA	1
NW_020868307.1-19261-3	NA	0	NA	NA	NA	0	NA	NA	NA	0.00062173	NA	0.273609	NA	0.00024384	NA	0.326531
NW_020868307.1-296427-12	1	NA	NA	0.0123457	1	NA	NA	0.0123457	1	NA	NA	0.00444444	1	NA	NA	0.0105885
NW_020868307.1-353566-15	NA	NA	NA	0.00309136	NA	NA	NA	0.00826281	NA	NA	NA	0.00173889	NA	NA	NA	0.00226576
NW_020868307.1-370049-4	NA	0.199253	0.797251	NA	NA	0.197516	0.790301	NA	NA	0.0151782	0.743734	NA	NA	0.0283838	0.767389	NA
NW_020868307.1-394340-26	NA	0	NA	NA	NA	0	NA	NA	NA	0	NA	NA	NA	0.000119904	NA	0.0652672
NW_020868307.1-474719-8	NA	NA	NA	0	NA	NA	NA	0.00148225	NA	0.716393	NA	0.0146203	NA	0.331212	NA	0.00208444
NW_020868307.1-531965-26	NA	NA	NA	0	NA	NA	NA	0	NA	0.039928	NA	0.000623735	NA	0.0357496	NA	0.000211354
NW_020868307.1-581896-5	NA	NA	NA	0	NA	NA	NA	0	NA	NA	0.00518815	4.28399e-05	NA	NA	0.000350102	8.93928e-07
NW_020868307.1-635999-13	NA	0	NA	NA	NA	0	NA	NA	NA	0.00346607	NA	1	NA	0.00183712	NA	1
NW_020868307.1-719485-25	0.0459245	NA	NA	NA	0.034299	NA	NA	NA	0.00287296	NA	NA	NA	0.010404	NA	NA	NA
NW_020868311.1-67622-26	NA	0.0277222	NA	0.00173264	NA	0.0815103	NA	0.00509439	NA	0.053361	NA	0.000658778	NA	0.086655	NA	0.00224342
NW_020868311.1-375897-25	NA	NA	NA	0	NA	NA	NA	0.00043264	NA	NA	NA	0	NA	NA	NA	0.00116281
NW_020868311.1-396291-22	NA	0.00207025	NA	NA	NA	0.0016	NA	NA	NA	0.00036864	NA	NA	NA	0.00045369	NA	NA
NW_020868311.1-409052-25	NA	NA	0.00110889	NA	NA	NA	0.00444889	NA	0.443556	NA	0.00122869	NA	1.68909	NA	0.00147472	NA
NW_020868311.1-428277-14	0	NA	NA	NA	0	NA	NA	NA	0.00027889	NA	NA	NA	2.12494e-05	NA	NA	0.0357496
NW_020868311.1-488397-13	0	NA	NA	NA	0	NA	NA	NA	0.00100983	NA	NA	0.081796	0.000256299	NA	NA	0.0706736
NW_020868311.1-552819-23	NA	0.562613	0.140611	NA	NA	0.591787	0.147902	NA	NA	0.5625	0.0625	NA	NA	0.47929	0.0346495	NA
NW_020868312.1-103935-7	0.00591361	NA	NA	NA	0.00509796	NA	NA	NA	0.00133368	NA	NA	0.133398	4.62377e-05	NA	NA	0.0118469
NW_020868312.1-134100-8	NA	NA	NA	0.015625	NA	NA	NA	0.00925444	NA	NA	NA	0.00119025	NA	NA	NA	0.00407044
NW_020868313.1-45967-23	NA	NA	NA	0	NA	NA	NA	0	0.0368167	NA	NA	0.000217663	0.114984	NA	NA	0.000271004
NW_020868313.1-91489-9	NA	NA	NA	0.00693889	NA	NA	NA	0.00207025	NA	NA	NA	0.00047089	NA	NA	NA	0.000625
NW_020868313.1-212043-4	NA	NA	0	NA	NA	NA	0	NA	1	NA	0.0204082	NA	1	NA	0.00985324	NA
NW_020868314.1-32729-21	NA	NA	0.00444889	NA	NA	NA	0.00287296	NA	0.111912	NA	0.000387895	NA	0.030903	NA	3.99333e-05	NA
NW_020868314.1-241340-2	NA	0.000176358	0.000489884	NA	NA	0.00445156	0.0123654	NA	NA	0.00226304	0.012321	NA	NA	0.00966968	0.0481303	NA
NW_020868314.1-296593-4	NA	NA	NA	0	NA	NA	NA	0	NA	0.0047591	NA	0.000190455	NA	0.00158249	NA	4.61038e-05
NW_020868314.1-384410-6	NA	NA	NA	0.00148225	NA	NA	NA	0.00309136	NA	NA	NA	0.00032041	NA	NA	NA	0.00166464
NW_020868315.1-136059-14	NA	NA	0.197432	0.036263	NA	NA	0.111111	0.0204082	NA	NA	0.0640218	0.00900059	NA	NA	0.0928927	0.012669
NW_020868315.1-188780-22	NA	0.0204204	NA	NA	NA	0.0106916	NA	NA	NA	0.00190329	0.428239	NA	NA	0.00536286	3.5724	NA
NW_020868315.1-230660-7	NA	NA	NA	0.0204204	NA	NA	NA	0.0114704	NA	NA	NA	0.00797449	NA	NA	NA	0.00842724
NW_020868315.1-284934-23	NA	0	NA	NA	NA	0.000625	NA	NA	NA	0.00036864	NA	NA	NA	0.00014161	NA	NA
NW_020868316.1-207113-3	1	0.0204082	NA	NA	1	0.0204082	NA	NA	1	0.111111	NA	NA	1	0.0625	NA	NA
NW_020868316.1-295057-27	NA	0.00422706	NA	0.51192	NA	0.00160279	NA	0.194107	NA	0.00188445	NA	0.99521	NA	0.00033717	NA	0.110265
NW_020868316.1-364979-26	NA	0	NA	NA	NA	0.00173889	NA	NA	NA	0.00148225	NA	NA	NA	0.00054289	NA	NA
NW_020868316.1-438017-4	0.0256277	NA	NA	0.640384	0.01711	NA	NA	0.427545	0.00154325	NA	NA	0.445244	0.00148533	NA	NA	0.274668
NW_020868316.1-477523-15	NA	0.0200065	NA	1.62053	NA	0.00147798	NA	0.119716	NA	0.0011553	NA	0.115555	NA	0	NA	0
NW_020868316.1-508790-22	NA	NA	NA	0.00591361	NA	NA	NA	0.0204204	NA	0.183869	NA	0.000817198	NA	1.88972	NA	0.00293248
NW_020868317.1-19104-5	NA	0.0123457	NA	1	NA	0.00243378	NA	0.197136	NA	0.000203935	NA	0.00509592	NA	0.000189378	NA	0.00878906
NW_020868317.1-54061-8	NA	0	NA	NA	NA	0.00127449	NA	NA	NA	0.00509796	NA	NA	NA	0.0025	NA	NA
NW_020868318.1-158996-3	0.184041	NA	NA	0.00227211	0.081796	NA	NA	0.00100983	0.012544	NA	NA	3.47479e-05	0.0135208	NA	NA	5.54786e-05
NW_020868318.1-285902-1	NA	0.0597314	0.537582	NA	NA	0.044044	0.396396	NA	NA	0.023675	0.213075	NA	NA	0.0331935	0.419691	NA
NW_020868319.1-34092-4	NA	0.00110889	NA	NA	NA	0.00267289	NA	NA	NA	0.00119025	NA	NA	NA	0.00345744	NA	NA
NW_020868321.1-642-14	1	NA	0.00825725	NA	1	NA	0.00825725	NA	0.140569	NA	0.00562545	NA	0.276376	NA	0.00538614	NA
NW_020868322.1-17467-7	0.0816816	NA	0.0816816	NA	0.0219632	NA	0.0219632	NA	0.0312897	NA	0.0517238	NA	0.0284282	NA	0.0647145	NA
NW_020868322.1-27942-21	0	NA	NA	NA	0	NA	NA	NA	0.00148225	NA	NA	NA	0.00019192	NA	NA	0.552301
NW_020868322.1-138005-14	NA	0.000120372	NA	0.00589824	NA	2.76376e-05	NA	0.00135424	NA	0.00190329	NA	0.428239	NA	0.00271514	NA	0.391235
NW_020868322.1-316173-8	NA	NA	0	NA	NA	NA	0	NA	0.0463905	NA	0.000105414	NA	0.0304218	NA	2.13368e-05	NA
NW_020868323.1-136923-3	NA	0	NA	NA	NA	0.00034225	NA	NA	NA	0.00034225	NA	NA	NA	0.00045369	NA	NA
NW_020868324.1-2564-21	NA	NA	NA	0	NA	NA	NA	0	NA	NA	NA	0	0.39987	NA	NA	1.87441e-05
NW_020868324.1-145113-3	NA	0	NA	NA	NA	0	NA	NA	NA	0.00233482	NA	0.525335	NA	0.000956531	NA	0.55967
NW_020868324.1-321367-4	0	NA	NA	NA	0.00148225	NA	NA	NA	0	NA	NA	NA	0.00041616	NA	NA	NA
NW_020868325.1-4235-13	NA	0.715716	NA	0.079524	NA	0.5776	NA	0.0641778	NA	0.25	NA	0.00147802	NA	0.437871	NA	0.00474679
NW_020868325.1-175921-1	NA	0.00127449	NA	NA	NA	0.00032041	NA	NA	NA	0.00032041	NA	NA	NA	0.00011236	NA	NA
NW_020868325.1-238288-3	NA	NA	NA	0.0177689	NA	NA	NA	0.0136189	NA	NA	NA	0.00693889	NA	NA	NA	0.0107744
NW_020868325.1-366727-27	NA	0.0815347	NA	0.00326296	NA	0.30392	NA	0.0121627	NA	0.429115	NA	0.0171729	NA	1.03313	NA	0.0246934
NW_020868325.1-602702-14	NA	0.00375244	NA	0.183869	NA	0.000217352	NA	0.0106502	NA	0.0004	NA	0.1444	NA	1.9262e-07	NA	2.03823e-05
NW_020868325.1-727605-22	NA	0.00591361	NA	NA	NA	0.0016	NA	NA	NA	0.001369	NA	NA	NA	0.00051529	NA	NA
NW_020868325.1-733673-26	NA	0.000168515	NA	0.0204082	NA	1.00079e-05	NA	0.00121201	NA	0.000816327	NA	0.04	NA	1.72638e-05	NA	0.00114176
NW_020868326.1-20288-8	0.012321	NA	0.00226304	NA	0.00309878	NA	0.000569163	NA	0.111111	NA	0.00346021	NA	0.0453532	NA	0.00264096	NA
NW_020868326.1-187222-21	NA	NA	0	NA	NA	NA	0	NA	NA	NA	0.000163368	0.0718947	NA	NA	7.27963e-05	0.0931147
NW_020868326.1-251028-12	NA	NA	NA	0.01	NA	NA	NA	0.00444889	NA	NA	NA	0.00797449	NA	NA	NA	0.0081
NW_020868326.1-268374-22	NA	NA	NA	0	NA	NA	NA	0	NA	NA	0.160864	0.000557568	NA	NA	0.228389	0.000322195
NW_020868327.1-45380-2	NA	0	NA	NA	NA	0	NA	NA	NA	0	NA	NA	0.108512	3.24541e-05	NA	NA
NW_020868327.1-149745-16	NA	NA	0.78232	0.195521	NA	NA	0.790301	0.197516	NA	NA	0.533748	0.0148367	NA	NA	0.576524	0.0240147
NW_020868327.1-200719-24	NA	0.00127449	NA	NA	NA	0.00034225	NA	NA	NA	0.00267289	NA	NA	NA	0.00093636	NA	NA
NW_020868328.1-161288-5	0	NA	NA	NA	0	NA	NA	NA	1.70536e-05	0.00492016	NA	NA	0.0001241	0.0733793	NA	NA
NW_020868328.1-221296-27	NA	0	NA	NA	NA	0	NA	NA	NA	0.00390625	NA	NA	NA	0.00116281	NA	NA
NW_020868328.1-353582-21	0.00226304	NA	NA	0.012321	0.00044702	NA	NA	0.00243378	0.00267269	NA	NA	0.019011	0.000526761	NA	NA	0.00316358
NW_020868329.1-19796-8	0.159616	NA	NA	0.00638772	0	NA	NA	0	0.00991619	NA	NA	0.000396838	0.0137136	NA	NA	0.000440604
NW_020868329.1-296431-22	NA	0.0204082	NA	1	NA	0.0204082	NA	1	NA	0.0149818	NA	0.734106	NA	0.00934149	NA	0.649296
NW_020868329.1-334267-13	NA	0.00444889	NA	NA	NA	0.00693889	NA	NA	NA	0.00640691	NA	0.160096	NA	7.20085e-05	NA	0.00691448
NW_020868330.1-91532-16	0.0204082	NA	1	NA	0.0204082	NA	1	NA	0.0277972	NA	1	NA	0.0212013	NA	1	NA
NW_020868330.1-120608-13	NA	NA	NA	0	NA	NA	NA	0	NA	NA	0.0254925	0.000150714	NA	NA	0.00687686	1.25696e-05
NW_020868330.1-140209-13	NA	NA	NA	0	NA	NA	NA	0	NA	0.00213018	NA	4.84046e-06	NA	0.00040268	NA	1.629e-06
NW_020868330.1-222034-4	1	0.0123457	NA	NA	1	0.0123457	NA	NA	1	0.0400192	NA	NA	1	0.0216243	NA	NA
NW_020868330.1-228600-6	0.148071	0.00302186	NA	NA	0.165812	0.00338392	NA	NA	0.0277278	0.000433149	NA	NA	0.0470415	0.000636495	NA	NA
NW_020868330.1-264981-9	NA	NA	NA	0.00509796	NA	NA	NA	0.00509796	NA	NA	NA	0.00032041	NA	NA	NA	0.0016
NW_020868331.1-14291-4	0	NA	NA	NA	0	NA	NA	NA	5.64497e-05	NA	0.0298121	NA	2.22043e-05	NA	0.0373561	NA
NW_020868331.1-15839-12	NA	NA	0	NA	NA	NA	0	NA	0.495616	NA	0.00220274	NA	0.481211	NA	0.000571006	NA
NW_020868331.1-18638-14	NA	0.00444889	NA	NA	NA	0.00693889	NA	NA	NA	0.00309136	NA	NA	NA	0.00390625	NA	NA
NW_020868331.1-61942-6	NA	0.015625	NA	NA	NA	0.00332929	NA	NA	NA	0.001369	NA	NA	NA	0.00181476	NA	NA
NW_020868333.1-7554-5	NA	0.12752	NA	NA	NA	0.0832322	NA	NA	NA	0.0204082	1	NA	NA	0.0297483	4.72693	NA
NW_020868333.1-23376-22	NA	NA	NA	0	NA	NA	NA	0	NA	NA	NA	0.00119025	NA	NA	NA	0.00038416
NW_020868333.1-88531-4	0.0022712	NA	0.111289	NA	0	NA	0	NA	0.000493827	NA	0.04	NA	0.000219305	NA	0.0128864	NA
NW_020868333.1-107716-4	0	NA	0	NA	0.0401923	NA	0.000331878	NA	0.0146118	NA	3.32027e-05	NA	0.00381039	NA	1.37669e-05	NA
NW_020868334.1-44548-12	NA	0	NA	NA	NA	0	NA	NA	NA	0.000450065	NA	0.0761265	NA	5.71033e-05	NA	0.0232692
NW_020868334.1-176297-1	NA	NA	NA	NA	NA	NA	NA	NA	NA	0.00309136	NA	NA	NA	0.0121	NA	NA
NW_020868334.1-354049-4	NA	0	NA	NA	NA	0	NA	NA	NA	0.0123457	1	NA	NA	0.00372197	1	NA
NW_020868334.1-380687-8	NA	NA	0.0204082	1	NA	NA	0.0104157	0.510367	NA	NA	0.00331933	0.56145	NA	NA	0.00521995	0.475925
NW_020868335.1-168928-22	NA	0	NA	NA	NA	0	NA	NA	NA	0.00205511	NA	0.4624	NA	0.00182474	NA	0.608941
NW_020868335.1-465044-6	0.00110889	NA	NA	NA	0.00267289	NA	NA	NA	0.000266205	NA	0.0961	NA	0.00154438	NA	1.56045	NA
NW_020868335.1-514224-22	0	NA	NA	NA	0.00509796	NA	NA	NA	0.000243342	NA	0.0294701	NA	0.000188838	NA	0.0118232	NA
NW_020868335.1-535368-26	NA	0	NA	NA	NA	0.00034225	NA	NA	NA	0.00390625	NA	NA	NA	0.000829168	NA	2.70717
NW_020868335.1-578427-22	NA	0	NA	NA	NA	0	NA	NA	NA	0.004761	NA	NA	NA	0.0025	NA	NA
NW_020868336.1-46724-14	0.0205062	NA	NA	0.000418495	0.326269	NA	NA	0.00665856	0.25	NA	NA	0.00147802	0.368418	NA	NA	0.00519032
NW_020868336.1-147041-15	NA	0.027889	0.000344309	NA	NA	0.0625	0.000771605	NA	NA	0.294694	0.000669641	NA	NA	0.0226522	0.000124813	NA
NW_020868336.1-405742-15	0	NA	NA	NA	0	NA	NA	NA	0.00988135	NA	0.35548	NA	0.00349356	NA	0.40797	NA
NW_020868336.1-409379-4	NA	0	NA	NA	NA	0	NA	NA	NA	0.00110889	NA	NA	NA	0.00222784	NA	NA
NW_020868336.1-490457-4	NA	NA	NA	0.00826281	NA	NA	NA	0.0064	0.023716	NA	NA	6.56953e-05	0.504219	NA	NA	0.00125949
NW_020868336.1-650859-9	NA	NA	NA	0	NA	NA	NA	0	NA	NA	NA	0.00444889	NA	NA	45.3967	0.00171001
NW_020868336.1-722648-3	NA	NA	0.00173889	NA	NA	NA	0.00148225	NA	0.0621504	NA	0.000367437	NA	0.0436044	NA	8.8461e-05	NA
NW_020868336.1-788157-13	NA	0.0205062	NA	0.000418495	NA	0.0583706	NA	0.00119124	NA	0.00440896	NA	8.99788e-05	NA	0.000235879	NA	4.15739e-06
NW_020868337.1-116320-23	NA	0	NA	NA	NA	0.00110889	NA	NA	0.0396172	7.50159e-05	NA	NA	0.0321007	1.94105e-05	NA	NA
NW_020868337.1-221959-8	0.00509796	NA	NA	NA	0.0106916	NA	NA	NA	0.00553849	NA	NA	1.9994	0.00711897	NA	NA	2.91387
NW_020868337.1-286052-23	0	NA	NA	NA	0	NA	NA	NA	0.0532544	NA	NA	1	0.0170184	NA	NA	1
NW_020868337.1-302784-21	NA	NA	NA	0.0177689	NA	NA	NA	0.024087	NA	NA	NA	0.0136189	NA	NA	NA	0.00925444
NW_020868337.1-326303-21	0	NA	NA	NA	0	NA	NA	NA	5.41696e-05	NA	0.0121882	NA	3.38794e-05	NA	0.0218322	NA
NW_020868337.1-363249-16	NA	0.00825725	NA	1	NA	0.00488947	NA	0.592142	NA	0.00099723	NA	0.36	NA	0.00121516	NA	0.342704
NW_020868337.1-410220-15	NA	NA	NA	0	NA	NA	NA	0	NA	0.143908	NA	0.00118828	NA	0.142218	NA	0.000349009
NW_020868337.1-498133-21	NA	NA	0	NA	NA	NA	0	NA	NA	NA	0.00127449	NA	NA	NA	0.00043264	NA
NW_020868337.1-521179-27	NA	NA	0	NA	NA	NA	0.00027889	NA	NA	NA	0	NA	0.137959	NA	6.85564e-06	NA
NW_020868337.1-603229-9	1	NA	NA	0.0625	1	NA	NA	0.0625	1	NA	NA	0.0493706	1	NA	NA	0.0527666
NW_020868337.1-693986-5	NA	NA	0.0177689	NA	NA	NA	0.0145685	NA	NA	NA	0.00509796	NA	NA	NA	0.00531441	NA
NW_020868337.1-970225-13	NA	NA	0	NA	NA	NA	0	NA	NA	NA	0.000817198	0.183869	NA	NA	0.000166736	0.0975579
NW_020868337.1-1012063-24	0.160096	NA	NA	0.00640691	0.0761455	NA	NA	0.00304728	0.323761	NA	NA	0.0202351	0.260172	NA	NA	0.0131759
NW_020868337.1-1030685-2	NA	0	NA	NA	NA	0	NA	NA	NA	3.79054e-05	NA	0.0200185	NA	0.000218429	NA	0.131221
NW_020868338.1-47493-4	NA	0.0123358	0.111022	NA	NA	0	0	NA	NA	8.99788e-05	0.00440896	NA	NA	0.000742979	0.0216817	NA
NW_020868339.1-92551-15	NA	0.015625	NA	NA	NA	0.0196	NA	NA	NA	0.00148225	NA	NA	43.5869	0.00426936	NA	NA
NW_020868339.1-126253-23	NA	NA	0.00444889	NA	NA	NA	0.00110889	NA	NA	NA	0.004761	NA	NA	NA	0.00148225	NA
NW_020868340.1-311-6	NA	NA	0.00159693	0.0399041	NA	NA	0.00304728	0.0761455	NA	NA	0.000190455	0.0047591	NA	NA	0.00184509	0.0392405
NW_020868340.1-124057-16	NA	NA	NA	0.00148225	NA	NA	NA	0.0004	NA	NA	NA	0	NA	NA	NA	0.00012321
NW_020868340.1-160127-27	NA	0	NA	NA	NA	0	NA	NA	NA	0.00207025	NA	NA	NA	7.10041e-05	NA	0.306178
NW_020868341.1-296939-3	NA	0	NA	NA	NA	0	NA	NA	NA	0.0156215	NA	1	NA	0.0132926	NA	0.823955
NW_020868341.1-333668-8	NA	0	NA	NA	NA	0.00332929	NA	NA	NA	0.00465124	NA	NA	NA	0.00151146	NA	3.62902
NW_020868341.1-393194-13	NA	NA	0	NA	NA	NA	0.00110889	NA	NA	NA	0	NA	NA	NA	0.00036864	NA
NW_020868341.1-501469-9	NA	NA	0.321149	NA	NA	NA	0.34363	NA	0.0137149	NA	0.00699932	NA	0.30995	NA	0.0581876	NA
NW_020868341.1-661966-24	NA	NA	0.00998201	0.00249475	NA	NA	0.040048	0.010009	NA	NA	0.998601	0.0277583	NA	NA	0.515409	0.0238069
NW_020868342.1-154409-3	0.005929	NA	NA	0.005929	0.00509796	NA	NA	0.00509796	0.389642	NA	NA	0.010831	0.234098	NA	NA	0.0126642
NW_020868342.1-320644-12	NA	0	NA	0	NA	0.000344309	NA	0.027889	NA	0.00556427	NA	2.44871	NA	0.00521596	NA	1.58213
NW_020868344.1-78303-14	NA	0.00444889	NA	NA	NA	0.00509796	NA	NA	0.716393	0.00318397	NA	NA	0.11574	0.0010589	NA	NA
NW_020868344.1-96557-21	0	NA	NA	NA	0	NA	NA	NA	0.000105414	NA	NA	0.0463905	7.96815e-06	NA	NA	0.00385256
NW_020868344.1-100408-21	NA	0.00173889	NA	NA	NA	0.0016	NA	NA	NA	0.00032041	NA	NA	NA	0.00106276	NA	NA
NW_020868344.1-137767-26	NA	0	NA	NA	NA	0	NA	NA	NA	0.00127449	NA	NA	NA	0.00038416	NA	NA
NW_020868344.1-182256-25	NA	0.00444889	NA	NA	NA	0.00444889	NA	NA	NA	0.0025	NA	NA	NA	0.00222784	NA	NA
NW_020868344.1-204059-24	0	NA	NA	NA	0	NA	NA	NA	0.00346607	NA	1	NA	0.00141073	NA	1	NA
NW_020868345.1-22688-12	0.00110889	NA	NA	NA	0.00027889	NA	NA	NA	0.000444011	NA	NA	0.128102	5.90243e-05	NA	NA	0.040436
NW_020868345.1-25935-1	NA	0	NA	NA	NA	0	NA	NA	NA	0	NA	NA	NA	0.000231905	NA	1
NW_020868345.1-429533-25	NA	NA	NA	0.00207025	NA	NA	NA	0.0016	NA	NA	NA	0	NA	NA	NA	0.00047089
NW_020868345.1-703157-23	NA	NA	NA	0.00127449	NA	NA	NA	0.00119025	NA	NA	NA	0.0106916	NA	NA	NA	0.0081
NW_020868345.1-805650-2	NA	NA	0	NA	NA	NA	0.00148225	NA	NA	NA	0.00029584	NA	NA	NA	0.00283024	NA
NW_020868345.1-843461-15	0	NA	NA	NA	0	NA	NA	NA	0.00332929	NA	NA	NA	0.00101761	NA	NA	NA
NW_020868346.1-12034-26	NA	0.0236775	NA	0.37884	NA	0.0316395	NA	0.506232	NA	0.0212599	NA	0.430619	NA	0.0120351	NA	0.284862
NW_020868346.1-129318-13	NA	NA	NA	0	NA	NA	NA	0	NA	0.0463905	NA	0.000105414	NA	0.0915009	NA	7.64882e-05
NW_020868346.1-133847-21	0.25	NA	0.25	NA	0.351175	NA	0.351175	NA	0.000168515	NA	0.0204082	NA	9.69234e-05	NA	0.00559602	NA
NW_020868346.1-256822-8	NA	0.0277889	NA	NA	NA	0.0277889	NA	NA	NA	0.0136189	NA	NA	NA	0.00889249	NA	NA
NW_020868346.1-337638-24	NA	NA	NA	0.0625	NA	NA	NA	0.058274	NA	1.02252	NA	0.0760684	NA	0.323129	NA	0.0272356
NW_020868346.1-362340-1	NA	NA	NA	0	NA	NA	NA	0	NA	0.00119025	NA	7.43906e-05	NA	0	NA	0
NW_020868346.1-373735-24	0.053361	NA	0.00333506	NA	0.09	NA	0.005625	NA	0.133398	NA	0.00133368	NA	0.103756	NA	0.00158172	NA
NW_020868346.1-554242-4	NA	NA	0	NA	NA	NA	0	NA	0.525335	NA	0.00233482	NA	0.549711	NA	0.000853046	NA
NW_020868347.1-16466-3	NA	NA	NA	0.00444889	NA	NA	NA	0.00444889	NA	NA	NA	0.00110889	NA	NA	NA	0.00142129
NW_020868347.1-72077-16	0	NA	NA	NA	0	NA	NA	NA	0.001369	NA	NA	NA	0.00041616	NA	NA	NA
NW_020868347.1-96441-13	NA	1	NA	0.0625	NA	1	NA	0.0625	NA	1	NA	0.0400192	NA	1	NA	0.0354773
NW_020868347.1-112643-27	NA	NA	0.0816245	NA	NA	NA	0.0877937	NA	0.533855	NA	0.0213645	NA	0.884943	NA	0.0234517	NA
NW_020868347.1-146099-5	NA	0.0816327	NA	0.000674061	NA	0.250601	NA	0.00206927	NA	0.111111	NA	0.000210391	NA	0.014215	NA	0.000149805
NW_020868347.1-164238-9	0	NA	NA	NA	0	NA	NA	NA	0	NA	NA	NA	2.27356e-05	NA	0.108025	NA
NW_020868347.1-165746-7	0.694722	NA	0.0434201	NA	0.407044	NA	0.0254403	NA	0.0368522	NA	0.00181942	NA	0.200572	NA	0.00957331	NA
NW_020868347.1-355325-24	NA	0.000327915	NA	0.0397124	NA	0.00118828	NA	0.143908	NA	7.68344e-05	NA	0.0405776	NA	0.000389652	NA	0.155992
NW_020868347.1-368451-22	NA	0	NA	0	NA	0	NA	0	NA	2.22266e-05	NA	0.00978143	NA	0.000475093	NA	0.140796
NW_020868347.1-409029-3	NA	NA	0	NA	NA	NA	0	NA	NA	NA	0.00315962	1.14062	NA	NA	0.00157568	1.63602
NW_020868347.1-422318-16	NA	0	NA	NA	NA	0	NA	NA	NA	0.0167962	NA	NA	NA	0.00693889	NA	NA
NW_020868347.1-483170-16	NA	NA	NA	0	NA	NA	NA	0	NA	NA	NA	0	0.103477	NA	NA	2.17784e-05
NW_020868347.1-624125-13	NA	0.0433889	NA	NA	NA	0.0302412	NA	NA	NA	0.0167962	NA	NA	NA	0.00956484	NA	NA
NW_020868347.1-820844-27	NA	NA	NA	0.04	NA	NA	NA	0.0297218	NA	NA	NA	0.01	NA	NA	NA	0.0188513
NW_020868349.1-19635-8	NA	0	NA	NA	NA	0	NA	NA	NA	0.00591361	NA	NA	NA	0.00407044	NA	NA
NW_020868350.1-42950-6	0	NA	NA	NA	0	NA	NA	NA	0.00127449	NA	NA	NA	0.00038416	NA	NA	NA
NW_020868350.1-105880-6	NA	NA	0.00444889	NA	NA	NA	0.0136189	NA	NA	NA	0.00693889	NA	NA	NA	0.004356	NA
NW_020868350.1-321112-8	NA	0	NA	NA	NA	0	NA	NA	NA	2.56176e-05	0.00433311	NA	NA	0.000141187	0.053182	NA
NW_020868350.1-392652-24	NA	0	NA	NA	NA	0	NA	NA	NA	0	NA	NA	NA	0.00010816	NA	NA
NW_020868350.1-417588-8	NA	NA	0.0204082	1	NA	NA	0.0204082	1	NA	NA	0.0277972	1	NA	NA	0.0204082	1
NW_020868350.1-418317-9	NA	0.01	NA	NA	NA	0.00693889	NA	NA	NA	0.00049331	NA	0.217095	NA	0.000786262	NA	0.203655
NW_020868350.1-515277-23	NA	0.000495804	NA	0.00446224	NA	0	NA	0	NA	0	NA	0	NA	2.10742e-07	NA	7.49611e-07
NW_020868350.1-516264-13	NA	NA	NA	0.01	NA	NA	NA	0.00267289	NA	0.0298598	NA	0.00013271	NA	0.0477302	NA	0.00016988
NW_020868350.1-546861-8	0.339889	NA	0.00419616	NA	0.339889	NA	0.00419616	NA	0.0976133	NA	0.000975918	NA	0.0960853	NA	0.000812231	NA
NW_020868350.1-556775-5	NA	NA	NA	0.0133172	NA	NA	NA	0.0144	0.04	NA	NA	0.000493827	0.649068	NA	NA	0.00266325
NW_020868350.1-562435-14	0.183641	NA	0.0661107	NA	0.256171	NA	0.0922215	NA	0.284598	NA	0.0421096	NA	0.188079	NA	0.0479442	NA
NW_020868350.1-982525-15	NA	1	NA	0.0204082	NA	1	NA	0.0204082	NA	1	NA	0.0156215	NA	1	NA	0.0204082
NW_020868350.1-1076027-5	NA	0	NA	NA	NA	0	NA	NA	NA	0.00110889	NA	NA	NA	0.00035721	NA	NA
NW_020868350.1-1246067-14	1	0.0123457	NA	NA	1	0.0123457	NA	NA	1	0.0156215	NA	NA	1	0.0101436	NA	NA
NW_020868351.1-37155-4	NA	NA	NA	0	NA	NA	NA	0	NA	0.019044	NA	0.000235111	NA	0.0296243	NA	0.000112717
NW_020868351.1-90181-23	0.00509796	NA	NA	NA	0.00797449	NA	NA	NA	0.00267289	NA	NA	NA	0.002401	NA	NA	NA
NW_020868351.1-194211-8	NA	NA	NA	0	NA	NA	NA	0	NA	0.090126	NA	0.00250525	NA	0.013924	NA	0.000171901
NW_020868352.1-49989-16	NA	0.00509796	NA	NA	NA	0.00127449	NA	NA	NA	0.00034225	NA	NA	NA	0.00047089	NA	NA
NW_020868353.1-373560-6	NA	0.04	NA	0.000816327	NA	0.0963482	NA	0.00196629	NA	0.144018	NA	0.000499175	NA	0.0657302	NA	0.000528644
NW_020868353.1-515919-2	0	NA	NA	NA	0	NA	NA	NA	0.00034225	NA	NA	NA	0.00010404	NA	NA	NA
NW_020868355.1-114366-4	NA	0.0815347	NA	0.00326296	NA	0.2497	NA	0.0099928	NA	2.88267	NA	0.00999153	NA	0.977402	NA	0.00560565
NW_020868357.1-77216-4	NA	0	NA	NA	NA	0	NA	NA	NA	0.00119025	NA	NA	NA	0.00038416	NA	NA
NW_020868357.1-195286-22	0.0625	NA	1	NA	0.0625	NA	1	NA	0.0400192	NA	1	NA	0.0426085	NA	1	NA
NW_020868357.1-203566-13	NA	NA	0	NA	NA	NA	0	NA	0.725904	NA	0.00201081	NA	0.110756	NA	0.000492248	NA
NW_020868357.1-251997-4	NA	0	NA	NA	NA	0	NA	NA	NA	0.00549246	0.444889	NA	NA	0.00183608	0.45875	NA
NW_020868357.1-368961-8	NA	NA	NA	0	NA	NA	NA	0	NA	NA	NA	0.0106916	NA	NA	NA	0.00374544
NW_020868357.1-377940-24	NA	0.0850889	NA	NA	NA	0.0877937	NA	NA	NA	0.003811	NA	0.034299	NA	0.0168694	NA	0.541696
NW_020868357.1-654112-27	NA	NA	0.00173889	NA	NA	NA	0.0004	NA	0.0816327	NA	0.000674061	NA	0.00787656	NA	5.95581e-05	NA
NW_020868357.1-781790-9	NA	NA	0.00444889	NA	NA	NA	0.00693889	NA	NA	NA	0.0025	NA	NA	NA	0.00222784	NA
NW_020868360.1-158124-7	0	NA	NA	NA	0	NA	NA	NA	0	NA	NA	NA	0.000288444	1	NA	NA
NW_020868360.1-184727-21	NA	0	NA	NA	NA	0	NA	NA	NA	0.00226322	0.509225	NA	NA	0.000930939	0.544696	NA
NW_020868360.1-347973-14	0	NA	NA	NA	0	NA	NA	NA	0	NA	NA	NA	0.00065536	NA	NA	NA
NW_020868360.1-357371-24	0.04	NA	NA	0.04	0.09	NA	NA	0.09	0.0362268	NA	NA	0.0066539	0.00629474	NA	NA	0.00125639
NW_020868360.1-429383-26	NA	NA	NA	0	NA	NA	NA	0	NA	NA	0.00193213	4.39044e-06	NA	NA	0	0
NW_020868360.1-557580-5	NA	0.00591361	NA	NA	NA	0.00509796	NA	NA	NA	0.00119025	NA	NA	10.0278	0.000942163	NA	NA
NW_020868360.1-640229-25	NA	0.00590296	NA	4.87422e-05	NA	0.127123	NA	0.00104968	NA	0.146434	NA	0.00456022	NA	0.0740196	NA	0.0011284
NW_020868360.1-720972-2	NA	0	NA	NA	NA	0	NA	NA	0.217529	0.00443937	NA	NA	0.267584	0.00192042	NA	NA
NW_020868360.1-739079-9	NA	NA	NA	0.00173889	NA	NA	NA	0.0016	NA	NA	NA	0.0004	NA	NA	NA	0.00049284
NW_020868361.1-26074-16	NA	0.0205062	NA	0.000418495	NA	0.26791	NA	0.00546755	NA	3.09197	NA	0.0137421	NA	1.47899	NA	0.00822543
NW_020868361.1-52736-7	NA	NA	0.00444889	NA	NA	NA	0.00693889	NA	NA	NA	0.00110889	NA	NA	NA	0.00222784	NA
NW_020868361.1-319189-8	0	NA	NA	NA	0	NA	NA	NA	0	NA	NA	NA	0.00082944	NA	NA	NA
NW_020868361.1-454886-3	0.0115456	1.39824	NA	NA	0.0185937	2.2518	NA	NA	0.00472341	2.07867	NA	NA	0.00806175	1.97871	NA	NA
NW_020868362.1-28491-16	NA	NA	NA	0.0816245	NA	NA	NA	0.0447323	NA	0.00251262	NA	0.00077521	NA	0.0625	NA	0.00694444
NW_020868363.1-6651-1	NA	0.00207025	NA	NA	NA	0.00173889	NA	NA	NA	0.00034225	NA	NA	NA	0.00047089	NA	NA
NW_020868363.1-154604-2	NA	0.01	NA	NA	NA	0.01	NA	NA	NA	0.00418572	1.20763	NA	NA	0.00249363	0.638912	NA
NW_020868364.1-77154-13	NA	0.00378994	0.094703	NA	NA	0.00314073	0.0784806	NA	NA	0.00103084	0.231939	NA	NA	0.000566648	0.0842378	NA
NW_020868364.1-148653-7	NA	NA	0	NA	NA	NA	0	NA	NA	NA	0.00591361	NA	NA	NA	0.00166464	NA
NW_020868364.1-446299-27	0.01	NA	NA	NA	0.0136189	NA	NA	NA	0.000138145	NA	0.0398562	NA	0.00108413	NA	0.864574	NA
NW_020868366.1-7838-23	NA	0.018605	NA	NA	NA	0.0302412	NA	NA	NA	0.01	NA	NA	NA	0.0118157	NA	NA
NW_020868367.1-151114-13	NA	NA	0.134469	NA	NA	NA	0.131116	NA	NA	NA	0.04	NA	NA	2.74519	0.0438459	NA
NW_020868367.1-293212-22	NA	NA	NA	0	NA	NA	NA	0.001369	NA	NA	NA	0.001369	NA	NA	NA	0.00101761
NW_020868368.1-117006-12	0.00444889	NA	NA	NA	0.0025	NA	NA	NA	0.00029584	NA	NA	NA	0.00082944	NA	NA	NA
NW_020868368.1-216501-15	NA	NA	NA	0	NA	NA	NA	0	NA	1	NA	0.0204082	NA	1	NA	0.00717686
NW_020868368.1-302042-26	NA	0.326531	NA	0.00269625	NA	0.343202	NA	0.0028339	NA	0.325748	NA	0.000616809	NA	0.346021	NA	0.000864325
NW_020868368.1-334157-1	NA	0	NA	NA	NA	0.001369	NA	NA	NA	0	NA	NA	NA	0.000213095	NA	0.170974
NW_020868368.1-659281-16	NA	NA	0.00366698	0.297025	NA	NA	0.00366698	0.297025	NA	NA	0.00806005	0.652864	NA	NA	0.00443765	0.523606
NW_020868369.1-138723-24	0.290189	0.0116131	NA	NA	0.308568	0.0123486	NA	NA	0.198987	0.0411131	NA	NA	0.113838	0.0121175	NA	NA
NW_020868369.1-172964-3	NA	NA	NA	0	NA	NA	NA	0	NA	0.0143821	NA	0.00106992	NA	0.00698523	NA	0.000174255
NW_020868369.1-178224-2	NA	0.000102235	NA	0.008281	NA	0.000208642	NA	0.0169	NA	0.000713721	NA	0.314093	NA	0.000332866	NA	0.0525822
NW_020868369.1-226779-21	NA	0	NA	NA	NA	0	NA	NA	NA	0	NA	NA	NA	0.00035721	NA	NA
NW_020868370.1-186468-16	NA	0.0177689	NA	NA	NA	0.00797449	NA	NA	NA	0.0359861	NA	NA	NA	0.0149262	NA	13.9268
NW_020868370.1-267632-22	NA	NA	0	NA	NA	NA	0	NA	0.36	NA	0.00099723	NA	0.381244	NA	0.000359677	NA
NW_020868370.1-349183-14	0.00820508	NA	NA	0.000328361	0.0399041	NA	NA	0.00159693	0.140569	NA	NA	0.00562545	0.0689726	NA	NA	0.00209778
NW_020868370.1-355711-23	NA	NA	0	NA	NA	NA	0	NA	0.16	NA	0.00197531	NA	0.19854	NA	0.000774888	NA
NW_020868370.1-370031-2	NA	0	NA	NA	NA	0	NA	NA	0.867133	0.00385393	NA	NA	0.493132	0.000869565	NA	NA
NW_020868371.1-9457-25	NA	NA	NA	0.0277889	NA	NA	NA	0.0133172	NA	NA	NA	0.001369	NA	2.58552	NA	0.00344158
NW_020868371.1-127977-1	NA	0	NA	NA	NA	0	NA	NA	NA	0	NA	NA	NA	0.00036864	NA	NA
NW_020868371.1-146205-4	NA	NA	0	NA	NA	NA	0	NA	NA	NA	0	NA	NA	NA	0.00035721	NA
NW_020868371.1-160504-16	0.000318591	NA	0.00127474	NA	0.00363573	NA	0.0145473	NA	0.00204557	NA	0.0028578	NA	4.50896e-05	NA	8.65539e-05	NA
NW_020868371.1-486065-2	NA	NA	NA	0	NA	NA	NA	0	NA	NA	NA	0	0.0155376	NA	NA	9.18592e-05
NW_020868373.1-32904-12	NA	NA	1	0.00825725	NA	NA	1	0.00825725	NA	NA	1	0.00227233	NA	NA	1	0.00361299
NW_020868373.1-99091-13	NA	0.00693889	NA	NA	NA	0.0133172	NA	NA	NA	0.00287296	NA	NA	NA	0.00339922	NA	11.0982
NW_020868373.1-112856-5	NA	0.0123457	NA	1	NA	0.0123457	NA	1	NA	0.00277008	NA	1	NA	0.00362651	NA	1
NW_020868373.1-199890-22	NA	0.00509796	NA	NA	NA	0.004761	NA	NA	0.0123299	0.0025475	NA	NA	0.000125486	1.1464e-05	NA	NA
NW_020868373.1-309429-3	NA	0.00591361	NA	NA	NA	0.0123432	NA	NA	NA	0.00267289	NA	NA	NA	0.0064	NA	NA
NW_020868373.1-361372-26	NA	0.00110889	NA	NA	NA	0.0025	NA	NA	NA	0.00110889	NA	NA	NA	0.004356	NA	NA
NW_020868373.1-390848-4	NA	NA	NA	0	NA	NA	NA	0	NA	NA	NA	0	NA	0.16	NA	4.23029e-05
NW_020868374.1-49907-7	NA	0.000418495	0.0205062	NA	NA	2.76376e-05	0.00135424	NA	NA	0.000667525	0.192588	NA	NA	2.90548e-07	4.76939e-05	NA
NW_020868374.1-149582-6	NA	NA	0	NA	NA	NA	0.00148225	NA	NA	NA	0.00425104	NA	NA	NA	0.00121801	NA
NW_020868375.1-137292-15	NA	NA	0	NA	NA	NA	0	NA	NA	NA	0	NA	1	NA	0.000416493	NA
NW_020868375.1-189041-21	NA	0.00444889	NA	NA	NA	0.0025	NA	NA	NA	0.0025	NA	NA	NA	0.00080089	NA	NA
NW_020868375.1-327783-3	NA	0.00207025	NA	NA	NA	0.000625	NA	NA	NA	0.00226576	NA	NA	NA	0.00065536	NA	NA
NW_020868375.1-364359-27	NA	NA	0.00444889	NA	NA	NA	0.00444889	NA	NA	NA	0.0025	NA	NA	NA	0.00142129	NA
NW_020868377.1-146624-3	NA	NA	NA	0	NA	NA	NA	0	0	NA	NA	0	0.00880478	NA	NA	1.32176e-05
NW_020868377.1-201231-12	NA	0	NA	NA	NA	0	NA	NA	NA	0.000146537	NA	0.0529	NA	0.000309019	NA	0.111556
NW_020868379.1-2264-14	NA	NA	NA	0.0277889	NA	NA	NA	0.015625	NA	NA	NA	0.0036	NA	NA	NA	0.00662596
NW_020868379.1-55151-13	NA	NA	0.0459245	NA	NA	NA	0.0502208	NA	NA	NA	0.01	NA	NA	NA	0.015625	NA
NW_020868380.1-75462-16	NA	NA	NA	0.00693889	NA	NA	NA	0.00332929	NA	NA	NA	0.001369	NA	NA	NA	0.00390625
NW_020868380.1-103093-25	0.00466944	NA	NA	0.378225	0.00243378	NA	NA	0.197136	0.00562789	NA	NA	0.562913	0.00365214	NA	NA	0.374288
NW_020868380.1-125845-24	NA	0	NA	NA	NA	0	NA	NA	NA	0.00332929	NA	NA	NA	0.00101761	NA	NA
NW_020868380.1-213517-25	1	NA	0.0204082	NA	1	NA	0.0204082	NA	1	NA	0.0277972	NA	1	NA	0.0182449	NA
NW_020868381.1-66037-4	NA	0.716393	0.0146203	NA	NA	0.5776	0.0117878	NA	NA	0.25045	0.0039124	NA	NA	0.717202	0.0125675	NA
NW_020868381.1-103361-21	NA	0.00238837	NA	0.289245	NA	0.000913072	NA	0.110578	NA	0.003136	NA	0.050176	NA	0.00290452	NA	0.0829849
NW_020868382.1-116418-8	NA	0.0204082	NA	1	NA	0.0204082	NA	1	NA	0.00277008	NA	1	NA	0.00400236	NA	1
NW_020868382.1-119030-22	NA	0.0434201	NA	0.694722	NA	0.0351562	NA	0.5625	NA	0.0109932	NA	0.703726	NA	0.00773379	NA	0.43542
NW_020868382.1-132849-4	NA	0.00148225	NA	NA	NA	0.00036864	NA	NA	NA	0.000187258	NA	0.0676	NA	0.000108619	NA	0.106838
NW_020868382.1-160195-4	NA	0.00444889	NA	NA	NA	0.00797449	NA	NA	NA	7.20142e-05	NA	0.0316918	NA	0.00120083	NA	1.50174
NW_020868382.1-212907-24	NA	0	NA	NA	NA	0	NA	NA	NA	0.00119025	NA	NA	NA	0.00036864	NA	NA
NW_020868382.1-212983-26	NA	NA	0	NA	NA	NA	0	NA	NA	0.0405776	7.68344e-05	NA	NA	0.0423875	2.5195e-05	NA
NW_020868382.1-233483-2	NA	NA	0.0114704	NA	NA	NA	0.00743044	NA	NA	0.00991619	0.000396838	NA	NA	0.158719	0.00253504	NA
NW_020868384.1-182496-14	NA	0	NA	NA	NA	0	NA	NA	0.332303	0.0033223	NA	NA	0.394906	0.00133255	NA	NA
NW_020868384.1-233022-16	NA	NA	NA	0	NA	NA	NA	0	NA	0.0580444	NA	0.000580316	NA	0.131466	NA	0.000543253
NW_020868385.1-8765-27	NA	NA	NA	0	NA	NA	NA	0	NA	NA	NA	0.00119025	NA	NA	0.0129132	4.14461e-06
NW_020868385.1-133141-2	NA	NA	NA	0.0433889	NA	NA	NA	0.0532686	NA	1.79623	NA	0.0280597	NA	2.75055	NA	0.0240428
NW_020868385.1-159080-2	0.00693889	NA	NA	NA	0.00309136	NA	NA	NA	0.00296873	NA	0.1068	NA	2.39561e-05	NA	0.00311713	NA
NW_020868385.1-180122-5	NA	NA	0.015625	NA	NA	NA	0.00591361	NA	0.409692	NA	0.0163956	NA	0.310441	NA	0.0035171	NA
NW_020868387.1-7820-27	NA	NA	NA	0	NA	NA	NA	0	NA	0.0489686	NA	0.000289505	NA	0.142921	NA	0.00038269
NW_020868387.1-82440-22	0.940253	NA	0.1727	NA	0.444444	NA	0.0816327	NA	0.0784	NA	0.0784	NA	0.0815723	NA	0.0380453	NA
NW_020868387.1-144942-7	0.509592	0.0203935	NA	NA	0.30392	0.0121627	NA	NA	0.538169	0.010983	NA	NA	1.0519	0.0199327	NA	NA
NW_020868387.1-177852-8	NA	NA	0	NA	NA	NA	0	NA	NA	NA	3.47479e-05	0.012544	NA	NA	5.21315e-07	0.00052674
NW_020868387.1-314925-21	NA	0	NA	NA	NA	0.00029584	NA	NA	NA	2.62144e-05	NA	0.00589824	NA	2.38647e-05	NA	0.0153786
NW_020868388.1-16776-27	0.0203918	0.183527	NA	NA	0.0184598	0.166138	NA	NA	0.000604624	0.00698728	NA	NA	0.00406613	0.045573	NA	NA
NW_020868388.1-38780-5	NA	NA	NA	0.00148225	NA	NA	NA	0.001369	NA	NA	NA	0.00036864	0.0677847	NA	NA	2.00313e-05
NW_020868388.1-40505-13	NA	0	NA	NA	NA	0	NA	NA	NA	0.000580316	0.0580444	NA	NA	0.000420217	0.108844	NA
NW_020868388.1-53938-14	0.444089	NA	0.00906304	NA	0.478864	NA	0.00977273	NA	1	NA	0.00346607	NA	0.491697	NA	0.00316763	NA
NW_020868388.1-129616-13	NA	NA	0.04	NA	NA	NA	0.04	NA	2.46867	NA	0.0109719	NA	9.12915	NA	0.0137046	NA
NW_020868388.1-330266-12	NA	NA	0.01	NA	NA	NA	0.00743044	NA	NA	NA	0.00309136	NA	NA	NA	0.0025	NA
NW_020868388.1-419097-13	NA	NA	0.36	0.00734694	NA	NA	0.143793	0.00293454	NA	NA	7.31171e-05	5.96721e-06	NA	NA	0.000138253	6.53626e-06
NW_020868390.1-161351-3	0.00100983	NA	0.081796	NA	0.000141346	NA	0.011449	NA	0.00762711	NA	0.617796	NA	0.00151514	NA	0.113923	NA
NW_020868390.1-316787-6	0.008281	NA	NA	0.000102235	0.140625	NA	NA	0.00173611	0.320356	NA	NA	0.000887413	0.0326608	NA	NA	0.000124271
NW_020868391.1-2647-7	NA	NA	NA	0	NA	NA	NA	0	NA	NA	NA	0.00549081	2.3736	NA	NA	0.00150978
NW_020868391.1-39807-6	NA	NA	NA	0	NA	NA	NA	0	NA	NA	NA	0.00390625	NA	NA	NA	0.00110889
NW_020868391.1-148434-14	NA	NA	0.01	NA	NA	NA	0.00693889	NA	0.0708766	NA	0.00070861	NA	0.00769032	NA	4.45114e-05	NA
NW_020868391.1-226800-7	0.0104157	NA	0.510367	NA	0.00665856	NA	0.326269	NA	3.9689e-05	NA	0.00254067	NA	8.91034e-05	NA	0.00325841	NA
NW_020868391.1-343055-26	NA	0.110889	NA	0.001369	NA	0.215296	NA	0.00265798	NA	0.39648	NA	0.0728229	NA	0.318007	NA	0.0427574
NW_020868391.1-438045-3	0	NA	NA	NA	0	NA	NA	NA	0.00114173	NA	0.412164	NA	0.000723347	NA	0.49	NA
NW_020868391.1-493563-1	NA	0.00127449	NA	NA	NA	0.00032041	NA	NA	NA	0.00027889	NA	NA	NA	0.0004	NA	NA
NW_020868391.1-662779-15	NA	NA	NA	0.0277889	NA	NA	NA	0.0258245	NA	0.867133	NA	0.0176966	NA	0.335227	NA	0.00753798
NW_020868391.1-782862-6	NA	0.00693889	NA	NA	NA	0.0181172	NA	NA	NA	0.00735478	NA	1.65482	NA	0.000350299	NA	0.0343684
NW_020868392.1-41020-6	NA	0.00444889	NA	NA	NA	0.004761	NA	NA	NA	0.00119025	NA	NA	NA	0.00231361	NA	NA
NW_020868392.1-185807-2	0.538169	NA	0.010983	NA	0.343865	NA	0.00701765	NA	0.302896	NA	0.00104986	NA	0.0289545	NA	0.000225539	NA
NW_020868392.1-198407-9	0.0401923	0.000331878	NA	NA	0.0401923	0.000331878	NA	NA	3.99041	0.00755591	NA	NA	2.31347	0.00577881	NA	NA
NW_020868393.1-80185-24	0.0566712	NA	2.77689	NA	0.04	NA	1.96	NA	0.00444444	NA	0.04	NA	0.00671929	NA	0.109549	NA
NW_020868393.1-425087-27	NA	0	NA	NA	NA	0	NA	NA	NA	0.000887413	NA	0.320356	NA	0.000332351	NA	0.369965
NW_020868393.1-442011-24	NA	0	NA	NA	NA	0	NA	NA	NA	0.000327854	NA	0.0945894	NA	0.00103856	NA	0.156618
NW_020868393.1-444303-8	NA	0	NA	NA	NA	0	NA	NA	NA	0.00233482	NA	0.525335	NA	0.00102331	NA	0.580319
NW_020868393.1-471586-4	NA	0.00148225	NA	NA	NA	0.00549081	NA	NA	NA	0.00549081	NA	NA	NA	0.00173889	NA	NA
NW_020868393.1-675513-3	NA	0	NA	NA	NA	0	NA	NA	NA	0	NA	NA	NA	0.00867671	NA	0.555434
NW_020868393.1-750560-3	NA	0	NA	NA	NA	0	NA	NA	NA	7.93023e-05	NA	0.0348992	NA	3.54454e-05	NA	0.0505378
NW_020868394.1-259025-5	NA	NA	NA	0	NA	NA	NA	0	0.111556	NA	NA	0.000309019	0.0702784	NA	NA	6.63028e-05
NW_020868394.1-325757-3	NA	0.00148225	NA	NA	NA	0.00287296	NA	NA	0.476994	0.0016533	NA	NA	0.198761	0.000707424	NA	NA
NW_020868394.1-447961-4	NA	0.00148225	NA	NA	NA	0.00390625	NA	NA	NA	0.00029584	NA	NA	NA	0.00181476	NA	NA
NW_020868394.1-554460-3	NA	0.274436	NA	2.46993	NA	0.291888	NA	2.62699	NA	0.058274	NA	0.058274	NA	0.0537702	NA	0.0585296
NW_020868394.1-608898-2	0.0225	NA	NA	NA	0.00826281	NA	NA	NA	0.00122409	NA	NA	0.0783597	0.000191785	NA	NA	0.0354649
NW_020868395.1-79301-7	NA	0	NA	NA	NA	0	NA	NA	NA	6.67983e-06	NA	0.00112986	NA	6.79583e-06	NA	0.00371802
NW_020868395.1-142970-27	0.00444889	NA	NA	NA	0.00267289	NA	NA	NA	0	NA	NA	NA	0.0025	NA	NA	NA
NW_020868395.1-226091-13	0.479418	NA	0.479418	NA	0.479418	NA	0.479418	NA	0.396396	NA	0.044044	NA	0.321825	NA	0.0394403	NA
NW_020868395.1-235641-13	0.0816327	0.000674061	NA	NA	0.058224	0.00048077	NA	NA	0.0298121	5.64497e-05	NA	NA	0.0450224	0.000112462	NA	NA
NW_020868395.1-242649-7	NA	NA	0.000168515	0.0204082	NA	NA	0.000100721	0.0121979	NA	NA	5.64497e-05	0.0298121	NA	NA	4.52896e-05	0.0170596
NW_020868395.1-268812-27	0.01	NA	NA	NA	0.00743044	NA	NA	NA	0.00287296	NA	NA	NA	0.00358034	23.0869	NA	NA
NW_020868395.1-272453-26	NA	0.0401441	0.00160653	NA	NA	0	0	NA	NA	0.089964	0.00360029	NA	NA	0.0430805	0.00172405	NA
NW_020868395.1-274366-7	NA	0.0133172	NA	NA	NA	0.0181172	NA	NA	NA	0.00509796	NA	NA	NA	0.00555025	NA	NA
NW_020868396.1-158818-9	NA	0	NA	NA	NA	0	NA	NA	NA	0	NA	NA	NA	0	NA	NA
NW_020868397.1-349440-5	NA	NA	NA	0	NA	NA	NA	0	NA	NA	NA	0	NA	NA	NA	0
NW_020868400.1-54643-7	1	0.00825725	NA	NA	1	0.00825725	NA	NA	1	0.00227233	NA	NA	0.634484	0.00191678	NA	NA
NW_020868400.1-75679-5	0.00444889	NA	NA	NA	0.00743044	NA	NA	NA	0.00110889	NA	NA	NA	0.00332929	NA	NA	NA
NW_020868400.1-78274-8	0.0400192	NA	1	NA	0.0400192	NA	1	NA	0.0099978	NA	1	NA	0.0219353	NA	1	NA
NW_020868400.1-141097-9	NA	0.00509796	NA	0.00509796	NA	0.00118336	NA	0.00118336	NA	0.00010159	NA	0.000158792	NA	0.00230327	NA	0.00276892
NW_020868401.1-124586-2	NA	NA	NA	0	NA	NA	NA	0	NA	0.218276	NA	0.000970115	NA	0.192588	NA	0.000364669
NW_020868402.1-66143-5	NA	NA	0.00127449	NA	NA	NA	0.00857476	NA	NA	NA	0.00127449	NA	NA	NA	0.0036	NA
NW_020868402.1-107357-26	NA	0.0400192	NA	1	NA	0.0400192	NA	1	NA	0.0277972	NA	1	NA	0.0204082	NA	1
NW_020868402.1-124842-26	0.0204082	1	NA	NA	0.0204082	1	NA	NA	0.00444444	1	NA	NA	0.0101436	1	NA	NA
NW_020868402.1-162771-13	0	NA	NA	NA	0	NA	NA	NA	0.0123486	NA	NA	0.308568	0.00359444	NA	NA	0.331571
NW_020868402.1-218978-16	0	NA	NA	NA	0	NA	NA	NA	5.37829e-05	NA	NA	0.0236686	4.75526e-05	NA	NA	0.0556561
NW_020868402.1-431999-13	1	NA	0.00825725	NA	0.2702	NA	0.00223111	NA	1	NA	0.00227233	NA	0.386469	NA	0.00157457	NA
NW_020868402.1-483240-27	NA	NA	NA	0	NA	NA	NA	0	0.476994	NA	NA	0.0016533	0.4624	NA	NA	0.000521774
NW_020868402.1-689873-5	NA	0.528965	NA	NA	NA	0.5776	NA	NA	NA	0.40687	NA	0.101687	NA	0.407396	NA	0.374868
NW_020868402.1-773779-2	NA	0.010983	0.538169	NA	NA	0.00734694	0.36	NA	NA	0.001369	0.110889	NA	NA	0.00541364	0.336916	NA
NW_020868402.1-808401-5	NA	0	NA	NA	NA	0	NA	NA	NA	0.0025	NA	NA	NA	0.00320356	NA	NA
NW_020868403.1-64889-15	NA	0	NA	NA	NA	0	NA	NA	NA	2.22266e-05	0.00978143	NA	NA	2.77925e-05	0.024474	NA
NW_020868403.1-173505-1	NA	0	NA	NA	NA	0	NA	NA	NA	0.000309019	NA	0.111556	NA	4.92358e-05	NA	0.0484285
NW_020868404.1-6685-9	0.00148225	NA	NA	NA	0.00332929	NA	NA	NA	0.00034225	NA	NA	NA	0.00093636	NA	NA	NA
NW_020868406.1-148660-23	0.0133172	NA	NA	NA	0.00797449	NA	NA	NA	6.67983e-06	NA	0.00112986	NA	0.000706801	NA	0.324338	NA
NW_020868406.1-160645-1	0.289245	NA	0.00238837	NA	0.0401923	NA	0.000331878	NA	0.192588	NA	0.000364669	NA	0.0253394	NA	6.7271e-05	NA
NW_020868407.1-8358-3	NA	NA	NA	0.00509796	NA	NA	NA	0.00267289	NA	NA	NA	0.00029584	NA	NA	NA	0.00082944
NW_020868407.1-33543-6	NA	NA	NA	0	NA	NA	NA	0	NA	NA	NA	0	NA	NA	0.0743802	1.56545e-05
NW_020868408.1-147030-2	NA	NA	NA	0.0133172	NA	NA	NA	0.00390625	NA	NA	NA	0.00925444	NA	NA	NA	0.00555025
NW_020868408.1-212510-3	NA	NA	0.00127449	NA	NA	NA	0.00509796	NA	0.146761	NA	0.000508683	NA	0.448728	NA	0.000465398	NA
NW_020868408.1-220896-2	0.00466944	0.378225	NA	NA	0.00243378	0.197136	NA	NA	6.02549e-05	0.00385718	NA	NA	0.000810571	0.0756543	NA	NA
NW_020868408.1-244164-6	0.000418495	NA	0.0205062	NA	0.00546755	NA	0.26791	NA	0.00293454	NA	0.143793	NA	0.00892653	NA	0.701035	NA
NW_020868409.1-4894-6	1	NA	0.0123457	NA	1	NA	0.0123457	NA	1	NA	0.00227233	NA	1	NA	0.00678452	NA
NW_020868409.1-165136-27	NA	0.0205062	NA	0.000418495	NA	0.0106502	NA	0.000217352	NA	1	NA	0.00277008	NA	0.134329	NA	0.000613444
NW_020868409.1-176683-5	NA	NA	0.0177689	NA	NA	NA	0.004761	NA	0.80014	NA	0.00181818	NA	2.43028	NA	0.00177304	NA
NW_020868409.1-211409-14	NA	NA	0	NA	NA	NA	0	NA	1	NA	0.00825725	NA	1	NA	0.00693993	NA
NW_020868409.1-216538-13	0.00825827	NA	0.132132	NA	0.0169976	NA	0.271962	NA	0.0369592	NA	0.923536	NA	0.0183613	NA	0.47297	NA
NW_020868409.1-238694-26	NA	0	NA	NA	NA	0	NA	NA	NA	0.00032041	NA	NA	NA	0.0009	NA	NA
NW_020868409.1-256483-21	NA	NA	NA	0	NA	NA	NA	0	NA	NA	NA	0	NA	NA	0.0903685	2.48123e-05
NW_020868409.1-473349-24	NA	0.010983	NA	0.538169	NA	0.00701765	NA	0.343865	NA	0.000499175	NA	0.144018	NA	0.00128902	NA	0.210966
NW_020868409.1-880254-26	NA	0	NA	NA	NA	0	NA	NA	NA	0.000237155	NA	0.0237207	NA	0.000109304	NA	0.0180497
NW_020868411.1-82632-24	0.751342	NA	0.0834825	NA	0.284302	NA	0.0315891	NA	0.0803803	NA	0.012859	NA	0.182827	NA	0.0165531	NA
NW_020868411.1-136224-12	NA	0	NA	NA	NA	0	NA	NA	NA	0	NA	NA	0.800554	0.000190714	NA	NA
NW_020868411.1-192197-1	NA	NA	NA	0	NA	NA	NA	0	NA	0.011449	NA	0.000141346	NA	0.0436228	NA	0.000198543
NW_020868412.1-124094-15	NA	0.0330512	NA	NA	NA	0.0418203	NA	NA	NA	0.00264826	NA	0.764052	NA	0.0152529	NA	14.3248
NW_020868413.1-43135-22	NA	NA	NA	0	NA	NA	NA	0	NA	0.110889	NA	0.001369	NA	0.145899	NA	0.000615716
NW_020868413.1-124599-1	NA	NA	NA	0.0114704	NA	NA	NA	0.00332929	NA	NA	NA	0.00148225	NA	NA	NA	0.00181476
NW_020868413.1-201010-27	NA	0.0114704	NA	NA	NA	0.00797449	NA	NA	NA	0.0123432	NA	NA	NA	0.00879844	NA	NA
NW_020868413.1-333435-9	NA	NA	NA	0.0177689	NA	NA	NA	0.0225	4.14128	NA	NA	0.0244835	7.80366	NA	NA	0.0158314
NW_020868413.1-359510-23	0.094703	0.00378994	NA	NA	0.0492643	0.00197152	NA	NA	0.181257	0.00181217	NA	NA	0.127503	0.00176612	NA	NA
NW_020868413.1-448990-23	0.378074	NA	0.0151302	NA	0.102231	NA	0.00409121	NA	0.110845	NA	0.00443591	NA	0.00324995	NA	0.000181623	NA
NW_020868414.1-28542-23	NA	0.0204204	NA	NA	NA	0.0219336	NA	NA	NA	0.0167962	NA	NA	NA	0.0149818	NA	NA
NW_020868415.1-66103-2	NA	0.00100983	NA	0.081796	NA	0.00082816	NA	0.067081	NA	0.0175279	NA	0.202559	NA	0.00226542	NA	0.0628137
NW_020868415.1-118790-25	0.0133172	NA	NA	NA	0.00549081	NA	NA	NA	0.00148225	NA	NA	NA	0.00181476	NA	NA	NA
NW_020868415.1-156036-21	1	NA	NA	0.0123457	1	NA	NA	0.0123457	1	NA	NA	0.00227233	0.320905	NA	NA	0.00108284
NW_020868415.1-405723-5	NA	0.0400192	NA	1	NA	0.0400192	NA	1	NA	0.0400192	NA	1	NA	0.037097	NA	1
NW_020868415.1-482005-8	0.011449	0.000715563	NA	NA	0.00148225	9.26406e-05	NA	NA	0.0459049	0.00397225	NA	NA	0.0387435	0.00211793	NA	NA
NW_020868415.1-516854-8	NA	0.01	NA	NA	NA	0.00693889	NA	NA	NA	0.01	NA	NA	NA	0.00889249	NA	NA
NW_020868415.1-740511-23	0	NA	NA	NA	0	NA	NA	NA	0.000507435	NA	0.183184	NA	1.98844e-05	NA	0.0145078	NA
NW_020868415.1-922321-26	0	NA	NA	NA	0	NA	NA	NA	0.00825725	NA	NA	1	0.0026548	NA	NA	1
NW_020868415.1-1217327-8	NA	0	NA	0	NA	0.25	NA	0.00308642	NA	0.217095	NA	0.00049331	NA	0.596843	NA	0.00188437
NW_020868415.1-1222096-23	0.0724883	NA	0.29004	NA	0.0318591	NA	0.127474	NA	0.00391081	NA	0.140691	NA	0.00037312	NA	0.00508769	NA
NW_020868415.1-1260594-14	NA	NA	NA	NA	NA	NA	NA	NA	NA	0.0963482	NA	0.0107054	NA	0.0625	NA	0.00694444
NW_020868415.1-1508907-23	0.00589824	NA	0.000120372	NA	0.153037	NA	0.00312321	NA	0.005184	NA	1.43601e-05	NA	0.00741314	NA	8.4373e-05	NA
NW_020868415.1-1570747-3	NA	NA	0	NA	NA	NA	0	NA	NA	NA	0	NA	0.111111	NA	2.47318e-05	NA
NW_020868415.1-1644487-6	NA	NA	NA	0	NA	NA	NA	0	0.081796	NA	NA	0.000226582	0.000848336	NA	NA	8.62478e-07
NW_020868416.1-37471-8	NA	NA	0	NA	NA	NA	0	NA	NA	NA	0	NA	NA	NA	0.00035721	NA
NW_020868416.1-93236-23	NA	0	NA	NA	NA	0	NA	NA	NA	0.001369	NA	NA	NA	0.00041616	NA	NA
NW_020868417.1-46426-8	0	NA	NA	NA	0	NA	NA	NA	0	NA	NA	NA	0.00046461	1	NA	NA
NW_020868417.1-182449-13	NA	0.0123457	1	NA	NA	0.0123457	1	NA	NA	0.0123457	1	NA	NA	0.0109936	1	NA
NW_020868417.1-328031-2	0.378074	NA	0.0151302	NA	0.0317425	NA	0.00127031	NA	0.000198199	NA	1.71506e-05	NA	0.000433617	NA	3.1123e-05	NA
NW_020868418.1-340780-12	0.00243378	NA	0.197136	NA	3.4679e-05	NA	0.002809	NA	0.000669641	NA	0.294694	NA	3.38235e-05	NA	0.0102595	NA
NW_020868419.1-82883-16	0	NA	NA	NA	0	NA	NA	NA	0.00825725	NA	1	NA	0.0032968	NA	1	NA
NW_020868420.1-17965-1	NA	0.00591361	NA	NA	NA	0.001369	NA	NA	NA	0.00127449	NA	NA	NA	0.00043264	NA	NA
NW_020868422.1-18939-23	0	NA	0	NA	0.0037018	NA	0.0925006	NA	0.000331878	NA	0.0401923	NA	0.000157584	NA	0.0107944	NA
NW_020868422.1-30923-6	NA	0	NA	NA	NA	0	NA	NA	NA	0.00173889	NA	NA	NA	0.00283024	NA	NA
NW_020868422.1-49830-13	NA	0	NA	NA	NA	0	NA	NA	0.56145	0.00331933	NA	NA	0.570623	0.00108048	NA	NA
NW_020868422.1-114809-21	1	NA	0.0625	NA	1	NA	0.0625	NA	1	NA	0.0743928	NA	1	NA	0.0625	NA
NW_020868422.1-131954-6	0.0225018	NA	0.562275	NA	0.0151302	NA	0.378074	NA	0.00512274	NA	1.15262	NA	0.012472	NA	0.489085	NA
NW_020868422.1-174496-24	NA	0	NA	NA	NA	0	NA	NA	NA	0.00110889	NA	NA	NA	0.00035721	NA	NA
NW_020868422.1-191204-14	0.00444889	NA	NA	NA	0.00693889	NA	NA	NA	0.00123101	NA	0.0493465	NA	0.00346404	NA	0.294789	NA
NW_020868422.1-194956-12	0.00110889	NA	NA	NA	0.0025	NA	NA	NA	0.00267289	NA	NA	NA	0.000279131	0.0846671	NA	NA
NW_020868424.1-330949-13	0	NA	NA	NA	0	NA	NA	NA	7.50159e-05	NA	NA	0.0396172	1.51744e-05	NA	NA	0.0240566
NW_020868425.1-4789-2	NA	0.0177689	NA	NA	NA	0.00693889	NA	NA	0.110756	0.000492248	NA	NA	0.371802	0.000679583	NA	NA
NW_020868425.1-34382-9	NA	0	NA	NA	NA	0	NA	NA	NA	0.00156831	NA	0.690178	NA	0.000733507	NA	0.4225
NW_020868425.1-51450-25	NA	NA	0.0597314	0.537582	NA	NA	0.0582418	0.524176	NA	NA	0.00510748	0.0459674	NA	NA	0.0189616	0.200269
NW_020868425.1-580024-24	NA	NA	NA	0	NA	NA	NA	0	NA	NA	NA	0	NA	NA	NA	9.216e-05
NW_020868425.1-612165-21	1	0.0204082	NA	NA	1	0.0204082	NA	NA	1	0.0204082	NA	NA	1	0.0191638	NA	NA
NW_020868426.1-17160-8	0.000327915	NA	0.0397124	NA	1.00079e-05	NA	0.00121201	NA	2.41502e-05	NA	0.00118336	NA	0.00109325	NA	0.074887	NA
NW_020868426.1-66489-26	NA	0.001369	NA	0.110889	NA	0.00510431	NA	0.413449	NA	6.56953e-05	NA	0.023716	NA	0.00107334	NA	0.126645
NW_020868426.1-83131-4	NA	NA	0.00444889	NA	NA	NA	0.00693889	NA	NA	NA	0.00027889	NA	86.321	NA	0.00264017	NA
NW_020868426.1-112564-3	NA	0	NA	NA	NA	0	NA	NA	NA	1.42716e-05	NA	0.001156	NA	5.68249e-05	NA	0.00961169
NW_020868426.1-128992-15	0.00734694	NA	0.36	NA	0.00734694	NA	0.36	NA	0.000138145	NA	0.0398562	NA	0.00292465	NA	0.658045	NA
NW_020868427.1-28128-8	0.0878134	NA	0.19758	NA	0.0529767	NA	0.119198	NA	0.0243966	NA	0.173535	NA	0.0125668	NA	0.0728172	NA
NW_020868427.1-29647-9	0	NA	NA	NA	0.00119025	NA	NA	NA	0.001369	0.110889	NA	NA	0.00025083	0.0188597	NA	NA
NW_020868427.1-218495-4	NA	0.00173611	NA	0.00390625	NA	0.000774694	NA	0.00174306	NA	0.0212674	NA	0.0478516	NA	9.74995e-05	NA	0.000277628
NW_020868427.1-271110-8	NA	0.00509796	NA	NA	NA	0.0064	NA	NA	NA	0.00148225	NA	NA	NA	0.00158233	NA	31.8418
NW_020868427.1-306450-13	NA	0.510367	NA	0.0567075	NA	0.617167	NA	0.0685742	NA	0.548927	NA	0.00324529	NA	0.47355	NA	0.00536502
NW_020868427.1-320492-1	NA	NA	0.00444889	NA	NA	NA	0.0025	NA	NA	NA	3.51612e-05	0.0101444	NA	NA	0.000537925	0.428987
NW_020868427.1-322941-26	0.36	NA	0.00734694	NA	0.0106502	NA	0.000217352	NA	0.524176	NA	0.00145201	NA	0.0110009	NA	6.15611e-05	NA
NW_020868427.1-348028-6	NA	0.0204082	1	NA	NA	0.0204082	1	NA	NA	0.00277008	1	NA	NA	0.013386	1	NA
NW_020868427.1-567680-1	NA	NA	1	NA	NA	NA	1	NA	NA	9	1	NA	NA	2.41984	1	NA
NW_020868427.1-701392-1	NA	0.00549246	NA	0.444889	NA	0.00856653	NA	0.693889	NA	0.00666169	NA	0.666316	NA	0.00569319	NA	0.775918
NW_020868428.1-299099-24	NA	NA	NA	0.00591361	NA	NA	NA	0.00425104	NA	NA	NA	0.0016	NA	NA	NA	0.00121801
NW_020868428.1-321619-22	NA	0	NA	NA	NA	0	NA	NA	NA	0.00667064	NA	0.427017	NA	0.00331738	NA	0.510478
NW_020868429.1-54261-26	NA	NA	NA	0	NA	NA	NA	0	NA	NA	NA	0.00032041	NA	NA	NA	0.00038416
NW_020868429.1-59182-12	NA	NA	0.0400192	1	NA	NA	0.0400192	1	NA	NA	0.0277972	1	NA	NA	0.0212013	1
NW_020868429.1-212937-25	0.00549246	NA	NA	0.444889	0.00308642	NA	NA	0.25	1.42716e-05	NA	NA	0.001156	0.00034466	NA	NA	0.0406671
NW_020868429.1-258632-27	0.0544289	NA	NA	NA	0.0277889	NA	NA	NA	0.01	NA	NA	NA	0.00865026	NA	59.6399	NA
NW_020868429.1-290104-12	NA	NA	NA	0.00110889	NA	NA	NA	0.00444889	0.111556	NA	NA	0.000309019	0.732287	NA	NA	0.000724745
NW_020868429.1-383206-5	NA	0.0116131	NA	0.290189	NA	0.0116131	NA	0.290189	NA	0.00562545	NA	0.140569	NA	0.00355721	NA	0.0888877
NW_020868430.1-310549-6	NA	0	NA	NA	NA	0	NA	NA	NA	0	NA	NA	NA	0.000231905	NA	1
NW_020868431.1-137642-22	NA	NA	0.00127449	NA	NA	NA	0.00309136	NA	0.012544	NA	3.47479e-05	NA	0.12216	NA	0.000124197	NA
NW_020868431.1-291698-2	0.0204082	1	NA	NA	0.0204082	1	NA	NA	0.0743928	1	NA	NA	0.0449954	1	NA	NA
NW_020868431.1-424650-3	NA	NA	NA	0.00127449	NA	NA	NA	0.0123432	NA	NA	NA	0.0277889	NA	NA	NA	0.0169
NW_020868431.1-431058-24	0.0123457	NA	1	NA	0.00394105	NA	0.319225	NA	0.000800158	NA	0.352131	NA	0.00129777	NA	0.366003	NA
NW_020868431.1-491024-22	1	NA	0.00825725	NA	1	NA	0.00825725	NA	1	NA	0.00444444	NA	1	NA	0.00871873	NA
NW_020868431.1-678876-15	NA	1	NA	0.0123457	NA	1	NA	0.0123457	NA	1	NA	0.0400192	NA	1	NA	0.0258891
NW_020868431.1-705558-24	NA	0.036303	NA	0.326727	NA	0.0382072	NA	0.343865	NA	0.00174595	NA	0.0213933	NA	0.00509051	NA	0.0776001
NW_020868431.1-711525-12	NA	0.00110889	NA	NA	NA	0.00027889	NA	NA	NA	0.00119025	NA	NA	NA	0.00036864	NA	NA
NW_020868433.1-26917-3	NA	0.00226576	NA	0.0203918	NA	0.000569618	NA	0.00512656	NA	0.00440079	NA	0.0826371	NA	0.000576691	NA	0.00714036
NW_020868433.1-41737-1	NA	NA	NA	0	NA	NA	NA	0	NA	NA	NA	0	NA	1	NA	0.000451215
NW_020868433.1-99396-26	NA	NA	0	NA	NA	NA	0	NA	NA	NA	0	NA	0.110327	NA	9.35818e-05	NA
NW_020868433.1-123277-21	NA	NA	NA	0	NA	NA	NA	0	NA	NA	NA	0	NA	NA	NA	0.00036864
NW_020868433.1-169793-14	0	NA	NA	NA	0	NA	NA	NA	0	NA	NA	NA	3.77965e-06	NA	0.00700576	NA
NW_020868433.1-174405-16	NA	0	NA	NA	NA	0	NA	NA	NA	0	NA	NA	NA	0.00080089	NA	NA
NW_020868433.1-208505-13	NA	0.00173889	NA	NA	NA	0.00332929	NA	NA	NA	3.32027e-05	0.0146118	NA	NA	2.72743e-05	0.0137759	NA
NW_020868434.1-182756-26	0	NA	NA	NA	0	NA	NA	NA	0.00227233	NA	1	NA	0.000218848	NA	0.293063	NA
NW_020868434.1-218564-14	NA	0	NA	NA	NA	0	NA	NA	0.273609	0.00062173	NA	NA	0.332367	0.000277835	NA	NA
NW_020868434.1-220886-27	NA	0.111111	1	NA	NA	0.111111	1	NA	NA	0.0400192	1	NA	NA	0.0433944	1	NA
NW_020868434.1-239495-15	NA	0.00116452	NA	0.0186323	NA	0.005625	NA	0.09	NA	0.00738722	NA	0.472888	NA	0.00484779	NA	0.224182
NW_020868434.1-264905-24	NA	NA	NA	0.01	NA	NA	NA	0.0225	NA	NA	NA	0.0335989	NA	NA	NA	0.0257282
NW_020868434.1-265265-7	NA	0	NA	NA	NA	0	NA	NA	NA	0.0025	NA	NA	NA	0.00080089	NA	NA
NW_020868435.1-57162-24	NA	0.257739	NA	0.715942	NA	0.125259	NA	0.347943	NA	0.11114	NA	1.36181	NA	0.0871893	NA	0.520087
NW_020868435.1-61299-26	NA	0.00148225	NA	NA	NA	0.00287296	NA	NA	0.561713	0.0156141	NA	NA	0.163451	0.00310894	NA	NA
NW_020868435.1-63782-23	0	NA	NA	NA	0	NA	NA	NA	0.004761	NA	NA	NA	0.00148225	NA	NA	NA
NW_020868435.1-87586-5	NA	0	NA	NA	NA	0	NA	NA	NA	0.0204082	1	NA	NA	0.0123457	1	NA
NW_020868435.1-104194-1	NA	4.87422e-05	NA	0.00590296	NA	4.28399e-05	NA	0.00518815	NA	5.64497e-05	NA	0.0298121	NA	3.38378e-05	NA	0.0101843
NW_020868435.1-348370-24	NA	0	NA	NA	NA	0	NA	NA	NA	0.00029584	NA	NA	NA	0.00041616	NA	NA
NW_020868436.1-2950-5	NA	0.00510431	0.413449	NA	NA	0.00832149	0.674041	NA	NA	0.00227233	1	NA	NA	0.00196531	0.637569	NA
NW_020868436.1-149346-14	0.00589824	0.00065536	NA	NA	0.0203918	0.00226576	NA	NA	0.2497	0.0099928	NA	NA	0.0469122	0.00297993	NA	NA
NW_020868436.1-517458-21	NA	0	NA	NA	NA	0	NA	NA	NA	0.00148225	NA	NA	NA	0.00043264	NA	NA
NW_020868436.1-621359-12	1.30645	NA	0.016129	NA	0.524176	NA	0.00647131	NA	0.6377	NA	0.00221031	NA	0.0570617	NA	0.000497506	NA
NW_020868436.1-856200-7	NA	NA	NA	0.00207025	NA	NA	NA	0.00189225	NA	NA	NA	0.00043264	NA	NA	NA	0.00054289
NW_020868437.1-329445-8	NA	NA	NA	0	NA	NA	NA	0	0.367956	NA	NA	0.000836116	0.0625	NA	NA	4.88619e-05
NW_020868437.1-363314-6	NA	0	NA	0	NA	0	NA	0	NA	0	NA	0	NA	0.00041616	NA	0.00041616
NW_020868438.1-193204-9	NA	0	NA	NA	NA	0	NA	NA	NA	7.93023e-05	NA	0.0348992	NA	4.32825e-05	NA	0.0553633
NW_020868439.1-22128-4	NA	0.010983	NA	0.538169	NA	0.00734694	NA	0.36	NA	0.0052966	NA	0.429025	NA	0.00641511	NA	0.421672
NW_020868439.1-76222-2	NA	NA	NA	0.01	NA	NA	NA	0.0136189	NA	NA	NA	0.00444889	NA	NA	NA	0.004356
NW_020868439.1-261476-5	NA	NA	0	NA	NA	NA	0	NA	NA	0.0718947	0.000163368	NA	NA	0.0327543	3.71956e-05	NA
NW_020868439.1-409968-26	NA	NA	NA	0	NA	NA	NA	0	0.367956	NA	NA	0.000836116	0.377666	NA	NA	0.000301991
NW_020868439.1-505400-5	0.111022	NA	0.0123358	NA	0.0711822	NA	0.00790914	NA	0	NA	0	NA	0.00368592	NA	0.000594884	NA
NW_020868439.1-555832-13	NA	0.0204204	NA	NA	NA	0.0106916	NA	NA	0.0583706	0.00119124	NA	NA	0.127937	0.000951688	NA	NA
NW_020868440.1-185607-9	0.053361	NA	0.00333506	NA	0.053361	NA	0.00333506	NA	0.115555	NA	0.0011553	NA	0.0400752	NA	0.000568163	NA
NW_020868440.1-252890-6	NA	NA	0	NA	NA	NA	0	NA	0.000516529	NA	1.28854e-05	NA	0.0004	NA	3.91257e-06	NA
NW_020868440.1-255251-25	0.217902	0.0242114	NA	NA	0.284302	0.0315891	NA	NA	0.142582	0.00759311	NA	NA	0.137723	0.00663629	NA	NA
NW_020868440.1-291188-23	NA	NA	0.360288	0.00297499	NA	NA	0.058224	0.00048077	NA	NA	0.324024	0.000736288	NA	NA	0.344923	0.0012462
NW_020868440.1-291759-3	1	NA	NA	0.0625	1	NA	NA	0.0625	1	NA	NA	0.0400192	1	NA	NA	0.0412414
NW_020868441.1-6139-13	NA	0.00509796	NA	NA	NA	0.00309136	NA	NA	NA	0.000138408	0.00444444	NA	NA	0.000231292	0.0222094	NA
NW_020868441.1-110374-4	NA	NA	0.00444889	NA	NA	NA	0.00444889	NA	0.0876226	NA	0.00243567	NA	0.0685684	NA	0.00079121	NA
NW_020868441.1-268201-9	NA	0.00207025	NA	NA	NA	0.00043264	NA	NA	NA	0.000272858	NA	0.0787226	NA	1.53964e-06	NA	0.00133036
NW_020868441.1-561753-8	NA	0	NA	NA	NA	0	NA	NA	NA	0.0033223	NA	0.332303	NA	0.00156115	NA	0.404366
NW_020868441.1-628585-15	NA	NA	0.715716	0.079524	NA	NA	0.378471	0.0420523	NA	NA	0.0156531	0.00391211	NA	NA	0.0463684	0.00851665
NW_020868441.1-641227-15	0.0397124	NA	0.000327915	NA	0.0397124	NA	0.000327915	NA	0.000516529	NA	1.28854e-05	NA	0.0321158	NA	0.000703215	NA
NW_020868442.1-182101-21	NA	0.0025	NA	NA	NA	0.00189225	NA	NA	NA	0.00964545	0.617448	NA	NA	0.00123557	0.158622	NA
NW_020868442.1-237428-26	0	NA	0	NA	0.0203918	NA	0.183527	NA	0.00298146	NA	0.107257	NA	0.0120346	NA	0.451117	NA
NW_020868442.1-243368-13	NA	0.110889	0.001369	NA	NA	0	0	NA	NA	0.422325	0.00659734	NA	NA	0.124951	0.00146164	NA
NW_020868442.1-412789-26	NA	NA	NA	0	NA	NA	NA	0	NA	NA	NA	0	NA	1	NA	0.0013706
NW_020868444.1-187573-14	NA	NA	NA	0.00127449	NA	NA	NA	0.00309136	NA	NA	NA	0.00029584	45.9158	NA	NA	0.00208906
NW_020868444.1-256648-7	NA	0	NA	0	NA	0.0128337	NA	0.0698721	NA	0.00123101	NA	0.0493465	NA	0.00456013	NA	0.117123
NW_020868444.1-477673-25	0.01	NA	NA	NA	0.00693889	NA	NA	NA	0.0225	NA	NA	NA	0.015994	NA	37.2521	NA
NW_020868444.1-550904-2	0	NA	NA	NA	0	NA	NA	NA	0.000680577	NA	NA	0.359425	0.000217594	NA	NA	0.366076
NW_020868444.1-552308-15	NA	0.2503	0.0100168	NA	NA	0.577673	0.023118	NA	NA	0.228584	0.00914774	NA	NA	0.189546	0.00509017	NA
NW_020868444.1-613989-2	0.0400192	NA	1	NA	0.0400192	NA	1	NA	0.0400192	NA	1	NA	0.0367692	NA	1	NA
NW_020868444.1-643535-23	NA	NA	NA	0	NA	NA	NA	0	NA	NA	NA	0.00444889	NA	NA	NA	0.00142129
NW_020868444.1-692253-7	0.0530842	0.00108335	NA	NA	0.00589824	0.000120372	NA	NA	0.25	0.00147802	NA	NA	0.0346133	0.000458365	NA	NA
NW_020868444.1-725690-16	NA	0.0400192	NA	1	NA	0.0400192	NA	1	NA	0.00444444	NA	1	NA	0.0123457	NA	1
NW_020868444.1-808892-16	0	NA	NA	NA	0	NA	NA	NA	0.00127449	NA	NA	NA	0.00043264	NA	NA	NA
NW_020868444.1-842779-13	NA	NA	0.00509796	NA	NA	NA	0.00287296	NA	1.71086	NA	0.00473924	NA	4.12642	NA	0.00360272	NA
NW_020868445.1-87335-25	0	NA	NA	NA	0.0036	NA	NA	NA	0.00591361	NA	NA	NA	0.00283024	NA	NA	NA
NW_020868446.1-172412-27	NA	0.36	0.04	NA	NA	0.284302	0.0315891	NA	NA	0.422325	0.00659734	NA	NA	0.441206	0.0170784	NA
NW_020868447.1-46583-16	0	NA	0	NA	0.00697225	NA	0.000435766	NA	0.001156	NA	1.42716e-05	NA	0.00180597	NA	5.67722e-05	NA
NW_020868447.1-131186-23	NA	NA	NA	0.01	NA	NA	NA	0.0106916	NA	NA	NA	0.00509796	NA	NA	NA	0.00693889
NW_020868447.1-262552-7	1	NA	NA	0.0123457	1	NA	NA	0.0123457	1	NA	NA	0.0277972	1	NA	NA	0.0156215
NW_020868447.1-323847-23	NA	NA	NA	0	NA	NA	NA	0	NA	NA	NA	0	NA	0.25	NA	9.58035e-05
NW_020868447.1-323877-2	NA	0.0204082	1	NA	NA	0.0204082	1	NA	NA	0.00346607	1	NA	NA	0.00644224	1	NA
NW_020868447.1-527045-6	NA	0	NA	NA	NA	0	NA	NA	NA	0.00110889	NA	NA	NA	0.00036864	NA	NA
NW_020868447.1-626072-27	0.326531	NA	0.00269625	NA	0.143908	NA	0.00118828	NA	1	NA	0.00189352	NA	0.169946	NA	0.000451172	NA
NW_020868447.1-729303-14	0.00110889	NA	NA	NA	0.00267289	NA	NA	NA	0.00027889	NA	NA	NA	0.000125831	NA	0.148347	NA
NW_020868447.1-807265-6	0.00127449	NA	NA	NA	0.004761	NA	NA	NA	0.00029584	NA	NA	NA	0.00172913	NA	NA	36.8878
NW_020868447.1-809795-16	0	NA	NA	NA	0	NA	NA	NA	0	NA	NA	NA	0.000343359	NA	NA	0.396107
NW_020868447.1-887175-22	0	NA	NA	NA	0	NA	NA	NA	0.0208294	NA	0.749333	NA	0.00591458	NA	0.741279	NA
NW_020868447.1-930479-22	NA	NA	0.0369793	NA	NA	NA	0.0771728	NA	0.734106	NA	0.0149818	NA	1.73633	NA	0.0186033	NA
NW_020868447.1-1026820-12	0	NA	NA	NA	0.00027889	NA	NA	NA	0.004761	NA	NA	NA	0.00332929	NA	NA	NA
NW_020868447.1-1183379-8	NA	0.00591361	NA	NA	NA	0.00509796	NA	NA	NA	0.00032041	NA	NA	NA	0.00180531	NA	38.513
NW_020868447.1-1313346-14	NA	NA	0.217902	0.0242114	NA	NA	0.0581774	0.00646416	NA	NA	0.042849	0.000529	NA	NA	0.193355	0.00427157
NW_020868447.1-1314136-12	NA	NA	NA	0.0204204	NA	NA	NA	0.0064	NA	NA	NA	0.00591361	NA	NA	NA	0.00444889
NW_020868447.1-1322558-4	NA	0.0277222	NA	0.00173264	NA	0.0625	NA	0.00390625	NA	0.0958235	NA	0.0208717	NA	0.0366774	NA	0.00483174
NW_020868447.1-1393723-4	0.0111831	NA	0.178929	NA	0.00509439	NA	0.0815103	NA	0.0176131	NA	0.0958934	NA	0.000141872	NA	0.00148682	NA
NW_020868447.1-1422470-27	0.0711289	NA	NA	NA	0.0297218	NA	NA	NA	0.00119124	NA	0.0583706	NA	0.00786426	NA	0.98302	NA
NW_020868447.1-1429143-13	NA	0	NA	NA	NA	0	NA	NA	NA	0.000910402	0.400647	NA	NA	4.23464e-08	5.06579e-05	NA
NW_020868447.1-1432293-22	0.0625	NA	1	NA	0.0625	NA	1	NA	0.0400192	NA	1	NA	0.0400192	NA	1	NA
NW_020868447.1-1480939-22	NA	0.0626126	0.0156484	NA	NA	0.0278278	0.00695486	NA	NA	0.00392542	0.000627978	NA	NA	0.0256575	0.00341127	NA
NW_020868448.1-117647-25	NA	NA	0	NA	NA	NA	0.00332929	NA	NA	NA	0.001369	NA	NA	17.8887	0.000673836	NA
NW_020868448.1-248726-6	0.0204082	NA	1	NA	0.0204082	NA	1	NA	0.0311419	NA	1	NA	0.0277972	NA	1	NA
NW_020868448.1-285124-24	NA	0.0114704	NA	NA	NA	0.00743044	NA	NA	NA	0.0106916	NA	NA	NA	0.00704826	17.4529	NA
NW_020868449.1-44750-24	NA	1	NA	0.0204082	NA	1	NA	0.0204082	NA	1	NA	0.00591206	NA	1	NA	0.00693993
NW_020868450.1-100062-16	NA	NA	0	NA	NA	NA	0.00119025	NA	1	NA	0.0123457	NA	0.377558	NA	0.00246071	NA
NW_020868450.1-102569-22	NA	0.509592	NA	0.0203935	NA	0.533855	NA	0.0213645	NA	1.10986	NA	0.0693664	NA	0.199485	NA	0.0283003
NW_020868451.1-75194-4	0.0277889	NA	NA	NA	0.0145685	NA	NA	NA	0.0297218	NA	NA	NA	0.0162562	NA	NA	NA
NW_020868451.1-155109-3	NA	0	NA	NA	NA	0	NA	NA	NA	0.00127449	NA	NA	NA	0.0004	NA	NA
NW_020868451.1-196611-4	NA	0.00827709	NA	1.0024	NA	0.00132751	NA	0.160769	NA	0.0119862	NA	5.27485	NA	0.00416807	NA	1.15364
NW_020868451.1-261055-5	0.0123457	NA	NA	1	0.0123457	NA	NA	1	0.00346607	NA	NA	1	0.00444444	NA	NA	1
NW_020868451.1-288220-22	NA	NA	NA	0	NA	NA	NA	0	NA	NA	NA	0	1	NA	NA	0.000339799
NW_020868452.1-52730-4	NA	0.0203959	NA	0.00509745	NA	0.00589942	NA	0.00147441	NA	0.00135424	NA	2.76376e-05	NA	0.0121284	NA	0.000360773
NW_020868452.1-159561-4	NA	0.0816435	NA	0.734792	NA	0.0459102	NA	0.413192	NA	0.113929	NA	0.369266	NA	0.048695	NA	0.124675
NW_020868453.1-592835-3	NA	NA	0.00591361	NA	NA	NA	0.007569	NA	NA	NA	0	NA	NA	NA	0.00226576	NA
NW_020868453.1-670249-14	0.0400192	1	NA	NA	0.0400192	1	NA	NA	0.0204082	1	NA	NA	0.0189493	1	NA	NA
NW_020868453.1-688978-25	0.00065536	NA	NA	0.00589824	0.00444444	NA	NA	0.04	0.0209719	NA	NA	0.24236	0.0163446	NA	NA	0.135614
NW_020868453.1-737020-24	NA	0.00269625	NA	0.326531	NA	0.00118828	NA	0.143908	NA	0.00189352	NA	1	NA	0.000465188	NA	0.119189
NW_020868453.1-768246-16	NA	0	NA	NA	NA	0	NA	NA	NA	0.00712898	NA	0.86336	NA	0.00248064	NA	1.05251
NW_020868453.1-859193-13	NA	0	NA	NA	NA	0.00119025	NA	NA	NA	0.00267289	NA	NA	NA	0.00231361	NA	NA
NW_020868455.1-9910-15	NA	0.0104157	NA	0.510367	NA	0.00551837	NA	0.2704	NA	0.00466944	NA	0.378225	NA	0.00246341	NA	0.193461
NW_020868455.1-98374-3	0	NA	NA	NA	0	NA	NA	NA	0.00665856	NA	0.326269	NA	0.00345719	NA	0.418685	NA
NW_020868455.1-103332-16	NA	0.04	NA	NA	NA	0.0299636	NA	NA	NA	0.0204204	NA	NA	NA	0.0132917	NA	14.4866
NW_020868455.1-443970-22	NA	0.478864	NA	0.00977273	NA	0.289875	NA	0.00591581	NA	0.147456	NA	0.00065536	NA	0.146002	NA	0.00083736
NW_020868455.1-833894-25	NA	NA	0.01	NA	NA	NA	0.01	NA	NA	NA	0.0025	NA	7.03257	NA	0.00181243	NA
NW_020868456.1-102150-8	NA	0.0123358	NA	0.111022	NA	0.0123358	NA	0.111022	NA	0.0121627	NA	0.30392	NA	0.00856704	NA	0.15631
NW_020868457.1-53211-23	0.0204204	NA	NA	NA	0.0258245	NA	NA	NA	0.0337299	NA	NA	1.65277	0.0207699	NA	NA	2.60311
NW_020868457.1-55891-9	NA	0	NA	NA	NA	0	NA	NA	NA	0.00127449	NA	NA	NA	0.00047089	NA	NA
NW_020868457.1-60470-16	0	NA	NA	0	0.00249475	NA	NA	0.00998201	0.00734694	NA	NA	0.36	0.00158878	NA	NA	0.0355061
NW_020868457.1-186121-4	0.00640691	NA	0.160096	NA	0.00640691	NA	0.160096	NA	0.00147802	NA	0.25	NA	0.000326116	NA	0.0196984	NA
NW_020868457.1-193026-6	0	NA	NA	NA	0	NA	NA	NA	0.00190329	NA	0.428239	NA	0.000543864	NA	0.408582	NA
NW_020868457.1-374328-26	0	NA	NA	NA	0	NA	NA	NA	0.000327854	NA	NA	0.0945894	0.000178404	NA	NA	0.142275
NW_020868458.1-219057-8	NA	NA	NA	0.00509796	NA	NA	NA	0.004761	NA	NA	NA	0.00110889	NA	NA	NA	0.00153664
NW_020868458.1-363363-6	NA	0	NA	NA	NA	0	NA	NA	NA	0.0123432	NA	NA	NA	0.00632025	NA	NA
NW_020868458.1-365324-26	NA	0	NA	NA	NA	0	NA	NA	NA	0.00189225	NA	NA	NA	0.00056644	NA	NA
NW_020868458.1-417403-16	NA	NA	NA	0	NA	NA	NA	0	0.0101444	NA	NA	3.51612e-05	0.0384249	NA	NA	5.11474e-05
NW_020868458.1-510289-21	NA	NA	0	NA	NA	NA	0	NA	NA	NA	0	NA	0.2209	NA	9.20033e-05	NA
NW_020868458.1-535367-27	0.0177689	NA	NA	NA	0.0335989	NA	NA	NA	0.04	NA	NA	NA	0.0156284	NA	NA	2.25195
NW_020868458.1-826344-16	NA	0.010983	NA	0.538169	NA	0.00734694	NA	0.36	NA	0.00233482	NA	0.525335	NA	0.00190338	NA	0.342242
NW_020868458.1-833329-26	NA	0.0330512	NA	NA	NA	0.0472628	NA	NA	NA	0.00702068	NA	2.53446	NA	0.0242461	NA	23.8485
NW_020868458.1-949885-6	NA	1	NA	0.36	NA	1	NA	0.36	NA	0.0805736	NA	0.544557	NA	0.118187	NA	0.44654
NW_020868458.1-1265166-24	NA	0.00509796	NA	NA	NA	0.00119025	NA	NA	NA	0.001369	NA	NA	NA	0.00101761	NA	NA
NW_020868459.1-56561-7	NA	NA	NA	0.01	NA	NA	NA	0.015625	NA	NA	NA	0.004761	NA	NA	17.7516	0.00824759
NW_020868459.1-68233-3	0	NA	NA	NA	0	NA	NA	NA	0.000132811	NA	0.058447	NA	7.82502e-05	NA	0.095699	NA
NW_020868459.1-346170-21	0.00977273	NA	0.0532071	NA	0.0123527	NA	0.0672538	NA	0.0247669	NA	0.39627	NA	0.014459	NA	0.153394	NA
NW_020868459.1-437478-23	0	NA	NA	NA	0	NA	NA	NA	0.0156215	NA	NA	1	0.00496103	NA	NA	1
NW_020868459.1-461893-26	NA	0.111111	NA	1	NA	0.111111	NA	1	NA	0.0400192	NA	1	NA	0.0561019	NA	1
NW_020868459.1-490938-6	NA	NA	1	0.0400192	NA	NA	1	0.0400192	NA	NA	1	0.0123457	NA	NA	1	0.0224862
NW_020868459.1-506648-4	NA	1	NA	0.0204082	NA	1	NA	0.0204082	NA	1	NA	0.00444444	NA	1	NA	0.00629338
NW_020868459.1-600528-6	NA	NA	NA	0	NA	NA	NA	0	NA	NA	NA	0	NA	NA	NA	0
NW_020868459.1-657334-8	0.0177689	NA	NA	NA	0.0136189	NA	NA	NA	0.0225	NA	NA	NA	0.015194	NA	33.6735	NA
NW_020868460.1-163004-15	1	NA	NA	0.0123457	1	NA	NA	0.0123457	1	NA	NA	0.00346607	1	NA	NA	0.00422016
NW_020868460.1-177534-9	NA	0	NA	NA	NA	0	NA	NA	NA	0.000653626	NA	0.345191	NA	0.000227081	NA	0.36
NW_020868460.1-215496-23	NA	NA	0.00444889	NA	NA	NA	0.00110889	NA	NA	NA	0	NA	NA	NA	0.0004	NA
NW_020868461.1-239013-23	0.00509592	NA	0.000203935	NA	0.00116917	NA	4.67893e-05	NA	0.000324	NA	2.025e-05	NA	0.00104058	NA	5.43317e-05	NA
NW_020868461.1-340425-9	NA	NA	NA	NA	NA	NA	NA	NA	NA	NA	NA	0.00267289	NA	NA	NA	0.002401
NW_020868462.1-16131-7	NA	NA	NA	0.00148225	NA	NA	NA	0.00287296	NA	NA	NA	0.00119025	NA	NA	NA	0.0009
NW_020868463.1-71957-15	0.289245	NA	0.00238837	NA	0.289245	NA	0.00238837	NA	0.314093	NA	0.000713721	NA	0.150324	NA	0.000454127	NA
NW_020868463.1-100292-2	0.148498	NA	NA	0.00122618	0.250601	NA	NA	0.00206927	0.125116	NA	NA	0.0108266	0.236238	NA	NA	0.0091978
NW_020868463.1-115943-2	0.016129	NA	1.30645	NA	0.000493827	NA	0.04	NA	0.00897507	NA	3.24	NA	0.00139713	NA	0.403088	NA
NW_020868463.1-117827-26	NA	0.00127449	NA	NA	NA	0.00797449	NA	NA	NA	0.00267289	NA	NA	NA	0.000732559	NA	1.1517
NW_020868463.1-152222-14	NA	0.000203935	NA	0.00509592	NA	0.00803597	NA	0.200803	NA	0.00443822	NA	0.159664	NA	0.0141362	NA	0.552483
NW_020868463.1-172627-14	0	NA	NA	NA	0	NA	NA	NA	0.00466944	0.378225	NA	NA	0.00172837	0.431837	NA	NA
NW_020868463.1-235732-16	NA	NA	NA	0	NA	NA	NA	0	NA	NA	NA	0.00148225	NA	NA	NA	0.00043264
NW_020868467.1-19206-13	NA	0	NA	NA	NA	0	NA	NA	NA	0.00032041	NA	NA	NA	6.84969e-05	NA	0.144614
NW_020868467.1-127248-2	NA	NA	0.0459245	NA	NA	NA	0.0502208	NA	NA	NA	0.0190164	NA	NA	NA	0.0277889	NA
NW_020868468.1-272930-9	0.0236686	NA	0.591432	NA	0.0236686	NA	0.591432	NA	0.00591206	NA	1	NA	0.00297845	NA	0.373291	NA
NW_020868468.1-302995-26	0.00127449	NA	NA	NA	0.00287296	NA	NA	NA	0.0025	NA	NA	NA	0.00213018	NA	NA	3.24
NW_020868468.1-606484-23	NA	0	NA	NA	NA	0	NA	NA	0.25	0.00147802	NA	NA	0.142921	0.00070443	NA	NA
NW_020868468.1-897348-14	NA	NA	NA	0	NA	NA	NA	0	NA	NA	NA	0	NA	NA	NA	0
NW_020868468.1-927374-6	NA	NA	0	NA	NA	NA	0	NA	NA	NA	0.00032041	NA	NA	NA	9.604e-05	NA
NW_020868468.1-960101-23	0.510367	0.0104157	NA	NA	0.743734	0.0151782	NA	NA	0.459762	0.00159357	NA	NA	0.707068	0.0033168	NA	NA
NW_020868468.1-1177452-21	1	NA	NA	0.0625	1	NA	NA	0.0625	1	NA	NA	0.0156215	1	NA	NA	0.0323287
NW_020868468.1-1310309-3	NA	NA	NA	0.00444889	NA	NA	NA	0.00119025	NA	0.011449	NA	0.000141346	NA	0.0417664	NA	0.000195922
NW_020868468.1-1380543-27	NA	0	NA	NA	NA	0	NA	NA	NA	0	NA	NA	NA	0.00036864	NA	NA
NW_020868468.1-1384781-3	0.111289	NA	NA	0.0022712	0.36	NA	NA	0.00734694	1.3416	NA	NA	0.00465007	0.336333	NA	NA	0.00183595
NW_020868469.1-622081-4	NA	0	NA	NA	NA	0	NA	NA	NA	0.0204082	1	NA	NA	0.00825725	1	NA
NW_020868469.1-720122-16	0.183527	NA	NA	0.0203918	0.231939	NA	NA	0.025771	0.494865	NA	NA	0.0263538	0.270269	NA	NA	0.0151039
NW_020868470.1-145095-23	NA	0.00173889	NA	NA	NA	0.00051529	NA	NA	NA	0.00043264	NA	NA	NA	0.000164264	NA	0.25611
NW_020868472.1-94448-14	0	NA	NA	NA	0	NA	NA	NA	0.00110889	NA	NA	NA	0.00035721	NA	NA	NA
NW_020868472.1-303890-27	NA	NA	NA	0	NA	NA	NA	0	NA	NA	NA	0	NA	NA	NA	0.00049284
NW_020868472.1-397833-15	NA	NA	NA	0	NA	NA	NA	0.00309136	NA	NA	NA	0.00029584	NA	NA	NA	0.00093636
NW_020868473.1-56414-16	NA	NA	0	NA	NA	NA	0	NA	NA	NA	0	NA	NA	0.0450947	3.188e-05	NA
NW_020868473.1-153781-3	NA	NA	NA	0.00509796	NA	NA	NA	0.0114704	NA	0.053361	NA	0.00333506	NA	0.000992448	NA	1.55035e-05
NW_020868473.1-177892-5	NA	0.053361	NA	0.000658778	NA	0.027889	NA	0.000344309	NA	0.04	NA	0.000110803	NA	0.00583879	NA	2.39577e-05
NW_020868473.1-179692-26	NA	NA	0.00148225	NA	NA	NA	0.00034225	NA	NA	NA	0.00029584	NA	0.0460424	NA	2.95308e-05	NA
NW_020868474.1-3613-22	0	NA	NA	NA	0	NA	NA	NA	0.00346607	NA	1	NA	0.00336135	NA	1	NA
NW_020868474.1-229031-25	NA	0.0626126	NA	0.0156484	NA	0.040048	NA	0.010009	NA	0.0514177	NA	0.00205769	NA	0.0650907	NA	0.00358609
NW_020868474.1-286129-16	NA	NA	0.00127449	NA	NA	NA	0.00549081	NA	2.46535	NA	0.00854509	NA	4.74526	NA	0.00595029	NA
NW_020868474.1-425441-15	NA	0	NA	NA	NA	0	NA	NA	NA	0.00287296	NA	NA	NA	0.00173889	NA	NA
NW_020868474.1-500906-12	NA	NA	0.29004	0.0724883	NA	NA	0.355406	0.0888249	NA	NA	0.326824	0.0130793	NA	NA	0.350464	0.021904
NW_020868474.1-605436-5	NA	NA	0.00207025	NA	NA	NA	0.0118157	NA	NA	NA	0.0016	NA	NA	NA	0.00354025	NA
NW_020868474.1-674460-5	0.00509796	NA	NA	NA	0.00693889	NA	NA	NA	0.0016	NA	NA	NA	0.000330718	NA	0.100707	NA
NW_020868474.1-773888-27	0.0625	NA	NA	1	0.0625	NA	NA	1	0.0480522	NA	NA	0.58879	0.0460868	NA	NA	0.593727
NW_020868474.1-833994-5	NA	0.0319758	NA	0.00799156	NA	0.00509898	NA	0.00127436	NA	0.0921914	NA	0.0230409	NA	0.0123457	NA	0.00211015
NW_020868474.1-1014172-27	0.00509796	NA	NA	NA	0.00267289	NA	NA	NA	0.0188497	0.605284	NA	NA	0.00224762	0.213782	NA	NA
NW_020868474.1-1093693-27	0.444889	NA	0.00549246	NA	0.110889	NA	0.001369	NA	0.400647	NA	0.000910402	NA	0.0443955	NA	0.000179598	NA
NW_020868474.1-1141768-27	NA	0	NA	NA	NA	0	NA	NA	NA	0	NA	NA	NA	0	NA	NA
NW_020868474.1-1214808-25	NA	NA	0	NA	NA	NA	0	NA	NA	0.443556	0.00122869	NA	NA	0.363538	0.000908082	NA
NW_020868474.1-1216482-6	NA	0	NA	NA	NA	0	NA	NA	NA	0.000108892	0.057508	NA	NA	1.52856e-06	0.00166597	NA
NW_020868474.1-1246603-23	NA	0	NA	NA	NA	0	NA	NA	NA	0.00070861	NA	0.0708766	NA	0.000247347	NA	0.0802419
NW_020868474.1-1253329-1	0.0400192	NA	1	NA	0.0242257	NA	0.605353	NA	0.00444444	NA	1	NA	0.00280994	NA	0.377745	NA
NW_020868477.1-142418-26	NA	0.0123358	0.111022	NA	NA	0.00309136	0.0278222	NA	NA	1.63372e-05	0.000236005	NA	NA	0.00116763	0.0154372	NA
NW_020868477.1-326713-6	NA	1	NA	0.00825725	NA	0.2494	NA	0.00205936	NA	0.2494	NA	0.00205936	NA	0.296636	NA	0.0021467
NW_020868477.1-655433-16	NA	0.079524	NA	0.715716	NA	0.079524	NA	0.715716	NA	0.00220274	NA	0.495616	NA	0.00518501	NA	0.58269
NW_020868477.1-666718-21	NA	0.00444889	NA	NA	NA	0.00509796	NA	NA	NA	0.00034225	NA	NA	NA	0.00166464	NA	NA
NW_020868477.1-774063-2	NA	0.023672	NA	0.128881	NA	0.0328645	NA	0.178929	NA	0.00826887	NA	0.0744198	NA	0.00510753	NA	0.0433213
NW_020868479.1-300643-6	NA	NA	NA	0.0177689	NA	NA	NA	0.0106916	1.77956	NA	NA	0.00492952	1.24347	NA	NA	0.00430994
NW_020868479.1-408792-14	NA	0.00444889	NA	NA	NA	0.00693889	NA	NA	NA	0.00110889	NA	NA	NA	0.00222784	NA	NA
NW_020868480.1-68637-9	NA	0.0236544	NA	NA	NA	0.038573	NA	NA	NA	0.00857476	NA	NA	NA	0.0136924	12.0575	NA
NW_020868480.1-68832-25	NA	0.0123432	NA	NA	NA	0.0025	NA	NA	NA	0.00043264	NA	NA	NA	0.00054289	NA	NA
NW_020868481.1-74296-23	NA	0	NA	NA	NA	0	NA	NA	NA	0	NA	NA	NA	2.99875e-06	NA	0.0086297
NW_020868481.1-151757-27	NA	NA	NA	0	NA	NA	NA	0	NA	0.0581891	NA	0.000909	NA	0.0150376	NA	8.13192e-05
NW_020868481.1-514381-27	NA	0	NA	NA	NA	0	NA	NA	NA	5.33809e-05	NA	0.015401	NA	1.06831e-08	NA	9.46746e-06
NW_020868481.1-646282-8	NA	0.0123457	NA	1	NA	0.0123457	NA	1	NA	0.0099978	NA	1	NA	0.00867415	NA	1
NW_020868481.1-701309-12	1	0.0400192	NA	NA	1	0.0400192	NA	NA	1	0.0204082	NA	NA	1	0.021547	NA	NA
NW_020868481.1-723065-14	NA	NA	NA	0	NA	NA	NA	0	NA	NA	NA	0.00119025	NA	NA	NA	0.00038416
NW_020868482.1-46571-15	NA	0.00173264	NA	0.0277222	NA	0.000435766	NA	0.00697225	NA	0.00552883	NA	0.0373666	NA	1.67143e-05	NA	0.000127007
NW_020868482.1-263461-6	NA	0.00173889	NA	NA	NA	0.00148225	NA	NA	NA	0.000163368	NA	0.0718947	NA	0.000393611	NA	0.503474
NW_020868482.1-267444-4	0.111111	NA	1	NA	0.111111	NA	1	NA	0.0816117	NA	1	NA	0.0834204	NA	1	NA
NW_020868482.1-381994-3	NA	NA	NA	0	NA	NA	NA	0	NA	NA	NA	0.00267289	NA	NA	NA	0.00082944
NW_020868482.1-426452-6	NA	0.0236686	NA	0.591432	NA	0.0236686	NA	0.591432	NA	0.00137233	NA	0.232124	NA	0.00675549	NA	0.615927
NW_020868482.1-430133-15	0.290189	0.0116131	NA	NA	0.409692	0.0163956	NA	NA	0.459762	0.00159357	NA	NA	0.0194198	0.000137061	NA	NA
NW_020868483.1-226089-25	NA	0.00509796	NA	NA	NA	0.00509796	NA	NA	NA	0.00226322	NA	0.509225	NA	0.00294348	NA	1.72224
NW_020868483.1-243859-6	0	NA	NA	NA	0	NA	NA	NA	0.00906304	NA	NA	0.444089	0.00274452	NA	NA	0.478534
NW_020868483.1-318941-14	NA	0	NA	NA	NA	0	NA	NA	NA	0	NA	NA	NA	0.00043264	NA	NA
NW_020868483.1-406576-14	NA	0.00127449	NA	NA	NA	0.00267289	NA	NA	NA	0.0111226	NA	3.209	NA	0.00787288	NA	2.48373
NW_020868483.1-407107-14	0.0397124	NA	0.000327915	NA	0	NA	0	NA	0.359425	NA	0.000680577	NA	7.06165e-05	NA	1.76393e-07	NA
NW_020868483.1-460049-16	NA	0	NA	NA	NA	0	NA	NA	NA	0.00027889	NA	NA	NA	0.00035721	NA	NA
NW_020868483.1-541133-12	NA	NA	NA	0	NA	NA	NA	0	NA	NA	NA	0	0.590977	NA	NA	0.00015625
NW_020868484.1-330140-26	0.0400192	NA	1	NA	0.0400192	NA	1	NA	0.0277972	NA	1	NA	0.0255866	NA	1	NA
NW_020868485.1-35574-2	NA	0.0459245	NA	NA	NA	0.0297218	NA	NA	NA	0.0136189	NA	NA	NA	0.0108576	NA	NA
NW_020868485.1-131862-22	NA	0	NA	NA	NA	0	NA	NA	NA	3.20222e-06	NA	0.001156	NA	3.0747e-06	NA	0.00310669
NW_020868485.1-287712-12	NA	0.00591361	NA	NA	NA	0.00332929	NA	NA	NA	0.00148225	NA	NA	NA	0.00106276	NA	NA
NW_020868485.1-688794-22	NA	0.0304951	NA	1.49426	NA	0.0277651	NA	1.36049	NA	0.0132762	NA	1.07537	NA	0.0100709	NA	0.909699
NW_020868485.1-789745-25	NA	0	NA	NA	NA	0.00034225	NA	NA	NA	0.0144	NA	NA	NA	0.00531441	NA	NA
NW_020868485.1-791590-8	NA	0.00127449	NA	NA	NA	0.00119025	NA	NA	NA	0.00034225	NA	NA	NA	0.00043264	NA	NA
NW_020868486.1-16110-21	NA	0.0532686	NA	0.479418	NA	0.0184598	NA	0.166138	NA	0.00646416	NA	0.0581774	NA	0.0066076	NA	0.0773243
NW_020868486.1-271576-26	NA	NA	NA	0	NA	NA	NA	0	NA	0.725904	NA	0.00201081	NA	0.624697	NA	0.000561186
NW_020868489.1-186754-2	NA	0.089991	0.360072	NA	NA	0.039976	0.159952	NA	NA	0.00180393	0.00873103	NA	NA	0.0167427	0.0585126	NA
NW_020868489.1-227693-27	0.00148225	9.26406e-05	NA	NA	0.00148225	9.26406e-05	NA	NA	0.0502309	0.000784681	NA	NA	0.0129377	0.000271831	NA	NA
NW_020868489.1-272389-14	0	NA	NA	NA	0	NA	NA	NA	0.000570582	NA	NA	0.2511	0.000444681	NA	NA	0.391584
NW_020868493.1-11242-2	NA	0.00693889	NA	NA	NA	0.0133172	NA	NA	NA	0.0167962	NA	NA	NA	0.011321	NA	NA
NW_020868493.1-13926-23	NA	0.0544289	NA	NA	NA	0.0544289	NA	NA	NA	0.0277889	NA	NA	NA	0.0321126	NA	NA
NW_020868493.1-112742-1	NA	0	NA	NA	NA	0	NA	NA	NA	0	NA	NA	NA	0.00082944	NA	NA
NW_020868493.1-295931-27	NA	0	NA	NA	NA	0	NA	NA	NA	0	NA	NA	NA	4.10496e-05	NA	0.142314
NW_020868493.1-424695-6	1.95866	NA	0.0783839	NA	1.90198	NA	0.0761159	NA	0.448856	NA	0.0221603	NA	0.493119	NA	0.0299805	NA
NW_020868493.1-444054-6	0.0133172	NA	NA	NA	0.00925444	NA	NA	NA	0.0039124	0.25045	NA	NA	0.0012675	0.0836561	NA	NA
NW_020868493.1-490774-14	NA	0	NA	NA	NA	0	NA	NA	NA	0.000759206	NA	0.334109	NA	0.000875394	NA	0.211844
NW_020868493.1-499817-6	NA	NA	0	NA	NA	NA	0	NA	NA	NA	0	NA	NA	NA	0.00041616	NA
NW_020868493.1-628558-12	NA	NA	NA	0.00127449	NA	NA	NA	0.00267289	0.326269	NA	NA	0.00665856	0.0703873	NA	NA	0.000581206
NW_020868493.1-666046-22	NA	8.99788e-05	NA	0.00440896	NA	0.000816327	NA	0.04	NA	0.00615763	NA	0.197728	NA	0.00381374	NA	0.155771
NW_020868493.1-835372-24	NA	NA	NA	0.0236544	NA	NA	NA	0.034299	NA	NA	0.856735	0.0174844	NA	NA	2.51022	0.0192918
NW_020868494.1-162141-16	0.0133172	NA	NA	NA	0.01	NA	NA	NA	0.00287296	NA	NA	NA	0.000284075	0.0995919	NA	NA
NW_020868494.1-309794-9	NA	0	NA	NA	NA	0	NA	NA	0.227456	0.000516854	NA	NA	0.30412	0.000237758	NA	NA
NW_020868494.1-473968-2	NA	NA	0	NA	NA	NA	0	NA	NA	NA	0.00277008	1	NA	NA	0.00221001	1
NW_020868494.1-633151-8	NA	0	NA	NA	NA	0	NA	NA	0.128102	0.000444011	NA	NA	0.101145	0.000100103	NA	NA
NW_020868494.1-786033-9	0.510367	NA	0.0104157	NA	0.510367	NA	0.0104157	NA	0.00593375	NA	3.50807e-05	NA	0.0453036	NA	0.000337001	NA
NW_020868494.1-840906-5	NA	NA	0	NA	NA	NA	0	NA	NA	NA	0.0025	NA	NA	NA	0.00080089	NA
NW_020868494.1-891491-26	NA	0.00110889	NA	NA	NA	0.00444889	NA	NA	NA	0.00110889	NA	NA	NA	0.00222784	NA	NA
NW_020868494.1-980520-23	0.0816816	0.0816816	NA	NA	0.118887	0.118887	NA	NA	0.00509796	0.00509796	NA	NA	0.0995778	0.0708753	NA	NA
NW_020868495.1-327554-27	NA	NA	0	NA	NA	NA	0	NA	0.445244	NA	0.00154325	NA	0.157172	NA	0.000192343	NA
NW_020868496.1-166493-15	NA	0	NA	NA	NA	0	NA	NA	NA	0.00148556	NA	0.428601	NA	0.00013412	NA	0.11589
NW_020868496.1-208697-3	NA	0.0544289	NA	NA	NA	0.0277889	NA	NA	NA	0.0106916	NA	NA	12.9688	0.0147273	NA	NA
NW_020868496.1-263744-21	0.0114704	NA	NA	NA	0.0114704	NA	NA	NA	0.00743044	NA	NA	NA	0.00436553	NA	NA	24.3976
NW_020868496.1-304789-1	1	NA	0.0204082	NA	1	NA	0.0204082	NA	1	NA	0.00825725	NA	1	NA	0.0123457	NA
NW_020868497.1-5713-16	NA	0.178929	NA	0.0111831	NA	0.229441	NA	0.0143401	NA	0.652864	NA	0.00806005	NA	0.273204	NA	0.00498458
NW_020868497.1-51315-24	NA	NA	NA	0	NA	NA	NA	0	NA	NA	NA	0.001369	NA	NA	NA	0.00043264
NW_020868497.1-85443-15	NA	0.0104157	NA	0.510367	NA	0.000418495	NA	0.0205062	NA	0.000226582	NA	0.081796	NA	9.5524e-06	NA	0.00220915
NW_020868497.1-99860-13	NA	0.00127449	NA	NA	NA	0.00287296	NA	NA	NA	0.00306386	NA	0.518239	NA	3.33213e-05	NA	0.0135782
NW_020868497.1-101164-25	NA	0.00825725	NA	1	NA	0.00825725	NA	1	NA	0.00189352	NA	1	NA	0.0024979	NA	1
NW_020868497.1-171545-3	0.0204082	NA	1	NA	0.0204082	NA	1	NA	0.00444444	NA	0.36	NA	0.00796368	NA	0.495616	NA
NW_020868497.1-480041-26	NA	NA	NA	0.0236544	NA	NA	NA	0.0784	NA	0.604662	NA	0.0322009	NA	0.509645	NA	0.0399795
NW_020868497.1-526848-13	NA	NA	NA	0.00509796	NA	NA	NA	0.00267289	NA	NA	NA	0.00110889	NA	NA	NA	0.00082944
NW_020868497.1-533323-8	0.00444889	NA	NA	NA	0.00693889	NA	NA	NA	0.0025	NA	NA	NA	0.00222784	NA	NA	NA
NW_020868497.1-659705-4	NA	0	NA	NA	NA	0.001369	NA	NA	NA	0.00029584	NA	NA	NA	0.0004	NA	NA
NW_020868499.1-271154-22	NA	NA	0	NA	NA	NA	0	NA	0.111244	NA	0.00445191	NA	0.157808	NA	0.00405818	NA
NW_020868499.1-294674-6	NA	0.229561	NA	3.67297	NA	0.182436	NA	2.91897	NA	0.0816435	NA	0.734792	NA	0.0804074	NA	0.674882
NW_020868500.1-75922-23	0	NA	NA	NA	0	NA	NA	NA	0.00189352	NA	NA	1	0.000594397	NA	NA	1
NW_020868500.1-280284-4	NA	NA	0	NA	NA	NA	0	NA	NA	0	0	NA	NA	0.0127074	1.01612e-05	NA
NW_020868500.1-281126-6	NA	NA	NA	0.01	NA	NA	NA	0.00797449	NA	NA	NA	0.00148225	NA	NA	NA	0.00283024
NW_020868500.1-314937-8	0.00826281	NA	NA	NA	0.0212576	NA	NA	NA	0.001369	NA	NA	NA	0.00595422	NA	79.1272	NA
NW_020868502.1-88715-16	NA	0	NA	NA	NA	0.001369	NA	NA	NA	0.000138408	NA	0.00444444	NA	5.22801e-05	NA	0.00572868
NW_020868502.1-255282-24	NA	0.0816816	NA	0.0816816	NA	0.031898	NA	0.031898	NA	0.0900084	NA	0.562631	NA	0.0611426	NA	0.166686
NW_020868502.1-452292-12	0.081796	NA	NA	0.00100983	0.042849	NA	NA	0.000529	0.00492016	NA	NA	1.70536e-05	0.00249221	NA	NA	1.16907e-05
NW_020868502.1-453424-25	0.0204082	NA	NA	1	0.0204082	NA	NA	1	0.0743928	NA	NA	1	0.0649549	NA	NA	1
NW_020868502.1-479479-5	NA	0.00127449	NA	NA	NA	0.00119025	NA	NA	NA	0.00029584	NA	NA	NA	0.000713721	NA	0.314093
NW_020868502.1-499452-26	0.0435974	NA	NA	2.13627	0.0416626	NA	NA	2.04147	0.0760732	NA	NA	2.73672	0.0593759	NA	NA	3.01855
NW_020868503.1-35267-4	NA	0.110889	NA	0.001369	NA	0.019044	NA	0.000235111	NA	0.386857	NA	0.000879065	NA	0.0044014	NA	1.90975e-05
NW_020868504.1-10240-9	0.0236686	NA	0.591432	NA	0.0242257	NA	0.605353	NA	0.00488947	NA	0.592142	NA	0.00557529	NA	0.579849	NA
NW_020868504.1-70600-26	NA	0.01	NA	NA	NA	0.00267289	NA	NA	NA	0.00119025	NA	NA	NA	0.00086436	NA	NA
NW_020868504.1-95007-8	NA	0	NA	0	NA	0.000344309	NA	0.027889	NA	0.000163368	NA	0.0718947	NA	6.63783e-05	NA	0.0196715
NW_020868505.1-609685-16	1	0.0123457	NA	NA	1	0.0123457	NA	NA	1	0.0099978	NA	NA	1	0.00847518	NA	NA
NW_020868506.1-320160-16	NA	NA	NA	0	NA	NA	NA	0	NA	NA	NA	0	NA	1.36111	NA	3.16632e-05
NW_020868506.1-347319-1	NA	NA	NA	0	NA	NA	NA	0	NA	NA	NA	0	NA	0.38322	NA	8.52994e-05
NW_020868506.1-390456-6	NA	NA	0.00148225	NA	NA	NA	0.00797449	NA	NA	NA	0.0025	NA	NA	NA	0.00374544	NA
NW_020868506.1-597029-16	NA	NA	NA	0.00110889	NA	NA	NA	0.00110889	NA	NA	NA	0.00027889	NA	NA	NA	0.00086436
NW_020868506.1-719425-3	1	NA	NA	0.0204082	1	NA	NA	0.0204082	1	NA	NA	0.0400192	1	NA	NA	0.0227649
NW_020868506.1-793781-4	NA	NA	NA	0.01	NA	NA	NA	0.09	4.14128	NA	NA	0.0244835	14.5753	NA	NA	0.0307285
NW_020868506.1-831837-25	NA	0.0133172	NA	NA	NA	0.0144	NA	NA	NA	0.00591361	NA	NA	NA	0.00509796	NA	NA
NW_020868506.1-1109140-14	NA	0	NA	NA	NA	0	NA	NA	NA	0.00148225	NA	NA	NA	0.00043264	NA	NA
NW_020868507.1-133486-12	0	NA	NA	NA	0	NA	NA	NA	0	NA	NA	NA	0.000243146	NA	0.662319	NA
NW_020868507.1-136628-5	0.0532686	NA	0.479418	NA	0.080656	NA	0.725904	NA	0.000892018	NA	0.200704	NA	0.00498215	NA	0.559893	NA
NW_020868507.1-495153-15	0.160096	NA	NA	0.00640691	0.14419	NA	NA	0.00577038	0.604662	NA	NA	0.00268739	0.0810169	NA	NA	0.000602664
NW_020868508.1-20237-1	NA	NA	0.00173889	NA	NA	NA	0.0036	NA	NA	NA	0.00148225	NA	NA	NA	0.000260788	0.318941
NW_020868508.1-52581-13	NA	0.0104157	NA	0.510367	NA	0.00977273	NA	0.478864	NA	0.00346607	NA	1	NA	0.00222842	NA	0.449185
NW_020868509.1-10450-25	0.110889	NA	0.001369	NA	0	NA	0	NA	0.027889	NA	0.000344309	NA	0.014629	NA	0.000152349	NA
NW_020868509.1-28720-14	0.0362957	NA	NA	1.77849	0.0383265	NA	NA	1.878	0.0169113	NA	NA	0.0676655	0.00957258	NA	NA	0.0676799
NW_020868510.1-4385-15	NA	NA	NA	0.00148225	NA	NA	NA	0.00173889	NA	NA	NA	0.0004	NA	NA	NA	0.00054289
NW_020868511.1-125766-5	NA	NA	0	NA	NA	NA	0	NA	1	NA	0.00591206	NA	1	NA	0.00155181	NA
NW_020868512.1-147886-3	NA	NA	0.00127449	NA	NA	NA	0.00119025	NA	0.617549	NA	0.0247138	NA	0.283004	NA	0.00611977	NA
NW_020868512.1-205272-16	NA	0.00375244	NA	0.183869	NA	0.000120372	NA	0.00589824	NA	3.80865e-05	NA	0.00186624	NA	8.00049e-05	NA	0.00573921
NW_020868512.1-371968-15	NA	NA	NA	0.00127449	NA	NA	NA	0.0190164	NA	NA	NA	0.0144	NA	NA	NA	0.00724201
NW_020868512.1-645683-21	0.0625	NA	0.0277778	NA	0.00511225	NA	0.00227211	NA	0.0493706	NA	0.0236646	NA	0.0135234	NA	0.00712051	NA
NW_020868512.1-662831-4	NA	0.538169	NA	0.010983	NA	0.04	NA	0.000816327	NA	0.160096	NA	0.00640691	NA	0.0161037	NA	0.000511793
NW_020868512.1-664400-3	0.25015	NA	0.0625188	NA	0.25015	NA	0.0625188	NA	0.0957654	NA	0.0459028	NA	0.0609511	NA	0.027316	NA
NW_020868512.1-690110-6	NA	NA	0	NA	NA	NA	0	NA	0.0298598	NA	0.00013271	NA	0.111111	NA	0.000236488	NA
NW_020868512.1-691833-27	NA	NA	NA	0	NA	NA	NA	0	NA	0.143908	NA	0.00118828	NA	0.155992	NA	0.000389652
NW_020868512.1-733606-22	NA	0.25	NA	0.0277778	NA	0.319451	NA	0.0354946	NA	0.16	NA	0.00197531	NA	0.225428	NA	0.00529566
NW_020868512.1-739497-6	NA	0	NA	NA	NA	0	NA	NA	NA	0	NA	NA	NA	0	NA	NA
NW_020868512.1-813878-1	NA	0	NA	NA	NA	0.00027889	NA	NA	NA	0.015625	NA	NA	NA	0.00395102	NA	2.60284
NW_020868513.1-69419-6	1	NA	0.0123457	NA	1	NA	0.0123457	NA	0.443556	NA	0.00122869	NA	0.693961	NA	0.0025829	NA
NW_020868514.1-130510-24	0.00825725	1	NA	NA	0.0028339	0.343202	NA	NA	0.00227233	1	NA	NA	0.00115966	0.39336	NA	NA
NW_020868514.1-136897-15	0.0225018	NA	0.562275	NA	0.0177756	NA	0.444178	NA	0.00340676	NA	0.576238	NA	0.00391057	NA	0.342801	NA
NW_020868514.1-171969-15	NA	0.000658778	NA	0.053361	NA	0.002209	NA	0.178929	NA	0.000226582	NA	0.081796	NA	0.000961839	NA	0.222441
NW_020868514.1-177428-8	NA	0.0459245	NA	NA	NA	0.0359861	NA	NA	NA	0.00743044	NA	NA	NA	0.0133172	NA	NA
NW_020868514.1-216989-23	NA	NA	0.00127449	NA	NA	NA	0.004761	NA	NA	NA	0.00693889	NA	NA	NA	0.00452929	NA
NW_020868515.1-132289-21	NA	0.00826281	NA	NA	NA	0.0170042	NA	NA	NA	0.00465124	NA	NA	NA	0.00535824	NA	NA
NW_020868515.1-255099-16	NA	NA	NA	0	NA	NA	NA	0	NA	NA	NA	0.00027889	NA	20.5976	NA	0.000562798
NW_020868515.1-326772-7	NA	0	NA	NA	NA	0.00267289	NA	NA	NA	0.00227233	1	NA	NA	3.5414e-06	0.00171225	NA
NW_020868515.1-424914-15	0.187749	NA	NA	NA	0.111089	NA	NA	NA	0.0225	NA	NA	NA	0.0367322	NA	91.9055	NA
NW_020868515.1-466012-13	0.00591361	NA	NA	NA	0.00309136	NA	NA	NA	0.00267289	NA	NA	NA	0.00103001	NA	2.8992	NA
NW_020868515.1-595990-12	NA	0.00591361	NA	NA	NA	0.00287296	NA	NA	NA	0.000913072	NA	0.110578	NA	0.000978225	NA	0.2401
NW_020868515.1-630072-27	NA	0.0022712	NA	0.111289	NA	0.00302186	NA	0.148071	NA	0.00135424	NA	0.0254296	NA	0.00121898	NA	0.0378228
NW_020868517.1-61455-3	NA	NA	NA	0	NA	NA	NA	0.00034225	NA	0.63438	NA	0.0063424	NA	0.175514	NA	0.000592243
NW_020868517.1-297158-5	0.00444889	NA	NA	NA	0.0136189	NA	NA	NA	0.00716453	NA	1.21185	NA	0.00212098	NA	0.215782	NA
NW_020868518.1-61270-7	NA	NA	NA	0.00173889	NA	NA	NA	0.00173889	NA	NA	NA	0	NA	NA	NA	0.00051529
NW_020868519.1-229049-14	NA	NA	0.0236544	NA	NA	NA	0.0167962	NA	NA	0.0170042	0.000347024	NA	NA	0.0256297	0.000228064	NA
NW_020868519.1-403292-24	NA	NA	0.00443937	0.217529	NA	NA	0.00943673	0.4624	NA	NA	0.0211545	0.528608	NA	NA	0.0126058	0.548905
NW_020868519.1-538734-16	NA	NA	NA	0.00173889	NA	NA	NA	0.00309136	NA	0.0676	NA	0.000187258	NA	0.000147281	NA	2.71947e-07
NW_020868520.1-7777-9	NA	NA	NA	0.0177689	NA	NA	NA	0.01	NA	NA	NA	0.00110889	NA	NA	NA	0.00452929
NW_020868520.1-61676-15	NA	NA	NA	0.00444889	NA	NA	NA	0.00287296	NA	NA	NA	0	NA	NA	28.8906	0.00271443
NW_020868520.1-67099-14	0	NA	NA	NA	0	NA	NA	NA	0.00032041	NA	NA	NA	5.37141e-05	NA	0.167355	NA
NW_020868520.1-127307-3	0.008281	0.000102235	NA	NA	0.0169	0.000208642	NA	NA	0.101558	0.000230773	NA	NA	0.0747051	0.000316369	NA	NA
NW_020868522.1-62796-4	NA	0.0816435	NA	0.734792	NA	0.0685742	NA	0.617167	NA	0.000815739	NA	0.0203837	NA	0.00124054	NA	0.0343968
NW_020868522.1-130564-4	NA	NA	NA	0	NA	NA	NA	0	NA	0.250601	NA	0.00206927	NA	0.281549	NA	0.000747456
NW_020868522.1-179068-14	NA	0.0204082	NA	1	NA	0.0146203	NA	0.716393	NA	0.000658778	NA	0.053361	NA	0.00389834	NA	0.24955
NW_020868522.1-181474-7	NA	0.0204082	0.000168515	NA	NA	0.143908	0.00118828	NA	NA	0.00267342	2.67284e-05	NA	NA	0.0836824	0.00123184	NA
NW_020868522.1-385566-2	NA	0.00108335	NA	0.0530842	NA	0.00302186	NA	0.148071	NA	0.000120372	NA	0.00589824	NA	0.00261813	NA	0.0869034
NW_020868522.1-465173-12	NA	NA	NA	0	NA	NA	NA	0.00332929	NA	NA	NA	0.00148225	NA	NA	NA	0.00116281
NW_020868522.1-530062-8	NA	0	NA	NA	NA	0	NA	NA	NA	0	NA	NA	NA	0.000104421	0.21836	NA
NW_020868522.1-603318-14	0.249925	NA	1	NA	0.249925	NA	1	NA	0.177554	NA	0.575491	NA	0.118282	NA	0.6974	NA
NW_020868522.1-662065-25	NA	0.00591716	NA	0.147858	NA	0.00591716	NA	0.147858	NA	5.26303e-05	NA	0.000707466	NA	0.000246618	NA	0.00277975
NW_020868522.1-728053-12	NA	0.326531	NA	0.00269625	NA	0.326531	NA	0.00269625	NA	1.49328	NA	0.00413652	NA	0.000128298	NA	5.56679e-07
NW_020868522.1-736792-13	NA	NA	NA	0.031898	NA	NA	NA	0.031898	NA	NA	NA	0.00509796	NA	NA	NA	0.0116208
NW_020868522.1-767816-25	0.00509796	NA	NA	NA	0.00743044	NA	NA	NA	0.0025	NA	NA	NA	0.00231361	NA	NA	NA
NW_020868522.1-777423-25	NA	0.640384	NA	0.0256277	NA	0.640384	NA	0.0256277	NA	0.538169	NA	0.010983	NA	0.575371	NA	0.010141
NW_020868523.1-100055-22	NA	NA	0.0532686	NA	NA	NA	0.031898	NA	NA	NA	0.00440079	0.0826371	NA	NA	0.00195787	0.0604676
NW_020868523.1-224907-4	NA	1	NA	0.0123457	NA	1	NA	0.0123457	NA	1	NA	0.0277972	NA	1	NA	0.01394
NW_020868523.1-321899-14	NA	0.00825725	NA	1	NA	0.00825725	NA	1	NA	0.0249461	NA	1	NA	0.0261501	NA	1
NW_020868523.1-495666-4	NA	0.326727	NA	0.036303	NA	0.127592	NA	0.0141769	NA	0.0134703	NA	0.00439708	NA	0.0215931	NA	0.00348158
NW_020868523.1-497958-23	0.206479	0.0229422	NA	NA	0.297679	0.0330755	NA	NA	0.591432	0.0236686	NA	NA	0.366271	0.0168949	NA	NA
NW_020868523.1-501151-22	NA	NA	NA	NA	NA	NA	NA	NA	NA	NA	NA	0.00110889	NA	NA	NA	0.00231361
NW_020868525.1-8937-3	0.0203942	NA	NA	0.0399616	0.030879	NA	NA	0.0605063	0.0624786	NA	NA	0.122424	0.0582015	NA	NA	0.11632
NW_020868525.1-93662-23	NA	NA	NA	0	NA	NA	NA	0	NA	NA	NA	0	NA	NA	NA	0.00041616
NW_020868525.1-191516-26	NA	NA	NA	0.00148225	NA	NA	NA	0.00148225	NA	NA	NA	0	NA	NA	NA	0.00051529
NW_020868525.1-209722-12	0.0114704	NA	NA	NA	0.00743044	NA	NA	NA	0.00148225	NA	NA	NA	0.00288261	NA	6.71397	NA
NW_020868525.1-477986-7	NA	0.00826281	NA	NA	NA	0.00591361	NA	NA	NA	0.00034225	NA	NA	NA	0.00181476	NA	NA
NW_020868525.1-757479-16	NA	NA	0.00110889	NA	NA	NA	0.00119025	NA	NA	NA	0	NA	NA	NA	0.00086436	NA
NW_020868525.1-783232-24	NA	NA	NA	0.01	NA	NA	NA	0.0136189	NA	NA	NA	0.00743044	NA	NA	NA	0.00748225
NW_020868527.1-184631-4	0.0236775	NA	0.37884	NA	0.0415141	NA	0.664225	NA	0.04	NA	0.64	NA	0.0299776	NA	0.590365	NA
NW_020868528.1-14233-13	0.04	NA	0.111111	NA	0.00445156	NA	0.0123654	NA	0.00173264	NA	0.0277222	NA	0.0114347	NA	0.102913	NA
NW_020868528.1-100766-27	NA	NA	1	0.0204082	NA	NA	1	0.0204082	NA	NA	1	0.0204082	NA	NA	1	0.01394
NW_020868529.1-27653-7	0	NA	NA	NA	0.00036864	NA	NA	NA	0.000327854	NA	NA	0.0945894	0.000630709	NA	NA	0.177207
NW_020868529.1-39936-5	NA	NA	0.04	NA	NA	NA	0.0277889	NA	NA	NA	0.0225	NA	NA	NA	0.028832	NA
NW_020868529.1-72761-16	NA	0.00110889	NA	NA	NA	0.0025	NA	NA	NA	0.00287296	NA	NA	NA	0.00189652	NA	6.192
NW_020868529.1-144097-25	NA	0	NA	NA	NA	0	NA	NA	NA	0.00509796	NA	NA	NA	0.00166464	NA	NA
NW_020868529.1-219564-22	NA	0	NA	NA	NA	0	NA	NA	NA	0.000800158	NA	0.352131	NA	0.000256421	NA	0.365603
NW_020868530.1-1598-4	NA	0.444622	0.0494025	NA	NA	0.715716	0.079524	NA	NA	0.605146	0.00499684	NA	NA	0.620558	0.00732523	NA
NW_020868530.1-82907-14	NA	0	NA	NA	NA	0	NA	NA	NA	0.0025	NA	NA	NA	0.00080089	NA	NA
NW_020868530.1-228887-13	0	NA	NA	NA	0	NA	NA	NA	0.111111	NA	1	NA	0.0592032	NA	1	NA
NW_020868530.1-340602-12	NA	NA	0	NA	NA	NA	0	NA	0.058447	NA	0.000132811	NA	0.0728795	NA	5.317e-05	NA
NW_020868530.1-440641-1	0.00207025	NA	NA	NA	0.0064	NA	NA	NA	0.00314073	0.0784806	NA	NA	0.000418357	0.0302027	NA	NA
NW_020868531.1-201671-8	NA	4.87422e-05	NA	0.00590296	NA	0.000779876	NA	0.0944474	NA	0.00189352	NA	1	NA	0.000209951	NA	0.06319
NW_020868533.1-38887-26	NA	0.0459245	NA	NA	NA	0.0359861	NA	NA	NA	0.0106916	NA	NA	NA	0.0104702	NA	277.96
NW_020868533.1-496059-7	NA	0.0204204	NA	NA	NA	0.00549081	NA	NA	NA	0.001369	0.110889	NA	NA	0.000858632	0.0984813	NA
NW_020868533.1-510254-16	NA	NA	NA	0.00173889	NA	NA	NA	0.00043264	NA	NA	NA	0	NA	NA	NA	0.00011881
NW_020868536.1-223838-15	NA	0.00110889	NA	NA	NA	0.00693889	NA	NA	NA	0.00118642	NA	0.0961	NA	0.000389083	NA	0.0332614
NW_020868536.1-243774-23	NA	0.00440896	NA	8.99788e-05	NA	0.111289	NA	0.0022712	NA	0.359856	NA	0.0144012	NA	0.261605	NA	0.00638299
NW_020868536.1-252114-21	0.538169	NA	NA	0.010983	0.00440896	NA	NA	8.99788e-05	0.0101444	NA	NA	3.51612e-05	0.0842587	NA	NA	0.00041801
NW_020868536.1-263215-13	0.0530842	NA	0.00108335	NA	1.15434	NA	0.0235579	NA	5.006	NA	0.0173512	NA	0.891886	NA	0.0156285	NA
NW_020868536.1-306493-26	0.0695452	NA	0.378635	NA	0.0709081	NA	0.386055	NA	0.0493706	NA	1	NA	0.0380872	NA	0.483822	NA
NW_020868536.1-317298-24	0.405005	NA	NA	0.405005	0.0576	NA	NA	0.0576	0.000656188	NA	NA	0.00443485	0.000737049	NA	NA	0.00294908
NW_020868536.1-343022-27	NA	NA	0.0114704	NA	NA	NA	0.004761	NA	NA	NA	0.0167962	NA	NA	NA	0.010404	NA
NW_020868536.1-420912-9	NA	0.0133172	NA	NA	NA	0.00549081	NA	NA	NA	0.00549246	NA	0.444889	NA	0.00455118	NA	1.05254
NW_020868537.1-2563-6	NA	0	NA	NA	NA	0	NA	NA	NA	0	NA	NA	NA	0.00045369	NA	NA
NW_020868537.1-288940-7	NA	0.00159693	NA	0.0399041	NA	0.00159693	NA	0.0399041	NA	0.00443937	NA	0.217529	NA	0.00116337	NA	0.041176
NW_020868537.1-297267-15	NA	NA	NA	0	NA	NA	NA	0	NA	1	NA	0.00227233	NA	1	NA	0.00201889
NW_020868537.1-594127-12	NA	0.000771605	NA	0.0625	NA	0.002209	NA	0.178929	NA	0.000138408	NA	0.00444444	NA	0.0005035	NA	0.0283476
NW_020868537.1-634701-4	NA	0.00207025	NA	NA	NA	0.00906304	NA	NA	NA	6.38227e-06	NA	0.002304	NA	0.0018132	NA	1.88264
NW_020868537.1-796829-27	NA	1	NA	0.00825725	NA	0.308938	NA	0.00255098	NA	0.191357	NA	0.00298928	NA	0.130181	NA	0.00195628
NW_020868538.1-279591-16	NA	0	NA	NA	NA	0	NA	NA	NA	0.00128851	0.371749	NA	NA	0.000324883	0.361651	NA
NW_020868539.1-84425-4	NA	NA	NA	0	NA	NA	NA	0	0.4624	NA	NA	0.00205511	0.649145	NA	NA	0.00261672
NW_020868539.1-134792-22	NA	0.00826887	NA	0.0744198	NA	0.0016	NA	0.0144	NA	0.000943794	NA	0.0235835	NA	0.000900074	NA	0.0170801
NW_020868539.1-313121-8	NA	1	NA	0.0400192	NA	1	NA	0.0400192	NA	1	NA	0.0743928	NA	1	NA	0.0556682
NW_020868539.1-336669-4	NA	1.30599	NA	0.14511	NA	0.524176	NA	0.0582418	NA	0.0219632	NA	0.0219632	NA	0.0283275	NA	0.0170253
NW_020868539.1-338638-14	0.00110889	NA	NA	NA	0.004761	NA	NA	NA	0.00027889	NA	NA	NA	0.002601	NA	NA	NA
NW_020868539.1-362128-22	NA	0	NA	NA	NA	0.00189225	NA	NA	NA	0.00036864	NA	NA	NA	0.00056644	NA	NA
NW_020868539.1-422229-12	NA	NA	0	NA	NA	NA	0.00189225	NA	NA	NA	0.00173889	NA	20.25	NA	0.000788153	NA
NW_020868540.1-117202-14	NA	0.00148225	NA	NA	NA	0.00309136	NA	NA	NA	0.0004	NA	NA	NA	0.00101761	NA	NA
NW_020868540.1-138910-4	NA	0.00444889	NA	NA	NA	0.00693889	NA	NA	NA	0.0025	NA	NA	NA	0.00222784	NA	NA
NW_020868541.1-146362-27	NA	NA	0.626472	0.0391545	NA	NA	0.25	0.015625	NA	NA	0.217778	0.00678201	NA	NA	0.143259	0.00526753
NW_020868541.1-207847-24	NA	0	NA	NA	NA	0	NA	NA	NA	0.000713721	NA	0.314093	NA	0.000301991	NA	0.377666
NW_020868541.1-266214-3	NA	NA	NA	0.0133172	NA	NA	NA	0.00925444	NA	NA	0.25045	0.0039124	NA	NA	0.877922	0.00519033
NW_020868541.1-311813-9	NA	0.0114704	NA	NA	NA	0.004761	NA	NA	NA	0.000235111	NA	0.019044	NA	0.00023346	NA	0.0497687
NW_020868541.1-360580-26	NA	0.01	NA	NA	NA	0.0190164	NA	NA	NA	0.00246134	NA	0.157561	NA	0.00545521	NA	1.00878
NW_020868542.1-41801-8	NA	0.326727	NA	0.036303	NA	0.0581774	NA	0.00646416	NA	0.00862531	NA	0.00127622	NA	0.0338188	NA	0.00389579
NW_020868542.1-218486-7	NA	NA	NA	0.0177689	NA	NA	NA	0.0145685	NA	NA	NA	0.00797449	NA	9.21712	NA	0.00753657
NW_020868542.1-235869-15	NA	0.00207025	NA	NA	NA	0.0004	NA	NA	NA	0.00029584	NA	NA	NA	0.00047089	NA	NA
NW_020868542.1-502640-15	0.023716	NA	0.00029279	NA	0.081796	NA	0.00100983	NA	0.0156531	NA	0.00127748	NA	0.00499618	NA	0.000217415	NA
NW_020868542.1-580639-7	NA	0	NA	NA	NA	0	NA	NA	NA	0.00189352	NA	1	NA	0.00166459	NA	1
NW_020868542.1-666982-3	NA	0	NA	NA	NA	0	NA	NA	NA	0.0025	NA	NA	NA	0.00082944	NA	NA
NW_020868542.1-681715-6	NA	0.00589824	0.000120372	NA	NA	0.478864	0.00977273	NA	NA	0.110845	0.00443591	NA	NA	0.129661	0.00348199	NA
NW_020868545.1-64044-2	NA	0.326531	NA	0.00269625	NA	0.143908	NA	0.00118828	NA	0.343202	NA	0.0028339	NA	0.203383	NA	0.00120241
NW_020868545.1-79164-24	NA	0.0236544	NA	NA	NA	0.0538704	NA	NA	NA	0.00638772	NA	0.159616	NA	0.000428097	NA	0.00705022
NW_020868546.1-23499-26	NA	0.001369	NA	0.110889	NA	0.000344309	NA	0.027889	NA	0.0125899	NA	0.504683	NA	0.00246805	NA	0.117892
NW_020868547.1-188586-5	NA	0.00173889	NA	NA	NA	0.0064	NA	NA	0.146761	0.000508683	NA	NA	2.60052	0.00308578	NA	NA
NW_020868547.1-354426-25	NA	NA	0.00110889	NA	NA	NA	0.00509796	NA	NA	NA	0.00119025	NA	NA	NA	0.00153664	NA
NW_020868547.1-355494-23	NA	NA	NA	0	NA	NA	NA	0	NA	0.0761265	NA	0.000450065	NA	0.0885425	NA	0.000161839
NW_020868547.1-393078-22	NA	NA	0	NA	NA	NA	0	NA	NA	NA	0	NA	NA	NA	0.000216482	1
NW_020868547.1-516925-25	NA	0.000140028	NA	0.000315063	NA	0.00648025	NA	0.0145806	NA	0.0493728	NA	0.0493728	NA	0.00890134	NA	0.0103054
NW_020868548.1-49236-8	NA	NA	0	NA	NA	NA	0	NA	NA	NA	0	NA	NA	NA	0.00036864	NA
NW_020868548.1-78810-23	1.96	NA	NA	0.04	3.73881	NA	NA	0.0763022	0.867133	NA	NA	0.0461787	0.724091	NA	NA	0.0357488
NW_020868548.1-115571-6	NA	NA	1.49426	0.0304951	NA	NA	0.818663	0.0167074	NA	NA	1.96	0.00542936	NA	NA	1.73522	0.00711993
NW_020868548.1-132997-12	0.00640691	NA	0.160096	NA	0.0196128	NA	0.490084	NA	0.000892018	NA	0.200704	NA	0.00173047	NA	0.24935	NA
NW_020868548.1-394502-26	NA	NA	0.00591361	NA	NA	NA	0.012905	NA	NA	NA	0.00549081	NA	NA	110.25	0.00375221	NA
NW_020868548.1-591314-3	0.639424	NA	NA	0.0255892	0.639424	NA	NA	0.0255892	0.0156141	NA	NA	0.0024979	0.0227788	NA	NA	0.00183972
NW_020868549.1-349866-25	NA	0	NA	NA	NA	0	NA	NA	0.359425	0.000680577	NA	NA	0.366076	0.000217594	NA	NA
NW_020868549.1-540167-23	NA	0	NA	NA	NA	0	NA	NA	NA	0.00029584	NA	NA	NA	2.32803e-05	NA	0.0329303
NW_020868549.1-569748-1	NA	0	NA	NA	NA	0	NA	NA	NA	0.00173889	NA	NA	NA	0.00047089	NA	NA
NW_020868551.1-73856-13	NA	NA	0	NA	NA	NA	0	NA	0.0236686	NA	5.37829e-05	NA	0.0502947	NA	3.93199e-05	NA
NW_020868553.1-100893-23	0	NA	NA	NA	0	NA	NA	NA	0.000132811	NA	NA	0.058447	2.62985e-05	NA	NA	0.04
NW_020868553.1-105351-24	NA	NA	0	NA	NA	NA	0	NA	NA	NA	0	NA	NA	NA	0	NA
NW_020868553.1-106959-24	NA	0	0	NA	NA	0.027889	0.000344309	NA	NA	0.111556	0.000309019	NA	NA	0.168345	0.000690753	NA
NW_020868553.1-264510-6	NA	NA	NA	0	NA	NA	NA	0	NA	0.308938	NA	0.00255098	NA	0.39175	NA	0.00135783
NW_020868555.1-40686-3	0.00173889	NA	NA	NA	0.00309136	NA	NA	NA	0.00127449	NA	NA	NA	0.00097344	NA	NA	NA
NW_020868555.1-142940-2	NA	NA	NA	0	NA	NA	NA	0	NA	NA	NA	0.001369	NA	NA	NA	0.00045369
NW_020868555.1-154519-13	NA	0.00110889	NA	NA	NA	0.00127449	NA	NA	NA	0.00267289	NA	NA	NA	0.00153664	NA	NA
NW_020868556.1-257496-25	NA	NA	NA	0	NA	NA	NA	0	NA	NA	NA	0	NA	0.925952	NA	2.62879e-05
NW_020868556.1-373139-15	0.37884	NA	0.0236775	NA	0.106929	NA	0.00668306	NA	0.110845	NA	0.00443591	NA	0.00944337	NA	0.000481436	NA
NW_020868556.1-388992-27	0.562275	NA	NA	0.0225018	0.390719	NA	NA	0.0156363	0.534496	NA	NA	0.00315998	0.432603	NA	NA	0.00456981
NW_020868556.1-419055-12	NA	NA	NA	0.0133172	NA	NA	NA	0.0123432	0.183184	NA	NA	0.000507435	2.06314	NA	NA	0.00330789
NW_020868556.1-421756-14	NA	NA	0.00509796	0.00509796	NA	NA	0.0106916	0.0106916	NA	NA	0.180874	0.0147614	NA	NA	0.0850437	0.0132357
NW_020868557.1-30616-24	NA	0	NA	NA	NA	0	NA	NA	NA	0.0036	NA	NA	NA	0.00110889	NA	NA
NW_020868557.1-135369-7	0.00205936	NA	NA	0.2494	0.00421288	NA	NA	0.510204	0.000393101	NA	NA	0.207604	0.00188716	NA	NA	0.581442
NW_020868557.1-235526-9	NA	0	NA	NA	NA	0	NA	NA	0.345191	0.000653626	NA	NA	0.346021	0.000205674	NA	NA
NW_020868557.1-264885-9	NA	NA	NA	0.111089	NA	NA	NA	0.100299	NA	0.00309878	NA	0.000569163	NA	0.0459077	NA	0.00747466
NW_020868557.1-322899-3	NA	0	NA	NA	NA	0	NA	NA	NA	0.000910402	NA	0.400647	NA	0.000327324	NA	0.418685
NW_020868557.1-408576-27	NA	0	NA	NA	NA	0	NA	NA	NA	0	NA	NA	NA	7.49993e-05	NA	0.211103
NW_020868557.1-453836-22	NA	NA	NA	0	NA	NA	NA	0	NA	NA	NA	0.00148225	NA	NA	NA	0.00047089
NW_020868557.1-521487-23	NA	0	NA	NA	NA	0	NA	NA	NA	0	NA	NA	NA	0.000223183	NA	0.159115
NW_020868557.1-608539-15	0.444889	0.00549246	NA	NA	0.027889	0.000344309	NA	NA	0	0	NA	NA	0.000602595	4.24112e-06	NA	NA
NW_020868557.1-731921-25	0.00693889	NA	NA	NA	0.00549081	NA	NA	NA	0.00032041	NA	NA	NA	0.00166464	NA	NA	NA
NW_020868557.1-780146-16	0	NA	NA	NA	0	NA	NA	NA	0.00591206	NA	1	NA	0.0013706	NA	1	NA
NW_020868557.1-781908-27	NA	NA	NA	0.0277889	NA	NA	NA	0.015625	NA	NA	NA	0.0106916	NA	16.6985	NA	0.0160826
NW_020868560.1-19964-22	NA	NA	NA	0	NA	NA	NA	0	NA	NA	NA	0.00309136	NA	0.0544444	NA	4.19233e-05
NW_020868560.1-119374-23	0.0114704	NA	NA	NA	0.0181172	NA	NA	NA	0.0040095	NA	1.15679	NA	0.00605315	NA	4.03224	NA
NW_020868561.1-60137-14	NA	0	NA	NA	NA	0	NA	NA	NA	0.000499175	NA	0.144018	NA	0.000166924	NA	0.147929
NW_020868561.1-111283-24	NA	0.000418495	NA	0.0205062	NA	0	NA	0	NA	3.20222e-06	NA	0.001156	NA	0.000403837	NA	0.1009
NW_020868561.1-133068-4	0.010983	NA	NA	0.538169	0.0106975	NA	NA	0.524176	0.00701765	NA	NA	0.343865	0.0137177	NA	NA	0.455328
NW_020868562.1-179597-21	NA	NA	NA	0	NA	NA	NA	0	NA	NA	NA	0.0016	1.01153	NA	NA	0.000317192
NW_020868562.1-179773-26	1	0.0204082	NA	NA	0.495616	0.0101146	NA	NA	0.0945894	0.000327854	NA	NA	0.105773	0.000524744	NA	NA
NW_020868563.1-29383-12	0.0235835	0.000943794	NA	NA	0.0317425	0.00127031	NA	NA	0.034151	0.00069696	NA	NA	0.0682442	0.00320009	NA	NA
NW_020868563.1-91295-16	NA	0.0204204	NA	NA	NA	0.0114704	NA	NA	NA	0.0225	NA	NA	NA	0.0204204	NA	NA
NW_020868563.1-235115-13	0.0624625	NA	NA	0.0156109	0.0502309	NA	NA	0.0125539	0.0153477	NA	NA	0.00928439	0.00519821	NA	NA	0.00184123
NW_020868563.1-332511-5	NA	NA	0.00444889	NA	NA	NA	0.01	NA	NA	NA	0.00444889	NA	12.0474	NA	0.00368993	NA
NW_020868563.1-383891-13	NA	NA	NA	0	NA	NA	NA	0	NA	0.023716	NA	0.00029279	NA	0.0956275	NA	0.000623245
NW_020868563.1-384087-26	0	NA	NA	NA	0.0016	NA	NA	NA	0.00034225	NA	NA	NA	0.00043264	NA	NA	NA
NW_020868564.1-69132-15	0.008281	NA	NA	0.000102235	0.001764	NA	NA	2.17778e-05	0.209764	NA	NA	0.00258968	0.113334	NA	NA	0.00174902
NW_020868564.1-180343-4	NA	0.0177689	NA	NA	NA	0.01	NA	NA	NA	0.00444889	NA	NA	NA	0.004356	NA	NA
NW_020868564.1-217883-12	0.151243	NA	NA	NA	0.0873202	NA	NA	NA	0.018125	NA	0.0283306	NA	0.027397	NA	0.111716	NA
NW_020868566.1-149498-16	0.0567075	NA	NA	0.0204147	0.186624	NA	NA	0.0671846	0.0164523	NA	NA	0.00592284	0.105109	NA	NA	0.0336925
NW_020868566.1-154409-27	NA	0.00509796	NA	0.00509796	NA	0.0106916	NA	0.0106916	NA	0.00763586	NA	0.0188541	NA	0.00744382	NA	0.0082137
NW_020868566.1-239417-4	NA	NA	NA	0	NA	NA	NA	0	NA	NA	NA	0.00797449	NA	NA	NA	0.0025
NW_020868566.1-450006-15	NA	NA	NA	0	NA	NA	NA	0.001369	NA	NA	NA	0.00549081	NA	NA	NA	0.002601
NW_020868567.1-182225-14	NA	NA	NA	0.0114704	NA	NA	NA	0.00743044	NA	NA	NA	0.0025	NA	NA	NA	0.00231361
NW_020868567.1-190010-6	0.00110889	NA	NA	NA	0.00267289	NA	NA	NA	0.00119025	NA	NA	NA	0.00153664	NA	NA	NA
NW_020868567.1-218159-9	0	NA	NA	0	0	NA	NA	0	0.000396838	NA	NA	0.00991619	0.000421278	NA	NA	0.0112727
NW_020868567.1-222566-13	0.0333976	NA	NA	0.534361	0.00390625	NA	NA	0.0625	0.0419215	NA	NA	2.68358	0.0177919	NA	NA	1.0017
NW_020868567.1-225293-5	0.359856	0.0144012	NA	NA	0.490084	0.0196128	NA	NA	0.510367	0.0104157	NA	NA	0.302376	0.00715271	NA	NA
NW_020868567.1-236208-23	NA	NA	0	NA	NA	NA	0	NA	NA	0.0816327	0.000674061	NA	NA	0.0237692	0.000137576	NA
NW_020868568.1-127350-4	NA	NA	NA	0	NA	NA	NA	0	NA	0.359425	NA	0.000680577	NA	0.366076	NA	0.000217594
NW_020868568.1-269109-13	NA	0	NA	NA	NA	0	NA	NA	NA	0.00267289	NA	NA	NA	0.00082944	NA	NA
NW_020868568.1-274244-13	NA	NA	NA	0.00148225	NA	NA	NA	0.00509796	NA	NA	NA	0.00110889	NA	NA	NA	0.00153664
NW_020868568.1-296283-13	NA	0	NA	NA	NA	0	NA	NA	NA	0	NA	NA	NA	8.4048e-07	NA	0.0024187
NW_020868568.1-339777-26	NA	NA	NA	0.25	NA	NA	NA	0.157292	NA	NA	NA	0.0335989	NA	NA	NA	0.0577922
NW_020868568.1-369791-15	0.510082	NA	0.510082	NA	0.231746	NA	0.231746	NA	0.0203918	NA	0.0203918	NA	0.00269639	NA	0.000897825	NA
NW_020868568.1-480076-22	NA	NA	0.00825725	1	NA	NA	0.00825725	1	NA	NA	0.0204082	1	NA	NA	0.0161327	1
NW_020868568.1-626134-14	NA	0.360288	0.00297499	NA	NA	0.250601	0.00206927	NA	NA	0.0124496	0.000498222	NA	NA	0.000630392	1.65399e-05	NA
NW_020868568.1-692659-8	NA	NA	0	NA	NA	NA	0	NA	NA	NA	0.00027889	NA	NA	NA	0.00082944	NA
NW_020868569.1-32436-13	NA	NA	0.01	NA	NA	NA	0.0106916	NA	NA	NA	0.00444889	NA	93.8028	NA	0.00276507	NA
NW_020868569.1-260619-26	NA	0.0133172	NA	NA	NA	0.0123432	NA	NA	NA	0.00653182	NA	0.0878017	NA	1.55672e-05	NA	0.000209257
NW_020868569.1-384985-9	NA	0.00148225	NA	NA	NA	0.00036864	NA	NA	NA	0.0036	NA	NA	NA	0.000113127	NA	0.219463
NW_020868569.1-522897-5	NA	0	NA	0	NA	0.0025042	NA	0.062575	NA	0.00269625	NA	0.326531	NA	7.86623e-05	NA	0.00666389
NW_020868570.1-61730-27	0.111022	0.0123358	NA	NA	0.143793	0.015977	NA	NA	0.867133	0.0461787	NA	NA	0.577505	0.0322737	NA	NA
NW_020868570.1-246956-26	NA	0.115113	NA	0.46059	NA	0.126474	NA	0.506049	NA	0.0155443	NA	0.291888	NA	0.0187843	NA	0.331388
NW_020868570.1-278666-9	0.0204082	NA	NA	1	0.0204082	NA	NA	1	0.00444444	NA	NA	1	0.00649858	NA	NA	1
NW_020868571.1-154640-2	0	NA	NA	NA	0	NA	NA	NA	0.00227233	1	NA	NA	0.00193163	1	NA	NA
NW_020868571.1-168761-9	NA	0.00509796	NA	NA	NA	0.00127449	NA	NA	NA	0.00287296	NA	NA	NA	0.001074	NA	15.3324
NW_020868571.1-168934-22	NA	0.0204204	NA	NA	NA	0.0106916	NA	NA	NA	0.00119025	NA	NA	NA	0.00332929	NA	NA
NW_020868571.1-215730-1	NA	NA	0.0205062	0.000418495	NA	NA	0.0298598	0.000609384	NA	NA	0.0961	0.000266205	NA	NA	0.00091519	3.66292e-06
NW_020868571.1-267132-14	NA	0.00110889	NA	NA	NA	0.00444889	NA	NA	NA	0.00110889	NA	NA	NA	0.00142129	NA	NA
NW_020868571.1-415897-12	NA	0.00226576	NA	0.0203918	NA	0.000131484	NA	0.00118336	NA	2.6449e-05	NA	0.000144	NA	0.00139154	NA	0.01095
NW_020868571.1-607227-16	NA	0.04	NA	NA	NA	0.0469589	NA	NA	NA	0.0144	NA	NA	NA	0.0183332	NA	NA
NW_020868571.1-672126-26	NA	0.0236544	NA	NA	NA	0.0219336	NA	NA	NA	0.00743044	NA	NA	NA	0.0081	NA	NA
NW_020868571.1-738727-15	NA	0.00444889	NA	NA	NA	0.00509796	NA	NA	NA	0.001369	NA	NA	NA	0.0016	NA	NA
NW_020868571.1-823714-12	NA	0	NA	NA	NA	0.00047089	NA	NA	NA	0.000713721	NA	0.314093	NA	8.28455e-06	NA	0.0105969
NW_020868571.1-824730-24	0	NA	NA	NA	0	NA	NA	NA	0.001369	NA	NA	NA	0.00041616	NA	NA	NA
NW_020868571.1-830088-13	NA	NA	NA	0	NA	NA	NA	0	NA	NA	NA	0.0114704	NA	NA	NA	0.00345744
NW_020868571.1-952523-15	NA	NA	0.00444889	NA	NA	NA	0.00119025	NA	NA	NA	0.00147802	0.25	NA	NA	0.00488315	2.14896
NW_020868571.1-1122189-25	NA	0.00591361	NA	NA	NA	0.00332929	NA	NA	NA	0.00287296	NA	NA	NA	0.00128201	NA	4.33822
NW_020868572.1-176060-9	0	NA	NA	NA	0	NA	NA	NA	0.00693889	NA	NA	NA	0.00340466	8.43062	NA	NA
NW_020868572.1-228137-26	NA	0.0104157	NA	0.510367	NA	0.00629076	NA	0.308247	NA	0.0049	NA	0.3969	NA	0.00463319	NA	0.334486
NW_020868572.1-270700-24	NA	0	NA	NA	NA	0	NA	NA	0.289444	0.000801784	NA	NA	0.0244991	5.69598e-05	NA	NA
NW_020868572.1-285883-21	NA	NA	NA	NA	NA	NA	NA	NA	NA	0.00110889	NA	NA	NA	0.00889249	NA	NA
NW_020868573.1-93441-6	0.378225	NA	0.00466944	NA	0.215296	NA	0.00265798	NA	0.011449	NA	0.000141346	NA	0.0176208	NA	0.000174045	NA
NW_020868573.1-127199-27	NA	0.0123457	NA	1	NA	0.007569	NA	0.613089	NA	0.00227233	NA	1	NA	0.00241836	NA	0.626398
NW_020868573.1-463312-24	NA	NA	0.00444889	NA	NA	NA	0.00743044	NA	NA	NA	0.00119025	NA	NA	NA	0.00345744	NA
NW_020868573.1-529857-2	NA	NA	0	NA	NA	NA	0.00127449	NA	NA	NA	0.00029584	NA	NA	NA	0.00086436	NA
NW_020868573.1-552629-2	NA	0.0144012	0.359856	NA	NA	0.000761821	0.0190364	NA	NA	0.00147802	0.25	NA	NA	0.000328113	0.0187974	NA
NW_020868573.1-678841-21	NA	NA	NA	0	NA	NA	NA	0.00127449	NA	NA	NA	0.00127449	NA	NA	NA	0.00555025
NW_020868573.1-721757-4	NA	NA	NA	0	NA	NA	NA	0.001369	NA	0.256171	NA	0.0136422	NA	0.253344	NA	0.00788962
NW_020868574.1-22304-21	NA	NA	NA	0.00207025	NA	NA	NA	0.0004	NA	NA	NA	0.00034225	0.0461454	NA	NA	8.64175e-06
NW_020868574.1-55458-15	NA	NA	NA	0.00207025	NA	NA	NA	0.00332929	NA	NA	NA	0.0004	NA	NA	NA	0.00106276
NW_020868574.1-138374-8	NA	NA	NA	0.00127449	NA	NA	NA	0.00148225	NA	NA	NA	0.00743044	NA	NA	NA	0.00390625
NW_020868575.1-32916-9	NA	NA	0	NA	NA	NA	0	NA	NA	NA	0.00444889	NA	NA	NA	0.00142129	NA
NW_020868575.1-103912-5	NA	0	NA	NA	NA	0	NA	NA	NA	0.00267289	NA	NA	NA	0.0009	NA	NA
NW_020868576.1-19981-24	NA	NA	NA	0.00173889	NA	NA	NA	0.00332929	NA	NA	NA	0.00034225	NA	NA	NA	0.00093636
NW_020868576.1-30498-12	0.094703	NA	NA	0.00378994	0.460314	NA	NA	0.0184214	1	NA	NA	0.00591206	0.402142	NA	NA	0.00320864
NW_020868577.1-218605-5	0.360288	NA	0.00297499	NA	0.343202	NA	0.0028339	NA	1	NA	0.00189352	NA	0.146194	NA	0.000365177	NA
NW_020868577.1-378332-26	NA	0.000418495	0.0205062	NA	NA	0.004096	0.200704	NA	NA	0.0349057	0.655452	NA	NA	0.0159982	0.519404	NA
NW_020868577.1-384341-8	NA	0	NA	NA	NA	0	NA	NA	0.128102	0.000444011	NA	NA	0.186467	0.000248206	NA	NA
NW_020868577.1-508905-24	NA	NA	NA	0	NA	NA	NA	0	NA	NA	NA	0.00119025	NA	NA	NA	0.00036864
NW_020868577.1-583005-25	NA	NA	0	NA	NA	NA	0	NA	1	NA	0.00277008	NA	1	NA	0.00101667	NA
NW_020868577.1-622841-21	0.0816245	NA	NA	NA	0.0859076	NA	NA	NA	0.0258245	NA	NA	NA	0.04	NA	NA	NA
NW_020868578.1-21688-23	NA	0	NA	NA	NA	0.00127449	NA	NA	NA	0.0025	NA	NA	NA	0.00173889	NA	NA
NW_020868578.1-145350-1	NA	NA	NA	0	NA	NA	NA	0	NA	NA	0.716393	0.00318397	NA	NA	0.318941	0.00110547
NW_020868578.1-204261-2	NA	NA	NA	0	NA	NA	NA	0	NA	NA	NA	0	NA	0.247701	NA	0.000121872
NW_020868578.1-259496-15	0.378225	0.00466944	NA	NA	0.3969	0.0049	NA	NA	1	0.00277008	NA	NA	0.400807	0.00138923	NA	NA
NW_020868578.1-328611-8	1	NA	0.0123457	NA	1	NA	0.0123457	NA	1	NA	0.0156215	NA	1	NA	0.0123457	NA
NW_020868579.1-72108-1	NA	NA	0	NA	NA	NA	0	NA	NA	0.386857	0.000879065	NA	NA	0.394267	0.000276525	NA
NW_020868580.1-24725-3	NA	0.0114704	NA	NA	NA	0.0114704	NA	NA	NA	0.00570327	NA	1.28324	NA	0.00494694	NA	2.80542
NW_020868581.1-143918-16	NA	NA	NA	0.0204204	NA	NA	NA	0.00743044	NA	NA	NA	0.0196	NA	2.31723	NA	0.00688744
NW_020868581.1-174723-23	NA	0.00509796	NA	NA	NA	0.00549081	NA	NA	NA	0.00032041	NA	NA	NA	0.0025	NA	NA
NW_020868581.1-337721-1	NA	0.0763022	NA	3.73881	NA	0.0661224	NA	3.24	NA	0.0423722	NA	12.2248	NA	0.0353518	NA	2.23126
NW_020868581.1-431939-4	NA	NA	NA	NA	NA	NA	NA	NA	0.00127449	NA	NA	NA	0.000587418	NA	0.242593	NA
NW_020868581.1-470898-14	0.00127449	NA	NA	NA	0.00549081	NA	NA	NA	0.00015376	0.00138384	NA	NA	0.000266049	0.00519087	NA	NA
NW_020868581.1-513538-21	NA	0.0436213	NA	0.237494	NA	0.0159842	NA	0.087025	NA	0.000319516	NA	0.00511225	NA	0.00041616	NA	0.00374544
NW_020868581.1-515766-21	NA	0.04	NA	NA	NA	0.0625	NA	NA	NA	0.00549246	NA	0.444889	NA	0.0126271	NA	2.63874
NW_020868581.1-550227-25	NA	NA	NA	0.00173889	NA	NA	NA	0.00332929	NA	NA	NA	0.00332929	NA	NA	NA	0.00116281
NW_020868581.1-570373-14	NA	0	NA	NA	NA	0	NA	NA	NA	0.00189352	NA	1	NA	0.000936916	NA	1
NW_020868581.1-749662-13	NA	0	NA	NA	NA	0	NA	NA	NA	0.000836116	NA	0.367956	NA	0.000323815	NA	0.404959
NW_020868581.1-763266-5	NA	NA	0.134469	NA	NA	NA	0.146919	NA	0.0941979	NA	0.0290626	NA	0.219677	NA	0.0386489	NA
NW_020868581.1-957542-16	NA	NA	0	NA	NA	NA	0	NA	1	NA	0.00444444	NA	1	NA	0.00429419	NA
NW_020868581.1-974586-6	NA	NA	NA	0.00127449	NA	NA	NA	0.0106916	NA	NA	NA	0.00119025	210.718	NA	NA	0.00820138
NW_020868581.1-1051783-12	0.0212795	NA	0.340472	NA	0.0236775	NA	0.37884	NA	0.00832149	NA	0.674041	NA	0.00821192	NA	0.437464	NA
NW_020868581.1-1107792-21	NA	NA	NA	0	NA	NA	NA	0	NA	0.0185678	NA	4.21921e-05	NA	0.00346021	NA	2.70516e-06
NW_020868581.1-1159564-2	NA	NA	0.0516653	NA	NA	NA	0.015625	NA	NA	NA	0.0004	NA	NA	105.228	0.00409559	NA
NW_020868582.1-120551-6	NA	NA	NA	0	NA	NA	NA	0	NA	NA	NA	0.00027889	0.715976	NA	NA	1.95629e-05
NW_020868582.1-297373-6	0.00297499	NA	0.360288	NA	0.000168515	NA	0.0204082	NA	5.64497e-05	NA	0.0298121	NA	0.000433659	NA	0.111111	NA
NW_020868582.1-300885-2	NA	NA	0	NA	NA	NA	0	NA	NA	NA	0.000860295	0.248205	NA	NA	2.25944e-05	0.00712805
NW_020868582.1-326250-2	0.734792	NA	0.734792	NA	0.797092	NA	0.797092	NA	0.549196	NA	0.0152661	NA	0.694889	NA	0.0370059	NA
NW_020868582.1-521134-3	0.00509796	NA	NA	NA	0.00309136	NA	NA	NA	0	NA	NA	0	2.39781e-05	NA	NA	0.00576196
NW_020868582.1-695904-1	NA	0.00148225	NA	NA	NA	0.00034225	NA	NA	NA	0.004761	NA	NA	NA	0.0016	NA	NA
NW_020868582.1-816636-9	NA	0.0204082	NA	1	NA	0.00188604	NA	0.092416	NA	0.00135783	NA	0.39175	NA	0.000669373	NA	0.123781
NW_020868585.1-111078-25	NA	0	NA	NA	NA	0.00110889	NA	NA	NA	0	NA	NA	NA	0.00036864	NA	NA
NW_020868585.1-119464-5	0.0397124	0.000327915	NA	NA	0.0397124	0.000327915	NA	NA	0.0396172	7.50159e-05	NA	NA	0.149424	0.000373247	NA	NA
NW_020868586.1-35147-14	NA	0.00589824	NA	0.000120372	NA	0.148071	NA	0.00302186	NA	0.409968	NA	0.00142098	NA	0.0366682	NA	0.000181912
NW_020868586.1-119576-7	NA	NA	0.460498	NA	NA	NA	0.396396	NA	0.127592	NA	0.127592	NA	0.0846675	NA	0.114354	NA
NW_020868588.1-138395-6	0.0203918	NA	0.0203918	NA	0.019044	NA	0.019044	NA	0.0100144	NA	0.0156531	NA	0.00216859	NA	0.00286373	NA
NW_020868589.1-29939-14	NA	0	NA	NA	NA	0	NA	NA	NA	0.00048077	NA	0.058224	NA	0.000171789	NA	0.0728883
NW_020868589.1-35202-27	0.00511225	NA	NA	0.000319516	0.000324	NA	NA	2.025e-05	0.01891	NA	NA	0.000189059	0.00702079	NA	NA	0.000150465
NW_020868589.1-43953-15	NA	0	NA	NA	NA	0	NA	NA	NA	0.000226582	0.081796	NA	NA	0.000117393	0.115468	NA
NW_020868589.1-129247-3	0.00444889	NA	NA	NA	0.00444889	NA	NA	NA	0.00297499	NA	0.360288	NA	0.00117267	NA	0.12317	NA
NW_020868589.1-150649-4	NA	0.00207025	NA	NA	NA	0.00226576	NA	NA	NA	2.17067e-05	NA	0.00626262	NA	0.000101417	NA	0.0694781
NW_020868589.1-150969-13	NA	0.0133172	NA	NA	NA	0.00509796	NA	NA	NA	0.000237155	0.0237207	NA	NA	0.000581887	0.0984237	NA
NW_020868589.1-298614-24	0.00357338	0.289444	NA	NA	0.00197531	0.16	NA	NA	0.00695209	0.695362	NA	NA	0.0013482	0.0944972	NA	NA
NW_020868590.1-48879-8	NA	0.0450147	NA	0.101283	NA	0.00021025	NA	0.000473062	NA	0.030256	NA	0.0193568	NA	0.00629406	NA	0.00796516
NW_020868590.1-199826-5	NA	0.289444	NA	0.00357338	NA	0.368449	NA	0.00454875	NA	3.09056	NA	0.00856112	NA	1.24979	NA	0.00512813
NW_020868590.1-214310-15	NA	0.00826281	NA	NA	NA	0.00173889	NA	NA	NA	0.00148225	NA	NA	NA	0.00121801	NA	NA
NW_020868590.1-214641-1	NA	0.015625	NA	NA	NA	0.0108576	NA	NA	NA	5.33809e-05	NA	0.015401	NA	0.00123932	NA	0.988338
NW_020868590.1-253376-14	NA	0.148071	NA	0.00302186	NA	0.00589824	NA	0.000120372	NA	0.000784	NA	2.44152e-05	NA	0.0266608	NA	0.00057446
NW_020868590.1-319949-25	NA	0	NA	NA	NA	0	NA	NA	NA	0	NA	NA	NA	0.000221158	NA	9.50694
NW_020868590.1-377786-26	NA	0	NA	NA	NA	0	NA	NA	0.0961	0.000266205	NA	NA	0.0404995	0.000103861	NA	NA
NW_020868591.1-237275-2	NA	0	NA	NA	NA	0	NA	NA	NA	0.0036	NA	NA	NA	0.003721	NA	NA
NW_020868591.1-280239-8	NA	0	NA	NA	NA	0	NA	NA	NA	0	NA	NA	NA	2.08587e-05	NA	0.093711
NW_020868593.1-163888-25	0.0532686	NA	NA	0.00591874	0.04	NA	NA	0.00444444	1.65795	NA	NA	0.0460864	0.363549	NA	NA	0.0151434
NW_020868593.1-179922-6	NA	0.000168515	0.0204082	NA	NA	4.87422e-05	0.00590296	NA	NA	0.000713721	0.314093	NA	NA	2.77885e-05	0.00942596	NA
NW_020868594.1-79971-16	NA	NA	NA	0.00110889	NA	NA	NA	0.00029584	NA	NA	NA	0.00034225	NA	10.0489	NA	0.00102529
NW_020868594.1-88584-12	NA	NA	NA	0.00509796	NA	NA	NA	0.00267289	NA	NA	NA	0	NA	NA	NA	0.00106276
NW_020868594.1-132786-15	NA	NA	0	0	NA	NA	0.110889	0.001369	NA	NA	0.217572	0.00217525	NA	NA	0.025657	0.00025035
NW_020868594.1-182714-13	0	NA	NA	NA	0	NA	NA	NA	1.70536e-05	0.00492016	NA	NA	9.1612e-07	0.000227267	NA	NA
NW_020868594.1-236354-16	0.184041	NA	NA	0.00227211	0.005041	NA	NA	6.22346e-05	0.00699036	NA	NA	6.98882e-05	0.0437317	NA	NA	0.000426715
NW_020868594.1-319080-5	NA	0.404496	NA	0.00825502	NA	0.04	NA	0.000816327	NA	0.339889	NA	0.00419616	NA	0.0586295	NA	0.000805238
NW_020868594.1-498125-1	NA	NA	NA	0	NA	NA	NA	0	NA	NA	NA	0	NA	0.398764	NA	0.00120467
NW_020868595.1-147972-13	NA	NA	NA	0.00127449	NA	NA	NA	0.004761	NA	NA	NA	0.00032041	NA	NA	NA	0.0025
NW_020868595.1-148086-9	NA	0.289875	0.00591581	NA	NA	0.0144	0.000293878	NA	NA	0.183184	0.000507435	NA	NA	0.0577199	0.000270759	NA
NW_020868595.1-177092-6	NA	NA	NA	0.00127449	NA	NA	NA	0.004761	NA	NA	NA	0.00119025	NA	NA	NA	0.00231361
NW_020868596.1-52612-26	NA	NA	NA	0.00148225	NA	NA	NA	0.00390625	NA	NA	0.00593375	3.50807e-05	NA	NA	0.0425191	0.000202123
NW_020868596.1-56568-6	NA	0.00173889	NA	NA	NA	0.01	NA	NA	NA	0.00287296	NA	NA	NA	0.00531441	NA	NA
NW_020868596.1-377730-3	NA	NA	0	NA	NA	NA	0	NA	NA	NA	0.004761	NA	67.9847	NA	0.00193009	NA
NW_020868596.1-430443-13	NA	NA	0	NA	NA	NA	0.0324	NA	NA	NA	0.00549081	NA	NA	NA	0.00915849	NA
NW_020868596.1-466775-6	NA	NA	0.00148225	NA	NA	NA	0.001369	NA	0.081796	NA	0.000226582	NA	0.00600079	NA	5.12708e-06	NA
NW_020868597.1-252444-16	NA	0.183869	NA	0.00375244	NA	0.00135424	NA	2.76376e-05	NA	0.0205062	NA	0.000418495	NA	0.034391	NA	0.000554819
NW_020868597.1-253840-3	NA	NA	NA	0.00444889	NA	NA	NA	0.00444889	NA	NA	NA	0.0025	NA	NA	35.7781	0.00105465
NW_020868597.1-338451-1	NA	NA	0	NA	NA	NA	0	NA	NA	NA	0	NA	NA	NA	0.00038416	NA
NW_020868597.1-450555-24	NA	0.289245	NA	0.00238837	NA	0.06235	NA	0.00051484	NA	0.309531	NA	0.000586102	NA	0.059975	NA	0.000234078
NW_020868599.1-192056-22	0.25015	NA	0.0625188	NA	0.201192	NA	0.050283	NA	0.00363573	NA	0.0145473	NA	0.0146719	NA	0.0267685	NA
NW_020868599.1-250186-5	0.00444889	NA	NA	NA	0.00110889	NA	NA	NA	0.00027889	NA	NA	NA	3.76499e-06	0.00834412	NA	NA
NW_020868602.1-57837-23	NA	NA	0.023716	0.004356	NA	NA	0.0362268	0.0066539	NA	NA	0.031958	0.00157778	NA	NA	0.0709899	0.00473771
NW_020868602.1-69419-25	NA	NA	NA	0	NA	NA	NA	0	NA	NA	NA	0.00743044	NA	NA	NA	0.00231361
NW_020868602.1-152489-5	NA	0.0277889	NA	NA	NA	0.00857476	NA	NA	NA	0.00048077	NA	0.058224	NA	0.00128012	NA	0.33644
NW_020868602.1-386928-14	NA	NA	0	NA	NA	NA	0	NA	NA	NA	0	NA	NA	NA	8.836e-05	NA
NW_020868602.1-490270-26	0.132132	NA	NA	0.00825827	0.00172225	NA	NA	0.000107641	0.021408	NA	NA	0.000214033	0.00339129	NA	NA	5.1699e-05
NW_020868602.1-508565-12	NA	0.00590296	NA	4.87422e-05	NA	0.308938	NA	0.00255098	NA	0.0207029	NA	3.92012e-05	NA	0.436062	NA	0.00236551
NW_020868602.1-524862-24	0.00446224	NA	NA	0.000495804	0.04	NA	NA	0.00444444	0.00998743	NA	NA	0.00217541	0.0890559	NA	NA	0.0160327
NW_020868603.1-14814-12	NA	0.01	NA	NA	NA	0.00549081	NA	NA	NA	0.00108335	0.0530842	NA	NA	0.000422218	0.0279813	NA
NW_020868604.1-21041-23	NA	0.04	NA	NA	NA	0.0145685	NA	NA	NA	0.00118463	NA	0.0426167	NA	0.000310865	NA	0.0121495
NW_020868604.1-48229-22	NA	0.00207025	NA	NA	NA	0.00207025	NA	NA	NA	0.00043264	NA	NA	NA	9.99808e-06	NA	0.0250156
NW_020868604.1-97553-9	NA	0.001369	NA	0.110889	NA	0	NA	0	NA	2.22266e-05	NA	0.00978143	NA	5.91492e-06	NA	0.00179414
NW_020868604.1-138441-4	NA	NA	0	NA	NA	NA	0	NA	NA	0.111556	0.000309019	NA	NA	0.0702784	6.63028e-05	NA
NW_020868604.1-175412-21	NA	NA	NA	0	NA	NA	NA	0	NA	NA	NA	0.00743044	NA	NA	NA	0.00231361
NW_020868604.1-323354-21	NA	NA	0.183869	0.00375244	NA	NA	0.0205062	0.000418495	NA	NA	0.231939	0.00103084	NA	NA	0.405906	0.00253954
NW_020868605.1-199158-1	NA	0.00110889	NA	NA	NA	0.00509796	NA	NA	NA	0.00127449	NA	NA	NA	0.00153664	NA	NA
NW_020868605.1-303274-7	NA	0	NA	NA	NA	0	NA	NA	NA	0.0400192	NA	1	NA	0.0101436	NA	1
NW_020868605.1-375355-25	NA	NA	NA	0	NA	NA	NA	0	NA	NA	NA	0.00287296	NA	NA	NA	0.00093636
NW_020868606.1-15072-4	NA	NA	NA	0	NA	NA	NA	0	NA	0.053361	NA	0.000658778	NA	0.194342	NA	0.000840339
NW_020868606.1-151215-22	NA	NA	NA	0.00148225	NA	NA	NA	0.00309136	NA	NA	NA	0.00032041	NA	NA	NA	0.0009
NW_020868606.1-180007-26	NA	NA	NA	0.00444889	NA	NA	NA	0.00309136	NA	NA	NA	0.0036	NA	NA	NA	0.00283024
NW_020868606.1-233280-3	NA	NA	0	NA	NA	NA	0.00287296	NA	NA	NA	0.001369	NA	NA	NA	0.00097344	NA
NW_020868606.1-255282-9	NA	0.0400192	NA	1	NA	0.0313315	NA	0.782912	NA	0.00346607	NA	1	NA	0.00416591	NA	0.726369
NW_020868606.1-397727-24	NA	0	NA	NA	NA	0	NA	NA	NA	0.00227233	1	NA	NA	0.000301991	0.377666	NA
NW_020868606.1-582159-24	NA	NA	NA	0	NA	NA	NA	0	NA	0.536996	NA	0.00238665	NA	0.576978	NA	0.000955337
NW_020868606.1-605762-1	NA	0.00173889	NA	NA	NA	0.0004	NA	NA	NA	0.00034225	NA	NA	NA	0.00011236	NA	NA
NW_020868606.1-608110-12	NA	NA	0.184041	0.00227211	NA	NA	0.209764	0.00258968	NA	NA	0.128164	0.00399127	NA	NA	0.33855	0.00542901
NW_020868607.1-522683-23	NA	0.00173264	NA	0.0277222	NA	0.00173264	NA	0.0277222	NA	0.0099928	NA	0.2497	NA	2.95694e-06	NA	2.83862e-05
NW_020868607.1-688304-25	0	NA	0	NA	0.000529	NA	0.042849	NA	2.22266e-05	NA	0.00978143	NA	0.000228647	NA	0.0693541	NA
NW_020868607.1-690640-12	NA	NA	NA	NA	NA	NA	NA	NA	NA	NA	0	NA	NA	NA	0.00038416	NA
NW_020868607.1-693028-25	NA	0	NA	NA	NA	0	NA	NA	NA	0.00148225	NA	NA	NA	0.000212185	NA	0.610618
NW_020868607.1-962989-8	NA	1	NA	0.0123457	NA	1	NA	0.0123457	NA	1	NA	0.0123457	NA	1	NA	0.00912603
NW_020868607.1-1001036-13	0	NA	NA	NA	0	NA	NA	NA	0.00036864	NA	NA	NA	0.00045369	NA	NA	NA
NW_020868607.1-1003830-9	NA	0	NA	NA	NA	0	NA	NA	NA	0.00189352	NA	1	NA	0.000188422	NA	0.316997
NW_020868607.1-1068805-27	NA	NA	NA	0.00127449	NA	NA	NA	0.00127449	0.7056	NA	NA	0.0144	0.282763	NA	NA	0.00296581
NW_020868608.1-10249-21	0.036263	NA	0.197432	NA	0.0332281	NA	0.180908	NA	0.00283411	NA	0.0137171	NA	0.00649331	NA	0.0473219	NA
NW_020868608.1-52652-1	0	NA	NA	NA	0	NA	NA	NA	0	NA	NA	NA	9.00449e-05	NA	1	NA
NW_020868608.1-63406-7	NA	NA	NA	0	NA	NA	NA	0	NA	NA	NA	0.001369	NA	NA	NA	0.00045369
NW_020868609.1-9961-13	NA	NA	0	NA	NA	NA	0	NA	NA	NA	0.00127449	NA	NA	NA	0.0004	NA
NW_020868610.1-1068-14	NA	0	NA	NA	NA	0	NA	NA	0.0121979	0.000100721	NA	NA	0.000354882	1.6426e-06	NA	NA
NW_020868611.1-175899-8	NA	NA	NA	0.00591361	NA	NA	NA	0.00925444	NA	NA	NA	0.00173889	NA	NA	NA	0.00283024
NW_020868611.1-275702-27	NA	NA	0	NA	NA	NA	0	NA	NA	NA	4.80711e-05	0.010816	NA	NA	0.000433659	0.111111
NW_020868611.1-342589-3	6.22346e-05	NA	0.005041	NA	0.00100983	NA	0.081796	NA	2.22266e-05	NA	0.00978143	NA	0.000218645	NA	0.0692521	NA
NW_020868611.1-367379-4	NA	NA	NA	0.0114704	NA	NA	NA	0.00743044	NA	NA	NA	0.0025	NA	NA	NA	0.00231361
NW_020868611.1-559793-12	NA	0.00226576	NA	0.0203918	NA	0.00137394	NA	0.0123654	NA	0.00307994	NA	0.0123235	NA	0.000400784	NA	0.00250525
NW_020868611.1-560440-14	NA	0	NA	NA	NA	0	NA	NA	0.324024	0.000736288	NA	NA	0.206612	0.000165212	NA	NA
NW_020868611.1-604848-8	NA	0	NA	NA	NA	0	NA	NA	0.144018	0.000499175	NA	NA	0.127718	0.000126403	NA	NA
NW_020868611.1-671166-26	NA	0.017161	NA	0.0934321	NA	0.000617878	NA	0.003364	NA	0.0291096	NA	0.100398	NA	0.00343403	NA	0.0163905
NW_020868611.1-688230-14	0.00549246	NA	NA	0.444889	0.00856653	NA	NA	0.693889	0.009604	NA	NA	0.308395	0.00400269	NA	NA	0.0973322
NW_020868612.1-20234-9	NA	0	NA	NA	NA	0	NA	NA	NA	0	NA	NA	NA	9.31398e-06	NA	0.0311419
NW_020868612.1-34323-21	NA	NA	NA	0.00148225	NA	NA	NA	0.00509796	NA	NA	NA	0.00925444	NA	NA	NA	0.00407044
NW_020868612.1-167245-13	NA	NA	NA	0	NA	NA	NA	0.0016	NA	NA	NA	0.00148225	NA	NA	NA	0.00047089
NW_020868613.1-125378-24	NA	0.0204082	NA	1	NA	0.0204082	NA	1	NA	0.00277008	NA	1	NA	0.00167486	NA	0.38734
NW_020868613.1-127634-9	NA	NA	0	NA	NA	NA	0	NA	0.110578	NA	0.000913072	NA	0.116049	NA	0.000263701	NA
NW_020868613.1-169469-8	NA	NA	NA	0.00127449	NA	NA	NA	0.00119025	NA	NA	NA	0.00027889	NA	NA	NA	0.00231361
NW_020868613.1-203349-14	0.0397124	NA	0.000327915	NA	0.159808	NA	0.00131957	NA	0.359425	NA	0.000680577	NA	0.0145907	NA	4.12734e-05	NA
NW_020868613.1-300742-24	NA	0.359856	NA	0.0144012	NA	0.2503	NA	0.0100168	NA	0.160864	NA	0.000557568	NA	0.0910682	NA	0.000478692
NW_020868615.1-60047-4	NA	0.00173889	NA	NA	NA	0.0036	NA	NA	NA	0.00173889	NA	NA	NA	0.00116281	NA	NA
NW_020868615.1-231485-16	NA	NA	NA	0	NA	NA	NA	0	NA	0.0401923	NA	0.000331878	NA	0.0229921	NA	6.94591e-05
NW_020868615.1-308938-2	0.00127449	NA	NA	NA	0.001369	NA	NA	NA	0.00797449	NA	NA	NA	0.00390625	NA	NA	NA
NW_020868615.1-330207-25	NA	NA	NA	0	NA	NA	NA	0	NA	NA	0.0316918	7.20142e-05	NA	NA	0.0267316	1.95023e-05
NW_020868615.1-374407-1	NA	NA	NA	0	NA	NA	NA	0	NA	NA	NA	0.00267289	NA	0.071981	NA	4.57849e-05
NW_020868615.1-593355-15	NA	0	NA	NA	NA	0	NA	NA	NA	0	NA	NA	NA	4.92209e-05	NA	0.174876
NW_020868616.1-153646-26	NA	0.0204082	NA	1	NA	0.0204082	NA	1	NA	0.0532544	NA	1	NA	0.0268545	NA	1
NW_020868616.1-158086-16	NA	NA	NA	0	NA	NA	NA	0	NA	NA	NA	0	0.381783	NA	NA	0.000242841
NW_020868616.1-159644-23	NA	NA	0.00127449	NA	NA	NA	0.00127449	NA	NA	NA	0.00034225	NA	NA	NA	0.00093636	NA
NW_020868616.1-159847-22	NA	NA	NA	0	NA	NA	NA	0	NA	NA	NA	0	NA	0.0215658	NA	4.53888e-06
NW_020868616.1-171796-4	0.00110889	NA	NA	NA	0.00444889	NA	NA	NA	0.00110889	NA	NA	NA	0.00142129	NA	NA	NA
NW_020868616.1-387726-5	NA	NA	0.00693889	NA	NA	NA	0.0123432	NA	NA	NA	0.000565728	0.00693195	NA	NA	0.00600092	0.245946
NW_020868616.1-463554-7	0.205918	NA	0.00170031	NA	0.2494	NA	0.00205936	NA	0.202995	NA	0.000461271	NA	0.324518	NA	0.00117248	NA
NW_020868616.1-466476-27	NA	NA	0.0177689	NA	NA	NA	0.0106916	NA	0.929296	NA	0.0114728	NA	1.48204	NA	0.00551612	NA
NW_020868617.1-125281-15	0.510082	NA	0.510082	NA	0.460498	NA	0.460498	NA	0.2705	NA	0.0108252	NA	0.233542	NA	0.0120655	NA
NW_020868618.1-32317-2	NA	1	NA	0.0204082	NA	1	NA	0.0204082	NA	1	NA	0.0400192	NA	1	NA	0.035159
NW_020868619.1-4368-2	NA	NA	NA	0	NA	NA	NA	0.00032041	NA	NA	NA	0	NA	NA	NA	0.00038416
NW_020868619.1-33924-27	NA	0.0114704	NA	NA	NA	0.00509796	NA	NA	0.0676	0.000187258	NA	NA	2.21356	0.00193263	NA	NA
NW_020868619.1-150405-7	0	NA	NA	NA	0	NA	NA	NA	0	NA	NA	NA	0	NA	NA	NA
NW_020868619.1-172871-7	NA	NA	NA	0	NA	NA	NA	0	NA	NA	NA	0	NA	0.123448	NA	6.86117e-06
NW_020868619.1-206396-8	NA	0.0177689	NA	NA	NA	0.0225	NA	NA	NA	0.00693889	NA	NA	NA	0.00720801	NA	NA
NW_020868622.1-46271-14	NA	NA	0	NA	NA	NA	0	NA	NA	NA	0.0136189	NA	NA	NA	0.00591361	NA
NW_020868623.1-150917-25	NA	NA	0.01	NA	NA	NA	0.00693889	NA	NA	NA	0.00110889	NA	NA	NA	0.00222784	NA
NW_020868624.1-22307-27	NA	0	NA	NA	NA	0	NA	NA	NA	0.00148225	NA	NA	NA	0.00045369	NA	NA
NW_020868624.1-149101-23	NA	0	NA	NA	NA	0	NA	NA	NA	2.24377e-05	NA	0.0081	NA	1.4586e-05	NA	0.0140635
NW_020868624.1-631228-23	NA	NA	NA	0.00444889	NA	NA	NA	0.00743044	NA	NA	NA	0.00127449	NA	NA	5.78598	0.00409043
NW_020868624.1-643764-23	NA	0	NA	NA	NA	0	NA	NA	NA	2.40543e-05	NA	0.0127035	NA	3.18538e-05	NA	0.0465206
NW_020868624.1-668190-6	NA	NA	0.0459245	NA	NA	NA	0.0190164	NA	0.159664	NA	0.00443822	NA	0.141342	NA	0.0019371	NA
NW_020868624.1-685837-25	NA	NA	NA	0	NA	NA	NA	0	NA	NA	NA	0	0.00127551	NA	NA	5.09788e-07
NW_020868624.1-726600-3	NA	0.0204082	NA	1	NA	0.0204082	NA	1	NA	0.0156215	NA	1	NA	0.0210487	NA	1
NW_020868624.1-1029563-24	0.00509796	NA	0.00509796	NA	0.004761	NA	0.004761	NA	0.0203918	NA	0.0203918	NA	0.0154644	NA	0.030029	NA
NW_020868624.1-1041692-13	NA	0	NA	NA	NA	0.0016	NA	NA	NA	0.0016	NA	NA	NA	0.00309136	NA	NA
NW_020868626.1-174111-2	NA	NA	0	NA	NA	NA	0	NA	0.428601	NA	0.000811563	NA	0.381488	NA	0.000226755	NA
NW_020868627.1-146395-13	0.0625	NA	1	NA	0.0625	NA	1	NA	0.0625	NA	1	NA	0.0483163	NA	1	NA
NW_020868627.1-289110-27	NA	NA	NA	0	NA	NA	NA	0	NA	NA	NA	0.00267289	NA	NA	NA	0.00153664
NW_020868628.1-88250-27	NA	NA	0.00591361	NA	NA	NA	0.00591361	NA	NA	0.0156396	0.00116347	NA	NA	0.0355511	0.00130332	NA
NW_020868628.1-103288-27	0.510367	NA	NA	0.0104157	0.495616	NA	NA	0.0101146	0.3969	NA	NA	0.00109945	0.437092	NA	NA	0.00179347
NW_020868628.1-155283-26	NA	0.00549246	NA	0.444889	NA	0.0123457	NA	1	NA	0.00217525	NA	0.217572	NA	0.00594816	NA	0.31449
NW_020868628.1-598288-8	NA	NA	NA	0	NA	NA	NA	0	NA	NA	NA	0.0016	NA	NA	NA	0.00047089
NW_020868628.1-857450-2	0.023716	NA	0.00029279	NA	0.368449	NA	0.00454875	NA	0.574941	NA	0.0230087	NA	0.345573	NA	0.00686072	NA
NW_020868628.1-936828-13	NA	0.510082	NA	0.510082	NA	0.617482	NA	0.617482	NA	0.053361	NA	0.000658778	NA	0.0185351	NA	0.000530512
NW_020868628.1-987079-1	0.001369	NA	NA	0.110889	0	NA	NA	0	0.0035137	NA	NA	0.0711698	0.000916313	NA	NA	0.0261799
NW_020868628.1-1073324-3	0.0203918	NA	NA	0.00226576	0.143793	NA	NA	0.015977	0.274297	NA	NA	0.0146075	0.246236	NA	NA	0.0151031
NW_020868628.1-1120460-1	0.027889	0.000344309	NA	NA	0.319225	0.00394105	NA	NA	1	0.00277008	NA	NA	0.37124	0.00141253	NA	NA
NW_020868630.1-32719-3	NA	0.00693889	NA	NA	NA	0.007569	NA	NA	NA	0.00047089	NA	NA	NA	0.00216225	NA	NA
NW_020868630.1-53530-22	NA	NA	NA	0.00110889	NA	NA	NA	0.00549081	NA	NA	NA	0.00127449	NA	NA	NA	0.00173889
NW_020868630.1-111286-13	NA	NA	0.00977273	0.478864	NA	NA	0.0101146	0.495616	NA	NA	4.94455e-06	0.00142656	NA	NA	0.00114198	0.237074
NW_020868630.1-160632-12	NA	0.00226576	NA	0.0203918	NA	0.00015376	NA	0.00138384	NA	0.00015376	NA	0.00138384	NA	0.000124343	NA	0.00115937
NW_020868630.1-180387-22	0	NA	0	NA	0.019044	NA	0.000235111	NA	0.0463905	NA	0.000105414	NA	0.0110803	NA	3.49832e-05	NA
NW_020868631.1-48761-2	NA	0	NA	NA	NA	0	NA	NA	NA	0.00127449	NA	NA	NA	0.0004	NA	NA
NW_020868631.1-70432-4	NA	0.00509796	NA	NA	NA	0.00797449	NA	NA	NA	0.00127449	NA	NA	NA	0.00390625	NA	NA
NW_020868631.1-322003-3	0.111022	NA	NA	0.0123358	0.0671846	NA	NA	0.00746496	0.468396	NA	NA	0.0130201	0.175535	NA	NA	0.00419556
NW_020868631.1-436275-27	NA	NA	NA	0	NA	NA	NA	0	NA	NA	NA	0.00119025	NA	NA	NA	0.00086436
NW_020868631.1-482122-3	NA	NA	NA	0	NA	NA	NA	0	0.430336	NA	NA	0.00119207	0.00461872	NA	NA	4.69571e-06
NW_020868634.1-149649-22	NA	0.00444889	NA	NA	NA	0.0025	NA	NA	0.005476	6.76049e-05	NA	NA	0.0301777	0.000471421	NA	NA
NW_020868634.1-157080-5	NA	NA	NA	0	NA	NA	NA	0	NA	1	NA	0.0204082	NA	1	NA	0.00591206
NW_020868634.1-245956-2	NA	0.537582	NA	0.0597314	NA	0.429287	NA	0.0476986	NA	0.714337	NA	0.011159	NA	0.402588	NA	0.00924556
NW_020868635.1-18950-1	NA	0	NA	NA	NA	0	NA	NA	NA	7.68344e-05	NA	0.0405776	NA	3.2955e-05	NA	0.0522449
NW_020868635.1-54468-3	NA	NA	0	NA	NA	NA	0	NA	0.0397124	NA	0.000327915	NA	7.06165e-05	NA	1.76393e-07	NA
NW_020868635.1-120768-1	NA	0.0330512	0.0330512	NA	NA	0.0816816	0.0816816	NA	NA	0.018605	0.018605	NA	NA	0.0434205	0.0399217	NA
NW_020868635.1-132952-22	NA	NA	NA	0	NA	NA	NA	0	0.0718947	NA	NA	0.000163368	0.070841	NA	NA	5.16828e-05
NW_020868635.1-185544-23	NA	NA	0.04	NA	NA	NA	0.0359861	NA	NA	0.0155158	0.000431298	NA	NA	0.247967	0.00294034	NA
NW_020868636.1-24219-22	0.00127449	NA	NA	NA	0.00148225	NA	NA	NA	0.00127449	NA	NA	NA	0.00322552	NA	4.42119	NA
NW_020868636.1-40215-24	NA	0.04	NA	0.000816327	NA	0.00118336	NA	2.41502e-05	NA	1	NA	0.00444444	NA	0.449509	NA	0.00257805
NW_020868636.1-67839-14	1	NA	NA	0.36	1	NA	NA	0.36	1	NA	NA	0.562631	1	NA	NA	0.422361
NW_020868636.1-194698-8	NA	0	NA	NA	NA	0	NA	NA	NA	0.00127449	NA	NA	NA	0.00043264	NA	NA
NW_020868637.1-4164-27	NA	0	NA	NA	NA	0	NA	NA	NA	0.00790123	NA	0.64	NA	0.0026399	NA	0.319707
NW_020868637.1-10702-9	NA	1	NA	0.0204082	NA	1.49426	NA	0.0304951	NA	0.00129548	NA	5.18441e-05	NA	0.368876	NA	0.0157838
NW_020868637.1-628753-13	NA	NA	NA	0.00444889	NA	NA	NA	0.004761	NA	NA	NA	0.00509796	NA	NA	NA	0.00470596
NW_020868637.1-640581-26	NA	0.00693889	NA	NA	NA	0.0256	NA	NA	NA	0.00549081	NA	NA	NA	0.013689	NA	NA
NW_020868637.1-715814-6	0.00173889	NA	NA	NA	0.0064	NA	NA	NA	0.00591361	NA	NA	NA	0.00407044	NA	NA	NA
NW_020868637.1-725635-24	NA	NA	0	NA	NA	NA	0	NA	0.536996	NA	0.00238665	NA	0.0340174	NA	4.39577e-05	NA
NW_020868637.1-753825-2	0.111222	NA	0.00695139	NA	0.0625	NA	0.00390625	NA	0.217572	NA	0.00217525	NA	0.172145	NA	0.00256038	NA
NW_020868637.1-804522-2	NA	NA	0.00509796	NA	NA	NA	0.00287296	NA	NA	NA	0.00127449	NA	16.6851	NA	0.000587725	NA
NW_020868637.1-926451-14	NA	1	0.0123457	NA	NA	1	0.0123457	NA	NA	1	0.0204082	NA	NA	1	0.0138517	NA
NW_020868637.1-957554-15	NA	NA	NA	0	NA	NA	NA	0	NA	NA	NA	0.00119025	NA	NA	NA	0.00038416
NW_020868637.1-1073412-2	0.00148225	NA	0.023716	NA	0.00034225	NA	0.005476	NA	7.30952e-05	NA	0.000292468	NA	0.0001575	NA	0.00086737	NA
NW_020868638.1-61247-6	NA	NA	0	NA	NA	NA	0	NA	NA	1	0.0400192	NA	NA	1	0.0092411	NA
NW_020868639.1-58804-21	0.00029279	NA	0.023716	NA	0.00227211	NA	0.184041	NA	1.43601e-05	NA	0.005184	NA	0.000215291	NA	0.0426986	NA
NW_020868639.1-82299-6	NA	0.0400192	NA	1	NA	0.0400192	NA	1	NA	0.0099978	NA	1	NA	0.0147204	NA	1
NW_020868639.1-100553-2	NA	NA	0.00591361	NA	NA	NA	0.0108576	NA	NA	NA	0.00189225	NA	NA	NA	0.00309136	NA
NW_020868639.1-281825-5	NA	NA	NA	0.00509796	NA	NA	NA	0.00857476	NA	NA	NA	0.00267289	NA	NA	NA	0.00374544
NW_020868639.1-308189-21	0.00127449	NA	NA	NA	0.00127449	NA	NA	NA	0.00029584	NA	NA	NA	0.00166464	NA	NA	NA
NW_020868639.1-335761-23	NA	NA	NA	0	NA	NA	NA	0	NA	NA	NA	0	NA	0.174876	NA	4.92209e-05
NW_020868639.1-454106-22	0.751342	0.0834825	NA	NA	0.751342	0.0834825	NA	NA	0.444889	0.00549246	NA	NA	0.641127	0.0175609	NA	NA
NW_020868639.1-471736-5	0.0816816	0.0816816	NA	NA	0.0370178	0.0370178	NA	NA	0.0597705	0.0123493	NA	NA	0.000634901	0.000265919	NA	NA
NW_020868639.1-492492-2	NA	0	NA	NA	NA	0.00173889	NA	NA	NA	0.00034225	NA	NA	NA	0.00045369	NA	NA
NW_020868639.1-535155-27	NA	NA	NA	0.217809	NA	NA	NA	0.146919	NA	0.0144323	NA	0.00445274	NA	0.138569	NA	0.016132
NW_020868639.1-605161-22	NA	0.0277889	NA	NA	NA	0.0277889	NA	NA	NA	0.0277889	NA	NA	NA	0.0122565	NA	1.32631
NW_020868640.1-122663-9	NA	NA	0.01	NA	NA	NA	0.0136189	NA	NA	NA	0.004761	NA	NA	NA	0.00470596	NA
NW_020868640.1-130691-26	NA	NA	0	NA	NA	NA	0	NA	0.429025	NA	0.0052966	NA	0.474469	NA	0.00205161	NA
NW_020868640.1-286424-21	0	NA	NA	0	0	NA	NA	0	0.00694444	NA	NA	0.0625	0.00564717	NA	NA	0.0404127
NW_020868640.1-894766-1	NA	0	NA	NA	NA	0	NA	NA	NA	0.00127449	NA	NA	NA	0.0004	NA	NA
NW_020868640.1-1188241-14	NA	0.00444889	NA	NA	NA	0.00444889	NA	NA	NA	0.00114173	NA	0.412164	NA	0.000183267	NA	0.0750132
NW_020868641.1-33611-12	NA	NA	NA	0	NA	NA	NA	0	NA	NA	NA	0	NA	0.222994	NA	1.17283e-05
NW_020868641.1-35334-14	NA	NA	1	0.111111	NA	NA	1	0.111111	NA	NA	1	0.147962	NA	NA	1	0.121661
NW_020868641.1-82047-6	NA	NA	NA	0	NA	NA	NA	0	NA	NA	NA	0	NA	NA	NA	0.00013456
NW_020868641.1-89870-13	0.289875	NA	NA	0.0322083	0.231939	NA	NA	0.025771	0.0385021	NA	NA	0.000601461	0.0703454	NA	NA	0.00341727
NW_020868641.1-111815-13	0.00227211	NA	NA	0.184041	0.00118642	NA	NA	0.0961	0.00216684	NA	NA	0.0868607	0.00175134	NA	NA	0.117749
NW_020868641.1-291531-12	0.00693889	NA	NA	NA	0.00332929	NA	NA	NA	0.00591361	NA	NA	NA	0.00390625	NA	NA	NA
NW_020868641.1-429805-21	0	NA	NA	NA	0	NA	NA	NA	0.000653626	NA	0.345191	NA	0.000175779	NA	0.0910004	NA
NW_020868641.1-439202-6	NA	0.871236	NA	0.871236	NA	0.750996	NA	0.750996	NA	0.0251593	NA	0.157268	NA	0.0659367	NA	0.401038
NW_020868642.1-93478-16	NA	0.00509796	NA	NA	NA	0.0297218	NA	NA	NA	0.0262181	5.89907	NA	NA	0.00845027	1.16124	NA
NW_020868644.1-67518-16	0.444089	NA	NA	0.00906304	0.444089	NA	NA	0.00906304	0.0945894	NA	NA	0.000327854	0.183869	NA	NA	0.000817198
NW_020868645.1-24920-25	NA	0.0204082	NA	1	NA	0.0204082	NA	1	NA	0.0204082	NA	1	NA	0.0210487	NA	1
NW_020868645.1-251522-26	NA	0.000418495	NA	0.0205062	NA	0.00375244	NA	0.183869	NA	3.20222e-06	NA	0.001156	NA	0.000575018	NA	0.132983
NW_020868646.1-508140-2	0.005929	NA	0.005929	NA	0.0219632	NA	0.0219632	NA	0.0278028	NA	0.0177874	NA	0.0296192	NA	0.0204455	NA
NW_020868646.1-513171-5	NA	0	NA	NA	NA	0	NA	NA	NA	0.00444444	NA	1	NA	0.00195084	NA	1
NW_020868646.1-562335-8	NA	0	NA	NA	NA	0	NA	NA	NA	4.21921e-05	NA	0.0185678	NA	2.46751e-05	NA	0.0202872
NW_020868646.1-578030-12	NA	0.0400192	NA	1	NA	0.0400192	NA	1	NA	0.0156215	NA	1	NA	0.0222885	NA	1
NW_020868646.1-637150-9	0.183612	0.0114758	NA	NA	0.0414123	0.00258827	NA	NA	0.000309822	1.52961e-05	NA	NA	0.0674145	0.00297905	NA	NA
NW_020868646.1-652508-13	NA	0.00238837	NA	0.289245	NA	0.000913072	NA	0.110578	NA	0.000143757	NA	0.0143789	NA	0.00168143	NA	0.16069
NW_020868646.1-908386-1	NA	NA	0.00148225	NA	NA	NA	0.00509796	NA	NA	NA	0.00797449	NA	4.01202	NA	0.00476067	NA
NW_020868646.1-929552-13	0	NA	NA	NA	0.00173889	NA	NA	NA	0.00036864	NA	NA	NA	0.00029179	NA	1.03669	NA
NW_020868646.1-974060-27	NA	0.00443556	NA	0.00443556	NA	0.004761	NA	0.004761	NA	0.0400224	NA	0.250175	NA	0.00249825	NA	0.004397
NW_020868646.1-984790-5	NA	0.00509796	NA	NA	NA	0.00743044	NA	NA	NA	0.00127335	0.367376	NA	NA	0.00129963	0.397296	NA
NW_020868646.1-1017231-22	NA	0	NA	NA	NA	0	NA	NA	NA	0.0106975	NA	0.524176	NA	0.00537585	NA	0.604136
NW_020868646.1-1067699-24	0.04	NA	NA	0.36	0.04	NA	NA	0.36	0.0228428	NA	NA	0.428938	0.0074362	NA	NA	0.0470333
NW_020868646.1-1088184-5	NA	NA	0.0946793	NA	NA	NA	0.092173	NA	NA	NA	0.0672365	NA	17.1271	NA	0.0593637	NA
NW_020868647.1-47367-23	NA	0	NA	NA	NA	0.00509796	NA	NA	NA	0.0016	NA	NA	NA	0.00116281	NA	NA
NW_020868648.1-67713-5	NA	NA	0.00509796	NA	NA	NA	0.00267289	NA	NA	NA	0.00110889	NA	NA	NA	0.00082944	NA
NW_020868649.1-78428-4	NA	0.0400192	NA	1	NA	0.0400192	NA	1	NA	0.0156215	NA	1	NA	0.0204082	NA	1
NW_020868650.1-50094-14	NA	0.00444889	NA	NA	NA	0.00693889	NA	NA	NA	0.00119025	NA	NA	NA	0.0027751	NA	97.7487
NW_020868651.1-76230-21	0	NA	NA	NA	0	NA	NA	NA	0	NA	NA	NA	0.00011236	NA	NA	NA
NW_020868651.1-107186-2	NA	0.111089	NA	NA	NA	0.131116	NA	NA	0.238144	0.0437407	NA	NA	0.369664	0.0410738	NA	NA
NW_020868652.1-251129-13	NA	0.000331878	0.0401923	NA	NA	0	0	NA	NA	0.00131957	0.159808	NA	NA	0.000254019	0.0429662	NA
NW_020868652.1-459396-6	NA	NA	NA	0	NA	NA	NA	0	NA	NA	NA	0.00110889	NA	2.923	NA	0.00143815
NW_020868652.1-535495-1	NA	0	NA	NA	NA	0	NA	NA	0.00978143	2.22266e-05	NA	NA	0.00477355	3.81705e-06	NA	NA
NW_020868652.1-837403-1	NA	NA	0	NA	NA	NA	0	NA	NA	NA	0.0025	NA	NA	NA	0.00080089	NA
NW_020868653.1-71874-7	0.031898	NA	NA	NA	0.0167962	NA	NA	NA	0.00309136	NA	NA	NA	0.0049	NA	NA	NA
NW_020868653.1-315666-26	NA	0	NA	NA	NA	0	NA	NA	NA	0.0117914	NA	0.378635	NA	0.00387628	NA	0.403147
NW_020868653.1-391603-15	NA	0.0204082	NA	1	NA	0.0204082	NA	1	NA	0.00444444	NA	1	NA	0.00749994	NA	1
NW_020868653.1-470395-9	NA	0.00110889	NA	NA	NA	0.00127449	NA	NA	NA	0.000371577	NA	0.0628506	NA	1.62522e-05	NA	0.00438272
NW_020868653.1-474312-16	NA	NA	0	NA	NA	NA	0	NA	NA	NA	0	NA	NA	NA	1.10241e-05	0.292663
NW_020868653.1-483294-15	NA	NA	0.0450147	0.101283	NA	NA	0.0277778	0.0625	NA	NA	0.00015376	0.00138384	NA	NA	0.00145671	0.00649393
NW_020868656.1-79119-5	0.00762711	NA	NA	0.617796	0.00454875	NA	NA	0.368449	0.00217525	NA	NA	0.217572	0.00154474	NA	NA	0.1962
NW_020868656.1-85258-14	NA	0.140625	NA	0.00878906	NA	0	NA	0	NA	0.0557292	NA	0.00139023	NA	0.0142906	NA	0.0004374
NW_020868656.1-126313-25	NA	0.01	NA	NA	NA	0.0106916	NA	NA	NA	0.004761	NA	NA	NA	0.00345744	NA	NA
NW_020868656.1-153339-24	NA	0.00110889	NA	NA	NA	0.00110889	NA	NA	NA	0.00444889	NA	NA	NA	0.00142129	NA	NA
NW_020868656.1-168133-23	NA	0.000771605	0.0625	NA	NA	0.00197531	0.16	NA	NA	0.00426514	0.170974	NA	NA	0.00235404	0.137245	NA
NW_020868656.1-183646-21	NA	0.00148225	NA	NA	NA	0.00309136	NA	NA	0.00142656	4.94455e-06	NA	NA	0.0480917	6.03043e-05	NA	NA
NW_020868656.1-229732-7	NA	NA	0	NA	NA	NA	0	NA	NA	0.0146118	3.32027e-05	NA	NA	0.0130116	9.49275e-06	NA
NW_020868657.1-21793-27	NA	NA	0.01	NA	NA	NA	0.00693889	NA	NA	NA	0.0025	NA	NA	NA	0.00231361	NA
NW_020868659.1-363-22	NA	0.023716	0.00148225	NA	NA	0.00511225	0.000319516	NA	NA	0.0625	0.00390625	NA	NA	0.00800122	0.000357034	NA
NW_020868659.1-7419-7	NA	0.00110889	NA	NA	NA	0.00743044	NA	NA	NA	0.00032041	NA	NA	NA	0.0036	NA	NA
NW_020868659.1-57681-24	NA	0.289245	NA	0.00238837	NA	0.06235	NA	0.00051484	NA	0.292956	NA	0.00292892	NA	0.0616941	NA	0.000432994
NW_020868659.1-228273-22	0	NA	NA	NA	0	NA	NA	NA	0.0114704	NA	NA	NA	0.00390625	NA	NA	NA
NW_020868662.1-143336-8	1	NA	0.0204082	NA	1	NA	0.0204082	NA	1	NA	0.00346607	NA	1	NA	0.0099978	NA
NW_020868662.1-341809-6	0.2503	NA	NA	0.0100168	0.111244	NA	NA	0.00445191	0.0121882	NA	NA	5.41696e-05	0.199284	NA	NA	0.00322787
NW_020868662.1-364776-13	1	NA	0.0625	NA	0.817216	NA	0.051076	NA	1	NA	0.0865321	NA	0.889778	NA	0.0526778	NA
NW_020868662.1-453981-27	0	NA	0	NA	0.110889	NA	0.001369	NA	0.010022	NA	0.000100198	NA	0.0173981	NA	0.000204444	NA
NW_020868662.1-519826-9	NA	0.0400192	NA	1	NA	0.0400192	NA	1	NA	0.00444444	NA	1	NA	0.0140881	NA	1
NW_020868662.1-555738-25	0.04	NA	0.04	NA	0.0710756	NA	0.0710756	NA	0.00326217	NA	0.00166483	NA	0.00693854	NA	0.00548282	NA
NW_020868662.1-569647-4	0.0204082	NA	1	NA	0.0204082	NA	1	NA	0.00591206	NA	1	NA	0.0156215	NA	1	NA
NW_020868662.1-742532-5	NA	NA	NA	0	NA	NA	NA	0	NA	NA	NA	0	0.25	NA	NA	9.17784e-05
NW_020868663.1-45576-26	0	NA	NA	NA	0	NA	NA	NA	0.0204082	NA	1	NA	0.00629338	NA	1	NA
NW_020868663.1-68205-9	NA	0.00640691	NA	0.160096	NA	0.00933231	NA	0.233196	NA	0.00695904	NA	0.25035	NA	0.00723633	NA	0.254878
NW_020868663.1-118684-12	0	NA	NA	NA	0	NA	NA	NA	0	NA	NA	NA	0.00086436	NA	NA	NA
NW_020868663.1-138441-15	NA	0.0277778	0.00510204	NA	NA	0.00694444	0.00127551	NA	NA	0.115555	0.00570503	NA	NA	0.0855287	0.00619057	NA
NW_020868664.1-57253-22	NA	NA	NA	0	NA	NA	NA	0	NA	NA	NA	0	NA	0.148672	NA	0.000161425
NW_020868665.1-14726-15	NA	0.0104157	NA	0.510367	NA	0.00302186	NA	0.148071	NA	0.000576	NA	0.1296	NA	0.00135839	NA	0.192466
NW_020868666.1-56478-6	NA	0	NA	NA	NA	0	NA	NA	NA	0	NA	NA	NA	0.00035721	NA	NA
NW_020868666.1-132910-5	0	NA	NA	NA	0	NA	NA	NA	0.001369	NA	NA	NA	0.00041616	NA	NA	NA
NW_020868666.1-174848-14	NA	0.00693889	NA	NA	NA	0.00857476	NA	NA	NA	0.00287296	NA	NA	NA	0.002601	NA	NA
NW_020868666.1-320548-9	NA	NA	NA	0.00127449	NA	NA	NA	0.00119025	0.518239	NA	NA	0.00306386	0.485827	NA	NA	0.00277784
NW_020868667.1-9213-5	0.0236544	NA	NA	NA	0.0181172	NA	NA	NA	0.0493482	1.77529	NA	NA	0.0444481	3.04467	NA	NA
NW_020868667.1-33700-26	NA	NA	0	NA	NA	NA	0	NA	0.0676	NA	0.000187258	NA	0.141814	NA	0.000151003	NA
NW_020868667.1-208152-22	NA	0.000658778	NA	0.053361	NA	0.000493827	NA	0.04	NA	0.0063424	NA	0.63438	NA	0.00151729	NA	0.125957
NW_020868667.1-503702-12	NA	NA	NA	NA	NA	NA	NA	NA	0.217716	NA	0.217716	NA	0.156089	NA	0.263754	NA
NW_020868667.1-568978-12	NA	0.00110889	NA	NA	NA	0.0025	NA	NA	NA	0.00029584	NA	NA	NA	0.00082944	NA	NA
NW_020868667.1-604913-16	NA	NA	NA	0	NA	NA	NA	0	NA	NA	NA	0.0016	0.407633	NA	NA	0.000290468
NW_020868667.1-627634-13	0.413449	NA	NA	0.00510431	0.664225	NA	NA	0.00820031	1	NA	NA	0.00277008	0.668398	NA	NA	0.00254318
NW_020868668.1-87103-22	NA	NA	NA	0	NA	NA	NA	0	NA	NA	NA	0.00332929	NA	NA	NA	0.00093636
NW_020868668.1-105373-27	NA	0.00148225	NA	NA	NA	0.00043264	NA	NA	NA	0	NA	NA	NA	0.00014884	NA	NA
NW_020868668.1-164147-23	NA	0.0025	NA	NA	NA	0.007569	NA	NA	NA	0.00148225	NA	NA	NA	0.00197136	NA	NA
[truncated: 27,540 more rows]
