# Supplementary material for: High accuracy of pooled DNA genotyping by 2b-RAD sequencing in the Pacific white shrimp, Litopenaeus vannamei
Source: PLoS One. 2020 Jul 30;15(7):e0236343. doi: 10.1371/journal.pone.0236343 (PMC7392308; doi:10.1371/journal.pone.0236343)
Supplement: S5 Table — (XLSX) [file pone.0236343.s005.xlsx]

## Sheet: Genotyping information in Pool3
Site name	Allele frequency of A in Pool 3 (repeat 2)	Allele frequency of C in Pool 3(repeat 2)	Allele frequency of G in Pool 3(repeat 2)	Allele frequency of T in Pool 3(repeat 2)	Allele frequency of A in Pool 3 (repeat 3)	Allele frequency of C in Pool 3(repeat 3)	Allele frequency of G in Pool 3(repeat 3)	Allele frequency of T in Pool 3(repeat 3)
NW_020868286.1-37616-2	0	2.76	0	97.24	0	1.32	0	98.68
NW_020868287.1-86638-14	0	60.73	39.27	0	0	42.31	57.69	0
NW_020868287.1-102114-4	0	77.95	0	22.05	0	76.43	0	23.57
NW_020868287.1-135204-3	100	0	0	0	100	0	0	0
NW_020868289.1-118687-22	0	91.19	8.81	0	0	90	10	0
NW_020868289.1-144245-25	5.86	94.14	0	0	8.41	91.59	0	0
NW_020868289.1-402645-9	0	4.63	95.37	0	0	8.19	91.81	0
NW_020868291.1-73242-16	7.74	0	92.26	0	7.49	0	92.51	0
NW_020868291.1-124978-14	23.32	0	76.68	0	16.39	0	83.61	0
NW_020868291.1-178862-5	0	100	0	0	0	100	0	0
NW_020868291.1-217852-27	19.81	0	80.19	0	18.18	0	81.82	0
NW_020868291.1-243604-21	0	93.48	0	6.52	0	95.59	0	4.41
NW_020868291.1-301556-23	0	90.43	0	9.57	0	91.15	0	8.85
NW_020868291.1-437900-23	31.13	68.87	0	0	32.5	67.5	0	0
NW_020868292.1-83750-13	0	0	0	100	0	1.47	0.37	98.16
NW_020868292.1-118063-25	9.17	90.83	0	0	3.6	96.4	0	0
NW_020868292.1-162382-3	0	95.06	0	4.94	0	97.27	0	2.73
NW_020868292.1-336902-22	3.12	0	0	96.88	7.97	0	0	92.03
NW_020868292.1-468991-27	0	0.66	0	99.34	0	3.39	0	96.61
NW_020868292.1-600697-1	0	90.94	0	9.06	0	93.53	0	6.47
NW_020868292.1-606362-23	0	19.74	0	80.26	0	21.4	0	78.6
NW_020868292.1-613516-3	0	100	0	0	0	100	0	0
NW_020868292.1-640207-8	0	97.01	0	2.99	0	98.19	0	1.81
NW_020868293.1-28669-22	0	95.98	4.02	0	0	97.62	2.38	0
NW_020868293.1-258798-5	15.69	84.31	0	0	14.14	85.86	0	0
NW_020868293.1-486063-24	0	0	0	100	0	4.03	0.34	95.64
NW_020868293.1-524299-24	0	93.1	0	6.9	0	94.9	0	5.1
NW_020868294.1-122345-25	0	87.5	12.5	0	0	83.11	16.89	0
NW_020868295.1-29849-8	0	0	97.99	2.01	0	0	99.53	0.47
NW_020868295.1-476218-6	0	90.31	9.69	0	0	90.04	9.96	0
NW_020868296.1-50597-22	80.95	0	0.48	18.57	80	0	0.32	19.68
NW_020868296.1-182475-14	19.44	0	0	80.56	21.39	0	0	78.61
NW_020868296.1-201637-7	10.55	0	0	89.45	17.06	0	0	82.94
NW_020868296.1-270706-23	0	95.98	0	4.02	0	91.49	0	8.51
NW_020868296.1-410692-26	0	100	0	0	0	100	0	0
NW_020868297.1-89745-3	1.69	0	98.31	0	9.23	0	90.77	0
NW_020868298.1-100129-3	60.31	0	39.69	0	58.25	0	41.75	0
NW_020868300.1-27655-1	0	100	0	0	0	100	0	0
NW_020868301.1-193324-2	0	3.06	95.92	1.02	0	0	100	0
NW_020868301.1-206734-5	5.19	94.81	0	0	1.97	98.03	0	0
NW_020868301.1-210785-13	89.52	0	10.48	0	83.8	0	16.2	0
NW_020868302.1-238471-3	0	0	0.38	99.62	0	0	0	100
NW_020868302.1-264689-15	82.64	17.36	0	0	85.14	14.86	0	0
NW_020868302.1-284293-27	0.33	0	10.26	89.4	0	0	7.4	92.6
NW_020868302.1-287118-21	7.76	92.24	0	0	6.13	93.87	0	0
NW_020868302.1-309893-23	0	91.43	0	8.57	0	84.59	0	15.41
NW_020868302.1-322185-27	20.78	0	79.22	0	22.01	0	77.99	0
NW_020868303.1-77900-23	0	66.51	33.49	0	0.12	60	39.88	0
NW_020868304.1-82191-13	0	100	0	0	0	100	0	0
NW_020868304.1-250038-24	0	100	0	0	0.42	99.58	0	0
NW_020868304.1-318166-12	0	0	0	100	0	0	0	100
NW_020868304.1-393676-26	0	88.37	11.63	0	0	89.29	10.71	0
NW_020868304.1-437444-9	0	95	0	5	0	99.01	0	0.99
NW_020868304.1-616898-4	0	92.75	0	7.25	0	98.31	0	1.69
NW_020868304.1-647447-7	18.15	0	81.47	0.39	7.63	0	92.37	0
NW_020868305.1-13192-1	0	63.64	0	36.36	0	52.54	0	47.46
NW_020868305.1-39728-5	0	96.55	0	3.45	0	96.74	0	3.26
NW_020868305.1-135964-24	0	0	90.42	9.58	0	0	85.39	14.61
NW_020868305.1-194256-6	0.7	0	4.9	94.41	0	0	6.63	93.37
NW_020868305.1-199562-6	0	90.13	0	9.87	0	85.12	0	14.88
NW_020868305.1-211645-5	0	59.24	0	40.76	0.43	59.13	0	40.43
NW_020868305.1-412856-2	100	0	0	0	100	0	0	0
NW_020868305.1-608518-26	0	86.69	0	13.31	0	92.48	0	7.52
NW_020868305.1-728537-8	0	49.08	0	50.92	0	45.71	0	54.29
NW_020868305.1-847791-21	0	100	0	0	0	100	0	0
NW_020868305.1-973041-4	6.51	0	0	93.49	7.47	0	0	92.53
NW_020868305.1-973082-21	96.87	0	0.31	2.82	97.9	0	0	2.1
NW_020868305.1-1017537-16	0	98.73	0	1.27	0	98.02	0	1.98
NW_020868306.1-134843-4	0	95.05	0	4.95	0	92.82	0	7.18
NW_020868306.1-233652-26	41.94	0	58.06	0	35.77	0.18	64.05	0
NW_020868306.1-450930-27	90.54	0	9.46	0	92.02	0	7.98	0
NW_020868306.1-611782-21	0	0	3.05	96.95	0	0	3.39	96.61
NW_020868306.1-620711-14	0	0	12.72	87.28	0.35	0	13.07	86.57
NW_020868306.1-800775-22	100	0	0	0	100	0	0	0
NW_020868306.1-837185-13	0	7.25	0	92.75	0	5.17	0	94.83
NW_020868306.1-843514-23	0.45	99.55	0	0	0	100	0	0
NW_020868306.1-846376-21	0	0	92.93	7.07	0	0	88.82	11.18
NW_020868306.1-940138-2	0	96.04	0	3.96	0	95.97	0	4.03
NW_020868306.1-1029000-21	0	100	0	0	0	100	0	0
NW_020868307.1-19261-3	0	92.98	0	7.02	0	96.24	0	3.76
NW_020868307.1-296427-12	0	0	0	100	0	0	0	100
NW_020868307.1-353566-15	8.16	0	0	91.84	9.84	0	0	90.16
NW_020868307.1-370049-4	0	94.41	5.59	0	0.45	95.96	3.59	0
NW_020868307.1-394340-26	0	100	0	0	0	100	0	0
NW_020868307.1-474719-8	0	5.67	0	94.33	0	10.37	0	89.63
NW_020868307.1-531965-26	0	9.49	0	90.51	0	12.26	0	87.74
NW_020868307.1-581896-5	0	0	16.57	83.43	0	0	14.1	85.9
NW_020868307.1-635999-13	0	100	0	0	0	100	0	0
NW_020868307.1-719485-25	90.06	0	9.94	0	97.37	0	2.63	0
NW_020868311.1-67622-26	0	12.33	0	87.67	0	10.71	0	89.29
NW_020868311.1-375897-25	0	0	2.81	97.19	0	0	1	99
NW_020868311.1-396291-22	0	87.1	0	12.9	0	95.61	0	4.39
NW_020868311.1-409052-25	6.25	0	93.75	0	6.11	0	93.89	0
NW_020868311.1-428277-14	98.39	0	0	1.61	97.85	0.54	0	1.61
NW_020868311.1-488397-13	95	0	0	5	89.57	0	0	10.43
NW_020868311.1-552819-23	0	13.04	86.47	0.48	0	9.47	90.53	0
NW_020868312.1-103935-7	91.32	0	0	8.68	91.75	0	0	8.25
NW_020868312.1-134100-8	0	0	6.32	93.68	0	0	5.58	94.42
NW_020868313.1-45967-23	5.03	0	0	94.97	4.38	0	0	95.62
NW_020868313.1-91489-9	0	3.67	0	96.33	0	2.55	0	97.45
NW_020868313.1-212043-4	0	0	100	0	0	0	100	0
NW_020868314.1-32729-21	6.93	0	93.07	0	6.9	0	93.1	0
NW_020868314.1-241340-2	0	68.77	31.23	0	0	66.76	33.24	0
NW_020868314.1-296593-4	0	14.29	0	85.71	0	12.9	0	87.1
NW_020868314.1-384410-6	1.24	0	0	98.76	2.97	0	0	97.03
NW_020868315.1-136059-14	0	0	26.86	73.14	0	0.43	25.21	74.36
NW_020868315.1-188780-22	0	86.7	13.3	0	0	87.5	12.5	0
NW_020868315.1-230660-7	9.33	0	0	90.67	7.89	0	0	92.11
NW_020868315.1-284934-23	0	94.51	0	5.49	0	85.85	0	14.15
NW_020868316.1-207113-3	0	100	0	0	0	100	0	0
NW_020868316.1-295057-27	0	95.6	0	4.4	0	93.4	0	6.6
NW_020868316.1-364979-26	0	99.35	0	0.65	0	100	0	0
NW_020868316.1-438017-4	96.84	0	0	3.16	97.51	0	0	2.49
NW_020868316.1-477523-15	0	93.08	0	6.92	0.33	88.37	0	11.3
NW_020868316.1-508790-22	0	6.06	0	93.94	0.53	13.83	0	85.64
NW_020868317.1-19104-5	0	83.33	0	16.67	0	83.33	0	16.67
NW_020868317.1-54061-8	0	88.54	0	11.46	0	91.09	0	8.91
NW_020868318.1-158996-3	4.6	0	0	95.4	7.91	0	0	92.09
NW_020868318.1-285902-1	0	82.59	17.41	0	0	83.5	16.5	0
NW_020868319.1-34092-4	0	96.25	0	3.75	0	93.75	0	6.25
NW_020868321.1-642-14	14.69	0	85.31	0	9.04	0	90.96	0
NW_020868322.1-17467-7	37.93	0	62.07	0	41.25	0	58.75	0
NW_020868322.1-27942-21	95.15	0	0	4.85	95.77	0	0	4.23
NW_020868322.1-138005-14	0	90.96	0	9.04	0	92.65	0	7.35
NW_020868322.1-316173-8	2.51	0	97.49	0	2.24	0	97.76	0
NW_020868323.1-136923-3	0.06	95.24	4.69	0	0.08	94.83	5.09	0
NW_020868324.1-2564-21	0	0	0	100	0	0	0	100
NW_020868324.1-145113-3	0	99.42	0	0.58	0	100	0	0
NW_020868324.1-321367-4	95.56	4.44	0	0	100	0	0	0
NW_020868325.1-4235-13	0	6.36	0	93.64	0	3.94	0	96.06
NW_020868325.1-175921-1	0	92.99	0	7.01	0	95.5	0	4.5
NW_020868325.1-238288-3	10.28	0	0	89.72	14.2	0	0	85.8
NW_020868325.1-366727-27	0	24.05	0	75.95	0	20.08	0	79.92
NW_020868325.1-602702-14	0	91.44	0	8.56	0	90.23	0	9.77
NW_020868325.1-727605-22	0	94.39	0	5.61	0	97.23	0	2.77
NW_020868325.1-733673-26	0.17	86.06	0	13.76	0	88.89	0	11.11
NW_020868326.1-20288-8	17.76	0	82.24	0	21.48	0	78.52	0
NW_020868326.1-187222-21	0	0	95.06	4.94	0	0	96.84	3.16
NW_020868326.1-251028-12	0	8	0	92	0	19.88	0	80.12
NW_020868326.1-268374-22	0	0	3.85	96.15	0	0	4.67	95.33
NW_020868327.1-45380-2	0	100	0	0	0	100	0	0
NW_020868327.1-149745-16	0	0	9.9	90.1	0	0	8.14	91.86
NW_020868327.1-200719-24	0.91	88.18	0	10.91	0.82	85.25	0	13.93
NW_020868328.1-161288-5	92.31	7.69	0	0	94.18	5.82	0	0
NW_020868328.1-221296-27	0	97.62	0	2.38	0	94.37	0	5.63
NW_020868328.1-353582-21	71.01	0	0	28.99	66.97	0	0	33.03
NW_020868329.1-19796-8	14.89	0	0	85.11	18.91	0	0	81.09
NW_020868329.1-296431-22	0	93.01	0	6.99	0	98.14	0	1.86
NW_020868329.1-334267-13	0	83.8	0	16.2	0	88.24	0	11.76
NW_020868330.1-91532-16	100	0	0	0	100	0	0	0
NW_020868330.1-120608-13	0	0	4.26	95.74	0	0	9.02	90.98
NW_020868330.1-140209-13	0	7.63	0	92.37	0	9.43	0	90.57
NW_020868330.1-222034-4	0	100	0	0	0	100	0	0
NW_020868330.1-228600-6	9.92	90.08	0	0	19.57	80.43	0	0
NW_020868330.1-264981-9	3.57	0	0	96.43	1.62	0	0.54	97.84
NW_020868331.1-14291-4	93.11	0	6.89	0	94.94	0	5.06	0
NW_020868331.1-15839-12	2.08	0	97.92	0	5.56	0	93.89	0.56
NW_020868331.1-18638-14	0	91.14	8.86	0	0	92.26	7.74	0
NW_020868331.1-61942-6	0	98.27	1.73	0	0	99.18	0.82	0
NW_020868333.1-7554-5	0	62.94	37.06	0	0	56.17	43.83	0
NW_020868333.1-23376-22	0.3	0.3	0	99.39	0	1.94	0	98.06
NW_020868333.1-88531-4	84.58	0	15.42	0	84.62	0	15.38	0
NW_020868333.1-107716-4	6.2	0	93.8	0	3.03	0	96.97	0
NW_020868334.1-44548-12	0	93.84	0	6.16	0	91.38	0	8.62
NW_020868334.1-176297-1	12.43	87.57	0	0	16.55	83.45	0	0
NW_020868334.1-354049-4	0	97.16	2.84	0	0	93.1	6.9	0
NW_020868334.1-380687-8	0	0	92.7	7.3	0	0	94.49	5.51
NW_020868335.1-168928-22	0	93.72	0	6.28	0	90.32	0	9.68
NW_020868335.1-465044-6	98.57	0	1.43	0	97.13	0	2.87	0
NW_020868335.1-514224-22	87.41	0	12.59	0	91.83	0	8.17	0
NW_020868335.1-535368-26	0	91.3	0	8.7	0	92.92	0	7.08
NW_020868335.1-578427-22	0	93.3	6.7	0	0	92.42	7.58	0
NW_020868336.1-46724-14	14.12	0	0	85.88	10.14	0	0	89.86
NW_020868336.1-147041-15	0	5.56	94.44	0	0	10.88	89.12	0
NW_020868336.1-405742-15	91.6	0	8.4	0	89.15	0	10.85	0
NW_020868336.1-409379-4	0	100	0	0	0	96.03	0	3.97
NW_020868336.1-490457-4	6.12	0	0	93.88	13.14	0	0	86.86
NW_020868336.1-650859-9	0	0	6.08	93.92	0	0	5	95
NW_020868336.1-722648-3	6.9	0	93.1	0	6.3	0	93.7	0
NW_020868336.1-788157-13	0	9.74	0	90.26	0	8.23	0	91.77
NW_020868337.1-116320-23	1.61	97.1	1.29	0	4.98	95.02	0	0
NW_020868337.1-221959-8	86.94	0	0	13.06	87.5	0	0	12.5
NW_020868337.1-286052-23	100	0	0	0	100	0	0	0
NW_020868337.1-302784-21	0	9.63	0	90.37	0	13.62	0.36	86.02
NW_020868337.1-326303-21	98.1	0	1.9	0	90.78	0	9.22	0
NW_020868337.1-363249-16	0.78	94.19	0	5.04	0	96.49	0	3.51
NW_020868337.1-410220-15	0	4.08	0	95.92	0	5.93	0	94.07
NW_020868337.1-498133-21	5.32	0	94.68	0	5.91	0	94.09	0
NW_020868337.1-521179-27	0	0	100	0	0.38	0	99.62	0
NW_020868337.1-603229-9	0	0	0	100	0	0	0	100
NW_020868337.1-693986-5	10.34	0	89.66	0	8.56	0	91.44	0
NW_020868337.1-970225-13	0	0	90.46	9.54	0	0	94.9	5.1
NW_020868337.1-1012063-24	8.84	0	0	91.16	12.31	0	0.37	87.31
NW_020868337.1-1030685-2	0	92.92	0	7.08	0	95.72	0	4.28
NW_020868338.1-47493-4	0	82.77	17.23	0	0	85.71	14.29	0
NW_020868339.1-92551-15	11.38	88.62	0	0	11.25	88.75	0	0
NW_020868339.1-126253-23	7.83	0	92.17	0	4.94	0	95.06	0
NW_020868340.1-311-6	0	0	80.8	19.2	0	0	85.56	14.44
NW_020868340.1-124057-16	0	0	0	100	0	0	0	100
NW_020868340.1-160127-27	0	96.61	0	3.39	0	97.29	0	2.71
NW_020868341.1-296939-3	0	98.76	0	1.24	0	98.33	0.56	1.11
NW_020868341.1-333668-8	0	93.75	0	6.25	0	92.31	0	7.69
NW_020868341.1-393194-13	0	0	100	0	0	0	100	0
NW_020868341.1-501469-9	46.48	0	53.52	0	43.08	0	56.92	0
NW_020868341.1-661966-24	0	0	26.2	73.8	0	0	26.77	73.23
NW_020868342.1-154409-3	27.44	0	0	72.56	27.56	0	0	72.44
NW_020868342.1-320644-12	0	87.06	0	12.94	0	89.64	0	10.36
NW_020868344.1-78303-14	10.4	89.6	0	0	14.62	85.38	0	0
NW_020868344.1-96557-21	96.83	0	0	3.17	92.97	0	0	7.03
NW_020868344.1-100408-21	1.32	98.68	0	0	1.18	98.82	0	0
NW_020868344.1-137767-26	0	92.09	0	7.91	0	96.64	0	3.36
NW_020868344.1-182256-25	0.57	96.59	0	2.84	0	96.85	0	3.15
NW_020868344.1-204059-24	99.11	0	0.89	0	94.26	0	5.74	0
NW_020868345.1-22688-12	93.9	0	0	6.1	96.59	0	0	3.41
NW_020868345.1-25935-1	0	96.78	0	3.22	0	96.12	0	3.88
NW_020868345.1-429533-25	1.67	0	0	98.33	5	0	0	95
NW_020868345.1-703157-23	0	20.86	0	79.14	0	8.18	0	91.82
NW_020868345.1-805650-2	0	1.32	98.68	0	0	1.31	98.69	0
NW_020868345.1-843461-15	86.67	13.33	0	0	88.99	11.01	0	0
NW_020868346.1-12034-26	0	91.13	0	8.87	0	96.75	0	3.25
NW_020868346.1-129318-13	0	2.34	0	97.66	0	4.79	0	95.21
NW_020868346.1-133847-21	88.15	0	11.85	0	87.56	0	12.44	0
NW_020868346.1-256822-8	0	88.27	11.73	0	0	93.41	6.59	0
NW_020868346.1-337638-24	0	53.16	0	46.84	0	48.33	0	51.67
NW_020868346.1-362340-1	0	18.49	0	81.51	0	25.76	0	74.24
NW_020868346.1-373735-24	10.33	0	89.67	0	10.85	0	88.81	0.34
NW_020868346.1-554242-4	0.93	0	99.07	0	0	0	100	0
NW_020868347.1-16466-3	0	0.82	0	99.18	0	0	4.35	95.65
NW_020868347.1-72077-16	93.06	0	6.94	0	91.47	0	8.53	0
NW_020868347.1-96441-13	0.27	0	0	99.73	0	0	0	100
NW_020868347.1-112643-27	29.48	0	70.21	0.3	32.6	0	67.4	0
NW_020868347.1-146099-5	0	7.76	0	92.24	0	0	0	100
NW_020868347.1-164238-9	100	0	0	0	100	0	0	0
NW_020868347.1-165746-7	24.35	0	75.65	0	36.82	0	63.18	0
NW_020868347.1-355325-24	0	96.03	0	3.97	0	96.17	0	3.83
NW_020868347.1-368451-22	0	95.8	0	4.2	0	96.27	0	3.73
NW_020868347.1-409029-3	0	0	94.49	5.51	0	0	96.4	3.6
NW_020868347.1-422318-16	0	89.82	0	10.18	0	90.82	0	9.18
NW_020868347.1-483170-16	0.21	0	0	99.79	0	0	0	100
NW_020868347.1-624125-13	3.53	96.47	0	0	7.04	92.96	0	0
NW_020868347.1-820844-27	0	11.95	0	88.05	0	8.84	0	91.16
NW_020868349.1-19635-8	0	90.29	9.71	0	0	88.43	11.57	0
NW_020868350.1-42950-6	96.76	0	3.24	0	95.91	0	4.09	0
NW_020868350.1-105880-6	7.21	0	92.79	0	9.63	0	90.37	0
NW_020868350.1-321112-8	0	92.97	7.03	0	0	94.5	5.5	0
NW_020868350.1-392652-24	0	100	0	0	0	100	0	0
NW_020868350.1-417588-8	0	0	100	0	0	0	100	0
NW_020868350.1-418317-9	0	89.74	0	10.26	0	95.82	0	4.18
NW_020868350.1-515277-23	0	62.03	0	37.97	0	62.07	0	37.93
NW_020868350.1-516264-13	0	13.12	0	86.88	0	17.73	0	82.27
NW_020868350.1-546861-8	9.14	0	90.86	0	5.18	0	94.82	0
NW_020868350.1-556775-5	14.21	0.27	0	85.52	13.8	0	0	86.2
NW_020868350.1-562435-14	19.03	0	80.97	0	14.83	0	85.17	0
NW_020868350.1-982525-15	0	0	0	100	0	0	0	100
NW_020868350.1-1076027-5	0	96.38	0	3.62	0	96.59	0	3.41
NW_020868350.1-1246067-14	0	92	0	8	0	100	0	0
NW_020868351.1-37155-4	0	2.42	0.81	96.77	0	9.41	0	90.59
NW_020868351.1-90181-23	92.23	0	7.77	0	90.78	0	9.22	0
NW_020868351.1-194211-8	0	11.93	0	88.07	0	4.2	0	95.8
NW_020868352.1-49989-16	0	97.32	0	2.68	0	97.73	0	2.27
NW_020868353.1-373560-6	0	4.17	0	95.83	0	4.35	0	95.65
NW_020868353.1-515919-2	95.74	0	4.26	0	96.48	0	3.52	0
NW_020868355.1-114366-4	0	11.72	0	88.28	0	25.9	0	74.1
NW_020868357.1-77216-4	3.51	96.49	0	0	2.01	97.99	0	0
NW_020868357.1-195286-22	99.71	0.29	0	0	100	0	0	0
NW_020868357.1-203566-13	15.66	0	84.34	0	16.34	0	83.66	0
NW_020868357.1-251997-4	0	97.28	2.72	0	0	96.09	3.91	0
NW_020868357.1-368961-8	0	11.52	0	88.48	0	14.45	0	85.55
NW_020868357.1-377940-24	0	68.2	0	31.8	0	66.43	0	33.57
NW_020868357.1-654112-27	51.16	0	48.84	0	55.64	0	44.36	0
NW_020868357.1-781790-9	0	0	93.3	6.7	0	0	94.02	5.98
NW_020868360.1-158124-7	100	0	0	0	100	0	0	0
NW_020868360.1-184727-21	0	96.02	1	2.99	0	95.33	4.67	0
NW_020868360.1-347973-14	100	0	0	0	100	0	0	0
NW_020868360.1-357371-24	42.5	0	0	57.5	40.88	0	0	59.12
NW_020868360.1-429383-26	0	0	2.35	97.65	0	0	5.59	94.41
NW_020868360.1-557580-5	9.47	90.53	0	0	4.84	95.16	0	0
NW_020868360.1-640229-25	0	11.05	0	88.95	0.47	9.35	0	90.19
NW_020868360.1-720972-2	5.69	94.31	0	0	7.79	92.21	0	0
NW_020868360.1-739079-9	0	6.9	0	93.1	0.78	7.03	0	92.19
NW_020868361.1-26074-16	0	12.62	0	87.38	0.61	14.72	0	84.66
NW_020868361.1-52736-7	1.36	0	98.18	0.45	2.97	0	97.03	0
NW_020868361.1-319189-8	100	0	0	0	100	0	0	0
NW_020868361.1-454886-3	97.22	2.78	0	0	94.48	5.52	0	0
NW_020868362.1-28491-16	0	38.52	0	61.48	0	34.38	0	65.62
NW_020868363.1-6651-1	6.6	93.4	0	0	5.17	94.83	0	0
NW_020868363.1-154604-2	0	92.09	7.91	0	0	93.72	6.28	0
NW_020868364.1-77154-13	0	90.24	9.76	0	0	86.3	13.7	0
NW_020868364.1-148653-7	0	3.97	96.03	0	0	6.99	93.01	0
NW_020868364.1-446299-27	95.94	0.24	3.82	0	89.22	0	10.78	0
NW_020868366.1-7838-23	0	84.14	0	15.86	0	91.45	0	8.55
NW_020868367.1-151114-13	0	15.12	84.88	0	0	18.06	81.94	0
NW_020868367.1-293212-22	0	5.67	0	94.33	0	7.31	0	92.69
NW_020868368.1-117006-12	97.93	0	0	2.07	97.41	0	0	2.59
NW_020868368.1-216501-15	0	8.89	0	91.11	0	6.63	0	93.37
NW_020868368.1-302042-26	0	1.47	0	98.53	0	3.49	0	96.51
NW_020868368.1-334157-1	0	97.22	0	2.78	0.53	92.55	0	6.91
NW_020868368.1-659281-16	0	0	93.82	6.18	0	0	93.79	6.21
NW_020868369.1-138723-24	16.88	83.12	0	0	20.42	79.58	0	0
NW_020868369.1-172964-3	0	24.62	0	75.38	0	17.71	0	82.29
NW_020868369.1-178224-2	0	92.31	0	7.69	0	92.63	0	7.37
NW_020868369.1-226779-21	0	100	0	0	0	100	0	0
NW_020868370.1-186468-16	0	80.42	0	19.58	0	85	0	15
NW_020868370.1-267632-22	9.3	0	90.7	0	13.59	0	86.41	0
NW_020868370.1-349183-14	24.35	0	0	75.65	9.44	0	0	90.56
NW_020868370.1-355711-23	6.37	0	93.63	0	5.74	0	93.78	0.48
NW_020868370.1-370031-2	8.24	91.76	0	0	8.59	91.41	0	0
NW_020868371.1-9457-25	0	13.76	0	86.24	0	12.05	0	87.95
NW_020868371.1-127977-1	0.46	99.54	0	0	0	99.35	0	0.65
NW_020868371.1-146205-4	0	0	100	0	0	0	100	0
NW_020868371.1-160504-16	54.95	0	45.05	0	47.7	0	52.3	0
NW_020868371.1-486065-2	0	0	0	100	0	0	0	100
NW_020868373.1-32904-12	0	0	3.55	96.45	0	0	1	99
NW_020868373.1-99091-13	0	95.24	0	4.76	0	95.36	0	4.64
NW_020868373.1-112856-5	0	97.78	0	2.22	0	98.81	0	1.19
NW_020868373.1-199890-22	26.49	73.51	0	0	27.06	72.94	0	0
NW_020868373.1-309429-3	0	97.28	0	2.72	0	99.06	0	0.94
NW_020868373.1-361372-26	0	100	0	0	0.58	96.49	0	2.92
NW_020868373.1-390848-4	0	0	0	100	0	0	0	100
NW_020868374.1-49907-7	0	89.89	10.11	0	0	93.62	6.38	0
NW_020868374.1-149582-6	8.77	0	91.23	0	7.58	0	92.42	0
NW_020868375.1-137292-15	0	0	100	0	0	0	100	0
NW_020868375.1-189041-21	0	97.4	0	2.6	0	97.77	0	2.23
NW_020868375.1-327783-3	0	93.56	0	6.44	0	97.3	0	2.7
NW_020868375.1-364359-27	0	5.92	94.08	0	0	4.15	95.85	0
NW_020868377.1-146624-3	3.5	0	0	96.5	2.92	0	0	97.08
NW_020868377.1-201231-12	0	96.91	0	3.09	0	95.29	0	4.71
NW_020868379.1-2264-14	0	7.55	0	92.45	0	13.82	0	86.18
NW_020868379.1-55151-13	0	0	87.25	12.75	0	0	88.72	11.28
NW_020868380.1-75462-16	8	0	0	92	2.19	0	0	97.81
NW_020868380.1-103093-25	96.32	0	0	3.68	96.32	0	0	3.68
NW_020868380.1-125845-24	9.35	90.65	0	0	6.12	93.88	0	0
NW_020868380.1-213517-25	0	0	100	0	0	0	100	0
NW_020868381.1-66037-4	0	12.5	87.5	0	0	12.75	87.25	0
NW_020868381.1-103361-21	0	80.75	0	19.25	0	84.82	0	15.18
NW_020868382.1-116418-8	0	100	0	0	0	100	0	0
NW_020868382.1-119030-22	0	100	0	0	0	98.68	0	1.32
NW_020868382.1-132849-4	0	95.28	0	4.72	0	93.9	0	6.1
NW_020868382.1-160195-4	0	94.39	0	5.61	0	94.01	0	5.99
NW_020868382.1-212907-24	0.36	96.75	0	2.89	0	95.2	0	4.8
NW_020868382.1-212983-26	0	3.81	96.19	0	0	5.3	94.7	0
NW_020868382.1-233483-2	0	15.09	84.53	0.38	0	21.31	78.69	0
NW_020868384.1-182496-14	7.3	92.7	0	0	6.8	93.2	0	0
NW_020868384.1-233022-16	0	7.87	0	92.13	0	11.89	0	88.11
NW_020868385.1-8765-27	0	0	1.53	98.47	0	0	1.67	98.33
NW_020868385.1-133141-2	0	16.05	0.82	83.13	0	18.62	0.4	80.97
NW_020868385.1-159080-2	81.03	0	18.97	0	83.57	0	16.43	0
NW_020868385.1-180122-5	10.17	0	89.83	0	14.04	0	85.96	0
NW_020868387.1-7820-27	0	10.88	0	89.12	0.39	8.49	0	91.12
NW_020868387.1-82440-22	57.81	0	42.19	0	51.82	0	48.18	0
NW_020868387.1-144942-7	9	91	0	0	11.64	88.36	0	0
NW_020868387.1-177852-8	0	0	91.92	8.08	0	0	92.92	7.08
NW_020868387.1-314925-21	0	90.68	0	9.32	0	88.39	0	11.61
NW_020868388.1-16776-27	85.51	14.25	0	0.24	89.68	10.32	0	0
NW_020868388.1-38780-5	4.56	0	0	95.44	5.79	0	0	94.21
NW_020868388.1-40505-13	0	95.86	4.14	0	0	94.69	5.31	0
NW_020868388.1-53938-14	3.54	0	96.46	0	6.19	0	93.81	0
NW_020868388.1-129616-13	14.22	0	85.78	0	20.54	0	79.46	0
NW_020868388.1-330266-12	5.65	0	94.35	0	9.09	0	90.5	0.41
NW_020868388.1-419097-13	0	0	20.8	79.2	0	0	18.56	81.44
NW_020868390.1-161351-3	88.24	0.84	10.92	0	73.33	0	26.67	0
NW_020868390.1-316787-6	2.73	0	0	97.27	3.82	0	0	96.18
NW_020868391.1-2647-7	8.97	0.69	0	90.34	8.89	0.74	0.74	89.63
NW_020868391.1-39807-6	0	5.67	0	94.33	0	13.61	0	86.39
NW_020868391.1-148434-14	6.59	0	93.41	0	4.77	0	95.23	0
NW_020868391.1-226800-7	84.57	0	15.43	0	92.96	0.7	6.34	0
NW_020868391.1-343055-26	0.47	23.7	0	75.83	0	23.17	0.41	76.42
NW_020868391.1-438045-3	92.23	0	7.77	0	93.67	0	6.33	0
NW_020868391.1-493563-1	0	100	0	0	0	98.54	0	1.46
NW_020868391.1-662779-15	0	38.46	0	61.54	0	27.35	0	72.65
NW_020868391.1-782862-6	0	88.36	0	11.64	0	86.84	0	13.16
NW_020868392.1-41020-6	0.57	99.43	0	0	4.72	95.28	0	0
NW_020868392.1-185807-2	8.04	0	91.96	0	6.86	0	93.14	0
NW_020868392.1-198407-9	4.98	95.02	0	0	2.87	97.13	0	0
NW_020868393.1-80185-24	57.85	0	42.15	0	61.08	0	38.92	0
NW_020868393.1-425087-27	0	94.76	0	5.24	0	97.42	0	2.58
NW_020868393.1-442011-24	0	100	0	0	0	97.67	0	2.33
NW_020868393.1-444303-8	0	92.59	0	7.41	0.79	95.24	0	3.97
NW_020868393.1-471586-4	4	96	0	0	2.78	97.22	0	0
NW_020868393.1-675513-3	0	100	0	0	0	100	0	0
NW_020868393.1-750560-3	0	94.64	0	5.36	0	98.01	0	1.99
NW_020868394.1-259025-5	7.87	0	0	92.13	5.23	0	0	94.77
NW_020868394.1-325757-3	1.6	98.4	0	0	2.36	97.64	0	0
NW_020868394.1-447961-4	0	99.07	0	0.93	0	97.94	0	2.06
NW_020868394.1-554460-3	0	35.78	0	64.22	0	35.48	0	64.52
NW_020868394.1-608898-2	88.97	0	0	11.03	85.51	0	0	14.49
NW_020868395.1-79301-7	0	94.12	0.65	5.23	0	93.07	0	6.93
NW_020868395.1-142970-27	93.62	6.38	0	0	100	0	0	0
NW_020868395.1-226091-13	16.2	0	83.8	0	13.22	0	86.78	0
NW_020868395.1-235641-13	5.83	94.17	0	0	4.56	95.44	0	0
NW_020868395.1-242649-7	0	0	94.76	5.24	0	0	93.89	6.11
NW_020868395.1-268812-27	91.85	8.15	0	0	87.13	12.87	0	0
NW_020868395.1-272453-26	0	14.52	85.48	0	0	13.11	86.89	0
NW_020868395.1-274366-7	0.44	90.71	8.85	0	0	90.41	9.59	0
NW_020868396.1-158818-9	0	100	0	0	0	100	0	0
NW_020868397.1-349440-5	0	0	0	100	0	0	0	100
NW_020868400.1-54643-7	1.27	98.73	0	0	6.99	93.01	0	0
NW_020868400.1-75679-5	97.51	0	2.49	0	96.65	0	3.35	0
NW_020868400.1-78274-8	100	0	0	0	100	0	0	0
NW_020868400.1-141097-9	0	59.29	0	40.71	0.32	57.69	0	41.99
NW_020868401.1-124586-2	0	3.31	0	96.69	0	3.17	0	96.83
NW_020868402.1-66143-5	2.56	0	97.44	0	1.02	0	98.98	0
NW_020868402.1-107357-26	0	100	0	0	0	100	0	0
NW_020868402.1-124842-26	99.6	0.4	0	0	100	0	0	0
NW_020868402.1-162771-13	87.04	0	0	12.96	90.77	0	0	9.23
NW_020868402.1-218978-16	96.79	0	0	3.21	95.27	0	0	4.73
NW_020868402.1-431999-13	3.06	0	96.94	0	2.35	0	97.65	0
NW_020868402.1-483240-27	0.75	0	0	99.25	0.8	0	0	99.2
NW_020868402.1-689873-5	0	17.53	0	82.47	0	20.56	0	79.44
NW_020868402.1-773779-2	0	93.4	6.6	0	0	88.5	11.5	0
NW_020868402.1-808401-5	0	93.92	0	6.08	0	95.32	0	4.68
NW_020868403.1-64889-15	0	95.76	4.24	0	0	93.31	6.02	0.67
NW_020868403.1-173505-1	0.48	95.65	0	3.86	0	90.11	0	9.89
NW_020868404.1-6685-9	88.89	0	11.11	0	89.22	0	10.78	0
NW_020868406.1-148660-23	79.55	0	20.45	0	89.55	0	9.7	0.75
NW_020868406.1-160645-1	5.73	0	94.27	0	6.52	0	93.48	0
NW_020868407.1-8358-3	0	3.59	0	96.41	0	2.73	0	97.27
NW_020868407.1-33543-6	0	0	0	100	0	0	0	100
NW_020868408.1-147030-2	0	2.77	0.11	97.12	0	3.09	0	96.91
NW_020868408.1-212510-3	7.23	0	92.77	0	5.45	0	94.55	0
NW_020868408.1-220896-2	85.33	14.67	0	0	92.34	7.66	0	0
NW_020868408.1-244164-6	88.22	0	11.78	0	89.11	0.07	10.82	0
NW_020868409.1-4894-6	0	0	100	0	0	0	100	0
NW_020868409.1-165136-27	0	11.74	0	88.26	0	9.41	0	90.59
NW_020868409.1-176683-5	11.81	0	88.19	0	6.88	0	93.12	0
NW_020868409.1-211409-14	0	0	100	0	0	0	100	0
NW_020868409.1-216538-13	68.92	0	31.08	0	66.67	0	33.33	0
NW_020868409.1-238694-26	0	94.2	0	5.8	0	95.96	0	4.04
NW_020868409.1-256483-21	0	0	0	100	0	0	0	100
NW_020868409.1-473349-24	0	91.38	0	8.62	0	94.44	0	5.56
NW_020868409.1-880254-26	0	90.77	0	9.23	0	83.03	0	16.97
NW_020868411.1-82632-24	28.38	0	71.62	0	30.59	0	69.41	0
NW_020868411.1-136224-12	0	100	0	0	0	100	0	0
NW_020868411.1-192197-1	0	6.52	0.54	92.93	0	8.84	0	91.16
NW_020868412.1-124094-15	0	84.72	0	15.28	0	89.53	0	10.47
NW_020868413.1-43135-22	0	5.97	0	94.03	0	8.56	0	91.44
NW_020868413.1-124599-1	0	1.86	0	98.14	0	7.19	0	92.81
NW_020868413.1-201010-27	0	86.96	0	13.04	0	79	0	21
NW_020868413.1-333435-9	21.75	0	0	78.25	22.44	0	0.28	77.29
NW_020868413.1-359510-23	19.28	80.72	0	0	17.06	82.94	0	0
NW_020868413.1-448990-23	17.37	0.26	82.11	0.26	17.41	0	82.59	0
NW_020868414.1-28542-23	0	92.21	0	7.79	0	90.18	0	9.82
NW_020868415.1-66103-2	0	86.1	0.34	13.56	0	87.5	0	12.5
NW_020868415.1-118790-25	91.51	0	8.49	0	98.13	0	1.87	0
NW_020868415.1-156036-21	0	0	0	100	0	0	0	100
NW_020868415.1-405723-5	0	100	0	0	0	100	0	0
NW_020868415.1-482005-8	15.27	84.73	0	0	23.95	76.05	0	0
NW_020868415.1-516854-8	0	82.31	0	17.69	0	91.21	0	8.79
NW_020868415.1-740511-23	90.56	0	9.44	0	90.23	0.47	9.3	0
NW_020868415.1-922321-26	97	0	0	3	97.46	0	0	2.54
NW_020868415.1-1217327-8	0	9.35	0	90.65	0	9.75	0	90.25
NW_020868415.1-1222096-23	82.17	0	17.83	0	87.29	0	12.71	0
NW_020868415.1-1260594-14	0	20.67	0	79.33	0.41	28.93	0	70.66
NW_020868415.1-1508907-23	3.15	0	96.85	0	6.15	0	93.85	0
NW_020868415.1-1570747-3	0	0	100	0	0	0	100	0
NW_020868415.1-1644487-6	1.17	0	0	98.83	3.18	0	0	96.82
NW_020868416.1-37471-8	0	0	100	0	0.36	0	99.64	0
NW_020868416.1-93236-23	0	97.44	0	2.56	0	98.47	0	1.53
NW_020868417.1-46426-8	100	0	0	0	100	0	0	0
NW_020868417.1-182449-13	0.47	99.53	0	0	0	100	0	0
NW_020868417.1-328031-2	26.34	0	73.66	0	20.63	0	79.37	0
NW_020868418.1-340780-12	96	0	4	0	90.82	0	9.18	0
NW_020868419.1-82883-16	100	0	0	0	100	0	0	0
NW_020868420.1-17965-1	6.67	93.33	0	0	11.63	88.37	0	0
NW_020868422.1-18939-23	86.62	0	13.38	0	89.6	0	10.4	0
NW_020868422.1-30923-6	0	92.47	0	7.53	0	95	0	5
NW_020868422.1-49830-13	0	100	0	0	0	100	0	0
NW_020868422.1-114809-21	0	0	100	0	0	0	100	0
NW_020868422.1-131954-6	79.9	0	20.1	0	80.06	0	19.94	0
NW_020868422.1-174496-24	0	95.52	0	4.48	0.41	96.72	0	2.87
NW_020868422.1-191204-14	77.64	0	22.36	0	74.4	0	25.6	0
NW_020868422.1-194956-12	93.57	6.43	0	0	87.64	12.36	0	0
NW_020868424.1-330949-13	89.64	0	0	10.36	97.37	0	0	2.63
NW_020868425.1-4789-2	13.22	86.78	0	0	10.73	89.27	0	0
NW_020868425.1-34382-9	0	90.55	0	9.45	0.38	88.64	0.38	10.61
NW_020868425.1-51450-25	0	0	81.52	18.48	0	0	84.14	15.86
NW_020868425.1-580024-24	0	0	0	100	0	0	0	100
NW_020868425.1-612165-21	0	100	0	0	0.25	99.75	0	0
NW_020868426.1-17160-8	90.95	0	9.05	0	91.59	0	8.41	0
NW_020868426.1-66489-26	0	93.6	0	6.4	0	87.69	0	12.31
NW_020868426.1-83131-4	1.16	0	98.84	0	1.05	0	98.95	0
NW_020868426.1-112564-3	0	91.85	0	8.15	0.56	91.57	0	7.87
NW_020868426.1-128992-15	92.95	0	7.05	0	93.1	0	6.9	0
NW_020868427.1-28128-8	71.75	0	28.25	0	77.58	0	22.42	0
NW_020868427.1-29647-9	90	10	0	0	84.89	15.11	0	0
NW_020868427.1-218495-4	0	74.46	0	25.54	0	74.36	0	25.64
NW_020868427.1-271110-8	0	95.69	0	4.31	0	95.61	0	4.39
NW_020868427.1-306450-13	0	5.81	0	94.19	0	6.75	0	93.25
NW_020868427.1-320492-1	0	0	92.65	7.35	0	0	96.21	3.79
NW_020868427.1-322941-26	10.43	0.27	89.04	0.27	7.97	0	92.03	0
NW_020868427.1-348028-6	0.33	99.67	0	0	0	100	0	0
NW_020868427.1-567680-1	0	100	0	0	0	100	0	0
NW_020868427.1-701392-1	0	95.08	0	4.92	0	91.88	0.1	8.02
NW_020868428.1-299099-24	0	0.82	0	99.18	0	5.21	0	94.79
NW_020868428.1-321619-22	0	95.76	0	4.24	0	96.37	0	3.63
NW_020868429.1-54261-26	3.23	0	0	96.77	3.9	0	0.87	95.24
NW_020868429.1-59182-12	0	0	100	0	0	0	100	0
NW_020868429.1-212937-25	90.35	0	0	9.65	89.3	0	0	10.7
NW_020868429.1-258632-27	85.52	0	14.14	0.34	90.16	0	9.84	0
NW_020868429.1-290104-12	8.42	0	0	91.58	9.49	0	0	90.51
NW_020868429.1-383206-5	0	90.66	0	9.34	0	90.6	0	9.4
NW_020868430.1-310549-6	0	100	0	0	0	99.61	0	0.39
NW_020868431.1-137642-22	6.99	0	93.01	0	5.67	0	94.33	0
NW_020868431.1-291698-2	100	0	0	0	100	0	0	0
NW_020868431.1-424650-3	0	0	16.98	83.02	0	0.38	17.11	82.51
NW_020868431.1-431058-24	97.53	0	2.47	0	97.48	0.36	2.16	0
NW_020868431.1-491024-22	0	0	100	0	0	0	100	0
NW_020868431.1-678876-15	0	0	0	100	0	0	0.33	99.67
NW_020868431.1-705558-24	0	90.48	0	9.52	0	84.6	0	15.4
NW_020868431.1-711525-12	0	100	0	0	0	100	0	0
NW_020868433.1-26917-3	0	82.09	0	17.91	0	85.53	0	14.47
NW_020868433.1-41737-1	0	0	0	100	0	0	0	100
NW_020868433.1-99396-26	0	0	100	0	0	0	100	0
NW_020868433.1-123277-21	0	0	0	100	0	0	0	100
NW_020868433.1-169793-14	100	0	0	0	100	0	0	0
NW_020868433.1-174405-16	0	100	0	0	0	100	0	0
NW_020868433.1-208505-13	0	89.09	10.91	0	0	93.45	6.55	0
NW_020868434.1-182756-26	98.18	0.45	1.36	0	98.29	0.43	1.28	0
NW_020868434.1-218564-14	4.74	95.26	0	0	1.49	98.51	0	0
NW_020868434.1-220886-27	0	100	0	0	0	100	0	0
NW_020868434.1-239495-15	0.33	75.25	0	24.42	0	81.72	0	18.28
NW_020868434.1-264905-24	12.17	0	0	87.83	5.95	0.54	0	93.51
NW_020868434.1-265265-7	0	95.74	0	4.26	0	96.66	0	3.34
NW_020868435.1-57162-24	0	59.39	0	40.61	0	58.41	0	41.59
NW_020868435.1-61299-26	20.74	79.26	0	0	36.36	63.64	0	0
NW_020868435.1-63782-23	98.01	0	1.99	0	94.83	0	5.17	0
NW_020868435.1-87586-5	0	100	0	0	0	100	0	0
NW_020868435.1-104194-1	0	95	0	5	0	95.85	0	4.15
NW_020868435.1-348370-24	0.66	99.34	0	0	0.62	99.38	0	0
NW_020868436.1-2950-5	0.89	94.87	4.24	0	0.67	95.56	3.78	0
NW_020868436.1-149346-14	29.48	70.52	0	0	39.29	60.71	0	0
NW_020868436.1-517458-21	0	98.8	0	1.2	0	97.84	0	2.16
NW_020868436.1-621359-12	16.38	0	83.62	0	13.61	0	86.39	0
NW_020868436.1-856200-7	5.03	0	0	94.97	2.88	0	0	97.12
NW_020868437.1-329445-8	4.6	0	0	95.4	3.59	0	0	96.41
NW_020868437.1-363314-6	0	34.33	0	65.67	0	28.78	0	71.22
NW_020868438.1-193204-9	0	97.06	0	2.94	0	98.47	0	1.53
NW_020868439.1-22128-4	0	96.2	0	3.8	0	98.28	0	1.72
NW_020868439.1-76222-2	0	6.58	0	93.42	0	4.23	0	95.77
NW_020868439.1-261476-5	0	2.88	97.12	0	0	3.19	96.81	0
NW_020868439.1-409968-26	1.49	0	0	98.51	1.36	0	0	98.64
NW_020868439.1-505400-5	30.38	0	69.62	0	21.76	0	78.24	0
NW_020868439.1-555832-13	21.67	78.33	0	0	11.93	88.07	0	0
NW_020868440.1-185607-9	10.59	0	89.41	0	10.18	0	89.82	0
NW_020868440.1-252890-6	13.37	0	86.63	0	15.86	0	84.14	0
NW_020868440.1-255251-25	12.77	87.23	0	0	7.43	92.57	0	0
NW_020868440.1-291188-23	0	0	8.73	91.27	0	0	3.8	96.2
NW_020868440.1-291759-3	0	0	0	100	0	0	0	100
NW_020868441.1-6139-13	0	78.25	21.75	0	0	84.51	15.49	0
NW_020868441.1-110374-4	18.69	0	81.31	0	30.46	0	69.54	0
NW_020868441.1-268201-9	0	86.55	0	13.45	0	93.79	0	6.21
NW_020868441.1-561753-8	0	91.57	0	8.43	0	90.21	0	9.79
NW_020868441.1-628585-15	0	0	40.52	59.48	0	0	42.45	57.55
NW_020868441.1-641227-15	12.9	0	87.1	0	9.76	0	90.24	0
NW_020868442.1-182101-21	0	93.49	6.51	0	0	92.7	7.3	0
NW_020868442.1-237428-26	78.03	0	21.39	0.58	81.11	0	18.89	0
NW_020868442.1-243368-13	0	13.9	86.1	0	0	18.78	81.22	0
NW_020868442.1-412789-26	0	5.99	0	94.01	0	7.33	0	92.67
NW_020868444.1-187573-14	0.71	0	0	99.29	0	0	0	100
NW_020868444.1-256648-7	0	85.45	0	14.55	0	91.15	0	8.85
NW_020868444.1-477673-25	87.84	0	12.16	0	86.97	0	13.03	0
NW_020868444.1-550904-2	99.11	0	0	0.89	98.57	0	0	1.43
NW_020868444.1-552308-15	0	10.03	89.97	0	0	10.26	89.74	0
NW_020868444.1-613989-2	100	0	0	0	100	0	0	0
NW_020868444.1-643535-23	0	0	9.87	90.13	0	0	4.48	95.52
NW_020868444.1-692253-7	11.01	88.99	0	0	13.62	86.38	0	0
NW_020868444.1-725690-16	0	100	0	0	0	100	0	0
NW_020868444.1-808892-16	97.25	0	0	2.75	97.41	0	0	2.59
NW_020868444.1-842779-13	13.69	0	86.31	0	9.33	0	90.67	0
NW_020868445.1-87335-25	82.76	17.24	0	0	87.82	12.18	0	0
NW_020868446.1-172412-27	0	16.26	83.74	0	0	17.77	82.23	0
NW_020868447.1-46583-16	8.28	0	91.72	0	11.92	0	88.08	0
NW_020868447.1-131186-23	0	9.9	0	90.1	0	8.64	0	91.36
NW_020868447.1-262552-7	0	0	0	100	0	0	0	100
NW_020868447.1-323847-23	0.94	0.94	0.47	97.65	0	1.45	0	98.55
NW_020868447.1-323877-2	0	100	0	0	0.42	99.58	0	0
NW_020868447.1-527045-6	0	98.39	0	1.61	0	98.18	0	1.82
NW_020868447.1-626072-27	1.21	0	98.79	0	0.92	0	99.08	0
NW_020868447.1-729303-14	99.49	0	0.51	0	99.19	0	0.81	0
NW_020868447.1-807265-6	94.59	0	0	5.41	96.36	0	0	3.64
NW_020868447.1-809795-16	100	0	0	0	100	0	0	0
NW_020868447.1-887175-22	94.83	0	5.17	0	92.59	0	7.41	0
NW_020868447.1-930479-22	19.34	0	80.66	0	24.73	0	74.73	0.54
NW_020868447.1-1026820-12	95.65	0	0	4.35	94.41	0	0	5.59
NW_020868447.1-1183379-8	0	94.67	0	5.33	0	97.92	0	2.08
NW_020868447.1-1313346-14	0	0	11.42	88.58	0	0	15.08	84.92
NW_020868447.1-1314136-12	14.52	0	0	85.48	11.69	0	0	88.31
NW_020868447.1-1322558-4	0	41.53	0	58.47	0	40.11	0	59.89
NW_020868447.1-1393723-4	56.68	0	43.32	0	57.66	0.28	41.78	0.28
NW_020868447.1-1422470-27	84.39	0	15.61	0	83.11	0.27	16.62	0
NW_020868447.1-1429143-13	0	97.01	2.99	0	0	96.98	3.02	0
NW_020868447.1-1432293-22	100	0	0	0	100	0	0	0
NW_020868447.1-1480939-22	0	34.19	65.81	0	0	36.74	63.26	0
NW_020868448.1-117647-25	0	2.42	97.58	0	0	1.52	98.48	0
NW_020868448.1-248726-6	100	0	0	0	100	0	0	0
NW_020868448.1-285124-24	0	85.56	14.44	0	0	89.02	10.98	0
NW_020868449.1-44750-24	0	0.65	0	99.35	0	0	0	100
NW_020868450.1-100062-16	6.21	0	93.79	0	7.32	0	92.68	0
NW_020868450.1-102569-22	0	47.83	0	52.17	0	46.73	0	53.27
NW_020868451.1-75194-4	85.95	0.33	13.71	0	81.11	0	18.89	0
NW_020868451.1-155109-3	0	95.85	0	4.15	0	95.33	0	4.67
NW_020868451.1-196611-4	0	82.75	0	17.25	0	83.51	0	16.49
NW_020868451.1-261055-5	100	0	0	0	100	0	0	0
NW_020868451.1-288220-22	0	0	0.66	99.34	0	0	0	100
NW_020868452.1-52730-4	0	13.43	0	86.57	0	13.46	0	86.54
NW_020868452.1-159561-4	0	43.92	0	56.08	0	48.4	0	51.6
NW_020868453.1-592835-3	0.43	0	99.57	0	0	0	100	0
NW_020868453.1-670249-14	100	0	0	0	100	0	0	0
NW_020868453.1-688978-25	85.98	0	0	14.02	82.49	0	0	17.51
NW_020868453.1-737020-24	0	100	0	0	0	100	0	0
NW_020868453.1-768246-16	0	85.94	0	14.06	0	84.51	0	15.49
NW_020868453.1-859193-13	5.31	94.69	0	0	7.84	92.16	0	0
NW_020868455.1-9910-15	0	89.74	0	10.26	0	90.13	0	9.87
NW_020868455.1-98374-3	96.11	0	3.89	0	100	0	0	0
NW_020868455.1-103332-16	0	89.9	0	10.1	0	89.69	0	10.31
NW_020868455.1-443970-22	0	3.23	0	96.77	0	5	0	95
NW_020868455.1-833894-25	5.44	0	94.56	0	3.19	0	96.81	0
NW_020868456.1-102150-8	0	74	0	26	0	77.61	0	22.39
NW_020868457.1-53211-23	64.36	0	0	35.64	65.21	0	0	34.79
NW_020868457.1-55891-9	3.04	96.96	0	0	4.98	95.02	0	0
NW_020868457.1-60470-16	83.93	0	0	16.07	77.92	0.25	0	21.83
NW_020868457.1-186121-4	95.43	0	4.57	0	96.45	0	3.55	0
NW_020868457.1-193026-6	91.49	0	8.51	0	86.94	0	13.06	0
NW_020868457.1-374328-26	96.48	0	0.7	2.82	96.06	0	0	3.94
NW_020868458.1-219057-8	0	2.38	0	97.62	0	1.28	0	98.72
NW_020868458.1-363363-6	0	91.09	0	8.91	0	95.76	0	4.24
NW_020868458.1-365324-26	0	99.78	0	0.22	0	99.14	0	0.86
NW_020868458.1-417403-16	4.41	0	0	95.59	8.49	0	0	91.51
NW_020868458.1-510289-21	0	0	100	0	0	0	100	0
NW_020868458.1-535367-27	76.73	0.82	0	22.45	77.47	0	0	22.53
NW_020868458.1-826344-16	0	98.15	0	1.85	0	97.85	0	2.15
NW_020868458.1-833329-26	0.31	89.94	0	9.75	0	86.99	0	13.01
NW_020868458.1-949885-6	0	47.26	0	52.74	0	52.63	0	47.37
NW_020868458.1-1265166-24	0	95.88	0	4.12	0	98.15	0	1.85
NW_020868459.1-56561-7	0	0	4.25	95.75	0	0	7.07	92.93
NW_020868459.1-68233-3	95.71	0	4.29	0	97.83	0	2.17	0
NW_020868459.1-346170-21	91.76	0	8.24	0	92.75	0	7.25	0
NW_020868459.1-437478-23	100	0	0	0	100	0	0	0
NW_020868459.1-461893-26	0	100	0	0	0	100	0	0
NW_020868459.1-490938-6	0	0	0	100	0	0	0	100
NW_020868459.1-506648-4	0	0	0	100	0.27	0	0	99.73
NW_020868459.1-600528-6	0	0	0	100	0	0	0	100
NW_020868459.1-657334-8	82.08	0	17.92	0	82.04	0	17.96	0
NW_020868460.1-163004-15	0	0	0	100	0	0	0	100
NW_020868460.1-177534-9	0.25	97.05	0	2.7	0	94.47	0	5.53
NW_020868460.1-215496-23	0.95	0	99.05	0	0.49	0	99.51	0
NW_020868461.1-239013-23	28.02	0	71.98	0	24.81	0	75.19	0
NW_020868461.1-340425-9	7.81	0	0	92.19	3.11	0	0	96.89
NW_020868462.1-16131-7	8.05	0	0	91.95	3.98	0	0.57	95.45
NW_020868463.1-71957-15	8.07	0	91.93	0	10.56	0	89.44	0
NW_020868463.1-100292-2	38.2	0	0	61.8	36.18	0	0	63.82
NW_020868463.1-115943-2	85.71	0	14.29	0	82.08	0	17.92	0
NW_020868463.1-117827-26	0	88.67	0	11.33	0	95.49	0	4.51
NW_020868463.1-152222-14	0	81.37	0	18.63	0	81.48	0	18.52
NW_020868463.1-172627-14	84.49	15.51	0	0	93.62	6.38	0	0
NW_020868463.1-235732-16	0	0	7.07	92.93	1.49	0	3.98	94.53
NW_020868467.1-19206-13	0	99.15	0	0.85	0	96.99	0	3.01
NW_020868467.1-127248-2	17.22	0	82.78	0	11.97	0	88.03	0
NW_020868468.1-272930-9	96.79	0	3.21	0	96.76	0	3.24	0
NW_020868468.1-302995-26	97.22	0	0	2.78	98.1	0	0	1.9
NW_020868468.1-606484-23	3.87	96.13	0	0	6	94	0	0
NW_020868468.1-897348-14	0	0	0	100	0	0	0	100
NW_020868468.1-927374-6	0	4.43	95.57	0	0	2.98	97.02	0
NW_020868468.1-960101-23	6.19	93.81	0	0	0.7	99.3	0	0
NW_020868468.1-1177452-21	0	0	0	100	0.33	0	0	99.67
NW_020868468.1-1310309-3	0	17.05	0.57	82.39	0	19.8	0	80.2
NW_020868468.1-1380543-27	0	100	0	0	0	100	0	0
NW_020868468.1-1384781-3	14.08	0	0	85.92	20.45	0	0	79.55
NW_020868469.1-622081-4	0	100	0	0	0	100	0	0
NW_020868469.1-720122-16	10.7	0	0	89.3	6.45	0	0	93.55
NW_020868470.1-145095-23	0	97.89	0	2.11	0	96.17	0	3.83
NW_020868472.1-94448-14	98.39	0	1.61	0	96.39	0	3.61	0
NW_020868472.1-303890-27	0	0	0	100	0	0	0	100
NW_020868472.1-397833-15	0	7.89	0	92.11	0	1.82	0	98.18
NW_020868473.1-56414-16	0	0	100	0	0	0	100	0
NW_020868473.1-153781-3	0	18.6	0	81.4	0	12.06	0	87.94
NW_020868473.1-177892-5	0.52	6.81	0	92.67	0	14.76	0	85.24
NW_020868473.1-179692-26	2.37	0	97.23	0.4	5.36	0	94.64	0
NW_020868474.1-3613-22	100	0	0	0	99.65	0.35	0	0
NW_020868474.1-229031-25	0	20.51	0	79.49	0	23.56	0	76.44
NW_020868474.1-286129-16	13.71	0	86.29	0	18.1	0	81.9	0
NW_020868474.1-425441-15	9.09	90.91	0	0	3.5	96.5	0	0
NW_020868474.1-500906-12	0	0	10.08	89.92	0	0	11.32	88.68
NW_020868474.1-605436-5	2.39	0	97.61	0	4.19	0	95.81	0
NW_020868474.1-674460-5	90.75	0	9.25	0	89.26	0	10.74	0
NW_020868474.1-773888-27	91.13	0.16	0.16	8.54	90.62	0.43	0	8.95
NW_020868474.1-833994-5	0	23	0	77	0	22.63	0	77.37
NW_020868474.1-1014172-27	91.21	8.79	0	0	91.95	8.05	0	0
NW_020868474.1-1093693-27	3.79	0	95.86	0.34	3.56	0	96.44	0
NW_020868474.1-1141768-27	0	100	0	0	0	100	0	0
NW_020868474.1-1214808-25	0	0.91	99.09	0	0	3.91	96.09	0
NW_020868474.1-1216482-6	0.47	91.16	8.37	0	0	93.91	6.09	0
NW_020868474.1-1246603-23	0	92.94	0	7.06	0	94.79	0	5.21
NW_020868474.1-1253329-1	100	0	0	0	100	0	0	0
NW_020868477.1-142418-26	0	77.17	22.83	0	0	82.43	17.57	0
NW_020868477.1-326713-6	0	6.52	0.31	93.17	0	6.83	0	93.17
NW_020868477.1-655433-16	0	94.97	0	5.03	0	96	0	4
NW_020868477.1-666718-21	0	97.35	0	2.65	0	97.73	0	2.27
NW_020868477.1-774063-2	0	70.41	0	29.59	0	62.75	0	37.25
NW_020868479.1-300643-6	5.56	0	0	94.44	7.3	0	0	92.7
NW_020868479.1-408792-14	0	100	0	0	0	99.01	0	0.99
NW_020868480.1-68637-9	0	83.69	16.31	0	0.93	93.46	5.61	0
NW_020868480.1-68832-25	0	97.5	0	2.5	0	97.94	0	2.06
NW_020868481.1-74296-23	0	100	0	0	0	100	0	0
NW_020868481.1-151757-27	0	12.12	0	87.88	0.89	12.5	0	86.61
NW_020868481.1-514381-27	0	82.12	0	17.88	0	88.27	0	11.73
NW_020868481.1-646282-8	0	100	0	0	0	100	0	0
NW_020868481.1-701309-12	0	100	0	0	0	100	0	0
NW_020868481.1-723065-14	0	0.46	1.38	98.17	0	0	3.6	96.4
NW_020868482.1-46571-15	0	76.86	0	23.14	0	76.92	0	23.08
NW_020868482.1-263461-6	0	92.43	0	7.57	0	96.4	0	3.6
NW_020868482.1-267444-4	100	0	0	0	100	0	0	0
NW_020868482.1-381994-3	0	7.98	0	92.02	0	7.77	0	92.23
NW_020868482.1-426452-6	0	96.18	0	3.82	0	92.61	0	7.39
NW_020868482.1-430133-15	8.48	91.52	0	0	2.6	97.4	0	0
NW_020868483.1-226089-25	0	91.11	0	8.89	0	83.18	0	16.82
NW_020868483.1-243859-6	95.89	0	0	4.11	91.78	0	0	8.22
NW_020868483.1-318941-14	0	100	0	0	0	100	0	0
NW_020868483.1-406576-14	0	86.25	0	13.75	0	86.97	0	13.03
NW_020868483.1-407107-14	1.83	0	98.17	0	0.88	0	99.12	0
NW_020868483.1-460049-16	0	100	0	0	0	97.86	2.14	0
NW_020868483.1-541133-12	0	0	0	100	0.44	0	0	99.56
NW_020868484.1-330140-26	99.66	0.34	0	0	100	0	0	0
NW_020868485.1-35574-2	0	94.44	0	5.56	0	84.06	0	15.94
NW_020868485.1-131862-22	0	94.14	0	5.86	0	95	0	5
NW_020868485.1-287712-12	0	90.52	0	9.48	0	89.84	0	10.16
NW_020868485.1-688794-22	0	89.39	0	10.61	0.3	84.29	0	15.41
NW_020868485.1-789745-25	0	89.4	0	10.6	0	87.86	0	12.14
NW_020868485.1-791590-8	0	100	0	0	0	100	0	0
NW_020868486.1-16110-21	0	79.44	0	20.56	0	84.27	0	15.73
NW_020868486.1-271576-26	0	12.1	0	87.9	0	2.89	0.58	96.53
NW_020868489.1-186754-2	0	72.54	27.46	0	0	79.69	20.31	0
NW_020868489.1-227693-27	12.97	87.03	0	0	10.95	89.05	0	0
NW_020868489.1-272389-14	95.12	0	0	4.88	96.26	0	0	3.74
NW_020868493.1-11242-2	0	81.04	0	18.96	0	84.64	0	15.36
NW_020868493.1-13926-23	0	87.43	0	12.57	0	85.71	0	14.29
NW_020868493.1-112742-1	0	100	0	0	0	100	0	0
NW_020868493.1-295931-27	1.59	98.41	0	0	2.59	97.41	0	0
NW_020868493.1-424695-6	40.08	0	59.92	0	29.81	0	70.19	0
NW_020868493.1-444054-6	80.68	19.32	0	0	82.97	17.03	0	0
NW_020868493.1-490774-14	0	99.09	0	0.91	0	95.63	0	4.37
NW_020868493.1-499817-6	0	0	100	0	0	0	100	0
NW_020868493.1-628558-12	2.65	0	0	97.35	4.37	0	0	95.63
NW_020868493.1-666046-22	0	87.17	0	12.83	0	82.4	0	17.6
NW_020868493.1-835372-24	0	0	28.52	71.48	0	0	31.25	68.75
NW_020868494.1-162141-16	96.2	3.8	0	0	96.71	3.29	0	0
NW_020868494.1-309794-9	6.58	93.42	0	0	4.57	95.43	0	0
NW_020868494.1-473968-2	0	0	100	0	0.44	0	99.56	0
NW_020868494.1-633151-8	13.46	86.54	0	0	5.85	94.15	0	0
NW_020868494.1-786033-9	7.37	0	92.63	0	11.18	0	88.82	0
NW_020868494.1-840906-5	3.83	0	96.17	0	4.48	0	95.52	0
NW_020868494.1-891491-26	0	94.97	0	5.03	0	92.94	0	7.06
NW_020868494.1-980520-23	51.65	48.35	0	0	48.91	51.09	0	0
NW_020868495.1-327554-27	5	0	95	0	8.47	0	91.53	0
NW_020868496.1-166493-15	0	88.75	0	11.25	0	90.36	0	9.64
NW_020868496.1-208697-3	16.67	83.33	0	0	13.79	86.21	0	0
NW_020868496.1-263744-21	92.77	0	0	7.23	93.51	0	0	6.49
NW_020868496.1-304789-1	0	0	100	0	0	0	100	0
NW_020868497.1-5713-16	0	7.02	0	92.98	0	3.77	0	96.23
NW_020868497.1-51315-24	0	8.77	0	91.23	0	4.67	0	95.33
NW_020868497.1-85443-15	0	96.8	0.36	2.85	0	93.5	0	6.5
NW_020868497.1-99860-13	0	95.68	0	4.32	0	98.12	0	1.88
NW_020868497.1-101164-25	0	100	0	0	0	99.72	0	0.28
NW_020868497.1-171545-3	90.91	0	9.09	0	91.51	0	8.49	0
NW_020868497.1-480041-26	0	27	0	73	0	26.11	0	73.89
NW_020868497.1-526848-13	0	5.11	0	94.89	0	2.84	0.71	96.45
NW_020868497.1-533323-8	97.32	0	0.34	2.35	97.86	0	0	2.14
NW_020868497.1-659705-4	3.82	96.18	0	0	4.02	95.98	0	0
NW_020868499.1-271154-22	14.22	0	85.78	0	10.23	0	89.77	0
NW_020868499.1-294674-6	0	52.73	0	47.27	0	52.97	0	47.03
NW_020868500.1-75922-23	99.69	0	0	0.31	99.61	0	0	0.39
NW_020868500.1-280284-4	0	5.42	94.28	0.3	0	4.99	95.01	0
NW_020868500.1-281126-6	3.52	0	0	96.48	1.27	0	0	98.73
NW_020868500.1-314937-8	91.86	0	8.14	0	94.28	0	5.72	0
NW_020868502.1-88715-16	0	81.6	0	18.4	0	83.51	0	16.49
NW_020868502.1-255282-24	0	55.81	0	44.19	0	50	0	50
NW_020868502.1-452292-12	5.05	0	0	94.95	6.83	0	0	93.17
NW_020868502.1-453424-25	100	0	0	0	100	0	0	0
NW_020868502.1-479479-5	1.08	96.03	0	2.89	0.63	96.55	0	2.82
NW_020868502.1-499452-26	66.45	0	0	33.55	62.62	0	0	37.38
NW_020868503.1-35267-4	0	2.7	0	97.3	0	2.96	0	97.04
NW_020868504.1-10240-9	95.98	0	4.02	0	96.81	0	3.19	0
NW_020868504.1-70600-26	0	100	0	0	0	92.67	0	7.33
NW_020868504.1-95007-8	0	95.71	0	4.29	0	95.52	0	4.48
NW_020868505.1-609685-16	0	100	0	0	0	100	0	0
NW_020868506.1-320160-16	0	0	0	100	0	0	0	100
NW_020868506.1-347319-1	0	0	0	100	0	0	0	100
NW_020868506.1-390456-6	6.87	0	93.13	0	4.62	0	95.38	0
NW_020868506.1-597029-16	0	3.05	0	96.95	0	1.26	0	98.74
NW_020868506.1-719425-3	0	0	0	100	0	0	0	100
NW_020868506.1-793781-4	14.95	0	0	85.05	18.6	0	0	81.4
NW_020868506.1-831837-25	0	98.14	0	1.86	0	97.59	0	2.41
NW_020868506.1-1109140-14	0	97.1	0	2.9	0	94.74	0	5.26
NW_020868507.1-133486-12	96.04	0	3.96	0	92.66	0	7.34	0
NW_020868507.1-136628-5	96.55	0	3.45	0	95.06	0	4.94	0
NW_020868507.1-495153-15	7.69	0	0	92.31	12.39	0	0	87.61
NW_020868508.1-20237-1	0	0	97.44	2.56	0	0	96.77	3.23
NW_020868508.1-52581-13	0	97.22	0	2.78	0	97.1	0	2.9
NW_020868509.1-10450-25	11.25	0	88.75	0	15.09	0	84.91	0
NW_020868509.1-28720-14	56.38	0	0	43.62	59.34	0	0	40.66
NW_020868510.1-4385-15	0	0	2.55	97.45	0	0.54	1.61	97.85
NW_020868511.1-125766-5	0	0	100	0	0	0	100	0
NW_020868512.1-147886-3	5.26	0	94.74	0	0.97	0	99.03	0
NW_020868512.1-205272-16	0	72.77	0	27.23	0	83.87	0	16.13
NW_020868512.1-371968-15	6.14	0	0	93.86	10.59	0.59	0	88.82
NW_020868512.1-645683-21	44.33	0	55.67	0	45.17	0	54.83	0
NW_020868512.1-662831-4	0	11.49	0	88.51	0	10.48	0	89.52
NW_020868512.1-664400-3	52.1	0	47.57	0.32	61.89	0	38.11	0
NW_020868512.1-690110-6	9.13	0	90.87	0	6.92	0	93.08	0
NW_020868512.1-691833-27	0	4.57	0	95.43	0	4.58	0	95.42
NW_020868512.1-733606-22	0	6.64	0	93.36	0.55	3.28	0	96.17
NW_020868512.1-739497-6	0	100	0	0	0	100	0	0
NW_020868512.1-813878-1	0	71.94	0	28.06	0	82.38	0	17.62
NW_020868513.1-69419-6	0	0	100	0	4.97	0	95.03	0
NW_020868514.1-130510-24	98.02	1.98	0	0	96.85	3.15	0	0
NW_020868514.1-136897-15	97.45	0	2.55	0	97.21	0	2.79	0
NW_020868514.1-171969-15	0	92.23	0	7.77	0	95.49	0	4.51
NW_020868514.1-177428-8	0	90.78	0	9.22	0.33	91.86	0	7.82
NW_020868514.1-216989-23	0	0	91.79	8.21	0	0	92.86	7.14
NW_020868515.1-132289-21	0	94	0	6	0	91.47	0	8.53
NW_020868515.1-255099-16	0	3.98	0	96.02	0	6.28	0	93.72
NW_020868515.1-326772-7	0	98.26	1.74	0	0	95.79	4.21	0
NW_020868515.1-424914-15	79.34	0	20.66	0	75.12	0	24.88	0
NW_020868515.1-466012-13	92.47	0.42	7.11	0	92.31	0	7.69	0
NW_020868515.1-595990-12	0	96.21	0	3.79	0	91.33	0	8.67
NW_020868515.1-630072-27	0	76.24	0	23.76	0	78.79	0	21.21
NW_020868517.1-61455-3	0	4.37	0	95.63	0	7	0	93
NW_020868517.1-297158-5	81.37	0	18.63	0	81.31	0	18.34	0.35
NW_020868518.1-61270-7	3.27	0	0	96.73	2	0	0	98
NW_020868519.1-229049-14	0	19.19	80.81	0	0	13.53	86.47	0
NW_020868519.1-403292-24	0	0	82.72	17.28	0	0	85.71	14.29
NW_020868519.1-538734-16	0.33	2.28	0	97.39	0	4.2	0	95.8
NW_020868520.1-7777-9	0	3.86	0	96.14	0	3.8	0	96.2
NW_020868520.1-61676-15	0	0	6.71	93.29	0	0	4.88	95.12
NW_020868520.1-67099-14	97.51	0	2.49	0	96.02	0	3.98	0
NW_020868520.1-127307-3	6.52	93.48	0	0	6.86	93.14	0	0
NW_020868522.1-62796-4	0	84.42	0	15.58	0	95.28	0	4.72
NW_020868522.1-130564-4	0	10.89	0	89.11	0	8.66	0	91.34
NW_020868522.1-179068-14	0	85.37	0	14.63	0	93.5	0	6.5
NW_020868522.1-181474-7	0	7.22	92.78	0	0	8.92	91.08	0
NW_020868522.1-385566-2	0	87.11	0	12.89	0	86.23	0	13.77
NW_020868522.1-465173-12	0	0	1.78	98.22	0	0	2.46	97.54
NW_020868522.1-530062-8	0	100	0	0	0	100	0	0
NW_020868522.1-603318-14	88.19	0	11.81	0	85.42	0	14.58	0
NW_020868522.1-662065-25	0	78.24	0	21.76	0	85.78	0	14.22
NW_020868522.1-728053-12	0	9.71	0	90.29	0	5.28	0	94.72
NW_020868522.1-736792-13	0	10.55	0.2	89.25	1.01	10.81	0	88.18
NW_020868522.1-767816-25	93.73	6.27	0	0	94.23	5.77	0	0
NW_020868522.1-777423-25	0	3.7	0	96.3	0	2.27	0	97.73
NW_020868523.1-100055-22	0	0	85.47	14.53	0	0	72.55	27.45
NW_020868523.1-224907-4	0	0	0	100	0	0	0	100
NW_020868523.1-321899-14	0	100	0	0	0	100	0	0
NW_020868523.1-495666-4	0	34.7	0	65.3	0	42.08	0	57.92
NW_020868523.1-497958-23	0.76	99.24	0	0	3.99	96.01	0	0
NW_020868523.1-501151-22	2.61	0	0	97.39	0.63	0	0	99.37
NW_020868525.1-8937-3	56.17	0.09	0	43.74	70.5	0	0	29.5
NW_020868525.1-93662-23	0	0	0	100	0	0	0	100
NW_020868525.1-191516-26	0	0	0	100	0	0	1.98	98.02
NW_020868525.1-209722-12	83.81	0	16.19	0	85.21	0.7	14.08	0
NW_020868525.1-477986-7	2.35	97.65	0	0	4.33	95.67	0	0
NW_020868525.1-757479-16	0.9	0	99.1	0	0.83	0	99.17	0
NW_020868525.1-783232-24	17.04	0	0	82.96	16.39	0	0	83.61
NW_020868527.1-184631-4	78.32	0	21.68	0	79.75	0.21	20.04	0
NW_020868528.1-14233-13	76.61	0	23.39	0	77.13	0	22.87	0
NW_020868528.1-100766-27	0	1.45	0	98.55	0	0	0	100
NW_020868529.1-27653-7	87.27	0	0	12.73	93.37	0	0	6.63
NW_020868529.1-39936-5	11.81	0	87.5	0.69	14.55	0	85.45	0
NW_020868529.1-72761-16	0	94.08	0	5.92	0	91.42	0	8.58
NW_020868529.1-144097-25	1.73	98.27	0	0	1.91	98.09	0	0
NW_020868529.1-219564-22	0	94.62	0	5.38	0	94.81	0	5.19
NW_020868530.1-1598-4	0	3.39	96.61	0	0	8.57	91.43	0
NW_020868530.1-82907-14	0	94.95	0	5.05	0	94.81	0	5.19
NW_020868530.1-228887-13	100	0	0	0	100	0	0	0
NW_020868530.1-340602-12	1.91	0	98.09	0	1.65	0	98.35	0
NW_020868530.1-440641-1	84.86	15.14	0	0	89.37	10.63	0	0
NW_020868531.1-201671-8	0	95.45	0	4.55	0	96.43	0	3.57
NW_020868533.1-38887-26	0	91.89	0	8.11	0	80.77	0	19.23
NW_020868533.1-496059-7	0	95.67	4.33	0	0	94.26	5.74	0
NW_020868533.1-510254-16	0	0.89	0	99.11	0	1.92	0	98.08
NW_020868536.1-223838-15	0	90.36	0	9.64	0	94.06	0	5.94
NW_020868536.1-243774-23	0	10.06	0	89.94	0	8.96	0	91.04
NW_020868536.1-252114-21	2.55	0	0	97.45	2.89	0	0	97.11
NW_020868536.1-263215-13	16.94	0	83.06	0	17.74	0	82.26	0
NW_020868536.1-306493-26	78.75	1.05	19.86	0.35	85.39	0.97	13.31	0.32
NW_020868536.1-317298-24	77.64	0	0	22.36	68.3	0	0	31.7
NW_020868536.1-343022-27	0	0	88.52	11.48	0	0	80.37	19.63
NW_020868536.1-420912-9	0	83.08	0	16.92	0	88.46	0	11.54
NW_020868537.1-2563-6	0	100	0	0	0	100	0	0
NW_020868537.1-288940-7	0	83.23	0	16.77	0	81.96	0	18.04
NW_020868537.1-297267-15	0	1.96	0	98.04	0.62	3.12	0	96.25
NW_020868537.1-594127-12	0	82.65	0	17.35	0	85.64	0	14.36
NW_020868537.1-634701-4	0	84.68	0	15.32	0	80	0.56	19.44
NW_020868537.1-796829-27	0	20.96	0	79.04	0	12.06	0	87.94
NW_020868538.1-279591-16	0	96.18	3.82	0	0	95.95	4.05	0
NW_020868539.1-84425-4	7.59	0	0	92.41	9.17	0	0	90.83
NW_020868539.1-134792-22	0	79.34	0	20.66	0.27	76.14	0	23.59
NW_020868539.1-313121-8	0	0	0	100	0	0	0	100
NW_020868539.1-336669-4	0	53.64	0	46.36	0	54.55	0	45.45
NW_020868539.1-338638-14	96.77	3.23	0	0	97.09	2.91	0	0
NW_020868539.1-362128-22	0	98.16	0	1.84	0	98.67	0	1.33
NW_020868539.1-422229-12	1.03	0	98.97	0	2.98	0	97.02	0
NW_020868540.1-117202-14	0	95.98	0	4.02	0	97.32	0	2.68
NW_020868540.1-138910-4	0	96.24	3.76	0	0	95.68	4.32	0
NW_020868541.1-146362-27	0	0	5.75	94.25	0	0	3.33	96.67
NW_020868541.1-207847-24	0	95.18	0	4.82	0	93.9	0	6.1
NW_020868541.1-266214-3	0	0	21.07	78.93	0	0	21.66	78.34
NW_020868541.1-311813-9	0	92.57	0	7.43	0	91.73	0	8.27
NW_020868541.1-360580-26	0	80.19	0	19.81	0	80.53	0	19.47
NW_020868542.1-41801-8	0	35.62	0	64.38	0	30.62	0	69.38
NW_020868542.1-218486-7	0	5.93	0	94.07	0	4.41	0	95.59
NW_020868542.1-235869-15	0.35	99.65	0	0	0.8	99.2	0	0
NW_020868542.1-502640-15	21.51	0	78.49	0	25.62	0	74.38	0
NW_020868542.1-580639-7	0	91.67	0	8.33	0	95.35	0	4.65
NW_020868542.1-666982-3	0	98.28	1.72	0	0	92.68	7.32	0
NW_020868542.1-681715-6	0	26.03	73.97	0	0	21.03	78.97	0
NW_020868545.1-64044-2	0	4.72	0	95.28	0	4.42	0	95.58
NW_020868545.1-79164-24	0	76.12	0	23.88	0	80	0	20
NW_020868546.1-23499-26	0	82.2	0	17.8	0	83.07	0	16.93
NW_020868547.1-188586-5	3.38	96.62	0	0	3.16	96.84	0	0
NW_020868547.1-354426-25	4.48	0	95.52	0	0.78	0	99.22	0
NW_020868547.1-355494-23	0	11.57	0	88.43	0	6.18	0	93.82
NW_020868547.1-393078-22	0	0	100	0	0	0	99.65	0.35
NW_020868547.1-516925-25	0	44.33	0	55.67	0	41.77	0	58.23
NW_020868548.1-49236-8	0	0	100	0	0	0	100	0
NW_020868548.1-78810-23	32.88	0	0	67.12	21.75	0	0	78.25
NW_020868548.1-115571-6	0	0	6.44	93.56	0	0	2.25	97.75
NW_020868548.1-132997-12	96.17	0	3.83	0	94.88	0.47	4.65	0
NW_020868548.1-394502-26	0	6.17	93.83	0	0	4.44	95.56	0
NW_020868548.1-591314-3	36.15	0	0	63.85	31.05	0	0	68.95
NW_020868549.1-349866-25	2.86	97.14	0	0	1.63	98.37	0	0
NW_020868549.1-540167-23	0	98.46	0	1.54	0	100	0	0
NW_020868549.1-569748-1	0	93.63	0	6.37	0	94.01	0	5.99
NW_020868551.1-73856-13	4.73	0	95.27	0	3.57	0	96.43	0
NW_020868553.1-100893-23	92.21	0	0	7.79	96	0	0.29	3.71
NW_020868553.1-105351-24	0	0	100	0	0	0	100	0
NW_020868553.1-106959-24	0	4.15	95.85	0	0	5.28	94.72	0
NW_020868553.1-264510-6	0	6.12	0	93.88	0	6	0	94
NW_020868555.1-40686-3	90.07	0	9.93	0	96.53	0	3.47	0
NW_020868555.1-142940-2	0	6.33	0	93.67	0	11.11	0	88.89
NW_020868555.1-154519-13	0	95.56	0	4.44	0	92.59	0	7.41
NW_020868556.1-257496-25	0	0	0	100	0	0.35	0.35	99.3
NW_020868556.1-373139-15	10.66	0	89.34	0	18.87	0	81.13	0
NW_020868556.1-388992-27	6.09	0	0	93.91	9.05	0	0	90.95
NW_020868556.1-419055-12	11.78	0	0	88.22	8.71	0	0	91.29
NW_020868556.1-421756-14	0	0	36.55	63.45	0	0	37.87	62.13
NW_020868557.1-30616-24	0	98.08	0	1.92	0	93.58	0	6.42
NW_020868557.1-135369-7	92.48	0	0	7.52	93.88	0	0	6.12
NW_020868557.1-235526-9	0	100	0	0	0.52	99.48	0	0
NW_020868557.1-264885-9	0	30.16	0	69.84	0	28.74	0	71.26
NW_020868557.1-322899-3	0	98.6	0	1.4	0	98.17	0	1.83
NW_020868557.1-408576-27	0	100	0	0	0	100	0	0
NW_020868557.1-453836-22	3.68	0	0	96.32	4.26	0	0.53	95.21
NW_020868557.1-521487-23	0	100	0	0	0	99.36	0	0.64
NW_020868557.1-608539-15	6.7	93.3	0	0	9.09	90.91	0	0
NW_020868557.1-731921-25	97.65	0	2.35	0	94.51	0	5.49	0
NW_020868557.1-780146-16	100	0	0	0	100	0	0	0
NW_020868557.1-781908-27	0	10.67	0	89.33	0	6.94	0	93.06
NW_020868560.1-19964-22	0	6.78	0	93.22	0	7.31	0	92.69
NW_020868560.1-119374-23	91.8	0	8.2	0	87.16	0	12.84	0
NW_020868561.1-60137-14	0	94.15	0	5.85	0	98.48	0	1.52
NW_020868561.1-111283-24	0	94.71	0	5.29	0	97.01	0	2.99
NW_020868561.1-133068-4	96.64	0	0.67	2.68	91.91	0	0	8.09
NW_020868562.1-179597-21	0.35	0	0	99.65	3.83	0	0	96.17
NW_020868562.1-179773-26	2.47	97.53	0	0	3.75	95.94	0	0.31
NW_020868563.1-29383-12	19.18	80.82	0	0	17.56	82.44	0	0
NW_020868563.1-91295-16	0	83.82	0	16.18	0	75.69	0	24.31
NW_020868563.1-235115-13	44.69	0	0	55.31	51.12	0	0	48.88
NW_020868563.1-332511-5	3.5	0	96.5	0	1.9	0	98.1	0
NW_020868563.1-383891-13	0	14.55	0	85.45	0	11.4	0	88.6
NW_020868563.1-384087-26	93.15	0	6.85	0	95.29	0	4.71	0
NW_020868564.1-69132-15	14.61	0	0	85.39	11.37	0	0	88.63
NW_020868564.1-180343-4	0	94.29	0	5.71	0.44	96	0	3.56
NW_020868564.1-217883-12	45.9	0	54.1	0	44.49	0	55.51	0
NW_020868566.1-149498-16	33.87	0	0	66.13	50.3	0	0	49.7
NW_020868566.1-154409-27	0	61.11	0	38.89	0	48.09	0	51.91
NW_020868566.1-239417-4	15.44	0	0	84.56	2.11	0	0	97.89
NW_020868566.1-450006-15	0	0.52	9.28	90.21	0	0	7.49	92.51
NW_020868567.1-182225-14	0	0	5	95	0	0	6.42	93.58
NW_020868567.1-190010-6	98.95	1.05	0	0	96.05	3.95	0	0
NW_020868567.1-218159-9	81.47	0	0	18.53	74	0	0	26
NW_020868567.1-222566-13	84.23	0	0	15.77	85.02	0	0	14.98
NW_020868567.1-225293-5	4.56	95.44	0	0	6.5	93.5	0	0
NW_020868567.1-236208-23	0	8.87	91.13	0	0	8.35	91.52	0.12
NW_020868568.1-127350-4	0	0.35	0	99.65	0	1.35	0.34	98.31
NW_020868568.1-269109-13	4.65	95.35	0	0	7.14	92.86	0	0
NW_020868568.1-274244-13	1.71	0	0	98.29	4.73	0	0	95.27
NW_020868568.1-296283-13	0	98.03	0	1.97	0	97.62	0	2.38
NW_020868568.1-339777-26	0	27.27	0	72.73	0.49	26.34	0	73.17
NW_020868568.1-369791-15	43.93	0	56.07	0	45.99	0	54.01	0
NW_020868568.1-480076-22	0	0	100	0	0	0	100	0
NW_020868568.1-626134-14	0	10.93	89.07	0	0	12.19	87.81	0
NW_020868568.1-692659-8	0	0	100	0	0	0	100	0
NW_020868569.1-32436-13	7.11	0	92.89	0	5	0	95	0
NW_020868569.1-260619-26	0	82.8	0	17.2	0	73.36	0	26.64
NW_020868569.1-384985-9	0	94.63	0	5.37	0	88.1	0	11.9
NW_020868569.1-522897-5	0	94.43	0	5.57	0	94.48	0	5.52
NW_020868570.1-61730-27	41.36	58.64	0	0	43.7	56.3	0	0
NW_020868570.1-246956-26	0	79.31	0	20.69	0	91.33	0	8.67
NW_020868570.1-278666-9	100	0	0	0	100	0	0	0
NW_020868571.1-154640-2	99.22	0.78	0	0	99.05	0.95	0	0
NW_020868571.1-168761-9	0	91.37	0	8.63	0	86.16	0	13.84
NW_020868571.1-168934-22	0	91.45	0	8.55	0	94.85	0	5.15
NW_020868571.1-215730-1	0	0	2.95	97.05	0	0	5.58	94.42
NW_020868571.1-267132-14	0	92.4	0	7.6	0	98.9	0	1.1
NW_020868571.1-415897-12	0	72.1	0	27.9	0	70.7	0	29.3
NW_020868571.1-607227-16	0	93.5	0	6.5	0	95.5	0	4.5
NW_020868571.1-672126-26	0	71.83	0	28.17	0	91.5	0	8.5
NW_020868571.1-738727-15	0	90.74	8.64	0.62	0	91.18	8.82	0
NW_020868571.1-823714-12	0	93.68	0	6.32	0	95.33	0	4.67
NW_020868571.1-824730-24	89.71	10.29	0	0	92.08	7.92	0	0
NW_020868571.1-830088-13	9.09	0	0	90.91	2.65	0	0	97.35
NW_020868571.1-952523-15	0	0	90.13	9.87	0	0	81.01	18.99
NW_020868571.1-1122189-25	0	94.1	0	5.9	0	99.06	0	0.94
NW_020868572.1-176060-9	94.86	5.14	0	0	92.89	7.11	0	0
NW_020868572.1-228137-26	0.4	96.4	0	3.2	0	97.73	0	2.27
NW_020868572.1-270700-24	14.69	85.31	0	0	11.9	88.1	0	0
NW_020868572.1-285883-21	3.65	96.35	0	0	1.09	98.91	0	0
NW_020868573.1-93441-6	7.31	0	92.69	0	2.55	0	97.45	0
NW_020868573.1-127199-27	0	97.63	0	2.37	0	96.68	0	3.32
NW_020868573.1-463312-24	3.23	0	96.77	0	2.08	0.69	97.22	0
NW_020868573.1-529857-2	0	2.52	97.48	0	0	2.34	97.66	0
NW_020868573.1-552629-2	0	90.7	9.3	0	0	88.72	11.28	0
NW_020868573.1-678841-21	0	5.08	0	94.92	0	4.4	0	95.6
NW_020868573.1-721757-4	0.68	12.33	0	86.99	0	22.05	0	77.95
NW_020868574.1-22304-21	2.96	0	0	97.04	5.77	0	0	94.23
NW_020868574.1-55458-15	6.25	0	0	93.75	4.35	0	0	95.65
NW_020868574.1-138374-8	0	0	13.77	86.23	0	0	6.67	93.33
NW_020868575.1-32916-9	0	2.61	97.39	0	0	4.32	95.14	0.54
NW_020868575.1-103912-5	0	97.07	0	2.93	0	95.75	0	4.25
NW_020868576.1-19981-24	0	0	13.64	86.36	0	0	5.41	94.59
NW_020868576.1-30498-12	6.08	0	0	93.92	9.77	0	0	90.23
NW_020868577.1-218605-5	0	0	100	0	0	0	100	0
NW_020868577.1-378332-26	0	91.94	8.06	0	0	93.38	6.62	0
NW_020868577.1-384341-8	7.5	92.5	0	0	9.14	90.86	0	0
NW_020868577.1-508905-24	0	6.6	0	93.4	0.8	2.39	0	96.81
NW_020868577.1-583005-25	0	0	100	0	0	0	100	0
NW_020868577.1-622841-21	86.72	0	12.89	0.39	88.39	0	11.61	0
NW_020868578.1-21688-23	0	97.78	0	2.22	0	97.12	0	2.88
NW_020868578.1-145350-1	0	0	5.95	94.05	0	0	7.59	92.41
NW_020868578.1-204261-2	0	0	0	100	0	0	0	100
NW_020868578.1-259496-15	0	100	0	0	0	100	0	0
NW_020868578.1-328611-8	0	0	100	0	0	0	100	0
NW_020868579.1-72108-1	0	0.44	99.56	0	0	0.71	99.29	0
NW_020868580.1-24725-3	0	89.8	0	10.2	0	88.96	0	11.04
NW_020868581.1-143918-16	0	6.38	0	93.62	0	7.37	0	92.63
NW_020868581.1-174723-23	0	97.84	2.16	0	0	94.09	5.91	0
NW_020868581.1-337721-1	0	74.75	0	25.25	0	73.74	0	26.26
NW_020868581.1-431939-4	95.56	0	4.44	0	93.63	0	6.37	0
NW_020868581.1-470898-14	68.42	31.58	0	0	72.03	27.97	0	0
NW_020868581.1-513538-21	0	77.49	0	22.51	0	79.68	0	20.32
NW_020868581.1-515766-21	0	88.41	0	11.59	0	84.8	0	15.2
NW_020868581.1-550227-25	5.07	0	0	94.93	6.21	0	0	93.79
NW_020868581.1-570373-14	0	99.02	0	0.98	0	97.45	0	2.55
NW_020868581.1-749662-13	0	95.83	0	4.17	0	93.52	0	6.48
NW_020868581.1-763266-5	49.24	0	50.76	0	44.44	0	55.56	0
NW_020868581.1-957542-16	0	0	100	0	0	0	100	0
NW_020868581.1-974586-6	3.22	0	0	96.78	5.07	0	0	94.93
NW_020868581.1-1051783-12	96.35	0	3.65	0	97.89	0	2.11	0
NW_020868581.1-1107792-21	0	6.07	0	93.93	0	8.66	0	91.34
NW_020868581.1-1159564-2	0	2.39	97.61	0	0	5.38	94.62	0
NW_020868582.1-120551-6	0.67	0	0	99.33	2.26	0	0	97.74
NW_020868582.1-297373-6	95.34	0	4.66	0	93.25	0	6.33	0.42
NW_020868582.1-300885-2	0	0	94	6	0	0	90.48	9.52
NW_020868582.1-326250-2	6.13	0	93.87	0	11.33	0	88.67	0
NW_020868582.1-521134-3	91.33	0	0	8.67	98.13	0	0	1.87
NW_020868582.1-695904-1	0	90.7	0	9.3	0	90.38	0	9.62
NW_020868582.1-816636-9	0	90.32	0	9.68	0	89.67	0	10.33
NW_020868585.1-111078-25	2.24	97.76	0	0	3.52	96.48	0	0
NW_020868585.1-119464-5	6.33	93.67	0	0	7.02	92.98	0	0
NW_020868586.1-35147-14	0.76	10.69	0	88.55	0	3.12	0	96.88
NW_020868586.1-119576-7	59.88	0	40.12	0	65.64	0	34.36	0
NW_020868588.1-138395-6	53.33	0	46.67	0	46.27	0	53.73	0
NW_020868589.1-29939-14	0	85.39	0	14.61	0	84.56	0	15.44
NW_020868589.1-35202-27	8.62	0.19	0.19	91	6.57	0	0	93.43
NW_020868589.1-43953-15	0	97	3	0	0	98.82	1.18	0
NW_020868589.1-129247-3	97.99	0	2.01	0	98.35	0	1.65	0
NW_020868589.1-150649-4	0	97.69	0	2.31	0	94.66	0	5.34
NW_020868589.1-150969-13	0	91.38	8.62	0	0	89.86	10.14	0
NW_020868589.1-298614-24	81.42	18.58	0	0	78.98	21.02	0	0
NW_020868590.1-48879-8	0	57.51	0	42.49	0	57.88	0	42.12
NW_020868590.1-199826-5	0	18.01	0	81.99	0	16.95	0	83.05
NW_020868590.1-214310-15	0.32	96.78	0	2.89	0	96.39	0	3.61
NW_020868590.1-214641-1	0	81.97	0	18.03	0	84.86	0	15.14
NW_020868590.1-253376-14	0	14.48	0	85.52	0	20.44	0	79.56
NW_020868590.1-319949-25	0	100	0	0	0	100	0	0
NW_020868590.1-377786-26	1.63	98.37	0	0	1.7	98.3	0	0
NW_020868591.1-237275-2	0	95.37	0	4.63	0	79.66	0	20.34
NW_020868591.1-280239-8	0	100	0	0	0	99.37	0	0.63
NW_020868593.1-163888-25	30.7	0	0	69.3	34.19	0	0	65.81
NW_020868593.1-179922-6	0	99.65	0.35	0	0	99.62	0.38	0
NW_020868594.1-79971-16	0	5.77	0	94.23	0	1.83	0	98.17
NW_020868594.1-88584-12	0	1.55	0	98.45	0	1.03	0	98.97
NW_020868594.1-132786-15	0	0	10.75	89.25	0	0	13.95	86.05
NW_020868594.1-182714-13	91.94	8.06	0	0	91.97	8.03	0	0
NW_020868594.1-236354-16	9.66	0	0	90.34	9.73	0	0	90.27
NW_020868594.1-319080-5	0	15.83	0	84.17	0	9.93	0	90.07
NW_020868594.1-498125-1	0	0	0	100	0	0	0	100
NW_020868595.1-147972-13	0	4.05	0	95.95	0	9	0	91
NW_020868595.1-148086-9	0	4.73	95.27	0	0	4.32	95.68	0
NW_020868595.1-177092-6	3.2	0	0.4	96.4	2.23	0	0	97.77
NW_020868596.1-52612-26	0	0	4.38	95.62	0	0	13.58	86.42
NW_020868596.1-56568-6	13.51	86.49	0	0	17.65	82.35	0	0
NW_020868596.1-377730-3	9.65	0	90.35	0	8.75	0	91.25	0
NW_020868596.1-430443-13	4.6	0	94.83	0.57	4.72	0.43	94.85	0
NW_020868596.1-466775-6	4.37	0	95.63	0	8.06	0	91.94	0
NW_020868597.1-252444-16	0	7.56	0	92.44	0	15.02	0	84.98
NW_020868597.1-253840-3	0	0	2	98	0	0	4	96
NW_020868597.1-338451-1	0	0	100	0	0	0	100	0
NW_020868597.1-450555-24	0	3.33	0	96.67	0.34	8.78	0	90.88
NW_020868599.1-192056-22	73.53	0	26.47	0	71.34	0	28.66	0
NW_020868599.1-250186-5	97.32	2.68	0	0	97.23	2.77	0	0
NW_020868602.1-57837-23	0	0	18.23	81.77	0.64	0	24.2	75.16
NW_020868602.1-69419-25	8.18	0	0	91.82	9.85	0	0	90.15
NW_020868602.1-152489-5	0.55	86.74	0	12.71	0	84.24	0	15.76
NW_020868602.1-386928-14	0	0	100	0	0	0	100	0
NW_020868602.1-490270-26	20.78	0	0	79.22	19.1	0	0	80.9
NW_020868602.1-508565-12	0	4.49	0	95.51	0	3.39	0	96.61
NW_020868602.1-524862-24	43.28	0	0	56.72	38.19	0	0	61.81
NW_020868603.1-14814-12	0	86.39	13.61	0	0	80.49	19.51	0
NW_020868604.1-21041-23	0	85.64	0	14.36	0	89.54	0	10.46
NW_020868604.1-48229-22	0	94.44	0	5.56	0	97.26	0	2.74
NW_020868604.1-97553-9	0	96.63	0	3.37	0.24	94.76	0	5
NW_020868604.1-138441-4	0	8.17	91.83	0	0	5.41	94.59	0
NW_020868604.1-175412-21	0	7.85	0	92.15	0	17.13	0.4	82.47
NW_020868604.1-323354-21	0	0	18.01	81.99	0	0	17.37	82.63
NW_020868605.1-199158-1	0.7	91.55	0	7.75	0.45	90.18	0	9.38
NW_020868605.1-303274-7	0	95.87	0	4.13	0	92.98	0	7.02
NW_020868605.1-375355-25	1.23	0	0	98.77	8.58	0	0	91.42
NW_020868606.1-15072-4	0	20.86	0	79.14	0	7.47	0	92.53
NW_020868606.1-151215-22	1.01	0	0	98.99	0.46	0.46	0.23	98.85
NW_020868606.1-180007-26	0	7.25	0	92.75	0	10.06	0	89.94
NW_020868606.1-233280-3	0	0	93.33	6.67	0	0	93.15	6.85
NW_020868606.1-255282-9	0	96.64	0	3.36	0	96.51	0	3.49
NW_020868606.1-397727-24	0	100	0	0	0	100	0	0
NW_020868606.1-582159-24	0	2.47	0	97.53	0	1.96	0	98.04
NW_020868606.1-605762-1	7.56	92.44	0	0	2.53	97.47	0	0
NW_020868606.1-608110-12	0	0	17.58	82.42	0	0	18.48	81.52
NW_020868607.1-522683-23	0	70.41	0	29.59	0	68.46	0	31.54
NW_020868607.1-688304-25	94.03	0	5.97	0	90.94	0	9.06	0
NW_020868607.1-690640-12	0	0	100	0	0	0	100	0
NW_020868607.1-693028-25	0	95.8	0	4.2	0	95.71	0	4.29
NW_020868607.1-962989-8	0	0	0	100	0	0	0	100
NW_020868607.1-1001036-13	99.17	0	0	0.83	98.98	0.34	0	0.68
NW_020868607.1-1003830-9	0	98.3	0	1.7	0	98.92	0	1.08
NW_020868607.1-1068805-27	7.56	0	0	92.44	2.42	0	0	97.58
NW_020868608.1-10249-21	74.43	0	25.57	0	73.33	0	26.67	0
NW_020868608.1-52652-1	100	0	0	0	100	0	0	0
NW_020868608.1-63406-7	10.13	0	0	89.87	6.49	0	0	93.51
NW_020868609.1-9961-13	0	0.75	99.25	0	0	5.52	94.48	0
NW_020868610.1-1068-14	7.39	92.61	0	0	9.54	90.46	0	0
NW_020868611.1-175899-8	0	0	4.4	95.6	0	0	9.09	90.91
NW_020868611.1-275702-27	0	0	94.12	5.88	0	0	92.98	7.02
NW_020868611.1-342589-3	98.76	0	1.24	0	95.43	0	4.57	0
NW_020868611.1-367379-4	0	5.34	0	94.66	0	2.79	0	97.21
NW_020868611.1-559793-12	0	67.3	0	32.7	0	57.78	0	42.22
NW_020868611.1-560440-14	5.48	94.52	0	0	8.05	91.95	0	0
NW_020868611.1-604848-8	6.91	93.09	0	0	3.6	96.4	0	0
NW_020868611.1-671166-26	0	56.16	0	43.84	0	58.69	0	41.31
NW_020868611.1-688230-14	82.66	0	0	17.34	72.16	0	0	27.84
NW_020868612.1-20234-9	0	100	0	0	0	100	0	0
NW_020868612.1-34323-21	0	10	0	90	0	7.69	0	92.31
NW_020868612.1-167245-13	0	0	3.45	96.55	0	0	9	91
NW_020868613.1-125378-24	0	100	0	0	0	97.92	0	2.08
NW_020868613.1-127634-9	10.81	0	89.19	0	21.14	0	78.86	0
NW_020868613.1-169469-8	1.84	0	0	98.16	2.37	0	0	97.63
NW_020868613.1-203349-14	1.21	0	98.79	0	2.36	0	97.64	0
NW_020868613.1-300742-24	0	2.2	0	97.8	0	6.13	0	93.87
NW_020868615.1-60047-4	0	91.71	0	8.29	0	95.35	0	4.65
NW_020868615.1-231485-16	0	10.26	0	89.74	0	10.95	0	89.05
NW_020868615.1-308938-2	83.33	0	0	16.67	92.75	0	0	7.25
NW_020868615.1-330207-25	0	0	2.22	97.78	0	0	4.41	95.59
NW_020868615.1-374407-1	0	10.43	0	89.57	0	15.46	0	84.54
NW_020868615.1-593355-15	0	100	0	0	0	100	0	0
NW_020868616.1-153646-26	0	100	0	0	0	100	0	0
NW_020868616.1-158086-16	0	0	0	100	0	0	0	100
NW_020868616.1-159644-23	2.75	0	97.25	0	7.49	0	92.51	0
NW_020868616.1-159847-22	0	0	0	100	0	0	0	100
NW_020868616.1-171796-4	93.72	0	0	6.28	90.38	0	0.64	8.97
NW_020868616.1-387726-5	0	0	63.5	36.5	0	0	68.04	31.96
NW_020868616.1-463554-7	12.44	0	87.1	0.46	10.5	0	89.5	0
NW_020868616.1-466476-27	15.6	0	84.4	0	12.04	0	87.96	0
NW_020868617.1-125281-15	9.95	0	90.05	0	9.04	0	90.96	0
NW_020868618.1-32317-2	0	0	0	100	0	0	0	100
NW_020868619.1-4368-2	0	0	0.56	99.44	0	0	0.99	99.01
NW_020868619.1-33924-27	14.38	85.62	0	0	16.57	82.29	0	1.14
NW_020868619.1-150405-7	100	0	0	0	100	0	0	0
NW_020868619.1-172871-7	0	3.01	0	96.99	0	0.64	0	99.36
NW_020868619.1-206396-8	0	92.58	0	7.42	0	88.57	0	11.43
NW_020868622.1-46271-14	0	0	90.91	9.09	0	0	92.68	7.32
NW_020868623.1-150917-25	1.16	0	98.84	0	1.66	0	98.34	0
NW_020868624.1-22307-27	0	88.64	11.36	0	0	91.76	8.24	0
NW_020868624.1-149101-23	0	94.17	0	5.83	0	88.54	0	11.46
NW_020868624.1-631228-23	0	0	7.5	92.5	0	0	8.21	91.79
NW_020868624.1-643764-23	0	92.74	0	7.26	0	95.83	0	4.17
NW_020868624.1-668190-6	21.95	0	78.05	0	20.74	0	79.26	0
NW_020868624.1-685837-25	0	0	0.44	99.56	0	0	0	100
NW_020868624.1-726600-3	0	100	0	0	0	100	0	0
NW_020868624.1-1029563-24	42.86	0	57.14	0	38.14	0	61.86	0
NW_020868624.1-1041692-13	2.6	97.4	0	0	4.64	95.36	0	0
NW_020868626.1-174111-2	7.07	0	92.93	0	6.81	0	93.19	0
NW_020868627.1-146395-13	100	0	0	0	100	0	0	0
NW_020868627.1-289110-27	0	0	2.04	97.96	0	0	1.94	98.06
NW_020868628.1-88250-27	0	17.65	82.35	0	0	27.1	72.26	0.65
NW_020868628.1-103288-27	5	0	0	95	6.42	0	0	93.58
NW_020868628.1-155283-26	0	82.27	0	17.73	0	81.54	0	18.46
NW_020868628.1-598288-8	1.69	0	0	98.31	3.64	0	0	96.36
NW_020868628.1-857450-2	28.96	0	71.04	0	23.47	0	76.53	0
NW_020868628.1-936828-13	0	4.1	0	95.9	0	7.03	0	92.97
NW_020868628.1-987079-1	85.09	0	0	14.91	83.33	0	0	16.67
NW_020868628.1-1073324-3	8.06	0	0	91.94	15.02	0	0	84.98
NW_020868628.1-1120460-1	5.61	94.39	0	0	6.45	93.55	0	0
NW_020868630.1-32719-3	0	100	0	0	0	95.97	0	4.03
NW_020868630.1-53530-22	0	2.54	0	97.46	0	2.34	0	97.66
NW_020868630.1-111286-13	0	0	89.52	10.48	0	0	86.12	13.88
NW_020868630.1-160632-12	0	67.45	0	32.55	0	68.22	0	31.78
NW_020868630.1-180387-22	7.36	0	92.64	0	0.49	0	99.51	0
NW_020868631.1-48761-2	1.81	98.19	0	0	2.17	97.83	0	0
NW_020868631.1-70432-4	0	93.44	0	6.56	0	95.96	0	4.04
NW_020868631.1-322003-3	23.95	0.38	0	75.67	21.63	0	0	78.37
NW_020868631.1-436275-27	0	4.85	0	95.15	0	5.13	0	94.87
NW_020868631.1-482122-3	3.85	0	0	96.15	4.57	0	0	95.43
NW_020868634.1-149649-22	3.77	96.23	0	0	5.75	94.25	0	0
NW_020868634.1-157080-5	0	0	0	100	0	0	0	100
NW_020868634.1-245956-2	0	7.5	0	92.5	0	0.74	0	99.26
NW_020868635.1-18950-1	0	93.64	0	6.36	0	95.47	0	4.53
NW_020868635.1-54468-3	5.73	0	94.27	0	6.1	0	93.9	0
NW_020868635.1-120768-1	0.2	55.42	44.38	0	0	58.32	41.68	0
NW_020868635.1-132952-22	6.29	0	0	93.71	4.38	0	0	95.62
NW_020868635.1-185544-23	0	17.24	82.76	0	0	13.69	86.31	0
NW_020868636.1-24219-22	95.07	0	4.93	0	95.28	0	4.72	0
NW_020868636.1-40215-24	0	10.92	0	89.08	0	14.29	0	85.71
NW_020868636.1-67839-14	0	0	0	100	0	0	0	100
NW_020868636.1-194698-8	0	97.99	2.01	0	0	97.57	2.43	0
NW_020868637.1-4164-27	0	85.32	0	14.68	0	80.4	0	19.6
NW_020868637.1-10702-9	0	22.78	0	77.22	0	11.36	0	88.64
NW_020868637.1-628753-13	5.63	0	0	94.37	8.51	0	0	91.49
NW_020868637.1-640581-26	0	96.49	0	3.51	0	94.79	0	5.21
NW_020868637.1-715814-6	93.75	0	6.25	0	92.01	0	7.99	0
NW_020868637.1-725635-24	0.85	0	99.15	0	1.6	0	98.4	0
NW_020868637.1-753825-2	16.13	0	83.87	0	10.91	0	89.09	0
NW_020868637.1-804522-2	1.85	0	98.15	0	3.85	0	96.15	0
NW_020868637.1-926451-14	0	0	100	0	0	0	100	0
NW_020868637.1-957554-15	5	0	0	95	2.79	0	0	97.21
NW_020868637.1-1073412-2	73.48	0	26.52	0	68.02	0	31.5	0.48
NW_020868638.1-61247-6	0	0	100	0	0	0	100	0
NW_020868639.1-58804-21	94.25	0.29	5.46	0	93.06	0	6.94	0
NW_020868639.1-82299-6	0	100	0	0	0	100	0	0
NW_020868639.1-100553-2	0	0	92.97	7.03	0	0	94.93	5.07
NW_020868639.1-281825-5	0	2.54	0	97.46	0	3.75	0	96.25
NW_020868639.1-308189-21	95.05	0	4.95	0	96.64	0	3.36	0
NW_020868639.1-335761-23	0	0	0	100	0.59	0	0	99.41
NW_020868639.1-454106-22	3.52	96.48	0	0	4.58	95.42	0	0
NW_020868639.1-471736-5	41.47	58.53	0	0	31.73	68.27	0	0
NW_020868639.1-492492-2	0.37	96.64	0	2.99	0	94.21	0	5.79
NW_020868639.1-535155-27	0	50.17	0	49.83	0	48.92	0.36	50.72
NW_020868639.1-605161-22	0	82.05	0	17.95	0	86.73	0	13.27
NW_020868640.1-122663-9	5.34	0	94.66	0	1.25	0	98.75	0
NW_020868640.1-130691-26	4.5	0	95.5	0	4.31	0	95.69	0
NW_020868640.1-286424-21	89.39	0.34	0.17	10.1	90.17	0	0	9.83
NW_020868640.1-894766-1	0	100	0	0	0	95.03	0	4.97
NW_020868640.1-1188241-14	0	95.95	0	4.05	0	96.9	0	3.1
NW_020868641.1-33611-12	0	0	0	100	0	0	0	100
NW_020868641.1-35334-14	0	0	0	100	0	0	0	100
NW_020868641.1-82047-6	0	0	0	100	0	0.51	0	99.49
NW_020868641.1-89870-13	7.62	0	0	92.38	6.59	0	0	93.41
NW_020868641.1-111815-13	83.12	0	0	16.88	84.4	0	0	15.6
NW_020868641.1-291531-12	91.8	0	0	8.2	92.26	0	0	7.74
NW_020868641.1-429805-21	94.54	0	5.46	0	97.97	0	2.03	0
NW_020868641.1-439202-6	0	88.37	0	11.63	0	81.51	0	18.49
NW_020868642.1-93478-16	0	78.99	21.01	0	0	81.61	18.39	0
NW_020868644.1-67518-16	6.3	0	0	93.7	5.07	0.27	0	94.67
NW_020868645.1-24920-25	0	99.44	0.56	0	0	100	0	0
NW_020868645.1-251522-26	0	97.52	0	2.48	0	90	0	10
NW_020868646.1-508140-2	54.38	0	45.62	0	46.86	0	53.14	0
NW_020868646.1-513171-5	0	100	0	0	0	100	0	0
NW_020868646.1-562335-8	0	93.59	0	6.41	0	84.43	0	15.57
NW_020868646.1-578030-12	0	100	0	0	0	100	0	0
NW_020868646.1-637150-9	6.18	93.82	0	0	9.6	90.4	0	0
NW_020868646.1-652508-13	0	93.92	0	6.08	0	91.87	0	8.13
NW_020868646.1-908386-1	5.74	0	94.26	0	15	0	85	0
NW_020868646.1-929552-13	97.97	0	2.03	0	93.72	0	6.28	0
NW_020868646.1-974060-27	0	44.16	0	55.84	0	43.55	0	56.45
NW_020868646.1-984790-5	0	88.61	11.39	0	0	94.31	5.69	0
NW_020868646.1-1017231-22	0	97.39	0	2.61	0	91.72	0	8.28
NW_020868646.1-1067699-24	60.31	0	0	39.69	63.16	0	0.38	36.47
NW_020868646.1-1088184-5	22.7	0	77.3	0	20.41	0	79.59	0
NW_020868647.1-47367-23	0	93.36	0	6.64	0	89.62	0	10.38
NW_020868648.1-67713-5	1.41	0	98.59	0	2.25	0	97.19	0.56
NW_020868649.1-78428-4	0	100	0	0	0	100	0	0
NW_020868650.1-50094-14	0	97.31	0	2.69	0	95.07	0	4.93
NW_020868651.1-76230-21	99.67	0.33	0	0	100	0	0	0
NW_020868651.1-107186-2	41.28	58.72	0	0	45.03	54.97	0	0
NW_020868652.1-251129-13	0	96.01	3.99	0	0	96.43	3.57	0
NW_020868652.1-459396-6	0	1.86	0	98.14	0	2.47	0	97.53
NW_020868652.1-535495-1	6.14	93.86	0	0	1.47	98.53	0	0
NW_020868652.1-837403-1	2.48	0	97.52	0	2.56	0	97.44	0
NW_020868653.1-71874-7	93.09	6.91	0	0	91.97	8.03	0	0
NW_020868653.1-315666-26	0	90.91	0	9.09	0	89.83	0	10.17
NW_020868653.1-391603-15	0	100	0	0	0	100	0	0
NW_020868653.1-470395-9	0	81.06	0	18.94	0	88.81	0	11.19
NW_020868653.1-474312-16	0	0	100	0	0	0	100	0
NW_020868653.1-483294-15	0	0	75	25	0	0	79.61	20.39
NW_020868656.1-79119-5	83.47	0	0	16.53	77.91	0	0	22.09
NW_020868656.1-85258-14	0	10.83	0	89.17	0	17.96	0.27	81.77
NW_020868656.1-126313-25	0	96.53	0	3.47	0	95.91	0	4.09
NW_020868656.1-153339-24	6.61	93.39	0	0	6.7	93.3	0	0
NW_020868656.1-168133-23	0	89.74	10.26	0	0	90.98	9.02	0
NW_020868656.1-183646-21	15.13	84.87	0	0	11.9	88.1	0	0
NW_020868656.1-229732-7	0	3.21	96.79	0	0	4.71	95.29	0
NW_020868657.1-21793-27	4.93	0	95.07	0	8.5	0	91.5	0
NW_020868659.1-363-22	0	31	69	0	0	26.67	73.33	0
NW_020868659.1-7419-7	0.79	99.21	0	0	2.08	97.92	0	0
NW_020868659.1-57681-24	0	8.04	0	91.96	0	10.58	0	89.42
NW_020868659.1-228273-22	93.66	0	6.34	0	93.43	0	6.57	0
NW_020868662.1-143336-8	0	0	100	0	0	0	100	0
NW_020868662.1-341809-6	11.25	0	0	88.75	9.63	0	0	90.37
NW_020868662.1-364776-13	4.41	0	95.59	0	3.58	0	96.42	0
NW_020868662.1-453981-27	10.28	0	89.72	0	8.73	0	91.27	0
NW_020868662.1-519826-9	0	99.6	0	0.4	0	100	0	0
NW_020868662.1-555738-25	36.39	0	63.61	0	37.66	0	62.34	0
NW_020868662.1-569647-4	100	0	0	0	100	0	0	0
NW_020868662.1-742532-5	0	0	0	100	0	0	0	100
NW_020868663.1-45576-26	100	0	0	0	100	0	0	0
NW_020868663.1-68205-9	0	90.25	0	9.75	0	89.67	0	10.33
NW_020868663.1-118684-12	99.46	0	0.54	0	100	0	0	0
NW_020868663.1-138441-15	0	9.09	90.91	0	0	13.54	86.46	0
NW_020868664.1-57253-22	0	0	0	100	0	0	0	100
NW_020868665.1-14726-15	0.5	96.53	0	2.97	0	97.18	0	2.82
NW_020868666.1-56478-6	0	100	0	0	0	100	0	0
NW_020868666.1-132910-5	96.89	0	3.11	0	95.5	0	4.5	0
NW_020868666.1-174848-14	0	97.16	0	2.84	0	96.95	0	3.05
NW_020868666.1-320548-9	11.33	0	0	88.67	13.21	0	0	86.79
NW_020868667.1-9213-5	77.69	22.31	0	0	66.67	33.33	0	0
NW_020868667.1-33700-26	10.19	0	89.81	0	2.68	0	97.32	0
NW_020868667.1-208152-22	0	95.77	0	4.23	0	96.81	0	3.19
NW_020868667.1-503702-12	71.58	0	28.42	0	66.96	0	33.04	0
NW_020868667.1-568978-12	0	98.09	0	1.91	0	98.38	0	1.62
NW_020868667.1-604913-16	3.51	0	0	96.49	2.65	0	0	97.35
NW_020868667.1-627634-13	0.73	0	0	99.27	0.77	0	0	99.23
NW_020868668.1-87103-22	3.19	0	0	96.81	1.2	0	0	98.8
NW_020868668.1-105373-27	0	96.45	0	3.55	0	95.91	0	4.09
NW_020868668.1-164147-23	0	92.68	7.32	0	0	91.18	8.82	0
NW_020868668.1-208371-2	0.28	3.65	0	96.07	0	5.65	0	94.35
NW_020868668.1-242355-24	97.83	0	2.17	0	98.13	0.37	1.49	0
NW_020868668.1-307381-8	13.46	0	0.38	86.15	13.1	0	0	86.9
NW_020868668.1-437805-13	1.35	98.65	0	0	1.85	98.15	0	0
NW_020868668.1-558346-24	0	100	0	0	0	99.4	0	0.6
NW_020868669.1-48180-6	0	86.52	0	13.48	0.49	88.35	0	11.17
NW_020868669.1-58016-6	93.28	0	6.72	0	94.98	0	5.02	0
NW_020868669.1-193003-8	86.46	13.54	0	0	82.18	17.82	0	0
NW_020868669.1-202978-14	3.88	0	0	96.12	0.44	0	0.44	99.11
NW_020868669.1-249289-6	0	0	100	0	0	0	100	0
NW_020868669.1-249355-3	0	100	0	0	0	100	0	0
NW_020868669.1-264718-1	0	0	1.28	98.72	0	0	1.1	98.9
NW_020868669.1-361138-21	0.62	0	99.38	0	0	0	100	0
NW_020868669.1-387179-22	0	0	1.12	98.88	0	0.62	0	99.38
NW_020868670.1-194788-26	0	3.97	0	96.03	0	2.8	0	97.2
NW_020868670.1-219190-7	0	74.45	0	25.55	0.5	82.67	0	16.83
NW_020868670.1-223198-21	28.31	0	71.69	0	31.23	0	68.77	0
NW_020868670.1-270147-27	28.69	0	0	71.31	25.52	0.69	0	73.79
NW_020868670.1-271026-7	2.55	97.45	0	0	2.45	97.55	0	0
NW_020868670.1-331288-15	0	3.38	0	96.62	0	4	0	96
NW_020868671.1-154927-5	2.76	0	0	97.24	4.95	0	0	95.05
NW_020868671.1-430000-1	97.97	0	0	2.03	96.93	0	0	3.07
NW_020868671.1-548054-23	0	90.53	0	9.47	0	86.22	0	13.78
NW_020868671.1-562067-15	0	69.73	0	30.27	0	77.64	0	22.36
NW_020868671.1-567465-23	0	90.7	0	9.3	0	94	0	6
NW_020868672.1-43918-15	6.72	93.28	0	0	2.68	97.32	0	0
NW_020868672.1-78801-24	0	85.78	0	14.22	0	83.7	0	16.3
NW_020868672.1-90639-14	0	16.46	0	83.54	0	18.53	0	81.47
NW_020868672.1-328838-26	6.27	0	93.73	0	7.57	0	92.43	0
NW_020868672.1-356276-1	10.48	0	0	89.52	12.07	0	0	87.93
NW_020868672.1-395505-5	46.79	53.21	0	0	73.87	26.13	0	0
NW_020868672.1-455289-6	0	93.78	0	6.22	0	89.87	0	10.13
NW_020868672.1-535910-8	14.29	85.71	0	0	15.12	84.3	0	0.58
NW_020868672.1-675681-3	0	11.63	0	88.37	0	10.29	0	89.71
NW_020868672.1-979344-9	90.3	9.7	0	0	90.98	9.02	0	0
NW_020868672.1-1219020-13	0	93.41	0	6.59	0	91.95	0	8.05
NW_020868673.1-105809-7	86.57	0	13.14	0.29	79.49	0	20.51	0
NW_020868673.1-318355-22	7.8	0	92.2	0	2.58	0	97.42	0
NW_020868673.1-331421-8	6.3	93.7	0	0	5.42	94.58	0	0
NW_020868674.1-54812-6	23.83	0	76.17	0	29.85	0	70.15	0
NW_020868674.1-120152-4	0	0	0	100	0	0	0	100
NW_020868674.1-182957-9	17.48	0	0.22	82.3	15.7	0	0	84.3
NW_020868674.1-546888-22	0	5.02	0	94.98	0	4.32	0	95.68
NW_020868675.1-107792-3	0	7.88	0	92.12	0	11.17	0	88.83
NW_020868675.1-127820-5	0	100	0	0	0	100	0	0
NW_020868675.1-283870-24	4.01	0	95.99	0	5.2	0	94.8	0
NW_020868675.1-391304-2	0.51	0	20.71	78.79	0	0	15.11	84.89
NW_020868675.1-427218-1	0	29.57	0	70.43	0	22.59	0	77.41
NW_020868675.1-682845-21	0	0	0	100	0.75	0	0	99.25
NW_020868675.1-806224-9	19.71	0	80.29	0	10.7	0	89.3	0
NW_020868675.1-944772-16	0	13.11	0	86.89	0	14.93	0	85.07
NW_020868675.1-1022501-8	11.36	88.64	0	0	11.51	88.49	0	0
NW_020868678.1-93687-15	0	0	100	0	0	0	100	0
NW_020868678.1-370275-4	5.52	94.48	0	0	2.41	97.59	0	0
NW_020868678.1-429088-5	2.55	0	97.45	0	0.96	0	98.73	0.32
NW_020868678.1-498617-23	0	13.37	0	86.63	0	6.73	0	93.27
NW_020868678.1-531239-23	0	91.3	0	8.7	0	98.54	0	1.46
NW_020868678.1-762246-8	0	0	100	0	0	0	100	0
NW_020868678.1-902483-26	0	6.43	0	93.57	0	4.12	0	95.88
NW_020868678.1-919078-7	4.72	95.28	0	0	4.53	95.47	0	0
NW_020868678.1-1106115-14	3.48	96.52	0	0	1.46	98.54	0	0
NW_020868679.1-130229-14	0	10.04	0	89.96	0	9.87	0	90.13
NW_020868680.1-204199-14	0	100	0	0	0	100	0	0
NW_020868680.1-387694-16	0	96.99	0	3.01	0	98.93	0	1.07
NW_020868680.1-408359-4	8.16	0	91.84	0	3.61	0	96.39	0
NW_020868680.1-474199-27	15.88	0	84.12	0	23.12	0	76.88	0
NW_020868680.1-572767-12	96.89	0	3.11	0	93.13	0	6.87	0
NW_020868682.1-311536-14	0	55.26	0	44.74	0	52.81	0	47.19
NW_020868682.1-347645-25	96.81	0.43	0.43	2.34	97.4	0.27	0	2.33
NW_020868683.1-67646-22	0	9.35	0	90.65	0	10.6	0	89.4
NW_020868683.1-93748-23	0	95.93	0	4.07	0	94.44	0	5.56
NW_020868683.1-249432-1	6.76	0	0	93.24	13.28	0	0	86.72
NW_020868683.1-279376-27	0	0	60.1	39.9	0	0	47.57	52.43
NW_020868684.1-215409-21	0	21.08	0	78.92	0	21.26	0	78.74
NW_020868685.1-51933-23	0	94.34	0	5.66	0.28	92.9	0	6.82
NW_020868685.1-134845-1	6.14	93.86	0	0	1.64	98.36	0	0
NW_020868685.1-300695-25	0	93.64	0	6.36	0.69	97.24	0	2.07
NW_020868686.1-46286-14	74.6	0	25.4	0	77.99	0	22.01	0
NW_020868686.1-172757-9	9.05	0	90.95	0	5.56	0	94.44	0
NW_020868686.1-234602-6	0	0	0	100	0	0	0	100
NW_020868686.1-271264-4	93.63	0	0	6.37	91.43	0	0	8.57
NW_020868686.1-278631-16	0	0	0	100	0	0	0	100
NW_020868686.1-303896-25	0	11.61	88.39	0	0	13.39	86.61	0
NW_020868686.1-352941-21	0	100	0	0	0	100	0	0
NW_020868686.1-443246-4	0	100	0	0	0	100	0	0
NW_020868686.1-537336-14	8.33	0	0	91.67	7.64	0	0	92.36
NW_020868686.1-583598-26	0	98.57	1.43	0	0	96.72	3.28	0
NW_020868686.1-676259-25	4.74	0	0	95.26	4.19	0	0.52	95.29
NW_020868686.1-722108-13	0	100	0	0	0	100	0	0
NW_020868686.1-786260-3	28.61	71.39	0	0	23.21	76.79	0	0
NW_020868686.1-896533-1	33.42	0	66.58	0	32.21	0	67.79	0
NW_020868686.1-898920-13	0	81.25	0	18.75	0	89.93	0	10.07
NW_020868686.1-930931-6	89.34	0	0	10.66	92.15	0	0	7.85
NW_020868688.1-43852-2	1.85	0	98.15	0	2.86	0	97.14	0
NW_020868688.1-172712-3	0	83.13	16.87	0	0	73.29	26.71	0
NW_020868688.1-261407-24	0	80	0	20	0	77.23	0	22.77
NW_020868689.1-365274-2	14.29	0	85.71	0	15.41	0	84.59	0
NW_020868689.1-391098-21	4.45	0	95.55	0	5.58	0	94.42	0
NW_020868689.1-496912-16	0	99.21	0	0.79	0	94.16	0	5.84
NW_020868689.1-626693-3	92.61	0	7.39	0	93.1	0	6.9	0
NW_020868689.1-638574-8	83.02	16.98	0	0	82.95	17.05	0	0
NW_020868689.1-658648-25	0	96.2	0	3.8	0	97.65	0	2.35
NW_020868690.1-312136-1	17.17	0	82.83	0	15.99	0	84.01	0
NW_020868692.1-203948-14	0	78.11	21.89	0	0	76.65	23.35	0
NW_020868692.1-270917-5	86.75	0	13.25	0	89.66	0	10.34	0
NW_020868692.1-383291-26	0	0	85.71	14.29	0	0	94.92	5.08
NW_020868692.1-450890-12	0	93.57	0	6.43	0	94.12	0	5.88
NW_020868692.1-451931-27	99.76	0.24	0	0	99.66	0.34	0	0
NW_020868695.1-734677-8	0	0	93.75	6.25	0	0	95.11	4.89
NW_020868696.1-133384-12	9.26	0	0	90.74	6.25	0	0	93.75
NW_020868696.1-159603-4	79.64	20.36	0	0	81.1	18.9	0	0
NW_020868696.1-222019-8	96.91	0	3.09	0	94.27	0	5.73	0
NW_020868696.1-268431-21	0.36	98.21	1.43	0	0.44	99.12	0.44	0
NW_020868696.1-494670-8	0	100	0	0	0	100	0	0
NW_020868696.1-602231-15	0	87.8	0	12.2	0	86.16	0	13.84
NW_020868696.1-716450-21	10.29	0	0	89.71	11.28	0.51	0	88.21
NW_020868697.1-151555-22	14.61	85.39	0	0	13.21	86.79	0	0
NW_020868697.1-172287-8	99.39	0	0	0.61	100	0	0	0
NW_020868697.1-205114-14	0	0	87.31	12.69	0	0	82.91	17.09
NW_020868699.1-69275-22	0	17.04	0	82.96	0	13.67	0.33	86
NW_020868699.1-152837-4	0.32	99.68	0	0	0	100	0	0
NW_020868700.1-35026-3	99.36	0	0.64	0	99.12	0	0.88	0
NW_020868700.1-201764-6	0	98.08	0	1.92	0	98.03	0	1.97
NW_020868700.1-361853-16	0	6.82	0	93.18	0	7.09	0	92.91
NW_020868700.1-571567-13	6.06	93.94	0	0	5.57	94.43	0	0
NW_020868700.1-585432-25	96.06	0	3.94	0	91.76	0	8.24	0
NW_020868700.1-633859-5	7.87	92.13	0	0	8.97	91.03	0	0
NW_020868700.1-739234-6	78.29	0	21.71	0	88.89	0	11.11	0
NW_020868700.1-751943-22	0	100	0	0	0	100	0	0
NW_020868700.1-1355818-5	1.69	98.31	0	0	3.45	96.55	0	0
NW_020868700.1-1409924-13	28.27	0	71.73	0	25	0	75	0
NW_020868700.1-1542597-15	9.28	90.72	0	0	10.39	89.61	0	0
NW_020868700.1-1571019-26	0	92.17	0	7.83	0	94.43	0	5.57
NW_020868700.1-1577877-12	98.79	0	1.21	0	99.05	0	0.95	0
NW_020868702.1-7419-3	0	0	2.51	97.49	0	0	1.66	98.34
NW_020868702.1-8332-26	0	0	0	100	2.48	0	0	97.52
NW_020868702.1-207286-14	0	100	0	0	0	99.57	0	0.43
NW_020868702.1-234520-24	0	10	0	90	0	8.41	0.47	91.12
NW_020868702.1-285484-21	0.36	50.89	0	48.75	0	54.71	0	45.29
NW_020868702.1-454851-22	49.79	49.79	0.43	0	49.77	50.23	0	0
NW_020868702.1-509227-4	3.47	0	96.53	0	0	0	100	0
NW_020868702.1-511478-15	0	90.32	0	9.68	0	92.57	0	7.43
NW_020868703.1-78289-2	0.6	14.46	0	84.94	0	25.97	0	74.03
NW_020868703.1-133867-23	0	79.77	0	20.23	0	73.33	0	26.67
NW_020868703.1-336699-21	0	0	0	100	0	0	0.48	99.52
NW_020868703.1-689826-6	0	32.32	0	67.68	0	30.89	0	69.11
NW_020868703.1-700663-13	5.23	94.77	0	0	7.39	92.61	0	0
NW_020868703.1-798360-23	1.08	0	0	98.92	3.28	0	0	96.72
NW_020868704.1-168971-1	0	100	0	0	0	100	0	0
NW_020868704.1-253956-25	7.17	0	92.83	0	7.14	0	92.86	0
NW_020868704.1-280191-8	91.67	0	0	8.33	91.08	0	0	8.92
NW_020868704.1-330346-8	0	100	0	0	0	100	0	0
NW_020868706.1-9481-9	4.27	95.73	0	0	3.98	96.02	0	0
NW_020868707.1-25878-8	6.45	0.32	93.23	0	6.5	0	93.5	0
NW_020868707.1-35293-1	0	5.38	0	94.62	0	3.4	0.49	96.12
NW_020868707.1-43090-13	100	0	0	0	100	0	0	0
NW_020868707.1-58267-3	0	5.06	0	94.94	0	4.79	0	95.21
NW_020868707.1-121823-21	12.63	0	87.37	0	13.7	0	86.3	0
NW_020868707.1-153600-6	0	90.81	0	9.19	0	84.44	0	15.56
NW_020868707.1-207083-26	5.09	94.91	0	0	6.47	93.53	0	0
NW_020868707.1-261758-7	87.35	0	12.65	0	90.95	0.48	8.57	0
NW_020868707.1-376829-23	0	100	0	0	0	100	0	0
NW_020868707.1-391475-6	9.15	0	0	90.85	14.86	0	1.14	84
NW_020868707.1-420415-15	100	0	0	0	100	0	0	0
NW_020868707.1-432920-23	7.08	0	0.29	92.63	4.61	0	0	95.39
NW_020868707.1-498614-13	7.18	0	92.82	0	12.33	0	87.67	0
NW_020868707.1-498799-15	0	96.61	0	3.39	0	93.53	0	6.47
NW_020868707.1-803285-6	61.2	0	38.8	0	67.22	0	32.78	0
NW_020868707.1-1340846-27	2.99	0	0.09	96.92	2.72	0	0	97.28
NW_020868707.1-1379018-8	5.21	94.79	0	0	8.74	91.26	0	0
NW_020868708.1-105123-6	0	0	99.52	0.48	0	0	100	0
NW_020868708.1-134802-25	2.51	0	97.49	0	4.4	0	95.6	0
NW_020868708.1-252130-14	0	0	0.61	99.39	0	0	0	100
NW_020868710.1-103310-7	0	94.29	0	5.71	0	90.29	0	9.71
NW_020868710.1-165249-2	3.26	0	96.74	0	1.37	0	98.63	0
NW_020868712.1-19477-2	0	96.23	0	3.77	0.82	90.16	0	9.02
NW_020868713.1-30274-1	0	76.14	23.86	0	0	91.89	8.11	0
NW_020868713.1-146398-1	0	74.48	0	25.52	0	84.65	0	15.35
NW_020868714.1-135861-26	99.47	0	0	0.53	100	0	0	0
NW_020868714.1-304521-25	18.54	81.46	0	0	19.34	80.66	0	0
NW_020868714.1-512566-24	2.16	0	97.84	0	0.93	0	99.07	0
NW_020868717.1-48038-15	77.41	0	22.59	0	68.42	0	31.58	0
NW_020868717.1-63289-15	0	100	0	0	0	100	0	0
NW_020868717.1-100266-13	0	12.99	0	87.01	0	12.2	0	87.8
NW_020868718.1-95035-13	0	75.64	0	24.36	0.52	79.38	0	20.1
NW_020868718.1-251750-24	10.78	0	89.22	0	6.43	0	93.57	0
NW_020868718.1-407319-8	100	0	0	0	100	0	0	0
NW_020868718.1-643200-5	22.94	77.06	0	0	28.18	71.82	0	0
NW_020868718.1-722416-13	0	0	100	0	0	0	100	0
NW_020868718.1-808435-7	20.11	79.89	0	0	19.83	80.17	0	0
NW_020868718.1-854142-6	24.59	0	75.41	0	19.77	0	80.23	0
NW_020868718.1-910108-24	0	85.11	0	14.89	0	80.24	0	19.76
NW_020868718.1-956563-4	0	0	0.68	99.32	6.06	0	0	93.94
NW_020868718.1-1168116-22	53.85	0	0	46.15	45.53	0	0	54.47
NW_020868718.1-1248273-4	0	4.58	0	95.42	0	12.79	0	87.21
NW_020868718.1-1278690-9	100	0	0	0	99.17	0	0	0.83
NW_020868718.1-1316037-21	0	90.68	0	9.32	0	99.07	0	0.93
NW_020868718.1-1350234-1	10.21	0	89.79	0	4.53	0	95.47	0
NW_020868718.1-1367843-6	98.99	0	0	1.01	98.57	0	0	1.43
NW_020868719.1-190985-5	0	50.8	49.2	0	0	48.69	51.31	0
NW_020868719.1-209019-16	91.94	8.06	0	0	96.92	2.64	0.44	0
NW_020868719.1-234521-2	0	90.21	0	9.79	0	90.51	0	9.49
NW_020868719.1-246388-12	0	4.09	0.29	95.61	0	6.85	0	93.15
NW_020868719.1-358722-25	0	82.72	0	17.28	0	70.16	0	29.84
NW_020868721.1-106014-26	4.8	0	0	95.2	3.66	0	0	96.34
NW_020868721.1-133303-23	98.66	0	0	1.34	93.29	0	0	6.71
NW_020868722.1-109016-4	0	96.79	0	3.21	0	98.85	0	1.15
NW_020868722.1-142740-14	0	65.62	0	34.38	0	66.82	0.45	32.73
NW_020868722.1-154671-1	8.83	91.17	0	0	8.22	91.78	0	0
NW_020868722.1-209266-6	34.16	0	65.84	0	24.47	0	75.53	0
NW_020868722.1-231814-12	0	38.92	0	61.08	0	30.39	0	69.61
NW_020868722.1-232034-2	0.54	16.26	0	83.2	0	18.34	0	81.66
NW_020868722.1-252926-9	0	87.98	0	12.02	0	89.27	0	10.73
NW_020868725.1-377349-5	50.74	49.26	0	0	48	52	0	0
NW_020868725.1-467176-6	94.21	5.79	0	0	96.2	3.8	0	0
NW_020868726.1-164021-12	0	0	85	15	0	0	82.98	17.02
NW_020868728.1-67483-15	92.52	0	7.48	0	94.5	0	5.5	0
NW_020868728.1-128607-14	0	0	0	100	0	3.74	0	96.26
NW_020868728.1-253762-12	0	93.53	0	6.47	0	97.05	0	2.95
NW_020868729.1-90151-14	0	96.19	0	3.81	0	95.76	0	4.24
NW_020868730.1-199914-26	100	0	0	0	100	0	0	0
NW_020868730.1-243747-23	1.19	0	89.29	9.52	0	0	91.3	8.7
NW_020868732.1-12782-2	0.27	73.94	0	25.8	0	76.5	0.26	23.24
NW_020868732.1-16262-14	68.14	0	31.86	0	62.01	0	37.78	0.21
NW_020868733.1-362703-26	7.8	92.2	0	0	8.13	91.87	0	0
NW_020868733.1-428558-15	0	2.52	0	97.48	0	0.43	0	99.57
NW_020868733.1-640351-12	0	95.24	4.76	0	0	95.98	4.02	0
NW_020868733.1-689833-7	0	0	3.28	96.72	0	0	1.48	98.52
NW_020868733.1-853945-8	0	98.55	0	1.45	0	94.07	0	5.93
NW_020868734.1-48874-15	0	95.45	4.55	0	0	92.24	7.76	0
NW_020868734.1-290870-3	0	10.29	0	89.71	0	12.11	0	87.89
NW_020868735.1-55011-16	0	90.34	0	9.66	0	93.09	0	6.91
NW_020868735.1-94595-23	0	93.25	0	6.75	0	96.24	0	3.76
NW_020868735.1-220839-13	2.15	0	97.85	0	1.6	0	98.4	0
NW_020868735.1-246686-15	0	0	87.85	12.15	0	0	86.67	13.33
NW_020868735.1-260961-26	9.02	0	90.98	0	2.27	0	97.73	0
NW_020868735.1-275266-12	0	0	63.71	36.29	0	0	50	50
NW_020868735.1-278290-14	5.47	0	0	94.53	2.05	0	0	97.95
NW_020868736.1-84687-27	0	0	0	100	0	0	0	100
NW_020868737.1-249571-12	0	6.15	0	93.85	0	5.56	0	94.44
NW_020868737.1-331540-5	0.5	21	0	78.5	0	8.11	0	91.89
NW_020868737.1-419597-24	8.87	0	0	91.13	9.25	0	0	90.75
NW_020868737.1-648991-15	87.25	12.75	0	0	85.86	14.14	0	0
NW_020868737.1-680329-16	0	0.29	38.48	61.22	0	0	41.14	58.86
NW_020868737.1-793964-14	2.9	0	97.1	0	4.98	0	95.02	0
NW_020868737.1-813591-3	70.67	29.33	0	0	73.64	26.36	0	0
NW_020868737.1-973757-14	0	100	0	0	0	100	0	0
NW_020868737.1-983827-8	0	0	4	96	0.33	0	0.99	98.68
NW_020868737.1-1141828-21	0	95.58	4.42	0	0	96.55	3.45	0
NW_020868739.1-181667-22	0	0	87.57	12.43	0	0	91.05	8.95
NW_020868740.1-114753-1	0	0	11.96	88.04	0	0	5.15	94.85
NW_020868741.1-24534-14	0	11.58	0	88.42	0	10.91	0	89.09
NW_020868741.1-324943-13	0	100	0	0	0	100	0	0
NW_020868741.1-343580-24	0	5	0	95	0	5.21	1.04	93.75
NW_020868741.1-348494-25	0	78.83	21.17	0	0	76.42	23.58	0
NW_020868742.1-95819-25	6.5	93.5	0	0	2.58	97.42	0	0
NW_020868742.1-142433-25	0	97.15	0	2.85	0	95.53	0	4.47
NW_020868744.1-142641-14	1.37	0	0	98.63	1.4	0	0	98.6
NW_020868744.1-168715-8	0	0	100	0	0	0	99.76	0.24
NW_020868744.1-224375-15	0	87.64	0	12.36	0	93.55	0	6.45
NW_020868745.1-201159-23	0	24.81	75.19	0	0	40.76	59.24	0
NW_020868746.1-71090-24	0	96.66	3.34	0	0	96.27	3.73	0
NW_020868746.1-349953-23	0	0	100	0	0	0	100	0
NW_020868746.1-372043-7	0	0	0	100	0	0	0	100
NW_020868747.1-24934-4	9.4	0	90.6	0	3.67	0	96.33	0
NW_020868747.1-103237-23	0	4.47	0	95.53	0	1.92	0	98.08
NW_020868748.1-24784-2	0	0	99.59	0.41	0	0	100	0
NW_020868748.1-379132-7	0	94.22	5.78	0	0	94.49	5.51	0
NW_020868748.1-381263-27	0	4.82	0	95.18	0	1.62	0	98.38
NW_020868748.1-456202-15	0	100	0	0	0	100	0	0
NW_020868749.1-94511-14	0	91.43	0	8.57	0	72.41	0	27.59
NW_020868749.1-94695-12	0	3.42	0	96.58	1.02	3.06	0	95.92
NW_020868751.1-120027-22	0	52.75	0	47.25	0	60.62	0	39.38
NW_020868751.1-598426-5	0	0	7	93	0	0	3.94	96.06
NW_020868752.1-92285-15	0	14.67	0	85.33	0	13.76	0	86.24
NW_020868752.1-346427-2	4	0	96	0	18.24	0	81.76	0
NW_020868752.1-484173-24	2.61	97.39	0	0	3.98	96.02	0	0
NW_020868752.1-861053-25	0	100	0	0	0	100	0	0
NW_020868753.1-185891-5	12.16	0	87.84	0	13.48	0	86.52	0
NW_020868754.1-111877-4	92.05	0	0	7.95	94.42	0	0	5.58
NW_020868755.1-109614-21	0	89.51	0	10.49	0	91.79	0	8.21
NW_020868757.1-126595-12	0	96.83	0	3.17	0	96.11	0	3.89
NW_020868757.1-220922-26	7.08	0	0	92.92	7.14	0	0	92.86
NW_020868758.1-83082-5	4.95	95.05	0	0	2.01	97.99	0	0
NW_020868758.1-100577-25	8.86	91.14	0	0	7.87	92.13	0	0
NW_020868758.1-123284-7	0.28	11.08	0	88.64	0	8.66	0.28	91.06
NW_020868760.1-71376-1	7.22	0.36	92.42	0	10.11	0	89.89	0
NW_020868760.1-123001-12	17.71	82.29	0	0	19.17	80.83	0	0
NW_020868760.1-307332-14	0	78.57	0	21.43	0	76.42	0	23.58
NW_020868760.1-325716-2	9.69	0	90.31	0	5.32	0	94.68	0
NW_020868760.1-351896-22	0	95.22	0	4.78	0	91.7	0	8.3
NW_020868760.1-612706-27	0	100	0	0	0	98.8	0	1.2
NW_020868760.1-621892-1	0	100	0	0	0.44	99.56	0	0
NW_020868760.1-797504-12	95.97	0	3.63	0.4	92.43	0	7.57	0
NW_020868760.1-849197-6	0	5.06	0	94.94	0	3.7	0	96.3
NW_020868760.1-887483-21	3.83	96.17	0	0	4.9	95.1	0	0
NW_020868761.1-30306-23	5.41	94.59	0	0	7.94	92.06	0	0
NW_020868761.1-197709-4	93.25	0	6.75	0	96.17	0	3.83	0
NW_020868762.1-98635-15	100	0	0	0	100	0	0	0
NW_020868762.1-156892-16	0	89.29	0	10.71	0	86.57	0	13.43
NW_020868762.1-317782-26	100	0	0	0	92.99	0	7.01	0
NW_020868763.1-17581-5	97.12	0	2.88	0	97.2	0	2.8	0
NW_020868763.1-56295-26	0	0	100	0	0	0	100	0
NW_020868763.1-71409-23	0	94.89	0	5.11	0	95.4	0	4.6
NW_020868763.1-92104-6	17.58	0	82.42	0	18.75	0	81.25	0
NW_020868763.1-203252-23	0	98.61	0	1.39	0	100	0	0
NW_020868763.1-228193-26	0	91.43	0	8.57	0	91.15	0	8.85
NW_020868763.1-284293-27	1.03	98.97	0	0	0.82	99.18	0	0
NW_020868764.1-35070-15	0.4	0	0	99.6	2.29	0	0.19	97.52
NW_020868764.1-211742-5	88.02	0	11.98	0	92.5	0	7.5	0
NW_020868764.1-455741-7	1.26	0	98.74	0	3.66	0	96.34	0
NW_020868765.1-147226-23	7.98	0	0	92.02	10.2	0	0	89.8
NW_020868766.1-201690-1	0	100	0	0	0	98.15	0	1.85
NW_020868766.1-227599-2	94.14	0	5.86	0	93.79	0	6.21	0
NW_020868766.1-284947-6	0	0	100	0	0	0	100	0
NW_020868766.1-289469-3	11.05	88.95	0	0	12.07	87.93	0	0
NW_020868767.1-18461-26	8.63	91.37	0	0	6.33	93.67	0	0
NW_020868767.1-158247-6	0	96.28	0	3.72	0	96.57	0	3.43
NW_020868767.1-164185-8	0	96.88	0	3.12	0	99.61	0	0.39
NW_020868767.1-329173-3	100	0	0	0	100	0	0	0
NW_020868767.1-378919-8	66.01	33.99	0	0	58.12	41.88	0	0
NW_020868767.1-516528-14	19.76	80.24	0	0	22.22	77.78	0	0
NW_020868767.1-621021-23	11.33	0	88.67	0	5.75	0	94.25	0
NW_020868768.1-93622-8	15.47	0	0	84.53	25.1	0	0	74.9
NW_020868768.1-117807-1	0.52	5.73	0	93.75	0.88	2.19	0.44	96.49
NW_020868768.1-128875-24	0	4.17	0	95.83	0	3.59	0	96.41
NW_020868769.1-20446-2	0	94.22	0	5.78	0	97.14	0	2.86
NW_020868772.1-34497-6	8.74	0	91.26	0	9.87	0	90.13	0
NW_020868772.1-44871-16	0.75	0	99.25	0	4.18	0	95.82	0
NW_020868772.1-114843-1	0	34.16	0.62	65.22	0	39.74	0.32	59.94
NW_020868772.1-176930-3	0	89.45	0	10.55	0	93.78	0	6.22
NW_020868772.1-185529-2	0	95.39	0	4.61	0	97.67	0	2.33
NW_020868772.1-265942-22	2.4	0	0	97.6	5.88	0	1.76	92.35
NW_020868772.1-349376-25	0	98.43	0	1.57	0	95.39	0	4.61
NW_020868772.1-397896-27	93.6	0	0	6.4	93.06	2.08	0	4.86
NW_020868772.1-398088-4	0	100	0	0	0	100	0	0
NW_020868772.1-498137-25	0	98.19	0	1.81	0	95.43	0	4.57
NW_020868774.1-12917-23	0	0	4.62	95.38	0	0	3.77	96.23
NW_020868774.1-145720-7	78	0	22	0	83.33	0	16.67	0
NW_020868774.1-148223-26	0	94.56	0	5.44	0	95.62	0	4.38
NW_020868774.1-446280-23	7.63	92.37	0	0	5.91	94.09	0	0
NW_020868775.1-42797-23	0	0	100	0	0	0	100	0
NW_020868776.1-195272-16	98.34	0	0	1.66	98.7	0.19	0	1.12
NW_020868776.1-200110-5	86.1	13.9	0	0	87.5	12.2	0	0.3
NW_020868778.1-68767-2	0	12.59	0.37	87.04	0	13.73	0	86.27
NW_020868778.1-87753-3	91.56	0	8.44	0	95.61	0	4.39	0
NW_020868778.1-132860-25	0.58	88.89	0	10.53	0	93.81	0	6.19
NW_020868778.1-289014-25	73.15	0	0	26.85	85.47	0	0	14.53
NW_020868779.1-99905-15	93.21	0	6.79	0	92.98	0	7.02	0
NW_020868780.1-259416-26	90.48	0	9.52	0	95.41	0	4.59	0
NW_020868782.1-73929-24	96.15	0	0	3.85	93.38	0	0	6.62
NW_020868782.1-123257-2	0.7	99.3	0	0	3.27	96.73	0	0
NW_020868782.1-209744-13	0	96.25	3.75	0	0	99.03	0.97	0
NW_020868782.1-265943-5	92.27	0	7.73	0	91.43	0	8.57	0
NW_020868782.1-295307-16	0	48.77	0	51.23	0	48.62	0	51.38
NW_020868782.1-362568-14	0.7	85.61	0	13.68	0	82.14	0	17.86
NW_020868782.1-394647-8	0	5.1	0	94.9	0.26	2.07	0	97.67
NW_020868782.1-890361-15	100	0	0	0	100	0	0	0
NW_020868782.1-1104609-6	91.03	0	8.97	0	91.97	0	8.03	0
NW_020868782.1-1243361-5	98.37	0	1.63	0	95.33	0	4.67	0
NW_020868783.1-29152-6	0	95.21	0	4.79	0.79	92.06	0	7.14
NW_020868783.1-68303-16	0.41	97.13	0	2.46	0	95.82	0	4.18
NW_020868783.1-146579-3	93.32	6.68	0	0	94.22	5.78	0	0
NW_020868783.1-278599-7	87.12	0	12.88	0	86.55	0	13.45	0
NW_020868783.1-304172-16	0	94.2	0	5.8	0	84.86	0	15.14
NW_020868783.1-380714-3	2.82	97.18	0	0	3.99	95.65	0	0.36
NW_020868784.1-192258-2	0	93.49	0	6.51	0	91.15	0	8.85
NW_020868784.1-271337-22	0	93.07	1.65	5.28	0	95.7	0.39	3.91
NW_020868784.1-444982-27	35.89	0	0	64.11	23.57	0	0	76.43
NW_020868785.1-37344-21	92.34	0	7.66	0	93.7	0	6.3	0
NW_020868785.1-145882-1	98.39	1.61	0	0	97.94	2.06	0	0
NW_020868785.1-189571-22	0	76.72	0	23.28	0	74.22	0	25.78
NW_020868785.1-244411-26	0	9.9	0	90.1	0	2.98	0	97.02
NW_020868788.1-125708-15	0	8.53	91.47	0	0	14.43	85.57	0
NW_020868788.1-142255-7	0	89	0	11	0	88.64	0	11.36
NW_020868790.1-112402-3	0	88.24	0	11.76	0	84.26	0	15.74
NW_020868790.1-215174-5	0	4.27	0	95.73	0	4.52	0	95.48
NW_020868790.1-231785-22	0	0	100	0	0	0	100	0
NW_020868790.1-329096-9	5.38	0	0	94.62	2.1	0	0.35	97.55
NW_020868790.1-355929-24	0	93.04	0	6.96	0	93.75	0	6.25
NW_020868790.1-434280-8	97.66	0	2.34	0	95.41	0	4.59	0
NW_020868790.1-532354-15	85.48	0	0	14.52	86.25	0	0	13.75
NW_020868790.1-550803-9	0	81.74	0	18.26	0	87.95	0	12.05
NW_020868790.1-566234-13	1.47	0.13	0	98.4	1.73	0	0	98.27
NW_020868790.1-582305-25	0	0	93.38	6.62	0	0	91.41	8.59
NW_020868790.1-649676-7	0	6.3	0	93.7	0	5.86	0	94.14
NW_020868790.1-697842-21	90.41	9.59	0	0	95.41	4.59	0	0
NW_020868790.1-809877-9	0	38.95	0	61.05	0.43	43.16	0	56.41
NW_020868790.1-842451-24	0	96.67	0	3.33	0	98.12	0	1.88
NW_020868790.1-993445-14	0	0.35	0	99.65	0	1.3	0	98.7
NW_020868790.1-1012720-16	0	95.15	4.85	0	0	89.86	10.14	0
NW_020868790.1-1017013-12	0	94.5	0	5.5	0.41	96.69	0	2.89
NW_020868790.1-1037136-26	0	95.38	0	4.62	0	93.71	0	6.29
NW_020868790.1-1137690-2	0	90.7	0	9.3	0	92.12	0	7.88
NW_020868790.1-1226288-1	0	80.48	0	19.52	0	78.53	0	21.47
NW_020868790.1-1234796-6	0	95.8	4.2	0	0	96.63	3.37	0
NW_020868790.1-1314613-21	0	3.37	0	96.63	0	0	0	100
NW_020868790.1-1423405-4	0	58.82	0	41.18	0	71.76	0	28.24
NW_020868790.1-1504182-4	0	97.35	2.65	0	0	99.38	0.62	0
NW_020868792.1-110674-24	100	0	0	0	100	0	0	0
NW_020868792.1-170666-12	14.23	0	0	85.77	10.45	0	0	89.55
NW_020868792.1-412915-24	0	34.51	0	65.49	0	31.22	0	68.78
NW_020868792.1-539723-15	0.05	0.95	0	99	0	0.67	0	99.33
NW_020868792.1-576328-16	76.18	0	23.82	0	71.55	0	28.45	0
NW_020868792.1-576932-16	100	0	0	0	99.24	0.38	0	0.38
NW_020868792.1-637843-6	0	1.88	0	98.12	0	1.27	0	98.73
NW_020868792.1-685455-23	16.67	0	83.33	0	12.87	0	87.13	0
NW_020868792.1-919982-3	0	71.16	0	28.84	0.41	82.16	0	17.43
NW_020868792.1-981459-3	0	0	0.43	99.57	0	0	1.23	98.77
NW_020868792.1-1076403-22	5.86	94.14	0	0	3.22	96.78	0	0
NW_020868792.1-1102277-22	0	1.98	0	98.02	0	5.25	0	94.75
NW_020868793.1-551189-26	0.42	12.18	0	87.39	0.33	12.21	0	87.46
NW_020868796.1-4937-25	8.2	91.8	0	0	6.51	93.49	0	0
NW_020868796.1-14535-15	100	0	0	0	100	0	0	0
NW_020868796.1-15408-5	37.32	62.68	0	0	32.37	67.63	0	0
NW_020868796.1-87923-16	0	97.5	0	2.5	0	98.95	0	1.05
NW_020868796.1-93130-4	22.5	0	0	77.5	13.33	0	0	86.67
NW_020868796.1-174446-2	0	0	100	0	0	0	100	0
NW_020868796.1-187574-9	0	96.3	0	3.7	0	96.3	0	3.7
NW_020868796.1-202107-2	0	0	48.03	51.97	0	0	43.5	56.5
NW_020868796.1-205590-12	0	68.83	0	31.17	0	76.89	0	23.11
NW_020868796.1-299303-7	0.71	0	99.29	0	0	0	100	0
NW_020868796.1-540133-12	98.04	0	1.96	0	96.38	0	3.62	0
NW_020868796.1-541870-25	0	94.42	0	5.58	0	95.63	0	4.37
NW_020868797.1-233540-12	0	100	0	0	0	100	0	0
NW_020868797.1-285491-3	0	86.03	13.97	0	0	82.72	17.28	0
NW_020868797.1-386338-21	89.02	0	0	10.98	85.69	0	0	14.31
NW_020868797.1-389850-23	4.64	0	95.36	0	2.55	0	97.45	0
NW_020868799.1-80890-27	0	4.49	0	95.51	0	2.44	0	97.56
NW_020868800.1-70579-27	0	22.48	0	77.52	0	21.07	0	78.93
NW_020868800.1-129518-27	0.07	93.47	0.07	6.38	0	95.29	0.04	4.68
NW_020868800.1-252639-1	7.52	0	92.48	0	6.18	0	93.82	0
NW_020868801.1-202031-9	0	7.97	0	92.03	0	4.17	0	95.83
NW_020868801.1-209267-15	0	88.73	0	11.27	0	98.05	0	1.95
NW_020868801.1-258390-14	6.53	93.47	0	0	6.79	93.21	0	0
NW_020868801.1-344459-27	3.61	96.39	0	0	0.57	99.43	0	0
NW_020868801.1-354957-2	0	0.48	0	99.52	0.31	4.09	0	95.6
NW_020868801.1-523790-9	0	0	100	0	0.6	0	99.4	0
NW_020868802.1-50279-27	0	95.26	0	4.74	0	91.97	0	8.03
NW_020868802.1-50857-26	0	95.08	0	4.92	0	95.68	0	4.32
NW_020868802.1-52922-1	0	0	96.45	3.55	0	0	97.07	2.93
NW_020868802.1-70273-7	0	95.09	0	4.91	0	92.93	0	7.07
NW_020868802.1-74023-21	100	0	0	0	100	0	0	0
NW_020868802.1-159041-27	5.01	94.99	0	0	4.91	95.09	0	0
NW_020868802.1-188187-26	0	0	0	100	0	0.26	0	99.74
NW_020868802.1-225407-4	0	29.19	0	70.81	0	26.88	0	73.12
NW_020868803.1-96-2	97.33	0	0	2.67	94.56	0	0	5.44
NW_020868803.1-234241-5	4.98	95.02	0	0	4.77	95.23	0	0
NW_020868803.1-257659-24	49.47	50.53	0	0	47.03	52.97	0	0
NW_020868803.1-296021-6	100	0	0	0	99.6	0.4	0	0
NW_020868803.1-311395-3	91.71	0	8.29	0	98.34	0	1.66	0
NW_020868803.1-558676-14	0	11.52	0	88.48	0	4.82	0	95.18
NW_020868804.1-52488-8	0	59.07	0	40.93	0	62	0	38
NW_020868804.1-89014-2	0	100	0	0	0	100	0	0
NW_020868804.1-91396-8	0	0	0	100	0	0	0	100
NW_020868804.1-95211-12	23.67	0	76.33	0	29.81	0	70.19	0
NW_020868804.1-140244-6	0	97.8	0	2.2	0	97.72	0	2.28
NW_020868804.1-157979-15	0	98.56	0	1.44	0	98.82	0	1.18
NW_020868804.1-203681-4	96.74	0	0	3.26	91.3	0	0	8.7
NW_020868804.1-239155-1	0.48	0	0	99.52	0	0	0	100
NW_020868804.1-264503-4	6.37	0	93.63	0	1.7	0	98.3	0
NW_020868804.1-276057-3	3.99	0	96.01	0	4.56	0	95.44	0
NW_020868804.1-337499-26	57.29	42.71	0	0	61.02	38.98	0	0
NW_020868804.1-402589-24	0	94.71	0	5.29	0	98.77	0	1.23
NW_020868804.1-419220-15	24.34	0	75.66	0	21.29	0	78.71	0
NW_020868804.1-545214-6	99.59	0.41	0	0	100	0	0	0
NW_020868804.1-685253-14	32.99	0	0	67.01	23.89	0	0.44	75.66
NW_020868804.1-744427-27	0	92.47	7.53	0	0	96.09	3.91	0
NW_020868804.1-799671-7	89.23	0	10.77	0	89.01	0	10.99	0
NW_020868805.1-6384-24	0	16.67	0	83.33	0	15.8	0	84.2
NW_020868805.1-10075-25	0	14.97	0	85.03	0	11.33	0	88.67
NW_020868805.1-30158-6	0	94.34	0	5.66	0	95.96	0	4.04
NW_020868805.1-66473-7	0	100	0	0	0	100	0	0
NW_020868805.1-91450-14	0	0	96.17	3.83	0	0	95.87	4.13
NW_020868805.1-162280-4	100	0	0	0	100	0	0	0
NW_020868805.1-202753-13	0	1.93	0	98.07	0	3.47	0	96.53
NW_020868807.1-238402-24	0	0	4.82	95.18	0	0	5.01	94.99
NW_020868807.1-423699-27	0	42.19	0	57.81	0	48.33	0	51.67
NW_020868807.1-472684-22	0	85.05	0	14.95	0	84.07	0	15.93
NW_020868807.1-701577-8	95.9	0	4.1	0	95.11	0	4.89	0
NW_020868807.1-710796-26	83.57	0	16.43	0	86.48	0	13.52	0
NW_020868810.1-193934-27	0	97.47	0	2.53	0	96.79	0	3.21
NW_020868810.1-272912-1	89.88	0	0	10.12	85.12	0	0	14.88
NW_020868810.1-448487-22	0	15.27	0	84.73	0	15.16	0	84.84
NW_020868810.1-684828-1	0	0	7.53	92.47	0	0	11.58	88.42
NW_020868810.1-755313-15	0	0	0	100	0.24	0	0	99.76
NW_020868810.1-807617-8	0	97.63	2.37	0	0	99.02	0.98	0
NW_020868810.1-1012261-1	94.69	0.41	4.9	0	91.23	0	8.77	0
NW_020868811.1-17266-14	0	7.14	92.86	0	0	4.32	95.68	0
NW_020868811.1-42367-5	0	100	0	0	0	100	0	0
NW_020868811.1-165174-12	0	95.27	0	4.73	0	88.37	0	11.63
NW_020868811.1-196086-13	0	96.43	0	3.57	0	94.25	0	5.75
NW_020868811.1-264717-26	8.72	0	91.28	0	5.41	0	94.59	0
NW_020868811.1-365616-27	0	43.5	0	56.5	0	28.7	0	71.3
NW_020868811.1-426047-9	0	98.96	1.04	0	0	94.57	5.43	0
NW_020868812.1-505873-27	0	0	0	100	0	0	0	100
NW_020868813.1-235938-23	6.78	0	93.22	0	5.29	0	94.71	0
NW_020868813.1-271524-1	0	79.75	20.25	0	0	85.29	14.71	0
NW_020868813.1-315539-14	0	94.22	5.78	0	0	97.13	2.87	0
NW_020868813.1-352885-9	0	100	0	0	0	98.87	0	1.13
NW_020868813.1-367772-2	0	15.41	0.38	84.21	0	7.04	0	92.96
NW_020868813.1-379424-3	11.05	88.95	0	0	12.5	87.5	0	0
NW_020868814.1-119715-5	0	27.36	0	72.64	0	25.77	0	74.23
NW_020868815.1-287829-12	100	0	0	0	100	0	0	0
NW_020868815.1-401205-4	0	8.46	0	91.54	0	15	0	85
NW_020868815.1-450151-1	0	95.49	0	4.51	0	94.7	0	5.3
NW_020868815.1-508141-22	0	0	0.92	99.08	0	0	0.81	99.19
NW_020868815.1-584998-24	0	92.16	0	7.84	0	95.2	0	4.8
NW_020868816.1-99926-24	12.3	0	87.7	0	19.08	0	80.92	0
NW_020868817.1-41491-22	0	7.72	0	92.28	0	6.17	0	93.83
NW_020868818.1-129570-1	0	100	0	0	0	100	0	0
NW_020868818.1-276565-26	0.55	91.26	8.2	0	0	93.85	6.15	0
NW_020868818.1-291486-6	0	71.85	0	28.15	0	74.55	0	25.45
NW_020868818.1-293040-5	83.76	0.37	15.87	0	84.15	0	15.85	0
NW_020868818.1-301464-14	84.09	0	15.91	0	83.06	0	16.94	0
NW_020868818.1-312039-13	0	0	0	100	0	0	0	100
NW_020868818.1-348407-8	92.92	7.08	0	0	91.67	8.33	0	0
NW_020868818.1-366095-24	0	6.1	0	93.9	0	10.18	0	89.82
NW_020868818.1-755081-5	0	4.42	0	95.58	0	2.31	0	97.69
NW_020868819.1-257687-2	0	52.3	0	47.7	0	56.6	0	43.4
NW_020868819.1-314954-24	6.78	93.22	0	0	6.52	93.48	0	0
NW_020868820.1-95615-22	10.27	0	0	89.73	8.22	0	0.27	91.51
NW_020868820.1-285620-4	0	7.79	0	92.21	0	7.65	0.51	91.84
NW_020868820.1-456299-14	93.81	0	6.19	0	92.2	0	7.32	0.49
NW_020868821.1-71563-2	91.04	0	8.96	0	93.31	0	6.69	0
NW_020868821.1-85478-25	35.07	0	64.93	0	40.49	0	59.51	0
NW_020868821.1-242409-21	100	0	0	0	100	0	0	0
NW_020868822.1-54941-26	0	0	0.75	99.25	0	0	0.86	99.14
NW_020868822.1-131137-7	0	68.97	0	31.03	0.7	75.52	0	23.78
NW_020868822.1-368016-21	0	86.75	0	13.25	0	88.79	0	11.21
NW_020868822.1-385076-27	0	85.6	0	14.4	0	85.22	0	14.78
NW_020868823.1-167363-13	0	95.9	4.1	0	0	98.88	1.12	0
NW_020868823.1-171986-14	0	0	0.41	99.59	0	0	0	100
NW_020868823.1-180755-5	0	100	0	0	0	100	0	0
NW_020868823.1-187914-3	9.84	0	90.16	0	8.27	0	91.73	0
NW_020868823.1-298258-16	95.24	0	0	4.76	94.93	0	0	5.07
NW_020868823.1-330165-1	0	88.33	0	11.67	0	89.89	0	10.11
NW_020868823.1-364656-3	0	63.64	0	36.36	0	62.16	0	37.84
NW_020868823.1-384037-27	0	94.62	0	5.38	0	99.52	0	0.48
NW_020868823.1-395076-8	0	98.72	0	1.28	0	95.26	0	4.74
NW_020868824.1-153153-23	0	99.45	0	0.55	0	96.36	0	3.64
NW_020868824.1-165086-3	0	2.97	0	97.03	0	3.91	0.39	95.7
NW_020868825.1-129644-23	0	6.93	93.07	0	0	9.92	90.08	0
NW_020868825.1-210701-26	96.36	0	3.64	0	98.32	0	1.68	0
NW_020868825.1-216011-25	0	96.11	3.89	0	0	95.82	4.18	0
NW_020868825.1-216074-21	0	5.09	0	94.91	0.32	5.02	0	94.66
NW_020868825.1-346649-21	0	4.09	0	95.91	0.15	4	0	95.85
NW_020868825.1-411045-1	0	78.1	0	21.9	0	95.28	0	4.72
NW_020868825.1-486504-27	91.87	8.13	0	0	90.71	9.29	0	0
NW_020868825.1-581822-15	0	4.76	0	95.24	0	9.88	0	90.12
NW_020868825.1-604311-13	16	84	0	0	18.94	81.06	0	0
NW_020868825.1-613650-22	0	5.06	0.56	94.38	0	3.41	0	96.59
NW_020868825.1-624820-15	91.93	0	8.07	0	90.87	0	9.13	0
NW_020868826.1-153541-21	4.97	0	95.03	0	6.08	0	93.92	0
NW_020868826.1-367580-5	0	0	4.1	95.9	0	0	6.25	93.75
NW_020868827.1-205694-3	0	0	85.15	14.85	0	0	82.51	17.49
NW_020868827.1-302633-27	0	3.27	0	96.73	0	3.57	0	96.43
NW_020868827.1-446324-25	90.27	0	9.73	0	90.91	0	9.09	0
NW_020868830.1-69199-1	97.42	2.58	0	0	97.91	2.09	0	0
NW_020868830.1-96915-3	8.1	91.9	0	0	6.52	93.48	0	0
NW_020868830.1-208528-5	23.01	0	76.99	0	27.53	0	72.47	0
NW_020868830.1-262007-24	24.36	0	0	75.64	17.32	0	0	82.68
NW_020868830.1-458492-8	8.02	0	91.98	0	3.85	0	96.15	0
NW_020868830.1-770968-15	79.55	0	20.45	0	82.21	0	17.79	0
NW_020868830.1-961856-14	0	100	0	0	0	100	0	0
NW_020868830.1-983718-16	0	100	0	0	0	100	0	0
NW_020868831.1-51140-7	0	95.29	0	4.71	0	93.98	0	6.02
NW_020868832.1-31566-13	10.88	0	0	89.12	13.52	0	0	86.48
NW_020868833.1-51276-14	80.9	0	19.1	0	75.77	0	24.23	0
NW_020868833.1-64303-24	3.66	96.34	0	0	4.14	95.86	0	0
NW_020868833.1-186228-23	0	0	86.06	13.94	0	0	85.64	14.36
NW_020868833.1-463776-3	0	15.85	0	84.15	0	11.36	0	88.64
NW_020868835.1-40613-15	100	0	0	0	100	0	0	0
NW_020868835.1-52411-2	0	5.66	0	94.34	0	12.93	0	87.07
NW_020868835.1-184099-15	100	0	0	0	100	0	0	0
NW_020868835.1-187365-25	0	94.08	0	5.92	0	97.53	0	2.47
NW_020868835.1-211298-6	95.36	0	0	4.64	95.54	0	0	4.46
NW_020868835.1-227313-16	86.11	0	0	13.89	88.79	0	0	11.21
NW_020868836.1-68033-2	0	0	0	100	0	0	0	100
NW_020868836.1-279903-26	0	89.52	0	10.48	0	97.35	0	2.65
NW_020868836.1-299528-14	0	93.84	0	6.16	0	86.98	0	13.02
NW_020868836.1-343630-14	9.73	0	90.27	0	7.1	0	92.9	0
NW_020868836.1-344298-27	0	0	0	100	0	0	0	100
NW_020868836.1-468516-13	91.79	8.21	0	0	91.75	8.25	0	0
NW_020868836.1-502814-8	5.32	94.68	0	0	8.79	91.21	0	0
NW_020868837.1-264552-2	5.95	94.05	0	0	8.26	91.74	0	0
NW_020868837.1-264698-22	50.21	0	49.38	0.41	40.61	0.38	59	0
NW_020868837.1-371048-22	100	0	0	0	100	0	0	0
NW_020868837.1-457559-7	0	0	100	0	0	0	100	0
NW_020868838.1-82748-3	0	94.53	0	5.47	0	95.16	0	4.84
NW_020868839.1-22066-12	90.74	0	9.26	0	88.92	0	11.08	0
NW_020868839.1-31004-12	0	0	100	0	0	0	100	0
NW_020868840.1-47535-26	0	91.09	0	8.91	0	87.02	0	12.98
NW_020868840.1-73260-7	0	0	100	0	0	0	100	0
NW_020868840.1-140674-24	5.63	0	94.37	0	3.49	0	96.51	0
NW_020868840.1-152862-25	100	0	0	0	100	0	0	0
NW_020868840.1-251057-7	0	91.96	0	8.04	0	94.68	0	5.32
NW_020868840.1-358312-9	0	88.99	0	11.01	0.33	97.04	0	2.63
NW_020868840.1-435581-3	0	14.81	0	85.19	0	8.79	0	91.21
NW_020868840.1-551237-24	0	94.75	0	5.25	0	94.14	0	5.86
NW_020868840.1-646939-13	0	0	93.85	6.15	0	0	91.07	8.93
NW_020868840.1-694851-5	5.3	94.7	0	0	2.04	97.96	0	0
NW_020868840.1-729832-2	0	0	82.57	17.43	0	0	82.23	17.77
NW_020868840.1-795747-1	0	0	100	0	0	0	100	0
NW_020868841.1-116725-6	8.81	0	91.19	0	11.41	0	88.59	0
NW_020868842.1-14012-26	0	0	0	100	0	0	0.45	99.55
NW_020868842.1-17396-1	0	85.71	0	14.29	0	87.63	0	12.37
NW_020868842.1-67199-4	0	100	0	0	0	100	0	0
NW_020868842.1-74282-13	0	95.71	0	4.29	0	91.47	0	8.53
NW_020868842.1-78247-2	8.15	91.85	0	0	6.67	93.33	0	0
NW_020868842.1-80960-27	0	10.09	89.91	0	0	8.83	91.17	0
NW_020868842.1-88418-27	18.11	0	0	81.89	17.96	0	0	82.04
NW_020868842.1-178729-26	0	100	0	0	0	100	0	0
NW_020868843.1-18976-1	0	8.27	0	91.73	0	1.28	0	98.72
NW_020868843.1-176025-2	1.69	98.31	0	0	1.41	98.59	0	0
NW_020868843.1-245173-1	0	2.66	0.33	97.01	0	1.94	0	98.06
NW_020868843.1-246657-26	0	1.64	98.36	0	0	0	100	0
NW_020868844.1-41254-16	0	87.91	0	12.09	0	91.8	0	8.2
NW_020868845.1-50995-3	0	7.78	0.08	92.14	0	8.31	0	91.69
NW_020868845.1-79477-14	0	100	0	0	0	100	0	0
NW_020868846.1-48110-14	12.04	87.96	0	0	13.81	86.19	0	0
NW_020868846.1-138761-4	89.84	10.16	0	0	89.64	10.36	0	0
NW_020868847.1-53448-21	93.67	0	6.33	0	89.36	0	10.64	0
NW_020868847.1-287654-12	67.14	32.86	0	0	61.68	37.85	0	0.47
NW_020868848.1-25740-22	3.97	96.03	0	0	0.95	99.05	0	0
NW_020868848.1-63313-1	83.96	0	16.04	0	78.18	0	21.82	0
NW_020868848.1-214815-4	84.21	0	0	15.79	83.45	0	0	16.55
NW_020868848.1-601047-24	0	0	6.25	93.75	0	0	4.76	95.24
NW_020868848.1-703606-22	0	1.78	98.22	0	0	3.67	96.33	0
NW_020868849.1-44529-25	0	99.49	0	0.51	0	99.57	0	0.43
NW_020868849.1-87944-8	0	0	24.44	75.56	0	0	35.53	64.47
NW_020868849.1-250719-15	0	100	0	0	0	100	0	0
NW_020868850.1-17023-4	77.85	0	22.15	0	68.39	0	31.61	0
NW_020868850.1-155829-5	19.02	80.98	0	0	19.57	80.43	0	0
NW_020868850.1-219061-26	0	8	0	92	0	15.5	0	84.5
NW_020868850.1-281413-14	12.94	0	87.06	0	14.35	0.21	85.44	0
NW_020868851.1-352665-13	91.23	0	0	8.77	87.05	0	0	12.95
NW_020868851.1-398164-16	0	90.15	0	9.85	0	94.85	0	5.15
NW_020868852.1-21851-22	0	68.78	0	31.22	0	75.74	0	24.26
NW_020868852.1-55605-23	0	4.3	0	95.7	0	8.14	0	91.86
NW_020868852.1-364777-2	0	0	33.76	66.24	0	0	38.1	61.9
NW_020868853.1-174220-3	89.06	0	10.94	0	87.6	0	12.4	0
NW_020868854.1-158832-25	54.12	0	0	45.88	58.87	0	0	41.13
NW_020868855.1-124602-6	9.27	0	90.73	0	9	0	91	0
NW_020868855.1-301959-13	0	100	0	0	0	100	0	0
NW_020868855.1-518621-12	86.1	13.9	0	0	78.41	21.59	0	0
NW_020868855.1-570291-13	0	2	0	98	1.27	3.8	0	94.94
NW_020868855.1-621274-21	3.33	0	0	96.67	5.22	0	0	94.78
NW_020868855.1-626738-14	9.38	0	0.62	90	12	0	0	88
NW_020868856.1-42339-3	93.46	0.38	6.15	0	93.55	0.72	5.73	0
NW_020868856.1-61937-1	0	100	0	0	0	98	0	2
NW_020868856.1-68497-9	0	75.7	0	24.3	0	75	0	25
NW_020868856.1-358452-24	3.18	0.45	0	96.36	2.46	0	0	97.54
NW_020868857.1-103734-2	0	100	0	0	0	96.88	0	3.12
NW_020868857.1-103757-27	97.35	0.53	2.12	0	99.38	0	0.62	0
NW_020868857.1-128326-14	0	87.91	12.09	0	0	83.51	16.49	0
NW_020868857.1-313255-7	0	33.58	66.42	0	0	38.02	61.98	0
[truncated: 26,883 more rows]

## Sheet: relative error in Pool 3
Site name	Relative error of allele frequency of A between pool 3 and 53 individuals(repeat 2)	Relative error of allele frequency of C between pool 3 and 53 individuals(repeat 2)	Relative error of allele frequency of G between pool 3 and 53 individuals(repeat 2)	Relative error of allele frequency of T between pool 3 and 53 individuals(repeat 2)	Relative error of allele frequency of A between pool 3 and 53 individuals(repeat 3)	Relative error of allele frequency of C between pool 3 and 53 individuals(repeat 3)	Relative error of allele frequency of G between pool 3 and 53 individuals(repeat 3)	Relative error of allele frequency of T between pool 3 and 53 individuals(repeat 3)	Relative error of allele frequency of A between pool 3 and the consistent individuals(repeat 2)	Relative error of allele frequency of C between pool 3 and the consistent individuals(repeat 2)	Relative error of allele frequency of G between pool 3 and the consistent individuals(repeat 2)	Relative error of allele frequency of T between pool 3 and the consistent individuals(repeat 2)	Relative error of allele frequency of A between pool 3 and the consistent individuals(repeat 3)	Relative error of allele frequency of C between pool 3 and the consistent individuals(repeat 3)	Relative error of allele frequency of G between pool 3 and the consistent individuals(repeat 3)	Relative error of allele frequency of T between pool 3 and the consistent individuals(repeat 3)	Relative error of allele frequency of A between pool 3 and corresponding parents(repeat 2)	Relative error of allele frequency of C between pool 3 and corresponding parents(repeat 2)	Relative error of allele frequency of G between pool 3 and corresponding parents(repeat 2)	Relative error of allele frequency of T between pool 3 and corresponding parents(repeat 2)	Relative error of allele frequency of A between pool 3 and corresponding parents(repeat 3)	Relative error of allele frequency of C between pool 3 and corresponding parents(repeat 3)	Relative error of allele frequency of G between pool 3 and corresponding parents(repeat 3)	Relative error of allele frequency of T between pool 3 and corresponding parents(repeat 3)
NW_020868286.1-37616-2	NA	0.211892	NA	7.86e-05	NA	0.0439241	NA	1.27e-05	NA	0.42601	NA	0.00012288	NA	0.0439241	NA	1.27e-05	NA	NA	NA	0.00076176	NA	NA	NA	0.00017424
NW_020868287.1-86638-14	NA	0.0460532	0.0460532	NA	NA	0.0236544	0.0236544	NA	NA	0.0460532	0.0460532	NA	NA	0.0236544	0.0236544	NA	NA	0.0460532	0.0460532	NA	NA	0.0236544	0.0236544	NA
NW_020868287.1-102114-4	NA	0.00176654	NA	0.0336997	NA	0.000741846	NA	0.00997202	NA	6.23e-05	NA	0.000837026	NA	0.000741846	NA	0.00997202	NA	0.0081971	NA	0.294889	NA	0.0117228	NA	0.421727
NW_020868287.1-135204-3	0.000879362	NA	NA	1	0	NA	NA	NA	0	NA	NA	NA	0	NA	NA	NA	0	NA	NA	NA	0	NA	NA	NA
NW_020868289.1-118687-22	NA	0.00651351	0.190078	NA	NA	0.0011565	0.0521643	NA	NA	0.00227331	0.102538	NA	NA	0.0011565	0.0521643	NA	NA	0.00160843	0.580644	NA	NA	0.00277008	1	NA
NW_020868289.1-144245-25	0.771244	0.000799895	NA	NA	0.262748	0.000910705	NA	NA	0.00291134	1.01e-05	NA	NA	0.262748	0.000910705	NA	NA	0.00389376	1.73e-05	NA	NA	0.119439	0.000530842	NA	NA
NW_020868289.1-402645-9	NA	0.00849289	2.45e-05	NA	NA	0.0216263	0.000127856	NA	NA	0.123581	0.000730618	NA	NA	0.0216263	0.000127856	NA	NA	0.240737	0.00240684	NA	NA	0.00980296	9.8e-05	NA
NW_020868291.1-73242-16	0.335927	NA	0.000891817	NA	0.0171847	NA	0.000152917	NA	0.010422	NA	9.27e-05	NA	0.0171847	NA	0.000152917	NA	0.153732	NA	0.000532845	NA	0.120494	NA	0.000417641	NA
NW_020868291.1-124978-14	0.0105269	NA	0.000757384	NA	0.0325802	NA	0.00203627	NA	0.027556	NA	0.00172225	NA	0.0325802	NA	0.00203627	NA	0.0077782	NA	0.000578642	NA	0.0553117	NA	0.00411479	NA
NW_020868291.1-178862-5	NA	0	NA	NA	NA	0	NA	NA	NA	0	NA	NA	NA	0	NA	NA	NA	0.0816117	1	NA	NA	0.0816117	1	NA
NW_020868291.1-217852-27	1.8993	NA	0.015683	NA	0.669124	NA	0.00826079	NA	0.962361	NA	0.011881	NA	0.669124	NA	0.00826079	NA	0.962361	NA	0.011881	NA	0.669124	NA	0.00826079	NA
NW_020868291.1-243604-21	NA	1.82e-05	NA	0.00427186	NA	7.59e-05	NA	0.0553633	NA	0.000935879	NA	0.682822	NA	7.59e-05	NA	0.0553633	NA	0.00425104	NA	NA	NA	0.00194481	NA	NA
NW_020868291.1-301556-23	NA	0.0070986	NA	44.3023	NA	0.00466239	NA	9.47618	NA	0.00572162	NA	11.629	NA	0.00466239	NA	9.47618	NA	2.79e-05	NA	0.0027884	NA	6.97e-06	NA	0.000697099
NW_020868291.1-437900-23	0.0251694	0.00868151	NA	NA	0.00808035	0.00249301	NA	NA	0.0164494	0.00507509	NA	NA	0.00808035	0.00249301	NA	NA	1.47e-05	3.05e-06	NA	NA	0.0016	0.000330579	NA	NA
NW_020868292.1-83750-13	NA	1	NA	0.000383214	NA	NA	NA	0.00033856	NA	NA	NA	0	NA	NA	NA	0.00033856	NA	NA	NA	0	NA	NA	NA	0.00033856
NW_020868292.1-118063-25	0.163031	0.00538564	NA	NA	0.424892	0.00565096	NA	NA	0.0128036	0.000170284	NA	NA	0.424892	0.00565096	NA	NA	NA	0.00840889	NA	NA	NA	0.001296	NA	NA
NW_020868292.1-162382-3	NA	0.000824353	NA	1.74042	NA	0.000101459	NA	0.068729	NA	0.000165802	NA	0.112316	NA	0.000101459	NA	0.068729	NA	3.99e-07	NA	0.000144	NA	0.000570958	NA	0.206116
NW_020868292.1-336902-22	0.0416493	NA	NA	6.93e-05	1.71648	NA	NA	0.00219166	0.00914934	NA	NA	1.17e-05	1.71648	NA	NA	0.00219166	0.0987755	NA	NA	0.00022445	0.564975	NA	NA	0.00128381
NW_020868292.1-468991-27	NA	0.739892	NA	0.00181572	NA	1.06078	NA	0.000305974	NA	0.365771	NA	0.000105504	NA	1.06078	NA	0.000305974	NA	NA	NA	4.36e-05	NA	NA	NA	0.00114921
NW_020868292.1-600697-1	NA	0.00154561	NA	0.075735	NA	0.00346569	NA	0.198548	NA	0.000873101	NA	0.0500195	NA	0.00346569	NA	0.198548	NA	0.000898401	NA	0.20214	NA	5.51e-06	NA	0.00123904
NW_020868292.1-606362-23	NA	0.00444444	NA	0.000319768	NA	0.00684361	NA	0.000633671	NA	0.0236788	NA	0.00219249	NA	0.00684361	NA	0.000633671	NA	0.0339161	NA	0.00135729	NA	0.0805102	NA	0.00322196
NW_020868292.1-613516-3	NA	0.00108578	NA	1	NA	0	NA	NA	NA	0	NA	NA	NA	0	NA	NA	NA	0	NA	NA	NA	0	NA	NA
NW_020868292.1-640207-8	NA	0.000494348	NA	0.171169	NA	0.00033312	NA	0.243046	NA	3.62e-05	NA	0.0263949	NA	0.00033312	NA	0.243046	NA	0.000267114	NA	0.117551	NA	0.000824042	NA	0.362642
NW_020868293.1-28669-22	NA	0.000123813	0.134944	NA	NA	4.51e-05	0.147242	NA	NA	0.000547678	1.78813	NA	NA	4.51e-05	0.147242	NA	NA	3.08e-05	0.0135684	NA	NA	0.000516854	0.227456	NA
NW_020868293.1-258798-5	0.0274486	0.000664012	NA	NA	0.00790633	0.00026684	NA	NA	0.000119982	4.05e-06	NA	NA	0.00790633	0.00026684	NA	NA	4.57104	0.0126622	NA	NA	3.34158	0.00925647	NA	NA
NW_020868293.1-486063-24	NA	1	NA	0.00103715	NA	1.80371	NA	0.000721568	NA	1	NA	0.000306286	NA	1.80371	NA	0.000721568	NA	NA	NA	0	NA	NA	NA	0.00190096
NW_020868293.1-524299-24	NA	0.00152235	NA	1.46783	NA	9.17e-05	NA	0.0225	NA	9.17e-05	NA	0.0225	NA	9.17e-05	NA	0.0225	NA	0.004761	NA	NA	NA	0.002601	NA	NA
NW_020868294.1-122345-25	NA	0.0305041	0.260096	NA	NA	0.0148954	0.121544	NA	NA	0.0328751	0.268254	NA	NA	0.0148954	0.121544	NA	NA	0.015625	NA	NA	NA	0.0285272	NA	NA
NW_020868295.1-29849-8	NA	NA	0.000326811	0.215296	NA	NA	0.000270339	0.599136	NA	NA	5.11e-07	0.00113258	NA	NA	0.000270339	0.599136	NA	NA	0.000508048	0.268309	NA	NA	0.00149074	0.787284
NW_020868295.1-476218-6	NA	9.91e-05	0.00707634	NA	NA	1.8e-05	0.0013506	NA	NA	5.26e-05	0.00395172	NA	NA	1.8e-05	0.0013506	NA	NA	0.000255194	0.0163361	NA	NA	0.000167375	0.0107144	NA
NW_020868296.1-50597-22	0.00521375	NA	NA	0.208365	0.00111219	NA	NA	0.0200311	0.000478317	NA	NA	0.00595153	0.00111219	NA	NA	0.0200311	1.36e-05	NA	NA	9.22e-05	0.000236686	NA	NA	0.00246016
NW_020868296.1-182475-14	2.08884	NA	NA	0.0155809	0.410032	NA	NA	0.00922006	0.240882	NA	NA	0.00541653	0.410032	NA	NA	0.00922006	8.34054	NA	NA	0.023104	10.7453	NA	NA	0.0297653
NW_020868296.1-201637-7	5.00057	NA	NA	0.00567862	10.6602	NA	NA	0.0185073	2.68141	NA	NA	0.00465522	10.6602	NA	NA	0.0185073	NA	NA	NA	0.0111302	NA	NA	NA	0.0291044
NW_020868296.1-270706-23	NA	0.0115388	NA	0.487797	NA	0.00157284	NA	0.084584	NA	0.00822319	NA	0.442225	NA	0.00157284	NA	0.084584	NA	0.000106416	NA	0.038416	NA	0.00136511	NA	0.492804
NW_020868296.1-410692-26	NA	0	NA	NA	NA	0	NA	NA	NA	0	NA	NA	NA	0	NA	NA	NA	0.00227233	NA	1	NA	0.00227233	NA	1
NW_020868297.1-89745-3	0.254418	NA	0.000317097	NA	13.0682	NA	0.00544283	NA	0.024025	NA	1e-05	NA	13.0682	NA	0.00544283	NA	NA	NA	0.00028561	NA	NA	NA	0.00851929	NA
NW_020868298.1-100129-3	0.0104359	NA	0.0152409	NA	1.88e-06	NA	3.69e-06	NA	0.00115225	NA	0.00225779	NA	1.88e-06	NA	3.69e-06	NA	2.67e-05	NA	6.01e-05	NA	0.000850694	NA	0.00191406	NA
NW_020868300.1-27655-1	NA	0	NA	NA	NA	0	NA	NA	NA	0	NA	NA	NA	0	NA	NA	NA	0.00277008	NA	1	NA	0.00277008	NA	1
NW_020868301.1-193324-2	NA	3.08619	0.000902003	NA	NA	NA	0	NA	NA	NA	0.00166464	NA	NA	NA	0	NA	NA	NA	0.00166464	NA	NA	NA	0	NA
NW_020868301.1-206734-5	0.0985483	0.000166667	NA	NA	0.524306	0.00309973	NA	NA	0.0745887	0.000440973	NA	NA	0.524306	0.00309973	NA	NA	0.0598313	0.000113292	NA	NA	0.278338	0.000527039	NA	NA
NW_020868301.1-210785-13	0.00053295	NA	0.0261146	NA	0.00227789	NA	0.1225	NA	0.000298347	NA	0.0160444	NA	0.00227789	NA	0.1225	NA	5.02e-05	NA	0.00321553	NA	0.00327891	NA	0.209898	NA
NW_020868302.1-238471-3	NA	NA	NA	1.44e-05	NA	NA	NA	0	NA	NA	NA	1.44e-05	NA	NA	NA	0	NA	NA	0.969831	0.107759	NA	NA	1	0.111111
NW_020868302.1-264689-15	0.0103509	1.3689	NA	NA	0.00216018	0.150147	NA	NA	0.00554674	0.385535	NA	NA	0.00216018	0.150147	NA	NA	6.86e-05	0.00171327	NA	NA	0.000471796	0.0117892	NA	NA
NW_020868302.1-284293-27	NA	NA	18.8682	0.00783211	NA	NA	1.31086	0.00167375	NA	NA	3.89633	0.00548413	NA	NA	1.31086	0.00167375	NA	NA	NA	0.011236	NA	NA	NA	0.005476
NW_020868302.1-287118-21	0.0274205	0.000288288	NA	NA	0.00357795	1.74e-05	NA	NA	0.03617	0.000175957	NA	NA	0.00357795	1.74e-05	NA	NA	0.497722	0.00113099	NA	NA	0.120584	0.000274007	NA	NA
NW_020868302.1-309893-23	NA	0.00186788	NA	0.865235	NA	0.00954659	NA	2.14798	NA	0.000612398	NA	0.137789	NA	0.00954659	NA	2.14798	NA	0.00734449	NA	NA	NA	0.0237468	NA	NA
NW_020868302.1-322185-27	0.588299	NA	0.0104492	NA	0.578817	NA	0.0118126	NA	0.438774	NA	0.00895457	NA	0.578817	NA	0.0118126	NA	NA	NA	0.0431808	NA	NA	NA	0.048444	NA
NW_020868303.1-77900-23	NA	0.0900235	0.0987792	NA	NA	0.04	0.0409658	NA	NA	0.109032	0.109032	NA	NA	0.04	0.0409658	NA	NA	0.109032	0.109032	NA	NA	0.04	0.0409658	NA
NW_020868304.1-82191-13	NA	0	NA	NA	NA	0	NA	NA	NA	0	NA	NA	NA	0	NA	NA	NA	0.0311419	NA	1	NA	0.0311419	NA	1
NW_020868304.1-250038-24	NA	0.000121443	NA	1	NA	1.76e-05	NA	NA	NA	0	NA	NA	NA	1.76e-05	NA	NA	NA	0	NA	NA	NA	1.76e-05	NA	NA
NW_020868304.1-318166-12	NA	1	NA	0.00113559	NA	NA	NA	0	NA	NA	NA	0	NA	NA	NA	0	NA	NA	NA	0	NA	NA	NA	0
NW_020868304.1-393676-26	NA	0.000253583	0.0196549	NA	NA	0.000255352	0.0245196	NA	NA	0.00068218	0.065505	NA	NA	0.000255352	0.0245196	NA	NA	0.000328012	0.026569	NA	NA	6.22e-05	0.005041	NA
NW_020868304.1-437444-9	NA	0.0025	NA	NA	NA	9.8e-05	NA	NA	NA	0.0025	NA	NA	NA	9.8e-05	NA	NA	NA	2.22e-05	NA	0.00978143	NA	0.00139107	NA	0.612177
NW_020868304.1-616898-4	NA	0.001033	NA	0.545543	NA	0.000380094	NA	0.277319	NA	0.00145637	NA	1.06257	NA	0.000380094	NA	0.277319	NA	0.00525625	NA	NA	NA	0.00028561	NA	NA
NW_020868304.1-647447-7	0.139845	NA	0.00375737	NA	0.182848	NA	0.00432526	NA	0.130748	NA	0.00359972	NA	0.182848	NA	0.00432526	NA	0.664225	NA	0.00898283	NA	0.056169	NA	0.000693444	NA
NW_020868305.1-13192-1	NA	0.0106373	NA	0.0197764	NA	0.00587149	NA	0.0102334	NA	0.0140312	NA	0.0244549	NA	0.00587149	NA	0.0102334	NA	0.00368044	NA	0.008281	NA	0.0154588	NA	0.0347823
NW_020868305.1-39728-5	NA	3.44e-05	NA	0.039171	NA	0.00026147	NA	0.906486	NA	0.000327694	NA	1.13608	NA	0.00026147	NA	0.906486	NA	0.00119025	NA	NA	NA	0.00106276	NA	NA
NW_020868305.1-135964-24	NA	NA	0.00418	3.52267	NA	NA	0.00880088	2.34722	NA	NA	0.00163483	0.436012	NA	NA	0.00880088	2.34722	NA	NA	2.18e-05	0.001764	NA	NA	0.00262372	0.212521
NW_020868305.1-194256-6	NA	NA	2.1025	0.00134195	NA	NA	0.734694	0.00100697	NA	NA	0.138793	0.000438812	NA	NA	0.734694	0.00100697	NA	NA	0.0004	3.86e-05	NA	NA	0.106276	0.000294393
NW_020868305.1-199562-6	NA	0.00190571	NA	0.0763931	NA	0.00799788	NA	1.64406	NA	0.00128426	NA	0.263994	NA	0.00799788	NA	1.64406	NA	0.00665909	NA	0.166397	NA	0.000461427	NA	0.0115301
NW_020868305.1-211645-5	NA	0.034151	NA	0.034151	NA	0.0172244	NA	0.0233918	NA	0.0177812	NA	0.0213247	NA	0.0172244	NA	0.0233918	NA	0.0920578	NA	0.0639056	NA	0.090595	NA	0.0670008
NW_020868305.1-412856-2	0	NA	NA	NA	0	NA	NA	NA	0	NA	NA	NA	0	NA	NA	NA	0	NA	NA	NA	0	NA	NA	NA
NW_020868305.1-608518-26	NA	0.000143213	NA	0.00733496	NA	0.00220739	NA	0.12646	NA	0.000344724	NA	0.019749	NA	0.00220739	NA	0.12646	NA	0.00765165	NA	2.76224	NA	0.000703645	NA	0.254016
NW_020868305.1-728537-8	NA	0.00562641	NA	0.00718919	NA	0.00366713	NA	0.00210405	NA	0.0192508	NA	0.0110453	NA	0.00366713	NA	0.00210405	NA	0.00822044	NA	0.00550294	NA	0.000248938	NA	0.000166645
NW_020868305.1-847791-21	NA	0	NA	NA	NA	0	NA	NA	NA	0	NA	NA	NA	0	NA	NA	NA	0.0311419	NA	1	NA	0.0311419	NA	1
NW_020868305.1-973041-4	0.0716721	NA	NA	0.000682373	0.097836	NA	NA	0.00145516	0.160884	NA	NA	0.0023929	0.097836	NA	NA	0.00145516	0.00778547	NA	NA	4.6e-05	0.00213615	NA	NA	1.26e-05
NW_020868305.1-973082-21	0.0001044	NA	NA	0.104939	9.96e-06	NA	NA	0.0299928	0.000186165	NA	NA	0.331107	9.96e-06	NA	NA	0.0299928	0.00097969	NA	NA	NA	0.000441	NA	NA	NA
NW_020868305.1-1017537-16	NA	3.99e-05	NA	0.107612	NA	9.94e-06	NA	0.034458	NA	1.65e-05	NA	0.0573703	NA	9.94e-06	NA	0.034458	NA	0.00016129	NA	NA	NA	0.00039204	NA	NA
NW_020868306.1-134843-4	NA	0.000954387	NA	2.49048	NA	0.00158613	NA	1.3367	NA	0.000280832	NA	0.236669	NA	0.00158613	NA	1.3367	NA	6.63e-05	NA	0.0349878	NA	0.000986575	NA	0.521028
NW_020868306.1-233652-26	0.0259854	NA	0.0259854	NA	0.0809972	NA	0.078961	NA	0.0259854	NA	0.0259854	NA	0.0809972	NA	0.078961	NA	0.0259854	NA	0.0259854	NA	0.0809972	NA	0.078961	NA
NW_020868306.1-450930-27	0.011914	NA	0.235254	NA	0.0256824	NA	0.377372	NA	0.0200495	NA	0.294604	NA	0.0256824	NA	0.377372	NA	0.00894916	NA	NA	NA	0.00636804	NA	NA	NA
NW_020868306.1-611782-21	NA	NA	0.355248	0.00236925	NA	NA	0.103684	0.000287213	NA	NA	0.1521	0.00042133	NA	NA	0.103684	0.000287213	NA	NA	NA	0.00093025	NA	NA	NA	0.00114921
NW_020868306.1-620711-14	NA	NA	0.103842	0.00117646	NA	NA	0.0143918	0.000397017	NA	NA	0.00809537	0.000141306	NA	NA	0.0143918	0.000397017	NA	NA	0.610762	0.00361086	NA	NA	0.689784	0.00458822
NW_020868306.1-800775-22	0	NA	NA	NA	0	NA	NA	NA	0	NA	NA	NA	0	NA	NA	NA	0	NA	NA	NA	0	NA	NA	NA
NW_020868306.1-837185-13	NA	0.230008	NA	0.000610625	NA	0.248553	NA	0.00031736	NA	1.21319	NA	0.00154904	NA	0.248553	NA	0.00031736	NA	0.545543	NA	0.001033	NA	0.057508	NA	0.000108892
NW_020868306.1-843514-23	0.292482	2.86e-05	NA	NA	NA	0	NA	NA	NA	2.03e-05	NA	NA	NA	0	NA	NA	0.903441	0.00903242	NA	NA	1	0.0099978	NA	NA
NW_020868306.1-846376-21	NA	NA	0.000430923	0.149208	NA	NA	0.00401659	1.35135	NA	NA	0.000401435	0.13506	NA	NA	0.00401659	1.35135	NA	NA	0.000474781	0.171396	NA	NA	0.00423184	1.5277
NW_020868306.1-940138-2	NA	7.97e-05	NA	0.0312283	NA	0.000576039	NA	1.99706	NA	0.000542374	NA	1.88035	NA	0.000576039	NA	1.99706	NA	0.00156816	NA	NA	NA	0.00162409	NA	NA
NW_020868306.1-1029000-21	NA	0	NA	NA	NA	0	NA	NA	NA	0	NA	NA	NA	0	NA	NA	NA	0.0816117	NA	1	NA	0.0816117	NA	1
NW_020868307.1-19261-3	NA	0.00353764	NA	26.6039	NA	0.00026415	NA	0.536877	NA	0.00245776	NA	4.99533	NA	0.00026415	NA	0.536877	NA	0.000669641	NA	0.294694	NA	6.85e-05	NA	0.0301461
NW_020868307.1-296427-12	NA	NA	NA	0	NA	NA	NA	0	NA	NA	NA	0	NA	NA	NA	0	1	NA	NA	0.00444444	1	NA	NA	0.00444444
NW_020868307.1-353566-15	0.510204	NA	NA	0.00127444	1.84882	NA	NA	0.00350077	0.915532	NA	NA	0.00173358	1.84882	NA	NA	0.00350077	NA	NA	NA	0.00665856	NA	NA	NA	0.00968256
NW_020868307.1-370049-4	NA	0.00134195	3.22202	NA	NA	0.000557244	1.18202	NA	NA	0.00155057	5.0625	NA	NA	0.000557244	1.18202	NA	NA	0.00623649	0.305588	NA	NA	0.00934813	0.508084	NA
NW_020868307.1-394340-26	NA	0.000996407	NA	1	NA	0	NA	NA	NA	0	NA	NA	NA	0	NA	NA	NA	0	NA	NA	NA	0	NA	NA
NW_020868307.1-474719-8	NA	0.667992	NA	0.000692807	NA	19.3692	NA	0.00742254	NA	3.8147	NA	0.00146185	NA	19.3692	NA	0.00742254	NA	0.298553	NA	0.00609292	NA	0.0290362	NA	0.000592575
NW_020868307.1-531965-26	NA	0.0138735	NA	0.000119416	NA	0.00644328	NA	0.000152416	NA	0.0829855	NA	0.00196302	NA	0.00644328	NA	0.000152416	NA	0.0212619	NA	0.000332142	NA	0.0107144	NA	0.000167375
NW_020868307.1-581896-5	NA	NA	5.67217	0.0150585	NA	NA	0.33518	0.00322278	NA	NA	0.731954	0.00703779	NA	NA	0.33518	0.00322278	NA	NA	0.978508	0.00807979	NA	NA	0.479802	0.00396184
NW_020868307.1-635999-13	NA	0	NA	NA	NA	0	NA	NA	NA	0	NA	NA	NA	0	NA	NA	NA	0.00346607	NA	1	NA	0.00346607	NA	1
NW_020868307.1-719485-25	8.38e-06	NA	0.00064975	NA	0.000832101	NA	0.259415	NA	0.00234197	NA	0.730132	NA	0.000832101	NA	0.259415	NA	0.00988036	NA	NA	NA	0.00069169	NA	NA	NA
NW_020868311.1-67622-26	NA	0.0679834	NA	0.000798867	NA	0.154227	NA	0.00107033	NA	0.364069	NA	0.00252661	NA	0.154227	NA	0.00107033	NA	0.054289	NA	0.000670235	NA	0.005041	NA	6.22e-05
NW_020868311.1-375897-25	NA	NA	0.0309595	3.86e-05	NA	NA	NA	0.0001	NA	NA	NA	0.00078961	NA	NA	NA	0.0001	NA	NA	NA	0.00078961	NA	NA	NA	0.0001
NW_020868311.1-396291-22	NA	0.0121097	NA	25.5666	NA	0.00063421	NA	1.65498	NA	0.0125327	NA	32.7041	NA	0.00063421	NA	1.65498	NA	0.016641	NA	NA	NA	0.00192721	NA	NA
NW_020868311.1-409052-25	0.00281221	NA	1.4e-05	NA	0.0710258	NA	0.000586478	NA	0.06235	NA	0.00051484	NA	0.0710258	NA	0.000586478	NA	0.0625	NA	0.00017313	NA	0.049284	NA	0.000136521	NA
NW_020868311.1-428277-14	0.000157636	NA	NA	0.185843	2.38e-05	NA	NA	0.00129083	3.72e-07	NA	NA	0.00129083	2.38e-05	NA	NA	0.00129083	0.00025921	NA	NA	NA	0.00046225	NA	NA	NA
NW_020868311.1-488397-13	7.5e-05	NA	NA	0.0396172	0.00125526	NA	NA	0.212322	0.000531093	NA	NA	0.089832	0.00125526	NA	NA	0.212322	0.00308642	NA	NA	0.25	2.28e-05	NA	NA	0.001849
NW_020868311.1-552819-23	NA	1	0.0056234	NA	NA	0.265431	0.00117969	NA	NA	1.18026	0.00603004	NA	NA	0.265431	0.00117969	NA	NA	0.228867	0.0233886	NA	NA	0.385889	0.0428766	NA
NW_020868312.1-103935-7	0.000533913	NA	NA	0.109752	0.000692668	NA	NA	0.184736	0.000953691	NA	NA	0.254352	0.000692668	NA	NA	0.184736	2.03e-05	NA	NA	0.00203442	8.54e-05	NA	NA	0.00853947
NW_020868312.1-134100-8	NA	NA	8.84e-05	4.11e-07	NA	NA	0.381172	0.000486692	NA	NA	0.692031	0.000883607	NA	NA	0.381172	0.000486692	NA	NA	NA	0.00399424	NA	NA	NA	0.00311364
NW_020868313.1-45967-23	0.414467	NA	NA	0.000412978	0.0580334	NA	NA	0.000217596	0.016448	NA	NA	6.17e-05	0.0580334	NA	NA	0.000217596	0.087331	NA	NA	0.000516306	0.149424	NA	NA	0.000883407
NW_020868313.1-91489-9	NA	0.219024	NA	0.000144	NA	0.0306653	NA	1.51e-05	NA	0.477819	NA	0.000235092	NA	0.0306653	NA	1.51e-05	NA	NA	NA	0.00134689	NA	NA	NA	0.00065025
NW_020868313.1-212043-4	NA	NA	0	NA	NA	NA	0	NA	NA	NA	0	NA	NA	NA	0	NA	1	NA	0.0204082	NA	1	NA	0.0204082	NA
NW_020868314.1-32729-21	0.487943	NA	0.000882818	NA	0.747991	NA	0.0011042	NA	0.762082	NA	0.001125	NA	0.747991	NA	0.0011042	NA	0.0607144	NA	0.00021044	NA	0.0580845	NA	0.000201325	NA
NW_020868314.1-241340-2	NA	0.0109331	0.0297549	NA	NA	1.82e-06	7.29e-06	NA	NA	0.000992151	0.00396979	NA	NA	1.82e-06	7.29e-06	NA	NA	0.000308755	0.001681	NA	NA	0.00214237	0.011664	NA
NW_020868314.1-296593-4	NA	0.000429082	NA	1.14e-05	NA	0.0284983	NA	0.000961822	NA	0.00628097	NA	0.000211984	NA	0.0284983	NA	0.000961822	NA	0.0203837	NA	0.000815739	NA	0.051146	NA	0.00204682
NW_020868314.1-384410-6	0.484525	NA	NA	0.000876634	0.434568	NA	NA	0.000144362	0.0944103	NA	NA	3.14e-05	0.434568	NA	NA	0.000144362	NA	NA	NA	0.00015376	NA	NA	NA	0.00088209
NW_020868315.1-136059-14	NA	NA	0.187085	0.00996311	NA	NA	0.0564558	0.00437994	NA	NA	0.10151	0.00664257	NA	NA	0.0564558	0.00437994	NA	NA	0.000226046	3.18e-05	NA	NA	0.00570643	0.000502282
NW_020868315.1-188780-22	NA	0.000797768	0.0546467	NA	NA	0.000580377	0.0436382	NA	NA	0.0010899	0.0819488	NA	NA	0.000580377	0.0436382	NA	NA	0.00565504	1.27238	NA	NA	0.00444444	1	NA
NW_020868315.1-230660-7	0.000266991	NA	NA	2.73e-06	0.0135632	NA	NA	0.000130412	0.0020064	NA	NA	1.93e-05	0.0135632	NA	NA	0.000130412	NA	NA	NA	0.00870489	NA	NA	NA	0.00622521
NW_020868315.1-284934-23	NA	0.0018938	NA	13.057	NA	0.0155486	NA	40.5742	NA	0.00132488	NA	3.45728	NA	0.0155486	NA	40.5742	NA	0.00301401	NA	NA	NA	0.0200223	NA	NA
NW_020868316.1-207113-3	NA	0	NA	NA	NA	0	NA	NA	NA	0	NA	NA	NA	0	NA	NA	1	0.111111	NA	NA	1	0.111111	NA	NA
NW_020868316.1-295057-27	NA	0.000769284	NA	0.136624	NA	0.000356154	NA	0.0431323	NA	0.00183794	NA	0.222585	NA	0.000356154	NA	0.0431323	NA	5.76e-06	NA	0.00304217	NA	0.000642998	NA	0.339579
NW_020868316.1-364979-26	NA	0.000295867	NA	0.519884	NA	0.00160333	NA	1	NA	0.00110765	NA	0.690842	NA	0.00160333	NA	1	NA	4.23e-05	NA	NA	NA	0	NA	NA
NW_020868316.1-438017-4	1.07e-06	NA	NA	0.000940946	4.25e-05	NA	NA	0.119679	0.00017814	NA	NA	0.501417	4.25e-05	NA	NA	0.119679	0.000645819	NA	NA	0.186326	0.00105673	NA	NA	0.304879
NW_020868316.1-477523-15	NA	0.00100491	NA	0.0855174	NA	0.00358725	NA	0.780278	NA	9.58e-05	NA	0.0235111	NA	0.00358725	NA	0.780278	NA	0.000569766	NA	0.0569891	NA	0.000780628	NA	0.0591094
NW_020868316.1-508790-22	NA	0.106711	NA	0.00104379	NA	0.301085	NA	0.00355508	NA	0.103291	NA	0.000993146	NA	0.301085	NA	0.00355508	NA	0.00092416	NA	4.11e-06	NA	1.47088	NA	0.0074834
NW_020868317.1-19104-5	NA	0.000963886	NA	0.0363719	NA	0.000209887	NA	0.00443947	NA	0.000209887	NA	0.00443947	NA	0.000209887	NA	0.00443947	NA	0	NA	0	NA	0	NA	0
NW_020868317.1-54061-8	NA	0.004624	NA	1.66926	NA	0.00036332	NA	0.061454	NA	0.00216426	NA	0.366076	NA	0.00036332	NA	0.061454	NA	0.0131332	NA	NA	NA	0.00793881	NA	NA
NW_020868318.1-158996-3	0.0183165	NA	NA	5.78e-05	0.178643	NA	NA	0.00061919	0.0298121	NA	NA	0.000103331	0.178643	NA	NA	0.00061919	0.0064	NA	NA	1.77e-05	0.338724	NA	NA	0.000938294
NW_020868318.1-285902-1	NA	0.0863806	0.26901	NA	NA	0.099723	0.300787	NA	NA	0.0908719	0.27409	NA	NA	0.099723	0.300787	NA	NA	0.0102414	0.092173	NA	NA	0.0128444	0.1156	NA
NW_020868319.1-34092-4	NA	0.000512148	NA	0.131221	NA	0.00084103	NA	0.658685	NA	9.65e-06	NA	0.00756144	NA	0.00084103	NA	0.658685	NA	0.00140625	NA	NA	NA	0.00390625	NA	NA
NW_020868321.1-642-14	2.336	NA	0.00888825	NA	0.0175397	NA	0.000237321	NA	0.167927	NA	0.00227213	NA	0.0175397	NA	0.000237321	NA	0.0141078	NA	0.000564583	NA	0.209497	NA	0.0083839	NA
NW_020868322.1-17467-7	0.058274	NA	0.058274	NA	0.0118965	NA	0.0088437	NA	0.0326805	NA	0.0242942	NA	0.0118965	NA	0.0088437	NA	0.106073	NA	0.175346	NA	0.0711111	NA	0.117551	NA
NW_020868322.1-27942-21	0.000294019	NA	NA	0.270791	1.56e-05	NA	NA	0.00974195	0.000108169	NA	NA	0.067465	1.56e-05	NA	NA	0.00974195	0.00235225	NA	NA	NA	0.00178929	NA	NA	NA
NW_020868322.1-138005-14	NA	0.00156364	NA	0.0766182	NA	0.0011121	NA	0.0836183	NA	0.000210227	NA	0.0158069	NA	0.0011121	NA	0.0836183	NA	0.000885658	NA	0.199273	NA	0.000137671	NA	0.030976
NW_020868322.1-316173-8	0.0318279	NA	1.51e-05	NA	0.138793	NA	0.00019023	NA	0.0881608	NA	0.000120834	NA	0.138793	NA	0.00019023	NA	0.201019	NA	0.000456781	NA	0.257751	NA	0.000585696	NA
NW_020868323.1-136923-3	NA	0.000722125	1.44451	NA	NA	0.00114418	3.06723	NA	NA	0.000879033	2.35664	NA	NA	0.00114418	3.06723	NA	NA	0.00226576	NA	NA	NA	0.00267289	NA	NA
NW_020868324.1-2564-21	1	NA	NA	0.000125991	NA	NA	NA	0	NA	NA	NA	0	NA	NA	NA	0	NA	NA	NA	0	NA	NA	NA	0
NW_020868324.1-145113-3	NA	1.8e-05	NA	0.1764	NA	0.000306286	NA	1	NA	0.000134549	NA	0.439292	NA	0.000306286	NA	1	NA	0.00365783	NA	0.823012	NA	0.00444444	NA	1
NW_020868324.1-321367-4	0.00060024	1.38408	NA	NA	0	NA	NA	NA	0.00197136	NA	NA	NA	0	NA	NA	NA	0.00197136	NA	NA	NA	0	NA	NA	NA
NW_020868325.1-4235-13	NA	0.9875	NA	0.00107221	NA	0.0107416	NA	1.47e-05	NA	0.610762	NA	0.000837113	NA	0.0107416	NA	1.47e-05	NA	0.0119342	NA	7.06e-05	NA	0.200865	NA	0.00118752
NW_020868325.1-175921-1	NA	0.00361651	NA	31.5081	NA	0.000761425	NA	2.29209	NA	0.00282507	NA	8.50423	NA	0.000761425	NA	2.29209	NA	0.00491401	NA	NA	NA	0.002025	NA	NA
NW_020868325.1-238288-3	9.28e-05	NA	NA	1.25e-06	0.496577	NA	NA	0.00410036	0.0547998	NA	NA	0.000452496	0.496577	NA	NA	0.00410036	NA	NA	NA	0.0105678	NA	NA	NA	0.020164
NW_020868325.1-366727-27	NA	0.0119376	NA	0.00163305	NA	0.0740929	NA	0.0107568	NA	0.0164628	NA	0.00239006	NA	0.0740929	NA	0.0107568	NA	0.195993	NA	0.0078435	NA	0.0418444	NA	0.00167458
NW_020868325.1-602702-14	NA	8.13e-06	NA	0.000868979	NA	0.000950308	NA	0.173008	NA	0.000317919	NA	0.0578786	NA	0.000950308	NA	0.173008	NA	0.00140428	NA	0.506944	NA	0.0025211	NA	0.910116
NW_020868325.1-727605-22	NA	0.00116798	NA	2.16492	NA	9.33e-05	NA	0.0631775	NA	0.000393382	NA	0.266479	NA	9.33e-05	NA	0.0631775	NA	0.00314721	NA	NA	NA	0.00076729	NA	NA
NW_020868325.1-733673-26	NA	0.00141192	NA	0.0903406	NA	0.000152111	NA	0.012321	NA	0.00191649	NA	0.141376	NA	0.000152111	NA	0.012321	NA	0.000270838	NA	0.0101606	NA	0.000252356	NA	0.0123654
NW_020868326.1-20288-8	0.0609198	NA	0.00580005	NA	0.005476	NA	0.00034225	NA	0.012544	NA	0.000784	NA	0.005476	NA	0.00034225	NA	0.033856	NA	0.00105434	NA	0.186624	NA	0.00581182	NA
NW_020868326.1-187222-21	NA	NA	0.000966436	2.60421	NA	NA	3.09e-06	0.00260621	NA	NA	0.000277376	0.233756	NA	NA	3.09e-06	0.00260621	NA	NA	1.67e-05	0.00734694	NA	NA	0.000212069	0.0933269
NW_020868326.1-251028-12	NA	0.0123457	NA	0.000120758	NA	1.50358	NA	0.014457	NA	0.0108458	NA	0.000104283	NA	1.50358	NA	0.014457	NA	NA	NA	0.0064	NA	NA	NA	0.0395214
NW_020868326.1-268374-22	NA	NA	1.07545	0.000399104	NA	NA	0.161928	0.000192144	NA	NA	0.0243847	2.89e-05	NA	NA	0.161928	0.000192144	NA	NA	0.0945894	0.000327854	NA	NA	0.025623	8.88e-05
NW_020868327.1-45380-2	1	0.000132975	NA	NA	NA	0	NA	NA	NA	0	NA	NA	NA	0	NA	NA	NA	0	NA	NA	NA	0	NA	NA
NW_020868327.1-149745-16	NA	NA	2.03482	0.00368152	NA	NA	1.24163	0.00199075	NA	NA	2.46939	0.00395924	NA	NA	1.24163	0.00199075	NA	NA	0.0943767	0.00262341	NA	NA	0.185219	0.00514858
NW_020868327.1-200719-24	NA	0.00816586	NA	6.58107	NA	0.0102056	NA	2.87096	NA	0.00491758	NA	1.23266	NA	0.0102056	NA	2.87096	NA	0.0139712	NA	NA	NA	0.0217562	NA	NA
NW_020868328.1-161288-5	0.00245286	2.78936	NA	NA	4.7e-05	0.0158069	NA	NA	0.000706171	0.237586	NA	NA	4.7e-05	0.0158069	NA	NA	0.000508683	0.146761	NA	NA	7.58e-06	0.00218674	NA	NA
NW_020868328.1-221296-27	NA	0.000113713	NA	0.0912359	NA	4.37e-05	NA	0.00984064	NA	0.00170404	NA	0.383409	NA	4.37e-05	NA	0.00984064	NA	0.00056644	NA	NA	NA	0.00316969	NA	NA
NW_020868328.1-353582-21	0.00054505	NA	NA	0.00280094	0.000840891	NA	NA	0.00415429	0.000874863	NA	NA	0.00432212	0.000840891	NA	NA	0.00415429	0.000559281	NA	NA	0.0039782	0.00627217	NA	NA	0.0446144
NW_020868329.1-19796-8	0.0151502	NA	NA	0.000633763	0.00100122	NA	NA	5.04e-05	0.0352202	NA	NA	0.00177416	0.00100122	NA	NA	5.04e-05	0.0114017	NA	NA	0.000456286	0.0180561	NA	NA	0.000722592
NW_020868329.1-296431-22	NA	0.00251432	NA	5.57232	NA	5.08e-07	NA	0.00152929	NA	0.00280347	NA	8.43919	NA	5.08e-07	NA	0.00152929	NA	0.0039654	NA	0.194305	NA	0.0147866	NA	0.724541
NW_020868329.1-334267-13	NA	0.00709858	NA	0.824695	NA	0.00038242	NA	0.030976	NA	0.00474568	NA	0.3844	NA	0.00038242	NA	0.030976	NA	3.18e-05	NA	0.000794922	NA	0.00347184	NA	0.0867545
NW_020868330.1-91532-16	0	NA	NA	NA	0	NA	NA	NA	0	NA	NA	NA	0	NA	NA	NA	0.0277972	NA	1	NA	0.0277972	NA	1	NA
NW_020868330.1-120608-13	NA	NA	0.00164354	3.55e-06	NA	NA	0.253344	0.00103219	NA	NA	0.0841	0.000342644	NA	NA	0.253344	0.00103219	NA	NA	0.1627	0.000961895	NA	NA	0.0693297	0.000409882
NW_020868330.1-140209-13	NA	0.0629105	NA	0.000265492	NA	0.962542	NA	0.00240434	NA	0.363538	NA	0.000908082	NA	0.962542	NA	0.00240434	NA	0.458225	NA	0.00104124	NA	1.15032	NA	0.00261389
NW_020868330.1-222034-4	NA	0	NA	NA	NA	0	NA	NA	NA	0	NA	NA	NA	0	NA	NA	1	0.0400192	NA	NA	1	0.0400192	NA	NA
NW_020868330.1-228600-6	0.0465206	0.00036725	NA	NA	1.23964	0.0129098	NA	NA	0.00508003	5.29e-05	NA	NA	1.23964	0.0129098	NA	NA	0.0114727	0.000179221	NA	NA	0.579846	0.00905805	NA	NA
NW_020868330.1-264981-9	0.0115563	NA	NA	2.01e-05	0.00901969	NA	NA	1.42e-05	0.988858	NA	NA	0.000328495	0.00901969	NA	NA	1.42e-05	NA	NA	NA	0.00127449	NA	NA	NA	0.00046656
NW_020868331.1-14291-4	0.00256774	NA	6.70055	NA	0.000278066	NA	0.217778	NA	0.00126944	NA	0.994211	NA	0.000278066	NA	0.217778	NA	0.000805629	NA	0.425467	NA	8.63e-05	NA	0.045552	NA
NW_020868331.1-15839-12	1.07997	NA	0.000114688	NA	4.02165	NA	0.00188382	NA	0.0154565	NA	5.49e-06	NA	4.02165	NA	0.00188382	NA	0.445156	NA	0.00197847	NA	0.0121882	NA	2.23e-06	NA
NW_020868331.1-18638-14	NA	0.000775066	0.17439	NA	NA	0.000532845	0.153732	NA	NA	0.001221	0.352272	NA	NA	0.000532845	0.153732	NA	NA	0.00784996	NA	NA	NA	0.00599076	NA	NA
NW_020868331.1-61942-6	NA	0.00069832	0.352713	NA	NA	0.000894401	0.605873	NA	NA	0.000418485	0.283484	NA	NA	0.000894401	0.605873	NA	NA	0.00029929	NA	NA	NA	6.72e-05	NA	NA
NW_020868333.1-7554-5	NA	0.0320693	0.346347	NA	NA	0.0630345	0.56731	NA	NA	0.0258566	0.23271	NA	NA	0.0630345	0.56731	NA	NA	0.0787845	3.86044	NA	NA	0.128205	6.28204	NA
NW_020868333.1-23376-22	NA	0.717305	NA	0.00018961	NA	0.191565	NA	0.000244596	NA	0.833648	NA	0.000865231	NA	0.191565	NA	0.000244596	NA	NA	NA	3.72e-05	NA	NA	NA	0.00037636
NW_020868333.1-88531-4	0.00334251	NA	0.257385	NA	0.00643483	NA	0.851006	NA	0.00650477	NA	0.860256	NA	0.00643483	NA	0.851006	NA	0.00362672	NA	0.293764	NA	0.00357338	NA	0.289444	NA
NW_020868333.1-107716-4	0.0273616	NA	8.64e-05	NA	0.0588063	NA	0.000102094	NA	0.3025	NA	0.000525174	NA	0.0588063	NA	0.000102094	NA	0.131506	NA	0.000298824	NA	0.1116	NA	0.000253592	NA
NW_020868334.1-44548-12	NA	0.00050625	NA	0.2916	NA	0.00132357	NA	0.445305	NA	0.000108988	NA	0.0366682	NA	0.00132357	NA	0.445305	NA	0.000111377	NA	0.0188389	NA	0.000254019	NA	0.0429662
NW_020868334.1-176297-1	0.0169	0.000258162	NA	NA	3.90702	0.013542	NA	NA	1.52674	0.00529178	NA	NA	3.90702	0.013542	NA	NA	NA	0.0154505	NA	NA	NA	0.0273902	NA	NA
NW_020868334.1-354049-4	NA	0.00080656	NA	NA	NA	0.004761	NA	NA	NA	0.00080656	NA	NA	NA	0.004761	NA	NA	NA	0.00632909	0.512656	NA	NA	0.00118642	0.0961	NA
NW_020868334.1-380687-8	NA	NA	0.00201787	2.19927	NA	NA	0.00143474	4.31897	NA	NA	0.00314769	9.47539	NA	NA	0.00143474	4.31897	NA	NA	2.97e-06	0.000502162	NA	NA	0.000308119	0.0521169
NW_020868335.1-168928-22	NA	0.00270324	NA	20.329	NA	0.00614144	NA	14.7456	NA	0.00190737	NA	4.5796	NA	0.00614144	NA	14.7456	NA	1.02e-07	NA	2.3e-05	NA	0.00133858	NA	0.301181
NW_020868335.1-465044-6	0.00339881	NA	0.626544	NA	3.61e-05	NA	0.028263	NA	0.000437722	NA	0.342819	NA	3.61e-05	NA	0.028263	NA	0.00141218	NA	0.509796	NA	0.000502704	NA	0.181476	NA
NW_020868335.1-514224-22	0.00082816	NA	0.067081	NA	0.000186084	NA	0.0338773	NA	0.0037353	NA	0.680027	NA	0.000186084	NA	0.0338773	NA	0.00215956	NA	0.261535	NA	3.05e-06	NA	0.000368935	NA
NW_020868335.1-535368-26	NA	0.00189036	NA	0.831904	NA	7.84e-05	NA	0.0176358	NA	0.000682951	NA	0.153664	NA	7.84e-05	NA	0.0176358	NA	0.007569	NA	NA	NA	0.00501264	NA	NA
NW_020868335.1-578427-22	NA	0.000320222	0.1156	NA	NA	5.33e-05	0.00971225	NA	NA	4.61e-06	0.00084016	NA	NA	5.33e-05	0.00971225	NA	NA	0.004489	NA	NA	NA	0.00574564	NA	NA
NW_020868336.1-46724-14	5.69343	NA	NA	0.0107806	3.38684	NA	NA	0.00464201	8.7331	NA	NA	0.0119696	3.38684	NA	NA	0.00464201	0.955684	NA	NA	0.00565007	0.176541	NA	NA	0.00104372
NW_020868336.1-147041-15	NA	0.0903778	0.000674137	NA	NA	17.8994	0.00807649	NA	NA	2.79919	0.00126304	NA	NA	17.8994	0.00807649	NA	NA	0.0492742	0.000111967	NA	NA	1.93546	0.004398	NA
NW_020868336.1-405742-15	0.00303443	NA	3.04537	NA	0.00290636	NA	0.775132	NA	0.000778992	NA	0.207759	NA	0.00290636	NA	0.775132	NA	0.00472245	NA	0.169889	NA	0.00161085	NA	0.0579499	NA
NW_020868336.1-409379-4	NA	0.00245403	NA	1	NA	4.38e-05	NA	0.0369378	NA	0.0011866	NA	1	NA	4.38e-05	NA	0.0369378	NA	0	NA	NA	NA	0.00157609	NA	NA
NW_020868336.1-490457-4	0.061582	NA	NA	0.000483559	1.63149	NA	NA	0.00611726	0.00367946	NA	NA	1.38e-05	1.63149	NA	NA	0.00611726	0.050176	NA	NA	0.000138992	2.65038	NA	NA	0.00734178
NW_020868336.1-650859-9	NA	NA	0.0830221	0.000203739	NA	NA	0.0626875	0.000320177	NA	NA	0.00782442	4e-05	NA	NA	0.0626875	0.000320177	NA	NA	NA	0.00369664	NA	NA	NA	0.0025
NW_020868336.1-722648-3	0.10522	NA	0.000317869	NA	0.0307557	NA	9.87e-05	NA	0.082549	NA	0.000264784	NA	0.0307557	NA	9.87e-05	NA	0.00112986	NA	6.68e-06	NA	0.0138408	NA	8.18e-05	NA
NW_020868336.1-788157-13	NA	0.0243295	NA	0.000414048	NA	0.0868911	NA	0.0015167	NA	0.027351	NA	0.000477417	NA	0.0868911	NA	0.0015167	NA	0.0487526	NA	0.000994952	NA	0.116691	NA	0.00238144
NW_020868337.1-116320-23	0.185843	5.19e-07	NA	NA	1.6e-05	4.43e-08	NA	NA	0.459684	0.000488643	NA	NA	1.6e-05	4.43e-08	NA	NA	0.376884	0.000175632	NA	NA	0.037731	7.14e-05	NA	NA
NW_020868337.1-221959-8	1.26e-05	NA	NA	0.000591157	2.39e-05	NA	NA	0.00126918	0.000126764	NA	NA	0.00672753	2.39e-05	NA	NA	0.00126918	0.00719818	NA	NA	2.59854	0.00623269	NA	NA	2.25
NW_020868337.1-286052-23	0	NA	NA	NA	0	NA	NA	NA	0	NA	NA	NA	0	NA	NA	NA	0.0532544	NA	NA	1	0.0532544	NA	NA	1
NW_020868337.1-302784-21	NA	1.08e-06	NA	1.22e-08	NA	0.0279208	NA	0.000683923	NA	0.0305576	NA	0.000533389	NA	0.0279208	NA	0.000683923	NA	NA	NA	0.00927369	NA	NA	NA	0.019544
NW_020868337.1-326303-21	0.000656088	NA	0.317215	NA	0.00150193	NA	0.433324	NA	0.00150193	NA	0.433324	NA	0.00150193	NA	0.433324	NA	0.00215296	NA	0.484416	NA	0.00100362	NA	0.225815	NA
NW_020868337.1-363249-16	NA	0.00126951	NA	1.35278	NA	0.000237411	NA	0.570025	NA	0.00151146	NA	2.3104	NA	0.000237411	NA	0.570025	NA	7.27e-05	NA	6.4e-05	NA	0.000245994	NA	0.088804
NW_020868337.1-410220-15	NA	0.150354	NA	0.000137952	NA	0.0216096	NA	6.42e-05	NA	0.04445	NA	0.000132118	NA	0.0216096	NA	6.42e-05	NA	0.260308	NA	0.00214943	NA	0.0830104	NA	0.000685438
NW_020868337.1-498133-21	2.42641	NA	0.00109483	NA	0.429631	NA	0.000588854	NA	0.240292	NA	0.000329346	NA	0.429631	NA	0.000588854	NA	NA	NA	0.00283024	NA	NA	NA	0.00349281	NA
NW_020868337.1-521179-27	1	NA	9.4e-05	NA	NA	NA	1.44e-05	NA	NA	NA	0	NA	NA	NA	1.44e-05	NA	NA	NA	0	NA	NA	NA	1.44e-05	NA
NW_020868337.1-603229-9	NA	NA	NA	0	NA	NA	NA	0	NA	NA	NA	0	NA	NA	NA	0	1	NA	NA	0.0493706	1	NA	NA	0.0493706
NW_020868337.1-693986-5	0.175043	NA	0.0010823	NA	0.0395531	NA	0.00023384	NA	0.200865	NA	0.00118752	NA	0.0395531	NA	0.00023384	NA	NA	NA	0.0106916	NA	NA	NA	0.00732736	NA
NW_020868337.1-970225-13	NA	NA	0.00208666	0.690717	NA	NA	0.00176867	0.183948	NA	NA	4.49e-05	0.00466613	NA	NA	0.00176867	0.183948	NA	NA	0.00123154	0.277097	NA	NA	0.000150471	0.033856
NW_020868337.1-1012063-24	0.000316049	NA	NA	3.09e-06	0.183248	NA	NA	0.00198375	0.000651375	NA	NA	5.8e-06	0.183248	NA	NA	0.00198375	0.311364	NA	NA	0.0194602	0.14784	NA	NA	0.00834939
NW_020868337.1-1030685-2	NA	0.00220659	NA	3.35622	NA	2.54e-05	NA	0.0101688	NA	0.000593386	NA	0.237554	NA	2.54e-05	NA	0.0101688	NA	0.000922111	NA	0.486983	NA	1.32e-06	NA	0.000695846
NW_020868338.1-47493-4	NA	7.07e-05	0.00148259	NA	NA	0.000122689	0.00518659	NA	NA	0.00202484	0.085599	NA	NA	0.000122689	0.00518659	NA	NA	0.00292217	0.143187	NA	NA	0.000418495	0.0205062	NA
NW_020868339.1-92551-15	0.278274	0.00180315	NA	NA	3.69438	0.00592332	NA	NA	3.82533	0.00613326	NA	NA	3.69438	0.00592332	NA	NA	NA	0.0129504	NA	NA	NA	0.0126563	NA	NA
NW_020868339.1-126253-23	1.06867	NA	0.00171343	NA	0.0806889	NA	0.000443213	NA	0.0181664	NA	9.98e-05	NA	0.0806889	NA	0.000443213	NA	NA	NA	0.00613089	NA	NA	NA	0.00244036	NA
NW_020868340.1-311-6	NA	NA	0.00328171	0.118059	NA	NA	0.000163433	0.00484244	NA	NA	0.00189753	0.0562228	NA	NA	0.000163433	0.00484244	NA	NA	0.000921803	0.023034	NA	NA	0.000716155	0.0178953
NW_020868340.1-124057-16	NA	1	NA	0.000125991	NA	NA	NA	0	NA	NA	NA	0	NA	NA	NA	0	NA	NA	NA	0	NA	NA	NA	0
NW_020868340.1-160127-27	NA	0.000117785	NA	0.206966	NA	0.000371607	NA	0.163536	NA	0.000147694	NA	0.064997	NA	0.000371607	NA	0.163536	NA	0.00114921	NA	NA	NA	0.00073441	NA	NA
NW_020868341.1-296939-3	NA	4.08e-06	NA	0.0369822	NA	0.00027889	NA	NA	NA	0.00015376	NA	NA	NA	0.00027889	NA	NA	NA	0.012329	NA	0.789235	NA	0.0112782	NA	0.810162
NW_020868341.1-333668-8	NA	2.18e-05	NA	0.00573526	NA	8.72e-05	NA	0.0162731	NA	3.74e-05	NA	0.00698523	NA	8.72e-05	NA	0.0162731	NA	0.00390625	NA	NA	NA	0.00591361	NA	NA
NW_020868341.1-393194-13	1	NA	0.000383214	NA	NA	NA	0	NA	NA	NA	0	NA	NA	NA	0	NA	NA	NA	0	NA	NA	NA	0	NA
NW_020868341.1-501469-9	0.000151898	NA	0.00012003	NA	0.00555673	NA	0.00421467	NA	2.26e-06	NA	1.72e-06	NA	0.00555673	NA	0.00421467	NA	0.0133243	NA	0.00679996	NA	0.00114496	NA	0.000584325	NA
NW_020868341.1-661966-24	NA	NA	0.0190093	0.00362314	NA	NA	0.0039694	0.000635015	NA	NA	0.00688139	0.00110087	NA	NA	0.0039694	0.000635015	NA	NA	0.694639	0.019309	NA	NA	0.762719	0.0212015
NW_020868342.1-154409-3	0.0004	NA	NA	6.05e-05	0.035126	NA	NA	0.003209	0.0332147	NA	NA	0.00303439	0.035126	NA	NA	0.003209	0.846812	NA	NA	0.023539	0.862338	NA	NA	0.0239706
NW_020868342.1-320644-12	NA	6.01e-05	NA	0.00307636	NA	0.000219951	NA	0.0126009	NA	0.000206724	NA	0.0118431	NA	0.000219951	NA	0.0126009	NA	0.00772631	NA	3.40017	NA	0.0037051	NA	1.63053
NW_020868344.1-78303-14	0.0123457	0.000216753	NA	NA	0.0712344	0.00121229	NA	NA	0.00975884	0.000166079	NA	NA	0.0712344	0.00121229	NA	NA	0.440896	0.00195954	NA	NA	1.79346	0.00797092	NA	NA
NW_020868344.1-96557-21	9e-05	NA	NA	0.0497465	0.00128744	NA	NA	0.939325	1.72e-05	NA	NA	0.012554	0.00128744	NA	NA	0.939325	0.000209029	NA	NA	0.0919889	0.000675074	NA	NA	0.297085
NW_020868344.1-100408-21	0.354135	0.000402153	NA	NA	0.116132	3.86e-05	NA	NA	0.0689429	2.29e-05	NA	NA	0.116132	3.86e-05	NA	NA	NA	0.00017424	NA	NA	NA	0.00013924	NA	NA
NW_020868344.1-137767-26	NA	0.00368322	NA	9.21556	NA	4.74e-06	NA	0.00346021	NA	0.00202561	NA	1.47789	NA	4.74e-06	NA	0.00346021	NA	0.00625681	NA	NA	NA	0.00112896	NA	NA
NW_020868344.1-182256-25	NA	0.000189034	NA	0.158647	NA	0.000379224	NA	0.1369	NA	0.000280122	NA	0.186624	NA	0.000379224	NA	0.1369	NA	0.00116281	NA	NA	NA	0.00099225	NA	NA
NW_020868344.1-204059-24	7.92e-05	NA	NA	NA	0.00329476	NA	NA	NA	7.92e-05	NA	NA	NA	0.00329476	NA	NA	NA	0.00244524	NA	0.705479	NA	3.63e-06	NA	0.00104808	NA
NW_020868345.1-22688-12	0.00105997	NA	NA	1.15526	2.75e-06	NA	NA	0.00200865	0.000688362	NA	NA	0.502232	2.75e-06	NA	NA	0.00200865	3.27e-05	NA	NA	0.00943274	0.000518281	NA	NA	0.14953
NW_020868345.1-25935-1	NA	0.00103684	NA	NA	NA	0.00150544	NA	NA	NA	0.00103684	NA	NA	NA	0.00150544	NA	NA	NA	0.00103684	NA	NA	NA	0.00150544	NA	NA
NW_020868345.1-429533-25	0.053091	NA	NA	2.61e-05	NA	NA	NA	0.0025	NA	NA	NA	0.00027889	NA	NA	NA	0.0025	NA	NA	NA	0.00027889	NA	NA	NA	0.0025
NW_020868345.1-703157-23	NA	1.73654	NA	0.0169858	NA	0.0436382	NA	0.000580377	NA	1.03512	NA	0.0137668	NA	0.0436382	NA	0.000580377	NA	NA	NA	0.043514	NA	NA	NA	0.00669124
NW_020868345.1-805650-2	NA	0.565323	0.00178486	NA	NA	0.0568213	1.74e-05	NA	NA	0.0540833	1.66e-05	NA	NA	0.0568213	1.74e-05	NA	NA	NA	0.00017424	NA	NA	NA	0.00017161	NA
NW_020868345.1-843461-15	0.0109707	10.104	NA	NA	0.00309232	0.824728	NA	NA	0.00643673	1.71669	NA	NA	0.00309232	0.824728	NA	NA	0.0177689	NA	NA	NA	0.012122	NA	NA	NA
NW_020868346.1-12034-26	NA	9.99e-05	NA	0.0133919	NA	0.001024	NA	0.2304	NA	0.000781016	NA	0.175729	NA	0.001024	NA	0.2304	NA	0.0129473	NA	0.262248	NA	0.0332967	NA	0.674422
NW_020868346.1-129318-13	NA	0.0375885	NA	1.5e-05	NA	0.116784	NA	0.000160065	NA	0.118706	NA	0.000162699	NA	0.116784	NA	0.000160065	NA	0.235918	NA	0.000536084	NA	0.00278227	NA	6.32e-06
NW_020868346.1-133847-21	5.52e-05	NA	0.002704	NA	0.00325757	NA	0.551005	NA	0.00257267	NA	0.435156	NA	0.00325757	NA	0.551005	NA	0.00147445	NA	0.178565	NA	0.00201015	NA	0.243441	NA
NW_020868346.1-256822-8	NA	0.000644892	0.0594884	NA	NA	0.00330758	0.18949	NA	NA	4.61e-07	2.64e-05	NA	NA	0.00330758	0.18949	NA	NA	0.0137593	NA	NA	NA	0.00434281	NA	NA
NW_020868346.1-337638-24	NA	0.256416	NA	0.0762617	NA	0.0147248	NA	0.00844849	NA	0.0544805	NA	0.0312587	NA	0.0147248	NA	0.00844849	NA	2.19228	NA	0.16309	NA	1.57565	NA	0.117217
NW_020868346.1-362340-1	NA	0.327503	NA	0.005817	NA	0.0600475	NA	0.00408658	NA	0.0113064	NA	0.000769466	NA	0.0600475	NA	0.00408658	NA	0.00570025	NA	0.000356266	NA	0.082944	NA	0.005184
NW_020868346.1-373735-24	0.149442	NA	0.000968349	NA	0.775132	NA	0.00330842	NA	0.624566	NA	0.00234181	NA	0.775132	NA	0.00330842	NA	0.0186087	NA	0.000186046	NA	0.0374885	NA	0.000533599	NA
NW_020868346.1-554242-4	0.00260308	NA	2.55e-07	NA	1	NA	0.000306286	NA	0.210959	NA	6.46e-05	NA	1	NA	0.000306286	NA	0.724541	NA	0.00322018	NA	1	NA	0.00444444	NA
NW_020868347.1-16466-3	NA	NA	1	0.000939773	NA	NA	0.0938236	0.000111331	NA	NA	1	0.000674162	NA	NA	0.0938236	0.000111331	NA	NA	NA	6.72e-05	NA	NA	NA	0.00189225
NW_020868347.1-72077-16	0.00250204	NA	5.76942	NA	0.0025156	NA	1.70408	NA	0.00113198	NA	0.766808	NA	0.0025156	NA	1.70408	NA	0.00481636	NA	NA	NA	0.00727609	NA	NA	NA
NW_020868347.1-96441-13	NA	NA	NA	7.29e-06	NA	NA	NA	0	NA	NA	NA	7.29e-06	NA	NA	NA	0	NA	1	NA	0.0387333	NA	1	NA	0.0400192
NW_020868347.1-112643-27	0.00722844	NA	0.00129414	NA	0.0168955	NA	0.00277788	NA	0.000476858	NA	0.000174544	NA	0.0168955	NA	0.00277788	NA	0.59051	NA	0.0247893	NA	0.913188	NA	0.0365451	NA
NW_020868347.1-146099-5	NA	0.065167	NA	0.000881741	NA	1	NA	0.00346607	NA	0.156565	NA	0.000542667	NA	1	NA	0.00346607	NA	0.741168	NA	0.00140341	NA	1	NA	0.00189352
NW_020868347.1-164238-9	9.4e-05	NA	1	NA	0	NA	NA	NA	0	NA	NA	NA	0	NA	NA	NA	0	NA	NA	NA	0	NA	NA	NA
NW_020868347.1-165746-7	0.00384629	NA	0.000472845	NA	0.488773	NA	0.0374084	NA	0.0152951	NA	0.00117061	NA	0.488773	NA	0.0374084	NA	0.115181	NA	0.00568658	NA	1.05125	NA	0.0519007	NA
NW_020868347.1-355325-24	NA	0.000125961	NA	0.143241	NA	2.68e-05	NA	0.0225451	NA	4.38e-05	NA	0.0369378	NA	2.68e-05	NA	0.0225451	NA	4.36e-06	NA	0.00230032	NA	1.26e-05	NA	0.00664792
NW_020868347.1-368451-22	NA	0.00131303	NA	0.196877	NA	0.000178715	NA	0.064516	NA	7.09e-05	NA	0.0256	NA	0.000178715	NA	0.064516	NA	1.34e-05	NA	0.00591716	NA	7.38e-05	NA	0.0324792
NW_020868347.1-409029-3	NA	NA	0.000210085	0.0387275	NA	NA	0.00565096	0.424892	NA	NA	0.002902	0.218199	NA	NA	0.00565096	0.424892	NA	NA	2.88e-05	0.010404	NA	NA	0.000217175	0.0784
NW_020868347.1-422318-16	NA	0.000407276	NA	0.0493235	NA	0.00188602	NA	0.0850694	NA	0.00102012	NA	0.0460129	NA	0.00188602	NA	0.0850694	NA	0.0103632	NA	NA	NA	0.00842724	NA	NA
NW_020868347.1-483170-16	0.790123	NA	NA	0.000293219	NA	NA	NA	0	NA	NA	NA	4.41e-06	NA	NA	NA	0	NA	NA	NA	4.41e-06	NA	NA	NA	0
NW_020868347.1-624125-13	0.408397	0.00479904	NA	NA	0.208657	0.004626	NA	NA	0.529436	0.0117378	NA	NA	0.208657	0.004626	NA	NA	NA	0.00124609	NA	NA	NA	0.00495616	NA	NA
NW_020868347.1-820844-27	NA	0.0168073	NA	0.000425716	NA	0.013456	NA	0.000166123	NA	0.038025	NA	0.000469444	NA	0.013456	NA	0.000166123	NA	NA	NA	0.0142803	NA	NA	NA	0.00781456
NW_020868349.1-19635-8	NA	0.00126518	0.272425	NA	NA	0.00176671	0.254572	NA	NA	0.000478856	0.0690002	NA	NA	0.00176671	0.254572	NA	NA	0.00942841	NA	NA	NA	0.0133865	NA	NA
NW_020868350.1-42950-6	0.000170456	NA	0.426489	NA	2.91e-05	NA	0.0212163	NA	1.17e-05	NA	0.00854459	NA	2.91e-05	NA	0.0212163	NA	0.00104976	NA	NA	NA	0.00167281	NA	NA	NA
NW_020868350.1-105880-6	0.00854224	NA	4.27e-05	NA	0.0243555	NA	0.000201109	NA	0.0180778	NA	0.000149273	NA	0.0243555	NA	0.000201109	NA	NA	NA	0.00519841	NA	NA	NA	0.00927369	NA
NW_020868350.1-321112-8	NA	0.00114766	0.747743	NA	NA	0.000157155	0.0307695	NA	NA	1.49e-05	0.00291309	NA	NA	0.000157155	0.0307695	NA	NA	1.4e-06	0.00023735	NA	NA	0.000311911	0.0527584	NA
NW_020868350.1-392652-24	1	0.000110445	NA	NA	NA	0	NA	NA	NA	0	NA	NA	NA	0	NA	NA	NA	0	NA	NA	NA	0	NA	NA
NW_020868350.1-417588-8	NA	NA	0	NA	NA	NA	0	NA	NA	NA	0	NA	NA	NA	0	NA	NA	NA	0.0277972	1	NA	NA	0.0277972	1
NW_020868350.1-418317-9	NA	0.000374119	NA	0.0434641	NA	0.000711797	NA	0.139363	NA	0.00147961	NA	0.289692	NA	0.000711797	NA	0.139363	NA	0.00357866	NA	1.57489	NA	1.5e-05	NA	0.00661273
NW_020868350.1-515277-23	NA	0.00262543	NA	0.00936344	NA	0.00411111	NA	0.00805557	NA	0.00402364	NA	0.00788418	NA	0.00411111	NA	0.00805557	NA	0.00402364	NA	0.00788418	NA	0.00411111	NA	0.00805557
NW_020868350.1-516264-13	NA	0.832723	NA	0.00451727	NA	5.90199	NA	0.0175424	NA	2.36458	NA	0.00702818	NA	5.90199	NA	0.0175424	NA	1.20824	NA	0.00536996	NA	3.37383	NA	0.0149948
NW_020868350.1-546861-8	0.328501	NA	0.00124991	NA	0.0293094	NA	0.000130264	NA	0.213814	NA	0.000950283	NA	0.0293094	NA	0.000130264	NA	3.03e-05	NA	3.02e-07	NA	0.185023	NA	0.00184982	NA
NW_020868350.1-556775-5	0.0944134	NA	NA	0.00164046	0.0225	NA	NA	0.000418388	0.0339174	NA	NA	0.000794215	0.0225	NA	NA	0.000418388	0.177241	NA	NA	0.00247783	0.1444	NA	NA	0.00178272
NW_020868350.1-562435-14	2.49e-06	NA	1.37e-07	NA	0.0208196	NA	0.000461578	NA	0.219365	NA	0.0048634	NA	0.0208196	NA	0.000461578	NA	0.0992091	NA	0.0146792	NA	0.217308	NA	0.0321532	NA
NW_020868350.1-982525-15	NA	NA	NA	0	NA	NA	NA	0	NA	NA	NA	0	NA	NA	NA	0	NA	1	NA	0.0156215	NA	1	NA	0.0156215
NW_020868350.1-1076027-5	NA	0.000310932	NA	0.837854	NA	6.85e-07	NA	0.000577154	NA	9e-06	NA	0.00758416	NA	6.85e-07	NA	0.000577154	NA	0.00131044	NA	NA	NA	0.00116281	NA	NA
NW_020868350.1-1246067-14	NA	0.0064	NA	NA	NA	0	NA	NA	NA	0.0064	NA	NA	NA	0	NA	NA	1	0.00122409	NA	NA	1	0.0156215	NA	NA
NW_020868351.1-37155-4	NA	0.246891	NA	0.000275506	NA	0.00839923	NA	7.47e-05	NA	0.517331	NA	0.00347917	NA	0.00839923	NA	7.47e-05	NA	0.574564	NA	0.00565838	NA	0.003481	NA	4.3e-05
NW_020868351.1-90181-23	0.000910758	NA	0.343061	NA	0.00182397	NA	0.613662	NA	0.000751718	NA	0.25291	NA	0.00182397	NA	0.613662	NA	0.00603729	NA	NA	NA	0.00850084	NA	NA	NA
NW_020868351.1-194211-8	NA	0.124332	NA	0.00116338	NA	0.3364	NA	0.00415309	NA	0.037249	NA	0.000459864	NA	0.3364	NA	0.00415309	NA	0.0272747	NA	0.00075816	NA	0.498561	NA	0.0138586
NW_020868352.1-49989-16	NA	2.72e-05	NA	0.0552358	NA	1.83e-05	NA	0.0515413	NA	7.15e-05	NA	0.201286	NA	1.83e-05	NA	0.0515413	NA	0.00071824	NA	NA	NA	0.00051529	NA	NA
NW_020868353.1-373560-6	NA	0.101523	NA	0.000431443	NA	0.0680529	NA	8.69e-05	NA	0.0435539	NA	5.56e-05	NA	0.0680529	NA	8.69e-05	NA	0.0625	NA	0.00021663	NA	0.047361	NA	0.000164157
NW_020868353.1-515919-2	0.00107151	NA	10.09	NA	0.000289503	NA	0.814872	NA	0.000602911	NA	1.69703	NA	0.000289503	NA	0.814872	NA	0.00181476	NA	NA	NA	0.00123904	NA	NA	NA
NW_020868355.1-114366-4	NA	0.0265224	NA	0.000702866	NA	0.528044	NA	0.0164443	NA	0.0478151	NA	0.00148905	NA	0.528044	NA	0.0164443	NA	1.22747	NA	0.00425451	NA	13.383	NA	0.0463863
NW_020868357.1-77216-4	0.62539	0.000249952	NA	NA	0.174216	0.000222444	NA	NA	0.000302457	3.86e-07	NA	NA	0.174216	0.000222444	NA	NA	NA	0.00123201	NA	NA	NA	0.00040401	NA	NA
NW_020868357.1-195286-22	8.41e-06	NA	NA	NA	0	NA	NA	NA	8.41e-06	NA	NA	NA	0	NA	NA	NA	0.0386389	NA	1	NA	0.0400192	NA	1	NA
NW_020868357.1-203566-13	0.774315	NA	0.00639372	NA	0.584581	NA	0.00608792	NA	0.477681	NA	0.00497465	NA	0.584581	NA	0.00608792	NA	4.54542	NA	0.0125912	NA	5.14382	NA	0.0142488	NA
NW_020868357.1-251997-4	NA	6.65e-05	0.173611	NA	NA	3.6e-05	0.0303366	NA	NA	3.98e-05	0.0335561	NA	NA	3.6e-05	0.0303366	NA	NA	0.00654301	0.529984	NA	NA	0.00457878	0.370881	NA
NW_020868357.1-368961-8	NA	0.778547	NA	0.00330858	NA	0.157995	NA	0.00210129	NA	0.0130234	NA	0.000173207	NA	0.157995	NA	0.00210129	NA	NA	NA	0.013271	NA	NA	NA	0.0208803
NW_020868357.1-377940-24	NA	0.00606528	NA	0.0489286	NA	0.00313485	NA	0.0176819	NA	0.000950921	NA	0.0053636	NA	0.00313485	NA	0.0176819	NA	0.00822044	NA	0.073984	NA	0.0130569	NA	0.117512
NW_020868357.1-654112-27	36.2143	NA	0.223914	NA	17.5992	NA	0.253202	NA	14.2646	NA	0.205226	NA	17.5992	NA	0.253202	NA	26.4366	NA	0.218294	NA	32.2564	NA	0.266349	NA
NW_020868357.1-781790-9	NA	NA	0.000431844	0.175973	NA	NA	0.000106416	0.038416	NA	NA	0.000320222	0.1156	NA	NA	0.000106416	0.038416	NA	NA	0.004489	NA	NA	NA	0.00357604	NA
NW_020868360.1-158124-7	0	NA	NA	NA	0	NA	NA	NA	0	NA	NA	NA	0	NA	NA	NA	0	NA	NA	NA	0	NA	NA	NA
NW_020868360.1-184727-21	NA	0.000882623	0.00147929	NA	NA	0.000859951	2.58868	NA	NA	0.000497252	0.194782	NA	NA	0.000859951	2.58868	NA	NA	0.000586286	0.7056	NA	NA	0.000284035	0.0639078	NA
NW_020868360.1-347973-14	0.000690248	NA	NA	1	0	NA	NA	NA	0	NA	NA	NA	0	NA	NA	NA	0	NA	NA	NA	0	NA	NA	NA
NW_020868360.1-357371-24	0.0756951	NA	NA	0.0189181	0.0209605	NA	NA	0.00646687	0.0361543	NA	NA	0.0111546	0.0209605	NA	NA	0.00646687	0.173611	NA	NA	0.0318878	0.131527	NA	NA	0.024158
NW_020868360.1-429383-26	NA	NA	0.0036	2.37e-06	NA	NA	0.0812578	0.000168064	NA	NA	0.211389	0.00043721	NA	NA	0.0812578	0.000168064	NA	NA	0.233788	0.000531243	NA	NA	0.0522449	0.000118718
NW_020868360.1-557580-5	1.87006	0.00324663	NA	NA	0.162327	0.000207265	NA	NA	3.04477	0.00388766	NA	NA	0.162327	0.000207265	NA	NA	NA	0.00896809	NA	NA	NA	0.00234256	NA	NA
NW_020868360.1-640229-25	NA	0.145352	NA	0.00109907	NA	9.45e-05	NA	3.67e-05	NA	0.0373666	NA	0.000389142	NA	9.45e-05	NA	3.67e-05	NA	0.0693444	NA	0.00215952	NA	0.141878	NA	0.00372818
NW_020868360.1-720972-2	0.25937	0.00039809	NA	NA	0.0281958	0.00014401	NA	NA	0.0215874	0.000110258	NA	NA	0.0281958	0.00014401	NA	NA	0.296807	0.00605729	NA	NA	0.141978	0.00289752	NA	NA
NW_020868360.1-739079-9	NA	4.44412	NA	0.00229082	NA	6.32523	NA	0.0035148	NA	6.0025	NA	0.0025	NA	6.32523	NA	0.0035148	NA	NA	NA	0.004761	NA	NA	NA	0.00609961
NW_020868361.1-26074-16	NA	0.0322037	NA	0.00106383	NA	0.0213662	NA	0.000527068	NA	0.0718141	NA	0.00311633	NA	0.0213662	NA	0.000527068	NA	1.03877	NA	0.00461675	NA	1.83657	NA	0.00940124
NW_020868361.1-52736-7	0.506751	NA	0.000926387	NA	0.0116874	NA	1.39e-05	NA	0.349981	NA	0.000243989	NA	0.0116874	NA	1.39e-05	NA	NA	NA	0.00033124	NA	NA	NA	0.00088209	NA
NW_020868361.1-319189-8	0.000879362	NA	NA	1	0	NA	NA	NA	0	NA	NA	NA	0	NA	NA	NA	0	NA	NA	NA	0	NA	NA	NA
NW_020868361.1-454886-3	0.0185719	0.652023	NA	NA	0.00395474	0.25316	NA	NA	0.00878181	0.562163	NA	NA	0.00395474	0.25316	NA	NA	0.00034387	0.15133	NA	NA	0.000103274	0.0454486	NA	NA
NW_020868362.1-28491-16	NA	0.0541214	NA	0.0111821	NA	0.00692224	NA	0.00249201	NA	0.00073984	NA	0.000266342	NA	0.00692224	NA	0.00249201	NA	0.00619203	NA	0.00191041	NA	0.00138715	NA	0.000427973
NW_020868363.1-6651-1	4.16762	0.00205052	NA	NA	3.22057	0.00114418	NA	NA	6.5924	0.00234211	NA	NA	3.22057	0.00114418	NA	NA	NA	0.004356	NA	NA	NA	0.00267289	NA	NA
NW_020868363.1-154604-2	NA	0.000891565	0.0636871	NA	NA	0.00372358	0.213322	NA	NA	0.001812	0.103809	NA	NA	0.00372358	0.213322	NA	NA	0.00061919	0.178643	NA	NA	5.81e-05	0.0167693	NA
NW_020868364.1-77154-13	NA	4.91e-08	4.18e-06	NA	NA	0.00239424	0.229903	NA	NA	3.04e-05	0.00291553	NA	NA	0.00239424	0.229903	NA	NA	0.00140175	0.315395	NA	NA	0.00631495	1.42086	NA
NW_020868364.1-148653-7	NA	0.000726884	1.32e-06	NA	NA	0.00828597	5.75e-05	NA	NA	0.234009	0.00162401	NA	NA	0.00828597	5.75e-05	NA	NA	NA	0.00157609	NA	NA	NA	0.00488601	NA
NW_020868364.1-446299-27	0.00073956	NA	0.17742	NA	0.00193928	NA	0.379692	NA	0.000782057	NA	0.182574	NA	0.00193928	NA	0.379692	NA	0.000252273	NA	0.0979375	NA	0.00305513	NA	0.881437	NA
NW_020868366.1-7838-23	NA	0.00313439	NA	0.210738	NA	0.000259568	NA	0.021025	NA	0.00423946	NA	0.343396	NA	0.000259568	NA	0.021025	NA	0.025154	NA	NA	NA	0.00731025	NA	NA
NW_020868367.1-151114-13	NA	0.24284	0.0438019	NA	NA	0.009409	0.000588062	NA	NA	0.059536	0.003721	NA	NA	0.009409	0.000588062	NA	NA	NA	0.0228614	NA	NA	NA	0.0326164	NA
NW_020868367.1-293212-22	NA	0.604397	NA	0.00065624	NA	0.951943	NA	0.00140528	NA	0.283484	NA	0.000418485	NA	0.951943	NA	0.00140528	NA	NA	NA	0.00321489	NA	NA	NA	0.00534361
NW_020868368.1-117006-12	6.96e-05	NA	NA	0.0791016	7.84e-05	NA	NA	0.255848	1.27e-05	NA	NA	0.0414075	7.84e-05	NA	NA	0.255848	0.00042849	NA	NA	NA	0.00067081	NA	NA	NA
NW_020868368.1-216501-15	NA	NA	NA	0.00790321	NA	NA	NA	0.00439569	NA	NA	NA	0.00790321	NA	NA	NA	0.00439569	NA	0.0834054	NA	0.00170215	NA	0.220524	NA	0.00450049
NW_020868368.1-302042-26	NA	0.0625	NA	2.5e-05	NA	0.901969	NA	0.000299631	NA	0.0319591	NA	1.06e-05	NA	0.901969	NA	0.000299631	NA	0.419233	NA	0.000793825	NA	0.0265917	NA	5.04e-05
NW_020868368.1-334157-1	NA	6.33e-05	NA	0.1521	NA	0.00555025	NA	NA	NA	0.00077284	NA	NA	NA	0.00555025	NA	NA	NA	0.00077284	NA	NA	NA	0.00555025	NA	NA
NW_020868368.1-659281-16	NA	NA	0.00155381	2.7303	NA	NA	0.00191317	4.99243	NA	NA	0.00188651	4.92285	NA	NA	0.00191317	4.99243	NA	NA	0.00180153	0.145924	NA	NA	0.00177335	0.143641
NW_020868369.1-138723-24	0.00126614	4.8e-05	NA	NA	0.0322795	0.00141454	NA	NA	0.000617082	2.7e-05	NA	NA	0.0322795	0.00141454	NA	NA	0.211453	0.0436886	NA	NA	0.120104	0.0248148	NA	NA
NW_020868369.1-172964-3	NA	0.940124	NA	0.0191862	NA	0.0686877	NA	0.00684974	NA	0.000667361	NA	6.66e-05	NA	0.0686877	NA	0.00684974	NA	0.0221583	NA	0.00164842	NA	0.0301329	NA	0.00224167
NW_020868369.1-178224-2	NA	0.000454135	NA	0.125226	NA	0.00300259	NA	7.20922	NA	0.00337111	NA	8.09403	NA	0.00300259	NA	7.20922	NA	0.0010822	NA	0.476252	NA	0.000872864	NA	0.384128
NW_020868369.1-226779-21	NA	0.000371105	NA	1	NA	0	NA	NA	NA	0	NA	NA	NA	0	NA	NA	NA	0	NA	NA	NA	0	NA	NA
NW_020868370.1-186468-16	NA	0.00290331	NA	0.0932284	NA	0.00240043	NA	0.0437972	NA	5.67e-05	NA	0.00103401	NA	0.00240043	NA	0.0437972	NA	0.0383376	NA	NA	NA	0.0225	NA	NA
NW_020868370.1-267632-22	51.2355	NA	0.00681301	NA	33.582	NA	0.0139867	NA	13.3225	NA	0.00554873	NA	33.582	NA	0.0139867	NA	0.7396	NA	0.00204875	NA	2.95152	NA	0.00817597	NA
NW_020868370.1-349183-14	0.0892018	NA	NA	0.00475039	0.3459	NA	NA	0.0305841	0.00389263	NA	NA	0.000344182	0.3459	NA	NA	0.0305841	0.212252	NA	NA	0.00849415	0.188107	NA	NA	0.0075279
NW_020868370.1-355711-23	0.910093	NA	0.0010335	NA	0.00187778	NA	5.48e-06	NA	0.00380278	NA	1.55e-05	NA	0.00187778	NA	5.48e-06	NA	0.131769	NA	0.00162678	NA	0.181476	NA	0.001764	NA
NW_020868370.1-370031-2	0.0404678	0.000219526	NA	NA	0.0831274	0.00156633	NA	NA	0.100689	0.00189724	NA	NA	0.0831274	0.00156633	NA	NA	0.101379	0.000450571	NA	NA	0.140175	0.000623002	NA	NA
NW_020868371.1-9457-25	NA	0.248912	NA	0.00254313	NA	5.09295	NA	0.00751831	NA	7.39252	NA	0.010913	NA	5.09295	NA	0.00751831	NA	NA	NA	0.0189338	NA	NA	NA	0.0145202
NW_020868371.1-127977-1	NA	0.000221587	NA	1	NA	4.23e-05	NA	NA	NA	2.12e-05	NA	NA	NA	4.23e-05	NA	NA	NA	2.12e-05	NA	NA	NA	4.23e-05	NA	NA
NW_020868371.1-146205-4	1	NA	0.000371105	NA	NA	NA	0	NA	NA	NA	0	NA	NA	NA	0	NA	NA	NA	0	NA	NA	NA	0	NA
NW_020868371.1-160504-16	0.0022558	NA	0.00419387	NA	0.00604136	NA	0.00693294	NA	0.00390021	NA	0.0044758	NA	0.00604136	NA	0.00693294	NA	0.000207334	NA	0.000289661	NA	0.0142656	NA	0.0199301	NA
NW_020868371.1-486065-2	1	NA	NA	0.00444444	NA	NA	NA	0	NA	NA	NA	0	NA	NA	NA	0	NA	NA	NA	0	NA	NA	NA	0
NW_020868373.1-32904-12	NA	NA	NA	0.00126025	NA	NA	NA	0.0001	NA	NA	NA	0.00126025	NA	NA	NA	0.0001	NA	NA	0.0483033	0.000109761	NA	NA	0.608743	0.00138326
NW_020868373.1-99091-13	NA	0.000844796	NA	0.130374	NA	5.79e-05	NA	0.0180441	NA	4.02e-05	NA	0.0125306	NA	5.79e-05	NA	0.0180441	NA	0.00226576	NA	NA	NA	0.00215296	NA	NA
NW_020868373.1-112856-5	NA	0.00049284	NA	NA	NA	0.00014161	NA	NA	NA	0.00049284	NA	NA	NA	0.00014161	NA	NA	NA	0.000856332	NA	0.309136	NA	0.00160843	NA	0.580644
NW_020868373.1-199890-22	0.0165572	0.00155722	NA	NA	0.000671739	9.94e-05	NA	NA	0.00215633	0.000319054	NA	NA	0.000671739	9.94e-05	NA	NA	0.0232014	0.00479367	NA	NA	0.0179774	0.00371435	NA	NA
NW_020868373.1-309429-3	NA	0.00329376	NA	0.4356	NA	0.00198971	NA	0.669421	NA	0.000667484	NA	0.22457	NA	0.00198971	NA	0.669421	NA	0.00073984	NA	NA	NA	8.84e-05	NA	NA
NW_020868373.1-361372-26	NA	0.00499337	NA	1	NA	3.47e-06	NA	0.0151593	NA	0.0011866	NA	1	NA	3.47e-06	NA	0.0151593	NA	0	NA	NA	NA	0.00123201	NA	NA
NW_020868373.1-390848-4	NA	1	NA	9.4e-05	NA	NA	NA	0	NA	NA	NA	0	NA	NA	NA	0	NA	NA	NA	0	NA	NA	NA	0
NW_020868374.1-49907-7	NA	0.00092522	0.149638	NA	NA	0.000310066	0.0410063	NA	NA	0.000526004	0.0695641	NA	NA	0.000310066	0.0410063	NA	NA	0.00232119	0.669689	NA	NA	7.54e-05	0.0217509	NA
NW_020868374.1-149582-6	2.28885	NA	0.00299311	NA	0.0264312	NA	0.00012858	NA	0.119089	NA	0.000579332	NA	0.0264312	NA	0.00012858	NA	NA	NA	0.00769129	NA	NA	NA	0.00574564	NA
NW_020868375.1-137292-15	NA	NA	0	NA	NA	NA	0	NA	NA	NA	0	NA	NA	NA	0	NA	NA	NA	0	NA	NA	NA	0	NA
NW_020868375.1-189041-21	NA	5.6e-06	NA	0.00660515	NA	0.000850183	NA	0.306916	NA	0.000638227	NA	0.2304	NA	0.000850183	NA	0.306916	NA	0.000676	NA	NA	NA	0.00049729	NA	NA
NW_020868375.1-327783-3	NA	0.00158558	NA	2.29712	NA	0.000467838	NA	0.187293	NA	0.000311157	NA	0.124567	NA	0.000467838	NA	0.187293	NA	0.00414736	NA	NA	NA	0.000729	NA	NA
NW_020868375.1-364359-27	NA	0.325233	0.000499179	NA	NA	0.0289	8.01e-05	NA	NA	0.033856	9.38e-05	NA	NA	0.0289	8.01e-05	NA	NA	NA	0.00350464	NA	NA	NA	0.00172225	NA
NW_020868377.1-146624-3	0.0202086	NA	NA	3.66e-05	0.225454	NA	NA	0.00078144	0.137273	NA	NA	0.000475798	0.225454	NA	NA	0.00078144	0.137273	NA	NA	0.000475798	0.225454	NA	NA	0.00078144
NW_020868377.1-201231-12	NA	6.16e-06	NA	0.00519438	NA	8e-05	NA	0.0498971	NA	6.25e-05	NA	0.0389678	NA	8e-05	NA	0.0498971	NA	0.000404222	NA	0.145924	NA	9.32e-06	NA	0.003364
NW_020868379.1-2264-14	NA	0.00525358	NA	4.13e-05	NA	1.69868	NA	0.00692082	NA	0.0667361	NA	0.000271899	NA	1.69868	NA	0.00692082	NA	NA	NA	0.00570025	NA	NA	NA	0.0190992
NW_020868379.1-55151-13	NA	NA	8.16e-06	0.0004	NA	NA	0.000202272	0.016384	NA	NA	0.000933642	0.075625	NA	NA	0.000202272	0.016384	NA	NA	0.0162562	NA	NA	NA	0.0127238	NA
NW_020868380.1-75462-16	0.0784	NA	NA	0.000348444	0.166552	NA	NA	0.000245868	1.35062	NA	NA	0.00199381	0.166552	NA	NA	0.000245868	NA	NA	NA	0.0064	NA	NA	NA	0.00047961
NW_020868380.1-103093-25	3.88e-06	NA	NA	0.00296385	0.000208153	NA	NA	0.385822	0.000208153	NA	NA	0.385822	0.000208153	NA	NA	0.385822	0.00354137	NA	NA	0.354215	0.00354137	NA	NA	0.354215
NW_020868380.1-125845-24	3.72889	0.00404875	NA	NA	0.00367946	1.38e-05	NA	NA	0.384959	0.0014434	NA	NA	0.00367946	1.38e-05	NA	NA	NA	0.00874225	NA	NA	NA	0.00374544	NA	NA
NW_020868380.1-213517-25	NA	NA	0	NA	NA	NA	0	NA	NA	NA	0	NA	NA	NA	0	NA	1	NA	0.0277972	NA	1	NA	0.0277972	NA
NW_020868381.1-66037-4	NA	0.177265	0.0134396	NA	NA	0.0552969	0.00221294	NA	NA	0.062575	0.0025042	NA	NA	0.0552969	0.00221294	NA	NA	0.0156531	0.000244525	NA	NA	0.0217901	0.000340394	NA
NW_020868381.1-103361-21	NA	0.00818089	NA	0.512207	NA	1.62e-05	NA	0.000479926	NA	0.00194944	NA	0.0577609	NA	1.62e-05	NA	0.000479926	NA	8.79e-05	NA	0.00140625	NA	0.00363006	NA	0.058081
NW_020868382.1-116418-8	NA	0	NA	NA	NA	0	NA	NA	NA	0	NA	NA	NA	0	NA	NA	NA	0.00277008	NA	1	NA	0.00277008	NA	1
NW_020868382.1-119030-22	NA	0.00173611	NA	1	NA	2.29e-05	NA	0.0689429	NA	0.000332196	NA	1	NA	2.29e-05	NA	0.0689429	NA	0.0156215	NA	1	NA	0.01213	NA	0.776493
NW_020868382.1-132849-4	NA	0.000726884	NA	1.61095	NA	0.000621112	NA	0.420745	NA	0.000112188	NA	0.0759971	NA	0.000621112	NA	0.420745	NA	8.69e-06	NA	0.003136	NA	0.000134072	NA	0.0484
NW_020868382.1-160195-4	NA	2.95e-05	NA	0.00694444	NA	4.43e-05	NA	0.013815	NA	6.98e-06	NA	0.00217546	NA	4.43e-05	NA	0.013815	NA	0.000123327	NA	0.0542736	NA	0.0002276	NA	0.100162
NW_020868382.1-212907-24	NA	0.000183883	NA	0.255235	NA	0.000195507	NA	0.153119	NA	4.29e-06	NA	0.0263474	NA	0.000195507	NA	0.153119	NA	0.00105625	NA	NA	NA	0.002304	NA	NA
NW_020868382.1-212983-26	NA	1.032	0.00038298	NA	NA	0.349981	0.000415288	NA	NA	0.0207775	2.47e-05	NA	NA	0.349981	0.000415288	NA	NA	0.00745303	1.41e-05	NA	NA	0.0734319	0.000139045	NA
NW_020868382.1-233483-2	NA	0.00146237	6.81e-06	NA	NA	0.0264306	0.0013314	NA	NA	0.0312439	0.00122633	NA	NA	0.0264306	0.0013314	NA	NA	0.00898345	0.000207377	NA	NA	0.0774756	0.00310051	NA
NW_020868384.1-182496-14	6.64831	0.00288319	NA	NA	0.587114	0.000941338	NA	NA	0.803002	0.00128748	NA	NA	0.587114	0.000941338	NA	NA	0.0387774	0.000387688	NA	NA	0.0634663	0.000634523	NA	NA
NW_020868384.1-233022-16	NA	1.09026	NA	0.00174805	NA	0.523001	NA	0.00287278	NA	0.0197627	NA	0.000108554	NA	0.523001	NA	0.00287278	NA	0.0180132	NA	0.000180093	NA	0.094883	NA	0.000948621
NW_020868385.1-8765-27	NA	NA	0.048131	1.92e-05	NA	NA	0.266196	0.000339888	NA	NA	0.309716	0.000395456	NA	NA	0.266196	0.000339888	NA	NA	NA	0.00023409	NA	NA	NA	0.00027889
NW_020868385.1-133141-2	NA	0.0863682	NA	0.0057514	NA	0.0805686	NA	0.0088716	NA	0.146453	NA	0.0152222	NA	0.0805686	NA	0.0088716	NA	0.197709	NA	0.00419894	NA	0.456932	NA	0.00793861
NW_020868385.1-159080-2	0.0151184	NA	2.22837	NA	0.0056774	NA	0.501123	NA	0.0107023	NA	0.944655	NA	0.0056774	NA	0.501123	NA	0.00298146	NA	0.107257	NA	0.000623397	NA	0.0224266	NA
NW_020868385.1-180122-5	1.92467	NA	0.00381055	NA	1.7956	NA	0.00731571	NA	0.483025	NA	0.00196796	NA	1.7956	NA	0.00731571	NA	0.152039	NA	0.00608449	NA	0.0248909	NA	0.000996113	NA
NW_020868387.1-7820-27	NA	6.53086	NA	0.0065074	NA	0.277706	NA	0.00123585	NA	0.915532	NA	0.0031733	NA	0.277706	NA	0.00123585	NA	0.274376	NA	0.00162213	NA	0.0357496	NA	0.000351108
NW_020868387.1-82440-22	0.0116874	NA	0.0139046	NA	0.0362188	NA	0.114469	NA	0.00935452	NA	0.0295649	NA	0.0362188	NA	0.114469	NA	0.0243984	NA	0.0243984	NA	0.00132496	NA	0.00132496	NA
NW_020868387.1-144942-7	0.40044	0.0422129	NA	NA	0.214232	0.0163963	NA	NA	0.34185	0.0261636	NA	NA	0.214232	0.0163963	NA	NA	0.0784	0.0016	NA	NA	0.00473344	9.66e-05	NA	NA
NW_020868387.1-177852-8	NA	NA	0.00262117	2.52728	NA	NA	0.000259045	0.0747373	NA	NA	0.000712015	0.205424	NA	NA	0.000259045	0.0747373	NA	NA	0.00105112	0.379456	NA	NA	0.00047938	0.173056
NW_020868387.1-314925-21	NA	0.00279328	NA	1.41085	NA	0.00384103	NA	1.02441	NA	0.00141931	NA	0.378534	NA	0.00384103	NA	1.02441	NA	0.00107234	NA	0.241277	NA	0.00326879	NA	0.735478
NW_020868388.1-16776-27	0.00193166	0.0450594	NA	NA	0.0176232	0.254582	NA	NA	0.00641294	0.0997868	NA	NA	0.0176232	0.254582	NA	NA	0.0113719	0.139185	NA	NA	0.0257942	0.298088	NA	NA
NW_020868388.1-38780-5	1.30153	NA	NA	0.000616472	4.06274	NA	NA	0.0015569	1.89062	NA	NA	0.000724514	4.06274	NA	NA	0.0015569	NA	NA	NA	0.00207936	NA	NA	NA	0.00335241
NW_020868388.1-40505-13	NA	5.24e-06	0.00314973	NA	NA	0.000291672	0.0531002	NA	NA	0.000878858	0.16	NA	NA	0.000291672	0.0531002	NA	NA	0.00296474	0.29654	NA	NA	0.00172886	0.172924	NA
NW_020868388.1-53938-14	0.353543	NA	0.000182242	NA	NA	NA	0.00383161	NA	NA	NA	0.00125316	NA	NA	NA	0.00383161	NA	0.131994	NA	0.0004575	NA	0.012839	NA	4.45e-05	NA
NW_020868388.1-129616-13	0.002704	NA	8.42e-05	NA	0.0773719	NA	0.00283649	NA	0.0132529	NA	0.000485858	NA	0.0773719	NA	0.00283649	NA	1.62614	NA	0.00722727	NA	5.22762	NA	0.0232339	NA
NW_020868388.1-330266-12	0.0169	NA	4.68e-05	NA	0.403088	NA	0.00174053	NA	0.000262021	NA	9.08e-07	NA	0.403088	NA	0.00174053	NA	NA	NA	0.00319225	NA	NA	NA	0.009025	NA
NW_020868388.1-419097-13	NA	NA	0.0318516	0.00146317	NA	NA	0.0295147	0.00246212	NA	NA	0.00516141	0.000430567	NA	NA	0.0295147	0.00246212	NA	NA	0.00408403	0.000333304	NA	NA	0.0271315	0.00221425
NW_020868390.1-161351-3	0.00057707	NA	0.0442733	NA	0.0115038	NA	0.243326	NA	0.00551506	NA	0.150993	NA	0.0115038	NA	0.243326	NA	0.00038242	NA	0.008464	NA	0.0343073	NA	2.77889	NA
NW_020868390.1-316787-6	0.181877	NA	NA	0.000454311	0.578161	NA	NA	0.000284462	0.0665973	NA	NA	3.28e-05	0.578161	NA	NA	0.000284462	0.206116	NA	NA	0.000570958	0.055696	NA	NA	0.000154283
NW_020868391.1-2647-7	0.189399	NA	NA	0.00132302	0.0398921	NA	NA	0.00102201	0.0443213	NA	NA	0.000590523	0.0398921	NA	NA	0.00102201	NA	NA	NA	0.00933156	NA	NA	NA	0.0107537
NW_020868391.1-39807-6	NA	0.493791	NA	0.000585933	NA	1.38674	NA	0.0061633	NA	0.00861184	NA	3.83e-05	NA	1.38674	NA	0.0061633	NA	NA	NA	0.00321489	NA	NA	NA	0.0185232
NW_020868391.1-148434-14	0.0204613	NA	0.000142	NA	0.0811438	NA	0.000414443	NA	0.000143856	NA	7.35e-07	NA	0.0811438	NA	0.000414443	NA	0.0756401	NA	0.000756235	NA	0.22586	NA	0.00225811	NA
NW_020868391.1-226800-7	2.56e-05	NA	0.000821778	NA	0.00274755	NA	0.208599	NA	0.001812	NA	0.103809	NA	0.00274755	NA	0.208599	NA	0.0023619	NA	0.151196	NA	0.00209644	NA	0.184335	NA
NW_020868391.1-343055-26	NA	1.05194	NA	0.019944	NA	1.17833	NA	0.0196801	NA	1.28417	NA	0.0215864	NA	1.17833	NA	0.0196801	NA	0.0441	NA	0.00693651	NA	0.0518321	NA	0.00841151
NW_020868391.1-438045-3	0.00453569	NA	36	NA	0.00213698	NA	6.43288	NA	0.00370758	NA	11.1608	NA	0.00213698	NA	6.43288	NA	0.000850183	NA	0.306916	NA	0.000196	NA	0.070756	NA
NW_020868391.1-493563-1	NA	0.000416493	NA	1	NA	4.56e-06	NA	0.0158127	NA	0.000288444	NA	1	NA	4.56e-06	NA	0.0158127	NA	0	NA	NA	NA	0.00021316	NA	NA
NW_020868391.1-662779-15	NA	0.753245	NA	0.0506406	NA	0.0176822	NA	0.00179054	NA	0.351894	NA	0.0356337	NA	0.0176822	NA	0.00179054	NA	4.3131	NA	0.0880224	NA	1.41134	NA	0.0288029
NW_020868391.1-782862-6	NA	7.46e-05	NA	0.0050179	NA	0.000173818	NA	0.00625306	NA	0.000955936	NA	0.0343896	NA	0.000173818	NA	0.00625306	NA	0.00330548	NA	0.743734	NA	0.00543267	NA	1.22235
NW_020868392.1-41020-6	0.777037	0.00198403	NA	NA	0.135509	0.000173023	NA	NA	0.696862	0.000889775	NA	NA	0.135509	0.000173023	NA	NA	NA	3.25e-05	NA	NA	NA	0.00222784	NA	NA
NW_020868392.1-185807-2	0.0378889	NA	0.000197269	NA	0.041688	NA	0.000370957	NA	0.00452732	NA	4.03e-05	NA	0.041688	NA	0.000370957	NA	0.198955	NA	0.000689591	NA	0.0546685	NA	0.000189485	NA
NW_020868392.1-198407-9	0.342225	0.00636369	NA	NA	0.593516	0.0121126	NA	NA	0.361923	0.00738617	NA	NA	0.593516	0.0121126	NA	NA	0.037731	7.14e-05	NA	NA	0.0971884	0.000184028	NA	NA
NW_020868393.1-80185-24	0.0457023	NA	0.35448	NA	0.016238	NA	0.0884071	NA	0.030127	NA	0.164025	NA	0.016238	NA	0.0884071	NA	0.0522884	NA	0.470596	NA	0.0344474	NA	0.310026	NA
NW_020868393.1-425087-27	NA	0.00171999	NA	12.9347	NA	1.76e-05	NA	0.0356984	NA	0.000984765	NA	2.00151	NA	1.76e-05	NA	0.0356984	NA	6.38e-06	NA	0.002304	NA	0.000648909	NA	0.234256
NW_020868393.1-442011-24	NA	0.00227233	NA	1	NA	0.000249913	NA	0.155871	NA	0.00160333	NA	1	NA	0.000249913	NA	0.155871	NA	0.00346607	NA	1	NA	0.00116975	NA	0.337486
NW_020868393.1-444303-8	NA	0.00424129	NA	45.1416	NA	0.000956791	NA	1.71123	NA	0.00335192	NA	10.9438	NA	0.000956791	NA	1.71123	NA	0.000153099	NA	0.0344474	NA	0.000252598	NA	0.133079
NW_020868393.1-471586-4	0.00166198	3.15e-06	NA	NA	0.390414	0.00250054	NA	NA	0.211774	0.00135638	NA	NA	0.390414	0.00250054	NA	NA	NA	0.0016	NA	NA	NA	0.00077284	NA	NA
NW_020868393.1-675513-3	NA	0.00084822	NA	1	NA	0	NA	NA	NA	0	NA	NA	NA	0	NA	NA	NA	0	NA	NA	NA	0	NA	NA
NW_020868393.1-750560-3	NA	0.00117551	NA	2.8224	NA	0.000315311	NA	0.213594	NA	0.000297142	NA	0.201286	NA	0.000315311	NA	0.213594	NA	7.2e-05	NA	0.0316918	NA	0.00071933	NA	0.316561
NW_020868394.1-259025-5	1.18273	NA	NA	0.00181529	0.0466094	NA	NA	0.000238058	0.0323676	NA	NA	0.000165318	0.0466094	NA	NA	0.000238058	0.329476	NA	NA	0.000912676	0.002116	NA	NA	5.86e-06
NW_020868394.1-325757-3	0.237344	0.000246161	NA	NA	0.138453	4.24e-05	NA	NA	0.0048675	1.49e-06	NA	NA	0.138453	4.24e-05	NA	NA	0.507272	0.00175824	NA	NA	0.331246	0.00114812	NA	NA
NW_020868394.1-447961-4	NA	0.00120977	NA	0.611039	NA	1.2e-05	NA	0.0390752	NA	6.46e-05	NA	0.210959	NA	1.2e-05	NA	0.0390752	NA	8.65e-05	NA	NA	NA	0.00042436	NA	NA
NW_020868394.1-554460-3	NA	0.00769311	NA	0.00320328	NA	0.00417221	NA	0.001558	NA	0.003213	NA	0.00119981	NA	0.00417221	NA	0.001558	NA	0.0808834	NA	0.0808834	NA	0.0843322	NA	0.0843322
NW_020868394.1-608898-2	0.000989789	NA	NA	0.126051	0.00497638	NA	NA	0.658127	0.0010847	NA	NA	0.143452	0.00497638	NA	NA	0.658127	8.1e-07	NA	NA	5.19e-05	0.00144586	NA	NA	0.0925562
NW_020868395.1-79301-7	NA	0.000445752	NA	0.12848	NA	1.04e-07	NA	1.89e-05	NA	0.000120033	NA	0.058578	NA	1.04e-07	NA	1.89e-05	NA	0.000184113	NA	0.07156	NA	5.11e-06	NA	0.000865052
NW_020868395.1-142970-27	0.000211014	0.076176	NA	NA	0	NA	NA	NA	0.00407044	NA	NA	NA	0	NA	NA	NA	0.00407044	NA	NA	NA	0	NA	NA	NA
NW_020868395.1-226091-13	0.197003	NA	0.0031465	NA	0.182881	NA	0.00190455	NA	0.56169	NA	0.00584954	NA	0.182881	NA	0.00190455	NA	0.123904	NA	0.0137671	NA	0.222029	NA	0.0246699	NA
NW_020868395.1-235641-13	0.000108131	4.05e-07	NA	NA	0.103516	0.000132173	NA	NA	0.4759	0.000607644	NA	NA	0.103516	0.000132173	NA	NA	0.158469	0.000300064	NA	NA	0.00874696	1.66e-05	NA	NA
NW_020868395.1-242649-7	NA	NA	0.000104777	0.0529216	NA	NA	0.00075903	0.594463	NA	NA	0.000343717	0.269196	NA	NA	0.00075903	0.594463	NA	NA	0.000124671	0.0658409	NA	NA	0.000409827	0.216437
NW_020868395.1-268812-27	0.0001183	0.02001	NA	NA	0.00629695	1.96314	NA	NA	0.000869078	0.270944	NA	NA	0.00629695	1.96314	NA	NA	0.00664225	NA	NA	NA	0.0165637	NA	NA	NA
NW_020868395.1-272453-26	NA	0.00983415	0.000227826	NA	NA	0.0152259	0.000265772	NA	NA	0.0596414	0.00104105	NA	NA	0.0152259	0.000265772	NA	NA	0.0166343	0.000665693	NA	NA	0.0456067	0.00182514	NA
NW_020868395.1-274366-7	NA	0.00039526	0.0353137	NA	NA	0.000696105	0.117743	NA	NA	0.000536068	0.0573582	NA	NA	0.000696105	0.117743	NA	NA	0.00863041	NA	NA	NA	0.00919681	NA	NA
NW_020868396.1-158818-9	NA	0	NA	NA	NA	0	NA	NA	NA	0	NA	NA	NA	0	NA	NA	NA	0	NA	NA	NA	0	NA	NA
NW_020868397.1-349440-5	NA	NA	NA	0	NA	NA	NA	0	NA	NA	NA	0	NA	NA	NA	0	NA	NA	NA	0	NA	NA	NA	0
NW_020868400.1-54643-7	0.0392488	4.51e-06	NA	NA	NA	0.00488601	NA	NA	NA	0.00016129	NA	NA	NA	0.00488601	NA	NA	0.519667	0.00118085	NA	NA	0.287579	0.000653473	NA	NA
NW_020868400.1-75679-5	0.00121163	NA	0.323144	NA	4.28e-08	NA	3.61e-05	NA	7.55e-05	NA	0.0636312	NA	4.28e-08	NA	3.61e-05	NA	0.00062001	NA	NA	NA	0.00112225	NA	NA	NA
NW_020868400.1-78274-8	0	NA	NA	NA	0	NA	NA	NA	0	NA	NA	NA	0	NA	NA	NA	0.0099978	NA	1	NA	0.0099978	NA	1	NA
NW_020868400.1-141097-9	NA	0.00668092	NA	0.00982814	NA	0.0023921	NA	0.00447412	NA	0.006084	NA	0.00908844	NA	0.0023921	NA	0.00447412	NA	0.00450706	NA	0.00704481	NA	0.00146972	NA	0.00303937
NW_020868401.1-124586-2	NA	0.201003	NA	0.000818934	NA	0.00230861	NA	2.74e-06	NA	3.61e-05	NA	4.28e-08	NA	0.00230861	NA	2.74e-06	NA	0.221276	NA	0.00098345	NA	0.242852	NA	0.00107934
NW_020868402.1-66143-5	0.328711	NA	0.00133925	NA	0.510204	NA	0.000699288	NA	0.0800399	NA	0.000109703	NA	0.510204	NA	0.000699288	NA	NA	NA	0.00065536	NA	NA	NA	0.00010404	NA
NW_020868402.1-107357-26	NA	0	NA	NA	NA	0	NA	NA	NA	0	NA	NA	NA	0	NA	NA	NA	0.0277972	NA	1	NA	0.0277972	NA	1
NW_020868402.1-124842-26	1.6e-05	NA	NA	NA	0	NA	NA	NA	1.6e-05	NA	NA	NA	0	NA	NA	NA	0.00389376	0.876096	NA	NA	0.00444444	1	NA	NA
NW_020868402.1-162771-13	0.00871111	NA	NA	5.0176	0.00038638	NA	NA	0.0603263	0.003593	NA	NA	0.560983	0.00038638	NA	NA	0.0603263	0.00198219	NA	NA	0.0495309	0.00797156	NA	NA	0.199193
NW_020868402.1-218978-16	0.000113011	NA	NA	0.229693	8.38e-05	NA	NA	0.0522449	4.43e-05	NA	NA	0.0276337	8.38e-05	NA	NA	0.0522449	0.000197087	NA	NA	0.0867335	3.56e-06	NA	NA	0.00156503
NW_020868402.1-431999-13	0.121116	NA	6.53e-05	NA	NA	NA	0.00055225	NA	NA	NA	0.00093636	NA	NA	NA	0.00055225	NA	0.107238	NA	0.00024368	NA	0.233788	NA	0.000531243	NA
NW_020868402.1-483240-27	0.0777552	NA	NA	8.59e-06	0.286101	NA	NA	8.76e-05	0.318044	NA	NA	9.74e-05	0.286101	NA	NA	8.76e-05	0.748412	NA	NA	0.00259405	0.732933	NA	NA	0.0025404
NW_020868402.1-689873-5	NA	0.000103302	NA	4.78e-06	NA	0.494767	NA	0.00932269	NA	0.204631	NA	0.00385577	NA	0.494767	NA	0.00932269	NA	0.224721	NA	0.0561634	NA	0.146795	NA	0.0366877
NW_020868402.1-773779-2	NA	0.000389325	0.158647	NA	NA	0.00267825	0.524376	NA	NA	5.63e-07	0.00011014	NA	NA	0.00267825	0.524376	NA	NA	0.00142716	0.1156	NA	NA	0.000277778	0.0225	NA
NW_020868402.1-808401-5	NA	1.98e-05	NA	0.00550637	NA	1.13e-05	NA	0.004096	NA	0.000129241	NA	0.046656	NA	1.13e-05	NA	0.004096	NA	0.00369664	NA	NA	NA	0.00219024	NA	NA
NW_020868403.1-64889-15	NA	2.39e-05	0.0155422	NA	NA	0.000316465	0.041616	NA	NA	6.4e-05	0.023104	NA	NA	0.000316465	0.041616	NA	NA	1.05e-05	0.00464195	NA	NA	0.000502662	0.104379	NA
NW_020868403.1-173505-1	NA	3.63e-05	NA	0.000569905	NA	0.00119034	NA	0.233056	NA	0.000617922	NA	0.177485	NA	0.00119034	NA	0.233056	NA	4.68e-05	NA	0.051984	NA	0.00264954	NA	0.956484
NW_020868404.1-6685-9	0.00689582	NA	6.92068	NA	0.00827794	NA	23.3002	NA	0.00890105	NA	25.0541	NA	0.00827794	NA	23.3002	NA	0.0123432	NA	NA	NA	0.0116208	NA	NA	NA
NW_020868406.1-148660-23	0.020916	NA	3.69189	NA	0.00145398	NA	0.164671	NA	0.0211826	NA	3.85639	NA	0.00145398	NA	0.164671	NA	0.0205447	NA	3.47504	NA	0.00127057	NA	0.128553	NA
NW_020868406.1-160645-1	7.75e-05	NA	2.81e-07	NA	0.00751111	NA	3.06e-05	NA	0.002025	NA	8.25e-06	NA	0.00751111	NA	3.06e-05	NA	0.139951	NA	0.000265	NA	0.317588	NA	0.000601358	NA
NW_020868407.1-8358-3	NA	0.0607759	NA	5.34e-05	NA	0.344815	NA	0.000105612	NA	1.18202	NA	0.000362037	NA	0.344815	NA	0.000105612	NA	NA	NA	0.00128881	NA	NA	NA	0.00074529
NW_020868407.1-33543-6	NA	NA	1	0.000110445	NA	NA	NA	0	NA	NA	NA	0	NA	NA	NA	0	NA	NA	NA	0	NA	NA	NA	0
NW_020868408.1-147030-2	NA	0.39462	NA	0.00243826	NA	0.460762	NA	0.00522013	NA	0.507027	NA	0.00556128	NA	0.460762	NA	0.00522013	NA	NA	NA	0.00082944	NA	NA	NA	0.00095481
NW_020868408.1-212510-3	0.150324	NA	0.000454127	NA	0.0848483	NA	0.000588842	NA	0.00357819	NA	2.48e-05	NA	0.0848483	NA	0.000588842	NA	0.090216	NA	0.000312695	NA	0.000391413	NA	1.36e-06	NA
NW_020868408.1-220896-2	0.000947498	0.0513424	NA	NA	0.000949284	0.0701589	NA	NA	0.0022509	0.166358	NA	NA	0.000949284	0.0701589	NA	NA	0.00160396	0.102677	NA	NA	0.00150637	0.0964295	NA	NA
NW_020868408.1-244164-6	0.00708684	NA	0.135193	NA	0.00588717	NA	0.138674	NA	0.00435256	NA	0.100302	NA	0.00588717	NA	0.138674	NA	6.77e-05	NA	0.00331776	NA	0.00033856	NA	0.0180634	NA
NW_020868409.1-4894-6	NA	NA	0	NA	NA	NA	0	NA	NA	NA	0	NA	NA	NA	0	NA	1	NA	0.00227233	NA	1	NA	0.00227233	NA
NW_020868409.1-165136-27	NA	0.12761	NA	0.00114419	NA	0.003481	NA	4.3e-05	NA	0.030276	NA	0.000373778	NA	0.003481	NA	4.3e-05	NA	1.8171	NA	0.00503353	NA	0.777924	NA	0.00215491
NW_020868409.1-176683-5	0.569767	NA	0.00296649	NA	0.0407459	NA	0.000362574	NA	0.136952	NA	0.00121865	NA	0.0407459	NA	0.000362574	NA	2.54595	NA	0.00578524	NA	0.262234	NA	0.000595882	NA
NW_020868409.1-211409-14	NA	NA	0	NA	NA	NA	0	NA	NA	NA	0	NA	NA	NA	0	NA	1	NA	0.00825725	NA	1	NA	0.00825725	NA
NW_020868409.1-216538-13	0.00208792	NA	0.0141112	NA	9.04e-05	NA	0.000383292	NA	0.000572127	NA	0.00242562	NA	9.04e-05	NA	0.000383292	NA	0.0299037	NA	0.747234	NA	0.0399712	NA	0.998801	NA
NW_020868409.1-238694-26	NA	0.000833245	NA	0.871111	NA	0.000524872	NA	1.58001	NA	0.00166716	NA	5.0186	NA	0.000524872	NA	1.58001	NA	0.003364	NA	NA	NA	0.00163216	NA	NA
NW_020868409.1-256483-21	NA	NA	1	0.000132975	NA	NA	NA	0	NA	NA	NA	0	NA	NA	NA	0	NA	NA	NA	0	NA	NA	NA	0
NW_020868409.1-473349-24	NA	0.00239293	NA	1.43755	NA	0.000477596	NA	0.374047	NA	0.00286732	NA	2.24565	NA	0.000477596	NA	0.374047	NA	0.00104986	NA	0.302896	NA	0	NA	0
NW_020868409.1-880254-26	NA	0.00101039	NA	0.227338	NA	0.0101064	NA	1.45627	NA	0.00027832	NA	0.0401041	NA	0.0101064	NA	1.45627	NA	2.37e-06	NA	0.000237207	NA	0.00751327	NA	0.751493
NW_020868411.1-82632-24	0.0197461	NA	0.00479894	NA	0.0274907	NA	0.00921697	NA	0.0511078	NA	0.0171352	NA	0.0274907	NA	0.00921697	NA	4.42e-05	NA	7.08e-06	NA	0.00499899	NA	0.000799726	NA
NW_020868411.1-136224-12	1	0.000879362	NA	NA	NA	0	NA	NA	NA	0	NA	NA	NA	0	NA	NA	NA	0	NA	NA	NA	0	NA	NA
NW_020868411.1-192197-1	NA	0.092416	NA	0.000474781	NA	0.000101574	NA	9.77e-07	NA	0.0728335	NA	0.000417134	NA	0.000101574	NA	9.77e-07	NA	0.121104	NA	0.00105986	NA	0.013456	NA	0.000166123
NW_020868412.1-124094-15	NA	3.55e-06	NA	0.000111979	NA	3.12e-07	NA	2.3e-05	NA	0.00294341	NA	0.217539	NA	3.12e-07	NA	2.3e-05	NA	0.010593	NA	3.05621	NA	0.00270303	NA	0.779854
NW_020868413.1-43135-22	NA	0.340536	NA	0.000522666	NA	0.0802919	NA	0.000410092	NA	0.011014	NA	5.63e-05	NA	0.0802919	NA	0.000410092	NA	0.162409	NA	0.00200505	NA	0.020736	NA	0.000256
NW_020868413.1-124599-1	NA	0.317397	NA	0.000628399	NA	0.752613	NA	0.00120669	NA	0.267168	NA	0.000428359	NA	0.752613	NA	0.00120669	NA	NA	NA	0.00034596	NA	NA	NA	0.00516961
NW_020868413.1-201010-27	NA	0.00163123	NA	0.15225	NA	0.012379	NA	0.792436	NA	0.000471421	NA	0.0301777	NA	0.012379	NA	0.792436	NA	0.0170042	NA	NA	NA	0.0441	NA	NA
NW_020868413.1-333435-9	0.109082	NA	NA	0.00416731	0.00126259	NA	NA	0.000176283	1.36e-05	NA	NA	1.04e-06	0.00126259	NA	NA	0.000176283	4.18701	NA	NA	0.0247539	4.59184	NA	NA	0.0281138
NW_020868413.1-359510-23	0.121937	0.00338952	NA	NA	0.100082	0.00221886	NA	NA	0.237807	0.00527225	NA	NA	0.100082	0.00221886	NA	NA	1.25667	0.0125639	NA	NA	0.768757	0.00768588	NA	NA
NW_020868413.1-448990-23	0.0197471	NA	0.000845433	NA	0.04686	NA	0.00382432	NA	0.0476426	NA	0.00309913	NA	0.04686	NA	0.00382432	NA	0.00176329	NA	0.000214347	NA	0.00197057	NA	7.89e-05	NA
NW_020868414.1-28542-23	NA	0.00257115	NA	0.132177	NA	0.00130143	NA	0.0587015	NA	0.00352812	NA	0.159137	NA	0.00130143	NA	0.0587015	NA	0.00606841	NA	NA	NA	0.00964324	NA	NA
NW_020868415.1-66103-2	NA	0.000485561	NA	0.0178969	NA	0	NA	0	NA	0.000256	NA	0.00719104	NA	0	NA	0	NA	0.0130587	NA	0.162757	NA	0.0175279	NA	0.202559
NW_020868415.1-118790-25	0.00195206	NA	0.985965	NA	0.000424064	NA	0.26449	NA	0.00232883	NA	1.45249	NA	0.000424064	NA	0.26449	NA	0.00720801	NA	NA	NA	0.00034969	NA	NA	NA
NW_020868415.1-156036-21	1	NA	NA	0.000594397	NA	NA	NA	0	NA	NA	NA	0	NA	NA	NA	0	1	NA	NA	0.00227233	1	NA	NA	0.00227233
NW_020868415.1-405723-5	NA	0	NA	NA	NA	0	NA	NA	NA	0	NA	NA	NA	0	NA	NA	NA	0.0400192	NA	1	NA	0.0400192	NA	1
NW_020868415.1-482005-8	1.08e-05	3.48e-07	NA	NA	0.116271	0.00549699	NA	NA	0.0210299	0.000994237	NA	NA	0.116271	0.00549699	NA	NA	0.107716	0.00932086	NA	NA	0.00288085	0.000249286	NA	NA
NW_020868415.1-516854-8	NA	0.00831747	NA	0.76725	NA	0.000180753	NA	0.014641	NA	0.00730075	NA	0.591361	NA	0.000180753	NA	0.014641	NA	0.0312936	NA	NA	NA	0.00772641	NA	NA
NW_020868415.1-740511-23	0.00321111	NA	1.8496	NA	0.000802147	NA	0.091519	NA	0.000613477	NA	0.103767	NA	0.000802147	NA	0.091519	NA	0.00218433	NA	0.788544	NA	0.0025211	NA	0.7396	NA
NW_020868415.1-922321-26	0.0009	NA	NA	NA	0.00064516	NA	NA	NA	0.0009	NA	NA	NA	0.00064516	NA	NA	NA	0.00338065	NA	NA	0.409416	0.00398935	NA	NA	0.483133
NW_020868415.1-1217327-8	NA	7.2e-05	NA	7.8e-07	NA	0.213231	NA	0.00108908	NA	0.161443	NA	0.000824569	NA	0.213231	NA	0.00108908	NA	1.11291	NA	0.00252889	NA	1.30612	NA	0.00296794
NW_020868415.1-1222096-23	0.000597111	NA	0.00980891	NA	0.00172279	NA	0.179176	NA	0.00955057	NA	0.993292	NA	0.00172279	NA	0.179176	NA	0.00170586	NA	0.061368	NA	0.000339822	NA	0.012225	NA
NW_020868415.1-1260594-14	NA	0.114623	NA	0.0236824	NA	0.0136682	NA	0.002587	NA	0.136196	NA	0.0323294	NA	0.0136682	NA	0.002587	NA	0.0299982	NA	0.00333314	NA	0.0247118	NA	0.00334855
NW_020868415.1-1508907-23	0.488797	NA	0.00668475	NA	0.0217232	NA	6.97e-05	NA	0.170002	NA	0.000545299	NA	0.0217232	NA	6.97e-05	NA	0.1369	NA	0.000379224	NA	0.0529	NA	0.000146537	NA
NW_020868415.1-1570747-3	1	NA	0.000399674	NA	NA	NA	0	NA	NA	NA	0	NA	NA	NA	0	NA	NA	NA	0	NA	NA	NA	0	NA
NW_020868415.1-1644487-6	0.3721	NA	NA	0.000355925	0.0119342	NA	NA	1.64e-05	0.451945	NA	NA	0.000619438	0.0119342	NA	NA	1.64e-05	0.586756	NA	NA	0.00162536	0.132496	NA	NA	0.000367025
NW_020868416.1-37471-8	1	NA	0.000371105	NA	NA	NA	1.3e-05	NA	NA	NA	0	NA	NA	NA	1.3e-05	NA	NA	NA	0	NA	NA	NA	1.3e-05	NA
NW_020868416.1-93236-23	NA	2.82e-05	NA	0.064975	NA	0.00050777	NA	0.343966	NA	0.000140138	NA	0.0949306	NA	0.00050777	NA	0.343966	NA	0.00065536	NA	NA	NA	0.00023409	NA	NA
NW_020868417.1-46426-8	0	NA	NA	NA	0	NA	NA	NA	0	NA	NA	NA	0	NA	NA	NA	0	NA	NA	NA	0	NA	NA	NA
NW_020868417.1-182449-13	NA	2.21e-05	NA	NA	NA	0	NA	NA	NA	2.21e-05	NA	NA	NA	0	NA	NA	NA	0.0112125	1	NA	NA	0.0123457	1	NA
NW_020868417.1-328031-2	0.0489031	NA	0.0036989	NA	0.00630894	NA	0.000526294	NA	0.030754	NA	0.00256551	NA	0.00630894	NA	0.000526294	NA	0.0252241	NA	0.00218269	NA	0.00853571	NA	0.000738613	NA
NW_020868418.1-340780-12	8.56e-05	NA	0.0325181	NA	0.00525743	NA	11.6517	NA	0.000384468	NA	0.852071	NA	0.00525743	NA	11.6517	NA	3.32e-05	NA	0.0146118	NA	0.00235294	NA	1.03547	NA
NW_020868419.1-82883-16	0	NA	NA	NA	0	NA	NA	NA	0	NA	NA	NA	0	NA	NA	NA	0.00825725	NA	1	NA	0.00825725	NA	1	NA
NW_020868420.1-17965-1	4.86966	0.00219727	NA	NA	5.09722	0.00698628	NA	NA	0.754027	0.00103347	NA	NA	5.09722	0.00698628	NA	NA	NA	0.00444889	NA	NA	NA	0.0135257	NA	NA
NW_020868422.1-18939-23	0.000282209	NA	0.0154678	NA	1.98e-05	NA	0.0016	NA	0.00141042	NA	0.114244	NA	1.98e-05	NA	0.0016	NA	0.00303479	NA	0.36753	NA	0.000509901	NA	0.061752	NA
NW_020868422.1-30923-6	NA	0.000544839	NA	0.172568	NA	7.5e-05	NA	0.0396172	NA	0.00122935	NA	0.649242	NA	7.5e-05	NA	0.0396172	NA	0.00567009	NA	NA	NA	0.0025	NA	NA
NW_020868422.1-49830-13	1	0.000106195	NA	NA	1	0.000332196	NA	NA	1	0.000332196	NA	NA	1	0.000332196	NA	NA	1	0.00591206	NA	NA	1	0.00591206	NA	NA
NW_020868422.1-114809-21	NA	NA	0	NA	NA	NA	0	NA	NA	NA	0	NA	NA	NA	0	NA	1	NA	0.0743928	NA	1	NA	0.0743928	NA
NW_020868422.1-131954-6	0.00185597	NA	0.0198882	NA	0.00643092	NA	0.290069	NA	0.00672913	NA	0.303519	NA	0.00643092	NA	0.290069	NA	0.0218251	NA	4.91066	NA	0.0213238	NA	4.79785	NA
NW_020868422.1-174496-24	NA	0.000696904	NA	1.87791	NA	2.68e-07	NA	0.0190821	NA	0.000141518	NA	0.119263	NA	2.68e-07	NA	0.0190821	NA	0.00200704	NA	NA	NA	0.00107584	NA	NA
NW_020868422.1-191204-14	0.0073308	NA	0.232108	NA	0.0114842	NA	0.286967	NA	0.00466253	NA	0.116507	NA	0.0114842	NA	0.286967	NA	0.0101955	NA	0.4087	NA	0.0191795	NA	0.768836	NA
NW_020868422.1-194956-12	0.000720014	0.449074	NA	NA	0.00574866	1.93409	NA	NA	0.000176543	0.0593964	NA	NA	0.00574866	1.93409	NA	NA	0.00413449	NA	NA	NA	0.015277	NA	NA	NA
NW_020868424.1-330949-13	0.00600517	NA	NA	7.07974	0.000622371	NA	NA	0.224676	0.00318334	NA	NA	1.14918	0.000622371	NA	NA	0.224676	0.00417233	NA	NA	2.20348	0.000258249	NA	NA	0.136386
NW_020868425.1-4789-2	1.00607	0.00502368	NA	NA	0.0830104	0.000685438	NA	NA	0.34461	0.00284553	NA	NA	0.0830104	0.000685438	NA	NA	1.24367	0.00552743	NA	NA	0.513802	0.00228357	NA	NA
NW_020868425.1-34382-9	NA	0.000931099	NA	0.186467	NA	0.00109252	NA	0.0749169	NA	0.000149273	NA	0.0180778	NA	0.00109252	NA	0.0749169	NA	0.00263536	NA	1.15976	NA	0.00509029	NA	1.77387
NW_020868425.1-51450-25	NA	NA	0.00396755	0.177695	NA	NA	0.0022126	0.0370425	NA	NA	0.00020837	0.00348845	NA	NA	0.0022126	0.0370425	NA	NA	0.0075574	0.0680166	NA	NA	0.0148515	0.133663
NW_020868425.1-580024-24	NA	1	NA	9.4e-05	NA	NA	NA	0	NA	NA	NA	0	NA	NA	NA	0	NA	NA	NA	0	NA	NA	NA	0
NW_020868425.1-612165-21	NA	0	NA	NA	NA	6.25e-06	NA	NA	NA	0	NA	NA	NA	6.25e-06	NA	NA	1	0.0204082	NA	NA	0.9604	0.0196	NA	NA
NW_020868426.1-17160-8	0.00294288	NA	0.116185	NA	0.00173256	NA	0.0919491	NA	0.00117961	NA	0.0626036	NA	0.00173256	NA	0.0919491	NA	0.00155461	NA	0.076176	NA	0.00218489	NA	0.10706	NA
NW_020868426.1-66489-26	NA	0.000105205	NA	0.0319112	NA	0.00481701	NA	1.28471	NA	4.47e-05	NA	0.0119215	NA	0.00481701	NA	1.28471	NA	0.000217175	NA	0.0784	NA	0.0059209	NA	2.13744
NW_020868426.1-83131-4	0.632109	NA	0.00227527	NA	0.137832	NA	3.98e-05	NA	0.0932626	NA	2.69e-05	NA	0.137832	NA	3.98e-05	NA	NA	NA	0.00013456	NA	NA	NA	0.00011025	NA
NW_020868426.1-112564-3	NA	1.13e-05	NA	0.00156348	NA	0.000453805	NA	0.0570628	NA	0.00059661	NA	0.0448587	NA	0.000453805	NA	0.0570628	NA	0.000422531	NA	0.034225	NA	0.000304309	NA	0.045369
NW_020868426.1-128992-15	0.00231849	NA	0.142286	NA	6.07e-06	NA	0.00118906	NA	1.66e-05	NA	0.00324575	NA	6.07e-06	NA	0.00118906	NA	0.00024892	NA	0.0718163	NA	0.000201325	NA	0.0580845	NA
NW_020868427.1-28128-8	0.00753451	NA	0.10128	NA	0.0059934	NA	0.167426	NA	0.0215348	NA	0.601575	NA	0.0059934	NA	0.167426	NA	0.000181562	NA	0.00129146	NA	0.00444689	NA	0.031631	NA
NW_020868427.1-29647-9	0.000397827	0.0223981	NA	NA	0.000421796	0.0178312	NA	NA	0.00147622	0.0624063	NA	NA	0.000421796	0.0178312	NA	NA	0	0	NA	NA	0.00322372	0.261121	NA	NA
NW_020868427.1-218495-4	NA	0.0303675	NA	0.091201	NA	0.00665856	NA	0.0322274	NA	0.00689806	NA	0.0333866	NA	0.00665856	NA	0.0322274	NA	0.058081	NA	0.130682	NA	0.0572804	NA	0.128881
NW_020868427.1-271110-8	NA	1.27e-05	NA	0.00534628	NA	3.15e-05	NA	0.0196728	NA	2.29e-05	NA	0.0142756	NA	3.15e-05	NA	0.0196728	NA	0.00185761	NA	NA	NA	0.00192721	NA	NA
NW_020868427.1-306450-13	NA	0.877344	NA	0.000839207	NA	7.01534	NA	0.00249236	NA	4.58191	NA	0.00162783	NA	7.01534	NA	0.00249236	NA	0.0346982	NA	0.000205138	NA	0.00298355	NA	1.76e-05
NW_020868427.1-320492-1	NA	NA	0.000320909	0.0891539	NA	NA	0.000162227	0.058564	NA	NA	0.000611911	0.2209	NA	NA	0.000162227	0.058564	NA	NA	0.000359248	0.103647	NA	NA	0.000351265	0.101344
NW_020868427.1-322941-26	0.126955	NA	0.00125487	NA	0.00568607	NA	5.06e-05	NA	0.0440903	NA	0.000655737	NA	0.00568607	NA	5.06e-05	NA	1.1794	NA	0.00393591	NA	0.352836	NA	0.000977385	NA
NW_020868427.1-348028-6	NA	1.09e-05	NA	NA	NA	0	NA	NA	NA	1.09e-05	NA	NA	NA	0	NA	NA	NA	0.0024165	1	NA	NA	0.00277008	1	NA
NW_020868427.1-567680-1	NA	0	NA	NA	NA	0	NA	NA	NA	0	NA	NA	NA	0	NA	NA	NA	9	1	NA	NA	9	1	NA
NW_020868427.1-701392-1	NA	0.00161425	NA	17.9271	NA	0.00430276	NA	14.4582	NA	0.00109243	NA	3.78734	NA	0.00430276	NA	14.4582	NA	0.00210401	NA	0.210448	NA	0.000113847	NA	0.0138561
NW_020868428.1-299099-24	NA	0.585291	NA	0.000765381	NA	0.0915062	NA	0.000158865	NA	0.632025	NA	0.00109727	NA	0.0915062	NA	0.000158865	NA	NA	NA	6.72e-05	NA	NA	NA	0.00271441
NW_020868428.1-321619-22	NA	0.0004648	NA	0.981309	NA	5.24e-06	NA	0.00326531	NA	1.65e-05	NA	0.0102614	NA	5.24e-06	NA	0.00326531	NA	0.00597321	NA	0.382371	NA	0.00708105	NA	0.453289
NW_020868429.1-54261-26	0.419851	NA	NA	0.000167803	1.3895	NA	NA	0.000914537	0.647171	NA	NA	0.000214988	1.3895	NA	NA	0.000914537	NA	NA	NA	0.00104329	NA	NA	NA	0.00226576
NW_020868429.1-59182-12	NA	NA	0	NA	NA	NA	0	NA	NA	NA	0	NA	NA	NA	0	NA	NA	NA	0.0277972	1	NA	NA	0.0277972	1
NW_020868429.1-212937-25	0.000980126	NA	NA	0.18825	1.61e-05	NA	NA	0.00121217	5.92e-05	NA	NA	0.00445305	1.61e-05	NA	NA	0.00121217	1.51e-05	NA	NA	0.001225	6.05e-05	NA	NA	0.0049
NW_020868429.1-258632-27	0.00209295	NA	0.131214	NA	3.16e-06	NA	0.000256	NA	0.00247783	NA	0.171396	NA	3.16e-06	NA	0.000256	NA	0.020967	NA	NA	NA	0.00968256	NA	NA	NA
NW_020868429.1-290104-12	0.237785	NA	NA	0.000855907	0.17875	NA	NA	0.000912968	0.0688374	NA	NA	0.000351588	0.17875	NA	NA	0.000912968	0.467856	NA	NA	0.001296	0.806404	NA	NA	0.00223381
NW_020868429.1-383206-5	NA	0.000714336	NA	0.0406867	NA	0.000129652	NA	0.00958219	NA	0.000145353	NA	0.0107427	NA	0.000129652	NA	0.00958219	NA	0.00773758	NA	0.193347	NA	0.00761143	NA	0.190194
NW_020868430.1-310549-6	NA	0	NA	NA	NA	1.52e-05	NA	NA	NA	0	NA	NA	NA	1.52e-05	NA	NA	NA	0	NA	NA	NA	1.52e-05	NA	NA
NW_020868431.1-137642-22	0.457326	NA	0.000865955	NA	0.000391413	NA	1.36e-06	NA	0.0661489	NA	0.000229277	NA	0.000391413	NA	1.36e-06	NA	0.158404	NA	0.000438792	NA	0.017956	NA	4.97e-05	NA
NW_020868431.1-291698-2	0	NA	NA	NA	0	NA	NA	NA	0	NA	NA	NA	0	NA	NA	NA	0.0743928	1	NA	NA	0.0743928	1	NA	NA
NW_020868431.1-424650-3	NA	NA	0.0937302	0.0020928	NA	NA	0.000696681	9.68e-05	NA	NA	0.000345822	1.38e-05	NA	NA	0.000696681	9.68e-05	NA	NA	NA	0.028832	NA	NA	NA	0.03059
NW_020868431.1-431058-24	6.54e-06	NA	0.0126816	NA	4.66e-05	NA	0.0280789	NA	3.99e-05	NA	0.112316	NA	4.66e-05	NA	0.0280789	NA	0.00047487	NA	0.20898	NA	0.000452314	NA	0.275914	NA
NW_020868431.1-491024-22	NA	NA	0	NA	NA	NA	0	NA	NA	NA	0	NA	NA	NA	0	NA	1	NA	0.00444444	NA	1	NA	0.00444444	NA
NW_020868431.1-678876-15	NA	NA	NA	0	NA	NA	NA	1.09e-05	NA	NA	NA	0	NA	NA	NA	1.09e-05	NA	1	NA	0.0400192	NA	1	NA	0.0384504
NW_020868431.1-705558-24	NA	0.00370287	NA	0.124483	NA	0.00194109	NA	0.0354162	NA	0.013601	NA	0.248158	NA	0.00194109	NA	0.0354162	NA	0.0266607	NA	0.326678	NA	0.00768835	NA	0.0942065
NW_020868431.1-711525-12	NA	0.000383214	NA	1	NA	0.00127683	NA	1	NA	0.00127683	NA	1	NA	0.00127683	NA	1	NA	0	NA	NA	NA	0	NA	NA
NW_020868433.1-26917-3	NA	0.00642107	NA	0.0643891	NA	0.016249	NA	0.160464	NA	0.00674451	NA	0.0666042	NA	0.016249	NA	0.160464	NA	0.000106884	NA	0.00200704	NA	0.00277486	NA	0.0521057
NW_020868433.1-41737-1	NA	NA	NA	0	NA	NA	NA	0	NA	NA	NA	0	NA	NA	NA	0	NA	NA	NA	0	NA	NA	NA	0
NW_020868433.1-99396-26	1	NA	0.000371105	NA	NA	NA	0	NA	NA	NA	0	NA	NA	NA	0	NA	NA	NA	0	NA	NA	NA	0	NA
NW_020868433.1-123277-21	1	NA	NA	0.000383214	NA	NA	NA	0	NA	NA	NA	0	NA	NA	NA	0	NA	NA	NA	0	NA	NA	NA	0
NW_020868433.1-169793-14	0.000451215	NA	1	NA	0	NA	NA	NA	0	NA	NA	NA	0	NA	NA	NA	0	NA	NA	NA	0	NA	NA	NA
NW_020868433.1-174405-16	NA	0.00084822	1	NA	NA	0	NA	NA	NA	0	NA	NA	NA	0	NA	NA	NA	0	NA	NA	NA	0	NA	NA
NW_020868433.1-208505-13	NA	0.00416976	1.66931	NA	NA	0.000705566	0.406406	NA	NA	0.005181	2.98426	NA	NA	0.000705566	0.406406	NA	NA	0.00443979	1.95385	NA	NA	0.000439044	0.193213	NA
NW_020868434.1-182756-26	3.69e-05	NA	0.0131685	NA	0.00029241	NA	NA	NA	0.00033124	NA	NA	NA	0.00029241	NA	NA	NA	0.000818038	NA	0.49154	NA	0.000885288	NA	0.516503	NA
NW_020868434.1-218564-14	8.89944	0.00129079	NA	NA	0.098197	4.83e-05	NA	NA	1.40264	0.000690116	NA	NA	0.098197	4.83e-05	NA	NA	0.00174375	3.96e-06	NA	NA	0.452293	0.00102776	NA	NA
NW_020868434.1-220886-27	NA	0	NA	NA	NA	0	NA	NA	NA	0	NA	NA	NA	0	NA	NA	NA	0.0400192	1	NA	NA	0.0400192	1	NA
NW_020868434.1-239495-15	NA	0.00521971	NA	0.0857011	NA	3.35e-05	NA	0.000628338	NA	0.00545325	NA	0.0914458	NA	3.35e-05	NA	0.000628338	NA	0.0235463	NA	1.43525	NA	0.00650628	NA	0.416495
NW_020868434.1-264905-24	0.0582121	NA	NA	0.0021246	0.456159	NA	NA	0.0210174	0.112937	NA	NA	0.005689	0.456159	NA	NA	0.0210174	NA	NA	NA	0.0148109	NA	NA	NA	0.00421201
NW_020868434.1-265265-7	NA	0.000216575	NA	0.255328	NA	0.00030533	NA	0.110224	NA	6.07e-05	NA	0.021904	NA	0.00030533	NA	0.110224	NA	0.00181476	NA	NA	NA	0.00111556	NA	NA
NW_020868435.1-57162-24	NA	0.0352688	NA	0.0352688	NA	0.016007	NA	0.0185616	NA	0.0211468	NA	0.0245217	NA	0.016007	NA	0.0185616	NA	0.055902	NA	0.684976	NA	0.0620188	NA	0.759926
NW_020868435.1-61299-26	0.0477713	0.00200974	NA	NA	0.206479	0.0229422	NA	NA	0.0290362	0.00322624	NA	NA	0.206479	0.0229422	NA	NA	0.20373	0.00566313	NA	NA	2.38528	0.0663043	NA	NA
NW_020868435.1-63782-23	0.00037422	NA	0.233402	NA	0.000345297	NA	0.0628628	NA	0.0027814	NA	0.506366	NA	0.000345297	NA	0.0628628	NA	0.00039601	NA	NA	NA	0.00267289	NA	NA	NA
NW_020868435.1-87586-5	NA	0	NA	NA	NA	0	NA	NA	NA	0	NA	NA	NA	0	NA	NA	NA	0.0204082	1	NA	NA	0.0204082	1	NA
NW_020868435.1-104194-1	NA	1.11e-06	NA	0.000416493	NA	5.26e-05	NA	0.0411678	NA	0.000257726	NA	0.201848	NA	5.26e-05	NA	0.0411678	NA	7.5e-05	NA	0.0396172	NA	4.36e-08	NA	2.3e-05
NW_020868435.1-348370-24	0.457612	0.000198454	NA	NA	0.409005	0.000125272	NA	NA	0.3798	0.000116327	NA	NA	0.409005	0.000125272	NA	NA	NA	4.36e-05	NA	NA	NA	3.84e-05	NA	NA
NW_020868436.1-2950-5	NA	0.00169217	9	NA	NA	0.00197136	NA	NA	NA	0.00263169	NA	NA	NA	0.00197136	NA	NA	NA	3.69e-05	0.00464195	NA	NA	1.33e-06	0.0286391	NA
NW_020868436.1-149346-14	0.0415168	0.00436709	NA	NA	0.326727	0.036303	NA	NA	0.0321126	0.00356807	NA	NA	0.326727	0.036303	NA	NA	0.59051	0.0236317	NA	NA	1.84126	0.0736856	NA	NA
NW_020868436.1-517458-21	NA	8.08e-05	NA	0.178994	NA	0.00030894	NA	0.192687	NA	0.000759614	NA	0.473773	NA	0.00030894	NA	0.192687	NA	0.000144	NA	NA	NA	0.00046656	NA	NA
NW_020868436.1-621359-12	0.300528	NA	0.00420714	NA	0.130321	NA	0.0016089	NA	0.407044	NA	0.00502523	NA	0.130321	NA	0.0016089	NA	3.78708	NA	0.0131263	NA	2.09625	NA	0.00726574	NA
NW_020868436.1-856200-7	1.34281	NA	NA	0.000764197	0.147929	NA	NA	6.67e-05	2.01149	NA	NA	0.000907614	0.147929	NA	NA	6.67e-05	NA	NA	NA	0.00253009	NA	NA	NA	0.00082944
NW_020868437.1-329445-8	1.57478	NA	NA	0.00068294	1.0112	NA	NA	0.000335918	2.46437	NA	NA	0.000818656	1.0112	NA	NA	0.000335918	0.000120758	NA	NA	2.74e-07	0.0445164	NA	NA	0.000101156
NW_020868437.1-363314-6	NA	0.0894618	NA	0.0824507	NA	0.180115	NA	0.180115	NA	0.0982196	NA	0.0982196	NA	0.180115	NA	0.180115	NA	0.0982196	NA	0.0982196	NA	0.180115	NA	0.180115
NW_020868438.1-193204-9	NA	7.71e-05	NA	0.17095	NA	0.00050777	NA	0.343966	NA	6.23e-05	NA	0.0421914	NA	0.00050777	NA	0.343966	NA	0.000284512	NA	0.125207	NA	0.00100106	NA	0.440546
NW_020868439.1-22128-4	NA	2.7e-07	NA	0.000168663	NA	0.000321061	NA	0.251451	NA	1.31e-05	NA	0.010292	NA	0.000321061	NA	0.251451	NA	0.00474568	NA	0.3844	NA	0.008464	NA	0.685584
NW_020868439.1-76222-2	NA	9.18e-06	NA	4.59e-08	NA	0.133822	NA	0.000683498	NA	0.000182068	NA	9.3e-07	NA	0.133822	NA	0.000683498	NA	NA	NA	0.00432964	NA	NA	NA	0.00178929
NW_020868439.1-261476-5	NA	0.0634778	0.000101776	NA	NA	0.00176753	2.1e-06	NA	NA	0.0182615	2.17e-05	NA	NA	0.00176753	2.1e-06	NA	NA	0.134713	0.000306113	NA	NA	0.0893419	0.000203014	NA
NW_020868439.1-409968-26	0.16456	NA	NA	1.89e-05	0.0577073	NA	NA	1.92e-05	0.028089	NA	NA	9.33e-06	0.0577073	NA	NA	1.92e-05	0.452293	NA	NA	0.00102776	0.49154	NA	NA	0.00111694
NW_020868439.1-505400-5	0.0165197	NA	0.00224158	NA	0.0167962	NA	0.00186624	NA	0.046311	NA	0.00514567	NA	0.0167962	NA	0.00186624	NA	0.046311	NA	0.00514567	NA	0.0167962	NA	0.00186624	NA
NW_020868439.1-555832-13	1.02051	0.0148981	NA	NA	0.0535064	0.00180585	NA	NA	0.157024	0.00529959	NA	NA	0.0535064	0.00180585	NA	NA	0.538169	0.010983	NA	NA	0.00207936	4.24e-05	NA	NA
NW_020868440.1-185607-9	0.0597403	NA	0.000516868	NA	0.485344	NA	0.00197741	NA	0.585225	NA	0.00238435	NA	0.485344	NA	0.00197741	NA	0.0272304	NA	0.000272245	NA	0.0143789	NA	0.000143757	NA
NW_020868440.1-252890-6	0.266125	NA	0.00249014	NA	0.0360231	NA	0.000852125	NA	9e-06	NA	2.13e-07	NA	0.0360231	NA	0.000852125	NA	0.000391831	NA	9.77e-06	NA	0.0264897	NA	0.000660816	NA
NW_020868440.1-255251-25	0.0164075	0.000267353	NA	NA	0.132005	0.00230417	NA	NA	0.00888472	0.000155085	NA	NA	0.132005	0.00230417	NA	NA	0.101718	0.00541696	NA	NA	0.364494	0.0194109	NA	NA
NW_020868440.1-291188-23	NA	NA	0.0009	8.8e-06	NA	NA	0.218825	0.00129371	NA	NA	0.0495904	0.000293182	NA	NA	0.218825	0.00129371	NA	NA	0.843975	0.00191779	NA	NA	0.0271706	6.17e-05
NW_020868440.1-291759-3	NA	NA	NA	0	NA	NA	NA	0	NA	NA	NA	0	NA	NA	NA	0	1	NA	NA	0.0400192	1	NA	NA	0.0400192
NW_020868441.1-6139-13	NA	0.0154576	1.0903	NA	NA	0.000300176	0.011327	NA	NA	0.00812094	0.306441	NA	NA	0.000300176	0.011327	NA	NA	0.00630623	0.2025	NA	NA	3.32e-05	0.00106711	NA
NW_020868441.1-110374-4	0.277688	NA	0.00540165	NA	0.415649	NA	0.0214737	NA	8.43e-05	NA	4.35e-06	NA	0.415649	NA	0.0214737	NA	0.0948071	NA	0.00263537	NA	1.28043	NA	0.0355924	NA
NW_020868441.1-268201-9	NA	0.0108045	NA	8.66879	NA	0.000529959	NA	0.305256	NA	0.00968994	NA	5.58141	NA	0.000529959	NA	0.305256	NA	0.00697979	NA	2.01374	NA	4.74e-05	NA	0.0136671
NW_020868441.1-561753-8	NA	0.00414364	NA	8.74826	NA	0.00381658	NA	2.38041	NA	0.00226899	NA	1.41517	NA	0.00381658	NA	2.38041	NA	5.27e-05	NA	0.00527181	NA	5.93e-05	NA	0.00593019
NW_020868441.1-628585-15	NA	NA	0.0123999	0.0040828	NA	NA	0.017424	0.00627264	NA	NA	0.00648562	0.00233482	NA	NA	0.017424	0.00627264	NA	NA	0.0465358	0.0116305	NA	NA	0.0748719	0.0187124
NW_020868441.1-641227-15	0.0480844	NA	0.000673142	NA	0.0717259	NA	0.00169668	NA	0.00104058	NA	2.46e-05	NA	0.0717259	NA	0.00169668	NA	0.0029433	NA	7.34e-05	NA	0.0809161	NA	0.00201854	NA
NW_020868442.1-182101-21	NA	0.000293651	0.111567	NA	NA	0.00254011	4.27343	NA	NA	0.00178987	3.01125	NA	NA	0.00254011	4.27343	NA	NA	0.002678	0.17143	NA	NA	0.00183715	0.117604	NA
NW_020868442.1-237428-26	0.000384166	NA	0.00785417	NA	9.75e-07	NA	1.78e-05	NA	0.00137073	NA	0.0162741	NA	9.75e-07	NA	1.78e-05	NA	0.00802896	NA	0.246861	NA	0.0028804	NA	0.103622	NA
NW_020868442.1-243368-13	NA	0.0027283	6.32e-05	NA	NA	0.000602698	3.04e-05	NA	NA	0.0584094	0.00294227	NA	NA	0.000602698	3.04e-05	NA	NA	0.0630638	0.000985151	NA	NA	0.476609	0.00744535	NA
NW_020868442.1-412789-26	NA	NA	NA	0.00358801	NA	NA	NA	0.00537289	NA	NA	NA	0.00358801	NA	NA	NA	0.00537289	NA	NA	NA	0.00358801	NA	NA	NA	0.00537289
NW_020868444.1-187573-14	0.746018	NA	NA	0.00225372	1	NA	NA	0.000306286	0.344815	NA	NA	0.000105612	1	NA	NA	0.000306286	NA	NA	NA	5.04e-05	NA	NA	NA	0
NW_020868444.1-256648-7	NA	0.009448	NA	0.117117	NA	0.00880665	NA	0.220061	NA	0.000647245	NA	0.0161734	NA	0.00880665	NA	0.220061	NA	0.000111034	NA	0.00445096	NA	0.00307642	NA	0.123322
NW_020868444.1-477673-25	0.000697385	NA	0.0245633	NA	0.000537149	NA	0.0172484	NA	0.00111635	NA	0.0358471	NA	0.000537149	NA	0.0172484	NA	0.0147866	NA	NA	NA	0.0169781	NA	NA	NA
NW_020868444.1-550904-2	2.55e-07	NA	NA	0.00282933	5.96e-06	NA	NA	0.0206533	6.29e-05	NA	NA	0.218151	5.96e-06	NA	NA	0.0206533	0.00117151	NA	NA	0.618694	0.00081752	NA	NA	0.431747
NW_020868444.1-552308-15	NA	0.068453	0.000510598	NA	NA	0.0321522	0.000291949	NA	NA	0.0233703	0.000212208	NA	NA	0.0321522	0.000291949	NA	NA	0.158659	0.00634941	NA	NA	0.147858	0.00591716	NA
NW_020868444.1-613989-2	0	NA	NA	NA	0	NA	NA	NA	0	NA	NA	NA	0	NA	NA	NA	0.0400192	NA	1	NA	0.0400192	NA	1	NA
NW_020868444.1-643535-23	NA	NA	2.61804	0.00401827	NA	NA	0.107804	0.000550612	NA	NA	0.23017	0.00117559	NA	NA	0.107804	0.000550612	NA	NA	NA	0.00974169	NA	NA	NA	0.00200704
NW_020868444.1-692253-7	0.0100983	0.000196434	NA	NA	0.0738256	0.00106214	NA	NA	0.000784628	1.13e-05	NA	NA	0.0738256	0.00106214	NA	NA	0.293782	0.00173686	NA	NA	0.823671	0.00486959	NA	NA
NW_020868444.1-725690-16	NA	0	NA	NA	NA	0	NA	NA	NA	0	NA	NA	NA	0	NA	NA	NA	0.00444444	NA	1	NA	0.00444444	NA	1
NW_020868444.1-808892-16	4.68e-05	NA	NA	0.103758	0.000103283	NA	NA	0.0753556	7.23e-05	NA	NA	0.0527584	0.000103283	NA	NA	0.0753556	0.00075625	NA	NA	NA	0.00067081	NA	NA	NA
NW_020868444.1-842779-13	0.328975	NA	0.00298717	NA	0.0366752	NA	0.000624152	NA	0.0347109	NA	0.000590722	NA	0.0366752	NA	0.000624152	NA	3.02064	NA	0.00836743	NA	0.749956	NA	0.00207744	NA
NW_020868445.1-87335-25	0.0158502	5.0203	NA	NA	0.00236589	0.34091	NA	NA	0.0107031	1.54225	NA	NA	0.00236589	0.34091	NA	NA	0.0297218	NA	NA	NA	0.0148352	NA	NA	NA
NW_020868446.1-172412-27	NA	0.164594	0.0233504	NA	NA	0.000933364	4.7e-05	NA	NA	0.0127531	0.000642415	NA	NA	0.000933364	4.7e-05	NA	NA	0.214875	0.00335667	NA	NA	0.359352	0.00561362	NA
NW_020868447.1-46583-16	0.181304	NA	0.00514745	NA	0.0233493	NA	0.000310539	NA	0.0396911	NA	0.000527882	NA	0.0233493	NA	0.000310539	NA	0.029584	NA	0.000365235	NA	0.036864	NA	0.000455111	NA
NW_020868447.1-131186-23	NA	0.035523	NA	0.000293322	NA	0.0441353	NA	0.000260931	NA	0.149424	NA	0.000883407	NA	0.0441353	NA	0.000260931	NA	NA	NA	0.009801	NA	NA	NA	0.00746496
NW_020868447.1-262552-7	NA	NA	NA	0	NA	NA	NA	0	NA	NA	NA	0	NA	NA	NA	0	1	NA	NA	0.0277972	1	NA	NA	0.0277972
NW_020868447.1-323847-23	NA	0.000434028	NA	0.000196974	NA	NA	NA	0.00021025	NA	NA	NA	0.00055225	NA	NA	NA	0.00021025	NA	NA	NA	0.00055225	NA	NA	NA	0.00021025
NW_020868447.1-323877-2	NA	0	NA	NA	NA	1.76e-05	NA	NA	NA	0	NA	NA	NA	1.76e-05	NA	NA	NA	0.00346607	1	NA	NA	0.0029622	1	NA
NW_020868447.1-527045-6	NA	9.99e-06	NA	0.0260688	NA	0.000243989	NA	0.20562	NA	0.000316573	NA	0.266789	NA	0.000243989	NA	0.20562	NA	0.00025921	NA	NA	NA	0.00033124	NA	NA
NW_020868447.1-626072-27	0.336239	NA	0.000295676	NA	NA	NA	8.46e-05	NA	NA	NA	0.00014641	NA	NA	NA	8.46e-05	NA	0.503862	NA	0.00095407	NA	0.607428	NA	0.00115017	NA
NW_020868447.1-729303-14	0.00125963	NA	0.756722	NA	7.65e-05	NA	0.265194	NA	0.000139169	NA	0.482484	NA	7.65e-05	NA	0.265194	NA	2.6e-05	NA	NA	NA	6.56e-05	NA	NA	NA
NW_020868447.1-807265-6	3.97e-05	NA	NA	0.0155601	0.000381656	NA	NA	1.24608	0.00140969	NA	NA	4.60252	0.000381656	NA	NA	1.24608	0.00292681	NA	NA	NA	0.00132496	NA	NA	NA
NW_020868447.1-809795-16	0.00011478	NA	NA	1	0	NA	NA	NA	0	NA	NA	NA	0	NA	NA	NA	0	NA	NA	NA	0	NA	NA	NA
NW_020868447.1-887175-22	0.00166176	NA	12.4968	NA	0.00313317	NA	8.17603	NA	0.00109801	NA	2.86526	NA	0.00313317	NA	8.17603	NA	0.0113221	NA	0.40731	NA	0.00644338	NA	0.231799	NA
NW_020868447.1-930479-22	0.0121872	NA	0.000940465	NA	0.00428881	NA	0.000719656	NA	0.0278017	NA	0.00253988	NA	0.00428881	NA	0.000719656	NA	0.299428	NA	0.00611077	NA	0.957267	NA	0.0212993	NA
NW_020868447.1-1026820-12	0.00022709	NA	NA	0.0605655	0.00019799	NA	NA	0.0360449	0.000750207	NA	NA	0.136578	0.00019799	NA	NA	0.0360449	0.00189225	NA	NA	NA	0.00312481	NA	NA	NA
NW_020868447.1-1183379-8	NA	2.04e-05	NA	0.00770096	NA	8.72e-06	NA	0.0262476	NA	0.00129926	NA	3.91111	NA	8.72e-06	NA	0.0262476	NA	0.00284089	NA	NA	NA	0.00043264	NA	NA
NW_020868447.1-1313346-14	NA	NA	0.149777	0.00785131	NA	NA	0.0621897	0.00117181	NA	NA	0.00290009	5.46e-05	NA	NA	0.0621897	0.00117181	NA	NA	0.020164	0.000248938	NA	NA	0.258064	0.00318598
NW_020868447.1-1314136-12	1.38512	NA	NA	0.00707452	0.270562	NA	NA	0.00187768	0.78884	NA	NA	0.00547449	0.270562	NA	NA	0.00187768	NA	NA	NA	0.021083	NA	NA	NA	0.0136656
NW_020868447.1-1322558-4	NA	0.095392	NA	0.0206059	NA	0.00140153	NA	0.000715262	NA	1.13e-05	NA	5.76e-06	NA	0.00140153	NA	0.000715262	NA	0.093119	NA	0.0202826	NA	0.0678748	NA	0.0147841
NW_020868447.1-1393723-4	0.0620867	NA	0.588967	NA	0.00252394	NA	0.00401638	NA	0.00440646	NA	0.0105207	NA	0.00252394	NA	0.00401638	NA	0.0362087	NA	0.197136	NA	0.0310767	NA	0.154187	NA
NW_020868447.1-1422470-27	7.83e-05	NA	0.00204846	NA	0.000262986	NA	0.00502345	NA	1.13e-06	NA	3.36e-05	NA	0.000262986	NA	0.00502345	NA	0.00126329	NA	0.0619014	NA	0.00251717	NA	0.108636	NA
NW_020868447.1-1429143-13	NA	2.71e-06	0.00319644	NA	NA	0.000188493	0.653483	NA	NA	0.000180209	0.624762	NA	NA	0.000188493	0.653483	NA	NA	0.000267114	0.117551	NA	NA	0.00025694	0.113073	NA
NW_020868447.1-1432293-22	0	NA	NA	NA	0	NA	NA	NA	0	NA	NA	NA	0	NA	NA	NA	0.0400192	NA	1	NA	0.0400192	NA	1	NA
NW_020868447.1-1480939-22	NA	0.0105891	0.00213739	NA	NA	0.0441609	0.00839313	NA	NA	0.0159145	0.00302468	NA	NA	0.0441609	0.00839313	NA	NA	0.0386948	0.00619029	NA	NA	0.0817756	0.0130823	NA
NW_020868448.1-117647-25	NA	0.058264	6.33e-05	NA	NA	0.347144	0.000512461	NA	NA	0.119679	0.000176672	NA	NA	0.347144	0.000512461	NA	NA	NA	0.00058564	NA	NA	NA	0.00023104	NA
NW_020868448.1-248726-6	0	NA	NA	NA	0	NA	NA	NA	0	NA	NA	NA	0	NA	NA	NA	0.0311419	NA	1	NA	0.0311419	NA	1	NA
NW_020868448.1-285124-24	NA	0.00222935	0.172795	NA	NA	5.1e-05	0.00383106	NA	NA	0.00209108	0.157227	NA	NA	5.1e-05	0.00383106	NA	NA	0.0208514	NA	NA	NA	0.012056	NA	NA
NW_020868449.1-44750-24	NA	NA	NA	4.23e-05	NA	NA	NA	0	NA	NA	NA	4.23e-05	NA	NA	NA	0	NA	0.826215	NA	0.00488463	NA	1	NA	0.00591206
NW_020868450.1-100062-16	1.33691	NA	0.00117563	NA	NA	NA	0.00535824	NA	NA	NA	0.00385641	NA	NA	NA	0.00535824	NA	0.143641	NA	0.00177335	NA	0.071824	NA	0.000886716	NA
NW_020868450.1-102569-22	NA	0.0434467	NA	0.0186443	NA	0.0189926	NA	0.00922486	NA	0.0270922	NA	0.0131589	NA	0.0189926	NA	0.00922486	NA	1.93627	NA	0.121017	NA	1.78623	NA	0.11164
NW_020868451.1-75194-4	0.000222001	NA	0.0056692	NA	0.000397491	NA	0.00915996	NA	0.00148573	NA	0.0419252	NA	0.000397491	NA	0.00915996	NA	0.0197402	NA	NA	NA	0.0356832	NA	NA	NA
NW_020868451.1-155109-3	NA	0.00048131	NA	1.15563	NA	0.000130125	NA	0.0949399	NA	3.62e-05	NA	0.0263949	NA	0.000130125	NA	0.0949399	NA	0.00172225	NA	NA	NA	0.00218089	NA	NA
NW_020868451.1-196611-4	NA	0.00387092	NA	0.217937	NA	0.00030728	NA	0.00986711	NA	0.000700692	NA	0.0225	NA	0.00030728	NA	0.00986711	NA	0.0177034	NA	7.79085	NA	0.0156479	NA	6.8863
NW_020868451.1-261055-5	0	NA	NA	NA	0	NA	NA	NA	0	NA	NA	NA	0	NA	NA	NA	0.00346607	NA	NA	1	0.00346607	NA	NA	1
NW_020868451.1-288220-22	NA	NA	NA	4.36e-05	NA	NA	NA	0	NA	NA	NA	4.36e-05	NA	NA	NA	0	NA	NA	NA	4.36e-05	NA	NA	NA	0
NW_020868452.1-52730-4	NA	0.0315372	NA	0.00120131	NA	0.00148844	NA	3.3e-05	NA	0.00131518	NA	2.92e-05	NA	0.00148844	NA	3.3e-05	NA	0.00553536	NA	0.000112967	NA	0.00589824	NA	0.000120372
NW_020868452.1-159561-4	NA	0.00709585	NA	0.00602682	NA	0.0186096	NA	0.0102418	NA	0.000975187	NA	0.000536696	NA	0.0186096	NA	0.0102418	NA	0.100391	NA	0.325389	NA	0.0610887	NA	0.198001
NW_020868453.1-592835-3	0.827488	NA	0.00206698	NA	NA	NA	0	NA	NA	NA	1.85e-05	NA	NA	NA	0	NA	NA	NA	1.85e-05	NA	NA	NA	0	NA
NW_020868453.1-670249-14	0	NA	NA	NA	0	NA	NA	NA	0	NA	NA	NA	0	NA	NA	NA	0.0204082	1	NA	NA	0.0204082	1	NA	NA
NW_020868453.1-688978-25	0.000728716	NA	NA	0.0192712	0.00455465	NA	NA	0.267631	0.000785976	NA	NA	0.046184	0.00455465	NA	NA	0.267631	0.0127062	NA	NA	0.146838	0.00456372	NA	NA	0.0527402
NW_020868453.1-737020-24	NA	0.00160333	NA	1	NA	0	NA	NA	NA	0	NA	NA	NA	0	NA	NA	NA	0.00189352	NA	1	NA	0.00189352	NA	1
NW_020868453.1-768246-16	NA	0.00266713	NA	0.248935	NA	4.78e-05	NA	0.00130264	NA	0.000573532	NA	0.0156445	NA	4.78e-05	NA	0.00130264	NA	0.0039071	NA	0.473172	NA	0.00610059	NA	0.738816
NW_020868453.1-859193-13	0.0108056	2.76e-05	NA	NA	0.266711	0.00079274	NA	NA	0.000733289	2.18e-06	NA	NA	0.266711	0.00079274	NA	NA	NA	0.00281961	NA	NA	NA	0.00614656	NA	NA
NW_020868455.1-9910-15	NA	0.00235789	NA	0.650181	NA	0.00392008	NA	2.44496	NA	0.00444444	NA	2.77201	NA	0.00392008	NA	2.44496	NA	8.35e-06	NA	0.000676	NA	2.09e-06	NA	0.000169
NW_020868455.1-98374-3	9.58e-05	NA	0.104413	NA	0.0032076	NA	1	NA	0.00024126	NA	0.0752151	NA	0.0032076	NA	1	NA	0.00968256	NA	0.474445	NA	0.0204082	NA	1	NA
NW_020868455.1-103332-16	NA	0.00220256	NA	0.081344	NA	0.00215627	NA	0.0775714	NA	0.00238982	NA	0.0859733	NA	0.00215627	NA	0.0775714	NA	0.010201	NA	NA	NA	0.0106296	NA	NA
NW_020868455.1-443970-22	NA	0.0662915	NA	0.000137109	NA	0.0892225	NA	0.000143053	NA	0.0259335	NA	4.16e-05	NA	0.0892225	NA	0.000143053	NA	0.233482	NA	0.0010377	NA	0.04	NA	0.000177778
NW_020868455.1-833894-25	0.00327097	NA	1.23e-05	NA	0.131044	NA	0.000363003	NA	0.007744	NA	2.15e-05	NA	0.131044	NA	0.000363003	NA	NA	NA	0.00295936	NA	NA	NA	0.00101761	NA
NW_020868456.1-102150-8	NA	4.09e-05	NA	0.000315274	NA	0.00219055	NA	0.0180054	NA	3.57e-06	NA	2.93e-05	NA	0.00219055	NA	0.0180054	NA	0.012536	NA	0.313251	NA	0.00471183	NA	0.117739
NW_020868457.1-53211-23	0.0327096	NA	NA	0.439687	0.00758262	NA	NA	0.047398	0.00979665	NA	NA	0.0612376	0.00758262	NA	NA	0.047398	0.0699376	NA	NA	3.42694	0.0648939	NA	NA	3.1798
NW_020868457.1-55891-9	0.160738	7.91e-05	NA	NA	0.155992	0.000213803	NA	NA	0.0220402	3.02e-05	NA	NA	0.155992	0.000213803	NA	NA	NA	0.00092416	NA	NA	NA	0.00248004	NA	NA
NW_020868457.1-60470-16	0.00348733	NA	NA	0.0508693	0.000676	NA	NA	0.00837225	0.00241327	NA	NA	0.0386122	0.000676	NA	NA	0.00837225	0.00166464	NA	NA	0.0815674	0.0119871	NA	NA	0.557113
NW_020868457.1-186121-4	0.00336194	NA	0.284807	NA	4.3e-08	NA	3.14e-05	NA	0.000107541	NA	0.0784628	NA	4.3e-08	NA	3.14e-05	NA	0.000765965	NA	0.12956	NA	0.00149462	NA	0.252809	NA
NW_020868457.1-193026-6	0.000845518	NA	0.225502	NA	0.000920323	NA	0.0691985	NA	0.000416586	NA	0.0313228	NA	0.000920323	NA	0.0691985	NA	0.000581131	NA	0.130755	NA	0.00527657	NA	1.18723	NA
NW_020868457.1-374328-26	0.000201711	NA	NA	0.104939	8.76e-07	NA	NA	0.000546467	1.18e-05	NA	NA	0.0715736	8.76e-07	NA	NA	0.000546467	0.000466604	NA	NA	0.242858	0.000294251	NA	NA	0.0848947
NW_020868458.1-219057-8	NA	0.154337	NA	0.000256907	NA	0.378983	NA	0.000449701	NA	0.0813877	NA	9.66e-05	NA	0.378983	NA	0.000449701	NA	NA	NA	0.00056644	NA	NA	NA	0.00016384
NW_020868458.1-363363-6	NA	0.000108766	NA	0.0145817	NA	0.00597321	NA	0.382371	NA	0.000612547	NA	0.0392118	NA	0.00597321	NA	0.382371	NA	0.00793881	NA	NA	NA	0.00179776	NA	NA
NW_020868458.1-365324-26	NA	0.000489587	NA	0.823671	NA	0.00133132	NA	0.643683	NA	0.00186436	NA	0.901408	NA	0.00133132	NA	0.643683	NA	4.84e-06	NA	NA	NA	7.4e-05	NA	NA
NW_020868458.1-417403-16	0.311703	NA	NA	0.000264393	0.487204	NA	NA	0.0013496	0.013924	NA	NA	3.86e-05	0.487204	NA	NA	0.0013496	0.0427805	NA	NA	0.00014828	0.277706	NA	NA	0.00096255
NW_020868458.1-510289-21	1	NA	0.00011478	NA	NA	NA	0	NA	NA	NA	0	NA	NA	NA	0	NA	NA	NA	0	NA	NA	NA	0	NA
NW_020868458.1-535367-27	0.00250186	NA	NA	0.0280384	0.00100014	NA	NA	0.0160023	0.00167077	NA	NA	0.0150062	0.00100014	NA	NA	0.0160023	0.0541493	NA	NA	NA	0.0507601	NA	NA	NA
NW_020868458.1-826344-16	NA	0.000112475	NA	0.127906	NA	1.91e-05	NA	0.0625	NA	1.75e-06	NA	0.00571255	NA	1.91e-05	NA	0.0625	NA	0.00220274	NA	0.495616	NA	0.0019126	NA	0.430336
NW_020868458.1-833329-26	NA	0.00984902	NA	0.215014	NA	3.3e-07	NA	1.49e-05	NA	0.00111009	NA	0.061348	NA	3.3e-07	NA	1.49e-05	NA	0.00283696	NA	0.9025	NA	0.00710915	NA	2.5664
NW_020868458.1-949885-6	NA	0.00822636	NA	0.00480926	NA	0.000309575	NA	0.000355262	NA	0.00743623	NA	0.00853366	NA	0.000309575	NA	0.000355262	NA	0.119447	NA	0.807281	NA	0.073579	NA	0.497284
NW_020868458.1-1265166-24	NA	9.23e-05	NA	0.0849933	NA	0.000369055	NA	0.25	NA	1.9e-05	NA	0.0128853	NA	0.000369055	NA	0.25	NA	0.00169744	NA	NA	NA	0.00034225	NA	NA
NW_020868459.1-56561-7	NA	NA	0.37655	0.00575211	NA	NA	0.000607015	3.33e-06	NA	NA	0.147501	0.0008102	NA	NA	0.000607015	3.33e-06	NA	NA	NA	0.00180625	NA	NA	NA	0.00499849
NW_020868459.1-68233-3	0.000583896	NA	1.52368	NA	0.000175758	NA	0.137652	NA	7.57e-05	NA	0.0592817	NA	0.000175758	NA	0.137652	NA	7.42e-06	NA	0.00326531	NA	0.00062173	NA	0.273609	NA
NW_020868459.1-346170-21	0.00498251	NA	0.179245	NA	2.99e-06	NA	0.000466234	NA	8.04e-05	NA	0.0125464	NA	2.99e-06	NA	0.000466234	NA	0.021609	NA	0.345744	NA	0.0254004	NA	0.406406	NA
NW_020868459.1-437478-23	0	NA	NA	NA	0	NA	NA	NA	0	NA	NA	NA	0	NA	NA	NA	0.0156215	NA	NA	1	0.0156215	NA	NA	1
NW_020868459.1-461893-26	NA	0	NA	NA	NA	0	NA	NA	NA	0	NA	NA	NA	0	NA	NA	NA	0.0400192	NA	1	NA	0.0400192	NA	1
NW_020868459.1-490938-6	NA	NA	NA	0	NA	NA	NA	0	NA	NA	NA	0	NA	NA	NA	0	NA	NA	1	0.0123457	NA	NA	1	0.0123457
NW_020868459.1-506648-4	NA	NA	NA	0	NA	NA	NA	7.29e-06	NA	NA	NA	0	NA	NA	NA	7.29e-06	NA	1	NA	0.00444444	NA	1	NA	0.00406874
NW_020868459.1-600528-6	NA	NA	NA	0	NA	NA	NA	0	NA	NA	NA	0	NA	NA	NA	0	NA	NA	NA	0	NA	NA	NA	0
NW_020868459.1-657334-8	0.00192842	NA	0.0709855	NA	0.00121268	NA	0.0389404	NA	0.00118012	NA	0.0378951	NA	0.00121268	NA	0.0389404	NA	0.0321126	NA	NA	NA	0.0322562	NA	NA	NA
NW_020868460.1-163004-15	NA	NA	NA	0	NA	NA	NA	0	NA	NA	NA	0	NA	NA	NA	0	1	NA	NA	0.00346607	1	NA	NA	0.00346607
NW_020868460.1-177534-9	NA	0.00039581	NA	3.08038	NA	0.00150286	NA	4.90674	NA	0.000156632	NA	0.324635	NA	0.00150286	NA	4.90674	NA	0.000162075	NA	0.124269	NA	0.000201407	NA	0.106367
NW_020868460.1-215496-23	0.275625	NA	0.000114796	NA	NA	NA	2.4e-05	NA	NA	NA	9.03e-05	NA	NA	NA	2.4e-05	NA	NA	NA	9.03e-05	NA	NA	NA	2.4e-05	NA
NW_020868461.1-239013-23	0.309878	NA	0.0149316	NA	0.0692944	NA	0.00413906	NA	0.182056	NA	0.0108745	NA	0.0692944	NA	0.00413906	NA	0.160801	NA	0.0100501	NA	0.0578402	NA	0.00361502	NA
NW_020868461.1-340425-9	0.352691	NA	NA	0.000936321	0.158764	NA	NA	0.000471892	0.260751	NA	NA	0.000775026	0.158764	NA	NA	0.000471892	NA	NA	NA	0.00609961	NA	NA	NA	0.00096721
NW_020868462.1-16131-7	2.83361	NA	NA	0.00271044	0.0236001	NA	NA	0.000129802	1.77778	NA	NA	0.00226992	0.0236001	NA	NA	0.000129802	NA	NA	NA	0.00648025	NA	NA	NA	0.00207025
NW_020868463.1-71957-15	2.34023	NA	0.00254097	NA	18.3184	NA	0.00762949	NA	9.21123	NA	0.00383641	NA	18.3184	NA	0.00762949	NA	0.598498	NA	0.00135998	NA	1.74472	NA	0.00396458	NA
NW_020868463.1-100292-2	0.313399	NA	NA	0.032966	0.0309129	NA	NA	0.00610669	0.0583073	NA	NA	0.0115183	0.0309129	NA	NA	0.00610669	0.463214	NA	NA	0.0400829	0.350143	NA	NA	0.0302986
NW_020868463.1-115943-2	0.00327177	NA	0.327249	NA	0.00207766	NA	0.0784	NA	1.14e-05	NA	0.000429082	NA	0.00207766	NA	0.0784	NA	0.00956278	NA	3.45216	NA	0.018496	NA	6.67706	NA
NW_020868463.1-117827-26	NA	0.00430967	NA	1.49223	NA	4.84e-05	NA	0.016297	NA	0.00421959	NA	1.41965	NA	4.84e-05	NA	0.016297	NA	0.0128369	NA	NA	NA	0.00203401	NA	NA
NW_020868463.1-152222-14	NA	0.00507253	NA	0.0506437	NA	0.00034225	NA	0.005476	NA	0.000293266	NA	0.00469225	NA	0.00034225	NA	0.005476	NA	0.00256399	NA	0.0922391	NA	0.00243567	NA	0.0876226
NW_020868463.1-172627-14	0.0189077	43.5988	NA	NA	0.000692377	0.431837	NA	NA	0.0147061	9.17224	NA	NA	0.000692377	0.431837	NA	NA	0.00374816	0.303601	NA	NA	0.00161783	0.131044	NA	NA
NW_020868463.1-235732-16	NA	NA	5.75539	0.00259692	NA	NA	0.00114016	0.000283878	NA	NA	0.699504	0.00112154	NA	NA	0.00114016	0.000283878	NA	NA	NA	0.00499849	NA	NA	NA	0.00299209
NW_020868467.1-19206-13	NA	0.000463673	NA	0.505357	NA	0.000154315	NA	0.46453	NA	9.16e-05	NA	0.275772	NA	0.000154315	NA	0.46453	NA	7.23e-05	NA	NA	NA	0.00090601	NA	NA
NW_020868467.1-127248-2	0.00108856	NA	4.36e-05	NA	0.0174186	NA	0.000445684	NA	0.0618671	NA	0.00158297	NA	0.0174186	NA	0.000445684	NA	NA	NA	0.0296528	NA	NA	NA	0.0143281	NA
NW_020868468.1-272930-9	4.27e-08	NA	3.93e-05	NA	0.00104976	NA	NA	NA	0.00103041	NA	NA	NA	0.00104976	NA	NA	NA	0.00179113	NA	0.302962	NA	0.00176389	NA	0.298355	NA
NW_020868468.1-302995-26	0.00205901	NA	NA	0.363437	0.00106482	NA	NA	0.3844	0.000546083	NA	NA	0.197136	0.00106482	NA	NA	0.3844	0.00077284	NA	NA	NA	0.000361	NA	NA	NA
NW_020868468.1-606484-23	0.00264922	4.79e-06	NA	NA	0.463315	0.000635021	NA	NA	0.00706165	9.68e-06	NA	NA	0.463315	0.000635021	NA	NA	0.209749	0.00124005	NA	NA	0.0254925	0.000150714	NA	NA
NW_020868468.1-897348-14	NA	NA	NA	0	NA	NA	NA	0	NA	NA	NA	0	NA	NA	NA	0	NA	NA	NA	0	NA	NA	NA	0
NW_020868468.1-927374-6	NA	12.3933	0.00121393	NA	NA	0.441965	0.000146819	NA	NA	2.17521	0.000722597	NA	NA	0.441965	0.000146819	NA	NA	NA	0.00196249	NA	NA	NA	0.00088804	NA
NW_020868468.1-960101-23	25.691	0.00272826	NA	NA	0.370806	0.00012318	NA	NA	6.04226	0.00200722	NA	NA	0.370806	0.00012318	NA	NA	0.012839	4.45e-05	NA	NA	0.764052	0.00264826	NA	NA
NW_020868468.1-1177452-21	NA	NA	NA	0	NA	NA	NA	1.09e-05	NA	NA	NA	0	NA	NA	NA	1.09e-05	1	NA	NA	0.0156215	0.941476	NA	NA	0.0147073
NW_020868468.1-1310309-3	NA	5.49029	NA	0.0173773	NA	1.48169	NA	0.0142465	NA	0.826817	NA	0.00908424	NA	1.48169	NA	0.0142465	NA	0.497025	NA	0.00714964	NA	0.9604	NA	0.0118568
NW_020868468.1-1380543-27	NA	0.000383214	NA	1	NA	0	NA	NA	NA	0	NA	NA	NA	0	NA	NA	NA	0	NA	NA	NA	0	NA	NA
NW_020868468.1-1384781-3	0.0872069	NA	NA	0.00129707	0.495851	NA	NA	0.00922036	0.0300444	NA	NA	0.000558678	0.495851	NA	NA	0.00922036	2.34817	NA	NA	0.00813893	7.17199	NA	NA	0.0248586
NW_020868469.1-622081-4	NA	0	NA	NA	NA	0	NA	NA	NA	0	NA	NA	NA	0	NA	NA	NA	0.0204082	1	NA	NA	0.0204082	1	NA
NW_020868469.1-720122-16	0.0274159	NA	NA	0.000280107	0.025623	NA	NA	8.88e-05	0.854627	NA	NA	0.0029622	0.025623	NA	NA	8.88e-05	0.184327	NA	NA	0.00981624	0.430336	NA	NA	0.0229173
NW_020868470.1-145095-23	NA	8.12e-05	NA	0.532182	NA	0.000319399	NA	0.707863	NA	9.39e-08	NA	0.000208025	NA	0.000319399	NA	0.707863	NA	0.00044521	NA	NA	NA	0.00146689	NA	NA
NW_020868472.1-94448-14	8.14e-06	NA	0.0219479	NA	8.39e-06	NA	0.00707013	NA	0.000316573	NA	0.266789	NA	8.39e-06	NA	0.00707013	NA	0.00025921	NA	NA	NA	0.00130321	NA	NA	NA
NW_020868472.1-303890-27	NA	NA	1	0.000515473	NA	NA	NA	0	NA	NA	NA	0	NA	NA	NA	0	NA	NA	NA	0	NA	NA	NA	0
NW_020868472.1-397833-15	NA	2.49145	NA	0.00248249	NA	0.00338021	NA	1.04e-06	NA	12.8681	NA	0.0039413	NA	0.00338021	NA	1.04e-06	NA	NA	NA	0.00622521	NA	NA	NA	0.00033124
NW_020868473.1-56414-16	NA	1	0.000433673	NA	NA	NA	0	NA	NA	NA	0	NA	NA	NA	0	NA	NA	NA	0	NA	NA	NA	0	NA
NW_020868473.1-153781-3	NA	0.388175	NA	0.00650305	NA	0.0465976	NA	0.00153932	NA	0.0438328	NA	0.00144799	NA	0.0465976	NA	0.00153932	NA	0.0049	NA	0.00030625	NA	0.157609	NA	0.00985056
NW_020868473.1-177892-5	NA	0.0505441	NA	0.000351265	NA	2.1316	NA	0.00868465	NA	0.018225	NA	0.000200192	NA	2.1316	NA	0.00868465	NA	0.131044	NA	0.00060154	NA	3.8103	NA	0.0105549
NW_020868473.1-179692-26	0.0441	NA	5.62e-06	NA	4.47864	NA	0.00137174	NA	0.142814	NA	0.000114143	NA	4.47864	NA	0.00137174	NA	NA	NA	0.00076729	NA	NA	NA	0.00287296	NA
NW_020868474.1-3613-22	0	NA	NA	NA	1.23e-05	NA	NA	NA	0	NA	NA	NA	1.23e-05	NA	NA	NA	0.00346607	NA	1	NA	0.00304343	NA	1	NA
NW_020868474.1-229031-25	NA	0.0197128	NA	0.00193582	NA	0.0231278	NA	0.00152841	NA	8.61e-06	NA	5.69e-07	NA	0.0231278	NA	0.00152841	NA	0.0530629	NA	0.00212354	NA	0.170831	NA	0.00683653
NW_020868474.1-286129-16	0.0682618	NA	0.00101529	NA	0.0710862	NA	0.001976	NA	0.00164737	NA	4.58e-05	NA	0.0710862	NA	0.001976	NA	2.14865	NA	0.00744738	NA	5.08681	NA	0.0176313	NA
NW_020868474.1-425441-15	1.39206	0.00263589	NA	NA	0.120419	0.000386257	NA	NA	0.484271	0.00155335	NA	NA	0.120419	0.000386257	NA	NA	NA	0.00826281	NA	NA	NA	0.001225	NA	NA
NW_020868474.1-500906-12	NA	NA	0.0553633	0.000437058	NA	NA	0.342733	0.00202626	NA	NA	0.16955	0.00100239	NA	NA	0.342733	0.00202626	NA	NA	0.156279	0.00625415	NA	NA	0.103	0.00412197
NW_020868474.1-605436-5	0.357986	NA	0.00143279	NA	0.00225625	NA	3.92e-06	NA	0.162006	NA	0.000281261	NA	0.00225625	NA	3.92e-06	NA	NA	NA	0.00057121	NA	NA	NA	0.00175561	NA
NW_020868474.1-674460-5	0.000516306	NA	0.087331	NA	0.00492921	NA	2.83923	NA	0.00299072	NA	1.72266	NA	0.00492921	NA	2.83923	NA	0.00855625	NA	NA	NA	0.0115348	NA	NA	NA
NW_020868474.1-773888-27	0.00165949	NA	NA	0.501264	0.00197094	NA	NA	0.534567	0.00152234	NA	NA	0.424892	0.00197094	NA	NA	0.534567	0.0294596	NA	NA	0.379039	0.0272517	NA	NA	0.356659
NW_020868474.1-833994-5	NA	0.0133136	NA	0.00164354	NA	0.000624462	NA	5.7e-05	NA	8.19e-05	NA	7.48e-06	NA	0.000624462	NA	5.7e-05	NA	0.0960572	NA	0.0240071	NA	0.103062	NA	0.0257577
NW_020868474.1-1014172-27	0.00159159	0.574564	NA	NA	0.00238397	2.00907	NA	NA	0.00319008	2.68842	NA	NA	0.00238397	2.00907	NA	NA	0.00533759	0.171396	NA	NA	0.00668547	0.214678	NA	NA
NW_020868474.1-1093693-27	0.0388224	NA	3.71e-05	NA	1.28083	NA	0.000369446	NA	1.61153	NA	0.000630989	NA	1.28083	NA	0.000369446	NA	0.0279	NA	1.85e-05	NA	0.0473421	NA	0.000107577	NA
NW_020868474.1-1141768-27	NA	0	NA	NA	NA	0	NA	NA	NA	0	NA	NA	NA	0	NA	NA	NA	0	NA	NA	NA	0	NA	NA
NW_020868474.1-1214808-25	NA	0.268861	9.98e-05	NA	NA	1.79913	0.000518948	NA	NA	0.207107	5.97e-05	NA	NA	1.79913	0.000518948	NA	NA	0.669124	0.00185353	NA	NA	0.047524	0.000131645	NA
NW_020868474.1-1216482-6	NA	0.00355508	3.01125	NA	NA	9.41e-05	0.0316661	NA	NA	0.00149775	0.383106	NA	NA	9.41e-05	0.0316661	NA	NA	0.00237482	1.01444	NA	NA	0.00040142	0.211997	NA
NW_020868474.1-1246603-23	NA	0.00116888	NA	0.761569	NA	0.000244716	NA	0.0479131	NA	1.75e-05	NA	0.00341883	NA	0.000244716	NA	0.0479131	NA	0.000498619	NA	0.0498729	NA	0.00182155	NA	0.182195
NW_020868474.1-1253329-1	0.000996407	NA	1	NA	0	NA	NA	NA	0	NA	NA	NA	0	NA	NA	NA	0.00444444	NA	1	NA	0.00444444	NA	1	NA
NW_020868477.1-142418-26	NA	0.00235963	0.0435039	NA	NA	0.0020614	0.0286514	NA	NA	0.000453957	0.00630954	NA	NA	0.0020614	0.0286514	NA	NA	0.000638173	0.00921895	NA	NA	0.00169556	0.0244938	NA
NW_020868477.1-326713-6	NA	0.682822	NA	0.00114291	NA	0.406903	NA	0.000770478	NA	0.317588	NA	0.000770478	NA	0.406903	NA	0.000770478	NA	0.0472136	NA	0.000267749	NA	0.0324259	NA	0.000267749
NW_020868477.1-655433-16	NA	0.000931633	NA	2.14824	NA	0.00047984	NA	1.35062	NA	0.00104972	NA	2.95468	NA	0.00047984	NA	1.35062	NA	0.000169347	NA	0.038103	NA	0.000576	NA	0.1296
NW_020868477.1-666718-21	NA	0.000222256	NA	0.122843	NA	1.83e-05	NA	0.0515413	NA	6.64e-05	NA	0.186998	NA	1.83e-05	NA	0.0515413	NA	0.00070225	NA	NA	NA	0.00051529	NA	NA
NW_020868477.1-774063-2	NA	0.0137421	NA	0.213404	NA	0.0543228	NA	1.10031	NA	0.019447	NA	0.393898	NA	0.0543228	NA	1.10031	NA	0.00374544	NA	0.033709	NA	0.0266778	NA	0.2401
NW_020868479.1-300643-6	0.277951	NA	NA	0.00493688	0.140224	NA	NA	0.00244763	0.27412	NA	NA	0.00478482	0.140224	NA	NA	0.00244763	0.012544	NA	NA	3.47e-05	0.2116	NA	NA	0.00058615
NW_020868479.1-408792-14	NA	0.00245403	NA	1	NA	0.000585933	NA	0.493791	NA	0.0011866	NA	1	NA	0.000585933	NA	0.493791	NA	0	NA	NA	NA	9.8e-05	NA	NA
NW_020868480.1-68637-9	NA	0.000410179	0.0140792	NA	NA	0.000898546	0.155369	NA	NA	0.00603644	0.579637	NA	NA	0.000898546	0.155369	NA	NA	0.0266016	NA	NA	NA	0.00427716	NA	NA
NW_020868480.1-68832-25	NA	3.03e-06	NA	0.00532336	NA	4.17e-08	NA	9.25e-05	NA	1.84e-05	NA	0.0407729	NA	4.17e-08	NA	9.25e-05	NA	0.000625	NA	NA	NA	0.00042436	NA	NA
NW_020868481.1-74296-23	NA	0.000416493	NA	1	NA	0	NA	NA	NA	0	NA	NA	NA	0	NA	NA	NA	0	NA	NA	NA	0	NA	NA
NW_020868481.1-151757-27	NA	0.33186	NA	0.00230308	NA	0.00875086	NA	2.15e-05	NA	0.0146658	NA	0.000375247	NA	0.00875086	NA	2.15e-05	NA	0.00826446	NA	0.000129103	NA	0.0156531	NA	0.000657906
NW_020868481.1-514381-27	NA	0.0228393	NA	20.1122	NA	0.00341679	NA	0.768778	NA	0.0153892	NA	3.46258	NA	0.00341679	NA	0.768778	NA	0.017018	NA	4.90989	NA	0.00426833	NA	1.23146
NW_020868481.1-646282-8	NA	0	NA	NA	NA	0	NA	NA	NA	0	NA	NA	NA	0	NA	NA	NA	0.0099978	NA	1	NA	0.0099978	NA	1
NW_020868481.1-701309-12	NA	0	NA	NA	NA	0	NA	NA	NA	0	NA	NA	NA	0	NA	NA	1	0.0204082	NA	NA	1	0.0204082	NA	NA
NW_020868481.1-723065-14	NA	NA	0.0875677	1.76e-06	NA	NA	0.00189036	2.41e-06	NA	NA	0.36	0.000281531	NA	NA	0.00189036	2.41e-06	NA	NA	NA	0.00033489	NA	NA	NA	0.001296
NW_020868482.1-46571-15	NA	0.00267539	NA	0.0197167	NA	7.46e-05	NA	0.000893853	NA	8.85e-05	NA	0.00106111	NA	7.46e-05	NA	0.000893853	NA	0.00412782	NA	0.0278979	NA	0.00423527	NA	0.0286241
NW_020868482.1-263461-6	NA	0.00093783	NA	0.39433	NA	0.000530324	NA	0.141439	NA	0.000364894	NA	0.097318	NA	0.000530324	NA	0.141439	NA	0.00100106	NA	0.440546	NA	9.91e-05	NA	0.0435938
NW_020868482.1-267444-4	0	NA	NA	NA	0	NA	NA	NA	0	NA	NA	NA	0	NA	NA	NA	0.0816117	NA	1	NA	0.0816117	NA	1	NA
NW_020868482.1-381994-3	NA	3.13585	NA	0.00275755	NA	0.25291	NA	0.000751718	NA	0.295414	NA	0.000878054	NA	0.25291	NA	0.000751718	NA	NA	NA	0.00636804	NA	NA	NA	0.00603729
NW_020868482.1-426452-6	NA	0.000330174	NA	0.761342	NA	0.00146825	NA	0.994602	NA	1.55e-06	NA	0.00105186	NA	0.00146825	NA	0.994602	NA	0.00127826	NA	0.216212	NA	7.25e-06	NA	0.00122598
NW_020868482.1-430133-15	0.0736386	0.00037611	NA	NA	0.204769	6.8e-05	NA	NA	13.9684	0.00464024	NA	NA	0.204769	6.8e-05	NA	NA	0.275814	0.000955991	NA	NA	0.283422	0.000982362	NA	NA
NW_020868483.1-226089-25	NA	1.02e-05	NA	0.000997954	NA	0.00468249	NA	0.325464	NA	0.000415468	NA	0.0288778	NA	0.00468249	NA	0.325464	NA	0.000792986	NA	0.178422	NA	0.0127118	NA	2.86016
NW_020868483.1-243859-6	0.000393242	NA	NA	0.799252	0.00178611	NA	NA	0.943274	3.92e-07	NA	NA	0.000207029	0.00178611	NA	NA	0.943274	0.00919407	NA	NA	0.450509	0.00239261	NA	NA	0.117238
NW_020868483.1-318941-14	NA	0.000451215	NA	1	NA	0	NA	NA	NA	0	NA	NA	NA	0	NA	NA	NA	0	NA	NA	NA	0	NA	NA
NW_020868483.1-406576-14	NA	5.37e-08	NA	2.12e-06	NA	0.000868742	NA	0.0257404	NA	0.000438974	NA	0.0130066	NA	0.000868742	NA	0.0257404	NA	0.00752066	NA	2.16979	NA	0.00625647	NA	1.80506
NW_020868483.1-407107-14	0.374897	NA	0.000920009	NA	0.22378	NA	6.45e-05	NA	0.00917925	NA	2.65e-06	NA	0.22378	NA	6.45e-05	NA	0.314891	NA	0.00059625	NA	0.622472	NA	0.00117866	NA
NW_020868483.1-460049-16	NA	0.000371105	1	NA	NA	2.28e-05	0.0792069	NA	NA	0.000288444	1	NA	NA	2.28e-05	0.0792069	NA	NA	0	NA	NA	NA	0.00045796	NA	NA
NW_020868483.1-541133-12	1	NA	NA	0.00084822	NA	NA	NA	1.94e-05	NA	NA	NA	0	NA	NA	NA	1.94e-05	NA	NA	NA	0	NA	NA	NA	1.94e-05
NW_020868484.1-330140-26	1.16e-05	NA	NA	NA	0	NA	NA	NA	1.16e-05	NA	NA	NA	0	NA	NA	NA	0.0264902	NA	1	NA	0.0277972	NA	1	NA
NW_020868485.1-35574-2	NA	0.00294341	NA	0.217539	NA	0.0023369	NA	0.133879	NA	0.00478482	NA	0.27412	NA	0.0023369	NA	0.133879	NA	0.00309136	NA	NA	NA	0.0254084	NA	NA
NW_020868485.1-131862-22	NA	0.000941489	NA	1.07065	NA	3.21e-06	NA	0.00108123	NA	5.29e-05	NA	0.0178122	NA	3.21e-06	NA	0.00108123	NA	8.2e-05	NA	0.029584	NA	0	NA	0
NW_020868485.1-287712-12	NA	0.00413398	NA	3.64037	NA	0.00430685	NA	2.68619	NA	0.00342861	NA	2.13843	NA	0.00430685	NA	2.68619	NA	0.00898704	NA	NA	NA	0.0103226	NA	NA
NW_020868485.1-688794-22	NA	0.00963485	NA	0.18453	NA	0.00342467	NA	0.05929	NA	0.0150226	NA	0.229571	NA	0.00342467	NA	0.05929	NA	4.59e-05	NA	0.003721	NA	0.0040252	NA	0.292681
NW_020868485.1-789745-25	NA	0.00127468	NA	0.206158	NA	2.53e-06	NA	0.000136111	NA	0.000253099	NA	0.0136111	NA	2.53e-06	NA	0.000136111	NA	0.011236	NA	NA	NA	0.014738	NA	NA
NW_020868485.1-791590-8	NA	0.000451215	NA	1	NA	0.000355274	NA	1	NA	0.000355274	NA	1	NA	0.000355274	NA	1	NA	0	NA	NA	NA	0	NA	NA
NW_020868486.1-16110-21	NA	0.00255588	NA	0.0670978	NA	0.00159882	NA	0.0291713	NA	0.000385037	NA	0.00702521	NA	0.00159882	NA	0.0291713	NA	0.00350464	NA	0.0315418	NA	0.015277	NA	0.137493
NW_020868486.1-271576-26	NA	1.74889	NA	0.0052834	NA	0.473213	NA	0.00407155	NA	0.0940621	NA	0.000979578	NA	0.473213	NA	0.00407155	NA	2.0164	NA	0.0055856	NA	0.178084	NA	0.00025938
NW_020868489.1-186754-2	NA	0.000199778	0.00154953	NA	NA	0.012522	0.0801412	NA	NA	0.000147355	0.000943073	NA	NA	0.012522	0.0801412	NA	NA	0.00303902	0.0147088	NA	NA	0.0253215	0.122556	NA
NW_020868489.1-227693-27	0.0243271	0.000388549	NA	NA	0.073063	0.000650144	NA	NA	0.254662	0.00226609	NA	NA	0.073063	0.000650144	NA	NA	0.0280284	0.000437845	NA	NA	0.000207401	3.24e-06	NA	NA
NW_020868489.1-272389-14	0.00137285	NA	NA	9	0.000226245	NA	NA	0.419356	0.000713223	NA	NA	1.32199	0.000226245	NA	NA	0.419356	1.2e-05	NA	NA	0.00526023	7.2e-05	NA	NA	0.0316918
NW_020868493.1-11242-2	NA	0.00866883	NA	0.611453	NA	0.0007603	NA	0.0342936	NA	0.00475187	NA	0.214335	NA	0.0007603	NA	0.0342936	NA	0.0359482	NA	NA	NA	0.023593	NA	NA
NW_020868493.1-13926-23	NA	0.00424847	NA	0.0891316	NA	0.000815739	NA	0.0203837	NA	0.00242083	NA	0.0604918	NA	0.000815739	NA	0.0203837	NA	0.0158005	NA	NA	NA	0.0204204	NA	NA
NW_020868493.1-112742-1	1	0.000879362	NA	NA	NA	0	NA	NA	NA	0	NA	NA	NA	0	NA	NA	NA	0	NA	NA	NA	0	NA	NA
NW_020868493.1-295931-27	NA	3.09e-05	NA	1	NA	0.00067081	NA	NA	NA	0.00025281	NA	NA	NA	0.00067081	NA	NA	NA	0.00025281	NA	NA	NA	0.00067081	NA	NA
NW_020868493.1-424695-6	0.0362435	NA	0.00933891	NA	0.000328187	NA	6.24e-05	NA	0.102501	NA	0.0194812	NA	0.000328187	NA	6.24e-05	NA	1.45111	NA	0.0716423	NA	0.409234	NA	0.0202041	NA
NW_020868493.1-444054-6	0.00365302	0.134912	NA	NA	1.87e-05	0.000466373	NA	NA	0.00101132	0.0252709	NA	NA	1.87e-05	0.000466373	NA	NA	0.00853062	0.546082	NA	NA	0.00443545	0.283933	NA	NA
NW_020868493.1-490774-14	NA	0.000590097	NA	0.519638	NA	0.000623981	NA	1.62828	NA	0.000106043	NA	0.27672	NA	0.000623981	NA	1.62828	NA	0.00145429	NA	0.64	NA	3.56e-06	NA	0.00156503
NW_020868493.1-499817-6	1	NA	0.000433673	NA	NA	NA	0	NA	NA	NA	0	NA	NA	NA	0	NA	NA	NA	0	NA	NA	NA	0	NA
NW_020868493.1-628558-12	0.321482	NA	NA	0.0013662	0.0341146	NA	NA	0.000109426	0.255628	NA	NA	0.000819953	0.0341146	NA	NA	0.000109426	0.620944	NA	NA	0.0126723	0.42302	NA	NA	0.00863306
NW_020868493.1-666046-22	NA	0.00554257	NA	0.102454	NA	0.00269981	NA	0.0352753	NA	0.0127364	NA	0.166413	NA	0.00269981	NA	0.0352753	NA	0.000651751	NA	0.0209284	NA	0.00093564	NA	0.0300444
NW_020868493.1-835372-24	NA	NA	0.136293	0.00943477	NA	NA	0.0889809	0.00894174	NA	NA	0.0341797	0.00343473	NA	NA	0.0889809	0.00894174	NA	NA	1.6425	0.0335204	NA	NA	2.25	0.0459184
NW_020868494.1-162141-16	0.00094563	0.185145	NA	NA	0.0004784	0.149146	NA	NA	0.000271706	0.0847071	NA	NA	0.0004784	0.149146	NA	NA	0.001444	NA	NA	NA	0.00108241	NA	NA	NA
NW_020868494.1-309794-9	19.3023	0.00294436	NA	NA	0.846709	0.000503281	NA	NA	3.11419	0.00185106	NA	NA	0.846709	0.000503281	NA	NA	0.199053	0.000452314	NA	NA	1.93e-05	4.39e-08	NA	NA
NW_020868494.1-473968-2	NA	NA	0	NA	NA	NA	1.94e-05	NA	NA	NA	0	NA	NA	NA	1.94e-05	NA	NA	NA	0.00277008	1	NA	NA	0.002304	1
NW_020868494.1-633151-8	29.9335	0.0135065	NA	NA	0.407881	0.000559043	NA	NA	7.67461	0.0105188	NA	NA	0.407881	0.000559043	NA	NA	2.01885	0.00699749	NA	NA	0.00272049	9.43e-06	NA	NA
NW_020868494.1-786033-9	0.0321126	NA	0.000142723	NA	0.205967	NA	0.0014294	NA	0.0017316	NA	1.2e-05	NA	0.205967	NA	0.0014294	NA	0.00103767	NA	6.13e-06	NA	0.320159	NA	0.0018928	NA
NW_020868494.1-840906-5	0.124861	NA	0.00010591	NA	0.010816	NA	3e-05	NA	0.054756	NA	0.000151679	NA	0.010816	NA	3e-05	NA	NA	NA	0.00146689	NA	NA	NA	0.00200704	NA
NW_020868494.1-891491-26	NA	1.06e-05	NA	0.0043136	NA	0.00148879	NA	1.25467	NA	0.000309253	NA	0.260621	NA	0.00148879	NA	1.25467	NA	0.00253009	NA	NA	NA	0.00498436	NA	NA
NW_020868494.1-980520-23	0.0201715	0.0461494	NA	NA	0.00756708	0.0100734	NA	NA	0.00128457	0.00171004	NA	NA	0.00756708	0.0100734	NA	NA	0.001089	0.001089	NA	NA	0.00047524	0.00047524	NA	NA
NW_020868495.1-327554-27	2.10534	NA	0.000913032	NA	12.8048	NA	0.0045492	NA	2.8992	NA	0.00103001	NA	12.8048	NA	0.0045492	NA	0.0101444	NA	3.52e-05	NA	0.273928	NA	0.000949454	NA
NW_020868496.1-166493-15	NA	0.00861445	NA	17.5086	NA	0.00619546	NA	16.1671	NA	0.00904904	NA	23.6135	NA	0.00619546	NA	16.1671	NA	0.00363005	NA	1.04731	NA	0.00186642	NA	0.538481
NW_020868496.1-208697-3	0.0123951	0.000386007	NA	NA	0.111326	0.00148061	NA	NA	0.374771	0.00498437	NA	NA	0.111326	0.00148061	NA	NA	NA	0.0277889	NA	NA	NA	0.0190164	NA	NA
NW_020868496.1-263744-21	4.38e-05	NA	NA	0.00605379	0.000543322	NA	NA	0.0610583	0.000231381	NA	NA	0.0260025	0.000543322	NA	NA	0.0610583	0.00522729	NA	NA	NA	0.00421201	NA	NA	NA
NW_020868496.1-304789-1	NA	NA	0	NA	NA	NA	0	NA	NA	NA	0	NA	NA	NA	0	NA	1	NA	0.00825725	NA	1	NA	0.00825725	NA
NW_020868497.1-5713-16	NA	0.0556561	NA	0.000201838	NA	0.928413	NA	0.000355781	NA	7.05566	NA	0.00270383	NA	0.928413	NA	0.000355781	NA	0.088804	NA	0.00109635	NA	0.388129	NA	0.00479172
NW_020868497.1-51315-24	NA	10.3449	NA	0.00466777	NA	0.068729	NA	0.000101459	NA	1.87764	NA	0.00277181	NA	0.068729	NA	0.000101459	NA	NA	NA	0.00769129	NA	NA	NA	0.00218089
NW_020868497.1-85443-15	NA	0.000810785	NA	0.26554	NA	0.000923232	NA	0.673595	NA	1.47e-05	NA	0.0406751	NA	0.000923232	NA	0.673595	NA	0.000359003	NA	0.1849	NA	0.000249307	NA	0.09
NW_020868497.1-99860-13	NA	2.45e-06	NA	0.00129393	NA	1.5e-06	NA	0.0036	NA	0.000560433	NA	1.3456	NA	1.5e-06	NA	0.0036	NA	0.000922233	NA	0.155992	NA	0.00320859	NA	0.542719
NW_020868497.1-101164-25	NA	0	NA	NA	NA	7.84e-06	NA	NA	NA	0	NA	NA	NA	7.84e-06	NA	NA	NA	0.00189352	NA	1	NA	0.00164777	NA	0.870216
NW_020868497.1-171545-3	0.00355027	NA	2.99196	NA	0.00218751	NA	1.26001	NA	0.00281121	NA	1.61926	NA	0.00218751	NA	1.26001	NA	0.000102235	NA	0.008281	NA	0.000281494	NA	0.022801	NA
NW_020868497.1-480041-26	NA	0.0784	NA	0.028224	NA	0.0469249	NA	0.0117277	NA	0.0360692	NA	0.0090146	NA	0.0469249	NA	0.0117277	NA	0.1936	NA	0.0103101	NA	0.154082	NA	0.00820557
NW_020868497.1-526848-13	NA	0.599549	NA	0.000527221	NA	0.0216523	NA	5.18e-06	NA	0.285727	NA	0.000339044	NA	0.0216523	NA	5.18e-06	NA	NA	NA	0.00261121	NA	NA	NA	0.00126025
NW_020868497.1-533323-8	0.000458413	NA	NA	0.252123	0.000906327	NA	NA	0.327184	0.000596388	NA	NA	0.2809	0.000906327	NA	NA	0.327184	0.00071824	NA	NA	NA	0.00045796	NA	NA	NA
NW_020868497.1-659705-4	0.8281	0.000344898	NA	NA	1.78813	0.000547678	NA	NA	1.49067	0.000456571	NA	NA	1.78813	0.000547678	NA	NA	NA	0.00145924	NA	NA	NA	0.00161604	NA	NA
NW_020868499.1-271154-22	0.499966	NA	0.00412835	NA	0.00627389	NA	9.8e-05	NA	0.0783597	NA	0.00122409	NA	0.00627389	NA	9.8e-05	NA	0.0216004	NA	0.000864429	NA	0.149245	NA	0.00597268	NA
NW_020868499.1-294674-6	NA	9.9e-05	NA	0.00012858	NA	0.000125447	NA	0.000166996	NA	0.000245876	NA	0.000327311	NA	0.000125447	NA	0.000166996	NA	0.0881694	NA	0.793525	NA	0.0862793	NA	0.776513
NW_020868500.1-75922-23	9.61e-06	NA	NA	NA	1.52e-05	NA	NA	NA	9.61e-06	NA	NA	NA	1.52e-05	NA	NA	NA	0.00162245	NA	NA	0.856845	0.0015559	NA	NA	0.821697
NW_020868500.1-280284-4	NA	1.4916	0.00113033	NA	NA	0.00935153	2.12e-05	NA	NA	0.0365608	0.000150252	NA	NA	0.00935153	2.12e-05	NA	NA	0.0365608	0.000150252	NA	NA	0.00935153	2.12e-05	NA
NW_020868500.1-281126-6	0.114478	NA	NA	0.000361434	0.449074	NA	NA	0.000720014	0.00734694	NA	NA	1.18e-05	0.449074	NA	NA	0.000720014	NA	NA	NA	0.00123904	NA	NA	NA	0.00016129
NW_020868500.1-314937-8	1.64e-05	NA	0.00189036	NA	0.000439997	NA	0.298057	NA	0.00212576	NA	1.44	NA	0.000439997	NA	0.298057	NA	0.00662596	NA	NA	NA	0.00327184	NA	NA	NA
NW_020868502.1-88715-16	NA	0.00990752	NA	0.924714	NA	0.000838304	NA	0.0316332	NA	0.00261763	NA	0.0987755	NA	0.000838304	NA	0.0316332	NA	0.0016	NA	0.0513778	NA	0.00030728	NA	0.00986711
NW_020868502.1-255282-24	NA	0.036285	NA	0.028261	NA	0	NA	0	NA	0.0135024	NA	0.0135024	NA	0	NA	0	NA	0.047819	NA	0.298911	NA	0.0900084	NA	0.562631
NW_020868502.1-452292-12	0.0623144	NA	NA	0.00032444	0.103094	NA	NA	0.000306425	0.000538743	NA	NA	1.6e-06	0.103094	NA	NA	0.000306425	0.00841377	NA	NA	2.92e-05	0.0521744	NA	NA	0.00018084
NW_020868502.1-453424-25	0	NA	NA	NA	0	NA	NA	NA	0	NA	NA	NA	0	NA	NA	NA	0.0743928	NA	NA	1	0.0743928	NA	NA	1
NW_020868502.1-479479-5	NA	0.000404092	NA	0.198025	NA	0.000309857	NA	0.409005	NA	0.000524125	NA	0.462716	NA	0.000309857	NA	0.409005	NA	0.00157609	NA	NA	NA	0.00119025	NA	NA
NW_020868502.1-499452-26	3.27e-06	NA	NA	1.27e-05	7.85e-05	NA	NA	0.000210261	0.00497949	NA	NA	0.0133347	7.85e-05	NA	NA	0.000210261	0.0504951	NA	NA	1.81655	0.0725746	NA	NA	2.61086
NW_020868503.1-35267-4	NA	0.28309	NA	0.00106145	NA	0.51974	NA	0.000159189	NA	0.324635	NA	9.94e-05	NA	0.51974	NA	0.000159189	NA	0.165318	NA	0.000375657	NA	0.122116	NA	0.000277487
NW_020868504.1-10240-9	0.000372928	NA	0.787344	NA	0.000167667	NA	0.437527	NA	0.000458435	NA	1.19629	NA	0.000167667	NA	0.437527	NA	0.00221055	NA	0.26771	NA	0.00314392	NA	0.380747	NA
NW_020868504.1-70600-26	NA	0.000917517	NA	1	NA	0.00161495	NA	1.26481	NA	0.00127683	NA	1	NA	0.00161495	NA	1.26481	NA	0	NA	NA	NA	0.00537289	NA	NA
NW_020868504.1-95007-8	NA	2.04e-05	NA	0.00829952	NA	0.000141518	NA	0.119263	NA	9.86e-05	NA	0.0831101	NA	0.000141518	NA	0.119263	NA	7.42e-06	NA	0.00326531	NA	5.38e-07	NA	0.000236686
NW_020868505.1-609685-16	NA	0	NA	NA	NA	0	NA	NA	NA	0	NA	NA	NA	0	NA	NA	1	0.0099978	NA	NA	1	0.0099978	NA	NA
NW_020868506.1-320160-16	NA	1	NA	0.000110445	NA	NA	NA	0	NA	NA	NA	0	NA	NA	NA	0	NA	NA	NA	0	NA	NA	NA	0
NW_020868506.1-347319-1	NA	1	NA	0.000594397	NA	NA	NA	0	NA	NA	NA	0	NA	NA	NA	0	NA	NA	NA	0	NA	NA	NA	0
NW_020868506.1-390456-6	0.0150183	NA	6.38e-05	NA	0.005776	NA	1.6e-05	NA	0.139876	NA	0.000387468	NA	0.005776	NA	1.6e-05	NA	NA	NA	0.00471969	NA	NA	NA	0.00213444	NA
NW_020868506.1-597029-16	NA	0.00139988	NA	1.28e-06	NA	0.0602747	NA	1.74e-05	NA	0.68285	NA	0.000196964	NA	0.0602747	NA	1.74e-05	NA	NA	NA	0.00093025	NA	NA	NA	0.00015876
NW_020868506.1-719425-3	NA	NA	NA	0	NA	NA	NA	0	NA	NA	NA	0	NA	NA	NA	0	1	NA	NA	0.0400192	1	NA	NA	0.0400192
NW_020868506.1-793781-4	0.0859335	NA	NA	0.00618273	0.0200705	NA	NA	0.0015361	0.0961658	NA	NA	0.00736008	0.0200705	NA	NA	0.0015361	1.19648	NA	NA	0.00707367	2.57616	NA	NA	0.0152304
NW_020868506.1-831837-25	NA	0.00323304	NA	0.546854	NA	0.00327168	NA	0.471428	NA	0.00398878	NA	0.574757	NA	0.00327168	NA	0.471428	NA	0.00034596	NA	NA	NA	0.00058081	NA	NA
NW_020868506.1-1109140-14	NA	7.01e-05	NA	0.155418	NA	0.00021505	NA	0.134127	NA	9.76e-05	NA	0.0608872	NA	0.00021505	NA	0.134127	NA	0.000841	NA	NA	NA	0.00276676	NA	NA
NW_020868507.1-133486-12	3.24e-05	NA	0.0260146	NA	0.00538756	NA	NA	NA	0.00156816	NA	NA	NA	0.00538756	NA	NA	NA	0.00156816	NA	NA	NA	0.00538756	NA	NA	NA
NW_020868507.1-136628-5	0.000171189	NA	0.347937	NA	0.00023816	NA	0.186524	NA	0	NA	0	NA	0.00023816	NA	0.186524	NA	0.000892018	NA	0.200704	NA	0.000195254	NA	0.0439322	NA
NW_020868507.1-495153-15	0.0605546	NA	NA	0.000781259	0.0132737	NA	NA	0.000207355	0.0947598	NA	NA	0.00148029	0.0132737	NA	NA	0.000207355	0.0530842	NA	NA	0.00023593	0.96511	NA	NA	0.00428938
NW_020868508.1-20237-1	NA	NA	0.000350216	0.169328	NA	NA	4.16e-05	0.0259335	NA	NA	0.000180003	0.112269	NA	NA	4.16e-05	0.0259335	NA	NA	0.00065536	NA	NA	NA	0.00104329	NA
NW_020868508.1-52581-13	NA	3.89e-05	NA	0.0790206	NA	0.000841	NA	NA	NA	0.00077284	NA	NA	NA	0.000841	NA	NA	NA	0.000866518	NA	0.25	NA	0.000793325	NA	0.228883
NW_020868509.1-10450-25	0.00702496	NA	9.42e-05	NA	0.0858837	NA	0.00149912	NA	0.00129526	NA	2.26e-05	NA	0.0858837	NA	0.00149912	NA	0.015625	NA	0.000192901	NA	0.259081	NA	0.00319853	NA
NW_020868509.1-28720-14	0.0196068	NA	NA	0.0710492	0.000533769	NA	NA	0.00101791	0.000780143	NA	NA	0.00148776	0.000533769	NA	NA	0.00101791	0.0238215	NA	NA	0.0953148	0.0120878	NA	NA	0.0483657
NW_020868510.1-4385-15	NA	NA	0.00891525	5.07e-06	NA	NA	0.038025	2.34e-06	NA	NA	0.075625	3.15e-05	NA	NA	0.038025	2.34e-06	NA	NA	NA	0.00065025	NA	NA	NA	0.00046225
NW_020868511.1-125766-5	NA	NA	0	NA	NA	NA	0	NA	NA	NA	0	NA	NA	NA	0	NA	1	NA	0.00591206	NA	1	NA	0.00591206	NA
NW_020868512.1-147886-3	0.0152111	NA	6.2e-05	NA	0.530408	NA	0.00072698	NA	0.224097	NA	0.000307149	NA	0.530408	NA	0.00072698	NA	0.46849	NA	0.0187486	NA	0.887009	NA	0.0354974	NA
NW_020868512.1-205272-16	NA	0.0320549	NA	1.95163	NA	0.00126264	NA	0.0561516	NA	0.0266272	NA	1.18416	NA	0.00126264	NA	0.0561516	NA	0.0283393	NA	1.38863	NA	0.00172106	NA	0.0843322
NW_020868512.1-371968-15	0.07756	NA	NA	0.000671042	0.0138063	NA	NA	8.68e-05	0.238469	NA	NA	0.00443435	0.0138063	NA	NA	8.68e-05	NA	NA	NA	0.00376996	NA	NA	NA	0.0124992
NW_020868512.1-645683-21	0.00309168	NA	0.00241962	NA	0.00933156	NA	0.00933156	NA	0.0128596	NA	0.0128596	NA	0.00933156	NA	0.00933156	NA	0.00698865	NA	0.00334984	NA	0.0108433	NA	0.00519746	NA
NW_020868512.1-662831-4	NA	0.0169532	NA	0.000392751	NA	0.002304	NA	2.84e-05	NA	0.022201	NA	0.000274086	NA	0.002304	NA	2.84e-05	NA	0.096558	NA	0.00386417	NA	0.137883	NA	0.00551796
NW_020868512.1-664400-3	0.001764	NA	0.00236196	NA	0.0241214	NA	0.0321107	NA	0.000752994	NA	0.000602854	NA	0.0241214	NA	0.0321107	NA	0.0748172	NA	0.0380082	NA	0.262998	NA	0.126062	NA
NW_020868512.1-690110-6	4.43289	NA	0.00406725	NA	0.114576	NA	0.000340553	NA	0.586691	NA	0.00174381	NA	0.114576	NA	0.000340553	NA	0.212337	NA	0.000943718	NA	0.0114918	NA	5.11e-05	NA
NW_020868512.1-691833-27	NA	0.344341	NA	0.0003028	NA	0.0130234	NA	3.87e-05	NA	0.0134686	NA	4e-05	NA	0.0130234	NA	3.87e-05	NA	0.203744	NA	0.00168237	NA	0.202662	NA	0.00167343
NW_020868512.1-733606-22	NA	0.00237272	NA	1.34e-05	NA	0.205511	NA	0.000532922	NA	0.0113778	NA	4.64e-05	NA	0.205511	NA	0.000532922	NA	0.112896	NA	0.00139378	NA	0.451584	NA	0.00469986
NW_020868512.1-739497-6	NA	0	NA	NA	NA	0	NA	NA	NA	0	NA	NA	NA	0	NA	NA	NA	0	NA	NA	NA	0	NA	NA
NW_020868512.1-813878-1	NA	0.0409816	NA	3.47176	NA	0.00342392	NA	0.167772	NA	0.031623	NA	1.54953	NA	0.00342392	NA	0.167772	NA	0.0787364	NA	NA	NA	0.0310464	NA	NA
NW_020868513.1-69419-6	1	NA	9.4e-05	NA	3.90477	NA	0.0011263	NA	1	NA	0.000288444	NA	3.90477	NA	0.0011263	NA	1	NA	0.00277008	NA	3.6e-05	NA	9.97e-08	NA
NW_020868514.1-130510-24	3.74e-07	0.000976563	NA	NA	0.00099225	NA	NA	NA	0.00039204	NA	NA	NA	0.00099225	NA	NA	NA	0.000724961	0.319039	NA	NA	0.000215132	0.0946746	NA	NA
NW_020868514.1-136897-15	0.000228136	NA	0.131406	NA	0.000118532	NA	0.387	NA	7.13e-05	NA	0.232862	NA	0.000118532	NA	0.387	NA	0.00244325	NA	0.413265	NA	0.00219443	NA	0.371178	NA
NW_020868514.1-171969-15	NA	0.00217341	NA	1.91389	NA	9.5e-05	NA	0.0693297	NA	0.00189703	NA	1.38408	NA	9.5e-05	NA	0.0693297	NA	0.000850183	NA	0.306916	NA	2.66e-05	NA	0.009604
NW_020868514.1-177428-8	NA	0.000687832	NA	0.040417	NA	2.76e-05	NA	0.00861322	NA	4.31e-05	NA	0.00484494	NA	2.76e-05	NA	0.00861322	NA	0.00850084	NA	NA	NA	0.00662596	NA	NA
NW_020868514.1-216989-23	NA	NA	0.000251791	0.0483608	NA	NA	0.000168515	0.0204082	NA	NA	1.71e-06	0.000207526	NA	NA	0.000168515	0.0204082	NA	NA	0.00674041	NA	NA	NA	0.00509796	NA
NW_020868515.1-132289-21	NA	0.00020285	NA	0.0325181	NA	0.00033678	NA	0.0628671	NA	7.74e-05	NA	0.0144564	NA	0.00033678	NA	0.0628671	NA	0.0036	NA	NA	NA	0.00727609	NA	NA
NW_020868515.1-255099-16	NA	0.145882	NA	0.000128283	NA	7.62024	NA	0.00219801	NA	1.91334	NA	0.000551889	NA	7.62024	NA	0.00219801	NA	NA	NA	0.00158404	NA	NA	NA	0.00394384
NW_020868515.1-326772-7	NA	0.000642998	0.339579	NA	NA	0.00177241	NA	NA	NA	0.00030276	NA	NA	NA	0.00177241	NA	NA	NA	0.000866684	0.381408	NA	NA	1.27e-05	0.00558387	NA
NW_020868515.1-424914-15	1.29e-06	NA	1.88e-05	NA	0.0135106	NA	0.433842	NA	0.00443399	NA	0.14238	NA	0.0135106	NA	0.433842	NA	0.0426836	NA	NA	NA	0.0619014	NA	NA	NA
NW_020868515.1-466012-13	0.000709241	NA	0.178084	NA	0.000706171	NA	0.237586	NA	0.000619345	NA	0.140806	NA	0.000706171	NA	0.237586	NA	0.00567009	NA	NA	NA	0.00591361	NA	NA	NA
NW_020868515.1-595990-12	NA	5.67e-05	NA	0.0569119	NA	0.00108445	NA	0.312875	NA	0.000351265	NA	0.101344	NA	0.00108445	NA	0.312875	NA	0.00245277	NA	0.297045	NA	1.38e-05	NA	0.00166597
NW_020868515.1-630072-27	NA	0.00465103	NA	0.0942065	NA	4.59e-05	NA	0.000594337	NA	0.000666228	NA	0.00863344	NA	4.59e-05	NA	0.000594337	NA	0.00380215	NA	0.0713958	NA	0.000916692	NA	0.0172134
NW_020868517.1-61455-3	NA	0.13683	NA	0.000148567	NA	7.74945	NA	0.00275318	NA	1.85549	NA	0.000659205	NA	7.74945	NA	0.00275318	NA	0.269623	NA	0.00269563	NA	0.0528646	NA	0.00052853
NW_020868517.1-297158-5	0.00389995	NA	0.168342	NA	0.00188458	NA	0.0495804	NA	0.00182379	NA	0.058564	NA	0.00188458	NA	0.0495804	NA	0.0153103	NA	2.58967	NA	0.0154706	NA	2.46059	NA
NW_020868518.1-61270-7	0.194065	NA	NA	0.000104699	NA	NA	NA	0.0004	NA	NA	NA	0.00106929	NA	NA	NA	0.0004	NA	NA	NA	0.00106929	NA	NA	NA	0.0004
NW_020868519.1-229049-14	NA	0.844561	0.0104267	NA	NA	0.0598831	0.000890667	NA	NA	0.585852	0.00871362	NA	NA	0.0598831	0.000890667	NA	NA	0.286439	0.00584569	NA	NA	0.00678976	0.000138567	NA
NW_020868519.1-403292-24	NA	NA	0.02062	16.5441	NA	NA	0.0104128	4.58242	NA	NA	0.0177871	7.8277	NA	NA	0.0104128	4.58242	NA	NA	5.36e-05	0.00133902	NA	NA	0.000815739	0.0203837
NW_020868519.1-538734-16	NA	0.205424	NA	0.000265	NA	0.0182615	NA	2.7e-05	NA	0.14729	NA	0.000128115	NA	0.0182615	NA	2.7e-05	NA	0.295936	NA	0.00063292	NA	0.0256	NA	7.09e-05
NW_020868520.1-7777-9	NA	0.181859	NA	0.000946847	NA	0.0199208	NA	2.36e-05	NA	0.0253316	NA	3.01e-05	NA	0.0199208	NA	2.36e-05	NA	NA	NA	0.00148996	NA	NA	NA	0.001444
NW_020868520.1-61676-15	NA	NA	0.00929397	3.95e-05	NA	NA	NA	0.00238144	NA	NA	NA	0.00450241	NA	NA	NA	0.00238144	NA	NA	NA	0.00450241	NA	NA	NA	0.00238144
NW_020868520.1-67099-14	0.000214692	NA	1.94388	NA	0.000497252	NA	1.49686	NA	5.08e-05	NA	0.152929	NA	0.000497252	NA	1.49686	NA	0.00062001	NA	NA	NA	0.00158404	NA	NA	NA
NW_020868520.1-127307-3	0.219463	0.000473777	NA	NA	0.0205444	8.37e-05	NA	NA	0.00751111	3.06e-05	NA	NA	0.0205444	8.37e-05	NA	NA	0.18746	0.000425972	NA	NA	0.257751	0.000585696	NA	NA
NW_020868522.1-62796-4	NA	0.000879429	NA	0.039387	NA	0.012467	NA	0.448497	NA	0.000226525	NA	0.0081492	NA	0.012467	NA	0.448497	NA	0.0001711	NA	0.00427545	NA	0.0205652	NA	0.513883
NW_020868522.1-130564-4	NA	0.204304	NA	0.00134312	NA	0.0943718	NA	0.00192596	NA	0.0165894	NA	0.00033856	NA	0.0943718	NA	0.00192596	NA	0.0944474	NA	0.000779876	NA	0.00156942	NA	1.3e-05
NW_020868522.1-179068-14	NA	0.00922365	NA	2.66112	NA	0.000166187	NA	0.0239465	NA	0.00565225	NA	0.814453	NA	0.000166187	NA	0.0239465	NA	0.00264653	NA	0.214369	NA	0.00151235	NA	0.1225
NW_020868522.1-181474-7	NA	0.00373545	2.59e-05	NA	NA	0.00121123	1.08e-05	NA	NA	0.026378	0.000234722	NA	NA	0.00121123	1.08e-05	NA	NA	0.042321	0.000423116	NA	NA	0.00034976	3.5e-06	NA
NW_020868522.1-385566-2	NA	0.00599499	NA	0.106859	NA	0.0006355	NA	0.037342	NA	0.000232902	NA	0.0136854	NA	0.0006355	NA	0.037342	NA	1.99e-05	NA	0.00097344	NA	0.000210664	NA	0.0103226
NW_020868522.1-465173-12	NA	NA	0.22849	0.000284781	NA	NA	0.130349	0.000208993	NA	NA	0.289081	0.000463492	NA	NA	0.130349	0.000208993	NA	NA	NA	0.00031684	NA	NA	NA	0.00060516
NW_020868522.1-530062-8	NA	0.000132975	1	NA	NA	0	NA	NA	NA	0	NA	NA	NA	0	NA	NA	NA	0	NA	NA	NA	0	NA	NA
NW_020868522.1-603318-14	0.00540771	NA	2.1179	NA	0.00425393	NA	0.478055	NA	0.00121865	NA	0.136952	NA	0.00425393	NA	0.478055	NA	0.1382	NA	0.447936	NA	0.108022	NA	0.350122	NA
NW_020868522.1-662065-25	NA	6.53e-08	NA	8.46e-07	NA	0.00994878	NA	0.125059	NA	9.47e-06	NA	0.000119008	NA	0.00994878	NA	0.125059	NA	1.76e-05	NA	0.000237128	NA	0.00842087	NA	0.113195
NW_020868522.1-728053-12	NA	0.306473	NA	0.0013621	NA	0.275365	NA	0.00430161	NA	0.0158792	NA	0.000248056	NA	0.275365	NA	0.00430161	NA	0.887364	NA	0.00245807	NA	0.003136	NA	8.69e-06
NW_020868522.1-736792-13	NA	0.000455217	NA	1.13e-07	NA	0.264202	NA	0.00254	NA	0.228093	NA	0.00151132	NA	0.264202	NA	0.00254	NA	NA	NA	0.0115562	NA	NA	NA	0.0139712
NW_020868522.1-767816-25	0.000235246	0.0921331	NA	NA	6.57e-05	0.023716	NA	NA	0.000178715	0.064516	NA	NA	6.57e-05	0.023716	NA	NA	0.00393129	NA	NA	NA	0.00332929	NA	NA	NA
NW_020868522.1-777423-25	NA	0.0945074	NA	8.02e-05	NA	0.101327	NA	0.000120234	NA	0.0123457	NA	1.46e-05	NA	0.101327	NA	0.000120234	NA	0.495616	NA	0.0101146	NA	0.669779	NA	0.013669
NW_020868523.1-100055-22	NA	NA	0.0030454	0.0553488	NA	NA	0.00190384	0.018801	NA	NA	0.016048	0.158479	NA	NA	0.00190384	0.018801	NA	NA	0.0026976	0.050655	NA	NA	0.0114655	0.215296
NW_020868523.1-224907-4	NA	NA	NA	0	NA	NA	NA	0	NA	NA	NA	0	NA	NA	NA	0	NA	1	NA	0.0277972	NA	1	NA	0.0277972
NW_020868523.1-321899-14	NA	0	NA	NA	NA	0	NA	NA	NA	0	NA	NA	NA	0	NA	NA	NA	0.0249461	NA	1	NA	0.0249461	NA	1
NW_020868523.1-495666-4	NA	0.176235	NA	0.0184379	NA	0.0956491	NA	0.0214558	NA	0.00634437	NA	0.00142316	NA	0.0956491	NA	0.0214558	NA	0.00208434	NA	0.000680387	NA	0.0247482	NA	0.00807852
NW_020868523.1-497958-23	0.79409	0.00447124	NA	NA	0.00132231	2.12e-06	NA	NA	0.644163	0.00103281	NA	NA	0.00132231	2.12e-06	NA	NA	0.910897	0.0364534	NA	NA	0.578585	0.0231545	NA	NA
NW_020868523.1-501151-22	0.209197	NA	NA	0.000534149	0.657414	NA	NA	0.000780089	0.0467495	NA	NA	5.55e-05	0.657414	NA	NA	0.000780089	NA	NA	NA	0.00068121	NA	NA	NA	3.97e-05
NW_020868525.1-8937-3	0.0696703	NA	NA	0.0452596	0.373845	NA	NA	0.226153	0.0805911	NA	NA	0.0494618	0.373845	NA	NA	0.226153	0.00137127	NA	NA	0.00246771	0.0435309	NA	NA	0.0852971
NW_020868525.1-93662-23	NA	1	NA	0.000433673	NA	NA	NA	0	NA	NA	NA	0	NA	NA	NA	0	NA	NA	NA	0	NA	NA	NA	0
NW_020868525.1-191516-26	NA	NA	1	0.000539506	NA	NA	NA	0.00039204	NA	NA	NA	0	NA	NA	NA	0.00039204	NA	NA	NA	0	NA	NA	NA	0.00039204
NW_020868525.1-209722-12	0.00921567	NA	1.49048	NA	0.012946	NA	7.06041	NA	0.0164714	NA	10.2733	NA	0.012946	NA	7.06041	NA	0.0262116	NA	NA	NA	0.0218744	NA	NA	NA
NW_020868525.1-477986-7	0.201024	0.000397997	NA	NA	1.79705	0.000638444	NA	NA	0.073046	2.6e-05	NA	NA	1.79705	0.000638444	NA	NA	NA	0.00055225	NA	NA	NA	0.00187489	NA	NA
NW_020868525.1-757479-16	0.481466	NA	0.000441753	NA	NA	NA	6.89e-05	NA	NA	NA	8.1e-05	NA	NA	NA	6.89e-05	NA	NA	NA	8.1e-05	NA	NA	NA	6.89e-05	NA
NW_020868525.1-783232-24	0.940788	NA	NA	0.00843542	0.812508	NA	NA	0.00723002	0.954135	NA	NA	0.00849028	0.812508	NA	NA	0.00723002	NA	NA	NA	0.0290362	NA	NA	NA	0.0268632
NW_020868527.1-184631-4	0.0331062	NA	16.7216	NA	0.0286526	NA	16.0801	NA	0.0339174	NA	19.5364	NA	0.0286526	NA	16.0801	NA	0.000441	NA	0.007056	NA	9.77e-06	NA	4e-06	NA
NW_020868528.1-14233-13	0.020671	NA	0.0850547	NA	3.6e-05	NA	0.000388764	NA	6.12e-07	NA	6.61e-06	NA	3.6e-05	NA	0.000388764	NA	0.00179564	NA	0.0287303	NA	0.00128702	NA	0.0205923	NA
NW_020868528.1-100766-27	NA	NA	NA	0.00021025	NA	NA	NA	0	NA	NA	NA	0.00021025	NA	NA	NA	0	NA	NA	1	0.0159481	NA	NA	1	0.0204082
NW_020868529.1-27653-7	0.0095827	NA	NA	8.43849	0.000835971	NA	NA	0.521397	0.00852957	NA	NA	5.31991	0.000835971	NA	NA	0.521397	0.00576403	NA	NA	1.66299	0.000128368	NA	NA	0.0370355
NW_020868529.1-39936-5	0.0927055	NA	0.00291199	NA	0.0009	NA	2.8e-05	NA	0.0452271	NA	0.000865052	NA	0.0009	NA	2.8e-05	NA	NA	NA	0.015625	NA	NA	NA	0.0211702	NA
NW_020868529.1-72761-16	NA	7.24e-07	NA	0.000177778	NA	0.00115761	NA	0.360896	NA	3.5e-05	NA	0.0109156	NA	0.00115761	NA	0.360896	NA	0.00350464	NA	NA	NA	0.00736164	NA	NA
NW_020868529.1-144097-25	0.331753	0.00060023	NA	NA	0.536546	0.00317209	NA	NA	0.574114	0.0033942	NA	NA	0.536546	0.00317209	NA	NA	NA	0.00029929	NA	NA	NA	0.00036481	NA	NA
NW_020868529.1-219564-22	NA	0.00194034	NA	18.2714	NA	0.00115801	NA	3.25949	NA	0.00129351	NA	3.64088	NA	0.00115801	NA	3.25949	NA	7.56e-05	NA	0.0332762	NA	4.5e-05	NA	0.0197851
NW_020868530.1-1598-4	NA	0.396658	0.000178978	NA	NA	13.1946	0.00468768	NA	NA	0.692944	0.000246185	NA	NA	13.1946	0.00468768	NA	NA	0.351693	0.00290402	NA	NA	0.000830104	6.85e-06	NA
NW_020868530.1-82907-14	NA	0.000521965	NA	0.615365	NA	4e-06	NA	0.001444	NA	2.77e-07	NA	0.0001	NA	4e-06	NA	0.001444	NA	0.00255025	NA	NA	NA	0.00269361	NA	NA
NW_020868530.1-228887-13	0	NA	NA	NA	0	NA	NA	NA	0	NA	NA	NA	0	NA	NA	NA	0.111111	NA	1	NA	0.111111	NA	1	NA
NW_020868530.1-340602-12	2.71e-05	NA	1.04e-08	NA	0.272212	NA	0.000347569	NA	0.199252	NA	0.000254412	NA	0.272212	NA	0.000347569	NA	0.336655	NA	0.00076499	NA	0.406231	NA	0.00092309	NA
NW_020868530.1-440641-1	0.00497542	0.54794	NA	NA	0.000242368	0.013034	NA	NA	0.00127319	0.0684694	NA	NA	0.000242368	0.013034	NA	NA	0.000337117	0.00842387	NA	NA	0.00525377	0.131281	NA	NA
NW_020868531.1-201671-8	NA	2.4e-05	NA	0.0132701	NA	0.00127449	NA	NA	NA	0.00207025	NA	NA	NA	0.00127449	NA	NA	NA	1.57e-05	NA	0.00830415	NA	3.92e-05	NA	0.0207029
NW_020868533.1-38887-26	NA	0.000895567	NA	0.0613458	NA	0.00983119	NA	0.739201	NA	0.000618603	NA	0.0465124	NA	0.00983119	NA	0.739201	NA	0.00657721	NA	NA	NA	0.0369793	NA	NA
NW_020868533.1-496059-7	NA	0.00602293	0.377097	NA	NA	9.93e-05	0.0194408	NA	NA	0.000628621	0.123078	NA	NA	9.93e-05	0.0194408	NA	NA	0.003969	0.321489	NA	NA	0.00224044	0.181476	NA
NW_020868533.1-510254-16	NA	0.0336672	NA	4.09e-06	NA	NA	NA	0.00036864	NA	NA	NA	7.92e-05	NA	NA	NA	0.00036864	NA	NA	NA	7.92e-05	NA	NA	NA	0.00036864
NW_020868536.1-223838-15	NA	0.000461332	NA	0.0271079	NA	0.000106327	NA	0.0193573	NA	0.000866167	NA	0.15769	NA	0.000106327	NA	0.0193573	NA	1.6e-05	NA	0.001296	NA	0.00203501	NA	0.164836
NW_020868536.1-243774-23	NA	0.27483	NA	0.00137233	NA	0.117874	NA	0.000602044	NA	0.258314	NA	0.00131934	NA	0.117874	NA	0.000602044	NA	0.157229	NA	0.00629217	NA	0.213913	NA	0.00856064
NW_020868536.1-252114-21	0.489505	NA	NA	0.00421343	0.178084	NA	NA	0.000493307	0.2401	NA	NA	0.000665097	0.178084	NA	NA	0.000493307	0.293078	NA	NA	0.00101583	0.230607	NA	NA	0.000799301
NW_020868536.1-263215-13	0.0648871	NA	0.00561481	NA	0.000208642	NA	1.01e-05	NA	0.0034679	NA	0.000167103	NA	0.000208642	NA	1.01e-05	NA	4.18924	NA	0.0145202	NA	4.79894	NA	0.0166335	NA
NW_020868536.1-306493-26	0.0244046	NA	3.91055	NA	0.0213452	NA	NA	NA	0.0451562	NA	NA	NA	0.0213452	NA	NA	NA	0.00140785	NA	0.00853947	NA	0.00190378	NA	0.071758	NA
NW_020868536.1-317298-24	0.0178922	NA	NA	0.0844537	0.000865298	NA	NA	0.00488065	0.0106732	NA	NA	0.0602013	0.000865298	NA	NA	0.00488065	0.00563227	NA	NA	0.0380657	0.00294617	NA	NA	0.0199117
NW_020868536.1-343022-27	NA	NA	0.000203174	0.0157478	NA	NA	0.00587238	0.264875	NA	NA	0.000289125	0.0130411	NA	NA	0.00587238	0.264875	NA	NA	0.013179	NA	NA	NA	0.0385337	NA
NW_020868536.1-420912-9	NA	0.00255169	NA	0.125033	NA	0.00378994	NA	0.094703	NA	9e-06	NA	0.00022491	NA	0.00378994	NA	0.094703	NA	0.0059119	NA	0.478864	NA	0.00029279	NA	0.023716
NW_020868537.1-2563-6	1	0.000473653	NA	NA	NA	0	NA	NA	NA	0	NA	NA	NA	0	NA	NA	NA	0	NA	NA	NA	0	NA	NA
NW_020868537.1-288940-7	NA	4.26e-05	NA	0.00097318	NA	1.26e-05	NA	0.000250306	NA	0.000364858	NA	0.0072431	NA	1.26e-05	NA	0.000250306	NA	0.00238144	NA	0.116691	NA	0.0040087	NA	0.196426
NW_020868537.1-297267-15	NA	NA	NA	0.00038416	NA	NA	NA	0.00140625	NA	NA	NA	0.00038416	NA	NA	NA	0.00140625	NA	0.324024	NA	0.000736288	NA	0.0987755	NA	7.02e-05
NW_020868537.1-594127-12	NA	0.00704022	NA	0.59912	NA	0.000381179	NA	0.0105063	NA	0.000258291	NA	0.00711914	NA	0.000381179	NA	0.0105063	NA	0.00076436	NA	0.0245444	NA	5.67e-05	NA	0.00182044
NW_020868537.1-634701-4	NA	0.00775978	NA	1.31253	NA	0.0256054	NA	9.51126	NA	0.0122939	NA	4.92169	NA	0.0256054	NA	9.51126	NA	0.0118008	NA	4.2601	NA	0.0249307	NA	8.34054
NW_020868537.1-796829-27	NA	4.01147	NA	0.0225872	NA	0.864156	NA	0.00384069	NA	5.53943	NA	0.0246197	NA	0.864156	NA	0.00384069	NA	0.786039	NA	0.0122791	NA	0.00731171	NA	0.00011422
NW_020868538.1-279591-16	NA	0.000724266	5.25832	NA	NA	0.000369293	0.750579	NA	NA	0.000284462	0.578161	NA	NA	0.000369293	0.750579	NA	NA	0.000339458	0.0979375	NA	NA	0.000255648	0.0737572	NA
NW_020868539.1-84425-4	30.726	NA	NA	0.00423211	12.8522	NA	NA	0.00535286	7.81202	NA	NA	0.00325365	12.8522	NA	NA	0.00535286	0.0459674	NA	NA	0.000204299	0.218276	NA	NA	0.000970115
NW_020868539.1-134792-22	NA	3.25e-05	NA	0.000454411	NA	0.00328596	NA	0.0514061	NA	0.000313453	NA	0.00552985	NA	0.00328596	NA	0.0514061	NA	0.00229268	NA	0.0572894	NA	0.00744483	NA	0.172322
NW_020868539.1-313121-8	NA	NA	NA	0	NA	NA	NA	0	NA	NA	NA	0	NA	NA	NA	0	NA	1	NA	0.0743928	NA	1	NA	0.0743928
NW_020868539.1-336669-4	NA	0.00263707	NA	0.00286131	NA	0.00248174	NA	0.00450938	NA	0.00431229	NA	0.00783551	NA	0.00248174	NA	0.00450938	NA	0.00529984	NA	0.00529984	NA	0.008281	NA	0.008281
NW_020868539.1-338638-14	0.000388285	0.134444	NA	NA	0.000159027	0.551328	NA	NA	0.000251696	0.872602	NA	NA	0.000159027	0.551328	NA	NA	0.00104329	NA	NA	NA	0.00084681	NA	NA	NA
NW_020868539.1-362128-22	NA	3.06e-05	NA	0.0514794	NA	3.62e-05	NA	0.0944282	NA	6.65e-07	NA	0.00173611	NA	3.62e-05	NA	0.0944282	NA	0.00033856	NA	NA	NA	0.00017689	NA	NA
NW_020868539.1-422229-12	0.48713	NA	0.000607141	NA	0.081437	NA	0.000154202	NA	0.567005	NA	0.00107363	NA	0.081437	NA	0.000154202	NA	NA	NA	0.00010609	NA	NA	NA	0.00088804	NA
NW_020868540.1-117202-14	NA	7.35e-05	NA	0.0676978	NA	4.81e-05	NA	0.1156	NA	0.000424865	NA	1.0201	NA	4.81e-05	NA	0.1156	NA	0.00161604	NA	NA	NA	0.00071824	NA	NA
NW_020868540.1-138910-4	NA	0.000101517	0.0413674	NA	NA	5.12e-05	0.018496	NA	NA	0.000170371	0.061504	NA	NA	5.12e-05	0.018496	NA	NA	0.00141376	NA	NA	NA	0.00186624	NA	NA
NW_020868541.1-146362-27	NA	NA	0.180625	0.00222994	NA	NA	0.340764	0.00257667	NA	NA	0.0791016	0.000598121	NA	NA	0.340764	0.00257667	NA	NA	0.380278	0.0118426	NA	NA	0.605284	0.0188497
NW_020868541.1-207847-24	NA	0.00144422	NA	12.5824	NA	0.00175031	NA	4.2025	NA	0.00082803	NA	1.9881	NA	0.00175031	NA	4.2025	NA	8e-06	NA	0.00352131	NA	0.000263701	NA	0.116049
NW_020868541.1-266214-3	NA	NA	0.274052	0.00705935	NA	NA	0.0896045	0.0035859	NA	NA	0.0696681	0.00278806	NA	NA	0.0896045	0.0035859	NA	NA	0.803694	0.0125549	NA	NA	0.901731	0.0140864
NW_020868541.1-311813-9	NA	1.98e-05	NA	0.00273486	NA	1.47e-05	NA	0.00164862	NA	0.000169587	NA	0.0190581	NA	1.47e-05	NA	0.00164862	NA	0.00081542	NA	0.066049	NA	0.000369494	NA	0.029929
NW_020868541.1-360580-26	NA	0.00496692	NA	0.196095	NA	0.00218618	NA	0.0647755	NA	0.00257874	NA	0.0764066	NA	0.00218618	NA	0.0647755	NA	0.00957928	NA	0.613212	NA	0.00884518	NA	0.566219
NW_020868542.1-41801-8	NA	0.0350938	NA	0.0064458	NA	7.33e-05	NA	1.39e-05	NA	0.030017	NA	0.00570498	NA	7.33e-05	NA	1.39e-05	NA	0.0796467	NA	0.0117847	NA	0.0104513	NA	0.0015464
NW_020868542.1-218486-7	NA	0.222293	NA	0.00355043	NA	0.256197	NA	0.00246335	NA	0.11286	NA	0.00108516	NA	0.256197	NA	0.00246335	NA	NA	NA	0.00351649	NA	NA	NA	0.00194481
NW_020868542.1-235869-15	0.703434	0.000346098	NA	NA	0.286101	8.76e-05	NA	NA	0.634431	0.000194317	NA	NA	0.286101	8.76e-05	NA	NA	NA	1.23e-05	NA	NA	NA	6.4e-05	NA	NA
NW_020868542.1-502640-15	0.0268832	NA	0.00138152	NA	0.00061504	NA	6.83e-05	NA	0.0194882	NA	0.00216535	NA	0.00061504	NA	6.83e-05	NA	0.00102101	NA	8.33e-05	NA	0.0234137	NA	0.00191083	NA
NW_020868542.1-580639-7	NA	0.00693889	NA	NA	NA	0.00216225	NA	NA	NA	0.00693889	NA	NA	NA	0.00216225	NA	NA	NA	0.00188445	NA	0.99521	NA	2.51e-05	NA	0.0132498
NW_020868542.1-666982-3	NA	0.000142659	0.16223	NA	NA	0.000596388	0.215296	NA	NA	0.00119207	0.430336	NA	NA	0.000596388	0.215296	NA	NA	0.00029584	NA	NA	NA	0.00535824	NA	NA
NW_020868542.1-681715-6	NA	0.129074	0.0072413	NA	NA	0.00286818	0.000234077	NA	NA	0.029401	0.00239946	NA	NA	0.00286818	0.000234077	NA	NA	0.315268	0.0126168	NA	NA	0.0684072	0.0027376	NA
NW_020868545.1-64044-2	NA	0.0416493	NA	6.93e-05	NA	0.0790506	NA	0.000100934	NA	0.135509	NA	0.000173023	NA	0.0790506	NA	0.000100934	NA	0.187812	NA	0.00155081	NA	0.220325	NA	0.00181928
NW_020868545.1-79164-24	NA	0.000972341	NA	0.0130704	NA	0.00188642	NA	0.0203732	NA	5.15e-05	NA	0.000555771	NA	0.00188642	NA	0.0203732	NA	0.00748631	NA	0.187068	NA	0.00159693	NA	0.0399041
NW_020868546.1-23499-26	NA	9.76e-05	NA	0.00233213	NA	0.00696801	NA	0.0752542	NA	0.00520235	NA	0.0561851	NA	0.00696801	NA	0.0752542	NA	0.00232039	NA	0.0930161	NA	0.00145133	NA	0.0581786
NW_020868547.1-188586-5	0.373925	0.00339533	NA	NA	0.347011	0.00240824	NA	NA	0.314125	0.00218	NA	NA	0.347011	0.00240824	NA	NA	0.153732	0.000532845	NA	NA	0.186326	0.000645819	NA	NA
NW_020868547.1-354426-25	0.0204082	NA	3.4e-05	NA	0.598941	NA	0.000764747	NA	0.0891325	NA	0.000113807	NA	0.598941	NA	0.000764747	NA	NA	NA	0.00200704	NA	NA	NA	6.08e-05	NA
NW_020868547.1-355494-23	NA	9.10447	NA	0.00800612	NA	0.0381647	NA	0.000113436	NA	1.53242	NA	0.00455479	NA	0.0381647	NA	0.000113436	NA	0.384956	NA	0.00227588	NA	0.0180778	NA	0.000106877
NW_020868547.1-393078-22	NA	NA	0	NA	NA	NA	1.23e-05	NA	NA	NA	0	NA	NA	NA	1.23e-05	NA	NA	NA	0	NA	NA	NA	1.23e-05	NA
NW_020868547.1-516925-25	NA	0.00309168	NA	0.00241962	NA	0.00548415	NA	0.00222106	NA	0.0195669	NA	0.00792452	NA	0.00548415	NA	0.00222106	NA	0.0128596	NA	0.0128596	NA	0.0270932	NA	0.0270932
NW_020868548.1-49236-8	NA	NA	0.000383214	1	NA	NA	0	NA	NA	NA	0	NA	NA	NA	0	NA	NA	NA	0	NA	NA	NA	0	NA
NW_020868548.1-78810-23	0.000523614	NA	NA	0.000134679	0.15947	NA	NA	0.0513844	0.00845729	NA	NA	0.00272511	0.15947	NA	NA	0.0513844	0.567913	NA	NA	0.0302439	0.0256	NA	NA	0.00136331
NW_020868548.1-115571-6	NA	NA	0.289822	0.0076169	NA	NA	0.660156	0.0122756	NA	NA	0.214678	0.00399194	NA	NA	0.660156	0.0122756	NA	NA	0.082944	0.000229762	NA	NA	0.3025	0.00083795
NW_020868548.1-132997-12	4.33e-08	NA	2.7e-05	NA	0.000299177	NA	0.120983	NA	1.55e-05	NA	0.0121319	NA	0.000299177	NA	0.120983	NA	0.000666328	NA	0.149924	NA	0.000145283	NA	0.065536	NA
NW_020868548.1-394502-26	NA	0.00561938	2.87e-05	NA	NA	0.160648	0.00102893	NA	NA	0.0280032	0.000179356	NA	NA	0.160648	0.00102893	NA	NA	NA	0.00380689	NA	NA	NA	0.00197136	NA
NW_020868548.1-591314-3	0.175827	NA	NA	0.0205343	0.058564	NA	NA	0.00650711	0.198916	NA	NA	0.0221018	0.058564	NA	NA	0.00650711	0.0703911	NA	NA	0.011261	0.00753499	NA	NA	0.00120543
NW_020868549.1-349866-25	4.17202	0.000375669	NA	NA	0.000573703	1.65e-07	NA	NA	0.507763	0.000146461	NA	NA	0.000573703	1.65e-07	NA	NA	0.0986894	0.00018687	NA	NA	0.371018	0.000702529	NA	NA
NW_020868549.1-540167-23	NA	0.000245856	NA	0.246743	NA	0.000306286	NA	1	NA	3.35e-06	NA	0.0109519	NA	0.000306286	NA	1	NA	0.00023716	NA	NA	NA	0	NA	NA
NW_020868549.1-569748-1	NA	0.00184312	NA	3.7461	NA	0.000360695	NA	0.190489	NA	0.000527039	NA	0.278338	NA	0.000360695	NA	0.190489	NA	0.00405769	NA	NA	NA	0.00358801	NA	NA
NW_020868551.1-73856-13	0.176753	NA	0.000209736	NA	0.00528926	NA	8.48e-06	NA	0.0522449	NA	8.38e-05	NA	0.00528926	NA	8.48e-06	NA	0.00156503	NA	3.56e-06	NA	0.0463905	NA	0.000105414	NA
NW_020868553.1-100893-23	0.00349064	NA	NA	8.38102	3.25e-05	NA	NA	0.00567948	0.00202057	NA	NA	1.58249	3.25e-05	NA	NA	0.00567948	0.00115223	NA	NA	0.507069	3.32e-05	NA	NA	0.0340828
NW_020868553.1-105351-24	NA	NA	0	NA	NA	NA	0	NA	NA	NA	0	NA	NA	NA	0	NA	NA	NA	0	NA	NA	NA	0	NA
NW_020868553.1-106959-24	NA	0.261315	0.00224927	NA	NA	0.0434288	0.000221813	NA	NA	0.142741	0.000729052	NA	NA	0.0434288	0.000221813	NA	NA	0.0289	8.01e-05	NA	NA	0.003136	8.69e-06	NA
NW_020868553.1-264510-6	NA	3.77256	NA	0.00170224	NA	0.386413	NA	0.000570431	NA	0.427787	NA	0.000631507	NA	0.386413	NA	0.000570431	NA	0.0703873	NA	0.000581206	NA	0.0782387	NA	0.000646037
NW_020868555.1-40686-3	0.00494113	NA	4.76415	NA	1.08e-06	NA	0.000784628	NA	0.00435001	NA	3.17379	NA	1.08e-06	NA	0.000784628	NA	0.00986049	NA	NA	NA	0.00120409	NA	NA	NA
NW_020868555.1-142940-2	NA	3.88812	NA	0.00184162	NA	4.01082	NA	0.00592085	NA	0.505252	NA	0.000745863	NA	4.01082	NA	0.00592085	NA	NA	NA	0.00400689	NA	NA	NA	0.0123432
NW_020868555.1-154519-13	NA	2.93e-05	NA	0.0175968	NA	0.000557962	NA	0.187722	NA	5.93e-05	NA	0.0199372	NA	0.000557962	NA	0.187722	NA	0.00197136	NA	NA	NA	0.00549081	NA	NA
NW_020868556.1-257496-25	NA	1	NA	0.000110445	NA	NA	NA	4.9e-05	NA	NA	NA	0	NA	NA	NA	4.9e-05	NA	NA	NA	0	NA	NA	NA	4.9e-05
NW_020868556.1-373139-15	0.223292	NA	0.0143255	NA	0.0227301	NA	0.00185504	NA	0.270662	NA	0.0220892	NA	0.0227301	NA	0.00185504	NA	0.12998	NA	0.00520171	NA	0.017417	NA	0.000697016	NA
NW_020868556.1-388992-27	0.826446	NA	NA	0.000897337	13.7904	NA	NA	0.00528467	4.71704	NA	NA	0.00180764	13.7904	NA	NA	0.00528467	0.0216263	NA	NA	0.000127856	0.07156	NA	NA	0.000423067
NW_020868556.1-419055-12	0.0654662	NA	NA	0.000701414	0.0483507	NA	NA	0.000285852	0.422318	NA	NA	0.00249677	0.0483507	NA	NA	0.000285852	1.83874	NA	NA	0.00509345	0.550564	NA	NA	0.00152511
NW_020868556.1-421756-14	NA	NA	7.49e-08	2.48e-08	NA	NA	0.0383254	0.00823305	NA	NA	0.0237434	0.00510055	NA	NA	0.0383254	0.00823305	NA	NA	0.415915	0.0339435	NA	NA	0.496067	0.0404849
NW_020868557.1-30616-24	NA	0.000212743	NA	0.179287	NA	2e-05	NA	0.0049	NA	0.00188393	NA	0.4624	NA	2e-05	NA	0.0049	NA	0.00036864	NA	NA	NA	0.00412164	NA	NA
NW_020868557.1-135369-7	0.00399539	NA	NA	23.7656	0.00155191	NA	NA	2.87654	0.00288578	NA	NA	5.34893	0.00155191	NA	NA	2.87654	0.00122204	NA	NA	0.645383	0.000414063	NA	NA	0.218674
NW_020868557.1-235526-9	1	9.8e-05	NA	NA	0.48675	0.000149084	NA	NA	1	0.000306286	NA	NA	0.48675	0.000149084	NA	NA	1	0.00189352	NA	NA	0.76615	0.00145072	NA	NA
NW_020868557.1-264885-9	NA	0.0185135	NA	0.00532548	NA	0.00855932	NA	0.00183871	NA	0.00227331	NA	0.00048835	NA	0.00855932	NA	0.00183871	NA	2.84e-05	NA	5.22e-06	NA	0.001764	NA	0.000324
NW_020868557.1-322899-3	NA	1.97e-05	NA	0.210069	NA	2.65e-06	NA	0.00917925	NA	7.54e-06	NA	0.0261393	NA	2.65e-06	NA	0.00917925	NA	0.0010891	NA	0.47929	NA	0.000812056	NA	0.357367
NW_020868557.1-408576-27	NA	0.00010203	NA	1	NA	0	NA	NA	NA	0	NA	NA	NA	0	NA	NA	NA	0	NA	NA	NA	0	NA	NA
NW_020868557.1-453836-22	0.484211	NA	NA	0.000238237	0.0113409	NA	NA	9.56e-05	0.00194974	NA	NA	3.13e-06	0.0113409	NA	NA	9.56e-05	NA	NA	NA	0.00135424	NA	NA	NA	0.00229441
NW_020868557.1-521487-23	NA	0.000492012	NA	1	NA	4.1e-05	NA	NA	NA	0	NA	NA	NA	4.1e-05	NA	NA	NA	0	NA	NA	NA	4.1e-05	NA	NA
NW_020868557.1-608539-15	0.0126749	8.45e-05	NA	NA	0.669124	0.00185353	NA	NA	0.1156	0.000320222	NA	NA	0.669124	0.00185353	NA	NA	0.1156	0.000320222	NA	NA	0.669124	0.00185353	NA	NA
NW_020868557.1-731921-25	0.000325292	NA	0.179793	NA	0.00141936	NA	4.27265	NA	3.25e-05	NA	0.0978746	NA	0.00141936	NA	4.27265	NA	0.00055225	NA	NA	NA	0.00301401	NA	NA	NA
NW_020868557.1-780146-16	0	NA	NA	NA	0	NA	NA	NA	0	NA	NA	NA	0	NA	NA	NA	0.00591206	NA	1	NA	0.00591206	NA	1	NA
NW_020868557.1-781908-27	NA	0.0918514	NA	0.00300173	NA	0.108123	NA	0.001438	NA	0.00101856	NA	1.35e-05	NA	0.108123	NA	0.001438	NA	NA	NA	0.0113849	NA	NA	NA	0.00481636
NW_020868560.1-19964-22	NA	1.07337	NA	0.00127366	NA	0.0990664	NA	0.000343371	NA	0.0481471	NA	0.000166881	NA	0.0990664	NA	0.000343371	NA	NA	NA	0.00459684	NA	NA	NA	0.00534361
NW_020868560.1-119374-23	0.00115713	NA	0.0724483	NA	0.00021597	NA	0.0126904	NA	0.0014256	NA	0.0837686	NA	0.00021597	NA	0.0126904	NA	0.00078144	NA	0.225454	NA	0.00594225	NA	1.7144	NA
NW_020868561.1-60137-14	NA	0.00154337	NA	3.70562	NA	0.000399586	NA	0.312951	NA	0.0006179	NA	0.483932	NA	0.000399586	NA	0.312951	NA	9.43e-06	NA	0.00272049	NA	0.00183	NA	0.527975
NW_020868561.1-111283-24	NA	0.000765589	NA	0.105791	NA	0.000528471	NA	0.1778	NA	1.6e-06	NA	0.000538743	NA	0.000528471	NA	0.1778	NA	9.32e-06	NA	0.003364	NA	0.000447657	NA	0.161604
NW_020868561.1-133068-4	0.000232035	NA	NA	0.196096	0.000948144	NA	NA	0.318996	0.000364305	NA	NA	0.231962	0.000948144	NA	NA	0.318996	0.0109113	NA	NA	0.617167	0.00254016	NA	NA	0.124468
NW_020868562.1-179597-21	0.809484	NA	NA	0.00105856	0.00180625	NA	NA	3.14e-06	0.832656	NA	NA	0.00144558	0.00180625	NA	NA	3.14e-06	NA	NA	NA	1.23e-05	NA	NA	NA	0.00146689
NW_020868562.1-179773-26	0.196864	0.000424991	NA	NA	0.00067465	4.77e-06	NA	NA	0.12848	0.000205996	NA	NA	0.00067465	4.77e-06	NA	NA	0.308864	0.00107055	NA	NA	0.105976	0.000252273	NA	NA
NW_020868563.1-29383-12	0.021216	0.001778	NA	NA	0.034479	0.00104205	NA	NA	0.0870668	0.00263139	NA	NA	0.034479	0.00104205	NA	NA	0.285583	0.00582823	NA	NA	0.163863	0.00334414	NA	NA
NW_020868563.1-91295-16	NA	0.000486251	NA	0.0174928	NA	0.0119967	NA	0.385227	NA	0.00019272	NA	0.00618844	NA	0.0119967	NA	0.385227	NA	0.0261792	NA	NA	NA	0.0590976	NA	NA
NW_020868563.1-235115-13	0.0846067	NA	NA	0.023723	0.111343	NA	NA	0.0430124	0.0275319	NA	NA	0.0106357	0.111343	NA	NA	0.0430124	0.000461636	NA	NA	0.000279261	0.0283778	NA	NA	0.0171668
NW_020868563.1-332511-5	0.296876	NA	0.0020603	NA	0.511429	NA	0.00261213	NA	0.225874	NA	0.00115366	NA	0.511429	NA	0.00261213	NA	NA	NA	0.001225	NA	NA	NA	0.000361	NA
NW_020868563.1-383891-13	NA	0.237881	NA	0.00279532	NA	0.000147179	NA	2.5e-06	NA	0.0680333	NA	0.00115781	NA	0.000147179	NA	2.5e-06	NA	0.207025	NA	0.00255586	NA	0.0196	NA	0.000241975
NW_020868563.1-384087-26	0.00237298	NA	5.25908	NA	0.000849086	NA	2.38995	NA	0.00259513	NA	7.3046	NA	0.000849086	NA	2.38995	NA	0.00469225	NA	NA	NA	0.00221841	NA	NA	NA
NW_020868564.1-69132-15	0.000117349	NA	NA	3.52e-06	0.0484725	NA	NA	0.00141218	4.23e-06	NA	NA	1.23e-07	0.0484725	NA	NA	0.00141218	0.212521	NA	NA	0.00262372	0.018769	NA	NA	0.000231716
NW_020868564.1-180343-4	NA	9.08e-05	NA	0.0181841	NA	0.000818427	NA	0.217405	NA	0.000105803	NA	0.0207153	NA	0.000818427	NA	0.217405	NA	0.00326041	NA	NA	NA	0.0016	NA	NA
NW_020868564.1-217883-12	0.0315299	NA	0.050292	NA	0.00557519	NA	0.00478101	NA	0.00205582	NA	0.00176296	NA	0.00557519	NA	0.00478101	NA	0.0302294	NA	0.0472505	NA	0.0396982	NA	0.0620508	NA
NW_020868566.1-149498-16	0.0855321	NA	NA	0.0721241	0.0356621	NA	NA	0.0191819	0.0397923	NA	NA	0.0214035	0.0356621	NA	NA	0.0191819	0.00937024	NA	NA	0.00337329	0.116508	NA	NA	0.041943
NW_020868566.1-154409-27	NA	0.0933243	NA	0.072279	NA	0.0189636	NA	0.0301501	NA	0.00916814	NA	0.0145763	NA	0.0189636	NA	0.0301501	NA	0	NA	0	NA	0.0453939	NA	0.112085
NW_020868566.1-239417-4	4.35974	NA	NA	0.0120769	0.583265	NA	NA	0.00560813	0.531446	NA	NA	0.00510989	0.583265	NA	NA	0.00560813	NA	NA	NA	0.0238394	NA	NA	NA	0.00044521
NW_020868566.1-450006-15	NA	NA	0.671757	0.00244238	NA	NA	0.000116558	7.47e-07	NA	NA	0.0636864	0.000660733	NA	NA	0.000116558	7.47e-07	NA	NA	NA	0.00958441	NA	NA	NA	0.00561001
NW_020868567.1-182225-14	NA	NA	0.00156033	3.98e-06	NA	NA	0.080656	0.000223424	NA	NA	0	0	NA	NA	0.080656	0.000223424	NA	NA	NA	0.0025	NA	NA	NA	0.00412164
NW_020868567.1-190010-6	0.000892273	0.536033	NA	NA	2.68e-05	0.021004	NA	NA	0.0006179	0.483932	NA	NA	2.68e-05	0.021004	NA	NA	0.00011025	NA	NA	NA	0.00156025	NA	NA	NA
NW_020868567.1-218159-9	5.52e-05	NA	NA	0.00115873	0.00881994	NA	NA	0.175092	6e-06	NA	NA	0.000119052	0.00881994	NA	NA	0.175092	0.000498222	NA	NA	0.0124496	0.012536	NA	NA	0.313251
NW_020868567.1-222566-13	0.0102977	NA	NA	0.108763	0.0410938	NA	NA	0.239035	0.0366878	NA	NA	0.213406	0.0410938	NA	NA	0.239035	0.00274831	NA	NA	0.175932	0.00189547	NA	NA	0.121337
NW_020868567.1-225293-5	0.0576	0.000234676	NA	NA	0.673595	0.000923232	NA	NA	0.0769013	0.000105401	NA	NA	0.673595	0.000923232	NA	NA	0.403479	0.00823427	NA	NA	0.2304	0.00470204	NA	NA
NW_020868567.1-236208-23	NA	0.00757071	5.98e-05	NA	NA	0.0485562	0.000623741	NA	NA	0.0295159	0.000424649	NA	NA	0.0485562	0.000623741	NA	NA	0.0042024	3.47e-05	NA	NA	5.76e-06	2.68e-06	NA
NW_020868568.1-127350-4	NA	0.393957	NA	3.55e-05	NA	0.036717	NA	4.14e-08	NA	0.624762	NA	0.000180209	NA	0.036717	NA	4.14e-08	NA	0.839179	NA	0.001589	NA	0.457326	NA	0.000669731
NW_020868568.1-269109-13	0.377713	0.000332146	NA	NA	0.145195	0.00043156	NA	NA	0.0101164	3.01e-05	NA	NA	0.145195	0.00043156	NA	NA	NA	0.00216225	NA	NA	NA	0.00509796	NA	NA
NW_020868568.1-274244-13	0.317843	NA	NA	0.000529077	0.176753	NA	NA	0.000209736	0.236669	NA	NA	0.000280832	0.176753	NA	NA	0.000209736	NA	NA	NA	0.00029241	NA	NA	NA	0.00223729
NW_020868568.1-296283-13	NA	2.6e-07	NA	0.000678168	NA	0.00056644	NA	NA	NA	0.00038809	NA	NA	NA	0.00056644	NA	NA	NA	0.00038809	NA	NA	NA	0.00056644	NA	NA
NW_020868568.1-339777-26	NA	0.0180524	NA	0.00180815	NA	0.190959	NA	0.0108321	NA	0.237876	NA	0.0119826	NA	0.190959	NA	0.0108321	NA	NA	NA	0.0743653	NA	NA	NA	0.0719849
NW_020868568.1-369791-15	0.0709472	NA	0.0200163	NA	0.00533316	NA	0.0030006	NA	0.000623251	NA	0.000350661	NA	0.00533316	NA	0.0030006	NA	0.014738	NA	0.014738	NA	0.00643204	NA	0.00643204	NA
NW_020868568.1-480076-22	NA	NA	0	NA	NA	NA	0	NA	NA	NA	0	NA	NA	NA	0	NA	NA	NA	0.0204082	1	NA	NA	0.0204082	1
NW_020868568.1-626134-14	NA	0.0552859	0.00153679	NA	NA	0.0312963	0.000945857	NA	NA	0.0686362	0.00207437	NA	NA	0.0312963	0.000945857	NA	NA	0.118564	0.00474483	NA	NA	0.0722245	0.00289037	NA
NW_020868568.1-692659-8	1	NA	0.000879362	NA	1	NA	0.000288444	NA	1	NA	0.000288444	NA	1	NA	0.000288444	NA	NA	NA	0	NA	NA	NA	0	NA
NW_020868569.1-32436-13	0.0539334	NA	0.000202223	NA	0.0626875	NA	0.000320177	NA	0.00435165	NA	2.22e-05	NA	0.0626875	NA	0.000320177	NA	NA	NA	0.00505521	NA	NA	NA	0.0025	NA
NW_020868569.1-260619-26	NA	0.00336536	NA	0.0436107	NA	0.000249169	NA	0.00168401	NA	0.0214613	NA	0.145046	NA	0.000249169	NA	0.00168401	NA	0.00289846	NA	0.0389616	NA	0.00439706	NA	0.0591059
NW_020868569.1-384985-9	NA	0.000475721	NA	0.418919	NA	0.00393957	NA	0.966944	NA	4.49e-05	NA	0.011025	NA	0.00393957	NA	0.966944	NA	0.00288369	NA	NA	NA	0.014161	NA	NA
NW_020868569.1-522897-5	NA	0.00142071	NA	0.145246	NA	0.000408926	NA	0.298355	NA	0.000430166	NA	0.313851	NA	0.000408926	NA	0.298355	NA	0.000906491	NA	0.109781	NA	0.000939633	NA	0.113795
NW_020868570.1-61730-27	0.0524975	0.0135029	NA	NA	0.0427865	0.0137866	NA	NA	0.0202282	0.00651792	NA	NA	0.0427865	0.0137866	NA	NA	1.45411	0.077438	NA	NA	1.77067	0.0942962	NA	NA
NW_020868570.1-246956-26	NA	0.0186139	NA	2.35788	NA	2.99e-07	NA	3.36e-05	NA	0.0174467	NA	1.96065	NA	2.99e-07	NA	3.36e-05	NA	0.000570107	NA	0.0107054	NA	0.0153913	NA	0.289014
NW_020868570.1-278666-9	0	NA	NA	NA	0	NA	NA	NA	0	NA	NA	NA	0	NA	NA	NA	0.00444444	NA	NA	1	0.00444444	NA	NA	1
NW_020868571.1-154640-2	6.08e-05	NA	NA	NA	9.03e-05	NA	NA	NA	6.08e-05	NA	NA	NA	9.03e-05	NA	NA	NA	0.00156002	0.686531	NA	NA	0.0014225	0.626011	NA	NA
NW_020868571.1-168761-9	NA	0.00225011	NA	1.24366	NA	0.00802864	NA	2.50301	NA	0.00119384	NA	0.372191	NA	0.00802864	NA	2.50301	NA	0.00744769	NA	NA	NA	0.0191546	NA	NA
NW_020868571.1-168934-22	NA	0.000870385	NA	0.232134	NA	0.000310023	NA	0.242806	NA	0.0027902	NA	2.18526	NA	0.000310023	NA	0.242806	NA	0.00731025	NA	NA	NA	0.00265225	NA	NA
NW_020868571.1-215730-1	NA	NA	0.238862	0.000895612	NA	NA	0.381172	0.000486692	NA	NA	0.021004	2.68e-05	NA	NA	0.381172	0.000486692	NA	NA	0.1681	0.000465651	NA	NA	0.013456	3.73e-05
NW_020868571.1-267132-14	NA	0.00158408	NA	1.03208	NA	0.00053214	NA	0.448457	NA	0.00195107	NA	1.64425	NA	0.00053214	NA	0.448457	NA	0.005776	NA	NA	NA	0.000121	NA	NA
NW_020868571.1-415897-12	NA	0.00326573	NA	0.0344921	NA	0.000231683	NA	0.00121901	NA	0.00124782	NA	0.00656548	NA	0.000231683	NA	0.00121901	NA	0.0009	NA	0.0049	NA	0.0001	NA	0.000544444
NW_020868571.1-607227-16	NA	0.00663002	NA	0.270339	NA	0.00726369	NA	0.390625	NA	0.00390625	NA	0.210069	NA	0.00726369	NA	0.390625	NA	0.004225	NA	NA	NA	0.002025	NA	NA
NW_020868571.1-672126-26	NA	0.0443774	NA	4.5369	NA	1.72e-06	NA	0.000193797	NA	0.0457711	NA	5.14374	NA	1.72e-06	NA	0.000193797	NA	0.0793549	NA	NA	NA	0.007225	NA	NA
NW_020868571.1-738727-15	NA	0.00300213	1.3456	NA	NA	0.00282675	1.91486	NA	NA	0.00333347	1.78259	NA	NA	0.00282675	1.91486	NA	NA	0.00857476	NA	NA	NA	0.00777924	NA	NA
NW_020868571.1-823714-12	NA	0.00158168	NA	2.52862	NA	0.000742284	NA	1.78222	NA	0.00194319	NA	4.6656	NA	0.000742284	NA	1.78222	NA	0.00034387	NA	0.15133	NA	1.58e-06	NA	0.000695568
NW_020868571.1-824730-24	0.00709268	16.3549	NA	NA	0.00192031	1.30083	NA	NA	0.00468294	3.17225	NA	NA	0.00192031	1.30083	NA	NA	0.0105884	NA	NA	NA	0.00627264	NA	NA	NA
NW_020868571.1-830088-13	0.298027	NA	NA	0.00116318	0.566358	NA	NA	0.00814825	0.0228797	NA	NA	0.000329173	0.566358	NA	NA	0.00814825	NA	NA	NA	0.00826281	NA	NA	NA	0.00070225
NW_020868571.1-952523-15	NA	NA	0.000231226	0.0144771	NA	NA	0.00859914	0.597698	NA	NA	8.85e-05	0.00615148	NA	NA	0.00859914	0.597698	NA	NA	0.000864307	0.146194	NA	NA	0.0162847	2.75448
NW_020868571.1-1122189-25	NA	5.3e-05	NA	0.0175397	NA	0.0021812	NA	0.680009	NA	3.26e-05	NA	0.0101498	NA	0.0021812	NA	0.680009	NA	0.003481	NA	NA	NA	8.84e-05	NA	NA
NW_020868572.1-176060-9	0.000763102	0.109958	NA	NA	0.000177119	0.0214501	NA	NA	0.00121095	0.146653	NA	NA	0.000177119	0.0214501	NA	NA	0.00264196	NA	NA	NA	0.00505521	NA	NA	NA
NW_020868572.1-228137-26	NA	7.73e-05	NA	0.0779969	NA	0.000220506	NA	0.149372	NA	1.08e-06	NA	0.0182615	NA	0.000220506	NA	0.149372	NA	0.00505679	NA	0.4624	NA	0.0073769	NA	0.597529
NW_020868572.1-270700-24	3.1021	0.00979406	NA	NA	0.299717	0.00208002	NA	NA	0.828597	0.00575041	NA	NA	0.299717	0.00208002	NA	NA	3.75584	0.010404	NA	NA	1.9044	0.00527535	NA	NA
NW_020868572.1-285883-21	0.375692	0.00407274	NA	NA	0.452489	0.000536924	NA	NA	0.00923446	1.1e-05	NA	NA	0.452489	0.000536924	NA	NA	NA	0.00133225	NA	NA	NA	0.00011881	NA	NA
NW_020868573.1-93441-6	0.00457004	NA	3.31e-05	NA	0.510433	NA	0.00490784	NA	0.0329099	NA	0.000316431	NA	0.510433	NA	0.00490784	NA	0.072361	NA	0.000893346	NA	0.555025	NA	0.00685216	NA
NW_020868573.1-127199-27	NA	0.000135537	NA	0.888538	NA	0.00110224	NA	NA	NA	0.00056169	NA	NA	NA	0.00110224	NA	NA	NA	0.000521628	NA	0.229557	NA	0.000166057	NA	0.0730781
NW_020868573.1-463312-24	0.203113	NA	0.000792735	NA	0.15769	NA	4.82e-05	NA	0.00406637	NA	5.19e-06	NA	0.15769	NA	4.82e-05	NA	NA	NA	0.00104329	NA	NA	NA	0.00077284	NA
NW_020868573.1-529857-2	NA	0.0204082	1.87e-05	NA	NA	0.129935	3.98e-05	NA	NA	0.216333	6.63e-05	NA	NA	0.129935	3.98e-05	NA	NA	NA	0.00063504	NA	NA	NA	0.00054756	NA
NW_020868573.1-552629-2	NA	0.00209528	0.0895033	NA	NA	4.08e-05	0.00283251	NA	NA	0.000249363	0.0173324	NA	NA	4.08e-05	0.00283251	NA	NA	0.000541066	0.091519	NA	NA	0.00198767	0.336205	NA
NW_020868573.1-678841-21	NA	0.101201	NA	0.000655758	NA	0.054053	NA	7.41e-05	NA	0.178903	NA	0.000245205	NA	0.054053	NA	7.41e-05	NA	NA	NA	0.00258064	NA	NA	NA	0.001936
NW_020868573.1-721757-4	NA	0.429069	NA	0.00360908	NA	1.90774	NA	0.0198675	NA	0.109914	NA	0.00170791	NA	1.90774	NA	0.0198675	NA	0.117238	NA	0.00499088	NA	0.030976	NA	0.00164961
NW_020868574.1-22304-21	3.21289	NA	NA	0.000368777	4.48982	NA	NA	0.00159511	0.36	NA	NA	0.000127898	4.48982	NA	NA	0.00159511	NA	NA	NA	0.00087616	NA	NA	NA	0.00332929
NW_020868574.1-55458-15	0.841215	NA	NA	0.000955279	1.38062	NA	NA	0.000575021	4.51562	NA	NA	0.00188073	1.38062	NA	NA	0.000575021	NA	NA	NA	0.00390625	NA	NA	NA	0.00189225
NW_020868574.1-138374-8	NA	NA	1.44769	0.00643418	NA	NA	0.0511746	0.000455373	NA	NA	0.356944	0.00317623	NA	NA	0.0511746	0.000455373	NA	NA	NA	0.0189613	NA	NA	NA	0.00444889
NW_020868575.1-32916-9	NA	0.0946746	0.00014531	NA	NA	0.124132	0.00037611	NA	NA	0.37051	0.00189239	NA	NA	0.124132	0.00037611	NA	NA	NA	0.00068121	NA	NA	NA	0.00236196	NA
NW_020868575.1-103912-5	NA	5.21e-07	NA	0.000544444	NA	9.41e-05	NA	0.0316661	NA	0.000557962	NA	0.187722	NA	9.41e-05	NA	0.0316661	NA	0.00085849	NA	NA	NA	0.00180625	NA	NA
NW_020868576.1-19981-24	NA	NA	11.9544	0.0119115	NA	NA	3.70302	0.00131559	NA	NA	40.6148	0.0144294	NA	NA	3.70302	0.00131559	NA	NA	NA	0.018605	NA	NA	NA	0.00292681
NW_020868576.1-30498-12	1.05404	NA	NA	0.00100823	NA	NA	NA	0.00954529	NA	NA	NA	0.00369664	NA	NA	NA	0.00954529	0.0220402	NA	NA	0.000130303	0.13568	NA	NA	0.000802147
NW_020868577.1-218605-5	1	NA	0.000917517	NA	NA	NA	0	NA	NA	NA	0	NA	NA	NA	0	NA	1	NA	0.00189352	NA	1	NA	0.00189352	NA
NW_020868577.1-378332-26	NA	0.00164777	0.870216	NA	NA	0.0010004	0.7299	NA	NA	0.00216805	1.58182	NA	NA	0.0010004	0.7299	NA	NA	0.0173105	0.325052	NA	NA	0.0222882	0.418523	NA
NW_020868577.1-384341-8	7.5625	0.00314973	NA	NA	2.4343	0.00333646	NA	NA	1.21185	0.00166097	NA	NA	2.4343	0.00333646	NA	NA	0.121746	0.00042198	NA	NA	0.414588	0.00143699	NA	NA
NW_020868577.1-508905-24	NA	5.94141	NA	0.00227683	NA	0.0944003	NA	7.25e-06	NA	0.833648	NA	0.00106443	NA	0.0944003	NA	7.25e-06	NA	NA	NA	0.004356	NA	NA	NA	0.00101761
NW_020868577.1-583005-25	NA	NA	0	NA	NA	NA	0	NA	NA	NA	0	NA	NA	NA	0	NA	1	NA	0.00277008	NA	1	NA	0.00277008	NA
NW_020868577.1-622841-21	0.007056	NA	0.12638	NA	0.00282381	NA	0.0770261	NA	0.00110503	NA	0.0391582	NA	0.00282381	NA	0.0770261	NA	0.0176358	NA	NA	NA	0.0134792	NA	NA	NA
NW_020868578.1-21688-23	NA	0.000414063	NA	0.218674	NA	0.000497994	NA	0.179776	NA	0.000856332	NA	0.309136	NA	0.000497994	NA	0.179776	NA	0.00049284	NA	NA	NA	0.00082944	NA	NA
NW_020868578.1-145350-1	NA	NA	0.0999141	0.000907243	NA	NA	0.117161	0.00199389	NA	NA	0.234645	0.00399328	NA	NA	0.117161	0.00199389	NA	NA	0.002304	1.02e-05	NA	NA	0.0459674	0.000204299
NW_020868578.1-204261-2	NA	1	NA	0.000121443	NA	NA	NA	0	NA	NA	NA	0	NA	NA	NA	0	NA	NA	NA	0	NA	NA	NA	0
NW_020868578.1-259496-15	1	0.000433673	NA	NA	NA	0	NA	NA	NA	0	NA	NA	NA	0	NA	NA	1	0.00277008	NA	NA	1	0.00277008	NA	NA
NW_020868578.1-328611-8	NA	NA	0	NA	NA	NA	0	NA	NA	NA	0	NA	NA	NA	0	NA	1	NA	0.0156215	NA	1	NA	0.0156215	NA
NW_020868579.1-72108-1	NA	0.293403	2.76e-05	NA	NA	0.344815	0.000105612	NA	NA	0.553813	0.000169625	NA	NA	0.344815	0.000105612	NA	NA	0.815945	0.00185409	NA	NA	0.712262	0.00161849	NA
NW_020868580.1-24725-3	NA	4.23e-05	NA	0.0028948	NA	0.000698125	NA	0.0295128	NA	0.00130422	NA	0.0551351	NA	0.000698125	NA	0.0295128	NA	0.00177522	NA	0.399424	NA	0.00261053	NA	0.587369
NW_020868581.1-143918-16	NA	0.260851	NA	0.00586556	NA	0.22427	NA	0.00594333	NA	0.296247	NA	0.00785078	NA	0.22427	NA	0.00594333	NA	NA	NA	0.00407044	NA	NA	NA	0.00543169
NW_020868581.1-174723-23	NA	0.000893695	0.322624	NA	NA	0.00175988	5.29771	NA	NA	1.42e-05	0.0427265	NA	NA	0.00175988	5.29771	NA	NA	0.00046656	NA	NA	NA	0.00349281	NA	NA
NW_020868581.1-337721-1	NA	0.00132984	NA	0.00889869	NA	0.00028224	NA	0.00254016	NA	1.11e-05	NA	0.0001	NA	0.00028224	NA	0.00254016	NA	0.043469	NA	12.5413	NA	0.0480428	NA	13.8609
NW_020868581.1-431939-4	0.000757729	NA	0.133747	NA	0.000843125	NA	0.615148	NA	8.14e-05	NA	0.0593885	NA	0.000843125	NA	0.615148	NA	0.00197136	NA	NA	NA	0.00405769	NA	NA	NA
NW_020868581.1-470898-14	0.0216058	0.354925	NA	NA	0.000758535	0.0061895	NA	NA	0.00581852	0.0474779	NA	NA	0.000758535	0.0061895	NA	NA	0.00769714	0.0692742	NA	NA	0.00156816	0.0141134	NA	NA
NW_020868581.1-513538-21	NA	0.00299386	NA	0.0229603	NA	0.000199587	NA	0.00268288	NA	0.000188944	NA	0.00253982	NA	0.000199587	NA	0.00268288	NA	0.000984391	NA	0.0157503	NA	1.6e-05	NA	0.000256
NW_020868581.1-515766-21	NA	0.00421514	NA	0.100763	NA	0.000311194	NA	0.00777613	NA	0.00371642	NA	0.0928659	NA	0.000311194	NA	0.00777613	NA	0.000312111	NA	0.025281	NA	0.00333827	NA	0.2704
NW_020868581.1-550227-25	0.236978	NA	NA	0.00029536	0.00581505	NA	NA	2.18e-05	0.0147179	NA	NA	5.52e-05	0.00581505	NA	NA	2.18e-05	NA	NA	NA	0.00257049	NA	NA	NA	0.00385641
NW_020868581.1-570373-14	NA	9.6e-05	NA	NA	NA	0.00065025	NA	NA	NA	9.6e-05	NA	NA	NA	0.00065025	NA	NA	NA	0.0011081	NA	0.585207	NA	0.000285777	NA	0.150924
NW_020868581.1-749662-13	NA	0.00102529	NA	10.0489	NA	0.00228052	NA	6.86499	NA	0.000587276	NA	1.76786	NA	0.00228052	NA	6.86499	NA	1.58e-05	NA	0.006975	NA	0.000408849	NA	0.179925
NW_020868581.1-763266-5	0.018107	NA	0.0106462	NA	0.00228315	NA	0.0017485	NA	0.00303243	NA	0.00232233	NA	0.00228315	NA	0.0017485	NA	0.143554	NA	0.0442903	NA	0.0597653	NA	0.0184392	NA
NW_020868581.1-957542-16	NA	NA	0	NA	NA	NA	0	NA	NA	NA	0	NA	NA	NA	0	NA	1	NA	0.00444444	NA	1	NA	0.00444444	NA
NW_020868581.1-974586-6	0.442598	NA	NA	0.00501436	0.220491	NA	NA	0.000281531	0.00444444	NA	NA	5.67e-06	0.220491	NA	NA	0.000281531	NA	NA	NA	0.00103684	NA	NA	NA	0.00257049
NW_020868581.1-1051783-12	2.01e-05	NA	0.0111075	NA	1.06e-05	NA	0.0319591	NA	0.000358686	NA	1.07974	NA	1.06e-05	NA	0.0319591	NA	0.00497809	NA	0.403225	NA	0.00768544	NA	0.622521	NA
NW_020868581.1-1107792-21	NA	1.22686	NA	0.00107886	NA	0.45569	NA	0.00135444	NA	0.0303043	NA	9.01e-05	NA	0.45569	NA	0.00135444	NA	0.1116	NA	0.000253592	NA	0.815945	NA	0.00185409
NW_020868581.1-1159564-2	NA	0.432429	0.00243485	NA	NA	2.8561	0.00118955	NA	NA	0.038025	1.58e-05	NA	NA	2.8561	0.00118955	NA	NA	NA	0.00057121	NA	NA	NA	0.00289444	NA
NW_020868582.1-120551-6	0.0912543	NA	NA	8.57e-06	0.124816	NA	NA	3.6e-05	0.358564	NA	NA	0.000103426	0.124816	NA	NA	3.6e-05	NA	NA	NA	4.49e-05	NA	NA	NA	0.00051076
NW_020868582.1-297373-6	5.93e-05	NA	0.0356362	NA	0.00116822	NA	0.696862	NA	0.00015706	NA	0.123008	NA	0.00116822	NA	0.696862	NA	2.61e-05	NA	0.0138077	NA	0.00072483	NA	0.268309	NA
NW_020868582.1-300885-2	NA	NA	0.000138641	0.052674	NA	NA	0.000168515	0.0204082	NA	NA	0.000646037	0.0782387	NA	NA	0.000168515	0.0204082	NA	NA	2.17e-05	0.00626262	NA	NA	0.00175824	0.507272
NW_020868582.1-326250-2	0.93073	NA	0.000965305	NA	4.25251	NA	0.00627764	NA	0.431329	NA	0.000636737	NA	4.25251	NA	0.00627764	NA	0.326074	NA	0.00906395	NA	0.0429061	NA	0.00119267	NA
NW_020868582.1-521134-3	0.00052898	NA	NA	0.108738	0.00218276	NA	NA	0.491121	0.000666328	NA	NA	0.149924	0.00218276	NA	NA	0.491121	0.000666328	NA	NA	0.149924	0.00218276	NA	NA	0.491121
NW_020868582.1-695904-1	NA	0.00304796	NA	1.75563	NA	0.000853569	NA	0.155396	NA	0.000664543	NA	0.120983	NA	0.000853569	NA	0.155396	NA	0.008649	NA	NA	NA	0.00925444	NA	NA
NW_020868582.1-816636-9	NA	0.00300684	NA	1.39283	NA	0.00709848	NA	15.7319	NA	0.00602399	NA	13.3506	NA	0.00709848	NA	15.7319	NA	0.00190319	NA	0.549092	NA	0.00255108	NA	0.736016
NW_020868585.1-111078-25	0.0277778	1.06e-05	NA	NA	NA	0.00123904	NA	NA	NA	0.00050176	NA	NA	NA	0.00123904	NA	NA	NA	0.00050176	NA	NA	NA	0.00123904	NA	NA
NW_020868585.1-119464-5	0.00167355	8.36e-06	NA	NA	0.163216	0.000452122	NA	NA	0.070756	0.000196	NA	NA	0.163216	0.000452122	NA	NA	0.268309	0.000508048	NA	NA	0.467108	0.000884477	NA	NA
NW_020868586.1-35147-14	NA	1.01889	NA	0.00419184	NA	0.3136	NA	0.000130612	NA	18.879	NA	0.00929847	NA	0.3136	NA	0.000130612	NA	0.851305	NA	0.00388972	NA	0.192588	NA	0.000667525
NW_020868586.1-119576-7	0.0187831	NA	0.0965238	NA	0.00107023	NA	0.00477105	NA	0.0138286	NA	0.0616473	NA	0.00107023	NA	0.00477105	NA	0.0390458	NA	0.0390458	NA	0.0978438	NA	0.0978438	NA
NW_020868588.1-138395-6	0.00212489	NA	0.00229821	NA	0.00556516	NA	0.00556516	NA	0.00443556	NA	0.00443556	NA	0.00556516	NA	0.00556516	NA	0.00161096	NA	0.00251803	NA	0.0279581	NA	0.0437002	NA
NW_020868589.1-29939-14	NA	0.00860329	NA	2.20432	NA	0.00323551	NA	0.243276	NA	0.00226808	NA	0.170535	NA	0.00323551	NA	0.243276	NA	0.00469315	NA	0.568368	NA	0.00601568	NA	0.728533
NW_020868589.1-35202-27	0.0692994	NA	NA	0.000934988	0.132936	NA	NA	0.00176801	0.0276704	NA	NA	0.000223363	0.132936	NA	NA	0.00176801	0.00267342	NA	NA	9.8e-07	0.0768552	NA	NA	0.000768383
NW_020868589.1-43953-15	NA	9.6e-05	0.221453	NA	NA	0.000614287	0.448187	NA	NA	3.49e-05	0.0254925	NA	NA	0.000614287	0.448187	NA	NA	0.000443213	0.16	NA	NA	0.00161689	0.583696	NA
NW_020868589.1-129247-3	0.0015922	NA	0.424643	NA	0.00030202	NA	0.254525	NA	0.000186451	NA	0.15713	NA	0.00030202	NA	0.254525	NA	0.00475313	NA	0.575631	NA	0.00531005	NA	0.643077	NA
NW_020868589.1-150649-4	NA	0.000602269	NA	0.253236	NA	4.93e-05	NA	0.0121	NA	0.00154098	NA	0.378225	NA	4.93e-05	NA	0.0121	NA	0.00118428	NA	0.341678	NA	5.43e-06	NA	0.00156565
NW_020868589.1-150969-13	NA	7.03e-05	0.0065648	NA	NA	0.000704425	0.101503	NA	NA	0.000101501	0.0146256	NA	NA	0.000704425	0.101503	NA	NA	2.67e-05	0.00267342	NA	NA	0.0001334	0.0133429	NA
NW_020868589.1-298614-24	0.00289508	0.110157	NA	NA	0.00272506	0.0680938	NA	NA	0.000525368	0.0131279	NA	NA	0.00272506	0.0680938	NA	NA	0.0108971	1.08995	NA	NA	0.017221	1.72248	NA	NA
NW_020868590.1-48879-8	NA	4.19e-05	NA	7.45e-05	NA	0.0119793	NA	0.0142519	NA	0.0104771	NA	0.0124647	NA	0.0119793	NA	0.0142519	NA	0.0864974	NA	0.0553384	NA	0.0914641	NA	0.0585159
NW_020868590.1-199826-5	NA	0.170197	NA	0.00363447	NA	0.0525104	NA	0.00134357	NA	0.0936475	NA	0.00239613	NA	0.0525104	NA	0.00134357	NA	6.7704	NA	0.0187546	NA	5.7121	NA	0.015823
NW_020868590.1-214310-15	NA	7.83e-06	NA	0.0295564	NA	6.23e-06	NA	0.00388598	NA	4.29e-05	NA	0.0621757	NA	6.23e-06	NA	0.00388598	NA	0.00103684	NA	NA	NA	0.00130321	NA	NA
NW_020868590.1-214641-1	NA	0.0144732	NA	2.70173	NA	0.0089921	NA	2.02322	NA	0.0157888	NA	3.55247	NA	0.0089921	NA	2.02322	NA	0.017435	NA	5.03018	NA	0.0102901	NA	2.9688
NW_020868590.1-253376-14	NA	0.00075819	NA	2.32e-05	NA	0.16154	NA	0.00470626	NA	4.7e-05	NA	1.37e-06	NA	0.16154	NA	0.00470626	NA	0.00120178	NA	3.74e-05	NA	0.131527	NA	0.004096
NW_020868590.1-319949-25	NA	0.000399674	NA	1	NA	0	NA	NA	NA	0	NA	NA	NA	0	NA	NA	NA	0	NA	NA	NA	0	NA	NA
NW_020868590.1-377786-26	0.332495	0.000533098	NA	NA	0.257299	0.000328527	NA	NA	0.278294	0.000355335	NA	NA	0.257299	0.000328527	NA	NA	0.454276	0.00125838	NA	NA	0.4356	0.00120665	NA	NA
NW_020868591.1-237275-2	NA	0.000245078	NA	0.0580731	NA	0.0232725	NA	5.7121	NA	0.000212415	NA	0.0521361	NA	0.0232725	NA	5.7121	NA	0.00214369	NA	NA	NA	0.0413716	NA	NA
NW_020868591.1-280239-8	NA	0.000106195	NA	1	NA	3.97e-05	NA	NA	NA	0	NA	NA	NA	3.97e-05	NA	NA	NA	0	NA	NA	NA	3.97e-05	NA	NA
NW_020868593.1-163888-25	0.0168799	NA	NA	0.00234925	0.00210549	NA	NA	0.000496619	0.00370575	NA	NA	0.000874072	0.00210549	NA	NA	0.000496619	1.31872	NA	NA	0.0366568	1.93929	NA	NA	0.0539068
NW_020868593.1-179922-6	NA	0.00203374	0.855128	NA	NA	0.000273261	0.6561	NA	NA	0.000283476	0.680625	NA	NA	0.000273261	0.6561	NA	NA	0.00193618	0.852071	NA	NA	0.00190862	0.839942	NA
NW_020868594.1-79971-16	NA	0.14722	NA	0.000278764	NA	0.000116874	NA	4.15e-08	NA	4.48982	NA	0.00159511	NA	0.000116874	NA	4.15e-08	NA	NA	NA	0.00332929	NA	NA	NA	0.00033489
NW_020868594.1-88584-12	NA	0.275142	NA	0.00031245	NA	NA	NA	0.00010609	NA	NA	NA	0.00024025	NA	NA	NA	0.00010609	NA	NA	NA	0.00024025	NA	NA	NA	0.00010609
NW_020868594.1-132786-15	NA	NA	0.179641	0.00119808	NA	NA	0.00216333	5.12e-05	NA	NA	0.037461	0.000886139	NA	NA	0.00216333	5.12e-05	NA	NA	0.0333494	0.000333421	NA	NA	0.285854	0.00285791
NW_020868594.1-182714-13	0.000536475	0.137454	NA	NA	0.000909579	0.306021	NA	NA	0.000928761	0.312475	NA	NA	0.000909579	0.306021	NA	NA	0.000700758	0.202176	NA	NA	0.000684041	0.197353	NA	NA
NW_020868594.1-236354-16	0.0123912	NA	NA	0.000184299	0.0282466	NA	NA	0.000233239	0.0254925	NA	NA	0.000210498	0.0282466	NA	NA	0.000233239	0.00393208	NA	NA	3.93e-05	0.00495715	NA	NA	4.96e-05
NW_020868594.1-319080-5	NA	0.982467	NA	0.00732833	NA	1.90798	NA	0.00361278	NA	7.81853	NA	0.0148045	NA	1.90798	NA	0.00361278	NA	0.339889	NA	0.00419616	NA	4.9e-05	NA	6.05e-07
NW_020868594.1-498125-1	NA	1	NA	0.000383214	NA	NA	NA	0	NA	NA	NA	0	NA	NA	NA	0	NA	NA	NA	0	NA	NA	NA	0
NW_020868595.1-147972-13	NA	0.0361	NA	0.0001	NA	16.2242	NA	0.00538963	NA	1.59408	NA	0.000529548	NA	16.2242	NA	0.00538963	NA	NA	NA	0.00164025	NA	NA	NA	0.0081
NW_020868595.1-148086-9	NA	0.16405	0.00122367	NA	NA	0.155992	0.000922233	NA	NA	0.11393	0.000673561	NA	NA	0.155992	0.000922233	NA	NA	0.002916	8.08e-06	NA	NA	0.018496	5.12e-05	NA
NW_020868595.1-177092-6	0.112037	NA	NA	0.00016158	0.125049	NA	NA	0.000159667	0.005251	NA	NA	2.41e-06	0.125049	NA	NA	0.000159667	NA	NA	NA	0.001296	NA	NA	NA	0.00049729
NW_020868596.1-52612-26	NA	NA	0.190985	0.00135928	NA	NA	0.586648	0.0040713	NA	NA	0.185269	0.00128576	NA	NA	0.586648	0.0040713	NA	NA	0.149424	0.000883407	NA	NA	0.813533	0.00480966
NW_020868596.1-56568-6	0.727991	0.00450119	NA	NA	5.25744	0.0168638	NA	NA	2.31199	0.00741593	NA	NA	5.25744	0.0168638	NA	NA	NA	0.018252	NA	NA	NA	0.0311523	NA	NA
NW_020868596.1-377730-3	0.939713	NA	0.00249475	NA	0.0718862	NA	0.000394861	NA	0.158843	NA	0.000872501	NA	0.0718862	NA	0.000394861	NA	NA	NA	0.00931225	NA	NA	NA	0.00765625	NA
NW_020868596.1-430443-13	0.269705	NA	0.00236745	NA	0.131786	NA	0.000595784	NA	0.143806	NA	0.000585286	NA	0.131786	NA	0.000595784	NA	NA	NA	0.00267289	NA	NA	NA	0.00265225	NA
NW_020868596.1-466775-6	0.183274	NA	0.000182615	NA	1.58182	NA	0.00216805	NA	0.0502162	NA	6.88e-05	NA	1.58182	NA	0.00216805	NA	0.015876	NA	4.4e-05	NA	0.374544	NA	0.00103752	NA
NW_020868597.1-252444-16	NA	0.0311419	NA	0.000318176	NA	0.161948	NA	0.00232996	NA	0.0865052	NA	0.00124456	NA	0.161948	NA	0.00232996	NA	0.156183	NA	0.00318741	NA	0.0406426	NA	0.00082944
NW_020868597.1-253840-3	NA	NA	0.220427	0.000338318	NA	NA	0.04	0.000110803	NA	NA	0.36	0.00099723	NA	NA	0.04	0.000110803	NA	NA	NA	0.0004	NA	NA	NA	0.0016
NW_020868597.1-338451-1	NA	1	0.000399674	NA	NA	NA	0	NA	NA	NA	0	NA	NA	NA	0	NA	NA	NA	0	NA	NA	NA	0	NA
NW_020868597.1-450555-24	NA	0.0625	NA	0.000134925	NA	14.0321	NA	0.00548641	NA	0.64	NA	0.000227375	NA	14.0321	NA	0.00548641	NA	0.0405776	NA	7.68e-05	NA	1.22216	NA	0.00266813
NW_020868599.1-192056-22	0.0199984	NA	0.0655579	NA	8.45e-05	NA	0.000491807	NA	0.00161406	NA	0.00938869	NA	8.45e-05	NA	0.000491807	NA	0.0105874	NA	0.0423621	NA	0.00490651	NA	0.0196319	NA
NW_020868599.1-250186-5	6.48e-05	0.174715	NA	NA	0.000125145	0.433863	NA	NA	0.000105504	0.365771	NA	NA	0.000125145	0.433863	NA	NA	0.00071824	NA	NA	NA	0.00076729	NA	NA	NA
NW_020868602.1-57837-23	NA	NA	0.089309	0.011025	NA	NA	0.0167076	0.00188363	NA	NA	0.0222975	0.00165877	NA	NA	0.0167076	0.00188363	NA	NA	7.56e-06	3.73e-07	NA	NA	0.109649	0.00662567
NW_020868602.1-69419-25	0.490874	NA	NA	0.00125336	0.0203608	NA	NA	0.000181179	0.0026055	NA	NA	2.32e-05	0.0203608	NA	NA	0.000181179	NA	NA	NA	0.00669124	NA	NA	NA	0.00970225
NW_020868602.1-152489-5	NA	0.00201817	NA	0.147865	NA	0.00365427	NA	0.274763	NA	0.00106064	NA	0.0525358	NA	0.00365427	NA	0.274763	NA	0.00289227	NA	0.276476	NA	0.00656936	NA	0.795587
NW_020868602.1-386928-14	NA	NA	9e-05	1	NA	NA	0	NA	NA	NA	0	NA	NA	NA	0	NA	NA	NA	0	NA	NA	NA	0	NA
NW_020868602.1-490270-26	0.618989	NA	NA	0.0107209	0.693911	NA	NA	0.00938896	0.988517	NA	NA	0.0133751	0.693911	NA	NA	0.00938896	1.65387	NA	NA	0.0165351	1.21266	NA	NA	0.012124
NW_020868602.1-508565-12	NA	0.859401	NA	0.000489086	NA	0.00254219	NA	3.48e-06	NA	0.0664109	NA	9.1e-05	NA	0.00254219	NA	3.48e-06	NA	0.00588881	NA	1.12e-05	NA	0.0349878	NA	6.63e-05
NW_020868602.1-524862-24	0.014143	NA	NA	0.00562745	0.00830702	NA	NA	0.00240854	0.055966	NA	NA	0.0162268	0.00830702	NA	NA	0.00240854	0.129709	NA	NA	0.0282524	0.0400755	NA	NA	0.00872901
NW_020868603.1-14814-12	NA	9.27e-05	0.0043269	NA	NA	0.0119742	1.05692	NA	NA	0.00194895	0.172027	NA	NA	0.0119742	1.05692	NA	NA	0.000160927	0.00788544	NA	NA	0.0064183	0.314497	NA
NW_020868604.1-21041-23	NA	0.00012583	NA	0.00385032	NA	0.00671148	NA	0.154662	NA	0.001211	NA	0.0279068	NA	0.00671148	NA	0.154662	NA	6.67e-07	NA	2.4e-05	NA	0.0019968	NA	0.0718345
NW_020868604.1-48229-22	NA	0.00113328	NA	2.10058	NA	4.54e-05	NA	0.100684	NA	0.00126304	NA	2.79919	NA	4.54e-05	NA	0.100684	NA	0.00309136	NA	NA	NA	0.00075076	NA	NA
NW_020868604.1-97553-9	NA	0.000589222	NA	0.163696	NA	6.38e-06	NA	0	NA	0.000294393	NA	0.106276	NA	6.38e-06	NA	0	NA	0.000152831	NA	0.0672576	NA	5.23e-05	NA	0.00978143
NW_020868604.1-138441-4	NA	1.36214	0.00209066	NA	NA	0.0356853	0.000182263	NA	NA	0.0505744	0.000258309	NA	NA	0.0356853	0.000182263	NA	NA	0.401956	0.00111345	NA	NA	0.006724	1.86e-05	NA
NW_020868604.1-175412-21	NA	0.399445	NA	0.00101992	NA	0.974641	NA	0.00950721	NA	0.00797934	NA	7.1e-05	NA	0.974641	NA	0.00950721	NA	NA	NA	0.00616225	NA	NA	NA	0.0307301
NW_020868604.1-323354-21	NA	NA	0.250834	0.00466427	NA	NA	0.767043	0.00798811	NA	NA	0.892882	0.00929862	NA	NA	0.767043	0.00798811	NA	NA	3.54042	0.0157352	NA	NA	3.16555	0.0140691
NW_020868605.1-199158-1	NA	0.00222295	NA	0.954609	NA	0.00420084	NA	2.6486	NA	0.00256103	NA	1.37093	NA	0.00420084	NA	2.6486	NA	0.00714025	NA	NA	NA	0.00964324	NA	NA
NW_020868605.1-303274-7	NA	0.00170569	NA	NA	NA	0.00492804	NA	NA	NA	0.00170569	NA	NA	NA	0.00492804	NA	NA	NA	0.022646	NA	0.565879	NA	0.0134107	NA	0.335107
NW_020868605.1-375355-25	0.357651	NA	NA	0.000356366	0.360896	NA	NA	0.00115761	0.593705	NA	NA	0.00190437	0.360896	NA	NA	0.00115761	NA	NA	NA	0.00015129	NA	NA	NA	0.00736164
NW_020868606.1-15072-4	NA	1.81295	NA	0.0172606	NA	0.000818451	NA	5.68e-06	NA	2.93305	NA	0.0203551	NA	0.000818451	NA	5.68e-06	NA	1.1794	NA	0.0145604	NA	0.064009	NA	0.000790235
NW_020868606.1-151215-22	0.440011	NA	NA	0.000420884	0.552074	NA	NA	4.25e-05	0.189882	NA	NA	6.31e-05	0.552074	NA	NA	4.25e-05	NA	NA	NA	0.00010201	NA	NA	NA	0.00013225
NW_020868606.1-180007-26	NA	0.131611	NA	0.000415526	NA	0.457878	NA	0.0018655	NA	0.0434028	NA	0.000176833	NA	0.457878	NA	0.0018655	NA	NA	NA	0.00525625	NA	NA	NA	0.0101204
NW_020868606.1-233280-3	NA	NA	0.00134273	1.29464	NA	NA	0.00106996	0.724799	NA	NA	0.000951175	0.644332	NA	NA	0.00106996	0.724799	NA	NA	0.00444889	NA	NA	NA	0.00469225	NA
NW_020868606.1-255282-9	NA	0.000549612	NA	4.97633	NA	0.00121801	NA	NA	NA	0.00112896	NA	NA	NA	0.00121801	NA	NA	NA	0.000542667	NA	0.156565	NA	0.000480428	NA	0.138609
NW_020868606.1-397727-24	NA	0.00011478	1	NA	NA	0	NA	NA	NA	0	NA	NA	NA	0	NA	NA	NA	0.00227233	1	NA	NA	0.00227233	1	NA
NW_020868606.1-582159-24	NA	2.64928	NA	0.000238554	NA	0.0301553	NA	8.7e-06	NA	0.229481	NA	6.62e-05	NA	0.0301553	NA	8.7e-06	NA	0.365783	NA	0.0016257	NA	0.471145	NA	0.00209398
NW_020868606.1-605762-1	37.6023	0.00431601	NA	NA	0.135106	4.8e-05	NA	NA	9.5264	0.00338448	NA	NA	0.135106	4.8e-05	NA	NA	NA	0.00571536	NA	NA	NA	0.00064009	NA	NA
NW_020868606.1-608110-12	NA	NA	0.000126531	5.92e-06	NA	NA	0.00860878	0.000563339	NA	NA	0.0187597	0.00122759	NA	NA	0.00860878	0.000563339	NA	NA	0.029584	0.000921301	NA	NA	0.053824	0.00167618
NW_020868607.1-522683-23	NA	0.00449523	NA	0.0425506	NA	0.00760384	NA	0.0684346	NA	0.00374544	NA	0.033709	NA	0.00760384	NA	0.0684346	NA	0.0240393	NA	0.600695	NA	0.0318434	NA	0.795703
NW_020868607.1-688304-25	9.13e-05	NA	0.0168318	NA	0.00182644	NA	0.659344	NA	0.000104255	NA	0.037636	NA	0.00182644	NA	0.659344	NA	0.000221322	NA	0.0973989	NA	0.00223255	NA	0.982495	NA
NW_020868607.1-690640-12	NA	NA	0.000399674	1	NA	NA	0	NA	NA	NA	0	NA	NA	NA	0	NA	NA	NA	0	NA	NA	NA	0	NA
NW_020868607.1-693028-25	NA	9.44e-05	NA	0.083142	NA	2.09e-05	NA	0.0130612	NA	1.33e-05	NA	0.00826446	NA	2.09e-05	NA	0.0130612	NA	0.001764	NA	NA	NA	0.00184041	NA	NA
NW_020868607.1-962989-8	NA	NA	NA	0	NA	NA	NA	0	NA	NA	NA	0	NA	NA	NA	0	NA	1	NA	0.0123457	NA	1	NA	0.0123457
NW_020868607.1-1001036-13	0.000176436	NA	NA	0.372501	8.42e-05	NA	NA	0.417101	0.000123507	NA	NA	0.322293	8.42e-05	NA	NA	0.417101	6.89e-05	NA	NA	NA	0.00010404	NA	NA	NA
NW_020868607.1-1003830-9	NA	4.45e-05	NA	0.402737	NA	0.00011664	NA	NA	NA	0.000289	NA	NA	NA	0.00011664	NA	NA	NA	0.000664341	NA	0.35085	NA	0.00103971	NA	0.549092
NW_020868607.1-1068805-27	0.544542	NA	NA	0.00112626	0.0441	NA	NA	1.84e-05	7.7284	NA	NA	0.00321883	0.0441	NA	NA	1.84e-05	0.156183	NA	NA	0.00318741	0.650281	NA	NA	0.013271
NW_020868608.1-10249-21	0.00314225	NA	0.0436741	NA	0.000161428	NA	0.00111192	NA	0.000778226	NA	0.00536043	NA	0.000161428	NA	0.00111192	NA	0.00682576	NA	0.0330367	NA	0.00443798	NA	0.0214798	NA
NW_020868608.1-52652-1	0	NA	NA	NA	0	NA	NA	NA	0	NA	NA	NA	0	NA	NA	NA	0	NA	NA	NA	0	NA	NA	NA
NW_020868608.1-63406-7	14.1065	NA	NA	0.0066816	0.568598	NA	NA	0.000839375	3.02008	NA	NA	0.0044583	0.568598	NA	NA	0.000839375	NA	NA	NA	0.0102617	NA	NA	NA	0.00421201
NW_020868609.1-9961-13	NA	0.390625	0.000162693	NA	NA	0.298355	0.000408926	NA	NA	0.623967	0.000855212	NA	NA	0.298355	0.000408926	NA	NA	NA	5.63e-05	NA	NA	NA	0.00304704	NA
NW_020868610.1-1068-14	0.0332698	0.000147866	NA	NA	0.0826272	0.000529214	NA	NA	7.28e-06	4.67e-08	NA	NA	0.0826272	0.000529214	NA	NA	0.012734	0.000105148	NA	NA	0.0210999	0.000174227	NA	NA
NW_020868611.1-175899-8	NA	NA	0.0299056	9.44e-05	NA	NA	1.39206	0.00263589	NA	NA	0.00304217	5.76e-06	NA	NA	1.39206	0.00263589	NA	NA	NA	0.001936	NA	NA	NA	0.00826281
NW_020868611.1-275702-27	NA	NA	0.000416146	0.25	NA	NA	1.66e-06	0.000302457	NA	NA	0.000120033	0.0218526	NA	NA	1.66e-06	0.000302457	NA	NA	1.56e-05	0.00350464	NA	NA	6.75e-05	0.0151782
NW_020868611.1-342589-3	0.000778043	NA	0.467409	NA	2.05e-05	NA	0.007396	NA	0.00156649	NA	0.565504	NA	2.05e-05	NA	0.007396	NA	0.00120255	NA	0.529216	NA	4.39e-08	NA	1.93e-05	NA
NW_020868611.1-367379-4	NA	0.0121412	NA	3.1e-05	NA	0.195364	NA	0.000541175	NA	0.004624	NA	1.28e-05	NA	0.195364	NA	0.000541175	NA	NA	NA	0.00285156	NA	NA	NA	0.00077841
NW_020868611.1-559793-12	NA	0.00148776	NA	0.0081	NA	0.0320093	NA	0.180546	NA	0.00190328	NA	0.0107353	NA	0.0320093	NA	0.180546	NA	8.93e-05	NA	0.000357281	NA	0.0177804	NA	0.0711431
NW_020868611.1-560440-14	0.1369	0.000237674	NA	NA	0.0162438	9.6e-05	NA	NA	0.054053	0.000319565	NA	NA	0.0162438	9.6e-05	NA	NA	0.0417776	9.49e-05	NA	NA	0.591716	0.00134457	NA	NA
NW_020868611.1-604848-8	6.3782	0.0025492	NA	NA	0.00189036	2.41e-06	NA	NA	1.00581	0.00128424	NA	NA	0.00189036	2.41e-06	NA	NA	0.0589546	0.000204341	NA	NA	0.124269	0.000430725	NA	NA
NW_020868611.1-671166-26	NA	0.0513744	NA	0.361404	NA	0.052293	NA	0.529589	NA	0.0686056	NA	0.694793	NA	0.052293	NA	0.529589	NA	0.018496	NA	0.0637923	NA	0.00942393	NA	0.0325029
NW_020868611.1-688230-14	0.00376707	NA	NA	0.0466966	0.00346021	NA	NA	0.03737	0.00610383	NA	NA	0.0659211	0.00346021	NA	NA	0.03737	0.000757869	NA	NA	0.024336	0.0228188	NA	NA	0.732736
NW_020868612.1-20234-9	NA	0.000416493	NA	1	NA	0	NA	NA	NA	0	NA	NA	NA	0	NA	NA	NA	0	NA	NA	NA	0	NA	NA
NW_020868612.1-34323-21	NA	0.321941	NA	0.00149513	NA	0.0402499	NA	0.000456005	NA	0.00156033	NA	1.77e-05	NA	0.0402499	NA	0.000456005	NA	NA	NA	0.01	NA	NA	NA	0.00591361
NW_020868612.1-167245-13	NA	NA	0.347937	0.000171189	NA	NA	1.78934	0.0028689	NA	NA	0.0107944	1.73e-05	NA	NA	1.78934	0.0028689	NA	NA	NA	0.00119025	NA	NA	NA	0.0081
NW_020868613.1-125378-24	NA	0.000569101	NA	1	NA	0.00043264	NA	NA	NA	0	NA	NA	NA	0.00043264	NA	NA	NA	0.00277008	NA	1	NA	0.000944753	NA	0.341056
NW_020868613.1-127634-9	6.77734	NA	0.00648274	NA	7.85209	NA	0.0272159	NA	0.891598	NA	0.00309034	NA	7.85209	NA	0.0272159	NA	0.0886367	NA	0.000731895	NA	2.36488	NA	0.0195274	NA
NW_020868613.1-169469-8	0.381261	NA	NA	0.000973487	0.175697	NA	NA	5.07e-05	0.0103625	NA	NA	2.99e-06	0.175697	NA	NA	5.07e-05	NA	NA	NA	0.00033856	NA	NA	NA	0.00056169
NW_020868613.1-203349-14	0.61814	NA	0.00222499	NA	0.170712	NA	4.92e-05	NA	0.0758722	NA	2.19e-05	NA	0.170712	NA	4.92e-05	NA	0.503862	NA	0.00095407	NA	0.188402	NA	0.000356742	NA
NW_020868613.1-300742-24	NA	0.285047	NA	0.000699516	NA	0.707013	NA	0.000838943	NA	0.115151	NA	0.000136639	NA	0.707013	NA	0.000838943	NA	0.365198	NA	0.0012658	NA	0.0105099	NA	3.64e-05
NW_020868615.1-60047-4	NA	0.00255256	NA	2.048	NA	2.51e-05	NA	0.0132498	NA	0.00184838	NA	0.976163	NA	2.51e-05	NA	0.0132498	NA	0.00687241	NA	NA	NA	0.00216225	NA	NA
NW_020868615.1-231485-16	NA	0.5041	NA	0.00205383	NA	0.009025	NA	0.00011142	NA	0.000676	NA	8.35e-06	NA	0.009025	NA	0.00011142	NA	0.0536815	NA	0.000443262	NA	0.0989265	NA	0.000816861
NW_020868615.1-308938-2	0.0123536	NA	NA	2.77956	0.000340305	NA	NA	0.0353929	0.00722323	NA	NA	0.751241	0.000340305	NA	NA	0.0353929	0.0277889	NA	NA	NA	0.00525625	NA	NA	NA
NW_020868615.1-330207-25	NA	NA	0.0753556	7.51e-05	NA	NA	0.0314136	0.000100762	NA	NA	0.343186	0.0011008	NA	NA	0.0314136	0.000100762	NA	NA	0.262234	0.000595882	NA	NA	0.000946746	2.15e-06
NW_020868615.1-374407-1	NA	5.48941	NA	0.00569333	NA	3.96141	NA	0.0117744	NA	1.03512	NA	0.00307666	NA	3.96141	NA	0.0117744	NA	NA	NA	0.0108785	NA	NA	NA	0.0239012
NW_020868615.1-593355-15	NA	9.4e-05	NA	1	NA	0	NA	NA	NA	0	NA	NA	NA	0	NA	NA	NA	0	NA	NA	NA	0	NA	NA
NW_020868616.1-153646-26	NA	0	NA	NA	NA	0	NA	NA	NA	0	NA	NA	NA	0	NA	NA	NA	0.0532544	NA	1	NA	0.0532544	NA	1
NW_020868616.1-158086-16	1	NA	NA	9e-05	NA	NA	NA	0	NA	NA	NA	0	NA	NA	NA	0	NA	NA	NA	0	NA	NA	NA	0
NW_020868616.1-159644-23	0.0102631	NA	1.02e-05	NA	9.29426	NA	0.003302	NA	0.236669	NA	8.41e-05	NA	9.29426	NA	0.003302	NA	NA	NA	0.00075625	NA	NA	NA	0.00561001	NA
NW_020868616.1-159847-22	NA	1	NA	0.000152539	NA	NA	NA	0	NA	NA	NA	0	NA	NA	NA	0	NA	NA	NA	0	NA	NA	NA	0
NW_020868616.1-171796-4	0.000680341	NA	NA	0.443266	0.00423368	NA	NA	2.8686	0.000931238	NA	NA	0.784794	0.00423368	NA	NA	2.8686	0.00394384	NA	NA	NA	0.00925444	NA	NA	NA
NW_020868616.1-387726-5	NA	NA	0.0416817	0.649695	NA	NA	0.0107976	0.107449	NA	NA	0.0267988	0.26668	NA	NA	0.0107976	0.107449	NA	NA	0.033707	0.413017	NA	NA	0.0156813	0.192145
NW_020868616.1-463554-7	16.7966	NA	0.0114953	NA	10.24	NA	0.00673241	NA	15.8086	NA	0.0113778	NA	10.24	NA	0.00673241	NA	3.00698	NA	0.00765281	NA	1.71006	NA	0.00388581	NA
NW_020868616.1-466476-27	0.0499654	NA	0.00106699	NA	0.149742	NA	0.00894432	NA	0.0423136	NA	0.00252745	NA	0.149742	NA	0.00894432	NA	0.3136	NA	0.0038716	NA	0.041616	NA	0.000513778	NA
NW_020868617.1-125281-15	0.00157668	NA	1.77e-05	NA	0.0169	NA	0.000127788	NA	0.0594141	NA	0.000449256	NA	0.0169	NA	0.000127788	NA	0.162505	NA	0.00650333	NA	0.209497	NA	0.0083839	NA
NW_020868618.1-32317-2	NA	NA	NA	0	NA	NA	NA	0	NA	NA	NA	0	NA	NA	NA	0	NA	1	NA	0.0400192	NA	1	NA	0.0400192
NW_020868619.1-4368-2	NA	NA	0.510204	0.000203915	NA	NA	NA	9.8e-05	NA	NA	NA	3.14e-05	NA	NA	NA	9.8e-05	NA	NA	NA	3.14e-05	NA	NA	NA	9.8e-05
NW_020868619.1-33924-27	1.02821	0.00607883	NA	NA	12.0991	0.0211653	NA	NA	8.3318	0.0122996	NA	NA	12.0991	0.0211653	NA	NA	3.51938	0.00974896	NA	NA	5.3546	0.0178996	NA	NA
NW_020868619.1-150405-7	0	NA	NA	NA	0	NA	NA	NA	0	NA	NA	NA	0	NA	NA	NA	0	NA	NA	NA	0	NA	NA	NA
NW_020868619.1-172871-7	NA	4.0401	NA	0.000412213	NA	NA	NA	4.1e-05	NA	NA	NA	0.00090601	NA	NA	NA	4.1e-05	NA	NA	NA	0.00090601	NA	NA	NA	4.1e-05
NW_020868619.1-206396-8	NA	0.000136719	NA	0.0158837	NA	0.00114359	NA	0.138495	NA	9.85e-05	NA	0.0119342	NA	0.00114359	NA	0.138495	NA	0.00550564	NA	NA	NA	0.0130645	NA	NA
NW_020868622.1-46271-14	NA	NA	0.000230016	0.0331439	NA	NA	0.00242528	0.138943	NA	NA	0.000853145	0.0488762	NA	NA	0.00242528	0.138943	NA	NA	0.00826281	NA	NA	NA	0.00535824	NA
NW_020868623.1-150917-25	0.568874	NA	0.00139604	NA	0.251504	NA	0.000298435	NA	0.42465	NA	0.00050389	NA	0.251504	NA	0.000298435	NA	NA	NA	0.00013456	NA	NA	NA	0.00027556	NA
NW_020868624.1-22307-27	NA	0.00889415	18.7778	NA	NA	0.00208464	1.30019	NA	NA	0.00610072	3.80503	NA	NA	0.00208464	1.30019	NA	NA	0.012905	NA	NA	NA	0.00678976	NA	NA
NW_020868624.1-149101-23	NA	0.000587878	NA	0.449553	NA	0.00524088	NA	2.30639	NA	0.000179832	NA	0.0791402	NA	0.00524088	NA	2.30639	NA	7.63e-05	NA	0.027556	NA	0.004624	NA	1.66926
NW_020868624.1-631228-23	NA	NA	0.0223981	0.000209579	NA	NA	1.68927	0.00231532	NA	NA	1.21185	0.00166097	NA	NA	1.68927	0.00231532	NA	NA	NA	0.005625	NA	NA	NA	0.00674041
NW_020868624.1-643764-23	NA	0.00288084	NA	6.9169	NA	2.38e-05	NA	0.0161359	NA	0.00136662	NA	0.925756	NA	2.38e-05	NA	0.0161359	NA	0.00103971	NA	0.549092	NA	0	NA	0
NW_020868624.1-668190-6	0.272684	NA	0.00774186	NA	0.001369	NA	8.56e-05	NA	0.00950625	NA	0.000594141	NA	0.001369	NA	8.56e-05	NA	0.287338	NA	0.0079872	NA	0.20373	NA	0.00566313	NA
NW_020868624.1-685837-25	1	NA	NA	0.000218429	NA	NA	NA	0	NA	NA	NA	1.94e-05	NA	NA	NA	0	NA	NA	NA	1.94e-05	NA	NA	NA	0
NW_020868624.1-726600-3	NA	0	NA	NA	NA	0	NA	NA	NA	0	NA	NA	NA	0	NA	NA	NA	0.0156215	NA	1	NA	0.0156215	NA	1
NW_020868624.1-1029563-24	0.0253695	NA	0.0274388	NA	0.0121277	NA	0.00682344	NA	0	NA	0	NA	0.0121277	NA	0.00682344	NA	0.0203918	NA	0.0203918	NA	0.0562638	NA	0.0562638	NA
NW_020868624.1-1041692-13	0.283422	0.000982362	NA	NA	0.0256	4.44e-05	NA	NA	0.1225	0.000212674	NA	NA	0.0256	4.44e-05	NA	NA	NA	0.000676	NA	NA	NA	0.00215296	NA	NA
NW_020868626.1-174111-2	0.699504	NA	0.00112154	NA	0.000170132	NA	9.35e-07	NA	0.000607015	NA	3.33e-06	NA	0.000170132	NA	9.35e-07	NA	0.483642	NA	0.000915784	NA	0.400807	NA	0.000758936	NA
NW_020868627.1-146395-13	0	NA	NA	NA	0	NA	NA	NA	0	NA	NA	NA	0	NA	NA	NA	0.0625	NA	1	NA	0.0625	NA	1	NA
NW_020868627.1-289110-27	NA	NA	0.230008	0.000382869	NA	NA	0.390323	0.00116015	NA	NA	0.366528	0.00108942	NA	NA	0.390323	0.00116015	NA	NA	NA	0.00041616	NA	NA	NA	0.00037636
NW_020868628.1-88250-27	NA	0.124982	0.00281037	NA	NA	0.198322	0.0122426	NA	NA	0.00344178	0.00018329	NA	NA	0.198322	0.0122426	NA	NA	0.0311128	0.00231457	NA	NA	0.0700038	0.00644978	NA
NW_020868628.1-103288-27	2.10534	NA	NA	0.000913032	6.10224	NA	NA	0.00216796	2.8992	NA	NA	0.00103001	6.10224	NA	NA	0.00216796	0	NA	NA	0	0.080656	NA	NA	0.000223424
NW_020868628.1-155283-26	NA	0.000197445	NA	0.00364977	NA	0.00350346	NA	0.148107	NA	0.00257732	NA	0.108954	NA	0.00350346	NA	0.148107	NA	0.00903242	NA	0.903441	NA	0.0106232	NA	1.06255
NW_020868628.1-598288-8	0.0489286	NA	NA	2.41e-05	0.0081	NA	NA	1.41e-05	0.333506	NA	NA	0.000579004	0.0081	NA	NA	1.41e-05	NA	NA	NA	0.00028561	NA	NA	NA	0.00132496
NW_020868628.1-857450-2	0.227336	NA	0.0135276	NA	0.0397003	NA	0.00682511	NA	0.000142595	NA	2.45e-05	NA	0.0397003	NA	0.00682511	NA	0.543541	NA	0.0217521	NA	0.166397	NA	0.00665909	NA
NW_020868628.1-936828-13	NA	0.451584	NA	0.009216	NA	0.00736606	NA	5.11e-05	NA	0.21794	NA	0.00151249	NA	0.00736606	NA	5.11e-05	NA	0.3481	NA	0.00429753	NA	0.088209	NA	0.001089
NW_020868628.1-987079-1	0.000383671	NA	NA	0.0165612	0.0014851	NA	NA	0.0627816	0.000332335	NA	NA	0.0140493	0.0014851	NA	NA	0.0627816	0.00159726	NA	NA	0.0323525	0.000340592	NA	NA	0.00689868
NW_020868628.1-1073324-3	0.037636	NA	NA	0.000464642	0.465084	NA	NA	0.00447182	0.00949152	NA	NA	9.13e-05	0.465084	NA	NA	0.00447182	0.325052	NA	NA	0.0173105	0.0395745	NA	NA	0.00210752
NW_020868628.1-1120460-1	2.16492	0.00116798	NA	NA	NA	0.00416025	NA	NA	NA	0.00314721	NA	NA	NA	0.00416025	NA	NA	0.014884	4.12e-05	NA	NA	0.0841	0.000232964	NA	NA
NW_020868630.1-32719-3	NA	0.00237829	NA	1	NA	0.000361478	NA	0.734694	NA	0.000492012	NA	1	NA	0.000361478	NA	0.734694	NA	0	NA	NA	NA	0.00162409	NA	NA
NW_020868630.1-53530-22	NA	0.152793	NA	0.000289316	NA	0.118706	NA	0.000162699	NA	0.0832411	NA	0.000114091	NA	0.118706	NA	0.000162699	NA	NA	NA	0.00064516	NA	NA	NA	0.00054756
NW_020868630.1-111286-13	NA	NA	0.00547052	4.61024	NA	NA	0.00740736	1.97556	NA	NA	0.00249841	0.666331	NA	NA	0.00740736	1.97556	NA	NA	0.00271405	0.783034	NA	NA	0.0077613	2.23922
NW_020868630.1-160632-12	NA	0.00893201	NA	0.0761596	NA	0.0103106	NA	0.102602	NA	0.0124728	NA	0.124119	NA	0.0103106	NA	0.102602	NA	0.0101338	NA	0.091204	NA	0.00817216	NA	0.0735494
NW_020868630.1-180387-22	0.0633532	NA	0.000247263	NA	0.744329	NA	0.00102018	NA	1.12705	NA	0.00154474	NA	0.744329	NA	0.00102018	NA	0.381408	NA	0.000866684	NA	0.796213	NA	0.00180926	NA
NW_020868631.1-48761-2	0.009025	3.76e-06	NA	NA	0.153787	0.000210781	NA	NA	0.243046	0.00033312	NA	NA	0.153787	0.000210781	NA	NA	NA	0.00032761	NA	NA	NA	0.00047089	NA	NA
NW_020868631.1-70432-4	NA	1.09e-05	NA	0.00246016	NA	2.38e-05	NA	0.0173324	NA	0.000961431	NA	0.701465	NA	2.38e-05	NA	0.0173324	NA	0.00430336	NA	NA	NA	0.00163216	NA	NA
NW_020868631.1-322003-3	0.067874	NA	NA	0.00432996	0.0102761	NA	NA	0.00103265	2.49e-05	NA	NA	1.17e-05	0.0102761	NA	NA	0.00103265	0.456972	NA	NA	0.0137216	0.263832	NA	NA	0.0073338
NW_020868631.1-436275-27	NA	0.422058	NA	0.000387245	NA	0.237127	NA	0.000302771	NA	0.164671	NA	0.000210258	NA	0.237127	NA	0.000302771	NA	NA	NA	0.00235225	NA	NA	NA	0.00263169
NW_020868631.1-482122-3	0.113438	NA	NA	9.98e-05	2.74557	NA	NA	0.000840929	1.53357	NA	NA	0.000469709	2.74557	NA	NA	0.000840929	0.0529	NA	NA	0.000146537	0.007396	NA	NA	2.05e-05
NW_020868634.1-149649-22	0.347304	0.00354839	NA	NA	0.143679	0.00149629	NA	NA	0.351498	0.00366056	NA	NA	0.143679	0.00149629	NA	NA	0.388129	0.00479172	NA	NA	0.180625	0.00222994	NA	NA
NW_020868634.1-157080-5	NA	NA	NA	0	NA	NA	NA	0	NA	NA	NA	0	NA	NA	NA	0	NA	1	NA	0.0204082	NA	1	NA	0.0204082
NW_020868634.1-245956-2	NA	0.312762	NA	0.000798586	NA	0.324635	NA	9.94e-05	NA	11.2927	NA	0.0034588	NA	0.324635	NA	9.94e-05	NA	0.105581	NA	0.00164933	NA	0.871223	NA	0.0136098
NW_020868635.1-18950-1	NA	0.00207581	NA	5.5936	NA	0.000154092	NA	0.12986	NA	0.00098243	NA	0.827936	NA	0.000154092	NA	0.12986	NA	0.000522258	NA	0.275814	NA	1.41e-05	NA	0.00745303
NW_020868635.1-54468-3	0.0457887	NA	0.000112367	NA	0.00730295	NA	3.73e-05	NA	0.0198611	NA	0.000101441	NA	0.00730295	NA	3.73e-05	NA	0.0974219	NA	0.000804437	NA	0.0716671	NA	0.000591773	NA
NW_020868635.1-120768-1	NA	0.185066	0.0758609	NA	NA	0.122938	0.0709985	NA	NA	0.0803522	0.0479334	NA	NA	0.122938	0.0709985	NA	NA	0.0117506	0.0126338	NA	NA	0.027689	0.027689	NA
NW_020868635.1-132952-22	0.790123	NA	NA	0.000937562	0.0580334	NA	NA	0.000217596	0.00812185	NA	NA	3.05e-05	0.0580334	NA	NA	0.000217596	0.146243	NA	NA	0.000332312	0.00139597	NA	NA	3.17e-06
NW_020868635.1-185544-23	NA	0.0295812	0.000879923	NA	NA	0.0219342	0.000804117	NA	NA	0.00530078	0.000194329	NA	NA	0.0219342	0.000804117	NA	NA	0.0426167	0.00118463	NA	NA	0.00176294	4.9e-05	NA
NW_020868636.1-24219-22	0.00123692	NA	0.156684	NA	0.000142223	NA	0.103767	NA	0.000198909	NA	0.145125	NA	0.000142223	NA	0.103767	NA	0.00243049	NA	NA	NA	0.00222784	NA	NA	NA
NW_020868636.1-40215-24	NA	0.00510204	NA	9.06e-05	NA	0.0205062	NA	0.000418495	NA	0.015977	NA	0.00032606	NA	0.0205062	NA	0.000418495	NA	0.558308	NA	0.00248137	NA	1.65482	NA	0.00735478
NW_020868636.1-67839-14	NA	NA	NA	0	NA	NA	NA	0	NA	NA	NA	0	NA	NA	NA	0	1	NA	NA	0.562631	1	NA	NA	0.562631
NW_020868636.1-194698-8	NA	5.11e-07	0.00113258	NA	NA	0.000139761	0.10197	NA	NA	0.000261713	0.190947	NA	NA	0.000139761	0.10197	NA	NA	0.00040401	NA	NA	NA	0.00059049	NA	NA
NW_020868637.1-4164-27	NA	0.000355671	NA	0.0158173	NA	0.000380726	NA	0.00790123	NA	0.00163926	NA	0.0340198	NA	0.000380726	NA	0.00790123	NA	0.002704	NA	0.219024	NA	0.0113778	NA	0.9216
NW_020868637.1-10702-9	NA	0.0299774	NA	0.00433471	NA	0.0859033	NA	0.00314925	NA	0.174347	NA	0.00639161	NA	0.0859033	NA	0.00314925	NA	0.134342	NA	0.00537625	NA	0.101465	NA	0.00406056
NW_020868637.1-628753-13	0.0321486	NA	NA	0.000174396	0.0368167	NA	NA	0.000217663	0.0447257	NA	NA	0.000264421	0.0368167	NA	NA	0.000217663	NA	NA	NA	0.00316969	NA	NA	NA	0.00724201
NW_020868637.1-640581-26	NA	0.00860293	NA	0.49	NA	0.000564569	NA	0.0881473	NA	0.00177419	NA	0.277008	NA	0.000564569	NA	0.0881473	NA	0.00123201	NA	NA	NA	0.00271441	NA	NA
NW_020868637.1-715814-6	1.93e-06	NA	0.000415189	NA	1.06e-05	NA	0.00152191	NA	0.000243348	NA	0.0350649	NA	1.06e-05	NA	0.00152191	NA	0.00390625	NA	NA	NA	0.00638401	NA	NA	NA
NW_020868637.1-725635-24	0.489505	NA	0.000415208	NA	0.00175697	NA	5.07e-07	NA	0.241099	NA	6.95e-05	NA	0.00175697	NA	5.07e-07	NA	0.746496	NA	0.00331776	NA	0.553536	NA	0.00246016	NA
NW_020868637.1-753825-2	0.00237799	NA	7.86e-05	NA	0.0329587	NA	0.000779638	NA	0.0441221	NA	0.00104371	NA	0.0329587	NA	0.000779638	NA	0.599815	NA	0.00599683	NA	0.0400881	NA	0.000400792	NA
NW_020868637.1-804522-2	0.146944	NA	0.000140557	NA	0.00615148	NA	8.43e-06	NA	0.232124	NA	0.00031815	NA	0.00615148	NA	8.43e-06	NA	NA	NA	0.00034225	NA	NA	NA	0.00148225	NA
NW_020868637.1-926451-14	NA	NA	0	NA	NA	NA	0	NA	NA	NA	0	NA	NA	NA	0	NA	NA	1	0.0204082	NA	NA	1	0.0204082	NA
NW_020868637.1-957554-15	2.40566	NA	NA	0.000961481	0.0365974	NA	NA	4.67e-05	0.201848	NA	NA	0.000257726	0.0365974	NA	NA	4.67e-05	NA	NA	NA	0.0025	NA	NA	NA	0.00077841
NW_020868637.1-1073412-2	0.00122008	NA	0.0073132	NA	0.000134566	NA	0.00147929	NA	0.00861219	NA	0.0362812	NA	0.000134566	NA	0.00147929	NA	0.0104336	NA	0.0417468	NA	0.000410021	NA	0.00301461	NA
NW_020868638.1-61247-6	NA	NA	0	NA	NA	NA	0	NA	NA	NA	0	NA	NA	NA	0	NA	NA	1	0.0400192	NA	NA	1	0.0400192	NA
NW_020868639.1-58804-21	0.000598121	NA	0.100806	NA	0.000278718	NA	0.086893	NA	1.7e-05	NA	0.000348073	NA	0.000278718	NA	0.086893	NA	6.23e-05	NA	0.008464	NA	0.000417019	NA	0.150544	NA
NW_020868639.1-82299-6	NA	0	NA	NA	NA	0	NA	NA	NA	0	NA	NA	NA	0	NA	NA	NA	0.0099978	NA	1	NA	0.0099978	NA	1
NW_020868639.1-100553-2	NA	NA	0.000242283	0.0699013	NA	NA	5.67e-05	0.027396	NA	NA	0.000785054	0.379569	NA	NA	5.67e-05	0.027396	NA	NA	0.00494209	NA	NA	NA	0.00257049	NA
NW_020868639.1-281825-5	NA	0.342187	NA	0.00145419	NA	0.0754389	NA	0.000224226	NA	0.25878	NA	0.000769166	NA	0.0754389	NA	0.000224226	NA	NA	NA	0.00064516	NA	NA	NA	0.00140625
NW_020868639.1-308189-21	8.23e-05	NA	0.0454693	NA	0.000278457	NA	0.90914	NA	0.00108013	NA	3.52653	NA	0.000278457	NA	0.90914	NA	0.00245025	NA	NA	NA	0.00112896	NA	NA	NA
NW_020868639.1-335761-23	NA	1	NA	9.4e-05	NA	NA	NA	3.48e-05	NA	NA	NA	0	NA	NA	NA	3.48e-05	NA	NA	NA	0	NA	NA	NA	3.48e-05
NW_020868639.1-454106-22	0.0594464	5.04e-05	NA	NA	0.140907	0.0001672	NA	NA	0.00325551	3.86e-06	NA	NA	0.140907	0.0001672	NA	NA	0.419904	0.005184	NA	NA	0.293764	0.00362672	NA	NA
NW_020868639.1-471736-5	0.00685048	0.00263966	NA	NA	0.0338961	0.0137278	NA	NA	0.00440112	0.00178244	NA	NA	0.0338961	0.0137278	NA	NA	0.106955	0.0220982	NA	NA	0.00023593	4.87e-05	NA	NA
NW_020868639.1-492492-2	NA	0.000157947	NA	0.163019	NA	0.00161143	NA	4.53575	NA	0.000236686	NA	0.379722	NA	0.00161143	NA	4.53575	NA	0.00112896	NA	NA	NA	0.00335241	NA	NA
NW_020868639.1-535155-27	NA	0.191077	NA	0.0549643	NA	0.049729	NA	0.0239218	NA	0.0646431	NA	0.0287303	NA	0.049729	NA	0.0239218	NA	0.163967	NA	0.0505883	NA	0.136844	NA	0.0445526
NW_020868639.1-605161-22	NA	0.000128592	NA	0.00237701	NA	0.00166477	NA	0.0415994	NA	0.000235948	NA	0.00589588	NA	0.00166477	NA	0.0415994	NA	0.0322203	NA	NA	NA	0.0176093	NA	NA
NW_020868640.1-122663-9	0.0490952	NA	0.000266327	NA	0.6705	NA	0.00368296	NA	0.0511153	NA	0.000280769	NA	0.6705	NA	0.00368296	NA	NA	NA	0.00285156	NA	NA	NA	0.00015625	NA
NW_020868640.1-130691-26	1.80566	NA	0.000691956	NA	0.0621382	NA	7.93e-05	NA	0.0926276	NA	0.00011827	NA	0.0621382	NA	7.93e-05	NA	0.3025	NA	0.00373457	NA	0.323761	NA	0.00399705	NA
NW_020868640.1-286424-21	0.020226	NA	NA	0.286673	0.0120527	NA	NA	0.226322	0.010037	NA	NA	0.212828	0.0120527	NA	NA	0.226322	0.0368128	NA	NA	0.355216	0.0409118	NA	NA	0.368206
NW_020868640.1-894766-1	NA	0.000416493	NA	1	NA	0.000210781	NA	0.153787	NA	0.0013706	NA	1	NA	0.000210781	NA	0.153787	NA	0	NA	NA	NA	0.00247009	NA	NA
NW_020868640.1-1188241-14	NA	0.000430342	NA	0.105625	NA	0.000177923	NA	0.535595	NA	0.000529548	NA	1.59408	NA	0.000177923	NA	0.535595	NA	0.0001	NA	0.0361	NA	0.0004	NA	0.1444
NW_020868641.1-33611-12	NA	1	NA	0.00011478	NA	NA	NA	0	NA	NA	NA	0	NA	NA	NA	0	NA	NA	NA	0	NA	NA	NA	0
NW_020868641.1-35334-14	NA	NA	NA	0	NA	NA	NA	0	NA	NA	NA	0	NA	NA	NA	0	NA	NA	1	0.147962	NA	NA	1	0.147962
NW_020868641.1-82047-6	NA	1	NA	0.000137737	NA	NA	NA	2.6e-05	NA	NA	NA	0	NA	NA	NA	2.6e-05	NA	NA	NA	0	NA	NA	NA	2.6e-05
NW_020868641.1-89870-13	0.181282	NA	NA	0.00424383	0.068664	NA	NA	0.000660208	0.0215199	NA	NA	0.000206915	0.068664	NA	NA	0.000660208	0.0986785	NA	NA	0.00154151	0.165519	NA	NA	0.00258566
NW_020868641.1-111815-13	0.0110017	NA	NA	1.86089	0.00437782	NA	NA	0.386413	0.00645251	NA	NA	0.569539	0.00437782	NA	NA	0.386413	0.00140755	NA	NA	0.0564237	0.000515094	NA	NA	0.0206483
NW_020868641.1-291531-12	0.00043264	NA	NA	0.097344	2.93e-07	NA	NA	4.23e-05	3.05e-05	NA	NA	0.00439833	2.93e-07	NA	NA	4.23e-05	0.006724	NA	NA	NA	0.00599076	NA	NA	NA
NW_020868641.1-429805-21	0.000674094	NA	0.734694	NA	9.95e-06	NA	0.0324838	NA	0.00144815	NA	4.7281	NA	9.95e-06	NA	0.0324838	NA	0.000181208	NA	0.095699	NA	0.000498683	NA	0.263363	NA
NW_020868641.1-439202-6	NA	0.000137883	NA	0.00984934	NA	0.000228128	NA	0.00525709	NA	0.00459499	NA	0.105889	NA	0.000228128	NA	0.00525709	NA	0.0562426	NA	0.351566	NA	0.0199141	NA	0.12448
NW_020868642.1-93478-16	NA	0.00312862	0.0821333	NA	NA	0.00149704	0.0201235	NA	NA	2.86e-05	0.000384109	NA	NA	0.00149704	0.0201235	NA	NA	0.0247874	5.57715	NA	NA	0.0167685	3.77292	NA
NW_020868644.1-67518-16	0.584775	NA	NA	0.000801495	0.100415	NA	NA	0.000236933	0.404959	NA	NA	0.000649282	0.100415	NA	NA	0.000236933	0.0177139	NA	NA	6.14e-05	0.00776681	NA	NA	5.93e-06
NW_020868645.1-24920-25	NA	3.14e-05	NA	NA	NA	0	NA	NA	NA	3.14e-05	NA	NA	NA	0	NA	NA	NA	0.0186206	NA	1	NA	0.0204082	NA	1
NW_020868645.1-251522-26	NA	0.000224625	NA	0.134944	NA	0.0025942	NA	0.872797	NA	0.000804661	NA	0.270722	NA	0.0025942	NA	0.872797	NA	0.000703645	NA	0.254016	NA	0.00277008	NA	1
NW_020868646.1-508140-2	0.000500534	NA	0.000646274	NA	0.00926197	NA	0.0107401	NA	0.00238091	NA	0.00276089	NA	0.00926197	NA	0.0107401	NA	0.0500293	NA	0.0320072	NA	0.0029654	NA	0.00189717	NA
NW_020868646.1-513171-5	NA	0	NA	NA	NA	0	NA	NA	NA	0	NA	NA	NA	0	NA	NA	NA	0.00444444	NA	1	NA	0.00444444	NA	1
NW_020868646.1-562335-8	NA	0.000708894	NA	0.442139	NA	0.0120275	NA	4.04656	NA	0.000170983	NA	0.0575257	NA	0.0120275	NA	4.04656	NA	0.000379729	NA	0.16711	NA	0.0133294	NA	5.86598
NW_020868646.1-578030-12	NA	0	NA	NA	NA	0	NA	NA	NA	0	NA	NA	NA	0	NA	NA	NA	0.0156215	NA	1	NA	0.0156215	NA	1
NW_020868646.1-637150-9	0.514878	0.0403901	NA	NA	0.213893	0.0101123	NA	NA	0.427684	0.0202198	NA	NA	0.213893	0.0101123	NA	NA	0.435687	0.0215102	NA	NA	0.222734	0.0109965	NA	NA
NW_020868646.1-652508-13	NA	3.03e-05	NA	0.00874696	NA	2e-06	NA	0.000264063	NA	0.000435539	NA	0.0576	NA	2e-06	NA	0.000264063	NA	0.00109625	NA	0.109649	NA	0.000111511	NA	0.0111536
NW_020868646.1-908386-1	0.181476	NA	0.00224044	NA	0.462035	NA	0.00444249	NA	0.127608	NA	0.00122696	NA	0.462035	NA	0.00444249	NA	NA	NA	0.00329476	NA	NA	NA	0.0225	NA
NW_020868646.1-929552-13	0.000180844	NA	0.152405	NA	0.00197611	NA	5.15668	NA	1.26e-06	NA	0.00328234	NA	0.00197611	NA	5.15668	NA	0.00041209	NA	NA	NA	0.00394384	NA	NA	NA
NW_020868646.1-974060-27	NA	0.0341468	NA	0.0477055	NA	0.0565664	NA	0.100539	NA	0.0516023	NA	0.091716	NA	0.0565664	NA	0.100539	NA	0.14575	NA	0.911066	NA	0.152344	NA	0.952281
NW_020868646.1-984790-5	NA	0.000794451	0.0849042	NA	NA	0.00126572	0.13164	NA	NA	0.000729658	0.075887	NA	NA	0.00126572	0.13164	NA	NA	0.00381088	1.09948	NA	NA	1.89e-06	0.000546685	NA
NW_020868646.1-1017231-22	NA	4.95e-05	NA	0.12915	NA	0.00250259	NA	1.96	NA	7.57e-05	NA	0.0592817	NA	0.00250259	NA	1.96	NA	0.0127755	NA	0.625997	NA	0.002326	NA	0.113974
NW_020868646.1-1067699-24	0.00601348	NA	NA	0.0214468	0.0070963	NA	NA	0.0307351	0.0157658	NA	NA	0.0778883	0.0070963	NA	NA	0.0307351	0.0664212	NA	NA	1.24724	0.0495713	NA	NA	0.893151
NW_020868646.1-1088184-5	0.0422139	NA	0.00675328	NA	0.0453182	NA	0.00555384	NA	0.0155167	NA	0.00190161	NA	0.0453182	NA	0.00555384	NA	NA	NA	0.051529	NA	NA	NA	0.0416568	NA
NW_020868647.1-47367-23	NA	0.00111825	NA	0.897215	NA	0.00441671	NA	2.54403	NA	0.00075625	NA	0.4356	NA	0.00441671	NA	2.54403	NA	0.00440896	NA	NA	NA	0.0107744	NA	NA
NW_020868648.1-67713-5	0.260525	NA	0.000229096	NA	0.105186	NA	2.89e-05	NA	0.332441	NA	0.000394475	NA	0.105186	NA	2.89e-05	NA	NA	NA	0.00019881	NA	NA	NA	0.00078961	NA
NW_020868649.1-78428-4	NA	0	NA	NA	NA	0	NA	NA	NA	0	NA	NA	NA	0	NA	NA	NA	0.0156215	NA	1	NA	0.0156215	NA	1
NW_020868650.1-50094-14	NA	0.00106837	NA	0.284938	NA	0.000234973	NA	0.184029	NA	6.2e-05	NA	0.0485276	NA	0.000234973	NA	0.184029	NA	0.00072361	NA	NA	NA	0.00243049	NA	NA
NW_020868651.1-76230-21	5.44e-05	NA	NA	1	0	NA	NA	NA	1.09e-05	NA	NA	NA	0	NA	NA	NA	1.09e-05	NA	NA	NA	0	NA	NA	NA
NW_020868651.1-107186-2	0.000721764	0.000326171	NA	NA	7.63e-05	4.96e-05	NA	NA	0.00566539	0.00368372	NA	NA	7.63e-05	4.96e-05	NA	NA	0.141376	0.025967	NA	NA	0.251001	0.0461022	NA	NA
NW_020868652.1-251129-13	NA	0.000313358	0.0870563	NA	NA	0.000226582	0.081796	NA	NA	0.00011303	0.040804	NA	NA	0.000226582	0.081796	NA	NA	0.00224143	0.27145	NA	NA	0.00269625	0.326531	NA
NW_020868652.1-459396-6	NA	0.467409	NA	0.00182427	NA	0.0666973	NA	7.91e-05	NA	0.194871	NA	0.000231234	NA	0.0666973	NA	7.91e-05	NA	NA	NA	0.00034596	NA	NA	NA	0.00061009
NW_020868652.1-535495-1	1.18469	0.00108697	NA	NA	0.498436	0.00138071	NA	NA	0.051984	0.000144	NA	NA	0.498436	0.00138071	NA	NA	0.122116	0.000277487	NA	NA	0.458225	0.00104124	NA	NA
NW_020868652.1-837403-1	0.0152955	NA	1.3e-05	NA	0.238144	NA	0.000659679	NA	0.254016	NA	0.000703645	NA	0.238144	NA	0.000659679	NA	NA	NA	0.00061504	NA	NA	NA	0.00065536	NA
NW_020868653.1-71874-7	9.37e-07	0.000165306	NA	NA	0.000684041	0.197353	NA	NA	0.000204341	0.0589546	NA	NA	0.000684041	0.197353	NA	NA	0.00477481	NA	NA	NA	0.00644809	NA	NA	NA
NW_020868653.1-315666-26	NA	0.00363183	NA	3.19817	NA	0.00218035	NA	0.581505	NA	0.00124136	NA	0.331074	NA	0.00218035	NA	0.581505	NA	0.00483434	NA	0.155236	NA	0.00322891	NA	0.103684
NW_020868653.1-391603-15	NA	0	NA	NA	NA	0	NA	NA	NA	0	NA	NA	NA	0	NA	NA	NA	0.00444444	NA	1	NA	0.00444444	NA	1
NW_020868653.1-470395-9	NA	0.0186479	NA	4.38807	NA	0.000615838	NA	0.0640492	NA	0.0120814	NA	1.25651	NA	0.000615838	NA	0.0640492	NA	0.0161476	NA	2.73129	NA	0.00190218	NA	0.321746
NW_020868653.1-474312-16	NA	NA	9e-05	1	NA	NA	0	NA	NA	NA	0	NA	NA	NA	0	NA	NA	NA	0	NA	NA	NA	0	NA
NW_020868653.1-483294-15	NA	NA	0.0041712	0.0237087	NA	NA	0.00234892	0.0233746	NA	NA	0.000150017	0.00149284	NA	NA	0.00234892	0.0233746	NA	NA	0	0	NA	NA	0.00377815	0.0340034
NW_020868656.1-79119-5	0.00292217	NA	NA	0.164521	0.0102158	NA	NA	0.431865	0.00136321	NA	NA	0.0576288	0.0102158	NA	NA	0.431865	0.00669765	NA	NA	0.669913	0.0204486	NA	NA	2.04531
NW_020868656.1-85258-14	NA	0.122731	NA	0.0049116	NA	0.523609	NA	0.00760116	NA	0.00154822	NA	2.09e-05	NA	0.523609	NA	0.00760116	NA	0.0424408	NA	0.00105874	NA	0.100309	NA	0.00282488
NW_020868656.1-126313-25	NA	0.000655647	NA	0.167988	NA	0.000910989	NA	0.16585	NA	0.00135734	NA	0.24711	NA	0.000910989	NA	0.16585	NA	0.00120409	NA	NA	NA	0.00167281	NA	NA
NW_020868656.1-153339-24	0.567484	0.000870995	NA	NA	2.02e-05	1.03e-07	NA	NA	8.09e-05	4.13e-07	NA	NA	2.02e-05	1.03e-07	NA	NA	NA	0.00436921	NA	NA	NA	0.004489	NA	NA
NW_020868656.1-168133-23	NA	0.00102627	0.165981	NA	NA	0.000122921	0.0162562	NA	NA	0.00060345	0.0798062	NA	NA	0.000122921	0.0162562	NA	NA	0.00153182	0.0614051	NA	NA	0.00286193	0.114724	NA
NW_020868656.1-183646-21	6.90795	0.0130803	NA	NA	1.12868	0.00423197	NA	NA	2.63148	0.00986673	NA	NA	1.12868	0.00423197	NA	NA	2.96261	0.0102686	NA	NA	1.30026	0.00450678	NA	NA
NW_020868656.1-229732-7	NA	0.142644	8.12e-05	NA	NA	0.0315062	5.47e-05	NA	NA	0.0390063	6.77e-05	NA	NA	0.0315062	5.47e-05	NA	NA	0.0867335	0.000197087	NA	NA	0.00123657	2.81e-06	NA
NW_020868657.1-21793-27	0.000622404	NA	1.59e-06	NA	0.49	NA	0.00135734	NA	0.000196	NA	5.43e-07	NA	0.49	NA	0.00135734	NA	NA	NA	0.00243049	NA	NA	NA	0.007225	NA
NW_020868659.1-363-22	NA	0.398892	0.0219479	NA	NA	0.00446224	0.000495804	NA	NA	0.0576	0.0064	NA	NA	0.00446224	0.000495804	NA	NA	0.3025	0.0189063	NA	NA	0.111222	0.00695139	NA
NW_020868659.1-7419-7	0.754003	0.00307199	NA	NA	0.0262476	8.72e-06	NA	NA	0.3121	0.000103678	NA	NA	0.0262476	8.72e-06	NA	NA	NA	6.24e-05	NA	NA	NA	0.00043264	NA	NA
NW_020868659.1-57681-24	NA	0.147319	NA	0.000560532	NA	2.36289	NA	0.00447418	NA	0.861291	NA	0.00163087	NA	2.36289	NA	0.00447418	NA	0.0133429	NA	0.0001334	NA	0.0268686	NA	0.000268627
NW_020868659.1-228273-22	9.22e-07	NA	0.00020736	NA	0.00214979	NA	0.149424	NA	0.00239529	NA	0.166488	NA	0.00214979	NA	0.149424	NA	0.00401956	NA	NA	NA	0.00431649	NA	NA	NA
NW_020868662.1-143336-8	NA	NA	0	NA	NA	NA	0	NA	NA	NA	0	NA	NA	NA	0	NA	1	NA	0.00346607	NA	1	NA	0.00346607	NA
NW_020868662.1-341809-6	0.64	NA	NA	0.00284444	0.535845	NA	NA	0.00185728	1.04731	NA	NA	0.00363005	0.535845	NA	NA	0.00185728	0.64	NA	NA	0.00284444	0.292465	NA	NA	0.00129984
NW_020868662.1-364776-13	8.83857	NA	0.00111358	NA	NA	NA	0.00128164	NA	NA	NA	0.00194481	NA	NA	NA	0.00128164	NA	0.649609	NA	0.056212	NA	0.709804	NA	0.0614208	NA
NW_020868662.1-453981-27	0.0444519	NA	0.000382621	NA	0.016129	NA	0.000199123	NA	0.000784	NA	9.68e-06	NA	0.016129	NA	0.000199123	NA	0.0171382	NA	0.000171345	NA	0.00156847	NA	1.57e-05	NA
NW_020868662.1-519826-9	NA	1.6e-05	NA	NA	NA	0	NA	NA	NA	1.6e-05	NA	NA	NA	0	NA	NA	NA	0.00389376	NA	0.876096	NA	0.00444444	NA	1
NW_020868662.1-555738-25	0.024482	NA	0.0140927	NA	0.00172112	NA	0.000720866	NA	0.00544794	NA	0.00228179	NA	0.00172112	NA	0.000720866	NA	0.0160554	NA	0.00819377	NA	0.00926066	NA	0.00472612	NA
NW_020868662.1-569647-4	0	NA	NA	NA	0	NA	NA	NA	0	NA	NA	NA	0	NA	NA	NA	0.00591206	NA	1	NA	0.00591206	NA	1	NA
NW_020868662.1-742532-5	1	NA	NA	9e-05	NA	NA	NA	0	NA	NA	NA	0	NA	NA	NA	0	NA	NA	NA	0	NA	NA	NA	0
NW_020868663.1-45576-26	0	NA	NA	NA	0	NA	NA	NA	0	NA	NA	NA	0	NA	NA	NA	0.0204082	NA	1	NA	0.0204082	NA	1	NA
NW_020868663.1-68205-9	NA	0.000789994	NA	0.133624	NA	0.00118011	NA	0.199611	NA	0.000789994	NA	0.133624	NA	0.00118011	NA	0.199611	NA	0.00280575	NA	0.100936	NA	0.00213465	NA	0.0767938
NW_020868663.1-118684-12	0.000611423	1	NA	NA	0	NA	NA	NA	2.92e-05	NA	NA	NA	0	NA	NA	NA	2.92e-05	NA	NA	NA	0	NA	NA	NA
NW_020868663.1-138441-15	NA	0.155236	0.00483434	NA	NA	0.0164694	0.00030625	NA	NA	0.0588063	0.0010935	NA	NA	0.0164694	0.00030625	NA	NA	0.25	0.0123427	NA	NA	0.0651401	0.00321601	NA
NW_020868664.1-57253-22	NA	1	NA	0.000399674	NA	NA	NA	0	NA	NA	NA	0	NA	NA	NA	0	NA	NA	NA	0	NA	NA	NA	0
NW_020868665.1-14726-15	NA	8.46e-05	NA	0.100642	NA	0.000151085	NA	0.087025	NA	3.05e-05	NA	0.0663062	NA	0.000151085	NA	0.087025	NA	0.00087932	NA	0.275415	NA	0.00133858	NA	0.301181
NW_020868666.1-56478-6	NA	0.000371105	1	NA	NA	0	NA	NA	NA	0	NA	NA	NA	0	NA	NA	NA	0	NA	NA	NA	0	NA	NA
NW_020868666.1-132910-5	0.000119308	NA	0.275111	NA	6.9e-05	NA	0.0467495	NA	3.75e-05	NA	0.0254273	NA	6.9e-05	NA	0.0467495	NA	0.00096721	NA	NA	NA	0.002025	NA	NA	NA
NW_020868666.1-174848-14	NA	0.000567132	NA	0.196371	NA	0.000595764	NA	0.185735	NA	0.000709009	NA	0.22104	NA	0.000595764	NA	0.185735	NA	0.00080656	NA	NA	NA	0.00093025	NA	NA
NW_020868666.1-320548-9	18.6559	NA	NA	0.00883642	31.416	NA	NA	0.0130846	21.7622	NA	NA	0.00906382	31.416	NA	NA	0.0130846	0.344375	NA	NA	0.00203597	0.722738	NA	NA	0.00427287
NW_020868667.1-9213-5	0.0106904	0.0605303	NA	NA	0	0	NA	NA	0.0273214	0.109318	NA	NA	0	0	NA	NA	0.0087556	0.314981	NA	NA	0.0493482	1.77529	NA	NA
NW_020868667.1-33700-26	1.80238	NA	0.00372783	NA	0.0759971	NA	0.000112188	NA	3.07671	NA	0.00454189	NA	0.0759971	NA	0.000112188	NA	1.07744	NA	0.00298461	NA	0.215296	NA	0.000596388	NA
NW_020868667.1-208152-22	NA	0.000527399	NA	0.113563	NA	0.000186393	NA	0.524646	NA	0.000587995	NA	1.65505	NA	0.000186393	NA	0.524646	NA	0.00285791	NA	0.285854	NA	0.00421193	NA	0.421285
NW_020868667.1-503702-12	0.00850091	NA	0.118154	NA	0.00754598	NA	0.057047	NA	0.000569525	NA	0.00430556	NA	0.00754598	NA	0.057047	NA	0.186279	NA	0.186279	NA	0.115057	NA	0.115057	NA
NW_020868667.1-568978-12	NA	9.98e-05	NA	0.113438	NA	1.04e-06	NA	0.00338021	NA	3.74e-06	NA	0.0122025	NA	1.04e-06	NA	0.00338021	NA	0.00036481	NA	NA	NA	0.00026244	NA	NA
NW_020868667.1-604913-16	0.0309958	NA	NA	6.14e-05	0.113906	NA	NA	0.000197754	0.0150063	NA	NA	2.61e-05	0.113906	NA	NA	0.000197754	NA	NA	NA	0.00123201	NA	NA	NA	0.00070225
NW_020868667.1-627634-13	0.0969206	NA	NA	1.11e-05	NA	NA	NA	5.93e-05	NA	NA	NA	5.33e-05	NA	NA	NA	5.93e-05	0.729316	NA	NA	0.00202027	0.715716	NA	NA	0.00198259
NW_020868668.1-87103-22	0.00180486	NA	NA	1.8e-06	0.627308	NA	NA	0.00235209	0.199935	NA	NA	0.000749654	0.627308	NA	NA	0.00235209	NA	NA	NA	0.00101761	NA	NA	NA	0.000144
NW_020868668.1-105373-27	NA	0.000556383	1	NA	NA	0.00167281	NA	NA	NA	0.00126025	NA	NA	NA	0.00167281	NA	NA	NA	0.00126025	NA	NA	NA	0.00167281	NA	NA
NW_020868668.1-164147-23	NA	0.000908307	0.420745	NA	NA	0.00267186	1.66645	NA	NA	0.00130245	0.812339	NA	NA	0.00267186	1.66645	NA	NA	0.00535824	NA	NA	NA	0.00777924	NA	NA
NW_020868668.1-208371-2	NA	6.64831	NA	0.000864353	NA	NA	NA	0.00319225	NA	NA	NA	0.00154449	NA	NA	NA	0.00319225	NA	0.0391257	NA	4.22e-05	NA	0.058447	NA	0.000132811
NW_020868668.1-242355-24	0.00224964	NA	0.450526	NA	0.000228098	NA	0.305314	NA	0.00014399	NA	0.121347	NA	0.000228098	NA	0.305314	NA	0.00047089	NA	NA	NA	0.00034969	NA	NA	NA
NW_020868668.1-307381-8	0.102149	NA	NA	0.00165209	0.0320832	NA	NA	0.000501188	0.0447412	NA	NA	0.000950157	0.0320832	NA	NA	0.000501188	0.0370799	NA	NA	0.00114524	0.0458633	NA	NA	0.00183541
NW_020868668.1-437805-13	0.0748487	8.59e-06	NA	NA	0	0	NA	NA	0.073046	2.6e-05	NA	NA	0	0	NA	NA	NA	0.00018225	NA	NA	NA	0.00034225	NA	NA
NW_020868668.1-558346-24	NA	0.000539506	NA	1	NA	0.000181129	NA	0.472656	NA	0.000383214	NA	1	NA	0.000181129	NA	0.472656	NA	0	NA	NA	NA	3.6e-05	NA	NA
NW_020868669.1-48180-6	NA	0.000776468	NA	0.0508298	NA	0.000616187	NA	0.0360972	NA	1.29e-05	NA	0.000505353	NA	0.000616187	NA	0.0360972	NA	0.00233188	NA	0.233239	NA	0.00079297	NA	0.0523599
NW_020868669.1-58016-6	0.00202026	NA	3.54991	NA	7.87e-05	NA	0.0415495	NA	0.000708072	NA	0.373945	NA	7.87e-05	NA	0.0415495	NA	0.000516854	NA	0.227456	NA	2.42e-05	NA	0.0106702	NA
NW_020868669.1-193003-8	0.00014127	0.00692224	NA	NA	0.00484768	0.277721	NA	NA	0.000448195	0.0256768	NA	NA	0.00484768	0.277721	NA	NA	0.0047501	0.803459	NA	NA	0.0132277	2.23741	NA	NA
NW_020868669.1-202978-14	5.10988	NA	NA	0.000741144	NA	NA	NA	7.92e-05	NA	NA	NA	0.00150544	NA	NA	NA	7.92e-05	NA	NA	NA	0.00150544	NA	NA	NA	7.92e-05
NW_020868669.1-249289-6	NA	NA	0	NA	NA	NA	0	NA	NA	NA	0	NA	NA	NA	0	NA	1	NA	0.0277972	NA	1	NA	0.0277972	NA
NW_020868669.1-249355-3	NA	0.000383214	1	NA	NA	0	NA	NA	NA	0	NA	NA	NA	0	NA	NA	NA	0	NA	NA	NA	0	NA	NA
NW_020868669.1-264718-1	NA	NA	0.318802	0.000292507	NA	NA	NA	0.000121	NA	NA	NA	0.00016384	NA	NA	NA	0.000121	NA	NA	NA	0.00016384	NA	NA	NA	0.000121
NW_020868669.1-361138-21	NA	NA	3.84e-05	NA	NA	NA	0	NA	NA	NA	3.84e-05	NA	NA	NA	0	NA	NA	1	0.0036064	NA	NA	1	0.00444444	NA
NW_020868669.1-387179-22	NA	1	NA	8.82e-05	NA	NA	NA	3.84e-05	NA	NA	NA	0.00012544	NA	NA	NA	3.84e-05	NA	NA	NA	0.00012544	NA	NA	NA	3.84e-05
NW_020868670.1-194788-26	NA	0.000162693	NA	2.71e-07	NA	0.210143	NA	0.000624605	NA	0.0538743	NA	0.000160129	NA	0.210143	NA	0.000624605	NA	NA	NA	0.00157609	NA	NA	NA	0.000784
NW_020868670.1-219190-7	NA	0.0045104	NA	0.0704785	NA	0.000409634	NA	0.012726	NA	0.00659417	NA	0.120314	NA	0.000409634	NA	0.012726	NA	0.0222436	NA	1.08994	NA	0.00304704	NA	0.119993
NW_020868670.1-223198-21	0.250265	NA	0.0135388	NA	0.0621006	NA	0.00690007	NA	0.0175298	NA	0.00194775	NA	0.0621006	NA	0.00690007	NA	0.000363988	NA	5.39e-05	NA	0.0154232	NA	0.00228204	NA
NW_020868670.1-270147-27	0.0120032	NA	NA	0.00271235	0.102059	NA	NA	0.0326308	0.0551937	NA	NA	0.0198697	0.102059	NA	NA	0.0326308	0.0687533	NA	NA	0.00594937	0.0150664	NA	NA	0.00202832
NW_020868670.1-271026-7	2.74316	0.000257735	NA	NA	0.218151	6.29e-05	NA	NA	0.277672	8.01e-05	NA	NA	0.218151	6.29e-05	NA	NA	0.2401	0.000665097	NA	NA	0.2601	0.000720499	NA	NA
NW_020868670.1-331288-15	NA	0.578234	NA	0.000221587	NA	NA	NA	0.0016	NA	NA	NA	0.00114244	NA	NA	NA	0.0016	NA	NA	NA	0.00114244	NA	NA	NA	0.0016
NW_020868671.1-154927-5	2.91003	NA	NA	0.000309032	2.80789	NA	NA	0.000997569	0.241958	NA	NA	8.6e-05	2.80789	NA	NA	0.000997569	0.447116	NA	NA	0.00369195	0.164643	NA	NA	0.0013595
NW_020868671.1-430000-1	0.00139713	NA	NA	0.403088	0.000821011	NA	NA	0.218966	0.00157531	NA	NA	0.420138	0.000821011	NA	NA	0.218966	0.00041209	NA	NA	NA	0.00094249	NA	NA	NA
NW_020868671.1-548054-23	NA	1.18e-05	NA	0.00100472	NA	0.00435248	NA	0.627165	NA	0.000371828	NA	0.0535781	NA	0.00435248	NA	0.627165	NA	0.00896809	NA	NA	NA	0.0189888	NA	NA
NW_020868671.1-562067-15	NA	0.0337386	NA	1.15806	NA	0.00282713	NA	0.0586716	NA	0.0223904	NA	0.464669	NA	0.00282713	NA	0.0586716	NA	0.0347609	NA	1.25052	NA	0.00886511	NA	0.318921
NW_020868671.1-567465-23	NA	0.00114738	NA	0.269992	NA	0.000570431	NA	0.386413	NA	0.00338161	NA	2.29072	NA	0.000570431	NA	0.386413	NA	0.008649	NA	NA	NA	0.0036	NA	NA
NW_020868672.1-43918-15	31.2284	0.00331631	NA	NA	NA	0.00071824	NA	NA	NA	0.00451584	NA	NA	NA	0.00071824	NA	NA	0.373945	0.000708072	NA	NA	0.127673	0.000241752	NA	NA
NW_020868672.1-78801-24	NA	0.0013964	NA	0.0318657	NA	1.97e-05	NA	0.000492643	NA	0.000864429	NA	0.0216004	NA	1.97e-05	NA	0.000492643	NA	0.00941921	NA	3.40034	NA	0.0141485	NA	5.1076
NW_020868672.1-90639-14	NA	0.0141531	NA	0.000420998	NA	0.0880374	NA	0.0024472	NA	0.0230598	NA	0.000640998	NA	0.0880374	NA	0.0024472	NA	5.25326	NA	0.014552	NA	7.32244	NA	0.0202838
NW_020868672.1-328838-26	0.007397	NA	4.01e-05	NA	0.170002	NA	0.000545299	NA	0.0288239	NA	9.25e-05	NA	0.170002	NA	0.000545299	NA	NA	NA	0.00393129	NA	NA	NA	0.00573049	NA
NW_020868672.1-356276-1	0.027042	NA	NA	0.000264509	0.00118336	NA	NA	2.42e-05	0.0261146	NA	NA	0.00053295	0.00118336	NA	NA	2.42e-05	1.20122	NA	NA	0.00332747	1.9994	NA	NA	0.00553849
NW_020868672.1-395505-5	0.16041	2.02819	NA	NA	0.000227004	0.00204304	NA	NA	0.141476	1.27329	NA	NA	0.000227004	0.00204304	NA	NA	0.172329	2.75726	NA	NA	0.00587139	0.0939422	NA	NA
NW_020868672.1-455289-6	NA	0.00030899	NA	0.0426971	NA	0.00120367	NA	0.219133	NA	5.33e-05	NA	0.00971225	NA	0.00120367	NA	0.219133	NA	4.88e-05	NA	0.0140909	NA	0.00234164	NA	0.675589
NW_020868672.1-535910-8	10.8326	0.012854	NA	NA	2.3104	0.0106485	NA	NA	1.909	0.00777774	NA	NA	2.3104	0.0106485	NA	NA	0.0819268	0.00127982	NA	NA	0.130275	0.00266636	NA	NA
NW_020868672.1-675681-3	NA	0.483491	NA	0.00262279	NA	0.0217483	NA	0.000409794	NA	0.0013289	NA	2.5e-05	NA	0.0217483	NA	0.000409794	NA	NA	NA	0.0135257	NA	NA	NA	0.0105884
NW_020868672.1-979344-9	0.001024	0.050176	NA	NA	0.000118568	0.009604	NA	NA	1.11e-05	0.0009	NA	NA	0.000118568	0.009604	NA	NA	0.009409	NA	NA	NA	0.00813604	NA	NA	NA
NW_020868672.1-1219020-13	NA	0.00123344	NA	1.136	NA	0.00390625	NA	10.1934	NA	0.00226711	NA	5.91604	NA	0.00390625	NA	10.1934	NA	1.32e-05	NA	0.00295936	NA	0.00036864	NA	0.082944
NW_020868673.1-105809-7	0.000927966	NA	0.0514794	NA	0.00838009	NA	0.410625	NA	0.000112967	NA	0.00262144	NA	0.00838009	NA	0.410625	NA	0.0144859	NA	0.178008	NA	0.000825437	NA	0.00953909	NA
NW_020868673.1-318355-22	0.142953	NA	0.00051456	NA	0.376006	NA	0.00192045	NA	0.0287015	NA	0.000146593	NA	0.376006	NA	0.00192045	NA	NA	NA	0.006084	NA	NA	NA	0.00066564	NA
NW_020868673.1-331421-8	0.450358	0.000691226	NA	NA	0.0351211	0.000179381	NA	NA	0.00307717	1.57e-05	NA	NA	0.0351211	0.000179381	NA	NA	0.147929	0.000336143	NA	NA	0.0365608	8.31e-05	NA	NA
NW_020868674.1-54812-6	0.000769717	NA	8.11e-05	NA	0.014217	NA	0.00188058	NA	0.0113394	NA	0.00149994	NA	0.014217	NA	0.00188058	NA	0.00525005	NA	0.000428466	NA	0.117913	NA	0.00962306	NA
NW_020868674.1-120152-4	NA	NA	1	0.000106195	NA	NA	NA	0	NA	NA	NA	0	NA	NA	NA	0	NA	NA	NA	0	NA	NA	NA	0
NW_020868674.1-182957-9	0.306123	NA	NA	0.123947	0.35557	NA	NA	0.144005	0.30308	NA	NA	0.120237	0.35557	NA	NA	0.144005	0.045506	NA	NA	0.00337708	0.0861008	NA	NA	0.00702683
NW_020868674.1-546888-22	NA	0.200475	NA	0.00200431	NA	0.0064	NA	1.11e-05	NA	0.065025	NA	0.000112891	NA	0.0064	NA	1.11e-05	NA	0.358083	NA	0.00730781	NA	0.428239	NA	0.00873958
NW_020868675.1-107792-3	NA	0.0113584	NA	0.000106281	NA	0.382964	NA	0.00210357	NA	0.0201722	NA	0.000110803	NA	0.382964	NA	0.00210357	NA	0.0107416	NA	6.35e-05	NA	0.318576	NA	0.00188344
NW_020868675.1-127820-5	NA	0.000371105	NA	1	NA	0	NA	NA	NA	0	NA	NA	NA	0	NA	NA	NA	0	NA	NA	NA	0	NA	NA
NW_020868675.1-283870-24	0.0849836	NA	0.000305898	NA	0.0016	NA	4.43e-06	NA	0.039204	NA	0.000108598	NA	0.0016	NA	4.43e-06	NA	NA	NA	0.00160801	NA	NA	NA	0.002704	NA
NW_020868675.1-391304-2	NA	NA	0.0178362	0.00129399	NA	NA	0.0727357	0.00495008	NA	NA	9.34e-07	4.3e-05	NA	NA	0.0727357	0.00495008	NA	NA	0.201839	0.00651852	NA	NA	0.00329278	9.15e-05
NW_020868675.1-427218-1	NA	0.0645307	NA	0.00614384	NA	0.0410517	NA	0.0064143	NA	0.0019158	NA	0.000299343	NA	0.0410517	NA	0.0064143	NA	0.0240693	NA	0.00697867	NA	0.125721	NA	0.0364516
NW_020868675.1-682845-21	NA	NA	NA	0	NA	NA	NA	5.63e-05	NA	NA	NA	0	NA	NA	NA	5.63e-05	NA	1	NA	0.00591206	NA	1	NA	0.00473527
NW_020868675.1-806224-9	0.869282	NA	0.0112152	NA	0.248601	NA	0.00146975	NA	3.09938	NA	0.0183237	NA	0.248601	NA	0.00146975	NA	0.332698	NA	0.00678976	NA	0.020736	NA	0.000423184	NA
NW_020868675.1-944772-16	NA	0.0797668	NA	0.00398599	NA	0.00144518	NA	4.88e-05	NA	0.024113	NA	0.000813816	NA	0.00144518	NA	4.88e-05	NA	NA	NA	0.0171872	NA	NA	NA	0.0222905
NW_020868675.1-1022501-8	0.148442	0.00762837	NA	NA	0.0805189	0.00295186	NA	NA	0.0859033	0.00314925	NA	NA	0.0805189	0.00295186	NA	NA	0.66847	0.00297098	NA	NA	0.708291	0.00314796	NA	NA
NW_020868678.1-93687-15	1	NA	0.000416493	NA	NA	NA	0	NA	NA	NA	0	NA	NA	NA	0	NA	NA	NA	0	NA	NA	NA	0	NA
NW_020868678.1-370275-4	0.0217885	5.56e-05	NA	NA	0.19635	5.66e-05	NA	NA	5.31482	0.00153303	NA	NA	0.19635	5.66e-05	NA	NA	0.0514794	0.00030435	NA	NA	0.43886	0.00259457	NA	NA
NW_020868678.1-429088-5	0.31143	NA	0.00116771	NA	0.520907	NA	0.00050981	NA	0.0680529	NA	8.69e-05	NA	0.520907	NA	0.00050981	NA	NA	NA	0.00065025	NA	NA	NA	0.00016129	NA
NW_020868678.1-498617-23	NA	9.09032	NA	0.0107866	NA	0.0148028	NA	6.03e-05	NA	1.5088	NA	0.00614723	NA	0.0148028	NA	6.03e-05	NA	NA	NA	0.0178757	NA	NA	NA	0.00452929
NW_020868678.1-531239-23	NA	0.00445535	NA	9.05538	NA	2.2e-05	NA	0.0574002	NA	0.00477858	NA	12.4697	NA	2.2e-05	NA	0.0574002	NA	0.007569	NA	NA	NA	0.00021316	NA	NA
NW_020868678.1-762246-8	NA	NA	0.000132975	1	NA	NA	0.000416493	1	NA	NA	0.000416493	1	NA	NA	0.000416493	1	NA	NA	0.00189352	1	NA	NA	0.00189352	1
NW_020868678.1-902483-26	NA	0.0974969	NA	0.000258834	NA	0.14616	NA	0.000746514	NA	0.0012947	NA	6.61e-06	NA	0.14616	NA	0.000746514	NA	NA	NA	0.00413449	NA	NA	NA	0.00169744
NW_020868678.1-919078-7	0.00107498	2.83e-06	NA	NA	0.0343182	0.000118949	NA	NA	0.0228249	7.91e-05	NA	NA	0.0343182	0.000118949	NA	NA	0.187812	0.00155081	NA	NA	0.208102	0.00171835	NA	NA
NW_020868678.1-1106115-14	0.601416	0.00024037	NA	NA	0.332712	0.000424817	NA	NA	7.56e-05	9.65e-08	NA	NA	0.332712	0.000424817	NA	NA	NA	0.00121104	NA	NA	NA	0.00021316	NA	NA
NW_020868679.1-130229-14	NA	0.158182	NA	0.0063303	NA	0.290985	NA	0.0216472	NA	0.28249	NA	0.0210152	NA	0.290985	NA	0.0216472	NA	0.158182	NA	0.0063303	NA	0.166397	NA	0.00665909
NW_020868680.1-204199-14	NA	0.00084822	NA	1	NA	0.000288444	NA	1	NA	0.000288444	NA	1	NA	0.000288444	NA	1	NA	0	NA	NA	NA	0	NA	NA
NW_020868680.1-387694-16	NA	0.000789042	NA	0.219209	NA	0.000546554	NA	0.460605	NA	1.1e-05	NA	0.00923446	NA	0.000546554	NA	0.460605	NA	0.00090601	NA	NA	NA	0.00011449	NA	NA
NW_020868680.1-408359-4	0.000416493	NA	3.44e-06	NA	0.140138	NA	0.000525447	NA	0.171571	NA	0.000643306	NA	0.140138	NA	0.000525447	NA	NA	NA	0.00665856	NA	NA	NA	0.00130321	NA
NW_020868680.1-474199-27	46.0269	NA	0.0199606	NA	25.052	NA	0.0401666	NA	9.7636	NA	0.0156543	NA	25.052	NA	0.0401666	NA	0.0670721	NA	0.00498968	NA	0.00621912	NA	0.000462658	NA
NW_020868680.1-572767-12	5.61e-06	NA	0.0063778	NA	0.000387468	NA	0.139876	NA	0.000395801	NA	0.142884	NA	0.000387468	NA	0.139876	NA	0.00096721	NA	NA	NA	0.00471969	NA	NA	NA
NW_020868682.1-311536-14	NA	0.00787129	NA	0.0186833	NA	0.000242641	NA	0.000284766	NA	0.00393033	NA	0.00461267	NA	0.000242641	NA	0.000284766	NA	0.0292894	NA	0.117193	NA	0.0432181	NA	0.172924
NW_020868682.1-347645-25	1.02e-05	NA	NA	0.0351563	8.95e-05	NA	NA	0.156191	0.000238954	NA	NA	0.16096	8.95e-05	NA	NA	0.156191	0.00101761	NA	NA	NA	0.000676	NA	NA	NA
NW_020868683.1-67646-22	NA	1.42763	NA	0.0028265	NA	0.143197	NA	0.000993776	NA	0.0465976	NA	0.000323384	NA	0.143197	NA	0.000993776	NA	0.246016	NA	0.0010934	NA	0.484416	NA	0.00215296
NW_020868683.1-93748-23	NA	0.000121681	NA	0.127211	NA	0	NA	0	NA	0.00024892	NA	0.0718163	NA	0	NA	0	NA	0.00165649	NA	NA	NA	0.00309136	NA	NA
NW_020868683.1-249432-1	0.877899	NA	NA	0.00114802	1.07497	NA	NA	0.00522945	0.00135496	NA	NA	6.59e-06	1.07497	NA	NA	0.00522945	0.123904	NA	NA	0.000343224	2.74234	NA	NA	0.0075965
NW_020868683.1-279376-27	NA	NA	0.020735	0.115176	NA	NA	0.0541688	0.1442	NA	NA	0.000939126	0.0025	NA	NA	0.0541688	0.1442	NA	NA	0.0394684	0.355216	NA	NA	0.133761	1.20385
NW_020868684.1-215409-21	NA	0.0137164	NA	0.00074203	NA	0.0223802	NA	0.00248668	NA	0.0245862	NA	0.0027318	NA	0.0223802	NA	0.00248668	NA	2.34277	NA	0.0193449	NA	2.40939	NA	0.0198949
NW_020868685.1-51933-23	NA	0.000956392	NA	0.111111	NA	0.000180035	NA	0.0328597	NA	0.000848336	NA	0.102738	NA	0.000180035	NA	0.0328597	NA	0.000135237	NA	0.0595146	NA	0.000713721	NA	0.248902
NW_020868685.1-134845-1	0.223183	0.0004226	NA	NA	0.309978	0.000457596	NA	NA	0.434887	0.000641988	NA	NA	0.309978	0.000457596	NA	NA	NA	0.00376996	NA	NA	NA	0.00026896	NA	NA
NW_020868685.1-300695-25	NA	0.00183436	NA	3.72828	NA	0.00076176	NA	NA	NA	0.00404496	NA	NA	NA	0.00076176	NA	NA	NA	0.00404496	NA	NA	NA	0.00076176	NA	NA
NW_020868686.1-46286-14	0.0094865	NA	0.215275	NA	0.00323065	NA	0.0737228	NA	0.00957174	NA	0.218425	NA	0.00323065	NA	0.0737228	NA	0.0417249	NA	9.3881	NA	0.0282599	NA	6.35847	NA
NW_020868686.1-172757-9	0.039472	NA	0.00026325	NA	0.0276945	NA	0.00014145	NA	0.127322	NA	0.000650296	NA	0.0276945	NA	0.00014145	NA	0.6561	NA	0.00181745	NA	0.012544	NA	3.47e-05	NA
NW_020868686.1-234602-6	NA	NA	NA	0	NA	NA	NA	0	NA	NA	NA	0	NA	NA	NA	0	NA	1	NA	0.0123457	NA	1	NA	0.0123457
NW_020868686.1-271264-4	0.000957303	NA	NA	0.0936973	0.00459708	NA	NA	11.9961	0.00205854	NA	NA	5.37177	0.00459708	NA	NA	11.9961	0.00284348	NA	NA	0.182024	0.00081651	NA	NA	0.0522684
NW_020868686.1-278631-16	NA	NA	NA	0	NA	NA	NA	0	NA	NA	NA	0	NA	NA	NA	0	NA	1	NA	0.111111	NA	1	NA	0.111111
NW_020868686.1-303896-25	NA	3.61951	0.00628387	NA	NA	41.9962	0.013951	NA	NA	30.0966	0.00999796	NA	NA	41.9962	0.013951	NA	NA	1.18403	0.00410392	NA	NA	1.98323	0.00687403	NA
NW_020868686.1-352941-21	NA	9.4e-05	NA	1	NA	0	NA	NA	NA	0	NA	NA	NA	0	NA	NA	NA	0	NA	NA	NA	0	NA	NA
NW_020868686.1-443246-4	NA	0.000137737	NA	1	NA	0	NA	NA	NA	0	NA	NA	NA	0	NA	NA	NA	0	NA	NA	NA	0	NA	NA
NW_020868686.1-537336-14	0.16	NA	NA	0.000640378	0.572023	NA	NA	0.0011831	0.83712	NA	NA	0.0017314	0.572023	NA	NA	0.0011831	0.690178	NA	NA	0.00156831	0.461205	NA	NA	0.00104801
NW_020868686.1-583598-26	NA	2.25e-05	0.239692	NA	NA	0.000251953	0.822607	NA	NA	8.71e-06	0.0284275	NA	NA	0.000251953	0.822607	NA	NA	0.00106846	0.470204	NA	NA	0.000177034	0.0779085	NA
NW_020868686.1-676259-25	1.06985	NA	NA	0.000608852	1.02905	NA	NA	0.000721388	1.63545	NA	NA	0.000737939	1.02905	NA	NA	0.000721388	NA	NA	NA	0.00224676	NA	NA	NA	0.00221841
NW_020868686.1-722108-13	NA	0.000399674	NA	1	NA	0	NA	NA	NA	0	NA	NA	NA	0	NA	NA	NA	0	NA	NA	NA	0	NA	NA
NW_020868686.1-786260-3	16.2971	0.0591018	NA	NA	8.22734	0.0335202	NA	NA	14.2003	0.0578556	NA	NA	8.22734	0.0335202	NA	NA	0.183013	0.183013	NA	NA	0.287082	0.287082	NA	NA
NW_020868686.1-896533-1	0.152243	NA	0.0152488	NA	0.0280402	NA	0.00407087	NA	0.0446513	NA	0.00648246	NA	0.0280402	NA	0.00407087	NA	0.254067	NA	0.0207348	NA	0.202136	NA	0.0164966	NA
NW_020868686.1-898920-13	NA	0.0114796	NA	1.17361	NA	0.000995584	NA	0.168399	NA	0.0156317	NA	2.64404	NA	0.000995584	NA	0.168399	NA	0.0351562	NA	NA	NA	0.0101405	NA	NA
NW_020868686.1-930931-6	0.004352	NA	NA	2.10417	2.66e-06	NA	NA	0.000351563	0.000835964	NA	NA	0.110556	2.66e-06	NA	NA	0.000351563	0.00409761	NA	NA	1.80327	0.0011953	NA	NA	0.526023
NW_020868688.1-43852-2	0.137454	NA	0.000126117	NA	0.507763	NA	0.000146461	NA	0.0116175	NA	3.35e-06	NA	0.507763	NA	0.000146461	NA	NA	NA	0.00034225	NA	NA	NA	0.00081796	NA
NW_020868688.1-172712-3	NA	0.000541214	0.0176824	NA	NA	0.0179273	0.542684	NA	NA	0.000310046	0.00938555	NA	NA	0.0179273	0.542684	NA	NA	5.76e-06	0.000143942	NA	NA	0.0145166	0.362741	NA
NW_020868688.1-261407-24	NA	0.00422287	NA	0.148257	NA	0.0178257	NA	1.19849	NA	0.0104929	NA	0.705476	NA	0.0178257	NA	1.19849	NA	0.000814648	NA	0.00998201	NA	5e-05	NA	0.000612685
NW_020868689.1-365274-2	0.0145889	NA	0.000311538	NA	0.240422	NA	0.00319756	NA	0.145933	NA	0.00194087	NA	0.240422	NA	0.00319756	NA	0.0203837	NA	0.000815739	NA	0.00571307	NA	0.000228633	NA
NW_020868689.1-391098-21	1.50063	NA	0.000625	NA	4.06513	NA	0.00144423	NA	1.97516	NA	0.000701724	NA	4.06513	NA	0.00144423	NA	0.000483033	NA	1.1e-06	NA	0.051245	NA	0.000116445	NA
NW_020868689.1-496912-16	NA	0.00997784	NA	0.845274	NA	0.000129632	NA	0.0236001	NA	0.00430708	NA	0.784123	NA	0.000129632	NA	0.0236001	NA	0.00676532	NA	0.819318	NA	0.000737809	NA	0.0893529
NW_020868689.1-626693-3	3.7e-05	NA	0.00496183	NA	9.17e-05	NA	0.0225	NA	0.000218662	NA	0.0536694	NA	9.17e-05	NA	0.0225	NA	0.00546121	NA	NA	NA	0.004761	NA	NA	NA
NW_020868689.1-638574-8	0.00133632	0.0518772	NA	NA	0.00446547	0.285854	NA	NA	0.00436084	0.279157	NA	NA	0.00446547	0.285854	NA	NA	0.00262144	0.128451	NA	NA	0.002704	0.132496	NA	NA
NW_020868689.1-658648-25	NA	3.97e-05	NA	0.0365661	NA	0.000243379	NA	0.151796	NA	2.7e-07	NA	0.000168663	NA	0.000243379	NA	0.151796	NA	0.001444	NA	NA	NA	0.00055225	NA	NA
NW_020868690.1-312136-1	0.000739593	NA	3.4e-05	NA	0.00525709	NA	0.000228128	NA	1.65e-05	NA	7.15e-07	NA	0.00525709	NA	0.000228128	NA	5.92436	NA	0.016411	NA	4.8312	NA	0.0133828	NA
NW_020868692.1-203948-14	NA	0.00265097	0.0577088	NA	NA	0.00545056	0.125605	NA	NA	0.00315693	0.0727497	NA	NA	0.00545056	0.125605	NA	NA	3.43e-05	0.000460756	NA	NA	0.000597158	0.00802709	NA
NW_020868692.1-270917-5	8.26e-06	NA	0.000369822	NA	0.000226718	NA	0.0129886	NA	0.000319961	NA	0.0183304	NA	0.000226718	NA	0.0129886	NA	0.0175563	NA	NA	NA	0.0106916	NA	NA	NA
NW_020868692.1-383291-26	NA	NA	0.00713864	1.53713	NA	NA	0.00533299	0.313367	NA	NA	0.000966432	0.0567876	NA	NA	0.00533299	0.313367	NA	NA	0.000815739	0.0203837	NA	NA	0.0193448	0.483388
NW_020868692.1-450890-12	NA	1.09e-05	NA	0.00256579	NA	5.61e-05	NA	0.0188597	NA	0.000176543	NA	0.0593964	NA	5.61e-05	NA	0.0188597	NA	0.000556178	NA	0.293728	NA	0.000318412	NA	0.168159
NW_020868692.1-451931-27	5.76e-06	NA	NA	NA	1.16e-05	NA	NA	NA	5.76e-06	NA	NA	NA	1.16e-05	NA	NA	NA	0.0149539	NA	1	NA	0.01468	NA	1	NA
NW_020868695.1-734677-8	NA	NA	0.00104381	1.00642	NA	NA	0.00099635	2.99928	NA	NA	0.00206233	6.20817	NA	NA	0.00099635	2.99928	NA	NA	0	0	NA	NA	0.000210443	0.0473498
NW_020868696.1-133384-12	0.122398	NA	NA	0.000663972	0.0755931	NA	NA	0.000672658	0.00551246	NA	NA	4.91e-05	0.0755931	NA	NA	0.000672658	0.442847	NA	NA	0.00153494	0.015401	NA	NA	5.34e-05
NW_020868696.1-159603-4	0.00381111	0.120104	NA	NA	0.00119189	0.0328516	NA	NA	0.0026941	0.0742562	NA	NA	0.00119189	0.0328516	NA	NA	0.00397642	0.127687	NA	NA	0.00210519	0.0676	NA	NA
NW_020868696.1-222019-8	6.16e-06	NA	0.00519438	NA	8.25e-06	NA	0.002025	NA	0.000958364	NA	0.235225	NA	8.25e-06	NA	0.002025	NA	0.00095481	NA	NA	NA	0.00328329	NA	NA	NA
NW_020868696.1-268431-21	NA	6.51e-06	0.0894127	NA	NA	0.000954145	0.78449	NA	NA	0.000459024	0.395102	NA	NA	0.000954145	0.78449	NA	NA	0.000836116	0.470204	NA	NA	0.00147836	0.815945	NA
NW_020868696.1-494670-8	NA	0	NA	NA	NA	0	NA	NA	NA	0	NA	NA	NA	0	NA	NA	NA	0.00277008	NA	1	NA	0.00277008	NA	1
NW_020868696.1-602231-15	NA	0.000597531	NA	0.0484	NA	0.00152384	NA	0.114576	NA	0.000430357	NA	0.0323582	NA	0.00152384	NA	0.114576	NA	0.014884	NA	NA	NA	0.0191546	NA	NA
NW_020868696.1-716450-21	0.0372263	NA	NA	0.000794949	0.00826446	NA	NA	0.00026154	2.34e-05	NA	NA	3.11e-07	0.00826446	NA	NA	0.00026154	NA	NA	NA	0.0105884	NA	NA	NA	0.0139004
NW_020868697.1-151555-22	0.0197651	0.000829162	NA	NA	0.0546431	0.00237121	NA	NA	0.0232722	0.00100988	NA	NA	0.0546431	0.00237121	NA	NA	0.0992448	0.00155035	NA	NA	0.0357281	0.000558127	NA	NA
NW_020868697.1-172287-8	0.00118683	1	NA	NA	0	NA	NA	NA	3.72e-05	NA	NA	NA	0	NA	NA	NA	3.72e-05	NA	NA	NA	0	NA	NA	NA
NW_020868697.1-205114-14	NA	NA	0.00159201	0.0436195	NA	NA	2.54e-05	0.000634786	NA	NA	0.0022812	0.0570026	NA	NA	2.54e-05	0.000634786	NA	NA	0.0161036	NA	NA	NA	0.0292068	NA
NW_020868699.1-69275-22	NA	0.131914	NA	0.00269213	NA	0.0123617	NA	0.000265957	NA	0.0116494	NA	0.000384831	NA	0.0123617	NA	0.000265957	NA	0.018496	NA	0.000576	NA	0.00786178	NA	0.000138408
NW_020868699.1-152837-4	NA	1.02e-05	NA	NA	NA	0	NA	NA	NA	1.02e-05	NA	NA	NA	0	NA	NA	NA	0.0514522	NA	1	NA	0.0532544	NA	1
NW_020868700.1-35026-3	0.000170317	NA	0.444444	NA	0.000708536	NA	0.554917	NA	0.000847048	NA	0.663398	NA	0.000708536	NA	0.554917	NA	0.00210633	NA	0.760384	NA	0.00188082	NA	0.678976	NA
NW_020868700.1-201764-6	NA	0.00157163	NA	0.436627	NA	0.000197922	NA	0.166797	NA	0.000212743	NA	0.179287	NA	0.000197922	NA	0.166797	NA	0.00488947	NA	0.592142	NA	0.00481349	NA	0.58294
NW_020868700.1-361853-16	NA	0.113741	NA	0.000328492	NA	0.104175	NA	0.000334151	NA	0.0741953	NA	0.000237989	NA	0.104175	NA	0.000334151	NA	NA	NA	0.00465124	NA	NA	NA	0.00502681
NW_020868700.1-571567-13	0.0979222	0.000916261	NA	NA	0.037154	0.000204082	NA	NA	0.0148204	8.14e-05	NA	NA	0.037154	0.000204082	NA	NA	0.110136	0.000250266	NA	NA	0.0502548	0.000114195	NA	NA
NW_020868700.1-585432-25	4.33e-08	NA	2.6e-05	NA	0.00104806	NA	0.352611	NA	0.000168236	NA	0.0566017	NA	0.00104806	NA	0.352611	NA	0.00155236	NA	NA	NA	0.00678976	NA	NA	NA
NW_020868700.1-633859-5	0.114539	0.000447036	NA	NA	0.453612	0.00145501	NA	NA	0.21929	0.000703393	NA	NA	0.453612	0.00145501	NA	NA	NA	0.00619369	NA	NA	NA	0.00804609	NA	NA
NW_020868700.1-739234-6	0.0361499	NA	30.4651	NA	0.00524464	NA	2.76979	NA	0.0335009	NA	17.6924	NA	0.00524464	NA	2.76979	NA	0.0471324	NA	NA	NA	0.0123432	NA	NA	NA
NW_020868700.1-751943-22	NA	0.000451215	NA	1	NA	0	NA	NA	NA	0	NA	NA	NA	0	NA	NA	NA	0	NA	NA	NA	0	NA	NA
NW_020868700.1-1355818-5	0.303005	3.68e-05	NA	NA	0.433825	0.000195748	NA	NA	0.0351563	1.59e-05	NA	NA	0.433825	0.000195748	NA	NA	0.582635	0.00344458	NA	NA	0.267089	0.00157905	NA	NA
NW_020868700.1-1409924-13	0.0643427	NA	0.00545443	NA	0	NA	0	NA	0.0171086	NA	0.00190096	NA	0	NA	0	NA	0.170982	NA	0.0106864	NA	0.0625	NA	0.00390625	NA
NW_020868700.1-1542597-15	0.671757	0.00194008	NA	NA	4.04651	0.00516671	NA	NA	2.85561	0.00364613	NA	NA	4.04651	0.00516671	NA	NA	0.005184	6.4e-05	NA	NA	0.001521	1.88e-05	NA	NA
NW_020868700.1-1571019-26	NA	0.000887413	NA	0.320356	NA	3.6e-05	NA	0.012996	NA	0.000887413	NA	0.320356	NA	3.6e-05	NA	0.012996	NA	0.000192096	NA	0.0192138	NA	0.00149921	NA	0.149954
NW_020868700.1-1577877-12	0.00143028	NA	0.560164	NA	0.000606137	NA	0.510817	NA	0.000480937	NA	0.405306	NA	0.000606137	NA	0.510817	NA	0.00014641	NA	NA	NA	9.03e-05	NA	NA	NA
NW_020868702.1-7419-3	NA	NA	NA	0.00063001	NA	NA	NA	0.00027556	NA	NA	NA	0.00063001	NA	NA	NA	0.00027556	NA	NA	NA	0.00063001	NA	NA	NA	0.00027556
NW_020868702.1-8332-26	1	NA	NA	9.4e-05	0.235254	NA	NA	6.79e-05	1	NA	NA	0.000288444	0.235254	NA	NA	6.79e-05	1	NA	NA	0.00825725	0.493198	NA	NA	0.00407246
NW_020868702.1-207286-14	NA	9e-05	NA	1	NA	1.85e-05	NA	NA	NA	0	NA	NA	NA	1.85e-05	NA	NA	NA	0	NA	NA	NA	1.85e-05	NA	NA
NW_020868702.1-234520-24	NA	6.11188	NA	0.00537456	NA	0.392743	NA	0.00153058	NA	0.872797	NA	0.0025942	NA	0.392743	NA	0.00153058	NA	1.95463	NA	0.00370113	NA	1.03385	NA	0.00241568
NW_020868702.1-285484-21	NA	0.00148776	NA	0.00194637	NA	0.00887364	NA	0.00887364	NA	0.00031684	NA	0.000625	NA	0.00887364	NA	0.00887364	NA	0.0643096	NA	0.283083	NA	0.039032	NA	0.179199
NW_020868702.1-454851-22	0.0165156	0.0118774	NA	NA	2.12e-05	2.12e-05	NA	NA	1.76e-05	1.76e-05	NA	NA	2.12e-05	2.12e-05	NA	NA	0.0379721	0.0214354	NA	NA	0.0377853	0.0192835	NA	NA
NW_020868702.1-509227-4	0.358895	NA	0.00017658	NA	1	NA	0.000306286	NA	1.03519	NA	0.000317063	NA	1	NA	0.000306286	NA	NA	NA	0.00120409	NA	NA	NA	0	NA
NW_020868702.1-511478-15	NA	0.00330598	NA	1.74595	NA	0.0004784	NA	0.149146	NA	0.00208362	NA	0.649588	NA	0.0004784	NA	0.149146	NA	0.00190319	NA	0.549092	NA	0.000392077	NA	0.113118
NW_020868703.1-78289-2	NA	0.225754	NA	0.02972	NA	0.0755778	NA	0.00494564	NA	0.0841769	NA	0.00444668	NA	0.0755778	NA	0.00494564	NA	1.72554	NA	0.00883099	NA	9.95529	NA	0.0442457
NW_020868703.1-133867-23	NA	0.00186228	NA	0.0196691	NA	0.000161428	NA	0.00111192	NA	0.0103314	NA	0.0711627	NA	0.000161428	NA	0.00111192	NA	0.0198711	NA	3.36111	NA	0.0442331	NA	7.48183
NW_020868703.1-336699-21	NA	1	NA	0.000152539	NA	NA	NA	2.3e-05	NA	NA	NA	0	NA	NA	NA	2.3e-05	NA	NA	NA	0	NA	NA	NA	2.3e-05
NW_020868703.1-689826-6	NA	0.0857318	NA	0.00952576	NA	0.0197949	NA	0.00272996	NA	0.0374425	NA	0.0051638	NA	0.0197949	NA	0.00272996	NA	3.64463	NA	0.0569345	NA	3.16975	NA	0.0495161
NW_020868703.1-700663-13	0.269215	0.00400415	NA	NA	7.28e-06	4.67e-08	NA	NA	0.0865519	0.000554351	NA	NA	7.28e-06	4.67e-08	NA	NA	0.00352272	1.22e-05	NA	NA	0.108331	0.000375483	NA	NA
NW_020868703.1-798360-23	0.183673	NA	NA	6.82e-05	0.000225451	NA	NA	2.68e-07	0.456538	NA	NA	0.000541728	0.000225451	NA	NA	2.68e-07	0.581616	NA	NA	0.00132162	0.0779085	NA	NA	0.000177034
NW_020868704.1-168971-1	NA	0	NA	NA	NA	0	NA	NA	NA	0	NA	NA	NA	0	NA	NA	1	0.0204082	NA	NA	1	0.0204082	NA	NA
NW_020868704.1-253956-25	0.000270961	NA	1.68e-06	NA	0.864397	NA	0.00127604	NA	0.87954	NA	0.00129839	NA	0.864397	NA	0.00127604	NA	0.0446144	NA	0.000446045	NA	0.0460195	NA	0.000460093	NA
NW_020868704.1-280191-8	0.00396476	NA	NA	8.05827	0.00527069	NA	NA	15.8662	0.00443449	NA	NA	13.349	0.00527069	NA	NA	15.8662	0.00693889	NA	NA	NA	0.00795664	NA	NA	NA
NW_020868704.1-330346-8	NA	0	NA	NA	NA	0	NA	NA	NA	0	NA	NA	NA	0	NA	NA	NA	0.0156215	NA	1	NA	0.0156215	NA	1
NW_020868706.1-9481-9	0.630623	0.00037484	NA	NA	0.567467	0.000306152	NA	NA	0.776262	0.000418798	NA	NA	0.567467	0.000306152	NA	NA	0.237554	0.00196154	NA	NA	0.272702	0.00225177	NA	NA
NW_020868707.1-25878-8	0.375156	NA	0.000832563	NA	0.673595	NA	0.000923232	NA	0.650801	NA	0.00110122	NA	0.673595	NA	0.000923232	NA	0.084349	NA	0.000651257	NA	0.0811842	NA	0.000811664	NA
NW_020868707.1-35293-1	NA	0.000127198	NA	4.02e-07	NA	0.00226757	NA	1.03e-05	NA	0.257052	NA	0.000352316	NA	0.00226757	NA	1.03e-05	NA	NA	NA	0.00289444	NA	NA	NA	0.00150544
NW_020868707.1-43090-13	0	NA	NA	NA	0	NA	NA	NA	0	NA	NA	NA	0	NA	NA	NA	0.0311419	1	NA	NA	0.0311419	1	NA	NA
NW_020868707.1-58267-3	NA	2.3409	NA	0.000974969	NA	2.52552	NA	0.000897251	NA	3.01069	NA	0.00106962	NA	2.52552	NA	0.000897251	NA	NA	NA	0.00256036	NA	NA	NA	0.00229441
NW_020868707.1-121823-21	0.00112571	NA	2.18e-05	NA	0.0826974	NA	0.0046876	NA	0.117796	NA	0.0066771	NA	0.0826974	NA	0.0046876	NA	0.018718	NA	0.000292403	NA	0.0543465	NA	0.000848973	NA
NW_020868707.1-153600-6	NA	8.1e-05	NA	0.006561	NA	0.00759253	NA	1.15491	NA	0.000333803	NA	0.0507751	NA	0.00759253	NA	1.15491	NA	0.001431	NA	0.070119	NA	0.001223	NA	0.059927
NW_020868707.1-207083-26	0.0283251	0.000120373	NA	NA	6.23649	0.00221566	NA	NA	3.06723	0.00108971	NA	NA	6.23649	0.00221566	NA	NA	NA	0.00259081	NA	NA	NA	0.00418609	NA	NA
NW_020868707.1-261758-7	0.000427762	NA	0.0150666	NA	0.00302302	NA	0.143289	NA	0.000174862	NA	0.0068341	NA	0.00302302	NA	0.143289	NA	0.00720142	NA	3.16918	NA	0.00222266	NA	0.780601	NA
NW_020868707.1-376829-23	NA	0	NA	NA	NA	0	NA	NA	NA	0	NA	NA	NA	0	NA	NA	NA	0.00591206	NA	1	NA	0.00591206	NA	1
NW_020868707.1-391475-6	0.0492568	NA	NA	0.000874883	0.0534311	NA	NA	0.00199761	0.0585263	NA	NA	0.00110279	0.0534311	NA	NA	0.00199761	0.00969031	NA	NA	8e-05	0.61452	NA	NA	0.00700062
NW_020868707.1-420415-15	0	NA	NA	NA	0	NA	NA	NA	0	NA	NA	NA	0	NA	NA	NA	0.00591206	NA	1	NA	0.00591206	NA	1	NA
NW_020868707.1-432920-23	0.222721	NA	NA	0.000723265	0.0117326	NA	NA	3.49e-05	0.136485	NA	NA	0.000538213	0.0117326	NA	NA	3.49e-05	0.173056	NA	NA	0.000622371	0.006084	NA	NA	1.69e-05
NW_020868707.1-498614-13	1.69333	NA	0.00175624	NA	6.02104	NA	0.00825247	NA	1.02253	NA	0.00140149	NA	6.02104	NA	0.00825247	NA	NA	NA	0.00515524	NA	NA	NA	0.0152029	NA
NW_020868707.1-498799-15	NA	0.000252112	NA	0.0949646	NA	0.00233591	NA	7.62659	NA	0.000288737	NA	0.942706	NA	0.00233591	NA	7.62659	NA	0.000287213	NA	0.103684	NA	0.000239435	NA	0.086436
NW_020868707.1-803285-6	0.0300744	NA	0.244636	NA	6.81e-05	NA	0.000272304	NA	0.00673153	NA	0.0269342	NA	6.81e-05	NA	0.000272304	NA	0.033856	NA	0.304704	NA	0.0107606	NA	0.0968454	NA
NW_020868707.1-1340846-27	0.14317	NA	NA	0.000330301	0.0335561	NA	NA	3.98e-05	0.0104248	NA	NA	6.69e-06	0.0335561	NA	NA	3.98e-05	NA	NA	NA	0.00094864	NA	NA	NA	0.00073984
NW_020868707.1-1379018-8	0.001764	4.89e-06	NA	NA	0.00315344	3.28e-05	NA	NA	0.191288	0.00199211	NA	NA	0.00315344	3.28e-05	NA	NA	NA	0.00271441	NA	NA	NA	0.00763876	NA	NA
NW_020868708.1-105123-6	NA	NA	2.3e-05	NA	NA	NA	0	NA	NA	NA	2.3e-05	NA	NA	NA	0	NA	1	NA	0.106885	NA	1	NA	0.111111	NA
NW_020868708.1-134802-25	0.111701	NA	0.000171443	NA	0.103247	NA	0.000122514	NA	0.0606372	NA	7.2e-05	NA	0.103247	NA	0.000122514	NA	NA	NA	0.00063001	NA	NA	NA	0.001936	NA
NW_020868708.1-252130-14	NA	1	NA	2.56e-05	NA	NA	NA	0	NA	NA	NA	3.72e-05	NA	NA	NA	0	NA	NA	NA	3.72e-05	NA	NA	NA	0
NW_020868710.1-103310-7	NA	0.000503837	NA	0.0707916	NA	1.04e-05	NA	0.000841	NA	0.00227211	NA	0.184041	NA	1.04e-05	NA	0.000841	NA	5.59e-05	NA	0.020164	NA	0.00245807	NA	0.887364
NW_020868710.1-165249-2	0.00427186	NA	4.26e-06	NA	0.0322708	NA	9.31e-06	NA	0.906486	NA	0.00026147	NA	0.0322708	NA	9.31e-06	NA	NA	NA	0.00106276	NA	NA	NA	0.00018769	NA
NW_020868712.1-19477-2	NA	0.00551088	NA	0.407294	NA	0.000271331	NA	0.00686133	NA	0.00247443	NA	0.299668	NA	0.000271331	NA	0.00686133	NA	0.00131705	NA	0.222773	NA	0.000845415	NA	0.0693297
NW_020868713.1-30274-1	NA	0.010865	0.348887	NA	NA	0.0089948	0.245355	NA	NA	0.00861471	0.234987	NA	NA	0.0089948	0.245355	NA	NA	0.026396	2.64018	NA	NA	0.000116206	0.0116232	NA
NW_020868713.1-146398-1	NA	0.0326627	NA	3.26699	NA	0.00252644	NA	0.169862	NA	0.0270164	NA	1.81642	NA	0.00252644	NA	0.169862	NA	0.00350933	NA	0.0506952	NA	0.00479115	NA	0.0692122
NW_020868714.1-135861-26	2.81e-05	NA	NA	NA	0	NA	NA	NA	2.81e-05	NA	NA	NA	0	NA	NA	NA	2.81e-05	NA	NA	NA	0	NA	NA	NA
NW_020868714.1-304521-25	0.385369	0.352619	NA	NA	0.376014	0.376014	NA	NA	0.395893	0.395893	NA	NA	0.376014	0.376014	NA	NA	0.395893	0.395893	NA	NA	0.376014	0.376014	NA	NA
NW_020868714.1-512566-24	1.0769	NA	0.000123607	NA	NA	NA	8.65e-05	NA	NA	NA	0.00046656	NA	NA	NA	8.65e-05	NA	0.275914	NA	0.000626966	NA	0.632986	NA	0.00143835	NA
NW_020868717.1-48038-15	0.0241408	NA	0.0995116	NA	0.00177571	NA	0.0110997	NA	0.00700876	NA	0.0438109	NA	0.00177571	NA	0.0110997	NA	0.0051644	NA	0.0349036	NA	0.00276855	NA	0.0187112	NA
NW_020868717.1-63289-15	NA	0	NA	NA	NA	0	NA	NA	NA	0	NA	NA	NA	0	NA	NA	NA	0	NA	NA	NA	0	NA	NA
NW_020868717.1-100266-13	NA	4.19961	NA	0.00831461	NA	4.2025	NA	0.00729601	NA	5.05126	NA	0.00876954	NA	4.2025	NA	0.00729601	NA	2.5536	NA	0.0070737	NA	2.0736	NA	0.00574404
NW_020868718.1-95035-13	NA	0.025458	NA	2.0621	NA	0.00293892	NA	0.0628895	NA	0.00975606	NA	0.26612	NA	0.00293892	NA	0.0628895	NA	0.0305782	NA	3.7032	NA	0.0179742	NA	1.99647
NW_020868718.1-251750-24	1.54049	NA	0.00393338	NA	0.0645466	NA	0.000574362	NA	0.0627904	NA	0.000558734	NA	0.0645466	NA	0.000574362	NA	NA	NA	0.0116208	NA	NA	NA	0.00413449	NA
NW_020868718.1-407319-8	0	NA	NA	NA	0	NA	NA	NA	0	NA	NA	NA	0	NA	NA	NA	0	NA	NA	NA	0	NA	NA	NA
NW_020868718.1-643200-5	0.0122979	0.00083287	NA	NA	0.010989	0.00231949	NA	NA	0.0735947	0.0155339	NA	NA	0.010989	0.00231949	NA	NA	0.00104997	8.57e-05	NA	NA	0.0719456	0.0058716	NA	NA
NW_020868718.1-722416-13	1	NA	0.000399674	NA	NA	NA	0	NA	NA	NA	0	NA	NA	NA	0	NA	NA	NA	0	NA	NA	NA	0	NA
NW_020868718.1-808435-7	0.0101428	0.000506842	NA	NA	0.0657758	0.00870059	NA	NA	0.0605009	0.00800284	NA	NA	0.0657758	0.00870059	NA	NA	1.99986	0.0165134	NA	NA	1.90592	0.0157377	NA	NA
NW_020868718.1-854142-6	0.0918858	NA	0.00497083	NA	0.0437646	NA	0.00486274	NA	0.00026896	NA	2.99e-05	NA	0.0437646	NA	0.00486274	NA	0.0131861	NA	0.00195104	NA	0.0831382	NA	0.0123013	NA
NW_020868718.1-910108-24	NA	0.0113368	NA	0.12592	NA	0.00488135	NA	0.0439322	NA	0.018171	NA	0.163539	NA	0.00488135	NA	0.0439322	NA	0.00180833	NA	0.115759	NA	0.00946949	NA	0.606183
NW_020868718.1-956563-4	1	NA	NA	1.89e-05	4.1209	NA	NA	0.00171633	1	NA	NA	0.000181424	4.1209	NA	NA	0.00171633	NA	NA	NA	4.62e-05	NA	NA	NA	0.00367236
NW_020868718.1-1168116-22	0.0161393	NA	NA	0.0135115	0.00296081	NA	NA	0.00255332	0.0140138	NA	NA	0.0120852	0.00296081	NA	NA	0.00255332	0.0448364	NA	NA	0.028685	0.000601596	NA	NA	0.000384883
NW_020868718.1-1248273-4	NA	0.27188	NA	0.00304492	NA	0.728673	NA	0.0040025	NA	0.113052	NA	0.000620979	NA	0.728673	NA	0.0040025	NA	NA	NA	0.00209764	NA	NA	NA	0.0163584
NW_020868718.1-1278690-9	0.0099978	NA	NA	1	0.00121476	NA	NA	0.641536	0.00189352	NA	NA	1	0.00121476	NA	NA	0.641536	0.00277008	NA	NA	1	0.00192675	NA	NA	0.695556
NW_020868718.1-1316037-21	NA	0.0052725	NA	10.2285	NA	0.000101885	NA	0.265869	NA	0.00569249	NA	14.8546	NA	0.000101885	NA	0.265869	NA	0.00249738	NA	1.09904	NA	0.00143835	NA	0.632986
NW_020868718.1-1350234-1	0.0132829	NA	0.000226053	NA	0.0153242	NA	4.55e-05	NA	0.950342	NA	0.00282468	NA	0.0153242	NA	4.55e-05	NA	NA	NA	0.0104244	NA	NA	NA	0.00205209	NA
NW_020868718.1-1367843-6	8.05e-05	NA	NA	0.216791	0.000386299	NA	NA	0.325551	0.00057596	NA	NA	0.485386	0.000386299	NA	NA	0.325551	0.00010201	NA	NA	NA	0.00020449	NA	NA	NA
NW_020868719.1-190985-5	NA	0.00141238	0.00129961	NA	NA	0.000125775	0.000108465	NA	NA	0.003029	0.00261213	NA	NA	0.000125775	0.000108465	NA	NA	0.0584432	0.0280133	NA	NA	0.036166	0.0173353	NA
NW_020868719.1-209019-16	0.00116569	0.456538	NA	NA	0.00147961	0.365055	NA	NA	0.000221813	0.0434288	NA	NA	0.00147961	0.365055	NA	NA	0.00164777	0.870216	NA	NA	0.000129375	0.13462	NA	NA
NW_020868719.1-234521-2	NA	0.00244238	NA	0.845679	NA	0.00190437	NA	0.593705	NA	0.00219108	NA	0.68309	NA	0.00190437	NA	0.593705	NA	0.00142582	NA	0.320809	NA	0.00119439	NA	0.268739
NW_020868719.1-246388-12	NA	0.709541	NA	0.000492515	NA	5.25908	NA	0.00237298	NA	0.933825	NA	0.00055652	NA	5.25908	NA	0.00237298	NA	0.119439	NA	0.000393626	NA	0.009216	NA	4.1e-05
NW_020868719.1-358722-25	NA	0.00145462	NA	0.0548898	NA	0.0269174	NA	0.734237	NA	0.000207843	NA	0.00566942	NA	0.0269174	NA	0.734237	NA	0.0298598	NA	NA	NA	0.0890426	NA	NA
NW_020868721.1-106014-26	1.83045	NA	NA	0.000793817	0.00982063	NA	NA	1.17e-05	0.194871	NA	NA	0.000231234	0.00982063	NA	NA	1.17e-05	NA	NA	NA	0.002304	NA	NA	NA	0.00133956
NW_020868721.1-133303-23	0.00140133	NA	NA	0.527847	0.00114007	NA	NA	0.892888	0.000477596	NA	NA	0.374047	0.00114007	NA	NA	0.892888	0.00017956	NA	NA	NA	0.00450241	NA	NA	NA
NW_020868722.1-109016-4	NA	0.00016256	NA	0.406732	NA	0.000567481	NA	0.444444	NA	6.18e-06	NA	0.00483932	NA	0.000567481	NA	0.444444	NA	0.000197087	NA	0.0867335	NA	0.00126884	NA	0.558387
NW_020868722.1-142740-14	NA	0.0156417	NA	0.140775	NA	7.15e-05	NA	1.35e-05	NA	0.000689852	NA	0.00294608	NA	7.15e-05	NA	1.35e-05	NA	0.0227316	NA	0.262696	NA	0.0182899	NA	0.193554
NW_020868722.1-154671-1	2.52633	0.00314872	NA	NA	8.71385	0.00393182	NA	NA	10.5313	0.00475187	NA	NA	8.71385	0.00393182	NA	NA	0.88484	0.00201065	NA	NA	0.650593	0.00147836	NA	NA
NW_020868722.1-209266-6	0.378385	NA	0.027224	NA	0.000186876	NA	1.89e-05	NA	0.17229	NA	0.0174466	NA	0.000186876	NA	1.89e-05	NA	1.63158	NA	0.0508105	NA	0.398582	NA	0.0124126	NA
NW_020868722.1-231814-12	NA	0.526992	NA	0.044674	NA	0.0464834	NA	0.00516482	NA	0.310026	NA	0.0344474	NA	0.0464834	NA	0.00516482	NA	4.4673	NA	0.0911695	NA	2.04833	NA	0.0418027
NW_020868722.1-232034-2	NA	0.00601164	NA	0.000405578	NA	0.006889	NA	0.000430562	NA	0.034969	NA	0.0016	NA	0.006889	NA	0.000430562	NA	0.18565	NA	0.0271514	NA	0.128213	NA	0.0205111
NW_020868722.1-252926-9	NA	0.000503753	NA	0.040804	NA	0.000262444	NA	0.0252007	NA	0.000925168	NA	0.0888375	NA	0.000262444	NA	0.0252007	NA	0.014448	NA	NA	NA	0.0115133	NA	NA
NW_020868725.1-377349-5	0.00021904	0.00021904	NA	NA	0.0194107	0.0308609	NA	NA	0.00813457	0.0129331	NA	NA	0.0194107	0.0308609	NA	NA	0.00021904	0.00021904	NA	NA	0.0016	0.0016	NA	NA
NW_020868725.1-467176-6	0.000567951	0.434315	NA	NA	0.000682951	0.153664	NA	NA	2.41e-05	0.00541696	NA	NA	0.000682951	0.153664	NA	NA	0.000168769	0.0742712	NA	NA	6.17e-05	0.0271706	NA	NA
NW_020868726.1-164021-12	NA	NA	0.00285713	0.221453	NA	NA	0.00169226	0.0699536	NA	NA	0.000316671	0.0130904	NA	NA	0.00169226	0.0699536	NA	NA	0.000816327	0.04	NA	NA	0.00266846	0.130755
NW_020868728.1-67483-15	0.00137288	NA	0.824761	NA	1.21e-05	NA	0.00407424	NA	0.000593379	NA	0.199638	NA	1.21e-05	NA	0.00407424	NA	0.00559504	NA	NA	NA	0.003025	NA	NA	NA
NW_020868728.1-128607-14	NA	1	NA	0.00103715	NA	0.0913483	NA	0.000293009	NA	1	NA	0.0032076	NA	0.0913483	NA	0.000293009	NA	NA	NA	0	NA	NA	NA	0.00139876
NW_020868728.1-253762-12	NA	0.00211615	NA	5.29469	NA	2.68e-05	NA	0.021004	NA	0.000978384	NA	0.766259	NA	2.68e-05	NA	0.021004	NA	0.000239435	NA	0.086436	NA	0.000465651	NA	0.1681
NW_020868729.1-90151-14	NA	5.99e-05	NA	0.060073	NA	0.000592946	NA	1.66898	NA	0.000398778	NA	1.12245	NA	0.000592946	NA	1.66898	NA	0.00145161	NA	NA	NA	0.00179776	NA	NA
NW_020868730.1-199914-26	0.000110445	NA	1	NA	0	NA	NA	NA	0	NA	NA	NA	0	NA	NA	NA	0	NA	NA	NA	0	NA	NA	NA
NW_020868730.1-243747-23	NA	NA	0.00477759	1.77778	NA	NA	0.00283016	2.0649	NA	NA	0.00548242	2.77778	NA	NA	0.00283016	2.0649	NA	NA	0.0114704	NA	NA	NA	0.007569	NA
NW_020868732.1-12782-2	NA	0.00503941	NA	0.0697415	NA	7.12e-05	NA	0.00138999	NA	0.000640585	NA	0.0047287	NA	7.12e-05	NA	0.00138999	NA	0.0169306	NA	0.5184	NA	0.01	NA	0.301767
NW_020868732.1-16262-14	0.0272202	NA	0.0540442	NA	0.000434439	NA	0.000916271	NA	0.00576861	NA	0.0172055	NA	0.000434439	NA	0.000916271	NA	0.347896	NA	0.195737	NA	0.199633	NA	0.114797	NA
NW_020868733.1-362703-26	0.0150331	0.000143127	NA	NA	1.06606	0.00185079	NA	NA	0.9025	0.00156684	NA	NA	1.06606	0.00185079	NA	NA	0.3136	0.000868698	NA	NA	0.391876	0.00108553	NA	NA
NW_020868733.1-428558-15	NA	0.146194	NA	0.000264503	NA	0.887308	NA	0.00568307	NA	0.435493	NA	0.00278926	NA	0.887308	NA	0.00568307	NA	NA	NA	0.00063504	NA	NA	NA	1.85e-05
NW_020868733.1-640351-12	NA	0.00134084	10.0834	NA	NA	0.000357602	0.726815	NA	NA	0.000700899	1.42456	NA	NA	0.000357602	0.726815	NA	NA	0.00782467	0.383409	NA	NA	0.00939238	0.460227	NA
NW_020868733.1-689833-7	NA	NA	0.33284	0.000150183	NA	NA	0.0299928	9.96e-06	NA	NA	0.692893	0.000230177	NA	NA	0.0299928	9.96e-06	NA	NA	0.168159	0.000582851	NA	NA	0.538481	0.00186642
NW_020868733.1-853945-8	NA	0.000255341	NA	0.266944	NA	0.00183499	NA	5.99111	NA	7.55e-06	NA	0.0246417	NA	0.00183499	NA	5.99111	NA	0.00021025	NA	NA	NA	0.00351649	NA	NA
NW_020868734.1-48874-15	NA	0.000382089	0.0822737	NA	NA	0.00165369	1.03141	NA	NA	5.3e-05	0.0330579	NA	NA	0.00165369	1.03141	NA	NA	0.000328818	0.073984	NA	NA	0.000259425	0.0583706	NA
NW_020868734.1-290870-3	NA	0.114313	NA	0.000793321	NA	0.044521	NA	0.000549642	NA	0.000841	NA	1.04e-05	NA	0.044521	NA	0.000549642	NA	NA	NA	0.0105884	NA	NA	NA	0.0146652
NW_020868735.1-55011-16	NA	0.0056323	NA	9.89683	NA	0.000716325	NA	0.346339	NA	0.0030819	NA	1.49008	NA	0.000716325	NA	0.346339	NA	0.00933156	NA	NA	NA	0.00477481	NA	NA
NW_020868735.1-94595-23	NA	0.00149458	NA	1.5625	NA	1.03e-05	NA	0.00807393	NA	0.00116822	NA	0.914934	NA	1.03e-05	NA	0.00807393	NA	0.000531243	NA	0.233788	NA	6.85e-05	NA	0.0301461
NW_020868735.1-220839-13	0.213906	NA	0.000371365	NA	0.476821	NA	0.00141724	NA	0.341219	NA	0.0010142	NA	0.476821	NA	0.00141724	NA	NA	NA	0.00046225	NA	NA	NA	0.000256	NA
NW_020868735.1-246686-15	NA	NA	0.000934354	0.0872075	NA	NA	0.00408804	0.638274	NA	NA	0.00262077	0.409186	NA	NA	0.00408804	0.638274	NA	NA	0.0147623	NA	NA	NA	0.0177689	NA
NW_020868735.1-260961-26	0.0563167	NA	0.000348208	NA	0.465223	NA	0.00275043	NA	0.0693297	NA	0.000409882	NA	0.465223	NA	0.00275043	NA	0.38726	NA	0.00134227	NA	0.35014	NA	0.00121361	NA
NW_020868735.1-275266-12	NA	NA	0.0317088	0.0439794	NA	NA	0.0147053	0.0256297	NA	NA	0.0143242	0.0249655	NA	NA	0.0147053	0.0256297	NA	NA	0.407312	0.16496	NA	NA	0.0816117	0.0330524
NW_020868735.1-278290-14	3.01022	NA	NA	0.00125374	0.18128	NA	NA	0.000248464	0.283251	NA	NA	0.000388224	0.18128	NA	NA	0.000248464	0.0971884	NA	NA	0.000184028	0.258464	NA	NA	0.000489405
NW_020868736.1-84687-27	NA	NA	NA	0	NA	NA	NA	0	NA	NA	NA	0	NA	NA	NA	0	NA	1	NA	0.0400192	NA	1	NA	0.0400192
NW_020868737.1-249571-12	NA	0.196836	NA	0.000389706	NA	0.0767196	NA	0.000532429	NA	0.0401041	NA	0.00027832	NA	0.0767196	NA	0.000532429	NA	NA	NA	0.00378225	NA	NA	NA	0.00309136
NW_020868737.1-331540-5	NA	13.071	NA	0.0315346	NA	0.000189062	NA	1.43e-06	NA	2.64062	NA	0.0215324	NA	0.000189062	NA	1.43e-06	NA	1.21	NA	0.0163272	NA	0.035721	NA	0.000441
NW_020868737.1-419597-24	0.027414	NA	NA	0.000185991	1.17e-06	NA	NA	1.21e-08	0.00177381	NA	NA	1.85e-05	1.17e-06	NA	NA	1.21e-08	0.599076	NA	NA	0.00165949	0.7225	NA	NA	0.00200139
NW_020868737.1-648991-15	0.00315479	0.0711929	NA	NA	0.000591374	0.0318028	NA	NA	7.26e-05	0.00390625	NA	NA	0.000591374	0.0318028	NA	NA	0.00221294	0.0552969	NA	NA	0.000921803	0.023034	NA	NA
NW_020868737.1-680329-16	NA	NA	2.7e-07	2.7e-05	NA	NA	0.00537446	0.00207618	NA	NA	1.53e-05	5.32e-05	NA	NA	0.00537446	0.00207618	NA	NA	0.290737	0.0337579	NA	NA	0.416799	0.046311
NW_020868737.1-793964-14	0.256849	NA	0.00100246	NA	0.0013506	NA	4.01e-06	NA	0.192784	NA	0.000573007	NA	0.0013506	NA	4.01e-06	NA	NA	NA	0.000841	NA	NA	NA	0.00248004	NA
NW_020868737.1-813591-3	0.00138335	0.0105332	NA	NA	0.000288545	0.0019875	NA	NA	0.000577433	0.00397736	NA	NA	0.000288545	0.0019875	NA	NA	0.00359964	0.0144029	NA	NA	0.0109296	0.0437316	NA	NA
NW_020868737.1-973757-14	NA	0	NA	NA	NA	0	NA	NA	NA	0	NA	NA	NA	0	NA	NA	NA	0	NA	NA	NA	0	NA	NA
NW_020868737.1-983827-8	NA	NA	0.0283583	7.24e-05	NA	NA	0.493791	0.000432323	NA	NA	0.0404819	4.8e-05	NA	NA	0.493791	0.000432323	NA	NA	NA	0.0016	NA	NA	NA	0.00017424
NW_020868737.1-1141828-21	NA	3.51e-05	0.0219194	NA	NA	0.000328977	0.110682	NA	NA	6.26e-05	0.0210446	NA	NA	0.000328977	0.110682	NA	NA	0.0085272	0.417833	NA	NA	0.0106975	0.524176	NA
NW_020868739.1-181667-22	NA	NA	0.00713597	3.4502	NA	NA	0.00082944	0.186624	NA	NA	0.00434545	0.977725	NA	NA	0.00082944	0.186624	NA	NA	0.00611689	2.2082	NA	NA	0.00172881	0.6241
NW_020868740.1-114753-1	NA	NA	0.834665	0.00370962	NA	NA	0.00543774	1.88e-05	NA	NA	1.32498	0.00459249	NA	NA	0.00543774	1.88e-05	NA	NA	NA	0.0143042	NA	NA	NA	0.00265225
NW_020868741.1-24534-14	NA	0.238566	NA	0.00169792	NA	0.00825069	NA	0.000153422	NA	0.001225	NA	2.28e-05	NA	0.00825069	NA	0.000153422	NA	0.00541696	NA	0.00011055	NA	0.0161798	NA	0.000330201
NW_020868741.1-324943-13	NA	0	NA	NA	NA	0	NA	NA	NA	0	NA	NA	NA	0	NA	NA	NA	0.00591206	NA	1	NA	0.00591206	NA	1
NW_020868741.1-343580-24	NA	0.0334914	NA	0.000142328	NA	0.124783	NA	0.000623051	NA	0.0892225	NA	0.000143053	NA	0.124783	NA	0.000623051	NA	0.00978143	NA	2.22e-05	NA	0.0210409	NA	0.000317209
NW_020868741.1-348494-25	NA	0.00125902	0.0251953	NA	NA	0.00200256	0.032041	NA	NA	0.000213891	0.00342225	NA	NA	0.00200256	0.032041	NA	NA	0.000213891	0.00342225	NA	NA	0.00200256	0.032041	NA
NW_020868742.1-95819-25	1.26379	0.00125925	NA	NA	0.155705	5.53e-05	NA	NA	6.31775	0.00224453	NA	NA	0.155705	5.53e-05	NA	NA	NA	0.004225	NA	NA	NA	0.00066564	NA	NA
NW_020868742.1-142433-25	NA	0.00213431	NA	0.361009	NA	0.00515599	NA	0.346658	NA	0.00809657	NA	0.544364	NA	0.00515599	NA	0.346658	NA	0.00081225	NA	NA	NA	0.00199809	NA	NA
NW_020868744.1-142641-14	0.209258	NA	NA	1.88e-05	0.0261393	NA	NA	7.54e-06	0.0322708	NA	NA	9.31e-06	0.0261393	NA	NA	7.54e-06	0.792812	NA	NA	0.0161798	0.788544	NA	NA	0.0160927
NW_020868744.1-168715-8	1	NA	0.000433673	NA	1	NA	0.000269074	NA	1	NA	0.000355274	NA	1	NA	0.000269074	NA	NA	NA	0	NA	NA	NA	5.76e-06	NA
NW_020868744.1-224375-15	NA	0.00952795	NA	10.8351	NA	0.000232964	NA	0.0841	NA	0.00600217	NA	2.16678	NA	0.000232964	NA	0.0841	NA	0.00669499	NA	2.94632	NA	0.000396237	NA	0.174375
NW_020868745.1-201159-23	NA	0.046475	0.00305625	NA	NA	0.105409	0.020823	NA	NA	0.0375178	0.00741146	NA	NA	0.105409	0.020823	NA	NA	0.0653444	0.0163312	NA	NA	0.0496943	0.0124199	NA
NW_020868746.1-71090-24	NA	0.00256564	0.339306	NA	NA	0.000296637	0.0924795	NA	NA	0.000455568	0.142028	NA	NA	0.000296637	0.0924795	NA	NA	0.00400048	0.400136	NA	NA	0.00347621	0.347698	NA
NW_020868746.1-349953-23	NA	NA	0	NA	NA	NA	0	NA	NA	NA	0	NA	NA	NA	0	NA	1	NA	0.00346607	NA	1	NA	0.00346607	NA
NW_020868746.1-372043-7	1	NA	NA	9e-05	NA	NA	NA	0	NA	NA	NA	0	NA	NA	NA	0	NA	NA	NA	0	NA	NA	NA	0
NW_020868747.1-24934-4	0.0163878	NA	0.00023924	NA	0.0841785	NA	0.000250202	NA	0.669421	NA	0.00198971	NA	0.0841785	NA	0.000250202	NA	0.0164998	NA	0.000136243	NA	0.312955	NA	0.00258415	NA
NW_020868747.1-103237-23	NA	0.335826	NA	0.000284855	NA	0.179287	NA	0.000212743	NA	0.117198	NA	0.000139068	NA	0.179287	NA	0.000212743	NA	NA	NA	0.00199809	NA	NA	NA	0.00036864
NW_020868748.1-24784-2	NA	NA	1.68e-05	NA	NA	NA	0	NA	NA	NA	1.68e-05	NA	NA	NA	0	NA	NA	NA	0.0190913	0.935476	NA	NA	0.0204082	1
NW_020868748.1-379132-7	NA	0.000484238	0.335513	NA	NA	2.72e-05	0.00666944	NA	NA	5.48e-06	0.00134444	NA	NA	2.72e-05	0.00666944	NA	NA	0.000166057	0.0730781	NA	NA	0.000101156	0.0445164	NA
NW_020868748.1-381263-27	NA	1.14205	NA	0.000649945	NA	0.298355	NA	0.000408926	NA	0.122598	NA	0.000168033	NA	0.298355	NA	0.000408926	NA	0.001296	NA	3.59e-06	NA	0.456976	NA	0.00126586
NW_020868748.1-456202-15	NA	0	NA	NA	NA	0	NA	NA	NA	0	NA	NA	NA	0	NA	NA	NA	0	NA	NA	NA	0	NA	NA
NW_020868749.1-94511-14	NA	0.000237145	NA	0.0401121	NA	0.0311537	NA	1.65337	NA	0.00158439	NA	0.0840856	NA	0.0311537	NA	1.65337	NA	0.000237145	NA	0.0401121	NA	0.0484986	NA	8.20333
NW_020868749.1-94695-12	NA	0.292184	NA	0.000150613	NA	0.0708555	NA	8.82e-07	NA	0.0323482	NA	6.13e-05	NA	0.0708555	NA	8.82e-07	NA	NA	NA	0.00116964	NA	NA	NA	0.00166464
NW_020868751.1-120027-22	NA	0.0512174	NA	0.235143	NA	1.1e-05	NA	2.55e-05	NA	0.016115	NA	0.0375525	NA	1.1e-05	NA	2.55e-05	NA	0.0187149	NA	0.0462101	NA	6.43e-05	NA	0.000158751
NW_020868751.1-598426-5	NA	NA	0.233338	0.00057262	NA	NA	0.167523	0.000855624	NA	NA	0.0024478	1.25e-05	NA	NA	0.167523	0.000855624	NA	NA	NA	0.0049	NA	NA	NA	0.00155236
NW_020868752.1-92285-15	NA	0.00229031	NA	6.07e-05	NA	0.109398	NA	0.00145497	NA	0.175362	NA	0.00233227	NA	0.109398	NA	0.00145497	NA	NA	NA	0.0215209	NA	NA	NA	0.0189338
NW_020868752.1-346427-2	0.288984	NA	0.00259113	NA	2.70102	NA	0.0148363	NA	0.176644	NA	0.000970279	NA	2.70102	NA	0.0148363	NA	NA	NA	0.0016	NA	NA	NA	0.0332698	NA
NW_020868752.1-484173-24	0.0507836	2.41e-05	NA	NA	0.0236001	3.01e-05	NA	NA	0.0592817	7.57e-05	NA	NA	0.0236001	3.01e-05	NA	NA	NA	0.00068121	NA	NA	NA	0.00158404	NA	NA
NW_020868752.1-861053-25	NA	0.000383214	NA	1	NA	0	NA	NA	NA	0	NA	NA	NA	0	NA	NA	NA	0	NA	NA	NA	0	NA	NA
NW_020868753.1-185891-5	0.0133718	NA	0.000339841	NA	0.0505539	NA	0.00224021	NA	0.0904491	NA	0.0040081	NA	0.0505539	NA	0.00224021	NA	0.0117732	NA	0.000293696	NA	0.000137598	NA	3.43e-06	NA
NW_020868754.1-111877-4	0.00169298	NA	NA	0.975156	0.00148925	NA	NA	4.48304	0.00393414	NA	NA	11.8428	0.00148925	NA	NA	4.48304	0.00632025	NA	NA	NA	0.00311364	NA	NA	NA
NW_020868755.1-109614-21	NA	0.00587451	NA	5.89569	NA	0.00205624	NA	1.28248	NA	0.00476911	NA	2.9745	NA	0.00205624	NA	1.28248	NA	0.011004	NA	NA	NA	0.00674041	NA	NA
NW_020868757.1-126595-12	NA	9.44e-05	NA	0.183122	NA	0.00151321	NA	NA	NA	0.00100489	NA	NA	NA	0.00151321	NA	NA	NA	0.00100489	NA	NA	NA	0.00151321	NA	NA
NW_020868757.1-220922-26	0.000829819	NA	NA	5.13e-06	0.0563754	NA	NA	0.000211379	0.0515455	NA	NA	0.00019327	0.0563754	NA	NA	0.000211379	NA	NA	NA	0.00501264	NA	NA	NA	0.00509796
NW_020868758.1-83082-5	0.0816327	0.000130884	NA	NA	0.15713	0.000186451	NA	NA	0.236669	0.000280832	NA	NA	0.15713	0.000186451	NA	NA	NA	0.00245025	NA	NA	NA	0.00040401	NA	NA
NW_020868758.1-100577-25	1.47622	0.00256289	NA	NA	0.0197627	0.000108554	NA	NA	0.0806889	0.000443213	NA	NA	0.0197627	0.000108554	NA	NA	0.897288	0.00203893	NA	NA	0.532419	0.00120983	NA	NA
NW_020868758.1-123284-7	NA	0.021813	NA	0.000355344	NA	0.000914165	NA	1.21e-08	NA	0.0579661	NA	0.00071197	NA	0.000914165	NA	1.21e-08	NA	0.035225	NA	0.000697019	NA	0.1333	NA	0.0029619
NW_020868760.1-71376-1	0.0685176	NA	0.00059462	NA	0.000494783	NA	6.58e-06	NA	0.0910475	NA	0.00094759	NA	0.000494783	NA	6.58e-06	NA	NA	NA	0.00574564	NA	NA	NA	0.0102212	NA
NW_020868760.1-123001-12	2.94554	0.0143292	NA	NA	0.284729	0.0058108	NA	NA	0.173722	0.00354535	NA	NA	0.284729	0.0058108	NA	NA	0.173722	0.00354535	NA	NA	0.284729	0.0058108	NA	NA
NW_020868760.1-307332-14	NA	0.000460139	NA	0.00511089	NA	0.00132782	NA	0.0195108	NA	8.71e-05	NA	0.00127921	NA	0.00132782	NA	0.0195108	NA	0.0104157	NA	0.510367	NA	0.0160348	NA	0.785705
NW_020868760.1-325716-2	0.0803403	NA	0.000535814	NA	0.0409653	NA	0.000209231	NA	0.205004	NA	0.00104706	NA	0.0409653	NA	0.000209231	NA	1.75229	NA	0.00331799	NA	0.0760543	NA	0.00014401	NA
NW_020868760.1-351896-22	NA	1.86e-06	NA	0.000781593	NA	1.92e-05	NA	0.00211389	NA	0.00184345	NA	0.203018	NA	1.92e-05	NA	0.00211389	NA	0.00228484	NA	NA	NA	0.006889	NA	NA
NW_020868760.1-612706-27	NA	9e-05	NA	1	NA	0.000144	NA	NA	NA	0	NA	NA	NA	0.000144	NA	NA	NA	0	NA	NA	NA	0.000144	NA	NA
NW_020868760.1-621892-1	NA	0.00153484	NA	1	NA	1.94e-05	NA	NA	NA	0	NA	NA	NA	1.94e-05	NA	NA	NA	0	NA	NA	NA	1.94e-05	NA	NA
NW_020868760.1-797504-12	0.00502039	NA	0.422876	NA	6.87e-05	NA	0.0083241	NA	0.0022003	NA	0.318351	NA	6.87e-05	NA	0.0083241	NA	0.00162409	NA	NA	NA	0.00573049	NA	NA	NA
NW_020868760.1-849197-6	NA	0.519969	NA	0.00047708	NA	1.32518	NA	0.000405882	NA	3.77082	NA	0.00115495	NA	1.32518	NA	0.000405882	NA	NA	NA	0.00256036	NA	NA	NA	0.001369
NW_020868760.1-887483-21	7.58948	0.000805968	NA	NA	2.71804	0.000965649	NA	NA	1.14548	0.000406958	NA	NA	2.71804	0.000965649	NA	NA	0.096815	0.000335568	NA	NA	0.0140909	4.88e-05	NA	NA
NW_020868761.1-30306-23	15.7078	0.0019076	NA	NA	8.8209	0.00367384	NA	NA	2.90703	0.00121076	NA	NA	8.8209	0.00367384	NA	NA	0.0884242	0.000167433	NA	NA	0.817355	0.00154767	NA	NA
NW_020868761.1-197709-4	0.00154088	NA	1.6794	NA	0.00046093	NA	1.5049	NA	0.00261942	NA	8.55222	NA	0.00046093	NA	1.5049	NA	0.00455625	NA	NA	NA	0.00146689	NA	NA	NA
NW_020868762.1-98635-15	0	NA	NA	NA	0	NA	NA	NA	0	NA	NA	NA	0	NA	NA	NA	0.00825725	NA	1	NA	0.00825725	NA	1	NA
NW_020868762.1-156892-16	NA	0.00710218	NA	0.154607	NA	0.00211938	NA	0.04884	NA	0.00622566	NA	0.143467	NA	0.00211938	NA	0.04884	NA	2.02e-05	NA	0.00129626	NA	0.000681193	NA	0.0436062
NW_020868762.1-317782-26	0.0195248	NA	1	NA	0.000207345	NA	0.0251106	NA	0.00825725	NA	1	NA	0.000207345	NA	0.0251106	NA	0.00277008	NA	1	NA	0.000447657	NA	0.161604	NA
NW_020868763.1-17581-5	0.000497994	NA	0.179776	NA	0.000731696	NA	0.228113	NA	0.000686679	NA	0.214079	NA	0.000731696	NA	0.228113	NA	0.00082944	NA	NA	NA	0.000784	NA	NA	NA
NW_020868763.1-56295-26	NA	NA	0	NA	NA	NA	0	NA	NA	NA	0	NA	NA	NA	0	NA	NA	1	0.00227233	NA	NA	1	0.00227233	NA
NW_020868763.1-71409-23	NA	3.4e-05	NA	0.00944262	NA	0.000491924	NA	0.0963139	NA	0.000279387	NA	0.0547013	NA	0.000491924	NA	0.0963139	NA	9.62e-05	NA	0.050814	NA	2.01e-05	NA	0.0106332
NW_020868763.1-92104-6	8.20099	NA	0.0186353	NA	1.12934	NA	0.011291	NA	0.872344	NA	0.00872152	NA	1.12934	NA	0.011291	NA	0.339141	NA	0.00529789	NA	0.472888	NA	0.00738722	NA
NW_020868763.1-203252-23	NA	0.00019321	NA	NA	NA	0	NA	NA	NA	0.00019321	NA	NA	NA	0	NA	NA	NA	0.00268739	1	NA	NA	0.00444444	1	NA
NW_020868763.1-228193-26	NA	7.64e-07	NA	8.88e-05	NA	3.22e-05	NA	0.00389688	NA	6.85e-06	NA	0.000830104	NA	3.22e-05	NA	0.00389688	NA	0.00734449	NA	NA	NA	0.00783225	NA	NA
NW_020868763.1-284293-27	0.254831	0.000114984	NA	NA	NA	6.72e-05	NA	NA	NA	0.00010609	NA	NA	NA	6.72e-05	NA	NA	NA	0.00010609	NA	NA	NA	6.72e-05	NA	NA
NW_020868764.1-35070-15	0.737292	NA	NA	0.000625386	0.293764	NA	NA	0.000703645	0.8464	NA	NA	0.0023446	0.293764	NA	NA	0.000703645	NA	NA	NA	1.6e-05	NA	NA	NA	0.00061504
NW_020868764.1-211742-5	0.00404713	NA	0.993344	NA	1.5e-05	NA	0.00254219	NA	0.00271665	NA	0.459509	NA	1.5e-05	NA	0.00254219	NA	0.000484	NA	0.039204	NA	0.000771605	NA	0.0625	NA
NW_020868764.1-455741-7	0.660609	NA	0.00343946	NA	0.00982063	NA	1.17e-05	NA	0.386413	NA	0.000458519	NA	0.00982063	NA	1.17e-05	NA	NA	NA	0.00015876	NA	NA	NA	0.00133956	NA
NW_020868765.1-147226-23	0.0344898	NA	NA	0.000407127	0.000183322	NA	NA	2.44e-06	0.0520934	NA	NA	0.00069283	0.000183322	NA	NA	2.44e-06	NA	NA	NA	0.00636804	NA	NA	NA	0.010404
NW_020868766.1-201690-1	NA	0	NA	NA	NA	0.00034225	NA	NA	NA	0	NA	NA	NA	0.00034225	NA	NA	1	0.00346607	NA	NA	1	0.00154325	NA	NA
NW_020868766.1-227599-2	0.00379083	NA	0.232644	NA	0.000534832	NA	0.0647712	NA	0.000726005	NA	0.0879233	NA	0.000534832	NA	0.0647712	NA	1.01e-05	NA	0.00291134	NA	4.74e-05	NA	0.0136671	NA
NW_020868766.1-284947-6	NA	NA	0	NA	NA	NA	0	NA	NA	NA	0	NA	NA	NA	0	NA	NA	NA	0.0156215	1	NA	NA	0.0156215	1
NW_020868766.1-289469-3	2.37231	0.00490659	NA	NA	0.258827	0.0019571	NA	NA	0.145352	0.00109907	NA	NA	0.258827	0.0019571	NA	NA	0.0514074	0.00142898	NA	NA	0.0241347	0.000670877	NA	NA
NW_020868767.1-18461-26	0.145009	0.000644483	NA	NA	0.0847703	0.000815072	NA	NA	0.0011286	1.09e-05	NA	NA	0.0847703	0.000815072	NA	NA	NA	0.00744769	NA	NA	NA	0.00400689	NA	NA
NW_020868767.1-158247-6	NA	0.000347917	NA	0.937516	NA	0.000320371	NA	1.11069	NA	0.000434646	NA	1.50687	NA	0.000320371	NA	1.11069	NA	7.56e-05	NA	0.0332762	NA	0.000137684	NA	0.0605917
NW_020868767.1-164185-8	NA	0.000859913	NA	0.220325	NA	0.00100447	NA	0.786692	NA	1.17e-05	NA	0.00914934	NA	0.00100447	NA	0.786692	NA	0.00097344	NA	NA	NA	1.52e-05	NA	NA
NW_020868767.1-329173-3	0.000383214	NA	1	NA	0	NA	NA	NA	0	NA	NA	NA	0	NA	NA	NA	0	NA	NA	NA	0	NA	NA	NA
NW_020868767.1-378919-8	0.0105845	0.0820968	NA	NA	0.00676794	0.0201862	NA	NA	0.00179081	0.00534131	NA	NA	0.00676794	0.0201862	NA	NA	0.00101299	0.00465071	NA	NA	0.0217712	0.0999529	NA	NA
NW_020868767.1-516528-14	0.0702488	0.00240725	NA	NA	0.110845	0.00443591	NA	NA	0.0343594	0.00137504	NA	NA	0.110845	0.00443591	NA	NA	3.12408	0.0184698	NA	NA	4.46073	0.0263721	NA	NA
NW_020868767.1-621021-23	3.77469	NA	0.00605208	NA	0.019025	NA	9.72e-05	NA	0.488113	NA	0.00249304	NA	0.019025	NA	9.72e-05	NA	NA	NA	0.0128369	NA	NA	NA	0.00330625	NA
NW_020868768.1-93622-8	0.734694	NA	NA	0.00606655	5.1256	NA	NA	0.0355713	1.02354	NA	NA	0.00710333	5.1256	NA	NA	0.0355713	0.018	NA	NA	0.000449032	0.705896	NA	NA	0.0176094
NW_020868768.1-117807-1	NA	0.0303388	NA	0.000207442	NA	NA	NA	0.00123201	NA	NA	NA	0.00390625	NA	NA	NA	0.00123201	NA	NA	NA	0.00390625	NA	NA	NA	0.00123201
NW_020868768.1-128875-24	NA	8.60813	NA	0.000988046	NA	NA	NA	0.00128881	NA	NA	NA	0.00173889	NA	NA	NA	0.00128881	NA	0	NA	0	NA	0.0193457	NA	3.66e-05
NW_020868769.1-20446-2	NA	0.000856162	NA	0.93313	NA	0.000593379	NA	0.199638	NA	4.14e-05	NA	0.0139213	NA	0.000593379	NA	0.199638	NA	0.00334084	NA	NA	NA	0.00081796	NA	NA
NW_020868772.1-34497-6	0.848018	NA	0.00192698	NA	0.416025	NA	0.00169499	NA	0.208544	NA	0.00084966	NA	0.416025	NA	0.00169499	NA	0.327118	NA	0.00113382	NA	0.600904	NA	0.00208278	NA
NW_020868772.1-44871-16	0.660156	NA	0.0011461	NA	2.04557	NA	0.000626527	NA	0.318044	NA	9.74e-05	NA	2.04557	NA	0.000626527	NA	NA	NA	5.63e-05	NA	NA	NA	0.00174724	NA
NW_020868772.1-114843-1	NA	0.00947386	NA	0.00280883	NA	0.0183409	NA	0.00606002	NA	0.000576	NA	1.15e-05	NA	0.0183409	NA	0.00606002	NA	0.000620134	NA	0.000473015	NA	0.0369867	NA	0.0101899
NW_020868772.1-176930-3	NA	0.000359992	NA	0.0384729	NA	9.82e-05	NA	0.0166027	NA	0.0013485	NA	0.228093	NA	9.82e-05	NA	0.0166027	NA	0.00279183	NA	0.805474	NA	4.88e-05	NA	0.0140909
NW_020868772.1-185529-2	NA	0.000730609	NA	1.82801	NA	0.000134565	NA	0.10539	NA	0.000144348	NA	0.113052	NA	0.000134565	NA	0.10539	NA	1.69e-05	NA	0.006084	NA	0.000789906	NA	0.285156
NW_020868772.1-265942-22	0.0160682	NA	NA	7.61e-06	0.418685	NA	NA	0.00179018	0.107408	NA	NA	0.000147213	0.418685	NA	NA	0.00179018	NA	NA	NA	0.000576	NA	NA	NA	0.00585225
NW_020868772.1-349376-25	NA	0.000199233	NA	0.217143	NA	0.0008647	NA	2.82318	NA	2.33e-06	NA	0.00760546	NA	0.0008647	NA	2.82318	NA	0.00024649	NA	NA	NA	0.00212521	NA	NA
NW_020868772.1-397896-27	6.35e-05	NA	NA	0.0107416	0.000348381	NA	NA	0.00359536	0.000168236	NA	NA	0.0566017	0.000348381	NA	NA	0.00359536	0.004096	NA	NA	NA	0.00481636	NA	NA	NA
NW_020868772.1-398088-4	NA	0	NA	NA	NA	0	NA	NA	NA	0	NA	NA	NA	0	NA	NA	NA	0.00591206	NA	1	NA	0.00591206	NA	1
NW_020868772.1-498137-25	NA	0.000705176	NA	0.340949	NA	0.000107541	NA	0.0784628	NA	0.00033312	NA	0.243046	NA	0.000107541	NA	0.0784628	NA	0.00032761	NA	NA	NA	0.00208849	NA	NA
NW_020868774.1-12917-23	NA	NA	1.97754	0.000757821	NA	NA	0.00860323	1.1e-05	NA	NA	0.115009	0.000146848	NA	NA	0.00860323	1.1e-05	NA	NA	0.0285829	9.91e-05	NA	NA	0.103647	0.000359248
NW_020868774.1-145720-7	0.000248783	NA	0.00362897	NA	0.000413134	NA	0.00820146	NA	0.00201933	NA	0.0400873	NA	0.000413134	NA	0.00820146	NA	0.0222373	NA	2.69307	NA	0.00827709	NA	1.0024	NA
NW_020868774.1-148223-26	NA	0.00111725	NA	2.27079	NA	4.99e-05	NA	0.0337765	NA	0.000326472	NA	0.221154	NA	4.99e-05	NA	0.0337765	NA	2.15e-05	NA	0.007744	NA	4.26e-05	NA	0.015376
NW_020868774.1-446280-23	0.823556	0.00142979	NA	NA	0.0409776	0.000262455	NA	NA	0.000881473	5.65e-06	NA	NA	0.0409776	0.000262455	NA	NA	NA	0.00582169	NA	NA	NA	0.00349281	NA	NA
NW_020868775.1-42797-23	NA	NA	0	NA	NA	NA	0	NA	NA	NA	0	NA	NA	NA	0	NA	NA	NA	0.00444444	1	NA	NA	0.00444444	1
NW_020868776.1-195272-16	5.5e-06	NA	NA	0.0148092	1.42e-05	NA	NA	0.108466	1.03e-08	NA	NA	3.59e-05	1.42e-05	NA	NA	0.108466	0.00170536	NA	NA	0.492016	0.00203473	NA	NA	0.6377
NW_020868776.1-200110-5	0.00270098	0.264362	NA	NA	0.00127495	0.100803	NA	NA	0.0026148	0.251081	NA	NA	0.00127495	0.100803	NA	NA	0.019321	NA	NA	NA	0.015625	NA	NA	NA
NW_020868778.1-68767-2	NA	0.0335881	NA	0.000674046	NA	34.3982	NA	0.0143266	NA	28.037	NA	0.0125075	NA	34.3982	NA	0.0143266	NA	1.02901	NA	0.00512274	NA	1.43233	NA	0.00636591
NW_020868778.1-87753-3	0.00308006	NA	3.09116	NA	7.23e-05	NA	0.0527584	NA	0.00255055	NA	1.86089	NA	7.23e-05	NA	0.0527584	NA	0.00712336	NA	NA	NA	0.00192721	NA	NA	NA
NW_020868778.1-132860-25	NA	0.00114273	NA	0.100014	NA	7.69e-05	NA	0.0239788	NA	0.00369136	NA	0.930361	NA	7.69e-05	NA	0.0239788	NA	0.00472341	NA	1.72735	NA	0.000295213	NA	0.129917
NW_020868778.1-289014-25	0.00963113	NA	NA	0.177567	0.0123553	NA	NA	0.137234	0.00240217	NA	NA	0.0266816	0.0123553	NA	NA	0.137234	0.000608444	NA	NA	0.005476	0.0194882	NA	NA	0.175393
NW_020868779.1-99905-15	0.000892273	NA	0.536033	NA	1.66e-06	NA	0.000302457	NA	1.4e-06	NA	0.000254148	NA	1.66e-06	NA	0.000302457	NA	0.0140576	NA	0.351271	NA	0.0134107	NA	0.335107	NA
NW_020868780.1-259416-26	0.00112492	NA	0.242224	NA	0.00092762	NA	0.144831	NA	0.000519322	NA	0.0810828	NA	0.00092762	NA	0.144831	NA	0.00906304	NA	NA	NA	0.00210681	NA	NA	NA
NW_020868782.1-73929-24	2.44e-06	NA	NA	0.00140625	0.0010004	NA	NA	0.7299	8.43e-06	NA	NA	0.00615148	0.0010004	NA	NA	0.7299	0.00148225	NA	NA	NA	0.00438244	NA	NA	NA
NW_020868782.1-123257-2	0.758792	0.00250159	NA	NA	0.494385	0.000189455	NA	NA	0.403754	0.000154724	NA	NA	0.494385	0.000189455	NA	NA	0.764052	0.00264826	NA	NA	0.169637	0.000587975	NA	NA
NW_020868782.1-209744-13	NA	6.96e-05	0.0759059	NA	NA	0.000659779	0.516732	NA	NA	9.65e-06	0.00756144	NA	NA	0.000659779	0.516732	NA	NA	0.00140625	NA	NA	NA	9.41e-05	NA	NA
NW_020868782.1-265943-5	0.000415521	NA	0.109207	NA	0.000612398	NA	0.137789	NA	0.000249219	NA	0.0560742	NA	0.000612398	NA	0.137789	NA	0.000223797	NA	0.0223846	NA	3.27e-05	NA	0.00327249	NA
NW_020868782.1-295307-16	NA	0.0148024	NA	0.00876006	NA	0.0248438	NA	0.0130275	NA	0.0259824	NA	0.0136245	NA	0.0248438	NA	0.0130275	NA	0.133754	NA	0.0412667	NA	0.130699	NA	0.0403242
NW_020868782.1-362568-14	NA	0.00725596	NA	0.12388	NA	0.00615044	NA	0.413519	NA	0.00155969	NA	0.0668272	NA	0.00615044	NA	0.413519	NA	0.00046656	NA	0.00891136	NA	0.00375244	NA	0.183869
NW_020868782.1-394647-8	NA	10.7959	NA	0.00156586	NA	0.00212364	NA	2.67e-06	NA	1.82312	NA	0.000896997	NA	0.00212364	NA	2.67e-06	NA	0.0146118	NA	3.32e-05	NA	0.297085	NA	0.000540946
NW_020868782.1-890361-15	9.4e-05	NA	NA	1	0	NA	NA	NA	0	NA	NA	NA	0	NA	NA	NA	0	NA	NA	NA	0	NA	NA	NA
NW_020868782.1-1104609-6	0.00183159	NA	0.689917	NA	0.000795927	NA	0.248138	NA	0.00145501	NA	0.453612	NA	0.000795927	NA	0.248138	NA	0.00853844	NA	0.213359	NA	0.0107504	NA	0.268631	NA
NW_020868782.1-1243361-5	1.13e-05	NA	0.0283476	NA	0.000159667	NA	0.125049	NA	0.000355335	NA	0.278294	NA	0.000159667	NA	0.125049	NA	0.000702529	NA	0.371018	NA	2.72e-05	NA	0.014377	NA
NW_020868783.1-29152-6	NA	0.00256553	NA	0.239453	NA	3.28e-05	NA	0.00132767	NA	0.000800708	NA	0.125016	NA	3.28e-05	NA	0.00132767	NA	6.65e-05	NA	0.0191793	NA	0.0006351	NA	0.0807541
NW_020868783.1-68303-16	NA	8.62e-05	NA	0.0650771	NA	5.72e-05	NA	0.0447721	NA	3.61e-05	NA	0.082344	NA	5.72e-05	NA	0.0447721	NA	0.00030979	NA	0.210994	NA	1.5e-05	NA	0.00661273
NW_020868783.1-146579-3	0.00064997	0.0664494	NA	NA	0.000582381	0.456114	NA	NA	0.00111918	0.87653	NA	NA	0.000582381	0.456114	NA	NA	0.000312731	0.112896	NA	NA	6.74e-05	0.024336	NA	NA
NW_020868783.1-278599-7	0.000622062	NA	0.0199751	NA	9.6e-05	NA	0.00345537	NA	0.00027063	NA	0.00973585	NA	9.6e-05	NA	0.00345537	NA	0.0165894	NA	NA	NA	0.0180903	NA	NA	NA
NW_020868783.1-304172-16	NA	0.000258735	NA	0.130684	NA	0.0106789	NA	3.32926	NA	2.16e-05	NA	0.00673869	NA	0.0106789	NA	3.32926	NA	0.003364	NA	NA	NA	0.022922	NA	NA
NW_020868783.1-380714-3	0.242126	8.99e-05	NA	NA	0.0392825	0.000111331	NA	NA	0.0234559	2.78e-05	NA	NA	0.0392825	0.000111331	NA	NA	NA	0.00079524	NA	NA	NA	0.00189225	NA	NA
NW_020868784.1-192258-2	NA	0.000252643	NA	0.091204	NA	0.00150593	NA	0.506658	NA	0.000199672	NA	0.0671782	NA	0.00150593	NA	0.506658	NA	0.00423801	NA	NA	NA	0.00783225	NA	NA
NW_020868784.1-271337-22	NA	0.0033746	NA	11.8128	NA	0.00047404	NA	0.642953	NA	0.00236739	NA	2.054	NA	0.00047404	NA	0.642953	NA	0.000412731	NA	0.003136	NA	5.43e-05	NA	0.047524
NW_020868784.1-444982-27	0.000316439	NA	NA	0.000104912	0.0654145	NA	NA	0.0140523	0.0177553	NA	NA	0.00381419	0.0654145	NA	NA	0.0140523	0.189747	NA	NA	0.021083	0.00327184	NA	NA	0.000363538
NW_020868785.1-37344-21	0.000128801	NA	0.0257943	NA	1.57e-05	NA	0.00307717	NA	0.00011252	NA	0.0220302	NA	1.57e-05	NA	0.00307717	NA	0.00586756	NA	NA	NA	0.003969	NA	NA	NA
NW_020868785.1-145882-1	0.00230785	0.543063	NA	NA	0.000172593	0.145452	NA	NA	0.000316573	0.266789	NA	NA	0.000172593	0.145452	NA	NA	0.00025921	NA	NA	NA	0.00042436	NA	NA	NA
NW_020868785.1-189571-22	NA	0.0206091	NA	1.52316	NA	0.00657631	NA	0.116018	NA	0.00251426	NA	0.0443559	NA	0.00657631	NA	0.116018	NA	0.0541958	NA	NA	NA	0.0664608	NA	NA
NW_020868785.1-244411-26	NA	2.32718	NA	0.00387379	NA	0.306056	NA	0.00156318	NA	0.234506	NA	0.00119774	NA	0.306056	NA	0.00156318	NA	1.88815	NA	0.00357525	NA	0.081437	NA	0.000154202
NW_020868788.1-125708-15	NA	0.075438	0.00133991	NA	NA	0.00215393	5.51e-05	NA	NA	0.145493	0.00372268	NA	NA	0.00215393	5.51e-05	NA	NA	0.00379532	3.79e-05	NA	NA	0.345108	0.00345032	NA
NW_020868788.1-142255-7	NA	0.0108329	NA	0.187227	NA	0.0106165	NA	0.177737	NA	0.0115597	NA	0.193528	NA	0.0106165	NA	0.177737	NA	0.000123457	NA	0.01	NA	0.000228346	NA	0.018496
NW_020868790.1-112402-3	NA	0.0114432	NA	78.8962	NA	0.0194607	NA	43.1295	NA	0.00977255	NA	21.6583	NA	0.0194607	NA	43.1295	NA	0.00430994	NA	1.24347	NA	0.0116194	NA	3.35232
NW_020868790.1-215174-5	NA	11.8881	NA	0.00111695	NA	2.65008	NA	0.000811682	NA	2.19798	NA	0.000673209	NA	2.65008	NA	0.000811682	NA	0.161572	NA	0.000955227	NA	0.13465	NA	0.000796059
NW_020868790.1-231785-22	1	NA	0.0011866	NA	NA	NA	0	NA	NA	NA	0	NA	NA	NA	0	NA	NA	NA	0	NA	NA	NA	0	NA
NW_020868790.1-329096-9	3.04467	NA	NA	0.00121687	0.0488102	NA	NA	5.52e-05	4.52799	NA	NA	0.00138686	0.0488102	NA	NA	5.52e-05	NA	NA	NA	0.00289444	NA	NA	NA	0.00060025
NW_020868790.1-355929-24	NA	0.00239733	NA	4.8725	NA	0.00188073	NA	4.51562	NA	0.0025616	NA	6.1504	NA	0.00188073	NA	4.51562	NA	0.00484416	NA	NA	NA	0.00390625	NA	NA
NW_020868790.1-434280-8	0.000104879	NA	0.0883857	NA	0.000741074	NA	1.93384	NA	1.83e-05	NA	0.0478516	NA	0.000741074	NA	1.93384	NA	0.000364669	NA	0.192588	NA	1.92e-05	NA	0.0101444	NA
NW_020868790.1-532354-15	0.00138165	NA	NA	0.0865052	0.000204082	NA	NA	0.01	0.00053295	NA	NA	0.0261146	0.000204082	NA	NA	0.01	0.00053295	NA	NA	0.0261146	0.000204082	NA	NA	0.01
NW_020868790.1-550803-9	NA	0.00727149	NA	0.512893	NA	3.32e-05	NA	0.00195312	NA	0.00577091	NA	0.339099	NA	3.32e-05	NA	0.00195312	NA	0.000364076	NA	0.00909752	NA	0.00307384	NA	0.0768091
NW_020868790.1-566234-13	NA	NA	NA	0.000256	NA	NA	NA	0.00029929	NA	NA	NA	0.000256	NA	NA	NA	0.00029929	NA	NA	NA	0.000256	NA	NA	NA	0.00029929
NW_020868790.1-582305-25	NA	NA	0.000290792	0.104976	NA	NA	0.000243825	0.041242	NA	NA	3.14e-05	0.00530408	NA	NA	0.000243825	0.041242	NA	NA	0.00438244	NA	NA	NA	0.00737881	NA
NW_020868790.1-649676-7	NA	0.00510204	NA	1.99e-05	NA	0.0147475	NA	7.53e-05	NA	0.00307717	NA	1.57e-05	NA	0.0147475	NA	7.53e-05	NA	NA	NA	0.003969	NA	NA	NA	0.00343396
NW_020868790.1-697842-21	0.00428149	3.77027	NA	NA	5.92e-05	0.0369438	NA	NA	0.0035639	2.22281	NA	NA	5.92e-05	0.0369438	NA	NA	2.08e-05	0.001681	NA	NA	0.00361335	0.292681	NA	NA
NW_020868790.1-809877-9	NA	0.000689062	NA	0.00030625	NA	0.014934	NA	0.00694896	NA	0.000162321	NA	6.34e-05	NA	0.014934	NA	0.00694896	NA	0.00229537	NA	0.00110023	NA	0.00302487	NA	0.00205703
NW_020868790.1-842451-24	NA	0.00011764	NA	0.218052	NA	0.00035344	NA	NA	NA	0.00110889	NA	NA	NA	0.00035344	NA	NA	NA	0.00110889	NA	NA	NA	0.00035344	NA	NA
NW_020868790.1-993445-14	NA	0.822943	NA	0.00126308	NA	0.0490875	NA	1.42e-05	NA	0.624762	NA	0.000180209	NA	0.0490875	NA	1.42e-05	NA	NA	NA	1.23e-05	NA	NA	NA	0.000169
NW_020868790.1-1012720-16	NA	2.49e-06	0.0009	NA	NA	0.0023519	0.678549	NA	NA	5.65e-05	0.0163067	NA	NA	0.0023519	0.678549	NA	NA	0.000223004	0.050176	NA	NA	0.0017217	0.387382	NA
NW_020868790.1-1017013-12	NA	0.00201383	NA	17.545	NA	0.000178686	NA	0.198025	NA	0.00127551	NA	3.0625	NA	0.000178686	NA	0.198025	NA	2.77e-05	NA	0.01	NA	0.000316465	NA	0.178084
NW_020868790.1-1037136-26	NA	7.8e-05	NA	0.0508341	NA	1.66e-05	NA	0.00324575	NA	0.000482464	NA	0.0944618	NA	1.66e-05	NA	0.00324575	NA	0.00213444	NA	NA	NA	0.00395641	NA	NA
NW_020868790.1-1137690-2	NA	0.00123246	NA	0.3025	NA	6.56e-05	NA	0.00736968	NA	5.54e-05	NA	0.00622305	NA	6.56e-05	NA	0.00736968	NA	0.00204875	NA	0.7396	NA	0.000919047	NA	0.331776
NW_020868790.1-1226288-1	NA	7.05e-05	NA	0.00110123	NA	9.67e-05	NA	0.00142124	NA	0.000217629	NA	0.0031978	NA	9.67e-05	NA	0.00142124	NA	0.0200355	NA	4.50798	NA	0.0263564	NA	5.9302
NW_020868790.1-1234796-6	NA	8.49e-06	0.00510204	NA	NA	0.000294393	0.106276	NA	NA	7.09e-05	0.0256	NA	NA	0.000294393	0.106276	NA	NA	0.001764	NA	NA	NA	0.00113569	NA	NA
NW_020868790.1-1314613-21	NA	0.384638	NA	0.000173555	NA	1	NA	0.000332196	NA	0.779127	NA	0.000258823	NA	1	NA	0.000332196	NA	NA	NA	0.00113569	NA	NA	NA	0
NW_020868790.1-1423405-4	NA	0.0170367	NA	0.0745028	NA	0.00907029	NA	0.0327518	NA	0.0104569	NA	0.0377585	NA	0.00907029	NA	0.0327518	NA	0.00140426	NA	0.00346733	NA	0.0303721	NA	0.0749934
NW_020868790.1-1504182-4	NA	5.54e-05	0.144558	NA	NA	0.000785878	0.662293	NA	NA	4.95e-05	0.0416994	NA	NA	0.000785878	0.662293	NA	NA	0.00070225	NA	NA	NA	3.84e-05	NA	NA
NW_020868792.1-110674-24	0	NA	NA	NA	0	NA	NA	NA	0	NA	NA	NA	0	NA	NA	NA	0.0625	NA	1	NA	0.0625	NA	1	NA
NW_020868792.1-170666-12	0.0719693	NA	NA	0.00114948	0.026896	NA	NA	0.000548898	0.0191546	NA	NA	0.000390909	0.026896	NA	NA	0.000548898	NA	NA	NA	0.0202493	NA	NA	NA	0.0109203
NW_020868792.1-412915-24	NA	0.0162331	NA	0.0031589	NA	0.00637927	NA	0.0016824	NA	0.000292205	NA	7.71e-05	NA	0.00637927	NA	0.0016824	NA	0.0226001	NA	0.00415104	NA	0.00165378	NA	0.000303755
NW_020868792.1-539723-15	NA	0.0406751	NA	3.7e-06	NA	NA	NA	4.49e-05	NA	NA	NA	0.0001	NA	NA	NA	4.49e-05	NA	NA	NA	0.0001	NA	NA	NA	4.49e-05
NW_020868792.1-576328-16	0.0727201	NA	0.16362	NA	0.0458612	NA	0.0944212	NA	0.0856851	NA	0.176412	NA	0.0458612	NA	0.0944212	NA	0.0727201	NA	0.16362	NA	0.0370562	NA	0.0833766	NA
NW_020868792.1-576932-16	0	NA	NA	NA	5.78e-05	NA	NA	NA	0	NA	NA	NA	5.78e-05	NA	NA	NA	0.0123457	NA	1	NA	0.0105404	NA	1	NA
NW_020868792.1-637843-6	NA	0.44758	NA	0.00162315	NA	0.11461	NA	4.39e-05	NA	0.000434028	NA	1.66e-07	NA	0.11461	NA	4.39e-05	NA	0.34435	NA	0.000782475	NA	0.519667	NA	0.00118085
NW_020868792.1-685455-23	1.08762	NA	0.00858609	NA	4.82e-05	NA	1.07e-06	NA	0.0819479	NA	0.00181681	NA	4.82e-05	NA	1.07e-06	NA	3.99281	NA	0.0138394	NA	1.72856	NA	0.00599132	NA
NW_020868792.1-919982-3	NA	0.0131825	NA	0.221538	NA	0.00911388	NA	0.0916878	NA	0.00262144	NA	0.023593	NA	0.00911388	NA	0.0916878	NA	0.0288179	NA	1.03672	NA	0.00171551	NA	0.0482831
NW_020868792.1-981459-3	NA	NA	0.800323	0.001448	NA	NA	0.0978746	3.25e-05	NA	NA	0.57726	0.000191764	NA	NA	0.0978746	3.25e-05	NA	NA	NA	1.85e-05	NA	NA	NA	0.00015129
[truncated: 27,133 more rows]
