# Supplementary material for: High accuracy of pooled DNA genotyping by 2b-RAD sequencing in the Pacific white shrimp, Litopenaeus vannamei
Source: PLoS One. 2020 Jul 30;15(7):e0236343. doi: 10.1371/journal.pone.0236343 (PMC7392308; doi:10.1371/journal.pone.0236343)
Supplement: S6 Table — (XLSX) [file pone.0236343.s006.xlsx]

## Sheet: Allele frequency of individuals
Site name	Allele frequency of A in the constituent individuals in Pool 5	Allele frequency of C in the constituent individuals in Pool 5	Allele frequency of G in the constituent individuals in Pool 5	Allele frequency of T in the constituent individuals in Pool 5
NW_020868286.1-37616-2	0	1.67	0	98.33
NW_020868287.1-86638-14	0	50	50	0
NW_020868287.1-102114-4	0	82.76	0	17.24
NW_020868287.1-135204-3	94.83	0	0	5.17
NW_020868289.1-118687-22	0	79.63	20.37	0
NW_020868289.1-144245-25	1.85	98.15	0	0
NW_020868289.1-402645-9	0	7.69	92.31	0
NW_020868291.1-73242-16	5.17	0	94.83	0
NW_020868291.1-124978-14	20.69	0	79.31	0
NW_020868291.1-178862-5	0	100	0	0
NW_020868291.1-217852-27	3.57	0	96.43	0
NW_020868291.1-243604-21	0	96.15	0	3.85
NW_020868291.1-301556-23	0	97.62	0	2.38
NW_020868291.1-437900-23	35.71	64.29	0	0
NW_020868292.1-83750-13	0	1.72	0	98.28
NW_020868292.1-118063-25	12.07	87.93	0	0
NW_020868292.1-162382-3	0	98.15	0	1.85
NW_020868292.1-336902-22	6.9	0	0	93.1
NW_020868292.1-468991-27	0	5	0	95
NW_020868292.1-600697-1	0	86.21	0	13.79
NW_020868292.1-606362-23	0	18.97	0	81.03
NW_020868292.1-613516-3	0	94.23	0	5.77
NW_020868292.1-640207-8	0	93.1	0	6.9
NW_020868293.1-28669-22	0	94.64	5.36	0
NW_020868293.1-258798-5	12.07	87.93	0	0
NW_020868293.1-486063-24	0	3.7	0	96.3
NW_020868293.1-524299-24	0	96.43	0	3.57
NW_020868294.1-122345-25	0	82.14	17.86	0
NW_020868295.1-29849-8	0	0	93.48	6.52
NW_020868295.1-476218-6	0	90	10	0
NW_020868296.1-50597-22	89.66	0	0	10.34
NW_020868296.1-182475-14	4	0	0	96
NW_020868296.1-201637-7	1.92	0	0	98.08
NW_020868296.1-270706-23	0	88	0	12
NW_020868296.1-410692-26	0	100	0	0
NW_020868297.1-89745-3	1.92	0	98.08	0
NW_020868298.1-100129-3	51.67	0	48.33	0
NW_020868300.1-27655-1	0	100	0	0
NW_020868301.1-193324-2	0	1.72	98.28	0
NW_020868301.1-206734-5	2.17	97.83	0	0
NW_020868301.1-210785-13	86.54	0	13.46	0
NW_020868302.1-238471-3	0	0	0	100
NW_020868302.1-264689-15	91.07	8.93	0	0
NW_020868302.1-284293-27	0	0	3.33	96.67
NW_020868302.1-287118-21	8	92	0	0
NW_020868302.1-309893-23	0	96.15	0	3.85
NW_020868302.1-322185-27	10.34	0	89.66	0
NW_020868303.1-77900-23	0	52.08	47.92	0
NW_020868304.1-82191-13	0	100	0	0
NW_020868304.1-250038-24	0	98.15	0	1.85
NW_020868304.1-318166-12	0	6	0	94
NW_020868304.1-393676-26	0	91.07	8.93	0
NW_020868304.1-437444-9	0	100	0	0
NW_020868304.1-616898-4	0	100	0	0
NW_020868304.1-647447-7	13.33	0	86.67	0
NW_020868305.1-13192-1	0	60.34	0	39.66
NW_020868305.1-39728-5	0	98.33	0	1.67
NW_020868305.1-135964-24	0	0	98.08	1.92
NW_020868305.1-194256-6	0	0	3.45	96.55
NW_020868305.1-199562-6	0	81.25	0	18.75
NW_020868305.1-211645-5	0	52.08	0	47.92
NW_020868305.1-412856-2	100	0	0	0
NW_020868305.1-608518-26	0	83.33	0	16.67
NW_020868305.1-728537-8	0	57.41	0	42.59
NW_020868305.1-847791-21	0	100	0	0
NW_020868305.1-973041-4	11.54	0	0	88.46
NW_020868305.1-973082-21	98.15	0	0	1.85
NW_020868305.1-1017537-16	0	98.33	0	1.67
NW_020868306.1-134843-4	0	96.55	0	3.45
NW_020868306.1-233652-26	50	0	50	0
NW_020868306.1-450930-27	89.29	0	10.71	0
NW_020868306.1-611782-21	0	0	1.67	98.33
NW_020868306.1-620711-14	0	0	11.67	88.33
NW_020868306.1-800775-22	100	0	0	0
NW_020868306.1-837185-13	0	3.33	0	96.67
NW_020868306.1-843514-23	0	100	0	0
NW_020868306.1-846376-21	0	0	92.59	7.41
NW_020868306.1-940138-2	0	94.83	0	5.17
NW_020868306.1-1029000-21	0	100	0	0
NW_020868307.1-19261-3	0	100	0	0
NW_020868307.1-296427-12	0	0	0	100
NW_020868307.1-353566-15	3.85	0	0	96.15
NW_020868307.1-370049-4	0	100	0	0
NW_020868307.1-394340-26	0	94.83	0	5.17
NW_020868307.1-474719-8	0	3.45	0	96.55
NW_020868307.1-531965-26	0	8.33	0	91.67
NW_020868307.1-581896-5	0	0	5	95
NW_020868307.1-635999-13	0	100	0	0
NW_020868307.1-719485-25	94.64	0	5.36	0
NW_020868311.1-67622-26	0	10	0	90
NW_020868311.1-375897-25	0	0	3.7	96.3
NW_020868311.1-396291-22	0	98.15	0	1.85
NW_020868311.1-409052-25	3.33	0	96.67	0
NW_020868311.1-428277-14	95	0	0	5
NW_020868311.1-488397-13	96.43	0	0	3.57
NW_020868311.1-552819-23	0	3.85	96.15	0
NW_020868312.1-103935-7	94	0	0	6
NW_020868312.1-134100-8	0	0	3.7	96.3
NW_020868313.1-45967-23	3.7	0	0	96.3
NW_020868313.1-91489-9	0	0	0	100
NW_020868313.1-212043-4	0	0	100	0
NW_020868314.1-32729-21	5.17	0	94.83	0
NW_020868314.1-241340-2	0	61.67	38.33	0
NW_020868314.1-296593-4	0	17.24	0	82.76
NW_020868314.1-384410-6	3.45	0	0	96.55
NW_020868315.1-136059-14	0	0	20.37	79.63
NW_020868315.1-188780-22	0	88.33	11.67	0
NW_020868315.1-230660-7	9.26	0	0	90.74
NW_020868315.1-284934-23	0	98	0	2
NW_020868316.1-207113-3	0	100	0	0
NW_020868316.1-295057-27	0	96.15	0	3.85
NW_020868316.1-364979-26	0	95.65	0	4.35
NW_020868316.1-438017-4	97.92	0	0	2.08
NW_020868316.1-477523-15	0	90.74	0	9.26
NW_020868316.1-508790-22	0	10.34	0	89.66
NW_020868317.1-19104-5	0	83.93	0	16.07
NW_020868317.1-54061-8	0	96.43	0	3.57
NW_020868318.1-158996-3	6	0	0	94
NW_020868318.1-285902-1	0	63.46	36.54	0
NW_020868319.1-34092-4	0	93.1	0	6.9
NW_020868321.1-642-14	4.17	0	95.83	0
NW_020868322.1-17467-7	64.81	0	35.19	0
NW_020868322.1-27942-21	98.15	0	0	1.85
NW_020868322.1-138005-14	0	88.89	0	11.11
NW_020868322.1-316173-8	1.92	0	98.08	0
NW_020868323.1-136923-3	0	95.83	4.17	0
NW_020868324.1-2564-21	2	0	0	98
NW_020868324.1-145113-3	0	98.15	0	1.85
NW_020868324.1-321367-4	98.28	1.72	0	0
NW_020868325.1-4235-13	0	2	0	98
NW_020868325.1-175921-1	0	100	0	0
NW_020868325.1-238288-3	11.67	0	0	88.33
NW_020868325.1-366727-27	0	25.86	0	74.14
NW_020868325.1-602702-14	0	94.64	0	5.36
NW_020868325.1-727605-22	0	100	0	0
NW_020868325.1-733673-26	0	90	0	10
NW_020868326.1-20288-8	21.67	0	78.33	0
NW_020868326.1-187222-21	0	0	100	0
NW_020868326.1-251028-12	0	7.14	0	92.86
NW_020868326.1-268374-22	0	0	0	100
NW_020868327.1-45380-2	1.92	98.08	0	0
NW_020868327.1-149745-16	0	0	3.57	96.43
NW_020868327.1-200719-24	0	100	0	0
NW_020868328.1-161288-5	96.67	3.33	0	0
NW_020868328.1-221296-27	0	96.15	0	3.85
NW_020868328.1-353582-21	70.69	0	0	29.31
NW_020868329.1-19796-8	15	0	0	85
NW_020868329.1-296431-22	0	98.21	0	1.79
NW_020868329.1-334267-13	0	91.67	0	8.33
NW_020868330.1-91532-16	100	0	0	0
NW_020868330.1-120608-13	0	0	6.9	93.1
NW_020868330.1-140209-13	0	9.52	0	90.48
NW_020868330.1-222034-4	0	100	0	0
NW_020868330.1-228600-6	7.14	92.86	0	0
NW_020868330.1-264981-9	1.72	0	0	98.28
NW_020868331.1-14291-4	96.67	0	3.33	0
NW_020868331.1-15839-12	1.85	0	98.15	0
NW_020868331.1-18638-14	0	92.31	7.69	0
NW_020868331.1-61942-6	0	92.86	7.14	0
NW_020868333.1-7554-5	0	87.04	12.96	0
NW_020868333.1-23376-22	0	3.45	0	96.55
NW_020868333.1-88531-4	90.38	0	9.62	0
NW_020868333.1-107716-4	1.85	0	98.15	0
NW_020868334.1-44548-12	0	94.64	0	5.36
NW_020868334.1-176297-1	10.71	89.29	0	0
NW_020868334.1-354049-4	0	100	0	0
NW_020868334.1-380687-8	0	0	96.67	3.33
NW_020868335.1-168928-22	0	97.92	0	2.08
NW_020868335.1-465044-6	92.86	0	7.14	0
NW_020868335.1-514224-22	89.66	0	10.34	0
NW_020868335.1-535368-26	0	92	0	8
NW_020868335.1-578427-22	0	94.64	5.36	0
NW_020868336.1-46724-14	3.7	0	0	96.3
NW_020868336.1-147041-15	0	10.71	89.29	0
NW_020868336.1-405742-15	98.28	0	1.72	0
NW_020868336.1-409379-4	0	93.33	0	6.67
NW_020868336.1-490457-4	12	0	0	88
NW_020868336.1-650859-9	0	0	3.33	96.67
NW_020868336.1-722648-3	5.36	0	94.64	0
NW_020868336.1-788157-13	0	11.67	0	88.33
NW_020868337.1-116320-23	3.33	96.67	0	0
NW_020868337.1-221959-8	86.21	0	0	13.79
NW_020868337.1-286052-23	100	0	0	0
NW_020868337.1-302784-21	0	10	0	90
NW_020868337.1-326303-21	94	0	6	0
NW_020868337.1-363249-16	0	97.92	0	2.08
NW_020868337.1-410220-15	0	3.45	0	96.55
NW_020868337.1-498133-21	0	0	100	0
NW_020868337.1-521179-27	1.72	0	98.28	0
NW_020868337.1-603229-9	0	0	0	100
NW_020868337.1-693986-5	7.69	0	92.31	0
NW_020868337.1-970225-13	0	0	92.59	7.41
NW_020868337.1-1012063-24	5.56	0	0	94.44
NW_020868337.1-1030685-2	0	97.62	0	2.38
NW_020868338.1-47493-4	0	81.67	18.33	0
NW_020868339.1-92551-15	7.14	92.86	0	0
NW_020868339.1-126253-23	1.72	0	98.28	0
NW_020868340.1-311-6	0	0	86.54	13.46
NW_020868340.1-124057-16	0	0	0	100
NW_020868340.1-160127-27	0	100	0	0
NW_020868341.1-296939-3	0	98.33	0	1.67
NW_020868341.1-333668-8	0	94.44	0	5.56
NW_020868341.1-393194-13	1.67	0	98.33	0
NW_020868341.1-501469-9	46.43	0	53.57	0
NW_020868341.1-661966-24	0	0	32.14	67.86
NW_020868342.1-154409-3	24.14	0	0	75.86
NW_020868342.1-320644-12	0	85	0	15
NW_020868344.1-78303-14	12.5	87.5	0	0
NW_020868344.1-96557-21	92.59	0	0	7.41
NW_020868344.1-100408-21	4	96	0	0
NW_020868344.1-137767-26	0	98.21	0	1.79
NW_020868344.1-182256-25	0	96.67	0	3.33
NW_020868344.1-204059-24	100	0	0	0
NW_020868345.1-22688-12	94.83	0	0	5.17
NW_020868345.1-25935-1	0	100	0	0
NW_020868345.1-429533-25	3.7	0	0	96.3
NW_020868345.1-703157-23	0	8.93	0	91.07
NW_020868345.1-805650-2	0	9.62	90.38	0
NW_020868345.1-843461-15	96.3	3.7	0	0
NW_020868346.1-12034-26	0	93.75	0	6.25
NW_020868346.1-129318-13	0	3.45	0	96.55
NW_020868346.1-133847-21	92.86	0	7.14	0
NW_020868346.1-256822-8	0	93.33	6.67	0
NW_020868346.1-337638-24	0	37.93	0	62.07
NW_020868346.1-362340-1	0	15.52	0	84.48
NW_020868346.1-373735-24	5.36	0	94.64	0
NW_020868346.1-554242-4	1.67	0	98.33	0
NW_020868347.1-16466-3	0	0	3.33	96.67
NW_020868347.1-72077-16	98.15	0	1.85	0
NW_020868347.1-96441-13	0	0	0	100
NW_020868347.1-112643-27	26.92	0	73.08	0
NW_020868347.1-146099-5	0	9.26	0	90.74
NW_020868347.1-164238-9	98.33	0	1.67	0
NW_020868347.1-165746-7	32.76	0	67.24	0
NW_020868347.1-355325-24	0	98.33	0	1.67
NW_020868347.1-368451-22	0	93.33	0	6.67
NW_020868347.1-409029-3	0	0	94.64	5.36
NW_020868347.1-422318-16	0	96.55	0	3.45
NW_020868347.1-483170-16	3.33	0	0	96.67
NW_020868347.1-624125-13	7.41	92.59	0	0
NW_020868347.1-820844-27	0	10.34	0	89.66
NW_020868349.1-19635-8	0	92.59	7.41	0
NW_020868350.1-42950-6	98.33	0	1.67	0
NW_020868350.1-105880-6	6.67	0	93.33	0
NW_020868350.1-321112-8	0	95	5	0
NW_020868350.1-392652-24	1.85	98.15	0	0
NW_020868350.1-417588-8	0	0	100	0
NW_020868350.1-418317-9	0	90	0	10
NW_020868350.1-515277-23	0	65.52	0	34.48
NW_020868350.1-516264-13	0	5.36	0	94.64
NW_020868350.1-546861-8	3.85	0	96.15	0
NW_020868350.1-556775-5	7.41	0	0	92.59
NW_020868350.1-562435-14	27.78	0	72.22	0
NW_020868350.1-982525-15	0	0	0	100
NW_020868350.1-1076027-5	0	100	0	0
NW_020868350.1-1246067-14	0	100	0	0
NW_020868351.1-37155-4	0	8.33	0	91.67
NW_020868351.1-90181-23	96.67	0	3.33	0
NW_020868351.1-194211-8	0	10.71	0	89.29
NW_020868352.1-49989-16	0	98.08	0	1.92
NW_020868353.1-373560-6	0	5.56	0	94.44
NW_020868353.1-515919-2	100	0	0	0
NW_020868355.1-114366-4	0	11.11	0	88.89
NW_020868357.1-77216-4	3.45	96.55	0	0
NW_020868357.1-195286-22	100	0	0	0
NW_020868357.1-203566-13	9.26	0	90.74	0
NW_020868357.1-251997-4	0	98.28	1.72	0
NW_020868357.1-368961-8	0	7.41	0	92.59
NW_020868357.1-377940-24	0	75.93	0	24.07
NW_020868357.1-654112-27	5.17	0	94.83	0
NW_020868357.1-781790-9	0	0	95	5
NW_020868360.1-158124-7	100	0	0	0
NW_020868360.1-184727-21	0	98.08	1.92	0
NW_020868360.1-347973-14	95	0	0	5
NW_020868360.1-357371-24	36.21	0	0	63.79
NW_020868360.1-429383-26	0	0	2.27	97.73
NW_020868360.1-557580-5	1.72	98.28	0	0
NW_020868360.1-640229-25	0	3.45	0	96.55
NW_020868360.1-720972-2	1.67	98.33	0	0
NW_020868360.1-739079-9	0	3.57	0	96.43
NW_020868361.1-26074-16	0	11.67	0	88.33
NW_020868361.1-52736-7	3.33	0	96.67	0
NW_020868361.1-319189-8	94.83	0	0	5.17
NW_020868361.1-454886-3	87.04	12.96	0	0
NW_020868362.1-28491-16	0	32.14	0	67.86
NW_020868363.1-6651-1	0	100	0	0
NW_020868363.1-154604-2	0	89.66	10.34	0
NW_020868364.1-77154-13	0	88.46	11.54	0
NW_020868364.1-148653-7	0	3.57	96.43	0
NW_020868364.1-446299-27	95	0	5	0
NW_020868366.1-7838-23	0	88.89	0	11.11
NW_020868367.1-151114-13	0	34.48	65.52	0
NW_020868367.1-293212-22	0	1.79	0	98.21
NW_020868368.1-117006-12	98.33	0	0	1.67
NW_020868368.1-216501-15	0	0	0	100
NW_020868368.1-302042-26	0	3.33	0	96.67
NW_020868368.1-334157-1	0	98.28	0	1.72
NW_020868368.1-659281-16	0	0	98.08	1.92
NW_020868369.1-138723-24	17.31	82.69	0	0
NW_020868369.1-172964-3	0	14.81	0	85.19
NW_020868369.1-178224-2	0	92.31	0	7.69
NW_020868369.1-226779-21	0	96.67	0	3.33
NW_020868370.1-186468-16	0	85.71	0	14.29
NW_020868370.1-267632-22	2.08	0	97.92	0
NW_020868370.1-349183-14	15.22	0	0	84.78
NW_020868370.1-355711-23	5.56	0	94.44	0
NW_020868370.1-370031-2	5.17	94.83	0	0
NW_020868371.1-9457-25	0	9.26	0	90.74
NW_020868371.1-127977-1	0	96.55	0	3.45
NW_020868371.1-146205-4	3.33	0	96.67	0
NW_020868371.1-160504-16	56.67	0	43.33	0
NW_020868371.1-486065-2	11.11	0	0	88.89
NW_020868373.1-32904-12	0	0	0	100
NW_020868373.1-99091-13	0	93.75	0	6.25
NW_020868373.1-112856-5	0	100	0	0
NW_020868373.1-199890-22	26.79	73.21	0	0
NW_020868373.1-309429-3	0	89.66	0	10.34
NW_020868373.1-361372-26	0	91.67	0	8.33
NW_020868373.1-390848-4	0	1.72	0	98.28
NW_020868374.1-49907-7	0	94.64	5.36	0
NW_020868374.1-149582-6	4	0	96	0
NW_020868375.1-137292-15	0	0	100	0
NW_020868375.1-189041-21	0	98.33	0	1.67
NW_020868375.1-327783-3	0	96	0	4
NW_020868375.1-364359-27	0	5	95	0
NW_020868377.1-146624-3	1.72	0	0	98.28
NW_020868377.1-201231-12	0	95.83	0	4.17
NW_020868379.1-2264-14	0	8	0	92
NW_020868379.1-55151-13	0	0	90	10
NW_020868380.1-75462-16	8.93	0	0	91.07
NW_020868380.1-103093-25	95.83	0	0	4.17
NW_020868380.1-125845-24	1.92	98.08	0	0
NW_020868380.1-213517-25	0	0	100	0
NW_020868381.1-66037-4	0	20.83	79.17	0
NW_020868381.1-103361-21	0	88.89	0	11.11
NW_020868382.1-116418-8	0	100	0	0
NW_020868382.1-119030-22	0	94.83	0	5.17
NW_020868382.1-132849-4	0	100	0	0
NW_020868382.1-160195-4	0	94.64	0	5.36
NW_020868382.1-212907-24	0	98.33	0	1.67
NW_020868382.1-212983-26	0	0	100	0
NW_020868382.1-233483-2	0	12.5	87.5	0
NW_020868384.1-182496-14	1.85	98.15	0	0
NW_020868384.1-233022-16	0	3.45	0	96.55
NW_020868385.1-8765-27	0	0	1.79	98.21
NW_020868385.1-133141-2	0	22	0	78
NW_020868385.1-159080-2	94.44	0	5.56	0
NW_020868385.1-180122-5	1.67	0	98.33	0
NW_020868387.1-7820-27	0	3.7	0	96.3
NW_020868387.1-82440-22	44.44	0	55.56	0
NW_020868387.1-144942-7	22.41	77.59	0	0
NW_020868387.1-177852-8	0	0	94.64	5.36
NW_020868387.1-314925-21	0	94.23	0	5.77
NW_020868388.1-16776-27	80.77	19.23	0	0
NW_020868388.1-38780-5	0	0	0	100
NW_020868388.1-40505-13	0	94.83	5.17	0
NW_020868388.1-53938-14	0	0	100	0
NW_020868388.1-129616-13	7.41	0	92.59	0
NW_020868388.1-330266-12	1.72	0	98.28	0
NW_020868388.1-419097-13	0	0	16.67	83.33
NW_020868390.1-161351-3	84.62	0	15.38	0
NW_020868390.1-316787-6	3.57	0	0	96.43
NW_020868391.1-2647-7	5.56	0	0	94.44
NW_020868391.1-39807-6	0	4.17	0	95.83
NW_020868391.1-148434-14	8.62	0	91.38	0
NW_020868391.1-226800-7	87.5	0	12.5	0
NW_020868391.1-343055-26	0	13.46	0	86.54
NW_020868391.1-438045-3	97.83	0	2.17	0
NW_020868391.1-493563-1	0	96.43	0	3.57
NW_020868391.1-662779-15	0	17.24	0	82.76
NW_020868391.1-782862-6	0	95.83	0	4.17
NW_020868392.1-41020-6	6.67	93.33	0	0
NW_020868392.1-185807-2	8.33	0	91.67	0
NW_020868392.1-198407-9	12.96	87.04	0	0
NW_020868393.1-80185-24	76.67	0	23.33	0
NW_020868393.1-425087-27	0	100	0	0
NW_020868393.1-442011-24	0	92.31	0	7.69
NW_020868393.1-444303-8	0	100	0	0
NW_020868393.1-471586-4	3.85	96.15	0	0
NW_020868393.1-675513-3	0	95	0	5
NW_020868393.1-750560-3	0	98.28	0	1.72
NW_020868394.1-259025-5	3.33	0	0	96.67
NW_020868394.1-325757-3	1.92	98.08	0	0
NW_020868394.1-447961-4	0	96.3	0	3.7
NW_020868394.1-554460-3	0	43.1	0	56.9
NW_020868394.1-608898-2	92.31	0	0	7.69
NW_020868395.1-79301-7	0	95	0	5
NW_020868395.1-142970-27	94.83	5.17	0	0
NW_020868395.1-226091-13	7.14	0	92.86	0
NW_020868395.1-235641-13	3.33	96.67	0	0
NW_020868395.1-242649-7	0	0	96.3	3.7
NW_020868395.1-268812-27	90.74	9.26	0	0
NW_020868395.1-272453-26	0	8.33	91.67	0
NW_020868395.1-274366-7	0	96.3	3.7	0
NW_020868396.1-158818-9	0	100	0	0
NW_020868397.1-349440-5	0	0	0	100
NW_020868400.1-54643-7	1.67	98.33	0	0
NW_020868400.1-75679-5	94.83	0	5.17	0
NW_020868400.1-78274-8	100	0	0	0
NW_020868400.1-141097-9	0	53.33	0	46.67
NW_020868401.1-124586-2	0	10.71	0	89.29
NW_020868402.1-66143-5	5.56	0	94.44	0
NW_020868402.1-107357-26	0	100	0	0
NW_020868402.1-124842-26	100	0	0	0
NW_020868402.1-162771-13	98.28	0	0	1.72
NW_020868402.1-218978-16	98.08	0	0	1.92
NW_020868402.1-431999-13	4.17	0	95.83	0
NW_020868402.1-483240-27	2	0	0	98
NW_020868402.1-689873-5	0	17.86	0	82.14
NW_020868402.1-773779-2	0	95	5	0
NW_020868402.1-808401-5	0	93.33	0	6.67
NW_020868403.1-64889-15	0	96.67	3.33	0
NW_020868403.1-173505-1	0	95	0	5
NW_020868404.1-6685-9	98.21	0	1.79	0
NW_020868406.1-148660-23	92.86	0	7.14	0
NW_020868406.1-160645-1	2.08	0	97.92	0
NW_020868407.1-8358-3	0	3.33	0	96.67
NW_020868407.1-33543-6	0	0	1.85	98.15
NW_020868408.1-147030-2	0	7.69	0	92.31
NW_020868408.1-212510-3	7.69	0	92.31	0
NW_020868408.1-220896-2	87.93	12.07	0	0
NW_020868408.1-244164-6	82.76	0	17.24	0
NW_020868409.1-4894-6	0	0	100	0
NW_020868409.1-165136-27	0	8.62	0	91.38
NW_020868409.1-176683-5	8.62	0	91.38	0
NW_020868409.1-211409-14	0	0	100	0
NW_020868409.1-216538-13	73.08	0	26.92	0
NW_020868409.1-238694-26	0	94.64	0	5.36
NW_020868409.1-256483-21	0	0	1.85	98.15
NW_020868409.1-473349-24	0	94.83	0	5.17
NW_020868409.1-880254-26	0	89.29	0	10.71
NW_020868411.1-82632-24	26.67	0	73.33	0
NW_020868411.1-136224-12	5	95	0	0
NW_020868411.1-192197-1	0	5.36	0	94.64
NW_020868412.1-124094-15	0	85.42	0	14.58
NW_020868413.1-43135-22	0	5	0	95
NW_020868413.1-124599-1	0	5.77	0	94.23
NW_020868413.1-201010-27	0	92	0	8
NW_020868413.1-333435-9	13.79	0	0	86.21
NW_020868413.1-359510-23	9.62	90.38	0	0
NW_020868413.1-448990-23	17.31	0	82.69	0
NW_020868414.1-28542-23	0	88.89	0	11.11
NW_020868415.1-66103-2	0	90	0	10
NW_020868415.1-118790-25	98.15	0	1.85	0
NW_020868415.1-156036-21	4.35	0	0	95.65
NW_020868415.1-405723-5	0	100	0	0
NW_020868415.1-482005-8	13.46	86.54	0	0
NW_020868415.1-516854-8	0	95	0	5
NW_020868415.1-740511-23	96.55	0	3.45	0
NW_020868415.1-922321-26	100	0	0	0
NW_020868415.1-1217327-8	0	8.33	0	91.67
NW_020868415.1-1222096-23	75.93	0	24.07	0
NW_020868415.1-1260594-14	0	32.14	0	67.86
NW_020868415.1-1508907-23	8.33	0	91.67	0
NW_020868415.1-1570747-3	3.45	0	96.55	0
NW_020868415.1-1644487-6	3.33	0	0	96.67
NW_020868416.1-37471-8	3.33	0	96.67	0
NW_020868416.1-93236-23	0	96.43	0	3.57
NW_020868417.1-46426-8	100	0	0	0
NW_020868417.1-182449-13	0	100	0	0
NW_020868417.1-328031-2	20.69	0	79.31	0
NW_020868418.1-340780-12	96	0	4	0
NW_020868419.1-82883-16	100	0	0	0
NW_020868420.1-17965-1	0	100	0	0
NW_020868422.1-18939-23	85.42	0	14.58	0
NW_020868422.1-30923-6	0	92.86	0	7.14
NW_020868422.1-49830-13	1.79	98.21	0	0
NW_020868422.1-114809-21	0	0	100	0
NW_020868422.1-131954-6	78	0	22	0
NW_020868422.1-174496-24	0	98.33	0	1.67
NW_020868422.1-191204-14	85	0	15	0
NW_020868422.1-194956-12	96.55	3.45	0	0
NW_020868424.1-330949-13	98.33	0	0	1.67
NW_020868425.1-4789-2	1.67	98.33	0	0
NW_020868425.1-34382-9	0	91.67	0	8.33
NW_020868425.1-51450-25	0	0	89.29	10.71
NW_020868425.1-580024-24	0	1.67	0	98.33
NW_020868425.1-612165-21	0	100	0	0
NW_020868426.1-17160-8	80.36	0	19.64	0
NW_020868426.1-66489-26	0	94	0	6
NW_020868426.1-83131-4	8.33	0	91.67	0
NW_020868426.1-112564-3	0	89.66	0	10.34
NW_020868426.1-128992-15	93.33	0	6.67	0
NW_020868427.1-28128-8	75	0	25	0
NW_020868427.1-29647-9	86.21	13.79	0	0
NW_020868427.1-218495-4	0	65.91	0	34.09
NW_020868427.1-271110-8	0	97.83	0	2.17
NW_020868427.1-306450-13	0	1.72	0	98.28
NW_020868427.1-320492-1	0	0	91.67	8.33
NW_020868427.1-322941-26	1.72	0	98.28	0
NW_020868427.1-348028-6	0	100	0	0
NW_020868427.1-567680-1	0	100	0	0
NW_020868427.1-701392-1	0	100	0	0
NW_020868428.1-299099-24	0	3.85	0	96.15
NW_020868428.1-321619-22	0	100	0	0
NW_020868429.1-54261-26	1.72	0	0	98.28
NW_020868429.1-59182-12	0	0	100	0
NW_020868429.1-212937-25	93.1	0	0	6.9
NW_020868429.1-258632-27	90	0	10	0
NW_020868429.1-290104-12	5	0	0	95
NW_020868429.1-383206-5	0	88.89	0	11.11
NW_020868430.1-310549-6	0	100	0	0
NW_020868431.1-137642-22	5.77	0	94.23	0
NW_020868431.1-291698-2	100	0	0	0
NW_020868431.1-424650-3	0	0	13.79	86.21
NW_020868431.1-431058-24	96.15	0	3.85	0
NW_020868431.1-491024-22	0	0	100	0
NW_020868431.1-678876-15	0	0	0	100
NW_020868431.1-705558-24	0	81.03	0	18.97
NW_020868431.1-711525-12	0	98.28	0	1.72
NW_020868433.1-26917-3	0	72.22	0	27.78
NW_020868433.1-41737-1	0	0	0	100
NW_020868433.1-99396-26	3.33	0	96.67	0
NW_020868433.1-123277-21	3.45	0	0	96.55
NW_020868433.1-169793-14	96.43	0	3.57	0
NW_020868433.1-174405-16	0	95	5	0
NW_020868433.1-208505-13	0	95.83	4.17	0
NW_020868434.1-182756-26	98	0	2	0
NW_020868434.1-218564-14	2.17	97.83	0	0
NW_020868434.1-220886-27	0	100	0	0
NW_020868434.1-239495-15	0	78.57	0	21.43
NW_020868434.1-264905-24	15	0	0	85
NW_020868434.1-265265-7	0	96.67	0	3.33
NW_020868435.1-57162-24	0	48.28	0	51.72
NW_020868435.1-61299-26	18.52	81.48	0	0
NW_020868435.1-63782-23	98.28	0	1.72	0
NW_020868435.1-87586-5	0	100	0	0
NW_020868435.1-104194-1	0	94.64	0	5.36
NW_020868435.1-348370-24	1.85	98.15	0	0
NW_020868436.1-2950-5	0	100	0	0
NW_020868436.1-149346-14	23.33	76.67	0	0
NW_020868436.1-517458-21	0	96.67	0	3.33
NW_020868436.1-621359-12	12.07	0	87.93	0
NW_020868436.1-856200-7	1.85	0	0	98.15
NW_020868437.1-329445-8	1.85	0	0	98.15
NW_020868437.1-363314-6	0	48.15	0	51.85
NW_020868438.1-193204-9	0	98.15	0	1.85
NW_020868439.1-22128-4	0	96.67	0	3.33
NW_020868439.1-76222-2	0	3.33	0	96.67
NW_020868439.1-261476-5	0	3.45	96.55	0
NW_020868439.1-409968-26	1.92	0	0	98.08
NW_020868439.1-505400-5	29.31	0	70.69	0
NW_020868439.1-555832-13	10	90	0	0
NW_020868440.1-185607-9	3.7	0	96.3	0
NW_020868440.1-252890-6	10.71	0	89.29	0
NW_020868440.1-255251-25	8.33	91.67	0	0
NW_020868440.1-291188-23	0	0	7.14	92.86
NW_020868440.1-291759-3	0	0	0	100
NW_020868441.1-6139-13	0	91.38	8.62	0
NW_020868441.1-110374-4	11.11	0	88.89	0
NW_020868441.1-268201-9	0	98	0	2
NW_020868441.1-561753-8	0	98	0	2
NW_020868441.1-628585-15	0	0	25	75
NW_020868441.1-641227-15	13.79	0	86.21	0
NW_020868442.1-182101-21	0	96	4	0
NW_020868442.1-237428-26	75.86	0	24.14	0
NW_020868442.1-243368-13	0	6.67	93.33	0
NW_020868442.1-412789-26	0	0	0	100
NW_020868444.1-187573-14	7.41	0	0	92.59
NW_020868444.1-256648-7	0	79.31	0	20.69
NW_020868444.1-477673-25	82.76	0	17.24	0
NW_020868444.1-550904-2	98.33	0	0	1.67
NW_020868444.1-552308-15	0	6.52	93.48	0
NW_020868444.1-613989-2	100	0	0	0
NW_020868444.1-643535-23	0	0	3.33	96.67
NW_020868444.1-692253-7	10.71	89.29	0	0
NW_020868444.1-725690-16	0	100	0	0
NW_020868444.1-808892-16	98.21	0	0	1.79
NW_020868444.1-842779-13	9.26	0	90.74	0
NW_020868445.1-87335-25	90.74	9.26	0	0
NW_020868446.1-172412-27	0	33.33	66.67	0
NW_020868447.1-46583-16	16.67	0	83.33	0
NW_020868447.1-131186-23	0	13.46	0	86.54
NW_020868447.1-262552-7	0	0	0	100
NW_020868447.1-323847-23	0	1.67	0	98.33
NW_020868447.1-323877-2	0	100	0	0
NW_020868447.1-527045-6	0	98.28	0	1.72
NW_020868447.1-626072-27	1.67	0	98.33	0
NW_020868447.1-729303-14	94.64	0	5.36	0
NW_020868447.1-807265-6	94.83	0	0	5.17
NW_020868447.1-809795-16	98	0	0	2
NW_020868447.1-887175-22	98	0	2	0
NW_020868447.1-930479-22	19.23	0	80.77	0
NW_020868447.1-1026820-12	93.33	0	0	6.67
NW_020868447.1-1183379-8	0	94.83	0	5.17
NW_020868447.1-1313346-14	0	0	12.5	87.5
NW_020868447.1-1314136-12	2.08	0	0	97.92
NW_020868447.1-1322558-4	0	31.03	0	68.97
NW_020868447.1-1393723-4	76.67	0	23.33	0
NW_020868447.1-1422470-27	91.38	0	8.62	0
NW_020868447.1-1429143-13	0	95	5	0
NW_020868447.1-1432293-22	100	0	0	0
NW_020868447.1-1480939-22	0	25.86	74.14	0
NW_020868448.1-117647-25	0	3.85	96.15	0
NW_020868448.1-248726-6	100	0	0	0
NW_020868448.1-285124-24	0	90.38	9.62	0
NW_020868449.1-44750-24	0	0	0	100
NW_020868450.1-100062-16	5	0	95	0
NW_020868450.1-102569-22	0	46	0	54
NW_020868451.1-75194-4	88.33	0	11.67	0
NW_020868451.1-155109-3	0	96.67	0	3.33
NW_020868451.1-196611-4	0	91.07	0	8.93
NW_020868451.1-261055-5	100	0	0	0
NW_020868451.1-288220-22	0	0	0	100
NW_020868452.1-52730-4	0	11.54	0	88.46
NW_020868452.1-159561-4	0	37.5	0	62.5
NW_020868453.1-592835-3	4	0	96	0
NW_020868453.1-670249-14	100	0	0	0
NW_020868453.1-688978-25	84.78	0	0	15.22
NW_020868453.1-737020-24	0	95	0	5
NW_020868453.1-768246-16	0	92.31	0	7.69
NW_020868453.1-859193-13	6.9	93.1	0	0
NW_020868455.1-9910-15	0	95.83	0	4.17
NW_020868455.1-98374-3	100	0	0	0
NW_020868455.1-103332-16	0	89.29	0	10.71
NW_020868455.1-443970-22	0	3.85	0	96.15
NW_020868455.1-833894-25	5.17	0	94.83	0
NW_020868456.1-102150-8	0	75	0	25
NW_020868457.1-53211-23	83.93	0	0	16.07
NW_020868457.1-55891-9	2	98	0	0
NW_020868457.1-60470-16	80	0	0	20
NW_020868457.1-186121-4	84.48	0	15.52	0
NW_020868457.1-193026-6	95	0	5	0
NW_020868457.1-374328-26	98.08	0	0	1.92
NW_020868458.1-219057-8	0	3.45	0	96.55
NW_020868458.1-363363-6	0	90	0	10
NW_020868458.1-365324-26	0	100	0	0
NW_020868458.1-417403-16	1.67	0	0	98.33
NW_020868458.1-510289-21	1.85	0	98.15	0
NW_020868458.1-535367-27	77.59	0	0	22.41
NW_020868458.1-826344-16	0	98.33	0	1.67
NW_020868458.1-833329-26	0	76.92	0	23.08
NW_020868458.1-949885-6	0	44.64	0	55.36
NW_020868458.1-1265166-24	0	96.15	0	3.85
NW_020868459.1-56561-7	0	0	19.64	80.36
NW_020868459.1-68233-3	100	0	0	0
NW_020868459.1-346170-21	83.33	0	16.67	0
NW_020868459.1-437478-23	100	0	0	0
NW_020868459.1-461893-26	0	100	0	0
NW_020868459.1-490938-6	0	0	0	100
NW_020868459.1-506648-4	0	0	0	100
NW_020868459.1-600528-6	0	0	0	100
NW_020868459.1-657334-8	86.67	0	13.33	0
NW_020868460.1-163004-15	0	0	0	100
NW_020868460.1-177534-9	0	100	0	0
NW_020868460.1-215496-23	1.79	0	98.21	0
NW_020868461.1-239013-23	18.52	0	81.48	0
NW_020868461.1-340425-9	1.67	0	0	98.33
NW_020868462.1-16131-7	0	0	0	100
NW_020868463.1-71957-15	1.85	0	98.15	0
NW_020868463.1-100292-2	27.59	0	0	72.41
NW_020868463.1-115943-2	93.75	0	6.25	0
NW_020868463.1-117827-26	0	94.64	0	5.36
NW_020868463.1-152222-14	0	85	0	15
NW_020868463.1-172627-14	98.15	1.85	0	0
NW_020868463.1-235732-16	0	0	1.85	98.15
NW_020868467.1-19206-13	0	96.67	0	3.33
NW_020868467.1-127248-2	20.69	0	79.31	0
NW_020868468.1-272930-9	96.3	0	3.7	0
NW_020868468.1-302995-26	94.44	0	0	5.56
NW_020868468.1-606484-23	5.77	94.23	0	0
NW_020868468.1-897348-14	0	0	0	100
NW_020868468.1-927374-6	0	1.67	98.33	0
NW_020868468.1-960101-23	0	100	0	0
NW_020868468.1-1177452-21	0	0	0	100
NW_020868468.1-1310309-3	0	5.56	0	94.44
NW_020868468.1-1380543-27	0	96.55	0	3.45
NW_020868468.1-1384781-3	9.26	0	0	90.74
NW_020868469.1-622081-4	0	100	0	0
NW_020868469.1-720122-16	7.14	0	0	92.86
NW_020868470.1-145095-23	0	97.83	0	2.17
NW_020868472.1-94448-14	98.33	0	1.67	0
NW_020868472.1-303890-27	0	0	4	96
NW_020868472.1-397833-15	0	3.57	0	96.43
NW_020868473.1-56414-16	0	3.57	96.43	0
NW_020868473.1-153781-3	0	10.71	0	89.29
NW_020868473.1-177892-5	0	4	0	96
NW_020868473.1-179692-26	5.36	0	94.64	0
NW_020868474.1-3613-22	100	0	0	0
NW_020868474.1-229031-25	0	15.38	0	84.62
NW_020868474.1-286129-16	12	0	88	0
NW_020868474.1-425441-15	3.57	96.43	0	0
NW_020868474.1-500906-12	0	0	8.62	91.38
NW_020868474.1-605436-5	6.52	0	93.48	0
NW_020868474.1-674460-5	90.91	0	9.09	0
NW_020868474.1-773888-27	91.38	0	0	8.62
NW_020868474.1-833994-5	0	14.29	0	85.71
NW_020868474.1-1014172-27	92.86	7.14	0	0
NW_020868474.1-1093693-27	3.33	0	96.67	0
NW_020868474.1-1141768-27	0	100	0	0
NW_020868474.1-1214808-25	0	1.67	98.33	0
NW_020868474.1-1216482-6	0	98.15	1.85	0
NW_020868474.1-1246603-23	0	95	0	5
NW_020868474.1-1253329-1	96.43	0	3.57	0
NW_020868477.1-142418-26	0	79.17	20.83	0
NW_020868477.1-326713-6	0	4.17	0	95.83
NW_020868477.1-655433-16	0	96.43	0	3.57
NW_020868477.1-666718-21	0	98.21	0	1.79
NW_020868477.1-774063-2	0	82	0	18
NW_020868479.1-300643-6	10.34	0	0	89.66
NW_020868479.1-408792-14	0	95	0	5
NW_020868480.1-68637-9	0	86.54	13.46	0
NW_020868480.1-68832-25	0	98.15	0	1.85
NW_020868481.1-74296-23	0	96.43	0	3.57
NW_020868481.1-151757-27	0	6.67	0	93.33
NW_020868481.1-514381-27	0	98	0	2
NW_020868481.1-646282-8	0	100	0	0
NW_020868481.1-701309-12	0	100	0	0
NW_020868481.1-723065-14	0	0	1.72	98.28
NW_020868482.1-46571-15	0	70	0	30
NW_020868482.1-263461-6	0	94.23	0	5.77
NW_020868482.1-267444-4	100	0	0	0
NW_020868482.1-381994-3	0	1.67	0	98.33
NW_020868482.1-426452-6	0	98.15	0	1.85
NW_020868482.1-430133-15	6	94	0	0
NW_020868483.1-226089-25	0	87.93	0	12.07
NW_020868483.1-243859-6	98.08	0	0	1.92
NW_020868483.1-318941-14	0	96.3	0	3.7
NW_020868483.1-406576-14	0	85	0	15
NW_020868483.1-407107-14	1.67	0	98.33	0
NW_020868483.1-460049-16	0	96.67	3.33	0
NW_020868483.1-541133-12	5	0	0	95
NW_020868484.1-330140-26	100	0	0	0
NW_020868485.1-35574-2	0	90.38	0	9.62
NW_020868485.1-131862-22	0	96.67	0	3.33
NW_020868485.1-287712-12	0	98.08	0	1.92
NW_020868485.1-688794-22	0	80.77	0	19.23
NW_020868485.1-789745-25	0	91.07	0	8.93
NW_020868485.1-791590-8	0	98.21	0	1.79
NW_020868486.1-16110-21	0	85.71	0	14.29
NW_020868486.1-271576-26	0	5.56	0	94.44
NW_020868489.1-186754-2	0	65	35	0
NW_020868489.1-227693-27	12.07	87.93	0	0
NW_020868489.1-272389-14	98	0	0	2
NW_020868493.1-11242-2	0	90.38	0	9.62
NW_020868493.1-13926-23	0	80	0	20
NW_020868493.1-112742-1	5.17	94.83	0	0
NW_020868493.1-295931-27	0	98.15	0	1.85
NW_020868493.1-424695-6	38.89	0	61.11	0
NW_020868493.1-444054-6	86.54	13.46	0	0
NW_020868493.1-490774-14	0	94.23	0	5.77
NW_020868493.1-499817-6	3.7	0	96.3	0
NW_020868493.1-628558-12	7.14	0	0	92.86
NW_020868493.1-666046-22	0	81.67	0	18.33
NW_020868493.1-835372-24	0	0	20.37	79.63
NW_020868494.1-162141-16	94	6	0	0
NW_020868494.1-309794-9	0	100	0	0
NW_020868494.1-473968-2	0	0	100	0
NW_020868494.1-633151-8	1.79	98.21	0	0
NW_020868494.1-786033-9	5.36	0	94.64	0
NW_020868494.1-840906-5	3.33	0	96.67	0
NW_020868494.1-891491-26	0	95	0	5
NW_020868494.1-980520-23	58.93	41.07	0	0
NW_020868495.1-327554-27	3.45	0	96.55	0
NW_020868496.1-166493-15	0	97.92	0	2.08
NW_020868496.1-208697-3	11.11	88.89	0	0
NW_020868496.1-263744-21	90	0	0	10
NW_020868496.1-304789-1	0	0	100	0
NW_020868497.1-5713-16	0	0	0	100
NW_020868497.1-51315-24	0	1.85	0	98.15
NW_020868497.1-85443-15	0	93.1	0	6.9
NW_020868497.1-99860-13	0	92.31	0	7.69
NW_020868497.1-101164-25	0	100	0	0
NW_020868497.1-171545-3	93.75	0	6.25	0
NW_020868497.1-480041-26	0	41.38	0	58.62
NW_020868497.1-526848-13	0	3.33	0	96.67
NW_020868497.1-533323-8	93.33	0	0	6.67
NW_020868497.1-659705-4	1.67	98.33	0	0
NW_020868499.1-271154-22	9.62	0	90.38	0
NW_020868499.1-294674-6	0	50	0	50
NW_020868500.1-75922-23	100	0	0	0
NW_020868500.1-280284-4	0	2.08	97.92	0
NW_020868500.1-281126-6	7.14	0	0	92.86
NW_020868500.1-314937-8	90.74	0	9.26	0
NW_020868502.1-88715-16	0	92.86	0	7.14
NW_020868502.1-255282-24	0	46.15	0	53.85
NW_020868502.1-452292-12	5	0	0	95
NW_020868502.1-453424-25	100	0	0	0
NW_020868502.1-479479-5	0	98.21	0	1.79
NW_020868502.1-499452-26	62.5	0	0	37.5
NW_020868503.1-35267-4	0	6.67	0	93.33
NW_020868504.1-10240-9	100	0	0	0
NW_020868504.1-70600-26	0	98.28	0	1.72
NW_020868504.1-95007-8	0	96.67	0	3.33
NW_020868505.1-609685-16	0	100	0	0
NW_020868506.1-320160-16	0	1.72	0	98.28
NW_020868506.1-347319-1	0	4	0	96
NW_020868506.1-390456-6	5.36	0	94.64	0
NW_020868506.1-597029-16	0	5.36	0	94.64
NW_020868506.1-719425-3	0	0	0	100
NW_020868506.1-793781-4	18.97	0	0	81.03
NW_020868506.1-831837-25	0	95.45	0	4.55
NW_020868506.1-1109140-14	0	96.43	0	3.57
NW_020868507.1-133486-12	94	0	6	0
NW_020868507.1-136628-5	100	0	0	0
NW_020868507.1-495153-15	12.5	0	0	87.5
NW_020868508.1-20237-1	0	0	94.64	5.36
NW_020868508.1-52581-13	0	98.08	0	1.92
NW_020868509.1-10450-25	13.33	0	86.67	0
NW_020868509.1-28720-14	68	0	0	32
NW_020868510.1-4385-15	0	0	0	100
NW_020868511.1-125766-5	0	0	100	0
NW_020868512.1-147886-3	5.17	0	94.83	0
NW_020868512.1-205272-16	0	96	0	4
NW_020868512.1-371968-15	10.71	0	0	89.29
NW_020868512.1-645683-21	48.21	0	51.79	0
NW_020868512.1-662831-4	0	16.67	0	83.33
NW_020868512.1-664400-3	53.57	0	46.43	0
NW_020868512.1-690110-6	3.33	0	96.67	0
NW_020868512.1-691833-27	0	1.72	0	98.28
NW_020868512.1-733606-22	0	4	0	96
NW_020868512.1-739497-6	0	100	0	0
NW_020868512.1-813878-1	0	85	0	15
NW_020868513.1-69419-6	0	0	100	0
NW_020868514.1-130510-24	98.33	1.67	0	0
NW_020868514.1-136897-15	96.55	0	3.45	0
NW_020868514.1-171969-15	0	100	0	0
NW_020868514.1-177428-8	0	90	0	10
NW_020868514.1-216989-23	0	0	95	5
NW_020868515.1-132289-21	0	89.58	0	10.42
NW_020868515.1-255099-16	0	5.17	0	94.83
NW_020868515.1-326772-7	0	94	6	0
NW_020868515.1-424914-15	85	0	15	0
NW_020868515.1-466012-13	93.1	0	6.9	0
NW_020868515.1-595990-12	0	96.55	0	3.45
NW_020868515.1-630072-27	0	86.54	0	13.46
NW_020868517.1-61455-3	0	1.92	0	98.08
NW_020868517.1-297158-5	86.67	0	13.33	0
NW_020868518.1-61270-7	1.85	0	0	98.15
NW_020868519.1-229049-14	0	1.92	98.08	0
NW_020868519.1-403292-24	0	0	93.48	6.52
NW_020868519.1-538734-16	0	1.92	0	98.08
NW_020868520.1-7777-9	0	3.45	0	96.55
NW_020868520.1-61676-15	0	0	7.41	92.59
NW_020868520.1-67099-14	100	0	0	0
NW_020868520.1-127307-3	1.79	98.21	0	0
NW_020868522.1-62796-4	0	86.21	0	13.79
NW_020868522.1-130564-4	0	4.55	0	95.45
NW_020868522.1-179068-14	0	90	0	10
NW_020868522.1-181474-7	0	13.33	86.67	0
NW_020868522.1-385566-2	0	77.78	0	22.22
NW_020868522.1-465173-12	0	0	6	94
NW_020868522.1-530062-8	0	97.83	2.17	0
NW_020868522.1-603318-14	95	0	5	0
NW_020868522.1-662065-25	0	80.77	0	19.23
NW_020868522.1-728053-12	0	5.56	0	94.44
NW_020868522.1-736792-13	0	8.62	0	91.38
NW_020868522.1-767816-25	95	5	0	0
NW_020868522.1-777423-25	0	3.33	0	96.67
NW_020868523.1-100055-22	0	0	79.63	20.37
NW_020868523.1-224907-4	0	0	0	100
NW_020868523.1-321899-14	0	100	0	0
NW_020868523.1-495666-4	0	19.57	0	80.43
NW_020868523.1-497958-23	4.17	95.83	0	0
NW_020868523.1-501151-22	3.33	0	0	96.67
NW_020868525.1-8937-3	42.31	0	0	57.69
NW_020868525.1-93662-23	0	3.45	0	96.55
NW_020868525.1-191516-26	0	0	4	96
NW_020868525.1-209722-12	90.74	0	9.26	0
NW_020868525.1-477986-7	5.36	94.64	0	0
NW_020868525.1-757479-16	5.36	0	94.64	0
NW_020868525.1-783232-24	10.34	0	0	89.66
NW_020868527.1-184631-4	96.55	0	3.45	0
NW_020868528.1-14233-13	66.67	0	33.33	0
NW_020868528.1-100766-27	0	0	0	100
NW_020868529.1-27653-7	95.83	0	0	4.17
NW_020868529.1-39936-5	16.67	0	83.33	0
NW_020868529.1-72761-16	0	92.86	0	7.14
NW_020868529.1-144097-25	1.92	98.08	0	0
NW_020868529.1-219564-22	0	98.15	0	1.85
NW_020868530.1-1598-4	0	0	100	0
NW_020868530.1-82907-14	0	95	0	5
NW_020868530.1-228887-13	100	0	0	0
NW_020868530.1-340602-12	0	0	100	0
NW_020868530.1-440641-1	90.38	9.62	0	0
NW_020868531.1-201671-8	0	94.83	0	5.17
NW_020868533.1-38887-26	0	91.07	0	8.93
NW_020868533.1-496059-7	0	85.19	14.81	0
NW_020868533.1-510254-16	0	0	0	100
NW_020868536.1-223838-15	0	82.76	0	17.24
NW_020868536.1-243774-23	0	6.67	0	93.33
NW_020868536.1-252114-21	11.67	0	0	88.33
NW_020868536.1-263215-13	21.74	0	78.26	0
NW_020868536.1-306493-26	92.31	0	7.69	0
NW_020868536.1-317298-24	68.52	0	0	31.48
NW_020868536.1-343022-27	0	0	91.38	8.62
NW_020868536.1-420912-9	0	85.19	0	14.81
NW_020868537.1-2563-6	3.7	96.3	0	0
NW_020868537.1-288940-7	0	86.21	0	13.79
NW_020868537.1-297267-15	0	0	0	100
NW_020868537.1-594127-12	0	94.23	0	5.77
NW_020868537.1-634701-4	0	95.65	0	4.35
NW_020868537.1-796829-27	0	4.55	0	95.45
NW_020868538.1-279591-16	0	98	2	0
NW_020868539.1-84425-4	2.08	0	0	97.92
NW_020868539.1-134792-22	0	81.48	0	18.52
NW_020868539.1-313121-8	0	0	0	100
NW_020868539.1-336669-4	0	50	0	50
NW_020868539.1-338638-14	94.44	5.56	0	0
NW_020868539.1-362128-22	0	97.92	0	2.08
NW_020868539.1-422229-12	5.77	0	94.23	0
NW_020868540.1-117202-14	0	98.08	0	1.92
NW_020868540.1-138910-4	0	95	5	0
NW_020868541.1-146362-27	0	0	12.5	87.5
NW_020868541.1-207847-24	0	100	0	0
NW_020868541.1-266214-3	0	0	14.81	85.19
NW_020868541.1-311813-9	0	91.67	0	8.33
NW_020868541.1-360580-26	0	87.5	0	12.5
NW_020868542.1-41801-8	0	34.48	0	65.52
NW_020868542.1-218486-7	0	8.93	0	91.07
NW_020868542.1-235869-15	1.85	98.15	0	0
NW_020868542.1-502640-15	17.86	0	82.14	0
NW_020868542.1-580639-7	0	100	0	0
NW_020868542.1-666982-3	0	98.33	1.67	0
NW_020868542.1-681715-6	0	16.07	83.93	0
NW_020868545.1-64044-2	0	1.72	0	98.28
NW_020868545.1-79164-24	0	77.78	0	22.22
NW_020868546.1-23499-26	0	75	0	25
NW_020868547.1-188586-5	9.26	90.74	0	0
NW_020868547.1-354426-25	5.17	0	94.83	0
NW_020868547.1-355494-23	0	3.33	0	96.67
NW_020868547.1-393078-22	0	0	100	0
NW_020868547.1-516925-25	0	46.43	0	53.57
NW_020868548.1-49236-8	0	0	96.67	3.33
NW_020868548.1-78810-23	33.33	0	0	66.67
NW_020868548.1-115571-6	0	0	16.67	83.33
NW_020868548.1-132997-12	94.83	0	5.17	0
NW_020868548.1-394502-26	0	9.62	90.38	0
NW_020868548.1-591314-3	26.67	0	0	73.33
NW_020868549.1-349866-25	0	100	0	0
NW_020868549.1-540167-23	0	96.3	0	3.7
NW_020868549.1-569748-1	0	98.15	0	1.85
NW_020868551.1-73856-13	1.79	0	98.21	0
NW_020868553.1-100893-23	96.43	0	0	3.57
NW_020868553.1-105351-24	0	0	100	0
NW_020868553.1-106959-24	0	11.67	88.33	0
NW_020868553.1-264510-6	0	1.85	0	98.15
NW_020868555.1-40686-3	100	0	0	0
NW_020868555.1-142940-2	0	3.7	0	96.3
NW_020868555.1-154519-13	0	98.21	0	1.79
NW_020868556.1-257496-25	0	2	0	98
NW_020868556.1-373139-15	20	0	80	0
NW_020868556.1-388992-27	1.85	0	0	98.15
NW_020868556.1-419055-12	7.69	0	0	92.31
NW_020868556.1-421756-14	0	0	35	65
NW_020868557.1-30616-24	0	96.43	0	3.57
NW_020868557.1-135369-7	98	0	0	2
NW_020868557.1-235526-9	0	100	0	0
NW_020868557.1-264885-9	0	41.67	0	58.33
NW_020868557.1-322899-3	0	98.28	0	1.72
NW_020868557.1-408576-27	0	98.21	0	1.79
NW_020868557.1-453836-22	1.92	0	0	98.08
NW_020868557.1-521487-23	0	96.15	0	3.85
NW_020868557.1-608539-15	3.33	96.67	0	0
NW_020868557.1-731921-25	98.28	0	1.72	0
NW_020868557.1-780146-16	100	0	0	0
NW_020868557.1-781908-27	0	15.38	0	84.62
NW_020868560.1-19964-22	0	2.17	0	97.83
NW_020868560.1-119374-23	89.29	0	10.71	0
NW_020868561.1-60137-14	0	98.28	0	1.72
NW_020868561.1-111283-24	0	93.1	0	6.9
NW_020868561.1-133068-4	94.83	0	0	5.17
NW_020868562.1-179597-21	4.17	0	0	95.83
NW_020868562.1-179773-26	2.08	97.92	0	0
NW_020868563.1-29383-12	25.93	74.07	0	0
NW_020868563.1-91295-16	0	85.19	0	14.81
NW_020868563.1-235115-13	36.21	0	0	63.79
NW_020868563.1-332511-5	12.07	0	87.93	0
NW_020868563.1-383891-13	0	11.54	0	88.46
NW_020868563.1-384087-26	98.21	0	1.79	0
NW_020868564.1-69132-15	17.31	0	0	82.69
NW_020868564.1-180343-4	0	93.33	0	6.67
NW_020868564.1-217883-12	55.77	0	44.23	0
NW_020868566.1-149498-16	51.85	0	0	48.15
NW_020868566.1-154409-27	0	38.46	0	61.54
NW_020868566.1-239417-4	5.36	0	0	94.64
NW_020868566.1-450006-15	0	0	6.9	93.1
NW_020868567.1-182225-14	0	0	0	100
NW_020868567.1-190010-6	93.1	6.9	0	0
NW_020868567.1-218159-9	85	0	0	15
NW_020868567.1-222566-13	82.14	0	0	17.86
NW_020868567.1-225293-5	5.36	94.64	0	0
NW_020868567.1-236208-23	0	7.69	92.31	0
NW_020868568.1-127350-4	0	0	0	100
NW_020868568.1-269109-13	3.33	96.67	0	0
NW_020868568.1-274244-13	3.33	0	0	96.67
NW_020868568.1-296283-13	0	96.55	0	3.45
NW_020868568.1-339777-26	0	25.86	0	74.14
NW_020868568.1-369791-15	26.79	0	73.21	0
NW_020868568.1-480076-22	0	0	100	0
NW_020868568.1-626134-14	0	15.38	84.62	0
NW_020868568.1-692659-8	5.17	0	94.83	0
NW_020868569.1-32436-13	5	0	95	0
NW_020868569.1-260619-26	0	78	0	22
NW_020868569.1-384985-9	0	100	0	0
NW_020868569.1-522897-5	0	90.74	0	9.26
NW_020868570.1-61730-27	32.76	67.24	0	0
NW_020868570.1-246956-26	0	90.74	0	9.26
NW_020868570.1-278666-9	100	0	0	0
NW_020868571.1-154640-2	100	0	0	0
NW_020868571.1-168761-9	0	96.43	0	3.57
NW_020868571.1-168934-22	0	93.33	0	6.67
NW_020868571.1-215730-1	0	0	6.67	93.33
NW_020868571.1-267132-14	0	96.67	0	3.33
NW_020868571.1-415897-12	0	81.67	0	18.33
NW_020868571.1-607227-16	0	90.74	0	9.26
NW_020868571.1-672126-26	0	94.83	0	5.17
NW_020868571.1-738727-15	0	96.55	3.45	0
NW_020868571.1-823714-12	0	100	0	0
NW_020868571.1-824730-24	98.28	1.72	0	0
NW_020868571.1-830088-13	3.33	0	0	96.67
NW_020868571.1-952523-15	0	0	88.46	11.54
NW_020868571.1-1122189-25	0	92.86	0	7.14
NW_020868572.1-176060-9	91.67	8.33	0	0
NW_020868572.1-228137-26	0	97.83	0	2.17
NW_020868572.1-270700-24	7.69	92.31	0	0
NW_020868572.1-285883-21	15	85	0	0
NW_020868573.1-93441-6	11.67	0	88.33	0
NW_020868573.1-127199-27	0	97.92	0	2.08
NW_020868573.1-463312-24	5.36	0	94.64	0
NW_020868573.1-529857-2	0	3.33	96.67	0
NW_020868573.1-552629-2	0	94.44	5.56	0
NW_020868573.1-678841-21	0	9.62	0	90.38
NW_020868573.1-721757-4	0	5.56	0	94.44
NW_020868574.1-22304-21	0	0	0	100
NW_020868574.1-55458-15	1.79	0	0	98.21
NW_020868574.1-138374-8	0	0	9.62	90.38
NW_020868575.1-32916-9	0	3.33	96.67	0
NW_020868575.1-103912-5	0	96.43	0	3.57
NW_020868576.1-19981-24	0	0	1.79	98.21
NW_020868576.1-30498-12	3.57	0	0	96.43
NW_020868577.1-218605-5	1.79	0	98.21	0
NW_020868577.1-378332-26	0	100	0	0
NW_020868577.1-384341-8	1.79	98.21	0	0
NW_020868577.1-508905-24	0	1.67	0	98.33
NW_020868577.1-583005-25	0	0	100	0
NW_020868577.1-622841-21	82.14	0	17.86	0
NW_020868578.1-21688-23	0	94.23	0	5.77
NW_020868578.1-145350-1	0	0	10.71	89.29
NW_020868578.1-204261-2	0	1.85	0	98.15
NW_020868578.1-259496-15	1.79	98.21	0	0
NW_020868578.1-328611-8	0	0	100	0
NW_020868579.1-72108-1	0	1.67	98.33	0
NW_020868580.1-24725-3	0	87.93	0	12.07
NW_020868581.1-143918-16	0	19.23	0	80.77
NW_020868581.1-174723-23	0	92.86	7.14	0
NW_020868581.1-337721-1	0	68.97	0	31.03
NW_020868581.1-431939-4	94.83	0	5.17	0
NW_020868581.1-470898-14	73.21	26.79	0	0
NW_020868581.1-513538-21	0	68.52	0	31.48
NW_020868581.1-515766-21	0	85	0	15
NW_020868581.1-550227-25	4	0	0	96
NW_020868581.1-570373-14	0	100	0	0
NW_020868581.1-749662-13	0	100	0	0
NW_020868581.1-763266-5	43.33	0	56.67	0
NW_020868581.1-957542-16	0	0	100	0
NW_020868581.1-974586-6	13.33	0	0	86.67
NW_020868581.1-1051783-12	98.33	0	1.67	0
NW_020868581.1-1107792-21	0	3.33	0	96.67
NW_020868581.1-1159564-2	0	0	100	0
NW_020868582.1-120551-6	1.72	0	0	98.28
NW_020868582.1-297373-6	96.55	0	3.45	0
NW_020868582.1-300885-2	0	0	95.24	4.76
NW_020868582.1-326250-2	3.7	0	96.3	0
NW_020868582.1-521134-3	96	0	0	4
NW_020868582.1-695904-1	0	96.55	0	3.45
NW_020868582.1-816636-9	0	96.15	0	3.85
NW_020868585.1-111078-25	1.72	98.28	0	0
NW_020868585.1-119464-5	3.33	96.67	0	0
NW_020868586.1-35147-14	0	7.41	0	92.59
NW_020868586.1-119576-7	72.22	0	27.78	0
NW_020868588.1-138395-6	45	0	55	0
NW_020868589.1-29939-14	0	93.1	0	6.9
NW_020868589.1-35202-27	12	0	0	88
NW_020868589.1-43953-15	0	96.55	3.45	0
NW_020868589.1-129247-3	93.1	0	6.9	0
NW_020868589.1-150649-4	0	94	0	6
NW_020868589.1-150969-13	0	90.38	9.62	0
NW_020868589.1-298614-24	90.91	9.09	0	0
NW_020868590.1-48879-8	0	63.04	0	36.96
NW_020868590.1-199826-5	0	10	0	90
NW_020868590.1-214310-15	0	96	0	4
NW_020868590.1-214641-1	0	96.15	0	3.85
NW_020868590.1-253376-14	0	16.07	0	83.93
NW_020868590.1-319949-25	0	96.55	0	3.45
NW_020868590.1-377786-26	5.17	94.83	0	0
NW_020868591.1-237275-2	0	93.48	0	6.52
NW_020868591.1-280239-8	0	98.21	0	1.79
NW_020868593.1-163888-25	28.26	0	0	71.74
NW_020868593.1-179922-6	0	97.92	2.08	0
NW_020868594.1-79971-16	0	5.77	0	94.23
NW_020868594.1-88584-12	0	5.77	0	94.23
NW_020868594.1-132786-15	0	0	6.67	93.33
NW_020868594.1-182714-13	91.67	8.33	0	0
NW_020868594.1-236354-16	12	0	0	88
NW_020868594.1-319080-5	0	8	0	92
NW_020868594.1-498125-1	0	3.45	0	96.55
NW_020868595.1-147972-13	0	5.36	0	94.64
NW_020868595.1-148086-9	0	2.08	97.92	0
NW_020868595.1-177092-6	5	0	0	95
NW_020868596.1-52612-26	0	0	10.42	89.58
NW_020868596.1-56568-6	7.69	92.31	0	0
NW_020868596.1-377730-3	6.9	0	93.1	0
NW_020868596.1-430443-13	10.34	0	89.66	0
NW_020868596.1-466775-6	1.72	0	98.28	0
NW_020868597.1-252444-16	0	5.56	0	94.44
NW_020868597.1-253840-3	0	0	3.33	96.67
NW_020868597.1-338451-1	0	3.45	96.55	0
NW_020868597.1-450555-24	0	5.56	0	94.44
NW_020868599.1-192056-22	68.33	0	31.67	0
NW_020868599.1-250186-5	100	0	0	0
NW_020868602.1-57837-23	0	0	17.86	82.14
NW_020868602.1-69419-25	6.67	0	0	93.33
NW_020868602.1-152489-5	0	91.07	0	8.93
NW_020868602.1-386928-14	0	0	98.33	1.67
NW_020868602.1-490270-26	6.25	0	0	93.75
NW_020868602.1-508565-12	0	2.27	0	97.73
NW_020868602.1-524862-24	45	0	0	55
NW_020868603.1-14814-12	0	84.62	15.38	0
NW_020868604.1-21041-23	0	85.19	0	14.81
NW_020868604.1-48229-22	0	96.3	0	3.7
NW_020868604.1-97553-9	0	95	0	5
NW_020868604.1-138441-4	0	3.33	96.67	0
NW_020868604.1-175412-21	0	1.72	0	98.28
NW_020868604.1-323354-21	0	0	12.5	87.5
NW_020868605.1-199158-1	0	96.43	0	3.57
NW_020868605.1-303274-7	0	100	0	0
NW_020868605.1-375355-25	3.57	0	0	96.43
NW_020868606.1-15072-4	0	14.58	0	85.42
NW_020868606.1-151215-22	1.72	0	0	98.28
NW_020868606.1-180007-26	0	5.77	0	94.23
NW_020868606.1-233280-3	0	0	98.15	1.85
NW_020868606.1-255282-9	0	98.21	0	1.79
NW_020868606.1-397727-24	0	98.08	1.92	0
NW_020868606.1-582159-24	0	1.67	0	98.33
NW_020868606.1-605762-1	0	100	0	0
NW_020868606.1-608110-12	0	0	12	88
NW_020868607.1-522683-23	0	66.67	0	33.33
NW_020868607.1-688304-25	91.07	0	8.93	0
NW_020868607.1-690640-12	0	0	96.43	3.57
NW_020868607.1-693028-25	0	94.23	0	5.77
NW_020868607.1-962989-8	0	0	0	100
NW_020868607.1-1001036-13	96.15	0	0	3.85
NW_020868607.1-1003830-9	0	98.15	0	1.85
NW_020868607.1-1068805-27	5.77	0	0	94.23
NW_020868608.1-10249-21	86.21	0	13.79	0
NW_020868608.1-52652-1	100	0	0	0
NW_020868608.1-63406-7	3.7	0	0	96.3
NW_020868609.1-9961-13	0	1.79	98.21	0
NW_020868610.1-1068-14	9.26	90.74	0	0
NW_020868611.1-175899-8	0	0	1.85	98.15
NW_020868611.1-275702-27	0	0	94.83	5.17
NW_020868611.1-342589-3	98.33	0	1.67	0
NW_020868611.1-367379-4	0	1.67	0	98.33
NW_020868611.1-559793-12	0	71.43	0	28.57
NW_020868611.1-560440-14	5.17	94.83	0	0
NW_020868611.1-604848-8	3.45	96.55	0	0
NW_020868611.1-671166-26	0	76.09	0	23.91
NW_020868611.1-688230-14	77.59	0	0	22.41
NW_020868612.1-20234-9	0	96.43	0	3.57
NW_020868612.1-34323-21	0	5.56	0	94.44
NW_020868612.1-167245-13	0	0	3.7	96.3
NW_020868613.1-125378-24	0	95.83	0	4.17
NW_020868613.1-127634-9	5.56	0	94.44	0
NW_020868613.1-169469-8	5	0	0	95
NW_020868613.1-203349-14	5	0	95	0
NW_020868613.1-300742-24	0	3.33	0	96.67
NW_020868615.1-60047-4	0	96	0	4
NW_020868615.1-231485-16	0	6.9	0	93.1
NW_020868615.1-308938-2	92.86	0	0	7.14
NW_020868615.1-330207-25	0	0	1.72	98.28
NW_020868615.1-374407-1	0	1.85	0	98.15
NW_020868615.1-593355-15	0	98.28	0	1.72
NW_020868616.1-153646-26	0	100	0	0
NW_020868616.1-158086-16	1.67	0	0	98.33
NW_020868616.1-159644-23	3.7	0	96.3	0
NW_020868616.1-159847-22	0	2.17	0	97.83
NW_020868616.1-171796-4	96.67	0	0	3.33
NW_020868616.1-387726-5	0	0	83.33	16.67
NW_020868616.1-463554-7	1.85	0	98.15	0
NW_020868616.1-466476-27	8.93	0	91.07	0
NW_020868617.1-125281-15	11.11	0	88.89	0
NW_020868618.1-32317-2	0	0	0	100
NW_020868619.1-4368-2	0	0	1.67	98.33
NW_020868619.1-33924-27	7.41	92.59	0	0
NW_020868619.1-150405-7	100	0	0	0
NW_020868619.1-172871-7	0	1.79	0	98.21
NW_020868619.1-206396-8	0	91.67	0	8.33
NW_020868622.1-46271-14	0	0	93.1	6.9
NW_020868623.1-150917-25	3.33	0	96.67	0
NW_020868624.1-22307-27	0	98.28	1.72	0
NW_020868624.1-149101-23	0	98.15	0	1.85
NW_020868624.1-631228-23	0	0	10.34	89.66
NW_020868624.1-643764-23	0	96.67	0	3.33
NW_020868624.1-668190-6	15.52	0	84.48	0
NW_020868624.1-685837-25	3.33	0	0	96.67
NW_020868624.1-726600-3	0	100	0	0
NW_020868624.1-1029563-24	56.9	0	43.1	0
NW_020868624.1-1041692-13	5.56	94.44	0	0
NW_020868626.1-174111-2	3.45	0	96.55	0
NW_020868627.1-146395-13	100	0	0	0
NW_020868627.1-289110-27	0	0	3.45	96.55
NW_020868628.1-88250-27	0	9.62	90.38	0
NW_020868628.1-103288-27	0	0	0	100
NW_020868628.1-155283-26	0	78.33	0	21.67
NW_020868628.1-598288-8	2	0	0	98
NW_020868628.1-857450-2	17.24	0	82.76	0
NW_020868628.1-936828-13	0	17.86	0	82.14
NW_020868628.1-987079-1	86.67	0	0	13.33
NW_020868628.1-1073324-3	6.9	0	0	93.1
NW_020868628.1-1120460-1	0	100	0	0
NW_020868630.1-32719-3	0	94.44	0	5.56
NW_020868630.1-53530-22	0	3.85	0	96.15
NW_020868630.1-111286-13	0	0	100	0
NW_020868630.1-160632-12	0	75	0	25
NW_020868630.1-180387-22	5.17	0	94.83	0
NW_020868631.1-48761-2	3.45	96.55	0	0
NW_020868631.1-70432-4	0	96.3	0	3.7
NW_020868631.1-322003-3	15.52	0	0	84.48
NW_020868631.1-436275-27	0	3.45	0	96.55
NW_020868631.1-482122-3	3.45	0	0	96.55
NW_020868634.1-149649-22	11.11	88.89	0	0
NW_020868634.1-157080-5	0	0	0	100
NW_020868634.1-245956-2	0	1.72	0	98.28
NW_020868635.1-18950-1	0	98.33	0	1.67
NW_020868635.1-54468-3	5	0	95	0
NW_020868635.1-120768-1	0	34.09	65.91	0
NW_020868635.1-132952-22	3.7	0	0	96.3
NW_020868635.1-185544-23	0	16.07	83.93	0
NW_020868636.1-24219-22	87.5	0	12.5	0
NW_020868636.1-40215-24	0	6.9	0	93.1
NW_020868636.1-67839-14	0	0	0	100
NW_020868636.1-194698-8	0	98	2	0
NW_020868637.1-4164-27	0	84.62	0	15.38
NW_020868637.1-10702-9	0	33.33	0	66.67
NW_020868637.1-628753-13	7.14	0	0	92.86
NW_020868637.1-640581-26	0	87.5	0	12.5
NW_020868637.1-715814-6	96.55	0	3.45	0
NW_020868637.1-725635-24	3.33	0	96.67	0
NW_020868637.1-753825-2	10.34	0	89.66	0
NW_020868637.1-804522-2	1.72	0	98.28	0
NW_020868637.1-926451-14	0	0	100	0
NW_020868637.1-957554-15	1.67	0	0	98.33
NW_020868637.1-1073412-2	67.24	0	32.76	0
NW_020868638.1-61247-6	0	0	100	0
NW_020868639.1-58804-21	96.43	0	3.57	0
NW_020868639.1-82299-6	0	100	0	0
NW_020868639.1-100553-2	0	0	92.59	7.41
NW_020868639.1-281825-5	0	5.17	0	94.83
NW_020868639.1-308189-21	94.64	0	5.36	0
NW_020868639.1-335761-23	0	1.72	0	98.28
NW_020868639.1-454106-22	3.33	96.67	0	0
NW_020868639.1-471736-5	38.89	61.11	0	0
NW_020868639.1-492492-2	0	98.08	0	1.92
NW_020868639.1-535155-27	0	25	0	75
NW_020868639.1-605161-22	0	78.33	0	21.67
NW_020868640.1-122663-9	5.17	0	94.83	0
NW_020868640.1-130691-26	3.33	0	96.67	0
NW_020868640.1-286424-21	78.85	0	0	21.15
NW_020868640.1-894766-1	0	98.28	0	1.72
NW_020868640.1-1188241-14	0	94.64	0	5.36
NW_020868641.1-33611-12	0	1.79	0	98.21
NW_020868641.1-35334-14	0	0	0	100
NW_020868641.1-82047-6	0	1.92	0	98.08
NW_020868641.1-89870-13	18.52	0	0	81.48
NW_020868641.1-111815-13	96.55	0	0	3.45
NW_020868641.1-291531-12	91.07	0	0	8.93
NW_020868641.1-429805-21	94.64	0	5.36	0
NW_020868641.1-439202-6	0	89.66	0	10.34
NW_020868642.1-93478-16	0	79.63	20.37	0
NW_020868644.1-67518-16	3.85	0	0	96.15
NW_020868645.1-24920-25	0	100	0	0
NW_020868645.1-251522-26	0	96.55	0	3.45
NW_020868646.1-508140-2	59.26	0	40.74	0
NW_020868646.1-513171-5	0	100	0	0
NW_020868646.1-562335-8	0	94.83	0	5.17
NW_020868646.1-578030-12	0	100	0	0
NW_020868646.1-637150-9	25	75	0	0
NW_020868646.1-652508-13	0	98	0	2
NW_020868646.1-908386-1	12.07	0	87.93	0
NW_020868646.1-929552-13	94.83	0	5.17	0
NW_020868646.1-974060-27	0	55.77	0	44.23
NW_020868646.1-984790-5	0	90	10	0
NW_020868646.1-1017231-22	0	96.67	0	3.33
NW_020868646.1-1067699-24	65	0	0	35
NW_020868646.1-1088184-5	29.31	0	70.69	0
NW_020868647.1-47367-23	0	94.44	0	5.56
NW_020868648.1-67713-5	1.67	0	98.33	0
NW_020868649.1-78428-4	0	100	0	0
NW_020868650.1-50094-14	0	93.1	0	6.9
NW_020868651.1-76230-21	98.21	0	0	1.79
NW_020868651.1-107186-2	44.83	55.17	0	0
NW_020868652.1-251129-13	0	100	0	0
NW_020868652.1-459396-6	0	7.14	0	92.86
NW_020868652.1-535495-1	3.57	96.43	0	0
NW_020868652.1-837403-1	5	0	95	0
NW_020868653.1-71874-7	91.38	8.62	0	0
NW_020868653.1-315666-26	0	98.08	0	1.92
NW_020868653.1-391603-15	0	100	0	0
NW_020868653.1-470395-9	0	92.59	0	7.41
NW_020868653.1-474312-16	0	0	98.33	1.67
NW_020868653.1-483294-15	0	0	70.83	29.17
NW_020868656.1-79119-5	93.33	0	0	6.67
NW_020868656.1-85258-14	0	11.11	0	88.89
NW_020868656.1-126313-25	0	91.38	0	8.62
NW_020868656.1-153339-24	5	95	0	0
NW_020868656.1-168133-23	0	91.38	8.62	0
NW_020868656.1-183646-21	3.85	96.15	0	0
NW_020868656.1-229732-7	0	3.7	96.3	0
NW_020868657.1-21793-27	3.45	0	96.55	0
NW_020868659.1-363-22	0	14.81	85.19	0
NW_020868659.1-7419-7	6.9	93.1	0	0
NW_020868659.1-57681-24	0	4	0	96
NW_020868659.1-228273-22	92.59	0	7.41	0
NW_020868662.1-143336-8	0	0	100	0
NW_020868662.1-341809-6	3.7	0	0	96.3
NW_020868662.1-364776-13	0	0	100	0
NW_020868662.1-453981-27	13.33	0	86.67	0
NW_020868662.1-519826-9	0	100	0	0
NW_020868662.1-555738-25	55.36	0	44.64	0
NW_020868662.1-569647-4	100	0	0	0
NW_020868662.1-742532-5	1.67	0	0	98.33
NW_020868663.1-45576-26	100	0	0	0
NW_020868663.1-68205-9	0	94.44	0	5.56
NW_020868663.1-118684-12	94.64	5.36	0	0
NW_020868663.1-138441-15	0	14.58	85.42	0
NW_020868664.1-57253-22	0	3.45	0	96.55
NW_020868665.1-14726-15	0	92	0	8
NW_020868666.1-56478-6	0	96.67	3.33	0
NW_020868666.1-132910-5	96.43	0	3.57	0
NW_020868666.1-174848-14	0	94.64	0	5.36
NW_020868666.1-320548-9	4	0	0	96
NW_020868667.1-9213-5	67.24	32.76	0	0
NW_020868667.1-33700-26	3.85	0	96.15	0
NW_020868667.1-208152-22	0	94.44	0	5.56
NW_020868667.1-503702-12	77.59	0	22.41	0
NW_020868667.1-568978-12	0	98.33	0	1.67
NW_020868667.1-604913-16	8	0	0	92
NW_020868667.1-627634-13	0	0	0	100
NW_020868668.1-87103-22	1.85	0	0	98.15
NW_020868668.1-105373-27	0	97.73	2.27	0
NW_020868668.1-164147-23	0	94.44	5.56	0
NW_020868668.1-208371-2	0	0	0	100
NW_020868668.1-242355-24	96.67	0	3.33	0
NW_020868668.1-307381-8	14.29	0	0	85.71
NW_020868668.1-437805-13	1.85	98.15	0	0
NW_020868668.1-558346-24	0	97.92	0	2.08
NW_020868669.1-48180-6	0	94.83	0	5.17
NW_020868669.1-58016-6	96.3	0	3.7	0
NW_020868669.1-193003-8	87.93	12.07	0	0
NW_020868669.1-202978-14	2	0	0	98
NW_020868669.1-249289-6	0	0	100	0
NW_020868669.1-249355-3	0	96.55	3.45	0
NW_020868669.1-264718-1	0	0	0	100
NW_020868669.1-361138-21	0	0	100	0
NW_020868669.1-387179-22	0	0	0	100
NW_020868670.1-194788-26	0	5.17	0	94.83
NW_020868670.1-219190-7	0	75.86	0	24.14
NW_020868670.1-223198-21	18.33	0	81.67	0
NW_020868670.1-270147-27	32	0	0	68
NW_020868670.1-271026-7	0	100	0	0
NW_020868670.1-331288-15	0	3.33	0	96.67
NW_020868671.1-154927-5	0	0	0	100
NW_020868671.1-430000-1	94.23	0	0	5.77
NW_020868671.1-548054-23	0	87.5	0	12.5
NW_020868671.1-562067-15	0	94.23	0	5.77
NW_020868671.1-567465-23	0	92.59	0	7.41
NW_020868672.1-43918-15	1.85	98.15	0	0
NW_020868672.1-78801-24	0	82.76	0	17.24
NW_020868672.1-90639-14	0	12.5	0	87.5
NW_020868672.1-328838-26	7.14	0	92.86	0
NW_020868672.1-356276-1	8.62	0	0	91.38
NW_020868672.1-395505-5	88.64	11.36	0	0
NW_020868672.1-455289-6	0	95	0	5
NW_020868672.1-535910-8	2.08	97.92	0	0
NW_020868672.1-675681-3	0	10.34	0	89.66
NW_020868672.1-979344-9	87.93	12.07	0	0
NW_020868672.1-1219020-13	0	98.21	0	1.79
NW_020868673.1-105809-7	89.13	0	10.87	0
NW_020868673.1-318355-22	8.33	0	91.67	0
NW_020868673.1-331421-8	3.33	96.67	0	0
NW_020868674.1-54812-6	28.57	0	71.43	0
NW_020868674.1-120152-4	0	0	1.72	98.28
NW_020868674.1-182957-9	37.04	0	0	62.96
NW_020868674.1-546888-22	0	15.38	0	84.62
NW_020868675.1-107792-3	0	8.62	0	91.38
NW_020868675.1-127820-5	0	96.67	0	3.33
NW_020868675.1-283870-24	5	0	95	0
NW_020868675.1-391304-2	0	0	16.67	83.33
NW_020868675.1-427218-1	0	26.67	0	73.33
NW_020868675.1-682845-21	0	0	0	100
NW_020868675.1-806224-9	8.93	0	91.07	0
NW_020868675.1-944772-16	0	11.67	0	88.33
NW_020868675.1-1022501-8	25	75	0	0
NW_020868678.1-93687-15	3.45	0	96.55	0
NW_020868678.1-370275-4	3.45	96.55	0	0
NW_020868678.1-429088-5	8.62	0	91.38	0
NW_020868678.1-498617-23	0	0	0	100
NW_020868678.1-531239-23	0	98.15	0	1.85
NW_020868678.1-762246-8	0	0	100	0
NW_020868678.1-902483-26	0	5.36	0	94.64
NW_020868678.1-919078-7	8	92	0	0
NW_020868678.1-1106115-14	1.72	98.28	0	0
NW_020868679.1-130229-14	0	15	0	85
NW_020868680.1-204199-14	0	95	0	5
NW_020868680.1-387694-16	0	91.67	0	8.33
NW_020868680.1-408359-4	5	0	95	0
NW_020868680.1-474199-27	1.85	0	98.15	0
NW_020868680.1-572767-12	98.33	0	1.67	0
NW_020868682.1-311536-14	0	64.81	0	35.19
NW_020868682.1-347645-25	98.28	0	0	1.72
NW_020868683.1-67646-22	0	3.7	0	96.3
NW_020868683.1-93748-23	0	96.43	0	3.57
NW_020868683.1-249432-1	2.08	0	0	97.92
NW_020868683.1-279376-27	0	0	67.31	32.69
NW_020868684.1-215409-21	0	15	0	85
NW_020868685.1-51933-23	0	88.33	0	11.67
NW_020868685.1-134845-1	1.85	98.15	0	0
NW_020868685.1-300695-25	0	96.3	0	3.7
NW_020868686.1-46286-14	87.5	0	12.5	0
NW_020868686.1-172757-9	6.67	0	93.33	0
NW_020868686.1-234602-6	0	0	0	100
NW_020868686.1-271264-4	91.07	0	0	8.93
NW_020868686.1-278631-16	0	0	0	100
NW_020868686.1-303896-25	0	5.17	94.83	0
NW_020868686.1-352941-21	0	98.28	0	1.72
NW_020868686.1-443246-4	0	98	0	2
NW_020868686.1-537336-14	4.76	0	0	95.24
NW_020868686.1-583598-26	0	98.28	1.72	0
NW_020868686.1-676259-25	2.08	0	0	97.92
NW_020868686.1-722108-13	0	96.55	0	3.45
NW_020868686.1-786260-3	3.7	96.3	0	0
NW_020868686.1-896533-1	22.41	0	77.59	0
NW_020868686.1-898920-13	0	92.59	0	7.41
NW_020868686.1-930931-6	98	0	0	2
NW_020868688.1-43852-2	1.72	0	98.28	0
NW_020868688.1-172712-3	0	82	18	0
NW_020868688.1-261407-24	0	83.33	0	16.67
NW_020868689.1-365274-2	7.14	0	92.86	0
NW_020868689.1-391098-21	1.67	0	98.33	0
NW_020868689.1-496912-16	0	87.93	0	12.07
NW_020868689.1-626693-3	90.38	0	9.62	0
NW_020868689.1-638574-8	90.38	9.62	0	0
NW_020868689.1-658648-25	0	96.43	0	3.57
NW_020868690.1-312136-1	17.24	0	82.76	0
NW_020868692.1-203948-14	0	85.71	14.29	0
NW_020868692.1-270917-5	88.89	0	11.11	0
NW_020868692.1-383291-26	0	0	96.3	3.7
NW_020868692.1-450890-12	0	94.44	0	5.56
NW_020868692.1-451931-27	100	0	0	0
NW_020868695.1-734677-8	0	0	96.3	3.7
NW_020868696.1-133384-12	6.67	0	0	93.33
NW_020868696.1-159603-4	83.33	16.67	0	0
NW_020868696.1-222019-8	98.15	0	1.85	0
NW_020868696.1-268431-21	0	96.43	3.57	0
NW_020868696.1-494670-8	0	100	0	0
NW_020868696.1-602231-15	0	98.28	0	1.72
NW_020868696.1-716450-21	8.62	0	0	91.38
NW_020868697.1-151555-22	21.43	78.57	0	0
NW_020868697.1-172287-8	92.86	7.14	0	0
NW_020868697.1-205114-14	0	0	86.67	13.33
NW_020868699.1-69275-22	0	5.77	0	94.23
NW_020868699.1-152837-4	0	100	0	0
NW_020868700.1-35026-3	98.33	0	1.67	0
NW_020868700.1-201764-6	0	90	0	10
NW_020868700.1-361853-16	0	3.7	0	96.3
NW_020868700.1-571567-13	7.14	92.86	0	0
NW_020868700.1-585432-25	96.43	0	3.57	0
NW_020868700.1-633859-5	3.45	96.55	0	0
NW_020868700.1-739234-6	97.83	0	2.17	0
NW_020868700.1-751943-22	0	96.15	0	3.85
NW_020868700.1-1355818-5	0	100	0	0
NW_020868700.1-1409924-13	23.33	0	76.67	0
NW_020868700.1-1542597-15	5.56	94.44	0	0
NW_020868700.1-1571019-26	0	94.44	0	5.56
NW_020868700.1-1577877-12	96.67	0	3.33	0
NW_020868702.1-7419-3	0	0	0	100
NW_020868702.1-8332-26	0	0	0	100
NW_020868702.1-207286-14	0	98.33	0	1.67
NW_020868702.1-234520-24	0	3.45	0	96.55
NW_020868702.1-285484-21	0	50	0	50
NW_020868702.1-454851-22	44.83	55.17	0	0
NW_020868702.1-509227-4	3.85	0	96.15	0
NW_020868702.1-511478-15	0	96.3	0	3.7
NW_020868703.1-78289-2	0	31.48	0	68.52
NW_020868703.1-133867-23	0	78.33	0	21.67
NW_020868703.1-336699-21	0	2	0	98
NW_020868703.1-689826-6	0	27.08	0	72.92
NW_020868703.1-700663-13	17.31	82.69	0	0
NW_020868703.1-798360-23	3.33	0	0	96.67
NW_020868704.1-168971-1	0	100	0	0
NW_020868704.1-253956-25	7.14	0	92.86	0
NW_020868704.1-280191-8	97.92	0	0	2.08
NW_020868704.1-330346-8	0	100	0	0
NW_020868706.1-9481-9	4.17	95.83	0	0
NW_020868707.1-25878-8	5.56	0	94.44	0
NW_020868707.1-35293-1	0	5.77	0	94.23
NW_020868707.1-43090-13	100	0	0	0
NW_020868707.1-58267-3	0	3.45	0	96.55
NW_020868707.1-121823-21	12.5	0	87.5	0
NW_020868707.1-153600-6	0	86	0	14
NW_020868707.1-207083-26	8.62	91.38	0	0
NW_020868707.1-261758-7	81.67	0	18.33	0
NW_020868707.1-376829-23	0	100	0	0
NW_020868707.1-391475-6	8.62	0	0	91.38
NW_020868707.1-420415-15	100	0	0	0
NW_020868707.1-432920-23	3.33	0	0	96.67
NW_020868707.1-498614-13	1.85	0	98.15	0
NW_020868707.1-498799-15	0	93.1	0	6.9
NW_020868707.1-803285-6	71.67	0	28.33	0
NW_020868707.1-1340846-27	3.45	0	0	96.55
NW_020868707.1-1379018-8	1.85	98.15	0	0
NW_020868708.1-105123-6	0	0	100	0
NW_020868708.1-134802-25	1.67	0	98.33	0
NW_020868708.1-252130-14	0	2.08	0	97.92
NW_020868710.1-103310-7	0	94	0	6
NW_020868710.1-165249-2	1.85	0	98.15	0
NW_020868712.1-19477-2	0	92.86	0	7.14
NW_020868713.1-30274-1	0	82.14	17.86	0
NW_020868713.1-146398-1	0	92.59	0	7.41
NW_020868714.1-135861-26	100	0	0	0
NW_020868714.1-304521-25	50	50	0	0
NW_020868714.1-512566-24	0	0	100	0
NW_020868717.1-48038-15	69.64	0	30.36	0
NW_020868717.1-63289-15	0	100	0	0
NW_020868717.1-100266-13	0	3.57	0	96.43
NW_020868718.1-95035-13	0	91.07	0	8.93
NW_020868718.1-251750-24	5	0	95	0
NW_020868718.1-407319-8	100	0	0	0
NW_020868718.1-643200-5	20	80	0	0
NW_020868718.1-722416-13	3.57	0	96.43	0
NW_020868718.1-808435-7	17.24	82.76	0	0
NW_020868718.1-854142-6	18.33	0	81.67	0
NW_020868718.1-910108-24	0	73.33	0	26.67
NW_020868718.1-956563-4	0	0	0	100
NW_020868718.1-1168116-22	40.38	0	0	59.62
NW_020868718.1-1248273-4	0	9.62	0	90.38
NW_020868718.1-1278690-9	88	0	0	12
NW_020868718.1-1316037-21	0	98.08	0	1.92
NW_020868718.1-1350234-1	15.52	0	84.48	0
NW_020868718.1-1367843-6	98.33	0	0	1.67
NW_020868719.1-190985-5	0	48.15	51.85	0
NW_020868719.1-209019-16	93.1	6.9	0	0
NW_020868719.1-234521-2	0	92.59	0	7.41
NW_020868719.1-246388-12	0	2	0	98
NW_020868719.1-358722-25	0	89.29	0	10.71
NW_020868721.1-106014-26	3.7	0	0	96.3
NW_020868721.1-133303-23	98.28	0	0	1.72
NW_020868722.1-109016-4	0	98.21	0	1.79
NW_020868722.1-142740-14	0	81.25	0	18.75
NW_020868722.1-154671-1	6	94	0	0
NW_020868722.1-209266-6	15.52	0	84.48	0
NW_020868722.1-231814-12	0	20	0	80
NW_020868722.1-232034-2	0	16.67	0	83.33
NW_020868722.1-252926-9	0	85.71	0	14.29
NW_020868725.1-377349-5	46.15	53.85	0	0
NW_020868725.1-467176-6	100	0	0	0
NW_020868726.1-164021-12	0	0	91.07	8.93
NW_020868728.1-67483-15	98.33	0	1.67	0
NW_020868728.1-128607-14	0	5	0	95
NW_020868728.1-253762-12	0	96.55	0	3.45
NW_020868729.1-90151-14	0	96.67	0	3.33
NW_020868730.1-199914-26	98.15	0	1.85	0
NW_020868730.1-243747-23	0	0	94.83	5.17
NW_020868732.1-12782-2	0	79.63	0	20.37
NW_020868732.1-16262-14	58.33	0	41.67	0
NW_020868733.1-362703-26	9.26	90.74	0	0
NW_020868733.1-428558-15	0	7.41	0	92.59
NW_020868733.1-640351-12	0	97.92	2.08	0
NW_020868733.1-689833-7	0	0	1.92	98.08
NW_020868733.1-853945-8	0	94.83	0	5.17
NW_020868734.1-48874-15	0	98.08	1.92	0
NW_020868734.1-290870-3	0	5.17	0	94.83
NW_020868735.1-55011-16	0	96.15	0	3.85
NW_020868735.1-94595-23	0	98.21	0	1.79
NW_020868735.1-220839-13	7.14	0	92.86	0
NW_020868735.1-246686-15	0	0	88.46	11.54
NW_020868735.1-260961-26	10.34	0	89.66	0
NW_020868735.1-275266-12	0	0	51.85	48.15
NW_020868735.1-278290-14	1.79	0	0	98.21
NW_020868736.1-84687-27	0	0	0	100
NW_020868737.1-249571-12	0	1.85	0	98.15
NW_020868737.1-331540-5	0	4.17	0	95.83
NW_020868737.1-419597-24	9.26	0	0	90.74
NW_020868737.1-648991-15	82	18	0	0
NW_020868737.1-680329-16	0	0	41.38	58.62
NW_020868737.1-793964-14	6.9	0	93.1	0
NW_020868737.1-813591-3	80.77	19.23	0	0
NW_020868737.1-973757-14	0	100	0	0
NW_020868737.1-983827-8	0	0	3.33	96.67
NW_020868737.1-1141828-21	0	94.83	5.17	0
NW_020868739.1-181667-22	0	0	94.44	5.56
NW_020868740.1-114753-1	0	0	7.14	92.86
NW_020868741.1-24534-14	0	13.46	0	86.54
NW_020868741.1-324943-13	0	100	0	0
NW_020868741.1-343580-24	0	1.79	0	98.21
NW_020868741.1-348494-25	0	86.67	13.33	0
NW_020868742.1-95819-25	1.79	98.21	0	0
NW_020868742.1-142433-25	0	97.83	0	2.17
NW_020868744.1-142641-14	1.67	0	0	98.33
NW_020868744.1-168715-8	3.57	0	96.43	0
NW_020868744.1-224375-15	0	98.28	0	1.72
NW_020868745.1-201159-23	0	19.23	80.77	0
NW_020868746.1-71090-24	0	94.64	5.36	0
NW_020868746.1-349953-23	0	0	100	0
NW_020868746.1-372043-7	1.67	0	0	98.33
NW_020868747.1-24934-4	12.5	0	87.5	0
NW_020868747.1-103237-23	0	3.33	0	96.67
NW_020868748.1-24784-2	0	0	100	0
NW_020868748.1-379132-7	0	95.65	4.35	0
NW_020868748.1-381263-27	0	2.08	0	97.92
NW_020868748.1-456202-15	0	100	0	0
NW_020868749.1-94511-14	0	90.74	0	9.26
NW_020868749.1-94695-12	0	0	0	100
NW_020868751.1-120027-22	0	75	0	25
NW_020868751.1-598426-5	0	0	5	95
NW_020868752.1-92285-15	0	14.29	0	85.71
NW_020868752.1-346427-2	5	0	95	0
NW_020868752.1-484173-24	1.85	98.15	0	0
NW_020868752.1-861053-25	0	96.67	0	3.33
NW_020868753.1-185891-5	16.67	0	83.33	0
NW_020868754.1-111877-4	96.43	0	0	3.57
NW_020868755.1-109614-21	0	98.21	0	1.79
NW_020868757.1-126595-12	0	98.21	0	1.79
NW_020868757.1-220922-26	9.62	0	0	90.38
NW_020868758.1-83082-5	6.9	93.1	0	0
NW_020868758.1-100577-25	3.7	96.3	0	0
NW_020868758.1-123284-7	0	12.5	0	87.5
NW_020868760.1-71376-1	10	0	90	0
NW_020868760.1-123001-12	5.36	94.64	0	0
NW_020868760.1-307332-14	0	75	0	25
NW_020868760.1-325716-2	8.33	0	91.67	0
NW_020868760.1-351896-22	0	93.48	0	6.52
NW_020868760.1-612706-27	0	98.33	0	1.67
NW_020868760.1-621892-1	0	93.33	0	6.67
NW_020868760.1-797504-12	88.33	0	11.67	0
NW_020868760.1-849197-6	0	3.45	0	96.55
NW_020868760.1-887483-21	0	100	0	0
NW_020868761.1-30306-23	0	100	0	0
NW_020868761.1-197709-4	96.55	0	3.45	0
NW_020868762.1-98635-15	100	0	0	0
NW_020868762.1-156892-16	0	83.93	0	16.07
NW_020868762.1-317782-26	83.33	0	16.67	0
NW_020868763.1-17581-5	98.21	0	1.79	0
NW_020868763.1-56295-26	0	0	100	0
NW_020868763.1-71409-23	0	91.67	0	8.33
NW_020868763.1-92104-6	5.77	0	94.23	0
NW_020868763.1-203252-23	0	100	0	0
NW_020868763.1-228193-26	0	93.33	0	6.67
NW_020868763.1-284293-27	1.85	98.15	0	0
NW_020868764.1-35070-15	1.67	0	0	98.33
NW_020868764.1-211742-5	96.3	0	3.7	0
NW_020868764.1-455741-7	11.67	0	88.33	0
NW_020868765.1-147226-23	10.34	0	0	89.66
NW_020868766.1-201690-1	0	100	0	0
NW_020868766.1-227599-2	90	0	10	0
NW_020868766.1-284947-6	0	0	100	0
NW_020868766.1-289469-3	5.36	94.64	0	0
NW_020868767.1-18461-26	3.85	96.15	0	0
NW_020868767.1-158247-6	0	96.67	0	3.33
NW_020868767.1-164185-8	0	94.83	0	5.17
NW_020868767.1-329173-3	96.55	0	3.45	0
NW_020868767.1-378919-8	73.33	26.67	0	0
NW_020868767.1-516528-14	11.67	88.33	0	0
NW_020868767.1-621021-23	1.72	0	98.28	0
NW_020868768.1-93622-8	5.77	0	0	94.23
NW_020868768.1-117807-1	0	2	0	98
NW_020868768.1-128875-24	0	2	0	98
NW_020868769.1-20446-2	0	96.55	0	3.45
NW_020868772.1-34497-6	3.85	0	96.15	0
NW_020868772.1-44871-16	1.85	0	98.15	0
NW_020868772.1-114843-1	0	31.67	0	68.33
NW_020868772.1-176930-3	0	90	0	10
NW_020868772.1-185529-2	0	96.67	0	3.33
NW_020868772.1-265942-22	0	0	0	100
NW_020868772.1-349376-25	0	96.55	0	3.45
NW_020868772.1-397896-27	88.89	0	0	11.11
NW_020868772.1-398088-4	0	100	0	0
NW_020868772.1-498137-25	0	94	0	6
NW_020868774.1-12917-23	0	0	1.67	98.33
NW_020868774.1-145720-7	78.33	0	21.67	0
NW_020868774.1-148223-26	0	100	0	0
NW_020868774.1-446280-23	3.57	96.43	0	0
NW_020868775.1-42797-23	0	0	100	0
NW_020868776.1-195272-16	96.67	0	0	3.33
NW_020868776.1-200110-5	88.89	11.11	0	0
NW_020868778.1-68767-2	0	12	0	88
NW_020868778.1-87753-3	94.64	0	5.36	0
NW_020868778.1-132860-25	0	89.29	0	10.71
NW_020868778.1-289014-25	82.14	0	0	17.86
NW_020868779.1-99905-15	96.55	0	3.45	0
NW_020868780.1-259416-26	90.74	0	9.26	0
NW_020868782.1-73929-24	96.55	0	0	3.45
NW_020868782.1-123257-2	5.17	94.83	0	0
NW_020868782.1-209744-13	0	96.55	3.45	0
NW_020868782.1-265943-5	92.31	0	7.69	0
NW_020868782.1-295307-16	0	42.59	0	57.41
NW_020868782.1-362568-14	0	76.92	0	23.08
NW_020868782.1-394647-8	0	2	0	98
NW_020868782.1-890361-15	98.28	0	0	1.72
NW_020868782.1-1104609-6	93.1	0	6.9	0
NW_020868782.1-1243361-5	98.28	0	1.72	0
NW_020868783.1-29152-6	0	94.64	0	5.36
NW_020868783.1-68303-16	0	96.55	0	3.45
NW_020868783.1-146579-3	89.66	10.34	0	0
NW_020868783.1-278599-7	86.21	0	13.79	0
NW_020868783.1-304172-16	0	96.3	0	3.7
NW_020868783.1-380714-3	1.67	98.33	0	0
NW_020868784.1-192258-2	0	94.64	0	5.36
NW_020868784.1-271337-22	0	97.92	0	2.08
NW_020868784.1-444982-27	41.38	0	0	58.62
NW_020868785.1-37344-21	91.67	0	8.33	0
NW_020868785.1-145882-1	90.38	9.62	0	0
NW_020868785.1-189571-22	0	92.59	0	7.41
NW_020868785.1-244411-26	0	3.57	0	96.43
NW_020868788.1-125708-15	0	8.93	91.07	0
NW_020868788.1-142255-7	0	80.36	0	19.64
NW_020868790.1-112402-3	0	100	0	0
NW_020868790.1-215174-5	0	0	0	100
NW_020868790.1-231785-22	5.77	0	94.23	0
NW_020868790.1-329096-9	0	0	0	100
NW_020868790.1-355929-24	0	100	0	0
NW_020868790.1-434280-8	95.83	0	4.17	0
NW_020868790.1-532354-15	94.64	0	0	5.36
NW_020868790.1-550803-9	0	92.86	0	7.14
NW_020868790.1-566234-13	0	0	0	100
NW_020868790.1-582305-25	0	0	96.3	3.7
NW_020868790.1-649676-7	0	3.45	0	96.55
NW_020868790.1-697842-21	96.15	3.85	0	0
NW_020868790.1-809877-9	0	38	0	62
NW_020868790.1-842451-24	0	96	0	4
NW_020868790.1-993445-14	0	3.33	0	96.67
NW_020868790.1-1012720-16	0	94.44	5.56	0
NW_020868790.1-1017013-12	0	98.21	0	1.79
NW_020868790.1-1037136-26	0	95	0	5
NW_020868790.1-1137690-2	0	96.43	0	3.57
NW_020868790.1-1226288-1	0	80	0	20
NW_020868790.1-1234796-6	0	96.43	3.57	0
NW_020868790.1-1314613-21	0	1.79	0	98.21
NW_020868790.1-1423405-4	0	65.52	0	34.48
NW_020868790.1-1504182-4	0	98.28	1.72	0
NW_020868792.1-110674-24	100	0	0	0
NW_020868792.1-170666-12	7.69	0	0	92.31
NW_020868792.1-412915-24	0	32.14	0	67.86
NW_020868792.1-539723-15	0	2.27	0	97.73
NW_020868792.1-576328-16	58.93	0	41.07	0
NW_020868792.1-576932-16	100	0	0	0
NW_020868792.1-637843-6	0	6.25	0	93.75
NW_020868792.1-685455-23	10.34	0	89.66	0
NW_020868792.1-919982-3	0	82.14	0	17.86
NW_020868792.1-981459-3	0	0	1.79	98.21
NW_020868792.1-1076403-22	5	95	0	0
NW_020868792.1-1102277-22	0	10	0	90
NW_020868793.1-551189-26	0	10.71	0	89.29
NW_020868796.1-4937-25	6.67	93.33	0	0
NW_020868796.1-14535-15	98.21	0	0	1.79
NW_020868796.1-15408-5	13.79	86.21	0	0
NW_020868796.1-87923-16	0	89.66	0	10.34
NW_020868796.1-93130-4	7.69	0	0	92.31
NW_020868796.1-174446-2	0	0	100	0
NW_020868796.1-187574-9	0	98.33	0	1.67
NW_020868796.1-202107-2	0	0	66.07	33.93
NW_020868796.1-205590-12	0	76.79	0	23.21
NW_020868796.1-299303-7	1.92	0	98.08	0
NW_020868796.1-540133-12	98.33	0	1.67	0
NW_020868796.1-541870-25	0	86.67	0	13.33
NW_020868797.1-233540-12	0	100	0	0
NW_020868797.1-285491-3	0	78.33	21.67	0
NW_020868797.1-386338-21	86.67	0	0	13.33
NW_020868797.1-389850-23	8.7	0	91.3	0
NW_020868799.1-80890-27	0	1.85	0	98.15
NW_020868800.1-70579-27	0	20	0	80
NW_020868800.1-129518-27	0	96.55	0	3.45
NW_020868800.1-252639-1	5.17	0	94.83	0
NW_020868801.1-202031-9	0	8.62	0	91.38
NW_020868801.1-209267-15	0	98.15	0	1.85
NW_020868801.1-258390-14	14.58	85.42	0	0
NW_020868801.1-344459-27	6.82	93.18	0	0
NW_020868801.1-354957-2	0	1.67	0	98.33
NW_020868801.1-523790-9	3.57	0	96.43	0
NW_020868802.1-50279-27	0	93.1	0	6.9
NW_020868802.1-50857-26	0	94.64	0	5.36
NW_020868802.1-52922-1	0	0	85.19	14.81
NW_020868802.1-70273-7	0	94.23	0	5.77
NW_020868802.1-74023-21	100	0	0	0
NW_020868802.1-159041-27	3.85	96.15	0	0
NW_020868802.1-188187-26	0	0	0	100
NW_020868802.1-225407-4	0	20.37	0	79.63
NW_020868803.1-96-2	98.28	0	0	1.72
NW_020868803.1-234241-5	11.67	88.33	0	0
NW_020868803.1-257659-24	41.38	58.62	0	0
NW_020868803.1-296021-6	97.92	2.08	0	0
NW_020868803.1-311395-3	93.18	0	6.82	0
NW_020868803.1-558676-14	0	1.79	0	98.21
NW_020868804.1-52488-8	0	65.38	0	34.62
NW_020868804.1-89014-2	0	100	0	0
NW_020868804.1-91396-8	0	0	0	100
NW_020868804.1-95211-12	18.97	0	81.03	0
NW_020868804.1-140244-6	0	95	0	5
NW_020868804.1-157979-15	0	98.28	0	1.72
NW_020868804.1-203681-4	90.74	0	0	9.26
NW_020868804.1-239155-1	0	3.7	0	96.3
NW_020868804.1-264503-4	4	0	96	0
NW_020868804.1-276057-3	8.62	0	91.38	0
NW_020868804.1-337499-26	50	50	0	0
NW_020868804.1-402589-24	0	98.15	0	1.85
NW_020868804.1-419220-15	26.79	0	73.21	0
NW_020868804.1-545214-6	100	0	0	0
NW_020868804.1-685253-14	23.33	0	0	76.67
NW_020868804.1-744427-27	0	91.07	8.93	0
NW_020868804.1-799671-7	95.83	0	4.17	0
NW_020868805.1-6384-24	0	12.5	0	87.5
NW_020868805.1-10075-25	0	19.64	0	80.36
NW_020868805.1-30158-6	0	96.43	0	3.57
NW_020868805.1-66473-7	0	100	0	0
NW_020868805.1-91450-14	0	0	96.55	3.45
NW_020868805.1-162280-4	96.67	0	3.33	0
NW_020868805.1-202753-13	0	1.72	0	98.28
NW_020868807.1-238402-24	0	0	7.14	92.86
NW_020868807.1-423699-27	0	51.85	0	48.15
NW_020868807.1-472684-22	0	89.58	0	10.42
NW_020868807.1-701577-8	93.33	0	6.67	0
NW_020868807.1-710796-26	69.64	0	30.36	0
NW_020868810.1-193934-27	0	95	0	5
NW_020868810.1-272912-1	73.33	0	0	26.67
NW_020868810.1-448487-22	0	14.81	0	85.19
NW_020868810.1-684828-1	0	0	2	98
NW_020868810.1-755313-15	0	0	0	100
NW_020868810.1-807617-8	0	100	0	0
NW_020868810.1-1012261-1	98.28	0	1.72	0
NW_020868811.1-17266-14	0	3.57	96.43	0
NW_020868811.1-42367-5	0	100	0	0
NW_020868811.1-165174-12	0	83.33	0	16.67
NW_020868811.1-196086-13	0	94.23	0	5.77
NW_020868811.1-264717-26	5.36	0	94.64	0
NW_020868811.1-365616-27	0	38.33	0	61.67
NW_020868811.1-426047-9	0	96.15	3.85	0
NW_020868812.1-505873-27	0	0	1.79	98.21
NW_020868813.1-235938-23	12.07	0	87.93	0
NW_020868813.1-271524-1	0	94.23	5.77	0
NW_020868813.1-315539-14	0	100	0	0
NW_020868813.1-352885-9	0	100	0	0
NW_020868813.1-367772-2	0	5.77	0	94.23
NW_020868813.1-379424-3	6.9	93.1	0	0
NW_020868814.1-119715-5	0	30.77	0	69.23
NW_020868815.1-287829-12	100	0	0	0
NW_020868815.1-401205-4	0	7.41	0	92.59
NW_020868815.1-450151-1	0	96.3	0	3.7
NW_020868815.1-508141-22	0	0	1.67	98.33
NW_020868815.1-584998-24	0	96.43	0	3.57
NW_020868816.1-99926-24	13.33	0	86.67	0
NW_020868817.1-41491-22	0	4	0	96
NW_020868818.1-129570-1	0	100	0	0
NW_020868818.1-276565-26	0	96.3	3.7	0
NW_020868818.1-291486-6	0	75	0	25
NW_020868818.1-293040-5	96	0	4	0
NW_020868818.1-301464-14	92.86	0	7.14	0
NW_020868818.1-312039-13	0	0	0	100
NW_020868818.1-348407-8	87.04	12.96	0	0
NW_020868818.1-366095-24	0	3.57	0	96.43
NW_020868818.1-755081-5	0	3.33	0	96.67
NW_020868819.1-257687-2	0	48.33	0	51.67
NW_020868819.1-314954-24	3.45	96.55	0	0
NW_020868820.1-95615-22	10	0	0	90
NW_020868820.1-285620-4	0	11.67	0	88.33
NW_020868820.1-456299-14	96.67	0	3.33	0
NW_020868821.1-71563-2	98.08	0	1.92	0
NW_020868821.1-85478-25	59.62	0	40.38	0
NW_020868821.1-242409-21	100	0	0	0
NW_020868822.1-54941-26	0	0	0	100
NW_020868822.1-131137-7	0	79.31	0	20.69
NW_020868822.1-368016-21	0	94.64	0	5.36
NW_020868822.1-385076-27	0	89.13	0	10.87
NW_020868823.1-167363-13	0	98.21	1.79	0
NW_020868823.1-171986-14	0	0	0	100
NW_020868823.1-180755-5	0	96.43	0	3.57
NW_020868823.1-187914-3	5	0	95	0
NW_020868823.1-298258-16	90.74	0	0	9.26
NW_020868823.1-330165-1	0	88	0	12
NW_020868823.1-364656-3	0	55.17	0	44.83
NW_020868823.1-384037-27	0	100	0	0
NW_020868823.1-395076-8	0	98.33	0	1.67
NW_020868824.1-153153-23	0	96.15	0	3.85
NW_020868824.1-165086-3	0	1.72	0	98.28
NW_020868825.1-129644-23	0	30.36	69.64	0
NW_020868825.1-210701-26	100	0	0	0
NW_020868825.1-216011-25	0	98.08	1.92	0
NW_020868825.1-216074-21	0	5.36	0	94.64
NW_020868825.1-346649-21	0	12.5	0	87.5
NW_020868825.1-411045-1	0	88.89	0	11.11
NW_020868825.1-486504-27	93.1	6.9	0	0
NW_020868825.1-581822-15	0	3.57	0	96.43
NW_020868825.1-604311-13	17.86	82.14	0	0
NW_020868825.1-613650-22	0	3.85	0	96.15
NW_020868825.1-624820-15	96	0	4	0
NW_020868826.1-153541-21	8	0	92	0
NW_020868826.1-367580-5	0	0	8.33	91.67
NW_020868827.1-205694-3	0	0	85.19	14.81
NW_020868827.1-302633-27	0	0	0	100
NW_020868827.1-446324-25	98.21	0	1.79	0
NW_020868830.1-69199-1	95	5	0	0
NW_020868830.1-96915-3	7.14	92.86	0	0
NW_020868830.1-208528-5	36.54	0	63.46	0
NW_020868830.1-262007-24	8.93	0	0	91.07
NW_020868830.1-458492-8	3.33	0	96.67	0
NW_020868830.1-770968-15	85.71	0	14.29	0
NW_020868830.1-961856-14	0	100	0	0
NW_020868830.1-983718-16	0	100	0	0
NW_020868831.1-51140-7	0	96.3	0	3.7
NW_020868832.1-31566-13	8	0	0	92
NW_020868833.1-51276-14	85.19	0	14.81	0
NW_020868833.1-64303-24	4	96	0	0
NW_020868833.1-186228-23	0	0	87.93	12.07
NW_020868833.1-463776-3	0	12.5	0	87.5
NW_020868835.1-40613-15	100	0	0	0
NW_020868835.1-52411-2	0	6.9	0	93.1
NW_020868835.1-184099-15	91.38	8.62	0	0
NW_020868835.1-187365-25	0	92	0	8
NW_020868835.1-211298-6	85.71	0	0	14.29
NW_020868835.1-227313-16	93.1	0	0	6.9
NW_020868836.1-68033-2	1.72	0	0	98.28
NW_020868836.1-279903-26	0	96.3	0	3.7
NW_020868836.1-299528-14	0	92	0	8
NW_020868836.1-343630-14	9.62	0	90.38	0
NW_020868836.1-344298-27	0	0	0	100
NW_020868836.1-468516-13	96.43	3.57	0	0
NW_020868836.1-502814-8	2.08	97.92	0	0
NW_020868837.1-264552-2	13.33	86.67	0	0
NW_020868837.1-264698-22	40	0	60	0
NW_020868837.1-371048-22	98.21	0	0	1.79
NW_020868837.1-457559-7	1.85	0	98.15	0
NW_020868838.1-82748-3	0	96	0	4
NW_020868839.1-22066-12	94.83	0	5.17	0
NW_020868839.1-31004-12	0	0	100	0
NW_020868840.1-47535-26	0	83.33	0	16.67
NW_020868840.1-73260-7	0	0	100	0
NW_020868840.1-140674-24	1.67	0	98.33	0
NW_020868840.1-152862-25	88.33	0	0	11.67
NW_020868840.1-251057-7	0	91.67	0	8.33
NW_020868840.1-358312-9	0	96.55	0	3.45
NW_020868840.1-435581-3	0	5.36	0	94.64
NW_020868840.1-551237-24	0	96.3	0	3.7
NW_020868840.1-646939-13	0	0	93.1	6.9
NW_020868840.1-694851-5	10.34	89.66	0	0
NW_020868840.1-729832-2	0	0	91.38	8.62
NW_020868840.1-795747-1	0	0	100	0
NW_020868841.1-116725-6	5.36	0	94.64	0
NW_020868842.1-14012-26	0	0	0	100
NW_020868842.1-17396-1	0	89.58	0	10.42
NW_020868842.1-67199-4	0	100	0	0
NW_020868842.1-74282-13	0	92.86	0	7.14
NW_020868842.1-78247-2	5.36	94.64	0	0
NW_020868842.1-80960-27	0	3.57	96.43	0
NW_020868842.1-88418-27	18.97	0	0	81.03
NW_020868842.1-178729-26	0	100	0	0
NW_020868843.1-18976-1	0	1.72	0	98.28
NW_020868843.1-176025-2	3.33	96.67	0	0
NW_020868843.1-245173-1	0	1.67	0	98.33
NW_020868843.1-246657-26	0	3.33	96.67	0
NW_020868844.1-41254-16	0	94.23	0	5.77
NW_020868845.1-50995-3	0	25	0	75
NW_020868845.1-79477-14	0	100	0	0
NW_020868846.1-48110-14	8.62	91.38	0	0
NW_020868846.1-138761-4	92.59	7.41	0	0
NW_020868847.1-53448-21	94	0	6	0
NW_020868847.1-287654-12	60.71	39.29	0	0
NW_020868848.1-25740-22	1.79	98.21	0	0
NW_020868848.1-63313-1	86	0	14	0
NW_020868848.1-214815-4	83.33	0	0	16.67
NW_020868848.1-601047-24	0	0	5.17	94.83
NW_020868848.1-703606-22	0	8	92	0
NW_020868849.1-44529-25	0	98.33	0	1.67
NW_020868849.1-87944-8	0	0	24.14	75.86
NW_020868849.1-250719-15	0	100	0	0
NW_020868850.1-17023-4	78.85	0	21.15	0
NW_020868850.1-155829-5	17.86	82.14	0	0
NW_020868850.1-219061-26	0	1.79	0	98.21
NW_020868850.1-281413-14	8.33	0	91.67	0
NW_020868851.1-352665-13	77.59	0	0	22.41
NW_020868851.1-398164-16	0	92.59	0	7.41
NW_020868852.1-21851-22	0	70.69	0	29.31
NW_020868852.1-55605-23	0	3.7	0	96.3
NW_020868852.1-364777-2	0	0	32.14	67.86
NW_020868853.1-174220-3	86.67	0	13.33	0
NW_020868854.1-158832-25	70	0	0	30
NW_020868855.1-124602-6	0	0	100	0
NW_020868855.1-301959-13	0	98.21	1.79	0
NW_020868855.1-518621-12	72	28	0	0
NW_020868855.1-570291-13	0	4	0	96
NW_020868855.1-621274-21	2	0	0	98
NW_020868855.1-626738-14	13.64	0	0	86.36
NW_020868856.1-42339-3	95	0	5	0
NW_020868856.1-61937-1	0	98.21	0	1.79
NW_020868856.1-68497-9	0	92.59	0	7.41
NW_020868856.1-358452-24	7.14	0	0	92.86
NW_020868857.1-103734-2	0	96.55	0	3.45
NW_020868857.1-103757-27	94.23	0	5.77	0
NW_020868857.1-128326-14	0	89.29	10.71	0
NW_020868857.1-313255-7	0	29.31	70.69	0
[truncated: 26,883 more rows]

## Sheet: Repeat1 
Site name	Allele frequency of A in Pool 5	Allele frequency of C in Pool 5	Allele frequency of G in Pool 5	Allele frequency of T in Pool 5	relative error of A between pool 5 and all 53 individuals	relative error of C between pool 5 and all 53 individuals	relative error of G between pool 5 and all 53 individuals	relative error of T between pool 5 and all 53 individuals	relative error of A between pool 5 and the constitute individuals	relative error of C between pool 5 and the constitute individuals	relative error of G between pool 5 and the constitute individuals	relative error of T between pool 5 and the constitute individuals
NW_020868286.1-37616-2	0.44	1.77	0	97.79	NA	0.00403124	NA	1.06e-05	NA	0.00358564	NA	3.02e-05
NW_020868287.1-86638-14	0	48.12	51.88	0	NA	0.00141376	0.00141376	NA	NA	0.00141376	0.00141376	NA
NW_020868287.1-102114-4	0	85.47	0	14.53	NA	0.00253886	NA	0.0484331	NA	0.00107225	NA	0.0247095
NW_020868287.1-135204-3	96.56	0	0	3.44	3.32e-05	NA	NA	0.0378086	0.000332813	NA	NA	0.111972
NW_020868289.1-118687-22	0	87	13	0	NA	0.000964103	0.0281346	NA	NA	0.00856607	0.130904	NA
NW_020868289.1-144245-25	3.67	96.33	0	0	0.0310754	3.22e-05	NA	NA	0.967831	0.000343845	NA	NA
NW_020868289.1-402645-9	0	14.22	85.78	0	NA	3.19779	0.00923543	NA	NA	0.721064	0.00500413	NA
NW_020868291.1-73242-16	8.39	0	91.61	0	0.507293	NA	0.00134676	NA	0.38791	NA	0.00115298	NA
NW_020868291.1-124978-14	21.15	0	78.85	0	0	NA	0	NA	0.000494305	NA	3.36e-05	NA
NW_020868291.1-178862-5	0	100	0	0	NA	0	NA	NA	NA	0	NA	NA
NW_020868291.1-217852-27	5.46	0	94.54	0	0.118706	NA	0.000980188	NA	0.280277	NA	0.000384149	NA
NW_020868291.1-243604-21	0	87.76	0	12.24	NA	0.00424968	NA	1	NA	0.00761422	NA	4.749
NW_020868291.1-301556-23	0	90.76	0	9.24	NA	0.00654665	NA	40.8577	NA	0.00493822	NA	8.30796
NW_020868291.1-437900-23	46.41	53.59	0	0	0.0646809	0.0223099	NA	NA	0.0897817	0.0277001	NA	NA
NW_020868292.1-83750-13	0	0.78	0	99.22	NA	0.352539	NA	0.000135098	NA	0.298675	NA	9.15e-05
NW_020868292.1-118063-25	14.8	85.2	0	0	0.00142214	4.7e-05	NA	NA	0.0511577	0.000963943	NA	NA
NW_020868292.1-162382-3	0	98.46	0	1.54	NA	3.63e-05	NA	0.0767264	NA	9.98e-06	NA	0.0280789
NW_020868292.1-336902-22	7.51	0	0	92.49	0.83872	NA	NA	0.00139612	0.00781558	NA	NA	4.29e-05
NW_020868292.1-468991-27	0	5.54	0	94.46	NA	0.0301817	NA	7.41e-05	NA	0.011664	NA	3.23e-05
NW_020868292.1-600697-1	0	88.66	0	11.34	NA	0.000175752	NA	0.00861184	NA	0.000807638	NA	0.0315648
NW_020868292.1-606362-23	0	20.57	0	79.43	NA	0.00075203	NA	5.41e-05	NA	0.00711386	NA	0.000389896
NW_020868292.1-613516-3	0	95.36	0	4.64	NA	0.000224334	NA	0.206612	NA	0.000143806	NA	0.0383535
NW_020868292.1-640207-8	0	92.49	0	7.51	NA	0.000644914	NA	0.223303	NA	4.29e-05	NA	0.00781558
NW_020868293.1-28669-22	0	93.94	6.06	0	NA	0.00103331	1.1262	NA	NA	5.47e-05	0.0170556	NA
NW_020868293.1-258798-5	11.79	88.21	0	0	0.0153937	0.000372391	NA	NA	0.000538148	1.01e-05	NA	NA
NW_020868293.1-486063-24	0	5.93	0	94.07	NA	0.811154	NA	0.000841287	NA	0.363251	NA	0.000536237
NW_020868293.1-524299-24	0	99.25	0	0.75	NA	0.000598451	NA	0.577016	NA	0.000855212	NA	0.623967
NW_020868294.1-122345-25	0	85.03	14.97	0	NA	0.020021	0.170711	NA	NA	0.0012379	0.0261838	NA
NW_020868295.1-29849-8	0	0	92.86	7.14	NA	NA	0.0012405	0.817216	NA	NA	4.4e-05	0.00904249
NW_020868295.1-476218-6	0	90.32	9.68	0	NA	0.000101301	0.00723625	NA	NA	1.26e-05	0.001024	NA
NW_020868296.1-50597-22	87.4	0	0	12.6	2.96e-06	NA	NA	0.000138408	0.000635359	NA	NA	0.0477723
NW_020868296.1-182475-14	16	0	0	84	1.02532	NA	NA	0.00764793	9	NA	NA	0.015625
NW_020868296.1-201637-7	10.33	0	0	89.67	4.70331	NA	NA	0.00534105	19.1862	NA	NA	0.00735243
NW_020868296.1-270706-23	0	84.71	0	15.29	NA	0.000511416	NA	0.0216198	NA	0.00139774	NA	0.0751674
NW_020868296.1-410692-26	0	100	0	0	NA	0	NA	NA	NA	0	NA	NA
NW_020868297.1-89745-3	6.21	0	93.79	0	0.674229	NA	0.000840334	NA	4.99243	NA	0.00191317	NA
NW_020868298.1-100129-3	51.15	0	48.85	0	0.00425642	NA	0.00621618	NA	0.000101281	NA	0.000115764	NA
NW_020868300.1-27655-1	0	100	0	0	NA	0	NA	NA	NA	0	NA	NA
NW_020868301.1-193324-2	0	3.19	96.81	0	NA	3.5114	0.000442407	NA	NA	0.730429	0.00022372	NA
NW_020868301.1-206734-5	3.25	96.75	0	0	0.0314052	5.31e-05	NA	NA	0.247701	0.000121872	NA	NA
NW_020868301.1-210785-13	78.95	0	21.05	0	0.00954808	NA	0.467856	NA	0.00769219	NA	0.317975	NA
NW_020868302.1-238471-3	0	0	0.22	99.78	NA	NA	NA	4.84e-06	NA	NA	NA	4.84e-06
NW_020868302.1-264689-15	90.85	9.15	0	0	0.00015625	0.0206641	NA	NA	5.84e-06	0.000606935	NA	NA
NW_020868302.1-284293-27	0	0	7.43	92.57	NA	NA	8.2357	0.00315604	NA	NA	1.51593	0.00179881
NW_020868302.1-287118-21	9.59	90.41	0	0	0.000972367	1.02e-05	NA	NA	0.0395016	0.000298689	NA	NA
NW_020868302.1-309893-23	0	85.64	0	14.36	NA	0.0107763	NA	4.9918	NA	0.0119483	NA	7.45219
NW_020868302.1-322185-27	20.65	0	79.35	0	0.571464	NA	0.0101502	NA	0.994206	NA	0.0132227	NA
NW_020868303.1-77900-23	0	71.51	28.49	0	NA	0.158222	0.173611	NA	NA	0.139189	0.164404	NA
NW_020868304.1-82191-13	0	100	0	0	NA	0	NA	NA	NA	0	NA	NA
NW_020868304.1-250038-24	0	99.47	0	0.53	NA	3.21e-05	NA	0.263951	NA	0.00018087	NA	0.509102
NW_020868304.1-318166-12	0.39	3.92	0	95.69	NA	0.0409876	NA	0.000117806	NA	0.120178	NA	0.000323234
NW_020868304.1-393676-26	0	89.62	10.38	0	NA	4.02e-06	0.000311419	NA	NA	0.000253504	0.0263653	NA
NW_020868304.1-437444-9	0	98.1	0	1.9	NA	0.000361	NA	NA	NA	0.000361	NA	NA
NW_020868304.1-616898-4	0	99.22	0	0.78	NA	0.0012514	NA	0.660887	NA	6.08e-05	NA	NA
NW_020868304.1-647447-7	15.7	0	83.86	0.45	0.0355298	NA	0.00113971	NA	0.0316109	NA	0.00105118	NA
NW_020868305.1-13192-1	0	63.48	0	36.52	NA	0.0100729	NA	0.0187271	NA	0.002708	NA	0.00626836
NW_020868305.1-39728-5	0	96.97	0	3.03	NA	2.39e-06	NA	0.00271267	NA	0.000191296	NA	0.663201
NW_020868305.1-135964-24	0	0	97.18	2.82	NA	NA	2.78e-05	0.0234559	NA	NA	8.42e-05	0.219727
NW_020868305.1-194256-6	0	0	4.59	95.41	NA	NA	1.67702	0.000698469	NA	NA	0.109187	0.000139414
NW_020868305.1-199562-6	0	86.21	0	13.79	NA	3.02e-06	NA	0.000120935	NA	0.00372663	NA	0.0699779
NW_020868305.1-211645-5	0	55.17	0	44.83	NA	0.0106916	NA	0.0106916	NA	0.00352026	NA	0.00415799
NW_020868305.1-412856-2	100	0	0	0	0	NA	NA	NA	0	NA	NA	NA
NW_020868305.1-608518-26	0	84.32	0	15.68	NA	0.00151935	NA	0.0778164	NA	0.000141146	NA	0.00352695
NW_020868305.1-728537-8	0	51.45	0	48.55	NA	0.000920698	NA	0.00117643	NA	0.0107775	NA	0.0195829
NW_020868305.1-847791-21	0	100	0	0	NA	0	NA	NA	NA	0	NA	NA
NW_020868305.1-973041-4	8.56	0	0	91.44	0.00137792	NA	NA	1.31e-05	0.0666839	NA	NA	0.00113485
NW_020868305.1-973082-21	97.9	0	0	2.1	9.4e-08	NA	NA	0.000198373	6.49e-06	NA	NA	0.0182615
NW_020868305.1-1017537-16	0	98.08	0	1.92	NA	9.35e-08	NA	0.000251953	NA	6.46e-06	NA	0.0224103
NW_020868306.1-134843-4	0	96.93	0	3.07	NA	0.000137478	NA	0.358751	NA	1.55e-05	NA	0.0121319
NW_020868306.1-233652-26	33.6	0	66.4	0	0.107584	NA	0.107584	NA	0.107584	NA	0.107584	NA
NW_020868306.1-450930-27	91.43	0	8.57	0	0.0144129	NA	0.284599	NA	0.00057441	NA	0.0399253	NA
NW_020868306.1-611782-21	0	0	1.95	98.05	NA	NA	0.550151	0.00366912	NA	NA	0.0281114	8.11e-06
NW_020868306.1-620711-14	0	0	14.48	85.52	NA	NA	0.255225	0.00289153	NA	NA	0.057979	0.00101204
NW_020868306.1-800775-22	100	0	0	0	0	NA	NA	NA	0	NA	NA	NA
NW_020868306.1-837185-13	0	3.37	0	96.63	NA	0.0974969	NA	0.000258834	NA	0.000144288	NA	1.71e-07
NW_020868306.1-843514-23	0	100	0	0	1	9.8e-05	NA	NA	NA	0	NA	NA
NW_020868306.1-846376-21	0	0	85	15	NA	NA	0.0108827	3.76817	NA	NA	0.00671979	1.04917
NW_020868306.1-940138-2	0	93.63	0	6.37	NA	0.000268576	NA	0.105186	NA	0.000160129	NA	0.0538743
NW_020868306.1-1029000-21	0	100	0	0	NA	0	NA	NA	NA	0	NA	NA
NW_020868307.1-19261-3	0	98.33	0	1.67	NA	2.87e-05	NA	0.216143	NA	0.00027889	NA	NA
NW_020868307.1-296427-12	0	0	0.43	99.57	NA	NA	NA	1.85e-05	NA	NA	NA	1.85e-05
NW_020868307.1-353566-15	4.55	0	0	95.45	0.00194637	NA	NA	4.86e-06	0.0330579	NA	NA	5.3e-05
NW_020868307.1-370049-4	0	97.38	2.62	0	NA	4e-05	0.0961	NA	NA	0.00068644	NA	NA
NW_020868307.1-394340-26	0	95.05	0	4.95	NA	0.000380117	NA	0.381488	NA	5.38e-06	NA	0.00181077
NW_020868307.1-474719-8	0	3.02	0	96.98	NA	0.00102728	NA	1.07e-06	NA	0.0155346	NA	1.98e-05
NW_020868307.1-531965-26	0	10.18	0	89.82	NA	0.039624	NA	0.000341064	NA	0.0493235	NA	0.000407276
NW_020868307.1-581896-5	0	0.21	8.39	91.4	NA	NA	0.507293	0.00151371	NA	NA	0.459684	0.00143601
NW_020868307.1-635999-13	0	100	0	0	NA	0	NA	NA	NA	0	NA	NA
NW_020868307.1-719485-25	89.93	0	10.07	0	2.1e-06	NA	0.000162438	NA	0.00247681	NA	0.772169	NA
NW_020868311.1-67622-26	0	10.27	0	89.73	NA	0.00251024	NA	2.95e-05	NA	0.000729	NA	9e-06
NW_020868311.1-375897-25	0	0	2.39	97.61	NA	NA	0.0894729	0.000111516	NA	NA	0.125354	0.00018505
NW_020868311.1-396291-22	0	98.04	0	1.96	NA	3.02e-06	NA	0.00636999	NA	1.26e-06	NA	0.00353543
NW_020868311.1-409052-25	3.62	0	96.38	0	0.203866	NA	0.00101798	NA	0.00758416	NA	9e-06	NA
NW_020868311.1-428277-14	96.67	0	0	3.33	2.65e-05	NA	NA	0.0312153	0.000309019	NA	NA	0.111556
NW_020868311.1-488397-13	97.52	0	0	2.48	0.000311007	NA	NA	0.164248	0.00012777	NA	NA	0.0932216
NW_020868311.1-552819-23	0	7.37	92.63	0	NA	0.0169958	8.27e-05	NA	NA	0.835918	0.00134025	NA
NW_020868312.1-103935-7	93.35	0	0	6.65	1.93e-06	NA	NA	0.00039755	4.78e-05	NA	NA	0.0117361
NW_020868312.1-134100-8	0	0	1.47	98.53	NA	NA	0.592273	0.00275059	NA	NA	0.363251	0.000536237
NW_020868313.1-45967-23	6.85	0	0	93.15	1.53404	NA	NA	0.00152852	0.724799	NA	NA	0.00106996
NW_020868313.1-91489-9	0	5.56	0	94.44	NA	1.49818	NA	0.000984994	NA	NA	NA	0.00309136
NW_020868313.1-212043-4	0	0	100	0	NA	NA	0	NA	NA	NA	0	NA
NW_020868314.1-32729-21	5.56	0	94.44	0	0.131584	NA	0.00023807	NA	0.00569047	NA	1.69e-05	NA
NW_020868314.1-241340-2	0	65.09	34.91	0	NA	0.00206612	0.00562301	NA	NA	0.00307542	0.00796113	NA
NW_020868314.1-296593-4	0	19.11	0	80.89	NA	0.133225	NA	0.00353057	NA	0.0117655	NA	0.000510555
NW_020868314.1-384410-6	0.66	0	0	99.34	0.702638	NA	NA	0.00127126	0.653989	NA	NA	0.000835033
NW_020868315.1-136059-14	0	0	26.44	73.56	NA	NA	0.168209	0.00895789	NA	NA	0.0887964	0.00581064
NW_020868315.1-188780-22	0	92.2	7.8	0	NA	0.0011156	0.0764179	NA	NA	0.00191958	0.109972	NA
NW_020868315.1-230660-7	10.82	0	0	89.18	0.0319156	NA	NA	0.00032608	0.028381	NA	NA	0.000295564
NW_020868315.1-284934-23	0	95.18	0	4.82	NA	0.00134962	NA	9.30506	NA	0.00082803	NA	1.9881
NW_020868316.1-207113-3	0	100	0	0	NA	0	NA	NA	NA	0	NA	NA
NW_020868316.1-295057-27	0	95.83	0	4.17	NA	0.000912557	NA	0.16207	NA	1.11e-05	NA	0.00690842
NW_020868316.1-364979-26	0	100	0	0	NA	0.000569101	NA	1	NA	0.00206828	NA	1
NW_020868316.1-438017-4	95.81	0	0	4.19	9.24e-05	NA	NA	0.0813824	0.000464325	NA	NA	1.02905
NW_020868316.1-477523-15	0	90.76	0	9.24	NA	3.58e-05	NA	0.00304867	NA	4.86e-08	NA	4.66e-06
NW_020868316.1-508790-22	0.33	16.28	0	83.39	NA	0.654301	NA	0.00699337	NA	0.330014	NA	0.00489032
NW_020868317.1-19104-5	0	84.42	0	15.58	NA	0.000337534	NA	0.0127367	NA	3.41e-05	NA	0.000929738
NW_020868317.1-54061-8	0	92.67	0	7.33	NA	0.00060154	NA	0.217156	NA	0.00152038	NA	1.10928
NW_020868318.1-158996-3	5.58	0	0	94.42	0.00238849	NA	NA	7.54e-06	0.0049	NA	NA	2e-05
NW_020868318.1-285902-1	0	85.71	14.29	0	NA	0.117502	0.36593	NA	NA	0.122931	0.370786	NA
NW_020868319.1-34092-4	0	90.11	0	9.89	NA	0.0018152	NA	0.465087	NA	0.00103144	NA	0.187778
NW_020868321.1-642-14	6.48	0	93.52	0	0.0132983	NA	5.06e-05	NA	0.306868	NA	0.00058106	NA
NW_020868322.1-17467-7	67.42	0	32.58	0	0.121383	NA	0.121383	NA	0.0016218	NA	0.00550101	NA
NW_020868322.1-27942-21	96.34	0	0	3.66	2.36e-05	NA	NA	0.0217077	0.000340076	NA	NA	0.957224
NW_020868322.1-138005-14	0	83.49	0	16.51	NA	0.00210026	NA	0.102913	NA	0.00369047	NA	0.236243
NW_020868322.1-316173-8	4.71	0	95.29	0	1.46717	NA	0.000694929	NA	2.11157	NA	0.000809184	NA
NW_020868323.1-136923-3	0	94.31	5.69	0	NA	0.00132312	2.79345	NA	NA	0.000251585	0.132866	NA
NW_020868324.1-2564-21	1.05	0	0	98.95	0.00292184	NA	NA	3.68e-07	0.225625	NA	NA	9.4e-05
NW_020868324.1-145113-3	0	96.48	0	3.52	NA	0.000647934	NA	6.3504	NA	0.000289503	NA	0.814872
NW_020868324.1-321367-4	100	0	0	0	0.000433673	1	NA	NA	0.000306286	1	NA	NA
NW_020868325.1-4235-13	0	10.36	0	89.64	NA	5.05193	NA	0.00548527	NA	17.4724	NA	0.00727713
NW_020868325.1-175921-1	0	96.2	0	3.8	NA	0.000766933	NA	6.68174	NA	0.001444	NA	NA
NW_020868325.1-238288-3	11.56	0	0.58	87.86	0.0129232	NA	NA	0.00038567	8.88e-05	NA	NA	2.83e-05
NW_020868325.1-366727-27	0	28.68	0	71.32	NA	0.0038716	NA	0.00052963	NA	0.0118916	NA	0.00144675
NW_020868325.1-602702-14	0	93.61	0.38	6.02	NA	0.000710253	NA	0.100781	NA	0.000118447	NA	0.0151621
NW_020868325.1-727605-22	0	94.98	0	5.02	NA	0.000791789	NA	1.46762	NA	0.00252004	NA	NA
NW_020868325.1-733673-26	0	90.63	0	9.37	NA	0.000183106	NA	0.0130797	NA	4.9e-05	NA	0.003969
NW_020868326.1-20288-8	19.16	0	80.84	0	0.0351364	NA	0.00334526	NA	0.0134162	NA	0.00102681	NA
NW_020868326.1-187222-21	0	0	100	0	NA	NA	0.000371105	1	NA	NA	0	NA
NW_020868326.1-251028-12	0	8.82	0	91.18	NA	0.0004	NA	3.91e-06	NA	0.0553633	NA	0.000327311
NW_020868326.1-268374-22	0	0	0	100	NA	NA	1	0.000371105	NA	NA	NA	0
NW_020868327.1-45380-2	2.8	97.2	0	0	2.12034	0.000281952	NA	NA	0.210069	8.05e-05	NA	NA
NW_020868327.1-149745-16	0	0	5.03	94.97	NA	NA	0.0542159	9.81e-05	NA	NA	0.167251	0.000229235
NW_020868327.1-200719-24	0	97.62	0	2.38	NA	4.92e-05	NA	0.0493827	NA	0.00056644	NA	NA
NW_020868328.1-161288-5	97.41	2.59	0	0	8.92e-06	0.0101394	NA	NA	5.86e-05	0.0493827	NA	NA
NW_020868328.1-221296-27	0	98.23	0	1.77	NA	0.000288286	NA	0.231302	NA	0.000467981	NA	0.291881
NW_020868328.1-353582-21	70.91	0	0	29.09	0.000479837	NA	NA	0.00246582	9.69e-06	NA	NA	5.63e-05
NW_020868329.1-19796-8	17.01	0	0	82.99	3.12e-06	NA	NA	1.31e-07	0.017956	NA	NA	0.000559183
NW_020868329.1-296431-22	0	91.06	0	8.94	NA	0.00490801	NA	10.8773	NA	0.0053003	NA	15.9553
NW_020868329.1-334267-13	0	89.52	0	10.48	NA	0.0004729	NA	0.0549403	NA	0.000550076	NA	0.0666173
NW_020868330.1-91532-16	100	0	0	0	0	NA	NA	NA	0	NA	NA	NA
NW_020868330.1-120608-13	0	0	6.92	93.08	NA	NA	0.311988	0.000673521	NA	NA	8.4e-06	4.61e-08
NW_020868330.1-140209-13	0	15.71	0	84.29	NA	2.48192	NA	0.0104741	NA	0.422773	NA	0.00468033
NW_020868330.1-222034-4	0	100	0	0	NA	0	NA	NA	NA	0	NA	NA
NW_020868330.1-228600-6	6.5	93.5	0	0	0.0413843	0.000326702	NA	NA	0.00803459	4.75e-05	NA	NA
NW_020868330.1-264981-9	4.89	0	0	95.11	0.0495062	NA	NA	8.59e-05	3.39673	NA	NA	0.00104037
NW_020868331.1-14291-4	95.59	0	4.41	0	0.000644522	NA	1.68188	NA	0.000124814	NA	0.105186	NA
NW_020868331.1-15839-12	3.95	0	96.05	0	8.25154	NA	0.000876275	NA	1.28853	NA	0.000457781	NA
NW_020868331.1-18638-14	0.33	89.25	10.42	0	NA	0.002304	0.445156	NA	NA	0.00109887	0.12603	NA
NW_020868331.1-61942-6	0	95.15	4.85	0	NA	3.8e-05	0.0191816	NA	NA	0.000608154	0.102867	NA
NW_020868333.1-7554-5	0	87.22	12.78	0	NA	0.0189345	0.204492	NA	NA	4.28e-06	0.000192901	NA
NW_020868333.1-23376-22	0	2.71	0	97.29	NA	0.146423	NA	5.85e-05	NA	0.0460071	NA	5.87e-05
NW_020868333.1-88531-4	86.64	0	13.36	0	0.0012157	NA	0.0936133	NA	0.00171237	NA	0.151145	NA
NW_020868333.1-107716-4	2.92	0	97.08	0	0.203516	NA	0.000642549	NA	0.334522	NA	0.000118847	NA
NW_020868334.1-44548-12	0	90.16	0	9.84	NA	0.00370069	NA	2.1316	NA	0.00224082	NA	0.698597
NW_020868334.1-176297-1	11.76	88.24	0	0	0.00477355	7.29e-05	NA	NA	0.00961169	0.000138284	NA	NA
NW_020868334.1-354049-4	0	100	0	0	NA	0	NA	NA	NA	0	NA	NA
NW_020868334.1-380687-8	0	0	97.65	2.35	NA	NA	3.7e-05	0.0402726	NA	NA	0.000102771	0.0866091
NW_020868335.1-168928-22	0	88.89	0	11.11	NA	0.0101707	NA	76.4858	NA	0.00850418	NA	18.8473
NW_020868335.1-465044-6	91.78	0	8.22	0	0.000213209	NA	0.0393034	NA	0.000135266	NA	0.0228797	NA
NW_020868335.1-514224-22	94.71	0	5.29	0	0.00273878	NA	0.221841	NA	0.00317238	NA	0.238529	NA
NW_020868335.1-535368-26	0	97.65	0	2.35	NA	0.000531243	NA	0.233788	NA	0.00377156	NA	0.498789
NW_020868335.1-578427-22	0	92.38	7.62	0	NA	0.000760598	0.274576	NA	NA	0.000570253	0.177782	NA
NW_020868336.1-46724-14	14.21	0	0	85.79	5.79689	NA	NA	0.0109765	8.06867	NA	NA	0.0119111
NW_020868336.1-147041-15	0	16.53	83.47	0	NA	1.16477	0.00868814	NA	NA	0.295302	0.00424855	NA
NW_020868336.1-405742-15	93.55	0	6.45	0	0.00122291	NA	1.22732	NA	0.00231628	NA	7.5625	NA
NW_020868336.1-409379-4	0	95.42	0	4.58	NA	2.16e-06	NA	0.000879776	NA	0.000501476	NA	0.098184
NW_020868336.1-490457-4	14.98	0	0	85.02	0.706095	NA	NA	0.00554446	0.0616694	NA	NA	0.00114675
NW_020868336.1-650859-9	0	0	4.1	95.9	NA	NA	0.0172544	4.23e-05	NA	NA	0.0534679	6.34e-05
NW_020868336.1-722648-3	4.42	0	95.58	0	0.0229921	NA	6.95e-05	NA	0.0307557	NA	9.87e-05	NA
NW_020868336.1-788157-13	0	13.81	0	86.19	NA	0.0386937	NA	0.000658503	NA	0.0336268	NA	0.000586963
NW_020868337.1-116320-23	1.46	98.54	0	0	0.234352	0.000198782	NA	NA	0.315351	0.000374197	NA	NA
NW_020868337.1-221959-8	83.01	0	0.32	16.67	0.00236157	NA	NA	0.0945261	0.0013778	NA	NA	0.0436171
NW_020868337.1-286052-23	100	0	0	0	0	NA	NA	NA	0	NA	NA	NA
NW_020868337.1-302784-21	0	8.27	0	91.73	NA	0.0196932	NA	0.000223112	NA	0.029929	NA	0.000369494
NW_020868337.1-326303-21	95.56	0	4.44	0	8.85e-07	NA	0.000428062	NA	0.000275419	NA	0.0676	NA
NW_020868337.1-363249-16	0	90.96	0	9.04	NA	0.00471979	NA	8.29341	NA	0.00505214	NA	11.1967
NW_020868337.1-410220-15	0	4.05	0.68	95.27	NA	0.142545	NA	0.000340115	NA	0.0302457	NA	0.000175758
NW_020868337.1-498133-21	5.19	0	94.81	0	2.2356	NA	0.00100874	NA	NA	NA	0.00269361	NA
NW_020868337.1-521179-27	4.39	0	95.61	0	12.7657	NA	0.00119941	NA	2.40971	NA	0.000738061	NA
NW_020868337.1-603229-9	0	0	0	100	NA	NA	NA	0	NA	NA	NA	0
NW_020868337.1-693986-5	7.38	0	92.62	0	0.000152416	NA	9.42e-07	NA	0.00162506	NA	1.13e-05	NA
NW_020868337.1-970225-13	0	0	93.24	6.76	NA	NA	0.000267386	0.0885091	NA	NA	4.93e-05	0.00769468
NW_020868337.1-1012063-24	12.14	0	0	87.86	0.121723	NA	NA	0.00119063	1.40056	NA	NA	0.00485445
NW_020868337.1-1030685-2	0	95.83	0	4.17	NA	0.000293375	NA	0.446224	NA	0.000336224	NA	0.565656
NW_020868338.1-47493-4	0	79.66	20.34	0	NA	0.000869273	0.0182371	NA	NA	0.000605713	0.0120245	NA
NW_020868339.1-92551-15	8.24	91.76	0	0	0.0112445	7.29e-05	NA	NA	0.023735	0.000140323	NA	NA
NW_020868339.1-126253-23	5.15	0	94.85	0	0.114016	NA	0.000182805	NA	3.97678	NA	0.00121803	NA
NW_020868340.1-311-6	0	0	80.13	19.87	NA	NA	0.00423843	0.152477	NA	NA	0.00548633	0.226791
NW_020868340.1-124057-16	0	6.02	0	93.98	NA	19.5667	NA	0.00246523	NA	NA	NA	0.00362404
NW_020868340.1-160127-27	0	97.06	0	2.94	NA	3.9e-05	NA	0.0685406	NA	0.00086436	NA	NA
NW_020868341.1-296939-3	0	94.48	0	5.52	NA	0.00204945	NA	18.5562	NA	0.00153303	NA	5.31482
NW_020868341.1-333668-8	0	98.06	0	1.94	NA	0.00168816	NA	0.44368	NA	0.00146928	NA	0.423904
NW_020868341.1-393194-13	0.5	0	99.5	0	0.546984	NA	0.000209612	NA	0.490839	NA	0.000141579	NA
NW_020868341.1-501469-9	50.7	0	49.3	0	0.00598272	NA	0.00472754	NA	0.00845782	NA	0.00635349	NA
NW_020868341.1-661966-24	0	0	29.96	70.04	NA	NA	0.000200205	3.82e-05	NA	NA	0.00460067	0.00103201
NW_020868342.1-154409-3	21.29	0	0	78.71	0.0574287	NA	NA	0.0086852	0.0139385	NA	NA	0.00141145
NW_020868342.1-320644-12	0	84.74	0	15.26	NA	0.00116909	NA	0.0598772	NA	9.36e-06	NA	0.000300444
NW_020868344.1-78303-14	15.79	84.21	0	0	0.122201	0.00214548	NA	NA	0.0692742	0.00141376	NA	NA
NW_020868344.1-96557-21	89.17	0	0	10.83	0.0049521	NA	NA	2.73708	0.00136434	NA	NA	0.213018
NW_020868344.1-100408-21	6.12	93.88	0	0	0.769656	0.000874017	NA	NA	0.2809	0.000487674	NA	NA
NW_020868344.1-137767-26	0	98.25	0	1.75	NA	4.59e-06	NA	0.0114796	NA	1.66e-07	NA	0.00049936
NW_020868344.1-182256-25	0	97.75	0	2.25	NA	0.000672033	NA	0.273848	NA	0.000124814	NA	0.105186
NW_020868344.1-204059-24	100	0	0	0	0	NA	NA	NA	0	NA	NA	NA
NW_020868345.1-22688-12	93.49	0	0.2	6.31	0.00135287	NA	NA	1.31391	0.000199672	NA	NA	0.0486215
NW_020868345.1-25935-1	0	96.49	0	3.51	NA	0.00123201	NA	NA	NA	0.00123201	NA	NA
NW_020868345.1-429533-25	3.26	0	0	96.74	0.252309	NA	NA	0.000124139	0.0141417	NA	NA	2.09e-05
NW_020868345.1-703157-23	0	12.88	0	87.12	NA	0.185857	NA	0.00181794	NA	0.195655	NA	0.00188124
NW_020868345.1-805650-2	0	11.11	88.89	0	NA	1.1845	0.00373973	NA	NA	0.0239896	0.000271786	NA
NW_020868345.1-843461-15	93.1	6.9	0	0	0.00146861	1.35259	NA	NA	0.0011042	0.747991	NA	NA
NW_020868346.1-12034-26	0	93.51	0	6.49	NA	0.00025157	NA	0.0337265	NA	6.55e-06	NA	0.00147456
NW_020868346.1-129318-13	0	6.4	0	93.6	NA	5.13161	NA	0.00205097	NA	0.731149	NA	0.000933554
NW_020868346.1-133847-21	84.34	0.6	15.06	0	0.00130424	NA	0.041943	NA	0.00841825	NA	1.23042	NA
NW_020868346.1-256822-8	0	96.27	3.73	0	NA	0.00396078	0.365364	NA	NA	0.000992321	0.194287	NA
NW_020868346.1-337638-24	0	45.32	0	54.68	NA	0.080779	NA	0.0240248	NA	0.0379597	NA	0.0141751
NW_020868346.1-362340-1	0	20.29	0	79.71	NA	0.526118	NA	0.00934474	NA	0.0944612	NA	0.00318808
NW_020868346.1-373735-24	7.14	0	92.86	0	0.00173145	NA	1.12e-05	NA	0.110283	NA	0.000353745	NA
NW_020868346.1-554242-4	2.68	0	97.32	0	3.00916	NA	0.000294749	NA	0.365771	NA	0.000105504	NA
NW_020868347.1-16466-3	0	0	1.69	98.31	NA	NA	0.3044	0.000467203	NA	NA	0.242549	0.000287809
NW_020868347.1-72077-16	98.29	0	1.71	0	1.13e-05	NA	0.0261678	NA	2.03e-06	NA	0.00572681	NA
NW_020868347.1-96441-13	0	0	0	100	NA	NA	NA	0	NA	NA	NA	0
NW_020868347.1-112643-27	30.88	0	69.12	0	0.0186453	NA	0.00259494	NA	0.0216392	NA	0.00293625	NA
NW_020868347.1-146099-5	0	16.55	0	83.45	NA	0.346087	NA	0.00468273	NA	0.619774	NA	0.00645442
NW_020868347.1-164238-9	97.74	0	2.26	0	0.000172292	NA	1.83377	NA	3.6e-05	NA	0.124816	NA
NW_020868347.1-165746-7	31.33	0	68.67	0	0.0427897	NA	0.00526036	NA	0.00190539	NA	0.00045229	NA
NW_020868347.1-355325-24	0	99.68	0	0.32	NA	0.000694804	NA	0.790123	NA	0.000188493	NA	0.653483
NW_020868347.1-368451-22	0	92.46	0	7.54	NA	1.17e-08	NA	1.75e-06	NA	8.69e-05	NA	0.0170132
NW_020868347.1-409029-3	0	0	97.68	2.32	NA	NA	0.00237596	0.437989	NA	NA	0.00103181	0.321675
NW_020868347.1-422318-16	0	95.57	0	4.43	NA	0.00180998	NA	0.219199	NA	0.000103026	NA	0.0806889
NW_020868347.1-483170-16	2.05	0	0	97.95	0.00716665	NA	NA	2.66e-06	0.147751	NA	NA	0.000175322
NW_020868347.1-624125-13	4.01	95.99	0	0	0.348076	0.00409021	NA	NA	0.210534	0.00134843	NA	NA
NW_020868347.1-820844-27	0	13.85	0	86.15	NA	7.64e-05	NA	1.93e-06	NA	0.115232	NA	0.00153256
NW_020868349.1-19635-8	0	92.62	7.38	0	NA	0.000114094	0.0245674	NA	NA	1.05e-07	1.64e-05	NA
NW_020868350.1-42950-6	98.38	0	1.62	0	1.2e-05	NA	0.0300916	NA	2.59e-07	NA	0.000896411	NA
NW_020868350.1-105880-6	5.92	0	94.08	0	0.0106152	NA	5.3e-05	NA	0.0126436	NA	6.46e-05	NA
NW_020868350.1-321112-8	0	94.52	5.48	0	NA	0.00031577	0.205736	NA	NA	2.55e-05	0.009216	NA
NW_020868350.1-392652-24	2.42	97.58	0	0	1.76072	0.000194464	NA	NA	0.0949306	3.37e-05	NA	NA
NW_020868350.1-417588-8	0	0	100	0	NA	NA	0	NA	NA	NA	0	NA
NW_020868350.1-418317-9	0	90.93	0	9.07	NA	4.02e-05	NA	0.00466703	NA	0.000106778	NA	0.008649
NW_020868350.1-515277-23	0	72.89	0.3	26.81	NA	0.0131944	NA	0.0508918	NA	0.0126528	NA	0.049483
NW_020868350.1-516264-13	0	16.75	0	83.25	NA	2.07847	NA	0.0112751	NA	4.51562	NA	0.0144843
NW_020868350.1-546861-8	3.53	0	96.47	0	0.153999	NA	0.000585949	NA	0.00690842	NA	1.11e-05	NA
NW_020868350.1-556775-5	6.98	0	0	93.02	0.128068	NA	NA	0.00190481	0.00336744	NA	NA	2.16e-05
NW_020868350.1-562435-14	24.49	0	75.51	0	0.0834906	NA	0.00459383	NA	0.0140258	NA	0.00207528	NA
NW_020868350.1-982525-15	0	0	0	100	NA	NA	NA	0	NA	NA	NA	0
NW_020868350.1-1076027-5	0	100	0	0	NA	0.000371105	NA	1	NA	0	NA	NA
NW_020868350.1-1246067-14	0	96.21	0	3.79	NA	0.00143641	NA	NA	NA	0.00143641	NA	NA
NW_020868351.1-37155-4	0	5.17	0	94.83	NA	0.00560164	NA	1.43e-05	NA	0.143908	NA	0.00118828
NW_020868351.1-90181-23	91.35	0	8.65	0	0.0015549	NA	0.585693	NA	0.00302859	NA	2.55232	NA
NW_020868351.1-194211-8	0	13.56	0	86.44	NA	0.288815	NA	0.00270245	NA	0.0708126	NA	0.00101879
NW_020868352.1-49989-16	0	92.78	0	7.22	NA	0.00266464	NA	5.41581	NA	0.00292005	NA	7.6199
NW_020868353.1-373560-6	0	8.62	0	91.38	NA	0.16687	NA	0.000709143	NA	0.302896	NA	0.00104986
NW_020868353.1-515919-2	98.09	0	1.91	0	8.09e-05	NA	0.761342	NA	0.00036481	NA	NA	NA
NW_020868355.1-114366-4	0	14.83	0	85.17	NA	0.0035148	NA	9.31e-05	NA	0.112113	NA	0.00175138
NW_020868357.1-77216-4	2.22	97.78	0	0	0.0175968	7.03e-06	NA	NA	0.127108	0.000162295	NA	NA
NW_020868357.1-195286-22	99.54	0.46	0	0	2.12e-05	NA	NA	NA	2.12e-05	NA	NA	NA
NW_020868357.1-203566-13	12.36	0	87.64	0	0.234056	NA	0.00193266	NA	0.112073	NA	0.00116715	NA
NW_020868357.1-251997-4	0	94.89	5.11	0	NA	0.00105784	2.76044	NA	NA	0.00118979	3.88457	NA
NW_020868357.1-368961-8	0	8.75	0	91.25	NA	0.184675	NA	0.000784811	NA	0.0327019	NA	0.000209451
NW_020868357.1-377940-24	0	74.28	0	25.72	NA	1.87e-05	NA	0.000151014	NA	0.000472216	NA	0.00469911
NW_020868357.1-654112-27	24.77	0	75.23	0	5.74947	NA	0.0355492	NA	14.3725	NA	0.042719	NA
NW_020868357.1-781790-9	0	0	96.77	3.23	NA	NA	0.000244551	0.0996526	NA	NA	0.000347136	0.125316
NW_020868360.1-158124-7	100	0	0	0	0	NA	NA	NA	0	NA	NA	NA
NW_020868360.1-184727-21	0	99.47	0	0.53	NA	2.66e-05	1	NA	NA	0.000200849	1	NA
NW_020868360.1-347973-14	98.65	0	0	1.35	0.000154204	NA	NA	0.223404	0.00147618	NA	NA	0.5329
NW_020868360.1-357371-24	32.97	0	0	67.03	0.000116663	NA	NA	2.92e-05	0.00800632	NA	NA	0.00257979
NW_020868360.1-429383-26	0	0	3.9	96.1	NA	NA	0.3136	0.00020618	NA	NA	0.515613	0.000278176
NW_020868360.1-557580-5	0	100	0	0	1	0.00173611	NA	NA	1	0.000306286	NA	NA
NW_020868360.1-640229-25	0	6.08	0.38	93.54	NA	0.0576	NA	0.000280198	NA	0.58113	NA	0.000971915
NW_020868360.1-720972-2	1.5	98.5	0	0	0.362551	0.000556456	NA	NA	0.0103625	2.99e-06	NA	NA
NW_020868360.1-739079-9	0	4.46	0	95.54	NA	1.0181	NA	0.000524803	NA	0.0621504	NA	8.52e-05
NW_020868361.1-26074-16	0	14.16	0	85.84	NA	0.00629226	NA	0.000207861	NA	0.0455257	NA	0.000794662
NW_020868361.1-52736-7	2.42	0	97.58	0	0.23745	NA	0.00058271	NA	0.0746783	NA	8.86e-05	NA
NW_020868361.1-319189-8	93.16	0	0	6.84	0.00166254	NA	NA	1.89062	0.000310128	NA	NA	0.10434
NW_020868361.1-454886-3	90.76	9.24	0	0	0.00369373	0.12968	NA	NA	0.00182662	0.0823903	NA	NA
NW_020868362.1-28491-16	0	38.33	0	61.67	NA	0.0513294	NA	0.0106053	NA	0.0370928	NA	0.00832058
NW_020868363.1-6651-1	4.11	95.89	0	0	0.799252	0.000393242	NA	NA	NA	0.00168921	NA	NA
NW_020868363.1-154604-2	0	94	6	0	NA	0.00262338	0.187396	NA	NA	0.00234305	0.176173	NA
NW_020868364.1-77154-13	0	82.93	17.07	0	NA	0.00652904	0.555619	NA	NA	0.00390802	0.229635	NA
NW_020868364.1-148653-7	0	1.91	98.09	0	NA	0.282878	0.000511801	NA	NA	0.216212	0.000296341	NA
NW_020868364.1-446299-27	97.06	0	2.94	0	0.00153557	NA	0.307521	NA	0.000470205	NA	0.169744	NA
NW_020868366.1-7838-23	0	93.7	0	6.3	NA	0.00262896	NA	0.176756	NA	0.00292809	NA	0.18744
NW_020868367.1-151114-13	0	26.67	73.33	0	NA	0.0110952	0.00200128	NA	NA	0.0513059	0.0142087	NA
NW_020868367.1-293212-22	0	0.48	0.48	99.05	NA	0.721701	NA	0.000535372	NA	0.535595	NA	7.32e-05
NW_020868368.1-117006-12	98.06	0	0	1.94	9.37e-05	NA	NA	0.10653	7.54e-06	NA	NA	0.0261393
NW_020868368.1-216501-15	0	4.12	0	95.88	NA	NA	NA	0.00169744	NA	NA	NA	0.00169744
NW_020868368.1-302042-26	0	5.16	0	94.84	NA	2.66556	NA	0.00106535	NA	0.302005	NA	0.000358359
NW_020868368.1-334157-1	0	96.84	0	3.16	NA	0.000140108	NA	0.3364	NA	0.000214682	NA	0.700919
NW_020868368.1-659281-16	0	0	96.14	3.86	NA	NA	0.000245392	0.431192	NA	NA	0.000391239	1.02094
NW_020868369.1-138723-24	16.82	83.18	0	0	0.00101773	3.86e-05	NA	NA	0.000801305	3.51e-05	NA	NA
NW_020868369.1-172964-3	0	25	0	75	NA	1	NA	0.0204082	NA	0.473411	NA	0.0143077
NW_020868369.1-178224-2	0	88.48	0	11.52	NA	0.0038337	NA	1.05713	NA	0.00172147	NA	0.248053
NW_020868369.1-226779-21	0	97.25	0	2.75	NA	7.68e-05	NA	0.207049	NA	3.6e-05	NA	0.0303366
NW_020868370.1-186468-16	0	87.6	0	12.4	NA	0.00093564	NA	0.0300444	NA	0.000486251	NA	0.0174928
NW_020868370.1-267632-22	9.26	0	90.74	0	50.7344	NA	0.00674638	NA	11.9158	NA	0.00537658	NA
NW_020868370.1-349183-14	9.44	0	0	90.56	0.246545	NA	NA	0.0131296	0.14422	NA	NA	0.00464803
NW_020868370.1-355711-23	3.45	0	96.55	0	0.00339682	NA	3.86e-06	NA	0.144018	NA	0.000499175	NA
NW_020868370.1-370031-2	2.86	97.14	0	0	0.339994	0.00184437	NA	NA	0.199638	0.000593379	NA	NA
NW_020868371.1-9457-25	0	24.83	0	75.17	NA	2.90632	NA	0.0296938	NA	2.82719	NA	0.0294428
NW_020868371.1-127977-1	0	94.79	0	5.21	NA	0.0011252	NA	2.93623	NA	0.000332293	NA	0.260248
NW_020868371.1-146205-4	3.91	0	96.09	0	1.1423	NA	0.000423912	NA	0.0303366	NA	3.6e-05	NA
NW_020868371.1-160504-16	56.15	0	43.85	0	0.000712591	NA	0.00132482	NA	8.42e-05	NA	0.000144022	NA
NW_020868371.1-486065-2	12.35	0	0	87.65	0.952576	NA	NA	0.00423367	0.0124571	NA	NA	0.000194598
NW_020868373.1-32904-12	0	0	1.09	98.91	NA	NA	NA	0.00011881	NA	NA	NA	0.00011881
NW_020868373.1-99091-13	0	88.51	0.68	10.81	NA	0.0019055	NA	0.203407	NA	0.00312406	NA	0.532316
NW_020868373.1-112856-5	0	98.64	0	1.36	NA	0.00018496	NA	NA	NA	0.00018496	NA	NA
NW_020868373.1-199890-22	22.22	77.78	0	0	0.00283657	0.000266782	NA	NA	0.0290996	0.00389665	NA	NA
NW_020868373.1-309429-3	0	91.73	0	8.27	NA	8.61e-06	NA	0.00113906	NA	0.00053302	NA	0.0400774
NW_020868373.1-361372-26	0	91.67	0	8.33	NA	0.000343082	NA	0.0687075	NA	0	NA	0
NW_020868373.1-390848-4	0	2.87	0	97.13	NA	3.95844	NA	0.000371917	NA	0.447032	NA	0.00013692
NW_020868374.1-49907-7	0	86.27	13.73	0	NA	0.00482524	0.780399	NA	NA	0.00782171	2.43849	NA
NW_020868374.1-149582-6	2.78	0	97.22	0	0.0413872	NA	5.41e-05	NA	0.093025	NA	0.000161502	NA
NW_020868375.1-137292-15	0.49	0.49	99.02	0	NA	NA	9.6e-05	NA	NA	NA	9.6e-05	NA
NW_020868375.1-189041-21	0	99.52	0	0.48	NA	0.000584886	NA	0.689545	NA	0.000146461	NA	0.507763
NW_020868375.1-327783-3	0	93.33	0	6.67	NA	0.00177914	NA	2.57753	NA	0.000773535	NA	0.445556
NW_020868375.1-364359-27	0	4.19	95.81	0	NA	0.0124113	1.9e-05	NA	NA	0.026244	7.27e-05	NA
NW_020868377.1-146624-3	1.69	0	0	98.31	0.343143	NA	NA	0.000620837	0.000304218	NA	NA	9.32e-08
NW_020868377.1-201231-12	0	93.94	0	6.06	NA	0.000797521	NA	0.672105	NA	0.000388974	NA	0.205424
NW_020868379.1-2264-14	0	7.96	0	92.04	NA	0.000488986	NA	3.84e-06	NA	2.5e-05	NA	1.89e-07
NW_020868379.1-55151-13	0	0	92.54	7.46	NA	NA	0.00331776	0.16257	NA	NA	0.000796494	0.064516
NW_020868380.1-75462-16	17.69	0	0	82.31	3.35036	NA	NA	0.0148905	0.962288	NA	NA	0.00925247
NW_020868380.1-103093-25	98.87	0	0	1.13	0.00059797	NA	NA	0.45727	0.00100634	NA	NA	0.531465
NW_020868380.1-125845-24	4.59	95.41	0	0	0.192608	0.00020913	NA	NA	1.93384	0.000741074	NA	NA
NW_020868380.1-213517-25	0	0	100	0	NA	NA	0	NA	NA	NA	0	NA
NW_020868381.1-66037-4	0	17.45	82.55	0	NA	0.0367701	0.00278778	NA	NA	0.0263302	0.00182269	NA
NW_020868381.1-103361-21	0	78.34	0.32	21.34	NA	0.0138284	NA	0.813533	NA	0.0140864	NA	0.847858
NW_020868382.1-116418-8	0	100	0	0	NA	0	NA	NA	NA	0	NA	NA
NW_020868382.1-119030-22	0	95.53	0	4.47	NA	2.4e-05	NA	0.0138062	NA	5.45e-05	NA	0.0183322
NW_020868382.1-132849-4	0	95.97	0	4.03	NA	0.000396576	NA	0.878906	NA	0.00162409	NA	NA
NW_020868382.1-160195-4	0	96.88	0	3.12	NA	0.00102117	NA	0.240292	NA	0.000560204	NA	0.174649
NW_020868382.1-212907-24	0	98.96	0	1.04	NA	8.05e-05	NA	0.210069	NA	4.1e-05	NA	0.142314
NW_020868382.1-212983-26	0	0	100	0	NA	1	0.000371105	NA	NA	NA	0	NA
NW_020868382.1-233483-2	0	11.25	88.75	0	NA	0.0800793	0.00277337	NA	NA	0.01	0.000204082	NA
NW_020868384.1-182496-14	9.05	90.95	0	0	11.808	0.00512081	NA	NA	15.1468	0.00538127	NA	NA
NW_020868384.1-233022-16	0	11.79	0	88.21	NA	4.25324	NA	0.00681934	NA	5.84378	NA	0.00746152
NW_020868385.1-8765-27	0	0	0	100	NA	NA	1	0.000399674	NA	NA	1	0.000332196
NW_020868385.1-133141-2	0	12.09	0	87.91	NA	0.219121	NA	0.018961	NA	0.202909	NA	0.016142
NW_020868385.1-159080-2	94.09	0	5.91	0	0.00033857	NA	0.0499032	NA	1.37e-05	NA	0.00396266	NA
NW_020868385.1-180122-5	6.53	0	93.47	0	0.283944	NA	0.000562166	NA	8.46915	NA	0.00244287	NA
NW_020868387.1-7820-27	0.29	6.74	0	92.96	NA	1.44628	NA	0.00168562	NA	0.675062	NA	0.00120293
NW_020868387.1-82440-22	38.25	0	61.75	0	0.0711929	NA	0.0846989	NA	0.0194014	NA	0.0124124	NA
NW_020868387.1-144942-7	12.24	87.76	0	0	0.250612	0.0264186	NA	NA	0.205948	0.0171803	NA	NA
NW_020868387.1-177852-8	0	0	93.71	6.29	NA	NA	0.00107066	1.03231	NA	NA	9.66e-05	0.0301048
NW_020868387.1-314925-21	0	87.82	0	12.18	NA	0.00684327	NA	3.45646	NA	0.00462741	NA	1.23414
NW_020868388.1-16776-27	89.24	10.76	0	0	0.00800819	0.164184	NA	NA	0.0109968	0.194003	NA	NA
NW_020868388.1-38780-5	7.47	0	0	92.53	6.28526	NA	NA	0.00297703	NA	NA	NA	0.00558009
NW_020868388.1-40505-13	0	97.01	2.99	0	NA	9.37e-05	0.0562851	NA	NA	0.000528471	0.1778	NA
NW_020868388.1-53938-14	2.8	0	97.2	0	0.0682574	NA	3.52e-05	NA	NA	NA	0.000784	NA
NW_020868388.1-129616-13	11.05	0	88.95	0	0.0693444	NA	0.00215952	NA	0.241305	NA	0.00154552	NA
NW_020868388.1-330266-12	1.52	0	98.48	0	0.484416	NA	0.00134187	NA	0.0135208	NA	4.14e-06	NA
NW_020868388.1-419097-13	0	0	10.62	89.38	NA	NA	0.158643	0.00728758	NA	NA	0.131716	0.00527118
NW_020868390.1-161351-3	71.33	0	28.67	0	0.0296589	NA	1.15139	NA	0.0246663	NA	0.746685	NA
NW_020868390.1-316787-6	3.52	0	0	96.48	0.0678624	NA	NA	0.000169514	0.000196157	NA	NA	2.69e-07
NW_020868391.1-2647-7	9.03	0	0.69	90.28	0.197847	NA	NA	0.00136999	0.389502	NA	NA	0.00194033
NW_020868391.1-39807-6	0	0.47	0	99.53	NA	0.737639	NA	0.000875283	NA	0.787284	NA	0.00149074
NW_020868391.1-148434-14	13.09	0	86.91	0	0.4931	NA	0.00342208	NA	0.268906	NA	0.00239283	NA
NW_020868391.1-226800-7	91.57	0	8.43	0	0.00597438	NA	0.191844	NA	0.00216358	NA	0.106015	NA
NW_020868391.1-343055-26	0.28	22.63	0	77.09	NA	0.872707	NA	0.0161172	NA	0.46414	NA	0.0119242
NW_020868391.1-438045-3	94.42	0	5.58	0	0.0020432	NA	16.2169	NA	0.00121497	NA	2.46939	NA
NW_020868391.1-493563-1	0	91.3	0	8.7	NA	0.00467409	NA	11.2225	NA	0.00283016	NA	2.0649
NW_020868391.1-662779-15	0	19.68	0	80.32	NA	0.00195331	NA	0.00013132	NA	0.0200311	NA	0.000869238
NW_020868391.1-782862-6	0	96.81	0	3.19	NA	0.00742463	NA	0.499187	NA	0.00010458	NA	0.0552306
NW_020868392.1-41020-6	9.09	90.91	0	0	0.791767	0.00202164	NA	NA	0.131637	0.000672339	NA	NA
NW_020868392.1-185807-2	5.45	0	94.55	0	0.0361734	NA	0.000188337	NA	0.119535	NA	0.00098703	NA
NW_020868392.1-198407-9	5.14	94.86	0	0	0.326803	0.00607691	NA	NA	0.364086	0.0080719	NA	NA
NW_020868393.1-80185-24	74.09	0.24	25.67	0	4.8e-05	NA	0.000805855	NA	0.00113237	NA	0.0100601	NA
NW_020868393.1-425087-27	0	97.45	0	2.55	NA	0.000203422	NA	1.52978	NA	0.00065025	NA	NA
NW_020868393.1-442011-24	0	96.88	0	3.12	NA	0.00022445	NA	0.0987755	NA	0.00245095	NA	0.353167
NW_020868393.1-444303-8	0	100	0	0	NA	9.4e-05	NA	1	NA	0	NA	NA
NW_020868393.1-471586-4	3.7	96.3	0	0	0.0127035	2.41e-05	NA	NA	0.00151796	2.43e-06	NA	NA
NW_020868393.1-675513-3	0	100	0	0	NA	0.00084822	NA	1	NA	0.00277008	NA	1
NW_020868393.1-750560-3	0.43	99.13	0	0.43	NA	0.000132955	NA	0.616225	NA	7.48e-05	NA	0.5625
NW_020868394.1-259025-5	3.66	0	0	96.34	0.000851339	NA	NA	1.31e-06	0.00982063	NA	NA	1.17e-05
NW_020868394.1-325757-3	1.23	98.77	0	0	0.366956	0.000380588	NA	NA	0.12915	4.95e-05	NA	NA
NW_020868394.1-447961-4	0	92.52	0	7.48	NA	0.00113116	NA	0.571337	NA	0.00154075	NA	1.04371
NW_020868394.1-554460-3	0	51.75	0	48.25	NA	0.102067	NA	0.0424992	NA	0.0402789	NA	0.0231104
NW_020868394.1-608898-2	90.08	0.4	0	9.52	0.00037548	NA	NA	0.0287415	0.000583596	NA	NA	0.0566304
NW_020868395.1-79301-7	0	96.99	0	3.01	NA	7.63e-05	NA	0.0476033	NA	0.000438792	NA	0.158404
NW_020868395.1-142970-27	98.13	1.87	0	0	0.00108553	0.391876	NA	NA	0.00121098	0.407424	NA	NA
NW_020868395.1-226091-13	11.57	0	88.43	0	0.000973084	NA	1.55e-05	NA	0.384956	NA	0.00227588	NA
NW_020868395.1-235641-13	3.5	96.5	0	0	0.154775	0.000580328	NA	NA	0.00260621	3.09e-06	NA	NA
NW_020868395.1-242649-7	0	0	96.94	3.06	NA	NA	0.0001571	0.0793493	NA	NA	4.42e-05	0.0299196
NW_020868395.1-268812-27	91.49	8.51	0	0	0.000217663	0.0368167	NA	NA	6.83e-05	0.00655995	NA	NA
NW_020868395.1-272453-26	0	8.67	91.33	0	NA	0.118115	0.00273635	NA	NA	0.00166597	1.38e-05	NA
NW_020868395.1-274366-7	0	96.23	3.77	0	NA	0.00158104	0.243996	NA	NA	5.28e-07	0.000357925	NA
NW_020868396.1-158818-9	0.57	99.43	0	0	NA	3.25e-05	NA	NA	NA	3.25e-05	NA	NA
NW_020868397.1-349440-5	0	0	0	100	NA	NA	NA	0	NA	NA	NA	0
NW_020868400.1-54643-7	3.12	96.88	0	0	3.77679	0.000433502	NA	NA	0.753881	0.000217452	NA	NA
NW_020868400.1-75679-5	98.48	0	1.52	0	0.00203423	NA	0.542533	NA	0.00148147	NA	0.498431	NA
NW_020868400.1-78274-8	100	0	0	0	0	NA	NA	NA	0	NA	NA	NA
NW_020868400.1-141097-9	0	51.47	0	48.53	NA	0.00371341	NA	0.00546271	NA	0.00121642	NA	0.00158836
NW_020868401.1-124586-2	0	11.61	0	88.39	NA	0.874225	NA	0.0035618	NA	0.00706165	NA	0.000101597
NW_020868402.1-66143-5	2.17	0	97.83	0	0.407469	NA	0.00166013	NA	0.371749	NA	0.00128851	NA
NW_020868402.1-107357-26	0	100	0	0	NA	0	NA	NA	NA	0	NA	NA
NW_020868402.1-124842-26	100	0	0	0	0	NA	NA	NA	0	NA	NA	NA
NW_020868402.1-162771-13	99.18	0	0	0.82	0.00109727	NA	NA	0.632025	8.39e-05	NA	NA	0.273797
NW_020868402.1-218978-16	100	0	0	0	0.000492012	NA	NA	1	0.000383214	NA	NA	1
NW_020868402.1-431999-13	9.73	0	90.27	0	10.8001	NA	0.00582669	NA	1.77778	NA	0.00336625	NA
NW_020868402.1-483240-27	0	0	0	100	1	NA	NA	0.000110445	1	NA	NA	0.000416493
NW_020868402.1-689873-5	0	23.89	0	76.11	NA	0.12177	NA	0.00564005	NA	0.113991	NA	0.00538921
NW_020868402.1-773779-2	0	95.56	4.44	0	NA	8.64e-06	0.0035191	NA	NA	3.47e-05	0.012544	NA
NW_020868402.1-808401-5	0	93.41	0	6.59	NA	9.72e-05	NA	0.0269981	NA	7.35e-07	NA	0.000143856
NW_020868403.1-64889-15	0	98.38	1.62	0	NA	0.000499179	0.325233	NA	NA	0.000312902	0.263696	NA
NW_020868403.1-173505-1	0	94.48	0	5.52	NA	0.000330716	NA	0.215473	NA	3e-05	NA	0.010816
NW_020868404.1-6685-9	98.58	0	1.42	0	0.000286208	NA	0.28724	NA	1.42e-05	NA	0.0427265	NA
NW_020868406.1-148660-23	83.47	0	16.53	0	0.0105007	NA	1.85349	NA	0.0102252	NA	1.72956	NA
NW_020868406.1-160645-1	5.3	0	94.7	0	0.0044758	NA	1.62e-05	NA	2.39654	NA	0.00108136	NA
NW_020868407.1-8358-3	0	1.4	0	98.6	NA	0.264082	NA	0.000232223	NA	0.335912	NA	0.000398594
NW_020868407.1-33543-6	0	0	3.69	96.31	NA	NA	6.4927	0.000717088	NA	NA	0.989218	0.000351443
NW_020868408.1-147030-2	0	3.25	0	96.75	NA	0.317824	NA	0.00205942	NA	0.33336	NA	0.00231349
NW_020868408.1-212510-3	4.76	0	95.24	0	0.00746018	NA	2.25e-05	NA	0.145172	NA	0.00100748	NA
NW_020868408.1-220896-2	88.79	11.21	0	0	7.26e-05	0.00393242	NA	NA	9.57e-05	0.00507671	NA	NA
NW_020868408.1-244164-6	93.17	0	6.83	0	0.0210298	NA	0.401179	NA	0.015822	NA	0.364609	NA
NW_020868409.1-4894-6	0	0	100	0	NA	NA	0	NA	NA	NA	0	NA
NW_020868409.1-165136-27	0	12.1	0	87.9	NA	0.159076	NA	0.00142633	NA	0.162984	NA	0.00145029
NW_020868409.1-176683-5	9.13	0	90.87	0	0.127172	NA	0.000662123	NA	0.00350047	NA	3.11e-05	NA
NW_020868409.1-211409-14	0	0	100	0	NA	NA	0	NA	NA	NA	0	NA
NW_020868409.1-216538-13	78.44	0.46	21.1	0	0.00741764	NA	0.0578214	NA	0.00537938	NA	0.0467408	NA
NW_020868409.1-238694-26	0	90.55	0	9.45	NA	0.00442156	NA	4.6225	NA	0.00186766	NA	0.58226
NW_020868409.1-256483-21	0	0	6.52	93.48	NA	NA	22.2718	0.00296158	NA	NA	6.37221	0.00226388
NW_020868409.1-473349-24	0	89.94	0	10.06	NA	0.00408386	NA	2.45338	NA	0.00265905	NA	0.894616
NW_020868409.1-880254-26	0	91.09	0	8.91	NA	0.000805046	NA	0.181135	NA	0.000406387	NA	0.0282466
NW_020868411.1-82632-24	24.78	0	75.22	0	0.0622731	NA	0.0151344	NA	0.00502201	NA	0.000664294	NA
NW_020868411.1-136224-12	4.56	95.44	0	0	0.340278	0.000299227	NA	NA	0.007744	2.15e-05	NA	NA
NW_020868411.1-192197-1	0	10	0	90	NA	1	NA	0.00277008	NA	0.749387	NA	0.00240373
NW_020868412.1-124094-15	0	86.1	0	13.9	NA	0.00020659	NA	0.00651053	NA	6.34e-05	NA	0.00217522
NW_020868413.1-43135-22	0	7.67	0	92.33	NA	1.07015	NA	0.00164251	NA	0.285156	NA	0.000789906
NW_020868413.1-124599-1	0	3.6	0	96.4	NA	0.0240032	NA	4.75e-05	NA	0.141439	NA	0.000530324
NW_020868413.1-201010-27	0	78.51	0	21.49	NA	0.0178583	NA	1.6668	NA	0.0215005	NA	2.84344
NW_020868413.1-333435-9	18.51	0	0	81.49	0.0174531	NA	NA	0.000666769	0.117154	NA	NA	0.00299757
NW_020868413.1-359510-23	9.06	90.94	0	0	0.133949	0.00372341	NA	NA	0.00338864	3.84e-05	NA	NA
NW_020868413.1-448990-23	8.73	0	91.02	0.25	0.322664	NA	0.019809	NA	0.245686	NA	0.0101481	NA
NW_020868414.1-28542-23	0	91.95	0	8.05	NA	0.00227947	NA	0.117183	NA	0.00118505	NA	0.0758603
NW_020868415.1-66103-2	0	89.91	0	10.09	NA	0.000451152	NA	0.0244467	NA	1e-06	NA	8.1e-05
NW_020868415.1-118790-25	96.17	0	3.83	0	2.02e-05	NA	0.0101887	NA	0.000406958	NA	1.14548	NA
NW_020868415.1-156036-21	7.02	0	0	92.98	3.80086	NA	NA	0.00225922	0.376742	NA	NA	0.000779207
NW_020868415.1-405723-5	0	100	0	0	NA	0	NA	NA	NA	0	NA	NA
NW_020868415.1-482005-8	17.03	82.97	0	0	0.0141426	0.000455796	NA	NA	0.0703471	0.00170178	NA	NA
NW_020868415.1-516854-8	0	94.51	0	5.49	NA	0.00189245	NA	0.17457	NA	2.66e-05	NA	0.009604
NW_020868415.1-740511-23	96.69	0	3.31	0	5.17e-05	NA	0.0297562	NA	2.1e-06	NA	0.00164671	NA
NW_020868415.1-922321-26	99.09	0	0	0.91	8.28e-05	NA	NA	NA	8.28e-05	NA	NA	NA
NW_020868415.1-1217327-8	0	10.53	0	89.47	NA	0.013607	NA	0.000147508	NA	0.0697518	NA	0.000575958
NW_020868415.1-1222096-23	76.74	0	23.26	0	0.00187155	NA	0.0307445	NA	0.0001138	NA	0.00113245	NA
NW_020868415.1-1260594-14	0	35.16	0	64.84	NA	0.015655	NA	0.00323451	NA	0.00882922	NA	0.00198055
NW_020868415.1-1508907-23	17.33	0	82.67	0	0.429294	NA	0.00587099	NA	1.16733	NA	0.00963897	NA
NW_020868415.1-1570747-3	3.32	0	96.68	0	0.481466	NA	0.000192429	NA	0.00141987	NA	1.81e-06	NA
NW_020868415.1-1644487-6	3.83	0	0.27	95.9	0.0765444	NA	NA	0.0001286	0.0225451	NA	NA	6.34e-05
NW_020868416.1-37471-8	3.67	0	96.33	0	0.886985	NA	0.000329165	NA	0.0104248	NA	1.24e-05	NA
NW_020868416.1-93236-23	0	98.69	0	1.31	NA	5.55e-05	NA	0.128052	NA	0.000549278	NA	0.400756
NW_020868417.1-46426-8	99.28	0.72	0	0	5.18e-05	NA	NA	NA	5.18e-05	NA	NA	NA
NW_020868417.1-182449-13	0	100	0	0	NA	0	NA	NA	NA	0	NA	NA
NW_020868417.1-328031-2	21.51	0	78.3	0.19	7.74e-06	NA	2.75e-06	NA	0.00157075	NA	0.000162176	NA
NW_020868418.1-340780-12	96.08	0	3.92	0	0.000101859	NA	0.0386993	NA	6.94e-07	NA	0.0004	NA
NW_020868419.1-82883-16	100	0	0	0	0	NA	NA	NA	0	NA	NA	NA
NW_020868420.1-17965-1	1.08	98.92	0	0	0.231139	0.000104293	NA	NA	NA	0.00011664	NA	NA
NW_020868422.1-18939-23	81.48	0	18.52	0	0.0056463	NA	0.309472	NA	0.00212752	NA	0.073026	NA
NW_020868422.1-30923-6	0	95.9	0	4.1	NA	0.000166036	NA	0.0525892	NA	0.00107174	NA	0.18128
NW_020868422.1-49830-13	1.57	98.43	0	0	0.290754	3.09e-05	NA	NA	0.0151056	5.02e-06	NA	NA
NW_020868422.1-114809-21	0	0	100	0	NA	NA	0	NA	NA	NA	0	NA
NW_020868422.1-131954-6	75.47	0	24.53	0	0.00021762	NA	0.00233198	NA	0.00105209	NA	0.013225	NA
NW_020868422.1-174496-24	0	97.84	0	2.16	NA	7.57e-06	NA	0.0204082	NA	2.48e-05	NA	0.0860913
NW_020868422.1-191204-14	80.26	0	19.74	0	0.00299908	NA	0.0949571	NA	0.0031097	NA	0.099856	NA
NW_020868422.1-194956-12	97.11	2.89	0	0	9.97e-05	0.0621757	NA	NA	3.36e-05	0.0263474	NA	NA
NW_020868424.1-330949-13	99.44	0	0	0.56	0.000545742	NA	NA	0.643397	0.000127431	NA	NA	0.441787
NW_020868425.1-4789-2	0.43	99.57	0	0	0.873942	0.00436392	NA	NA	0.551328	0.000159027	NA	NA
NW_020868425.1-34382-9	0	91.39	0	8.61	NA	0.000463125	NA	0.0927479	NA	9.33e-06	NA	0.00112986
NW_020868425.1-51450-25	0.29	0	87.13	12.57	NA	NA	2.23e-06	0.00109408	NA	NA	0.000585197	0.0301611
NW_020868425.1-580024-24	0	0.39	0	99.61	NA	0.352539	NA	3.31e-05	NA	0.587472	NA	0.000169452
NW_020868425.1-612165-21	0	100	0	0	NA	0	NA	NA	NA	0	NA	NA
NW_020868426.1-17160-8	87.83	0	12.17	0	0.000326986	NA	0.0129095	NA	0.00864095	NA	0.144663	NA
NW_020868426.1-66489-26	0	83.93	0	16.07	NA	0.0126583	NA	3.83958	NA	0.0114763	NA	2.8168
NW_020868426.1-83131-4	8.82	0	91.18	0	0.311703	NA	0.00112197	NA	0.00346021	NA	2.86e-05	NA
NW_020868426.1-112564-3	0	91.39	0	8.61	NA	6.98e-05	NA	0.00964605	NA	0.000372301	NA	0.0279931
NW_020868426.1-128992-15	93.85	0	6.15	0	0.00339883	NA	0.208587	NA	3.1e-05	NA	0.00607792	NA
NW_020868427.1-28128-8	68.85	0	31.15	0	0.0153045	NA	0.205726	NA	0.006724	NA	0.060516	NA
NW_020868427.1-29647-9	87.83	12.17	0	0	2.16e-05	0.00121549	NA	NA	0.000353114	0.0138007	NA	NA
NW_020868427.1-218495-4	0	63.86	0	36.14	NA	5.04e-05	NA	0.000151252	NA	0.000967398	NA	0.00361621
NW_020868427.1-271110-8	0	98.94	0	1.06	NA	0.00141758	NA	0.59605	NA	0.000128737	NA	0.261653
NW_020868427.1-306450-13	0	2.91	0	97.09	NA	0.0009	NA	8.61e-07	NA	0.478671	NA	0.00014661
NW_020868427.1-320492-1	0	0	94.17	5.83	NA	NA	3.25e-06	0.000902121	NA	NA	0.000743748	0.090072
NW_020868427.1-322941-26	5.31	0	94.69	0	0.0957858	NA	0.000664747	NA	4.35644	NA	0.00133432	NA
NW_020868427.1-348028-6	0.26	99.74	0	0	NA	6.76e-06	NA	NA	NA	6.76e-06	NA	NA
NW_020868427.1-567680-1	0	100	0	0	NA	0	NA	NA	NA	0	NA	NA
NW_020868427.1-701392-1	0	92.81	0.3	6.9	NA	0.00398074	NA	40.201	NA	0.00516961	NA	NA
NW_020868428.1-299099-24	0.23	5.08	0	94.69	NA	0.20756	NA	0.00035563	NA	0.102068	NA	0.000230572
NW_020868428.1-321619-22	0	96.97	0	3.03	NA	8.46e-05	NA	0.178536	NA	0.00091809	NA	NA
NW_020868429.1-54261-26	2.71	0	0	97.29	0.146423	NA	NA	5.85e-05	0.331294	NA	NA	0.000101471
NW_020868429.1-59182-12	0	0	100	0	NA	NA	0	NA	NA	NA	0	NA
NW_020868429.1-212937-25	93.03	0	0	6.97	6.62e-06	NA	NA	0.00127172	5.65e-07	NA	NA	0.00010292
NW_020868429.1-258632-27	89.85	0	10.15	0	6.59e-06	NA	0.000490977	NA	2.78e-06	NA	0.000225	NA
NW_020868429.1-290104-12	7.14	0	0	92.86	0.0683739	NA	NA	0.000246111	0.183184	NA	NA	0.000507435
NW_020868429.1-383206-5	0.34	89.23	0	10.44	NA	0.000110929	NA	0.0115976	NA	1.46e-05	NA	0.00363682
NW_020868430.1-310549-6	0.49	96.1	0	3.41	NA	0.001521	NA	NA	NA	0.001521	NA	NA
NW_020868431.1-137642-22	5.51	0	94.49	0	0.103261	NA	0.000195527	NA	0.00203046	NA	7.61e-06	NA
NW_020868431.1-291698-2	100	0	0	0	0	NA	NA	NA	0	NA	NA	NA
NW_020868431.1-424650-3	0	0	14.48	85.52	NA	NA	0.0129609	0.000289391	NA	NA	0.00250363	6.41e-05
NW_020868431.1-431058-24	93.31	0	6.69	0	0.00208985	NA	4.05424	NA	0.000872445	NA	0.544146	NA
NW_020868431.1-491024-22	0	0	100	0	NA	NA	0	NA	NA	NA	0	NA
NW_020868431.1-678876-15	0	0	0	100	NA	NA	NA	0	NA	NA	NA	0
NW_020868431.1-705558-24	0	89.31	0	10.69	NA	0.00222155	NA	0.0746839	NA	0.0104416	NA	0.190514
NW_020868431.1-711525-12	0	100	0	0	NA	0.000383214	NA	1	NA	0.000306286	NA	1
NW_020868433.1-26917-3	0	79.76	0	20.24	NA	0.00244765	NA	0.0245444	NA	0.0109	NA	0.0736679
NW_020868433.1-41737-1	0	0	0	100	NA	NA	NA	0	NA	NA	NA	0
NW_020868433.1-99396-26	8.8	0	91.2	0	13.367	NA	0.00496055	NA	2.69827	NA	0.00320178	NA
NW_020868433.1-123277-21	4.51	0	0	95.49	1.81969	NA	NA	0.00069733	0.0944003	NA	NA	0.000120533
NW_020868433.1-169793-14	98.36	0	1.64	0	2.02e-05	NA	0.0447485	NA	0.000400581	NA	0.292266	NA
NW_020868433.1-174405-16	0	95.17	4.83	0	NA	0.000423639	0.499444	NA	NA	3.2e-06	0.001156	NA
NW_020868433.1-208505-13	0	92.26	7.74	0	NA	0.000979025	0.391939	NA	NA	0.00138782	0.732933	NA
NW_020868434.1-182756-26	96.54	0	3.46	0	0.000514231	NA	3.37114	NA	0.000221949	NA	0.5329	NA
NW_020868434.1-218564-14	1.88	98.12	0	0	0.336205	4.88e-05	NA	NA	0.0178598	8.79e-06	NA	NA
NW_020868434.1-220886-27	0	100	0	0	NA	0	NA	NA	NA	0	NA	NA
NW_020868434.1-239495-15	0	85.62	0	14.38	NA	0.00309175	NA	0.0570019	NA	0.00805128	NA	0.108227
NW_020868434.1-264905-24	10.61	0	0	89.39	0.114602	NA	NA	0.00418268	0.0856538	NA	NA	0.00266742
NW_020868434.1-265265-7	0	96.07	0	3.93	NA	0.000128151	NA	0.151082	NA	3.85e-05	NA	0.0324649
NW_020868435.1-57162-24	0	53.14	0.31	46.54	NA	0.00394384	NA	0.00478864	NA	0.010133	NA	0.010031
NW_020868435.1-61299-26	22.4	77.6	0	0	0.0999184	0.00420356	NA	NA	0.0438916	0.00226757	NA	NA
NW_020868435.1-63782-23	99.48	0	0.52	0	0.00119947	NA	0.748113	NA	0.000149084	NA	0.48675	NA
NW_020868435.1-87586-5	0	100	0	0	NA	0	NA	NA	NA	0	NA	NA
NW_020868435.1-104194-1	0	94.49	0	5.51	NA	4.11e-05	NA	0.0154977	NA	2.51e-06	NA	0.000783164
NW_020868435.1-348370-24	1.59	98.41	0	0	0.0486592	2.11e-05	NA	NA	0.0197516	7.02e-06	NA	NA
NW_020868436.1-2950-5	0.63	98.12	1.26	0	NA	6.87e-05	0.0355999	NA	NA	0.00035344	NA	NA
NW_020868436.1-149346-14	33.65	66.35	0	0	0.139899	0.0147157	NA	NA	0.195673	0.0181179	NA	NA
NW_020868436.1-517458-21	0	97.94	0	2.06	NA	4.17e-08	NA	9.25e-05	NA	0.000172593	NA	0.145452
NW_020868436.1-621359-12	14.11	0	85.89	0	0.111321	NA	0.0015584	NA	0.0285658	NA	0.000538253	NA
NW_020868436.1-856200-7	4.79	0	0	95.21	1.1147	NA	NA	0.000634378	2.52552	NA	NA	0.000897251
NW_020868437.1-329445-8	6.55	0	0	93.45	4.88757	NA	NA	0.00211961	6.45435	NA	NA	0.00229306
NW_020868437.1-363314-6	0	30.27	0	69.73	NA	0.145918	NA	0.134483	NA	0.137893	NA	0.118915
NW_020868438.1-193204-9	0	96.44	0	3.56	NA	0.000228444	NA	0.506287	NA	0.000303537	NA	0.854375
NW_020868439.1-22128-4	0	97.55	0	2.45	NA	0.000212011	NA	0.132231	NA	8.29e-05	NA	0.0698356
NW_020868439.1-76222-2	0	3.18	0	96.82	NA	0.268512	NA	0.00134078	NA	0.00202906	NA	2.41e-06
NW_020868439.1-261476-5	0	6.3	93.7	0	NA	0.404959	0.000649282	NA	NA	0.68242	0.000871335	NA
NW_020868439.1-409968-26	2.82	0	0	97.18	2.75685	NA	NA	0.000316433	0.219727	NA	NA	8.42e-05
NW_020868439.1-505400-5	31.52	0	68.48	0	0.0291988	NA	0.00396204	NA	0.00568529	NA	0.000977392	NA
NW_020868439.1-555832-13	15.06	84.94	0	0	0.157634	0.00230125	NA	NA	0.256036	0.00316094	NA	NA
NW_020868440.1-185607-9	4.29	0	95.71	0	0.245904	NA	0.00212754	NA	0.0254273	NA	3.75e-05	NA
NW_020868440.1-252890-6	7.17	0	92.83	0	0.034997	NA	0.000327468	NA	0.109252	NA	0.00157181	NA
NW_020868440.1-255251-25	8.83	91.17	0	0	0.0483845	0.000788401	NA	NA	0.00360288	2.97e-05	NA	NA
NW_020868440.1-291188-23	0	0	7.95	92.05	NA	NA	0.0136111	0.000133136	NA	NA	0.0128699	7.61e-05
NW_020868440.1-291759-3	0	0	0	100	NA	NA	NA	0	NA	NA	NA	0
NW_020868441.1-6139-13	0	88.63	11.37	0	NA	6.67e-05	0.0047072	NA	NA	0.000905656	0.101777	NA
NW_020868441.1-110374-4	17.54	0	82.46	0	0.187495	NA	0.00364719	NA	0.334961	NA	0.00523258	NA
NW_020868441.1-268201-9	0	95.04	0	4.96	NA	0.000257513	NA	0.206612	NA	0.000912287	NA	2.1904
NW_020868441.1-561753-8	0	96.23	0	3.77	NA	0.000280794	NA	0.592828	NA	0.000326208	NA	0.783225
NW_020868441.1-628585-15	0	0	29.59	70.41	NA	NA	0.0355042	0.0116901	NA	NA	0.033709	0.00374544
NW_020868441.1-641227-15	17.44	0	82.56	0	0.420414	NA	0.00588544	NA	0.0700579	NA	0.00179255	NA
NW_020868442.1-182101-21	0	88.36	11.64	0	NA	0.00505068	1.91891	NA	NA	0.00633351	3.6481	NA
NW_020868442.1-237428-26	80.59	0	19.41	0	0.00281442	NA	0.0299244	NA	0.00388773	NA	0.0383926	NA
NW_020868442.1-243368-13	0	4.38	95.62	0	NA	0.446803	0.010351	NA	NA	0.117874	0.000602044	NA
NW_020868442.1-412789-26	0	5.24	0	94.76	NA	NA	NA	0.00274576	NA	NA	NA	0.00274576
NW_020868444.1-187573-14	5.22	0	0	94.78	3.68e-06	NA	NA	1.11e-08	0.0873478	NA	NA	0.000559448
NW_020868444.1-256648-7	0.36	80.51	0	19.13	NA	0.00114041	NA	0.0182714	NA	0.000228932	NA	0.00568497
NW_020868444.1-477673-25	82.5	0	17.5	0	0.00129526	NA	0.0456216	NA	9.87e-06	NA	0.000227443	NA
NW_020868444.1-550904-2	98.52	0	0	1.48	2.97e-05	NA	NA	0.330014	3.73e-06	NA	NA	0.0129442
NW_020868444.1-552308-15	0	10.47	89.53	0	NA	0.100477	0.000749469	NA	NA	0.367028	0.00178549	NA
NW_020868444.1-613989-2	100	0	0	0	0	NA	NA	NA	0	NA	NA	NA
NW_020868444.1-643535-23	0	0	4.3	95.7	NA	NA	0.0197637	3.03e-05	NA	NA	0.0848506	0.000100684
NW_020868444.1-692253-7	22.16	77.84	0	0	0.656841	0.012777	NA	NA	1.14296	0.0164439	NA	NA
NW_020868444.1-725690-16	0	100	0	0	NA	0	NA	NA	NA	0	NA	NA
NW_020868444.1-808892-16	98.61	0	0	1.39	4.97e-05	NA	NA	0.110045	1.66e-05	NA	NA	0.049936
NW_020868444.1-842779-13	8.37	0	91.63	0	0.00143876	NA	1.31e-05	NA	0.00923758	NA	9.62e-05	NA
NW_020868445.1-87335-25	86.88	13.12	0	0	0.00678692	2.14964	NA	NA	0.00180958	0.173761	NA	NA
NW_020868446.1-172412-27	0	31.5	68.5	0	NA	0.0228965	0.00324825	NA	NA	0.00301461	0.000753427	NA
NW_020868447.1-46583-16	13.06	0	86.94	0	0.00889503	NA	0.000252542	NA	0.0468968	NA	0.00187677	NA
NW_020868447.1-131186-23	0	16.17	0	83.83	NA	0.885813	NA	0.00731438	NA	0.0405367	NA	0.000980629
NW_020868447.1-262552-7	0	0	0.68	99.32	NA	NA	NA	4.62e-05	NA	NA	NA	4.62e-05
NW_020868447.1-323847-23	0	2.65	0	97.35	NA	3.09907	NA	0.000291174	NA	0.344365	NA	9.93e-05
NW_020868447.1-323877-2	0	100	0	0	NA	0	NA	NA	NA	0	NA	NA
NW_020868447.1-527045-6	0	98.39	0	1.61	NA	9.99e-06	NA	0.0260688	NA	1.25e-06	NA	0.00409005
NW_020868447.1-626072-27	0.24	0	99.76	0	0.840278	NA	0.000738908	NA	0.733228	NA	0.000211495	NA
NW_020868447.1-729303-14	97.8	0	2.2	0	0.000320473	NA	0.192524	NA	0.00111487	NA	0.347572	NA
NW_020868447.1-807265-6	94.65	0	0	5.35	3.22e-05	NA	NA	0.0126037	3.6e-06	NA	NA	0.00121217
NW_020868447.1-809795-16	95.81	0	0	4.19	0.00100079	NA	NA	8.71921	0.000499386	NA	NA	1.19903
NW_020868447.1-887175-22	96.86	0	3.14	0	0.000409278	NA	3.07787	NA	0.000135319	NA	0.3249	NA
NW_020868447.1-930479-22	14.49	0	85.51	0	0.111213	NA	0.00858215	NA	0.0607573	NA	0.00344395	NA
NW_020868447.1-1026820-12	96.94	0	0	3.06	0.000827104	NA	NA	0.220591	0.00149614	NA	NA	0.292929
NW_020868447.1-1183379-8	0	97.93	0	2.07	NA	0.000885547	NA	0.333565	NA	0.00106864	NA	0.359536
NW_020868447.1-1313346-14	0	0	15.42	84.58	NA	NA	0.0296882	0.00155626	NA	NA	0.054569	0.00111365
NW_020868447.1-1314136-12	3.81	0	0	96.19	0.183857	NA	NA	0.000939052	0.691776	NA	NA	0.00031214
NW_020868447.1-1322558-4	0	34.91	0	65.09	NA	0.0100442	NA	0.00216967	NA	0.0156351	NA	0.00316478
NW_020868447.1-1393723-4	73.93	0.25	25.56	0.25	0.000427042	NA	0.00183524	NA	0.00127717	NA	0.00913651	NA
NW_020868447.1-1422470-27	88.74	0	11.26	0	0.00370257	NA	0.096917	NA	0.000834652	NA	0.0937979	NA
NW_020868447.1-1429143-13	0.47	95.79	3.74	0	NA	0.000201694	0.103397	NA	NA	6.92e-05	0.063504	NA
NW_020868447.1-1432293-22	100	0	0	0	0	NA	NA	NA	0	NA	NA	NA
NW_020868447.1-1480939-22	0	33.19	66.81	0	NA	0.00499074	0.00100737	NA	NA	0.0803435	0.00977469	NA
NW_020868448.1-117647-25	0.57	4.57	94.86	0	NA	0.187144	0.000405722	NA	NA	0.0349739	0.000180003	NA
NW_020868448.1-248726-6	100	0	0	0	0	NA	NA	NA	0	NA	NA	NA
NW_020868448.1-285124-24	0	79.84	20.16	0	NA	0.0123017	0.953495	NA	NA	0.0135999	1.20041	NA
NW_020868449.1-44750-24	0	0	0	100	NA	NA	NA	0	NA	NA	NA	0
NW_020868450.1-100062-16	5.42	0	94.58	0	0.777826	NA	0.000683991	NA	0.007056	NA	1.95e-05	NA
NW_020868450.1-102569-22	0	54.43	0	45.57	NA	0.140767	NA	0.0604076	NA	0.0335845	NA	0.0243707
NW_020868451.1-75194-4	85.37	0	14.63	0	0.000464285	NA	0.0217418	NA	0.00112297	NA	0.0643342	NA
NW_020868451.1-155109-3	0	94.15	0	5.85	NA	0.00154337	NA	3.70562	NA	0.000679544	NA	0.572681
NW_020868451.1-196611-4	0	91.32	0	8.68	NA	0.00121835	NA	0.0685941	NA	7.54e-06	NA	0.000783749
NW_020868451.1-261055-5	99.75	0.25	0	0	6.25e-06	NA	NA	NA	6.25e-06	NA	NA	NA
NW_020868451.1-288220-22	0	0	0	100	NA	NA	NA	0	NA	NA	NA	0
NW_020868452.1-52730-4	0	22.8	0	77.2	NA	0.156977	NA	0.00597956	NA	0.952062	NA	0.0162025
NW_020868452.1-159561-4	0	31.72	0	68.28	NA	0.11466	NA	0.0973862	NA	0.0237571	NA	0.00855255
NW_020868453.1-592835-3	3.41	0	96.1	0.49	0.0804366	NA	8.15e-05	NA	0.0217562	NA	1.09e-06	NA
NW_020868453.1-670249-14	100	0	0	0	0	NA	NA	NA	0	NA	NA	NA
NW_020868453.1-688978-25	76.4	0	0	23.6	0.00764476	NA	NA	0.202168	0.00977015	NA	NA	0.303151
NW_020868453.1-737020-24	0	93.95	0	6.05	NA	0.000523536	NA	0.326531	NA	0.000122161	NA	0.0441
NW_020868453.1-768246-16	0	83.54	0	16.46	NA	0.00610405	NA	0.569719	NA	0.00902613	NA	1.30061
NW_020868453.1-859193-13	12.5	87.5	0	0	2.55601	0.00652634	NA	NA	0.658685	0.00361807	NA	NA
NW_020868455.1-9910-15	0	89.67	0	10.33	NA	0.00243052	NA	0.670207	NA	0.00413198	NA	2.18217
NW_020868455.1-98374-3	100	0	0	0	0.000917517	NA	1	NA	0	NA	NA	NA
NW_020868455.1-103332-16	0	94.88	0	5.12	NA	0.0110095	NA	0.406598	NA	0.00391939	NA	0.272424
NW_020868455.1-443970-22	0	5.22	0	94.78	NA	0.04	NA	8.27e-05	NA	0.126625	NA	0.000203022
NW_020868455.1-833894-25	4.34	0	95.66	0	0.0614215	NA	0.0002303	NA	0.0257736	NA	7.66e-05	NA
NW_020868456.1-102150-8	0	84.11	0	15.89	NA	0.0207034	NA	0.159758	NA	0.0147542	NA	0.132787
NW_020868457.1-53211-23	75.65	0	0	24.35	0.00138119	NA	NA	0.0185661	0.00973254	NA	NA	0.265478
NW_020868457.1-55891-9	7.23	92.77	0	0	5.43728	0.0026752	NA	NA	6.83823	0.00284807	NA	NA
NW_020868457.1-60470-16	78.01	0	0	21.99	0.000244819	NA	NA	0.00357114	0.000618766	NA	NA	0.00990025
NW_020868457.1-186121-4	81.56	0	18.44	0	0.00917518	NA	0.777276	NA	0.0011947	NA	0.0353983	NA
NW_020868457.1-193026-6	89.62	0	10.38	0	0.00239345	NA	0.638337	NA	0.00320714	NA	1.15778	NA
NW_020868457.1-374328-26	95.36	0	0	4.64	0.000657731	NA	NA	1.38864	0.00076909	NA	NA	2.00694
NW_020868458.1-219057-8	0	3.53	0	96.47	NA	0.00989822	NA	1.65e-05	NA	0.000537702	NA	6.87e-07
NW_020868458.1-363363-6	0	82.42	0	17.58	NA	0.0109447	NA	1.4673	NA	0.00709338	NA	0.574564
NW_020868458.1-365324-26	0	99.17	0	0.83	NA	0.000252108	NA	0.42414	NA	6.89e-05	NA	NA
NW_020868458.1-417403-16	0.49	0	0	99.51	0.683689	NA	NA	0.000579919	0.499265	NA	NA	0.00014401
NW_020868458.1-510289-21	4.52	0	95.48	0	10.6547	NA	0.00122295	NA	2.08295	NA	0.000740017	NA
NW_020868458.1-535367-27	77.98	0	0	22.02	0.00119319	NA	NA	0.0210499	2.53e-05	NA	NA	0.000302862
NW_020868458.1-826344-16	0	100	0	0	NA	0.000879362	NA	1	NA	0.000288444	NA	1
NW_020868458.1-833329-26	0	68.81	0	31.19	NA	0.0252834	NA	0.512114	NA	0.0111164	NA	0.123472
NW_020868458.1-949885-6	0	43.43	0	56.57	NA	5.33e-06	NA	3.11e-06	NA	0.000734721	NA	0.000477726
NW_020868458.1-1265166-24	0	98.17	0	1.83	NA	0.00019735	NA	0.181759	NA	0.000441371	NA	0.275284
NW_020868459.1-56561-7	0	0	23.76	76.24	NA	NA	1.3456	0.0205552	NA	NA	0.044006	0.00262854
NW_020868459.1-68233-3	99.6	0	0	0.4	0.000240174	NA	1	NA	1.6e-05	NA	NA	NA
NW_020868459.1-346170-21	80.17	0	19.83	0	0.00417789	NA	0.150299	NA	0.00143804	NA	0.0359338	NA
NW_020868459.1-437478-23	100	0	0	0	0	NA	NA	NA	0	NA	NA	NA
NW_020868459.1-461893-26	0	100	0	0	NA	0	NA	NA	NA	0	NA	NA
NW_020868459.1-490938-6	0	0	0	100	NA	NA	NA	0	NA	NA	NA	0
NW_020868459.1-506648-4	0	0	0	100	NA	NA	NA	0	NA	NA	NA	0
NW_020868459.1-600528-6	0	0	0	100	NA	NA	NA	0	NA	NA	NA	0
NW_020868459.1-657334-8	82.37	0	17.63	0	0.00164315	NA	0.0604847	NA	0.0024615	NA	0.104058	NA
NW_020868460.1-163004-15	0	0	0	100	NA	NA	NA	0	NA	NA	NA	0
NW_020868460.1-177534-9	0.22	98.26	0	1.53	NA	5.89e-05	NA	0.314973	NA	0.00030276	NA	NA
NW_020868460.1-215496-23	1.79	0	98.21	0	0.011025	NA	4.59e-06	NA	0	NA	0	NA
NW_020868461.1-239013-23	19.26	0	80.74	0	0.0049	NA	0.000236109	NA	0.00159655	NA	8.25e-05	NA
NW_020868461.1-340425-9	1.62	0	0	98.38	0.44808	NA	NA	0.00118956	0.000896411	NA	NA	2.59e-07
NW_020868462.1-16131-7	3.55	0	0	96.45	0.0336111	NA	NA	3.22e-05	NA	NA	NA	0.00126025
NW_020868463.1-71957-15	5.69	0	94.31	0	0.614184	NA	0.000666868	NA	4.30843	NA	0.00153067	NA
NW_020868463.1-100292-2	23.66	0	0	76.34	0.00114863	NA	NA	0.000120822	0.02029	NA	NA	0.0029457
NW_020868463.1-115943-2	90.91	0	9.09	0	0	NA	0	NA	0.000917686	NA	0.206479	NA
NW_020868463.1-117827-26	0	86.25	0	13.75	NA	0.00830806	NA	2.87668	NA	0.00785913	NA	2.45016
NW_020868463.1-152222-14	0	88.81	0	11.19	NA	0.0286178	NA	0.285718	NA	0.00200915	NA	0.064516
NW_020868463.1-172627-14	96.59	3.41	0	0	0.000195589	0.451004	NA	NA	0.00025262	0.711059	NA	NA
NW_020868463.1-235732-16	0.98	0	4.41	94.61	NA	NA	1.25483	0.00114265	NA	NA	1.91486	0.00130085
NW_020868467.1-19206-13	0	94.74	0	5.26	NA	0.000571341	NA	0.622704	NA	0.000398594	NA	0.335912
NW_020868467.1-127248-2	16.87	0	83.13	0	0.000143942	NA	5.76e-06	NA	0.0340883	NA	0.00231991	NA
NW_020868468.1-272930-9	95.04	0	4.96	0	0.000334277	NA	0.307868	NA	0.000171194	NA	0.115968	NA
NW_020868468.1-302995-26	97.16	0	0	2.84	0.00200088	NA	NA	0.353176	0.000829518	NA	NA	0.239325
NW_020868468.1-606484-23	9.42	90.58	0	0	1.71302	0.0030993	NA	NA	0.40016	0.0015004	NA	NA
NW_020868468.1-897348-14	0	0	0	100	NA	NA	NA	0	NA	NA	NA	0
NW_020868468.1-927374-6	0	4.29	95.71	0	NA	11.4079	0.0011174	NA	NA	2.46133	0.000709954	NA
NW_020868468.1-960101-23	2.72	97.28	0	0	2.77778	0.000294987	NA	NA	NA	0.00073984	NA	NA
NW_020868468.1-1177452-21	0	0	0	100	NA	NA	NA	0	NA	NA	NA	0
NW_020868468.1-1310309-3	0	15.38	0	84.62	NA	4.06299	NA	0.0117342	NA	3.11942	NA	0.0108121
NW_020868468.1-1380543-27	0	93.33	0	6.67	NA	0.00234545	NA	6.12047	NA	0.00111226	NA	0.871111
NW_020868468.1-1384781-3	6.52	0	0	93.48	0.160147	NA	NA	0.00238194	0.0875546	NA	NA	0.000911808
NW_020868469.1-622081-4	0	100	0	0	NA	0	NA	NA	NA	0	NA	NA
NW_020868469.1-720122-16	6.81	0	0	93.19	0.0666517	NA	NA	0.000680979	0.00213615	NA	NA	1.26e-05
NW_020868470.1-145095-23	0	98.27	0	1.73	NA	2.67e-05	NA	0.174751	NA	2.02e-05	NA	0.0411136
NW_020868472.1-94448-14	95.02	0	4.98	0	0.000991951	NA	2.67297	NA	0.00113314	NA	3.92847	NA
NW_020868472.1-303890-27	0	0	1.85	98.15	NA	NA	0.0277778	1.43e-05	NA	NA	0.288906	0.000501573
NW_020868472.1-397833-15	0	7.18	0	92.82	NA	1.81281	NA	0.00180629	NA	1.02253	NA	0.00140149
NW_020868473.1-56414-16	0	5.79	94.21	0	NA	3.37911	0.00146543	NA	NA	0.386696	0.000530007	NA
NW_020868473.1-153781-3	0	11.48	0	88.52	NA	3.05e-06	NA	5.1e-08	NA	0.00516895	NA	7.44e-05
NW_020868473.1-177892-5	0	9.05	0	90.95	NA	0.394005	NA	0.00136565	NA	1.59391	NA	0.0027672
NW_020868473.1-179692-26	11.7	0	88.3	0	8.41	NA	0.00804443	NA	1.3991	NA	0.00448775	NA
NW_020868474.1-3613-22	100	0	0	0	0	NA	NA	NA	0	NA	NA	NA
NW_020868474.1-229031-25	0	12.45	0	87.55	NA	0.228681	NA	0.0224567	NA	0.036293	NA	0.00119892
NW_020868474.1-286129-16	4.52	0	95.48	0	0.341262	NA	0.00507574	NA	0.388544	NA	0.007225	NA
NW_020868474.1-425441-15	3.82	96.18	0	0	0.00704472	1.33e-05	NA	NA	0.00490392	6.72e-06	NA	NA
NW_020868474.1-500906-12	0	0	12.43	87.57	NA	NA	0.273826	0.00216168	NA	NA	0.19536	0.00173839
NW_020868474.1-605436-5	8.13	0	91.87	0	0.134239	NA	0.000537273	NA	0.0609757	NA	0.00029663	NA
NW_020868474.1-674460-5	87.05	0	12.95	0	0.00391467	NA	0.662149	NA	0.00180282	NA	0.180321	NA
NW_020868474.1-773888-27	91.21	0.13	0	8.66	0.00159159	NA	NA	0.535824	3.46e-06	NA	NA	2.15e-05
NW_020868474.1-833994-5	0	20.24	0	79.76	NA	0.0490793	NA	0.00605873	NA	0.173368	NA	0.00481916
NW_020868474.1-1014172-27	95.45	4.55	0	0	2.24e-05	0.0081	NA	NA	0.000777933	0.131584	NA	NA
NW_020868474.1-1093693-27	6.42	0	93.58	0	0.129722	NA	0.000318342	NA	0.86105	NA	0.00102172	NA
NW_020868474.1-1141768-27	0	100	0	0	NA	0	NA	NA	NA	0	NA	NA
NW_020868474.1-1214808-25	0	0	100	0	NA	1	0.000371105	NA	NA	1	0.000288444	NA
NW_020868474.1-1216482-6	0	97.79	2.21	0	NA	7.69e-05	0.0771605	NA	NA	1.35e-05	0.0378671	NA
NW_020868474.1-1246603-23	0	95.18	0	4.82	NA	0.000119058	NA	0.0775704	NA	3.59e-06	NA	0.001296
NW_020868474.1-1253329-1	91.43	0	8.57	0	0.0032307	NA	3.24235	NA	0.00268853	NA	1.96157	NA
NW_020868477.1-142418-26	0	80.14	19.86	0	NA	0.000143019	0.00263681	NA	NA	0.000150114	0.00216853	NA
NW_020868477.1-326713-6	0	10.71	0	89.29	NA	4	NA	0.00548242	NA	2.45971	NA	0.0046575
NW_020868477.1-655433-16	0	98.39	0	1.61	NA	1.93e-05	NA	0.04443	NA	0.000413131	NA	0.301423
NW_020868477.1-666718-21	0	100	0	0	NA	0.00180926	NA	1	NA	0.000332196	NA	1
NW_020868477.1-774063-2	0	78.47	0	21.53	NA	0.000261583	NA	0.00406217	NA	0.0018532	NA	0.0384596
NW_020868479.1-300643-6	7.03	0	0	92.97	0.161774	NA	NA	0.00287337	0.102474	NA	NA	0.00136288
NW_020868479.1-408792-14	0	95.15	0	4.85	NA	1.86e-06	NA	0.000758582	NA	2.49e-06	NA	0.0009
NW_020868480.1-68637-9	0	80.17	19.83	0	NA	0.00377746	0.129659	NA	NA	0.00541808	0.223969	NA
NW_020868480.1-68832-25	0	97.83	0	2.17	NA	2.68e-06	NA	0.0047155	NA	1.06e-05	NA	0.0299196
NW_020868481.1-74296-23	0	97.19	0	2.81	NA	6.83e-05	NA	0.164025	NA	6.21e-05	NA	0.0453201
NW_020868481.1-151757-27	0	6.75	0	93.25	NA	0.0149418	NA	0.000103695	NA	0.000143856	NA	7.35e-07
NW_020868481.1-514381-27	0	86.36	0	13.64	NA	0.0115128	NA	10.1382	NA	0.0141076	NA	33.8724
NW_020868481.1-646282-8	0	100	0	0	NA	0	NA	NA	NA	0	NA	NA
NW_020868481.1-701309-12	0	100	0	0	NA	0	NA	NA	NA	0	NA	NA
NW_020868481.1-723065-14	0	0	1.94	98.06	NA	NA	0.000104123	4.16e-08	NA	NA	0.0163602	5.01e-06
NW_020868482.1-46571-15	0	73.28	0	26.72	NA	7.49e-06	NA	5.52e-05	NA	0.00219559	NA	0.0119538
NW_020868482.1-263461-6	0	95.72	0	4.28	NA	1.51e-05	NA	0.00633137	NA	0.000250031	NA	0.0666839
NW_020868482.1-267444-4	100	0	0	0	0	NA	NA	NA	0	NA	NA	NA
NW_020868482.1-381994-3	0	1.62	0	98.38	NA	0.191406	NA	0.000168315	NA	0.000896411	NA	2.59e-07
NW_020868482.1-426452-6	0	99.49	0	0.51	NA	0.000243941	NA	0.5625	NA	0.000186393	NA	0.524646
NW_020868482.1-430133-15	8.76	91.24	0	0	0.098184	0.000501476	NA	NA	0.2116	0.00086211	NA	NA
NW_020868483.1-226089-25	0	90.27	0	9.73	NA	3.67e-05	NA	0.00358955	NA	0.000708203	NA	0.0375852
NW_020868483.1-243859-6	97.56	0	0	2.44	7.62e-06	NA	NA	0.0154813	2.81e-05	NA	NA	0.0733507
NW_020868483.1-318941-14	0	100	0	0	NA	0.000451215	NA	1	NA	0.00147622	NA	1
NW_020868483.1-406576-14	0	87.3	0	12.7	NA	0.000142546	NA	0.00562773	NA	0.00073218	NA	0.0235111
NW_020868483.1-407107-14	0	0	100	0	1	NA	0.00245403	NA	1	NA	0.000288444	NA
NW_020868483.1-460049-16	0	92.21	7.79	0	NA	0.00361641	9.74497	NA	NA	0.00212856	1.79383	NA
NW_020868483.1-541133-12	7.45	0	0	92.55	2.66509	NA	NA	0.00226058	0.2401	NA	NA	0.000665097
NW_020868484.1-330140-26	100	0	0	0	0	NA	NA	NA	0	NA	NA	NA
NW_020868485.1-35574-2	0	92.52	0	7.48	NA	0.00107714	NA	0.0796085	NA	0.000560638	NA	0.0494854
NW_020868485.1-131862-22	0	96.5	0	3.5	NA	4.08e-05	NA	0.0463445	NA	3.09e-06	NA	0.00260621
NW_020868485.1-287712-12	0	93.22	0	6.78	NA	0.00132395	NA	1.16587	NA	0.00245534	NA	6.40723
NW_020868485.1-688794-22	0	84.32	0	15.68	NA	0.00128682	NA	0.0246456	NA	0.00193177	NA	0.0340799
NW_020868485.1-789745-25	0	81.76	0	18.24	NA	0.01395	NA	2.25618	NA	0.0104508	NA	1.08692
NW_020868485.1-791590-8	0	97.87	0	2.13	NA	2.61e-07	NA	0.000577848	NA	1.2e-05	NA	0.0360788
NW_020868486.1-16110-21	0	86.47	0	13.53	NA	0.00111989	NA	0.0293998	NA	7.86e-05	NA	0.00282854
NW_020868486.1-271576-26	0	3.83	0	96.17	NA	0.0701589	NA	0.00021195	NA	0.096815	NA	0.000335568
NW_020868489.1-186754-2	0	62.64	37.36	0	NA	0.0221062	0.171462	NA	NA	0.00131825	0.00454661	NA
NW_020868489.1-227693-27	17.24	82.76	0	0	0.287877	0.00459793	NA	NA	0.183471	0.00345706	NA	NA
NW_020868489.1-272389-14	98.17	0.31	0	1.53	3.81e-05	NA	NA	0.064566	3.01e-06	NA	NA	0.055225
NW_020868493.1-11242-2	0.48	82.21	0	17.31	NA	0.00640215	NA	0.392978	NA	0.00817146	NA	0.639002
NW_020868493.1-13926-23	0	87.21	0	12.79	NA	0.00390625	NA	0.0819518	NA	0.00812252	NA	0.12996
NW_020868493.1-112742-1	5.86	94.14	0	0	1.07065	0.000941489	NA	NA	0.0178122	5.29e-05	NA	NA
NW_020868493.1-295931-27	0.3	97.04	0.3	2.37	NA	0.000376429	NA	1.63545	NA	0.000127898	NA	0.0790066
NW_020868493.1-424695-6	33.7	0	65.94	0.36	7.94e-07	NA	3.46e-05	NA	0.0178098	NA	0.00624697	NA
NW_020868493.1-444054-6	83.85	15.62	0	0.52	0.000553375	0.0111196	NA	NA	0.000966208	0.0257524	NA	NA
NW_020868493.1-490774-14	0.52	96.39	0	3.09	NA	1.31e-05	NA	0.00271933	NA	0.000525447	NA	0.215734
NW_020868493.1-499817-6	2.93	0	97.07	0	0.190335	NA	8.25e-05	NA	0.043309	NA	6.39e-05	NA
NW_020868493.1-628558-12	2.56	0	0	97.44	0.338374	NA	NA	0.00143798	0.411467	NA	NA	0.00243262
NW_020868493.1-666046-22	0	83.45	0	16.55	NA	0.000817736	NA	0.0151158	NA	0.000475023	NA	0.00943007
NW_020868493.1-835372-24	0	0	32.88	67.12	NA	NA	0.334654	0.0231661	NA	NA	0.377166	0.0246809
NW_020868494.1-162141-16	87.31	12.69	0	0	0.00416055	0.814594	NA	NA	0.0050652	1.24323	NA	NA
NW_020868494.1-309794-9	4.37	95.63	0	0	6.66655	0.00101691	NA	NA	NA	0.00190969	NA	NA
NW_020868494.1-473968-2	0	0.19	99.81	0	NA	NA	3.61e-06	NA	NA	NA	3.61e-06	NA
NW_020868494.1-633151-8	3.88	96.12	0	0	0.748891	0.000337911	NA	NA	1.36328	0.000452878	NA	NA
NW_020868494.1-786033-9	12.8	0	87.2	0	1.0983	NA	0.00488135	NA	1.92671	NA	0.00618011	NA
NW_020868494.1-840906-5	4.13	0	95.87	0	0.211015	NA	0.000178987	NA	0.0577154	NA	6.85e-05	NA
NW_020868494.1-891491-26	0	93.99	0	6.01	NA	0.000183306	NA	0.0746957	NA	0.00011303	NA	0.040804
NW_020868494.1-980520-23	50.87	49.13	0	0	0.0240199	0.0549537	NA	NA	0.0187067	0.0385142	NA	NA
NW_020868495.1-327554-27	6.74	0	93.26	0	5.30805	NA	0.00230196	NA	0.909397	NA	0.00116115	NA
NW_020868496.1-166493-15	0	92.77	0	7.23	NA	0.0026752	NA	5.43728	NA	0.00276612	NA	6.13039
NW_020868496.1-208697-3	13.6	86.4	0	0	0.00871111	0.00027128	NA	NA	0.0502309	0.000784681	NA	NA
NW_020868496.1-263744-21	86.7	0	0	13.3	0.00350995	NA	NA	0.485013	0.00134444	NA	NA	0.1089
NW_020868496.1-304789-1	0	0	100	0	NA	NA	0	NA	NA	NA	0	NA
NW_020868497.1-5713-16	0	7.92	0	92.08	NA	0.155525	NA	0.000564012	NA	NA	NA	0.00627264
NW_020868497.1-51315-24	0	1.49	0	98.51	NA	0.0804595	NA	3.63e-05	NA	0.0378671	NA	1.35e-05
NW_020868497.1-85443-15	0	96.04	0	3.96	NA	0.000416139	NA	0.106622	NA	0.00099723	NA	0.18155
NW_020868497.1-99860-13	0	89.11	0	10.89	NA	0.0049174	NA	2.59697	NA	0.00120172	NA	0.17316
NW_020868497.1-101164-25	0	100	0	0	NA	0	NA	NA	NA	0	NA	NA
NW_020868497.1-171545-3	89.94	0	10.06	0	0.00484671	NA	4.08453	NA	0.00165161	NA	0.371612	NA
NW_020868497.1-480041-26	0	38.92	0	61.08	NA	0.00143388	NA	0.000516198	NA	0.00353418	NA	0.00176108
NW_020868497.1-526848-13	0	0.66	0	99.34	NA	0.594184	NA	0.000522503	NA	0.642886	NA	0.00076285
NW_020868497.1-533323-8	92.23	0	0	7.77	0.0010247	NA	NA	0.417557	0.000138913	NA	NA	0.0271978
NW_020868497.1-659705-4	1.7	98.3	0	0	0.0225	9.37e-06	NA	NA	0.000322708	9.31e-08	NA	NA
NW_020868499.1-271154-22	6.64	0	92.92	0.44	0.0411608	NA	0.000185937	NA	0.0959583	NA	0.00078981	NA
NW_020868499.1-294674-6	0	46.19	0	53.81	NA	0.0176212	NA	0.0228803	NA	0.00580644	NA	0.00580644
NW_020868500.1-75922-23	99.24	0	0	0.76	5.78e-05	NA	NA	NA	5.78e-05	NA	NA	NA
NW_020868500.1-280284-4	0	3.37	96.45	0.18	NA	0.145273	0.00012945	NA	NA	0.384638	0.000225368	NA
NW_020868500.1-281126-6	7.1	0	0	92.9	0.111948	NA	NA	0.000353446	3.14e-05	NA	NA	1.86e-07
NW_020868500.1-314937-8	84.24	0	15.76	0	0.00627955	NA	0.7258	NA	0.00513132	NA	0.492725	NA
NW_020868502.1-88715-16	0	90.28	0	9.72	NA	1.41e-05	NA	0.00131387	NA	0.000771937	NA	0.13057
NW_020868502.1-255282-24	0	50.43	0	49.57	NA	0.00573431	NA	0.00446622	NA	0.0086009	NA	0.00631708
NW_020868502.1-452292-12	3.81	0	0	96.19	0.18825	NA	NA	0.000980126	0.056644	NA	NA	0.000156909
NW_020868502.1-453424-25	100	0	0	0	0	NA	NA	NA	0	NA	NA	NA
NW_020868502.1-479479-5	0	96.94	0	3.06	NA	0.000116993	NA	0.2809	NA	0.000167223	NA	0.503386
NW_020868502.1-499452-26	64	0	0	36	0.00123393	NA	NA	0.00478879	0.000576	NA	NA	0.0016
NW_020868503.1-35267-4	0	5.25	0	94.75	NA	0.00812185	NA	3.05e-05	NA	0.0453237	NA	0.000231491
NW_020868504.1-10240-9	100	0	0	0	0.000473653	NA	1	NA	0	NA	NA	NA
NW_020868504.1-70600-26	0	97.52	0	2.48	NA	2.25e-05	NA	0.0244805	NA	5.98e-05	NA	0.195241
NW_020868504.1-95007-8	0.4	97.23	0	2.37	NA	0.000418857	NA	0.247886	NA	3.36e-05	NA	0.0831101
NW_020868505.1-609685-16	0	100	0	0	NA	0	NA	NA	NA	0	NA	NA
NW_020868506.1-320160-16	0	1.29	0	98.71	NA	0.0577848	NA	6.38e-06	NA	0.0625	NA	1.91e-05
NW_020868506.1-347319-1	0	7.92	0	92.08	NA	5.41833	NA	0.00322064	NA	0.9604	NA	0.00166736
NW_020868506.1-390456-6	5.56	0	94.44	0	0.00837285	NA	3.56e-05	NA	0.00139229	NA	4.47e-06	NA
NW_020868506.1-597029-16	0	6.04	0	93.96	NA	1.11181	NA	0.0010201	NA	0.0160949	NA	5.16e-05
NW_020868506.1-719425-3	0	0	0	100	NA	NA	NA	0	NA	NA	NA	0
NW_020868506.1-793781-4	13.38	0	0	86.62	0.134965	NA	NA	0.00971043	0.0868338	NA	NA	0.00475918
NW_020868506.1-831837-25	0	98.97	0	1.03	NA	0.00432937	NA	0.732295	NA	0.00135998	NA	0.598498
NW_020868506.1-1109140-14	0	95.83	0	4.17	NA	0.000455564	NA	1.00964	NA	3.87e-05	NA	0.0282466
NW_020868507.1-133486-12	97.3	0	2.7	0	5.4e-05	NA	0.0433519	NA	0.00123246	NA	0.3025	NA
NW_020868507.1-136628-5	100	0	0	0	0.000492012	NA	1	NA	0	NA	NA	NA
NW_020868507.1-495153-15	16.24	0	0	83.76	0.35065	NA	NA	0.00452399	0.0895206	NA	NA	0.00182695
NW_020868508.1-20237-1	0	0.75	89.55	9.7	NA	NA	0.00406715	1.51262	NA	NA	0.00289258	0.655617
NW_020868508.1-52581-13	0	96.15	0	3.85	NA	0.0002949	NA	0.599376	NA	0.000387216	NA	1.01044
NW_020868509.1-10450-25	14.55	0	85.45	0	0.16139	NA	0.00216502	NA	0.00837644	NA	0.000198145	NA
NW_020868509.1-28720-14	71	0	0.43	28.57	0.00688525	NA	NA	0.0290503	0.00194637	NA	NA	0.0114892
NW_020868510.1-4385-15	0.5	0	0	99.5	NA	NA	1	0.000351059	NA	NA	NA	2.5e-05
NW_020868511.1-125766-5	0	0	100	0	NA	NA	0	NA	NA	NA	0	NA
NW_020868512.1-147886-3	12.73	0	87.27	0	1.25814	NA	0.00512595	NA	2.13827	NA	0.00635553	NA
NW_020868512.1-205272-16	0	94.06	0	5.94	NA	0.00373886	NA	0.227637	NA	0.000408377	NA	0.235225
NW_020868512.1-371968-15	13.22	0	0	86.78	0.306325	NA	NA	0.0026503	0.0549248	NA	NA	0.000790209
NW_020868512.1-645683-21	38.17	0	61.64	0.19	0.034907	NA	0.0261481	NA	0.0433704	NA	0.0361727	NA
NW_020868512.1-662831-4	0	18.07	0	81.93	NA	0.135353	NA	0.00313569	NA	0.00705318	NA	0.000282263
NW_020868512.1-664400-3	64.84	0	35.16	0	0.0880902	NA	0.0880902	NA	0.0442593	NA	0.0589183	NA
NW_020868512.1-690110-6	1.57	0	97.64	0.79	0.217143	NA	3.57e-05	NA	0.279342	NA	0.000100684	NA
NW_020868512.1-691833-27	0	2.99	0	97.01	NA	0.00145882	NA	1.28e-06	NA	0.545193	NA	0.000166985
NW_020868512.1-733606-22	0	12.02	0	87.98	NA	0.521375	NA	0.00293568	NA	4.02002	NA	0.00697921
NW_020868512.1-739497-6	0	98.08	0	1.92	NA	0.00036864	NA	NA	NA	0.00036864	NA	NA
NW_020868512.1-813878-1	0	83.51	0	16.49	NA	0.00550097	NA	0.466015	NA	0.00030728	NA	0.00986711
NW_020868513.1-69419-6	0	0	100	0	1	NA	9.4e-05	NA	NA	NA	0	NA
NW_020868514.1-130510-24	100	0	0	0	0.000383214	1	NA	NA	0.000288444	1	NA	NA
NW_020868514.1-136897-15	93.75	0	6.25	0	0.000549316	NA	0.316406	NA	0.00084103	NA	0.658685	NA
NW_020868514.1-171969-15	0	100	0	0	NA	0.00113559	NA	1	NA	0	NA	NA
NW_020868514.1-177428-8	0	92.24	0	7.76	NA	0.00182595	NA	0.107293	NA	0.000619457	NA	0.050176
NW_020868514.1-216989-23	0	0	96.39	3.61	NA	NA	0.00111899	0.214921	NA	NA	0.000214083	0.077284
NW_020868515.1-132289-21	0	89.17	0	10.83	NA	0.00143431	NA	0.229928	NA	2.09e-05	NA	0.00154822
NW_020868515.1-255099-16	0	5.96	0	94.04	NA	1.14371	NA	0.00100574	NA	0.0233493	NA	6.94e-05
NW_020868515.1-326772-7	0	90.72	9.28	0	NA	0.00284341	1.50165	NA	NA	0.00121756	0.298844	NA
NW_020868515.1-424914-15	79.03	0	20.97	0	7.71e-06	NA	0.000112411	NA	0.004933	NA	0.158404	NA
NW_020868515.1-466012-13	84.73	0	15.27	0	0.0116867	NA	4.21892	NA	0.00808261	NA	1.47147	NA
NW_020868515.1-595990-12	0	96.32	0	3.68	NA	4.09e-05	NA	0.0410526	NA	5.67e-06	NA	0.00444444
NW_020868515.1-630072-27	0	81.76	0	18.24	NA	5.38e-07	NA	1.09e-05	NA	0.00305086	NA	0.126115
NW_020868517.1-61455-3	0	3.92	0	96.08	NA	0.0523678	NA	5.69e-05	NA	1.08507	NA	0.000415814
NW_020868517.1-297158-5	89.55	0	10.1	0.35	0.0010113	NA	0.0554262	NA	0.0011042	NA	0.0587144	NA
NW_020868518.1-61270-7	2.78	0	0.23	96.99	0.0504764	NA	NA	5.73e-05	0.25271	NA	NA	0.00013968
NW_020868519.1-229049-14	0	5.42	94.58	0	NA	0.209764	0.00258968	NA	NA	3.32303	0.00127343	NA
NW_020868519.1-403292-24	0	0	89.85	10.15	NA	NA	0.00486918	3.90671	NA	NA	0.00150791	0.309969
NW_020868519.1-538734-16	0	3.42	0	96.58	NA	0.0323482	NA	6.13e-05	NA	0.610352	NA	0.000233895
NW_020868520.1-7777-9	0	3.33	0	96.67	NA	0.255228	NA	0.00132884	NA	0.00120983	NA	1.54e-06
NW_020868520.1-61676-15	0	0	11.73	88.27	NA	NA	0.840278	0.00357092	NA	NA	0.339884	0.0021769
NW_020868520.1-67099-14	97.7	0	2.3	0	0.000162114	NA	1.46783	NA	0.000529	NA	NA	NA
NW_020868520.1-127307-3	0	100	0	0	1	0.00215881	NA	NA	1	0.000332196	NA	NA
NW_020868522.1-62796-4	0.53	90.91	0	8.56	NA	0.00201983	NA	0.116649	NA	0.00297222	NA	0.143838
NW_020868522.1-130564-4	0	5.5	0	94.5	NA	0.0711111	NA	0.000467495	NA	0.0435938	NA	9.91e-05
NW_020868522.1-179068-14	0	87.37	0	12.63	NA	0.00560437	NA	1.61692	NA	0.000853938	NA	0.069169
NW_020868522.1-181474-7	0	10.51	89.49	0	NA	0.134476	0.000933256	NA	NA	0.0447546	0.00105867	NA
NW_020868522.1-385566-2	0	75.42	0	24.58	NA	0.00451065	NA	0.0804011	NA	0.000920636	NA	0.0112807
NW_020868522.1-465173-12	0	0	0.57	99.43	NA	NA	0.69363	0.000864515	NA	NA	0.819025	0.00333691
NW_020868522.1-530062-8	0	99.17	0.83	0	NA	9.83e-06	0.0739458	NA	NA	0.000187614	0.38132	NA
NW_020868522.1-603318-14	95.51	0	4.49	0	1.13e-05	NA	0.00442598	NA	2.88e-05	NA	0.010404	NA
NW_020868522.1-662065-25	0	84.46	0	15.54	NA	0.0062763	NA	0.0813325	NA	0.00208714	NA	0.0368209
NW_020868522.1-728053-12	0	5.96	0	94.04	NA	0.00215296	NA	9.57e-06	NA	0.00517572	NA	1.79e-05
NW_020868522.1-736792-13	0.7	10.26	0	89.04	NA	0.00232685	NA	4.07e-06	NA	0.036197	NA	0.000655737
NW_020868522.1-767816-25	95.74	4.26	0	0	3.34e-05	0.0130748	NA	NA	6.07e-05	0.021904	NA	NA
NW_020868522.1-777423-25	0	3.88	0	96.12	NA	0.137659	NA	0.000116765	NA	0.0272795	NA	3.24e-05
NW_020868523.1-100055-22	0	0	71.43	28.57	NA	NA	0.013959	0.253698	NA	NA	0.0106041	0.162049
NW_020868523.1-224907-4	0	0	0	100	NA	NA	NA	0	NA	NA	NA	0
NW_020868523.1-321899-14	0	100	0	0	NA	0	NA	NA	NA	0	NA	NA
NW_020868523.1-495666-4	0	26.98	0	73.02	NA	0.010801	NA	0.00113001	NA	0.143369	NA	0.0084879
NW_020868523.1-497958-23	2.55	97.45	0	0	0.402807	0.00226806	NA	NA	0.150924	0.000285777	NA	NA
NW_020868523.1-501151-22	2.17	0	0	97.83	0.301244	NA	NA	0.000769175	0.121347	NA	NA	0.00014399
NW_020868525.1-8937-3	63.37	0	0	36.63	0.181448	NA	NA	0.116085	0.24776	NA	NA	0.133265
NW_020868525.1-93662-23	0.91	3.64	0	95.45	NA	0.615148	NA	0.000656523	NA	0.00303298	NA	0.000129802
NW_020868525.1-191516-26	0	0	0	100	NA	NA	1	0.000539506	NA	NA	1	0.00173611
NW_020868525.1-209722-12	90.73	0	9.27	0	0.000456118	NA	0.0737692	NA	1.21e-08	NA	1.17e-06	NA
NW_020868525.1-477986-7	3.7	96.3	0	0	0.0172805	3.42e-05	NA	NA	0.095915	0.000307657	NA	NA
NW_020868525.1-757479-16	6.05	0	93.95	0	1.11899	NA	0.00102669	NA	0.0165718	NA	5.32e-05	NA
NW_020868525.1-783232-24	13.69	0	0.41	85.89	0.339491	NA	NA	0.00357247	0.104966	NA	NA	0.00176801
NW_020868527.1-184631-4	85.39	0	14.61	0	0.0116868	NA	5.90285	NA	0.0133605	NA	10.4638	NA
NW_020868528.1-14233-13	69.6	0	30.4	0	0.00153007	NA	0.00629576	NA	0.00193141	NA	0.00772796	NA
NW_020868528.1-100766-27	0	0	0	100	NA	NA	NA	0	NA	NA	NA	0
NW_020868529.1-27653-7	82.72	0	0.52	16.75	0.0210031	NA	NA	17.1233	0.0187155	NA	NA	9.101
NW_020868529.1-39936-5	9.39	0	90.61	0	0.199806	NA	0.0083583	NA	0.190718	NA	0.00763238	NA
NW_020868529.1-72761-16	0	89.96	0	10.04	NA	0.00184717	NA	0.453378	NA	0.000975301	NA	0.164968
NW_020868529.1-144097-25	0	100	0	0	1	0.00180926	NA	NA	1	0.000383214	NA	NA
NW_020868529.1-219564-22	0	96.6	0	3.4	NA	0.000578175	NA	5.44444	NA	0.000249392	NA	0.701972
NW_020868530.1-1598-4	0	0	100	0	NA	1	0.000451215	NA	NA	NA	0	NA
NW_020868530.1-82907-14	0	97.56	0	2.44	NA	1.61e-05	NA	0.0189914	NA	0.000726161	NA	0.262144
NW_020868530.1-228887-13	100	0	0	0	0	NA	NA	NA	0	NA	NA	NA
NW_020868530.1-340602-12	0	0	100	0	1	NA	0.000383214	NA	NA	NA	0	NA
NW_020868530.1-440641-1	83.98	16.02	0	0	0.00642807	0.707919	NA	NA	0.00501436	0.442598	NA	NA
NW_020868531.1-201671-8	0	86.23	0	13.77	NA	0.0102054	NA	5.64062	NA	0.00822442	NA	2.76704
NW_020868533.1-38887-26	0	86.23	0	13.77	NA	0.0011231	NA	0.0769316	NA	0.00282449	NA	0.293757
NW_020868533.1-496059-7	0	92.97	7.03	0	NA	0.0022274	0.139458	NA	NA	0.00834031	0.275962	NA
NW_020868533.1-510254-16	0	5.47	0	94.53	NA	16.1471	NA	0.00196096	NA	NA	NA	0.00299209
NW_020868536.1-223838-15	0	84.82	0	15.18	NA	0.0016932	NA	0.0994927	NA	0.000619574	NA	0.0142778
NW_020868536.1-243774-23	0	6	0	94	NA	0.00826446	NA	4.13e-05	NA	0.0100902	NA	5.15e-05
NW_020868536.1-252114-21	4.09	0	0	95.91	0.26859	NA	NA	0.0023119	0.421888	NA	NA	0.00736414
NW_020868536.1-263215-13	25.82	0	74.18	0	0.0184807	NA	0.00159917	NA	0.035221	NA	0.00271794	NA
NW_020868536.1-306493-26	92.41	0	7.59	0	9.72e-05	NA	0.019025	NA	1.17e-06	NA	0.000169101	NA
NW_020868536.1-317298-24	64.75	0	0	35.25	0.00296681	NA	NA	0.0140038	0.00302725	NA	NA	0.0143421
NW_020868536.1-343022-27	0	0	95.26	4.74	NA	NA	0.00369686	0.28654	NA	NA	0.00180286	0.202604
NW_020868536.1-420912-9	0	80.21	0	19.79	NA	0.00694127	NA	0.340122	NA	0.00341729	NA	0.11307
NW_020868537.1-2563-6	0.27	99.73	0	0	0.762547	0.000361183	NA	NA	0.859379	0.00126863	NA	NA
NW_020868537.1-288940-7	0	85.71	0	14.29	NA	0.00133385	NA	0.0304383	NA	3.36e-05	NA	0.00131465
NW_020868537.1-297267-15	0	4.81	0	95.19	NA	NA	NA	0.00231361	NA	NA	NA	0.00231361
NW_020868537.1-594127-12	0	93.29	0	6.71	NA	0.0011579	NA	0.0985369	NA	9.95e-05	NA	0.0265402
NW_020868537.1-634701-4	0	88.3	0	11.7	NA	0.00241142	NA	0.407881	NA	0.00590479	NA	2.85493
NW_020868537.1-796829-27	0	11.11	0	88.89	NA	0.350098	NA	0.00197128	NA	2.07867	NA	0.00472341
NW_020868538.1-279591-16	0	99.3	0.7	0	NA	2.17e-05	0.157253	NA	NA	0.000175968	0.4225	NA
NW_020868539.1-84425-4	8.29	0	0	91.71	37.7801	NA	NA	0.00520372	8.91367	NA	NA	0.00402198
NW_020868539.1-134792-22	0	70.71	0	29.29	NA	0.0107513	NA	0.150152	NA	0.0174715	NA	0.338181
NW_020868539.1-313121-8	0	0	0	100	NA	NA	NA	0	NA	NA	NA	0
NW_020868539.1-336669-4	0	46.98	0	53.02	NA	0.00627021	NA	0.00680339	NA	0.00364816	NA	0.00364816
NW_020868539.1-338638-14	88.89	11.11	0	0	0.00401067	1.3887	NA	NA	0.00345362	0.996406	NA	NA
NW_020868539.1-362128-22	0	94.79	0	5.21	NA	0.000840418	NA	1.4139	NA	0.00102175	NA	2.26445
NW_020868539.1-422229-12	4.19	0	95.81	0	0.0523215	NA	6.52e-05	NA	0.074983	NA	0.000281149	NA
NW_020868540.1-117202-14	0	98.94	0	1.06	NA	0.000484082	NA	0.445839	NA	7.69e-05	NA	0.200629
NW_020868540.1-138910-4	0	95.11	4.89	0	NA	3.18e-06	0.00129722	NA	NA	1.34e-06	0.000484	NA
NW_020868541.1-146362-27	0	0	5.24	94.76	NA	NA	0.226576	0.00279723	NA	NA	0.337329	0.00688426
NW_020868541.1-207847-24	0	96.72	0	3.28	NA	0.000503457	NA	4.38626	NA	0.00107584	NA	NA
NW_020868541.1-266214-3	0	0	15.29	84.71	NA	NA	0.0111445	0.000287074	NA	NA	0.00105044	3.17e-05
NW_020868541.1-311813-9	0	91.83	0	8.17	NA	1.28e-05	NA	0.00177172	NA	3.05e-06	NA	0.000368935
NW_020868541.1-360580-26	0	78.79	0	21.21	NA	0.00751768	NA	0.296799	NA	0.00990878	NA	0.48553
NW_020868542.1-41801-8	0	44.5	0	55.5	NA	0.233611	NA	0.0429082	NA	0.0844502	NA	0.0233877
NW_020868542.1-218486-7	0	23.08	0	76.92	NA	1.11734	NA	0.0178459	NA	2.51079	NA	0.0241414
NW_020868542.1-235869-15	6.65	93.35	0	0	4.26223	0.00209707	NA	NA	6.73192	0.00239167	NA	NA
NW_020868542.1-502640-15	16.6	0	83.4	0	0.0103493	NA	0.000531848	NA	0.00497712	NA	0.000235305	NA
NW_020868542.1-580639-7	0	96.06	0	3.94	NA	0.00155236	NA	NA	NA	0.00155236	NA	NA
NW_020868542.1-666982-3	0	97.58	2.42	0	NA	2.24e-05	0.0255112	NA	NA	5.82e-05	0.201692	NA
NW_020868542.1-681715-6	0	17.87	82.13	0	NA	0.00446768	0.000250645	NA	NA	0.0125462	0.00045995	NA
NW_020868545.1-64044-2	0	1.3	0	98.7	NA	0.446715	NA	0.000743595	NA	0.0596268	NA	1.83e-05
NW_020868545.1-79164-24	0	80.11	0	19.89	NA	0.000384174	NA	0.00516413	NA	0.000897379	NA	0.0109957
NW_020868546.1-23499-26	0	77.24	0	22.76	NA	0.00484719	NA	0.115872	NA	0.000892018	NA	0.00802816
NW_020868547.1-188586-5	9.33	90.67	0	0	0.00524376	4.76e-05	NA	NA	5.71e-05	5.95e-07	NA	NA
NW_020868547.1-354426-25	3.93	0	96.07	0	6.51e-06	NA	1.08e-08	NA	0.0575257	NA	0.000170983	NA
NW_020868547.1-355494-23	0	4.07	0	95.93	NA	0.17073	NA	0.000150133	NA	0.0493827	NA	5.86e-05
NW_020868547.1-393078-22	0	0	98.86	1.14	NA	NA	0.00012996	NA	NA	NA	0.00012996	NA
NW_020868547.1-516925-25	0	45.99	0	54.01	NA	0.000409601	NA	0.000320563	NA	8.98e-05	NA	6.75e-05
NW_020868548.1-49236-8	0	0	98.32	1.68	NA	NA	5.99e-06	0.015625	NA	NA	0.000291329	0.245516
NW_020868548.1-78810-23	19.6	0	0	80.4	0.174334	NA	NA	0.0448405	0.169696	NA	NA	0.0424112
NW_020868548.1-115571-6	0	0	7.6	92.4	NA	NA	0.207204	0.0054456	NA	NA	0.296035	0.0118471
NW_020868548.1-132997-12	92.27	0	7.73	0	0.00162841	NA	1.01565	NA	0.000728767	NA	0.245188	NA
NW_020868548.1-394502-26	0	20	80	0	NA	3.99401	0.0203994	NA	NA	1.16425	0.0131902	NA
NW_020868548.1-591314-3	32.19	0	0	67.81	0.0696114	NA	NA	0.00812973	0.0428383	NA	NA	0.0056665
NW_020868549.1-349866-25	0	100	0	0	1	9e-05	NA	NA	NA	0	NA	NA
NW_020868549.1-540167-23	0	88.81	0	11.19	NA	0.00703356	NA	7.05892	NA	0.00604938	NA	4.09789
NW_020868549.1-569748-1	0	98.57	0	1.43	NA	5.72e-05	NA	0.11629	NA	1.83e-05	NA	0.0515413
NW_020868551.1-73856-13	1.43	0	98.57	0	0.325551	NA	0.000386299	NA	0.0404482	NA	1.34e-05	NA
NW_020868553.1-100893-23	97.41	0	0	2.59	3.62e-05	NA	NA	0.087025	0.000103283	NA	NA	0.0753556
NW_020868553.1-105351-24	0	0	100	0	NA	NA	0	NA	NA	NA	0	NA
NW_020868553.1-106959-24	0	7.07	92.6	0.32	NA	0.0279744	0.000141878	NA	NA	0.155372	0.0023369	NA
NW_020868553.1-264510-6	0	8.24	0	91.76	NA	8.77071	NA	0.00395748	NA	11.9305	NA	0.00423859
NW_020868555.1-40686-3	98.16	0	1.84	0	0.000174563	NA	0.16831	NA	0.00033856	NA	NA	NA
NW_020868555.1-142940-2	0	3.96	0	96.04	NA	0.738147	NA	0.000349625	NA	0.00493791	NA	7.29e-06
NW_020868555.1-154519-13	0	95.85	0	4.15	NA	5.73e-06	NA	0.00344258	NA	0.000577448	NA	1.73827
NW_020868556.1-257496-25	0	1.16	0	98.84	NA	0.0133136	NA	1.47e-06	NA	0.1764	NA	7.35e-05
NW_020868556.1-373139-15	8.33	0	91.67	0	0.345542	NA	0.0221685	NA	0.340472	NA	0.0212795	NA
NW_020868556.1-388992-27	1.79	0	0	98.21	0.192608	NA	NA	0.00020913	0.00105186	NA	NA	3.74e-07
NW_020868556.1-419055-12	10.84	0	0	89.16	0.024227	NA	NA	0.000259572	0.167791	NA	NA	0.00116446
NW_020868556.1-421756-14	0	0	32.59	67.41	NA	NA	0.0116858	0.00387431	NA	NA	0.00474131	0.0013747
NW_020868557.1-30616-24	0	100	0	0	NA	0.0011866	NA	1	NA	0.0013706	NA	1
NW_020868557.1-135369-7	96.03	0	0	3.97	0.000742496	NA	NA	4.41656	0.000404092	NA	NA	0.970225
NW_020868557.1-235526-9	0	100	0	0	1	9.8e-05	NA	NA	NA	0	NA	NA
NW_020868557.1-264885-9	0	38.24	0	61.76	NA	0.0090989	NA	0.00261734	NA	0.0067755	NA	0.00345784
NW_020868557.1-322899-3	0.28	99.15	0	0.56	NA	1.23e-06	NA	0.173611	NA	7.84e-05	NA	0.45484
NW_020868557.1-408576-27	0	98.88	0	1.12	NA	1.47e-06	NA	0.0144	NA	4.65e-05	NA	0.140102
NW_020868557.1-453836-22	3.54	0	0	96.46	0.398586	NA	NA	0.000196109	0.711914	NA	NA	0.000272816
NW_020868557.1-521487-23	0	98.67	0	1.33	NA	7.37e-05	NA	0.149844	NA	0.000686914	NA	0.42843
NW_020868557.1-608539-15	3.94	96.06	0	0	0.228623	0.00152476	NA	NA	0.0335561	3.98e-05	NA	NA
NW_020868557.1-731921-25	97.7	0	2.3	0	0.000344367	NA	0.190335	NA	3.48e-05	NA	0.11371	NA
NW_020868557.1-780146-16	100	0	0	0	0	NA	NA	NA	0	NA	NA	NA
NW_020868557.1-781908-27	0	6.98	0	93.02	NA	0.296033	NA	0.00967444	NA	0.298295	NA	0.009854
NW_020868560.1-19964-22	0	6.16	0	93.84	NA	0.722245	NA	0.000857017	NA	3.38085	NA	0.00166342
NW_020868560.1-119374-23	92.63	0	7.37	0	0.00188058	NA	0.117743	NA	0.00139922	NA	0.0972555	NA
NW_020868561.1-60137-14	0	99.09	0	0.91	NA	0.000123709	NA	0.297025	NA	6.79e-05	NA	0.221775
NW_020868561.1-111283-24	0	88.74	0	11.26	NA	0.00137711	NA	0.190292	NA	0.00219318	NA	0.399277
NW_020868561.1-133068-4	92.42	0	0	7.58	0.000846792	NA	NA	0.331642	0.000645866	NA	NA	0.217297
NW_020868562.1-179597-21	0.54	0	0	99.46	0.714485	NA	NA	0.000934328	0.757777	NA	NA	0.00143486
NW_020868562.1-179773-26	3.83	96.17	0	0	0.0188753	4.07e-05	NA	NA	0.707863	0.000319399	NA	NA
NW_020868563.1-29383-12	36.92	63.08	0	0	0.415436	0.0348156	NA	NA	0.179635	0.0220146	NA	NA
NW_020868563.1-91295-16	0	81.71	0	18.29	NA	0.002178	NA	0.078353	NA	0.00166871	NA	0.0552139
NW_020868563.1-235115-13	34.54	0	0	65.46	5.34e-06	NA	NA	1.5e-06	0.00212704	NA	NA	0.000685374
NW_020868563.1-332511-5	7.19	0	92.81	0	0.00422754	NA	2.93e-05	NA	0.163465	NA	0.0030801	NA
NW_020868563.1-383891-13	0	11.68	0	88.32	NA	0.0377424	NA	0.000443508	NA	0.000147179	NA	2.5e-06
NW_020868563.1-384087-26	93.91	0	6.09	0	0.00167705	NA	3.71674	NA	0.00191701	NA	5.77073	NA
NW_020868564.1-69132-15	10	0	0	90	0.104298	NA	NA	0.00313222	0.178337	NA	NA	0.007815
NW_020868564.1-180343-4	0	94.95	0	5.05	NA	0.000275404	NA	0.0551538	NA	0.000301292	NA	0.05899
NW_020868564.1-217883-12	60.36	0	39.64	0	0.00664659	NA	0.0106017	NA	0.00677367	NA	0.0107694	NA
NW_020868566.1-149498-16	48.39	0	0	51.61	0.000117999	NA	NA	9.95e-05	0.00445302	NA	NA	0.00516368
NW_020868566.1-154409-27	0	37.33	0	62.67	NA	0.0410147	NA	0.0317656	NA	0.000863253	NA	0.000337165
NW_020868566.1-239417-4	0.68	0	0	99.32	0.746496	NA	NA	0.00206786	0.762364	NA	NA	0.00244536
NW_020868566.1-450006-15	0.27	0	5.69	94.04	NA	NA	0.0133833	8.21e-05	NA	NA	0.0307519	0.000101943
NW_020868567.1-182225-14	0	0	1.29	98.71	NA	NA	0.535544	0.00136742	NA	NA	NA	0.00016641
NW_020868567.1-190010-6	91.33	8.67	0	0	0.00244411	1.4683	NA	NA	0.000361449	0.0658034	NA	NA
NW_020868567.1-218159-9	82.19	0	0	17.81	1.8e-06	NA	NA	3.77e-05	0.00109289	NA	NA	0.0350938
NW_020868567.1-222566-13	91.75	0.25	0	8	0.0399268	NA	NA	0.435611	0.0136879	NA	NA	0.304783
NW_020868567.1-225293-5	4.13	95.87	0	0	0.0971361	0.000395756	NA	NA	0.05266	0.000168912	NA	NA
NW_020868567.1-236208-23	0	7.94	92.06	0	NA	0.000726884	5.74e-06	NA	NA	0.00105688	7.33e-06	NA
NW_020868568.1-127350-4	0	0	0	100	NA	1	NA	9e-05	NA	NA	NA	0
NW_020868568.1-269109-13	3.07	96.93	0	0	0.00435233	3.83e-06	NA	NA	0.00609619	7.23e-06	NA	NA
NW_020868568.1-274244-13	4.35	0	0	95.65	0.0120327	NA	NA	2e-05	0.0938236	NA	NA	0.000111331
NW_020868568.1-296283-13	0	97.49	0	2.51	NA	3.62e-05	NA	0.0944282	NA	9.48e-05	NA	0.0742365
NW_020868568.1-339777-26	0	34.76	0	65.24	NA	0.198848	NA	0.0199168	NA	0.118447	NA	0.0144104
NW_020868568.1-369791-15	28.99	0	71.01	0	0.0269986	NA	0.00761711	NA	0.00674373	NA	0.000903035	NA
NW_020868568.1-480076-22	0	0	100	0	NA	NA	0	NA	NA	NA	0	NA
NW_020868568.1-626134-14	0	8.81	91.19	0	NA	0.147061	0.00408788	NA	NA	0.182481	0.00602816	NA
NW_020868568.1-692659-8	4.55	0	95.45	0	0.336239	NA	0.000295676	NA	0.0143814	NA	4.27e-05	NA
NW_020868569.1-32436-13	5.71	0	94.29	0	0.000108131	NA	4.05e-07	NA	0.020164	NA	5.59e-05	NA
NW_020868569.1-260619-26	0	80.54	0	19.46	NA	0.00084877	NA	0.0109989	NA	0.00106042	NA	0.0133298
NW_020868569.1-384985-9	0	91.79	0	8.21	NA	0.00261817	NA	2.30555	NA	0.00674041	NA	NA
NW_020868569.1-522897-5	0.03	93.28	0	6.69	NA	0.00062775	NA	0.0658778	NA	0.000783556	NA	0.0770272
NW_020868570.1-61730-27	32.99	67.01	0	0	0.000384696	9.89e-05	NA	NA	4.93e-05	1.17e-05	NA	NA
NW_020868570.1-246956-26	0	86.92	0	13.08	NA	0.0028699	NA	0.363538	NA	0.00177227	NA	0.170179
NW_020868570.1-278666-9	100	0	0	0	0	NA	NA	NA	0	NA	NA	NA
NW_020868571.1-154640-2	98.17	1.83	0	0	0.00033489	NA	NA	NA	0.00033489	NA	NA	NA
NW_020868571.1-168761-9	0	96.34	0	3.66	NA	1.92e-05	NA	0.0105969	NA	8.71e-07	NA	0.000635548
NW_020868571.1-168934-22	0	96.21	0	3.79	NA	0.000441522	NA	0.117755	NA	0.000952231	NA	0.186438
NW_020868571.1-215730-1	0	0	7.58	92.42	NA	NA	0.0984024	0.00036896	NA	NA	0.0186136	9.51e-05
NW_020868571.1-267132-14	0	97.31	0	2.69	NA	0.000125958	NA	0.0820663	NA	4.38e-05	NA	0.0369378
NW_020868571.1-415897-12	0	79.6	0	20.4	NA	0.00167535	NA	0.0176948	NA	0.000642415	NA	0.0127531
NW_020868571.1-607227-16	0	91.56	0	8.44	NA	0.00347944	NA	0.141874	NA	8.17e-05	NA	0.00784162
NW_020868571.1-672126-26	0	94.61	0	5.39	NA	0.00157374	NA	0.16089	NA	5.38e-06	NA	0.00181077
NW_020868571.1-738727-15	0	96.17	3.83	0	NA	3.14e-06	0.00180625	NA	NA	1.55e-05	0.0121319	NA
NW_020868571.1-823714-12	0	100	0	0	NA	0.000625513	NA	1	NA	0	NA	NA
NW_020868571.1-824730-24	92.96	7.04	0	0	0.00260521	6.0073	NA	NA	0.00293017	9.56679	NA	NA
NW_020868571.1-830088-13	0.72	0	0	99.28	0.770096	NA	NA	0.00300563	0.614317	NA	NA	0.00072895
NW_020868571.1-952523-15	0.32	0	82.91	16.77	NA	NA	0.00437166	0.244681	NA	NA	0.00393634	0.205396
NW_020868571.1-1122189-25	0	92.9	0	7.1	NA	0.000397556	NA	0.131598	NA	1.86e-07	NA	3.14e-05
NW_020868572.1-176060-9	88.81	11.19	0	0	0.0014376	0.207149	NA	NA	0.000973369	0.117881	NA	NA
NW_020868572.1-228137-26	0	96.07	0	3.93	NA	2.85e-05	NA	0.0131939	NA	0.000323654	NA	0.657818
NW_020868572.1-270700-24	15.1	84.9	0	0	3.37952	0.0106699	NA	NA	0.928504	0.00644375	NA	NA
NW_020868572.1-285883-21	15.76	84.24	0	0	0.450593	0.00488471	NA	NA	0.00256711	7.99e-05	NA	NA
NW_020868573.1-93441-6	11.36	0	88.64	0	0.201583	NA	0.00145882	NA	0.000705638	NA	1.23e-05	NA
NW_020868573.1-127199-27	0	96.67	0	3.33	NA	0.000456275	NA	2.9912	NA	0.000162959	NA	0.361155
NW_020868573.1-463312-24	10.19	0	89.81	0	0.537279	NA	0.00209696	NA	0.812016	NA	0.00260462	NA
NW_020868573.1-529857-2	0	6.42	92.66	0.92	NA	1.40108	0.00205506	NA	NA	0.86105	0.0017207	NA
NW_020868573.1-552629-2	0	90.88	9.12	0	NA	0.00228959	0.0978035	NA	NA	0.00142098	0.409968	NA
NW_020868573.1-678841-21	0	17.14	0	82.86	NA	1.69175	NA	0.0109621	NA	0.611062	NA	0.00692295
NW_020868573.1-721757-4	0	13.3	0	86.7	NA	0.616594	NA	0.00399539	NA	1.9379	NA	0.00671692
NW_020868574.1-22304-21	7.69	0	0	92.31	39.1215	NA	NA	0.00449038	NA	NA	NA	0.00591361
NW_020868574.1-55458-15	3.57	0	0	96.43	0.00904249	NA	NA	1.03e-05	0.988858	NA	NA	0.000328495
NW_020868574.1-138374-8	0	0	13.49	86.51	NA	NA	1.34189	0.00596396	NA	NA	0.161835	0.00183348
NW_020868575.1-32916-9	0	1.49	98.51	0	NA	0.365752	0.000561369	NA	NA	0.305314	0.000362287	NA
NW_020868575.1-103912-5	0.3	98.8	0	0.9	NA	0.000344351	NA	0.49	NA	0.000604049	NA	0.559353
NW_020868576.1-19981-24	0	0	5.7	94.3	NA	NA	0.744329	0.000741655	NA	NA	4.77142	0.00158505
NW_020868576.1-30498-12	3.28	0	0	96.72	0.00871111	NA	NA	8.33e-06	0.00659872	NA	NA	9.04e-06
NW_020868577.1-218605-5	2.26	0	97.74	0	0.0534962	NA	4.91e-05	NA	0.0689429	NA	2.29e-05	NA
NW_020868577.1-378332-26	0	100	0	0	NA	0.00189352	1	NA	NA	0	NA	NA
NW_020868577.1-384341-8	4.03	95.97	0	0	1.03023	0.000429082	NA	NA	1.56599	0.000520217	NA	NA
NW_020868577.1-508905-24	0	0.56	0	99.44	NA	0.501736	NA	0.000192272	NA	0.441787	NA	0.000127431
NW_020868577.1-583005-25	0	0	100	0	NA	NA	0	NA	NA	NA	0	NA
NW_020868577.1-622841-21	83.2	0	16.8	0	0.0016	NA	0.0256	NA	0.000166534	NA	0.00352248	NA
NW_020868578.1-21688-23	0	99.54	0	0.46	NA	0.0014988	NA	0.791545	NA	0.00317549	NA	0.84691
NW_020868578.1-145350-1	0	0	14.22	85.78	NA	NA	0.402568	0.00365541	NA	NA	0.107408	0.00154528
NW_020868578.1-204261-2	0	0	0	100	NA	1	NA	0.000121443	NA	1	NA	0.000355274
NW_020868578.1-259496-15	0.81	99.19	0	0	0.363538	0.000157657	NA	NA	0.299741	9.96e-05	NA	NA
NW_020868578.1-328611-8	0	0	100	0	NA	NA	0	NA	NA	NA	0	NA
NW_020868579.1-72108-1	0	1.71	98.29	0	NA	0.610352	5.73e-05	NA	NA	0.000573703	1.65e-07	NA
NW_020868580.1-24725-3	0	90.69	0	9.31	NA	0.000271463	NA	0.018595	NA	0.000985244	NA	0.0522882
NW_020868581.1-143918-16	0	12.07	0	87.93	NA	0.00553335	NA	0.000124424	NA	0.138633	NA	0.00785825
NW_020868581.1-174723-23	0	87.36	12.64	0	NA	0.00646755	2.33478	NA	NA	0.00350807	0.593375	NA
NW_020868581.1-337721-1	0	69.01	0	30.99	NA	0.00185956	NA	0.0124433	NA	3.36e-07	NA	1.66e-06
NW_020868581.1-431939-4	88.84	0	11.16	0	0.00200088	NA	0.353176	NA	0.0039899	NA	1.34237	NA
NW_020868581.1-470898-14	74.68	25.32	0	0	0.00475328	0.0780834	NA	NA	0.000403175	0.00301085	NA	NA
NW_020868581.1-513538-21	0	61.78	0	38.22	NA	0.0253168	NA	0.194158	NA	0.00967576	NA	0.0458406
NW_020868581.1-515766-21	0	89.76	0	10.24	NA	0.00659105	NA	0.157559	NA	0.003136	NA	0.1007
NW_020868581.1-550227-25	1.97	0	0	98.03	0.178327	NA	NA	0.00022226	0.257556	NA	NA	0.000447146
NW_020868581.1-570373-14	0	98.51	0	1.49	NA	0.00022201	NA	NA	NA	0.00022201	NA	NA
NW_020868581.1-749662-13	0	98.85	0	1.15	NA	2.3e-06	NA	0.0225	NA	0.00013225	NA	NA
NW_020868581.1-763266-5	40.85	0	59.15	0	0.00345224	NA	0.00202977	NA	0.00327586	NA	0.00191512	NA
NW_020868581.1-957542-16	0	0	100	0	NA	NA	0	NA	NA	NA	0	NA
NW_020868581.1-974586-6	7.99	0	0.26	91.75	0.0287095	NA	NA	0.000229772	0.16048	NA	NA	0.0034355
NW_020868581.1-1051783-12	97.45	0	2.55	0	0.000254428	NA	0.140625	NA	8.01e-05	NA	0.277672	NA
NW_020868581.1-1107792-21	0	1.79	0	98.21	NA	0.143241	NA	0.000125961	NA	0.213872	NA	0.00025378
NW_020868581.1-1159564-2	0	1.2	98.8	0	NA	0.685717	0.00386103	NA	NA	NA	0.000144	NA
NW_020868582.1-120551-6	0.83	0.28	0	98.89	0.0183377	NA	NA	2.29e-06	0.267746	NA	NA	3.85e-05
NW_020868582.1-297373-6	93.35	0	6.65	0	0.000807345	NA	0.485013	NA	0.00109849	NA	0.860323	NA
NW_020868582.1-300885-2	0	0	92.59	7.41	NA	NA	0.000707453	0.268783	NA	NA	0.0007742	0.30994
NW_020868582.1-326250-2	7.77	0	92.23	0	2.22125	NA	0.00230376	NA	1.21	NA	0.00178623	NA
NW_020868582.1-521134-3	92.91	0	0	7.09	3.72e-05	NA	NA	0.00764284	0.00103604	NA	NA	0.596756
NW_020868582.1-695904-1	0	92.47	0	7.53	NA	0.00135209	NA	0.778806	NA	0.00178573	NA	1.39856
NW_020868582.1-816636-9	0	94.53	0	5.47	NA	0.000116178	NA	0.0538156	NA	0.000283878	NA	0.177055
NW_020868585.1-111078-25	2.08	97.92	0	0	0.00694444	2.66e-06	NA	NA	0.0438075	1.34e-05	NA	NA
NW_020868585.1-119464-5	6.62	93.38	0	0	9.18e-06	4.59e-08	NA	NA	0.97612	0.00115827	NA	NA
NW_020868586.1-35147-14	0	12.09	0	87.91	NA	1.6194	NA	0.00511282	NA	0.398892	NA	0.00255484
NW_020868586.1-119576-7	66.42	0	33.58	0	0.00183197	NA	0.00941426	NA	0.00644972	NA	0.0435905	NA
NW_020868588.1-138395-6	44.27	0	55.73	0	0.0173239	NA	0.0187369	NA	0.00026316	NA	0.000176165	NA
NW_020868589.1-29939-14	0	90.07	0	9.93	NA	0.0018516	NA	0.474412	NA	0.00105922	NA	0.192836
NW_020868589.1-35202-27	10.09	0	0	89.91	0.0189356	NA	NA	0.000332453	0.025334	NA	NA	0.000471087
NW_020868589.1-43953-15	0	95.98	4.02	0	NA	0.000408538	0.942042	NA	NA	3.49e-05	0.0272968	NA
NW_020868589.1-129247-3	92.47	0	7.53	0	0.000348857	NA	0.0930409	NA	4.58e-05	NA	0.00833648	NA
NW_020868589.1-150649-4	0	92.55	0	7.45	NA	0.000862332	NA	0.362585	NA	0.000237947	NA	0.0584028
NW_020868589.1-150969-13	0	93.97	6.03	0	NA	0.0013666	0.127551	NA	NA	0.00157777	0.139264	NA
NW_020868589.1-298614-24	85.99	14.01	0	0	4.86e-07	1.85e-05	NA	NA	0.00292892	0.292956	NA	NA
NW_020868590.1-48879-8	0	63.9	0	36.1	NA	0.0139963	NA	0.0248765	NA	0.000186108	NA	0.000541418
NW_020868590.1-199826-5	0	21.25	0	78.75	NA	0.444444	NA	0.00949089	NA	1.26562	NA	0.015625
NW_020868590.1-214310-15	0.28	94.9	0	4.82	NA	0.000278296	NA	0.145229	NA	0.000131293	NA	0.042025
NW_020868590.1-214641-1	0	93.62	0	6.38	NA	2.23e-05	NA	0.00416233	NA	0.000692377	NA	0.431837
NW_020868590.1-253376-14	0	20.38	0.64	78.98	NA	0.135943	NA	0.00518752	NA	0.0719321	NA	0.00347837
NW_020868590.1-319949-25	0	98.8	0	1.2	NA	6.01e-05	NA	0.150354	NA	0.000543076	NA	0.425331
NW_020868590.1-377786-26	6.31	93.69	0	0	0.408271	0.000654593	NA	NA	0.0486215	0.000144517	NA	NA
NW_020868591.1-237275-2	0	91.3	0	8.7	NA	0.000766682	NA	0.181672	NA	0.000543846	NA	0.111794
NW_020868591.1-280239-8	0	98.1	0	1.9	NA	7.9e-05	NA	0.744329	NA	1.25e-06	NA	0.00377641
NW_020868593.1-163888-25	24.9	0	0	75.1	0.00698027	NA	NA	0.000971474	0.0141363	NA	NA	0.00219359
NW_020868593.1-179922-6	0	98.52	1.48	0	NA	0.00110529	0.464743	NA	NA	3.75e-05	0.0832101	NA
NW_020868594.1-79971-16	0	3.78	0	96.22	NA	0.00874696	NA	1.66e-05	NA	0.118947	NA	0.000445993
NW_020868594.1-88584-12	0	2.38	0	97.62	NA	0.0728669	NA	8.27e-05	NA	0.345182	NA	0.00129426
NW_020868594.1-132786-15	0	0	5.93	94.07	NA	NA	0.0460401	0.000307055	NA	NA	0.0123087	6.29e-05
NW_020868594.1-182714-13	96.02	3.98	0	0	0.000407515	0.104413	NA	NA	0.00225177	0.272702	NA	NA
NW_020868594.1-236354-16	9.2	0	0	90.8	0.0236034	NA	NA	0.000351063	0.0544444	NA	NA	0.0010124
NW_020868594.1-319080-5	0	16.38	0	83.62	NA	1.1244	NA	0.00838702	NA	1.09726	NA	0.00829683
NW_020868594.1-498125-1	0	5.58	0	94.42	NA	3.63379	NA	0.00139252	NA	0.381172	NA	0.000486692
NW_020868595.1-147972-13	0	8.47	0	91.53	NA	0.481636	NA	0.00133417	NA	0.33666	NA	0.00107987
NW_020868595.1-148086-9	0	0.99	99.01	0	NA	0.766451	0.00571704	NA	NA	0.274616	0.000123911	NA
NW_020868595.1-177092-6	2.08	0	0	97.92	0.322133	NA	NA	0.000822513	0.341056	NA	NA	0.000944753
NW_020868596.1-52612-26	0	0.62	10.56	88.82	NA	NA	0.127682	0.00135928	NA	NA	0.000180518	7.2e-05
NW_020868596.1-56568-6	13.87	86.13	0	0	0.814698	0.00503731	NA	NA	0.645839	0.00448208	NA	NA
NW_020868596.1-377730-3	10.73	0	89.27	0	1.41561	NA	0.00375817	NA	0.308105	NA	0.00169238	NA
NW_020868596.1-430443-13	5.88	0	94.12	0	0.148672	NA	0.00166505	NA	0.18605	NA	0.00247441	NA
NW_020868596.1-466775-6	6.59	0	93.41	0	1.33078	NA	0.001326	NA	8.0168	NA	0.00245543	NA
NW_020868597.1-252444-16	0	6.91	0	93.09	NA	0.0611458	NA	0.000624725	NA	0.0589546	NA	0.000204341
NW_020868597.1-253840-3	0	0	1.37	98.63	NA	NA	0.405266	0.000622016	NA	NA	0.346437	0.000411082
NW_020868597.1-338451-1	0	5.49	94.51	0	NA	3.24367	0.00129641	NA	NA	0.349641	0.000446432	NA
NW_020868597.1-450555-24	0	3.54	0	96.46	NA	0.0410884	NA	8.87e-05	NA	0.131994	NA	0.0004575
NW_020868599.1-192056-22	64.43	0	35.57	0	2.41e-08	NA	7.9e-08	NA	0.00325766	NA	0.0151647	NA
NW_020868599.1-250186-5	100	0	0	0	0.000371105	1	NA	NA	0	NA	NA	NA
NW_020868602.1-57837-23	0	0	21.07	78.93	NA	NA	0.035954	0.00443844	NA	NA	0.0323033	0.00152722
NW_020868602.1-69419-25	6.14	0	0	93.86	0.0764563	NA	NA	0.000195218	0.00631393	NA	NA	3.22e-05
NW_020868602.1-152489-5	0	93.67	0	6.33	NA	0.000984752	NA	0.0963839	NA	0.000815072	NA	0.0847703
NW_020868602.1-386928-14	0	0	99.16	0.84	NA	NA	1.02e-06	0.0113173	NA	NA	7.12e-05	0.247015
NW_020868602.1-490270-26	7.32	0	0	92.68	0.137339	NA	NA	0.00237873	0.0293094	NA	NA	0.000130264
NW_020868602.1-508565-12	0.16	9.44	0	90.4	NA	9.31167	NA	0.00554047	NA	9.97669	NA	0.00562538
NW_020868602.1-524862-24	50.53	0	0	49.47	0.0938564	NA	NA	0.037345	0.0151017	NA	NA	0.0101094
NW_020868603.1-14814-12	0	74.51	25.49	0	NA	0.0212639	0.992184	NA	NA	0.0142743	0.432105	NA
NW_020868604.1-21041-23	0	80.7	0	19.3	NA	0.00221963	NA	0.0679196	NA	0.00277789	NA	0.0919142
NW_020868604.1-48229-22	0	89.91	0	10.09	NA	0.00640262	NA	11.8676	NA	0.004403	NA	2.98262
NW_020868604.1-97553-9	0	96.7	0	3.3	NA	0.000625795	NA	0.173857	NA	0.000320222	NA	0.1156
NW_020868604.1-138441-4	0	2.09	97.91	0	NA	0.19858	0.000304788	NA	NA	0.138661	0.000164536	NA
NW_020868604.1-175412-21	0	6.47	0.5	93.03	NA	0.119104	NA	0.000514902	NA	7.62659	NA	0.00285357
NW_020868604.1-323354-21	0	0	13.57	86.43	NA	NA	0.0171174	0.000318298	NA	NA	0.00732736	0.000149538
NW_020868605.1-199158-1	0	91.91	0	8.09	NA	0.00188368	NA	1.13162	NA	0.00219711	NA	1.60303
NW_020868605.1-303274-7	0	94.43	0	5.57	NA	0.00310249	NA	NA	NA	0.00310249	NA	NA
NW_020868605.1-375355-25	3.37	0	0	96.63	0.0102631	NA	NA	1.02e-05	0.00313851	NA	NA	4.3e-06
NW_020868606.1-15072-4	0	18.26	0	81.74	NA	1.1109	NA	0.0105766	NA	0.063706	NA	0.00185599
NW_020868606.1-151215-22	0.35	0	0.35	99.29	0.780278	NA	NA	0.000557349	0.634431	NA	NA	0.000105612
NW_020868606.1-180007-26	0	5.14	0	94.86	NA	0.00114478	NA	3.61e-06	NA	0.0119215	NA	4.47e-05
NW_020868606.1-233280-3	0	0	97.97	2.03	NA	NA	0.000126586	0.122052	NA	NA	3.36e-06	0.00946676
NW_020868606.1-255282-9	0	98.35	0	1.65	NA	3.8e-05	NA	0.344027	NA	2.03e-06	NA	0.00611716
NW_020868606.1-397727-24	0	98.35	1.65	0	NA	3.56e-05	0.309808	NA	NA	7.58e-06	0.0197754	NA
NW_020868606.1-582159-24	0	7.63	0	92.37	NA	50.652	NA	0.00456095	NA	12.7368	NA	0.00367384
NW_020868606.1-605762-1	0.62	99.38	0	0	0.172303	1.98e-05	NA	NA	NA	3.84e-05	NA	NA
NW_020868606.1-608110-12	0	0	12.03	87.97	NA	NA	0.104586	0.00489081	NA	NA	6.25e-06	1.16e-07
NW_020868607.1-522683-23	0	50	0	50	NA	0.113896	NA	1.07811	NA	0.0625188	NA	0.25015
NW_020868607.1-688304-25	89.52	0	10.48	0	0.00151058	NA	0.278464	NA	0.000289676	NA	0.0301273	NA
NW_020868607.1-690640-12	0	0	96.54	3.46	NA	NA	0.000234086	0.585693	NA	NA	1.3e-06	0.000949399
NW_020868607.1-693028-25	0	98.13	0	1.87	NA	0.000206451	NA	0.1818	NA	0.00171297	NA	0.456854
NW_020868607.1-962989-8	0	0	0	100	NA	NA	NA	0	NA	NA	NA	0
NW_020868607.1-1001036-13	99.25	0	0	0.75	0.00019882	NA	NA	0.419758	0.0010395	NA	NA	0.648339
NW_020868607.1-1003830-9	0	96.73	0	3.27	NA	0.000507797	NA	4.59773	NA	0.000209313	NA	0.58916
NW_020868607.1-1068805-27	2.65	0	0	97.35	0.152728	NA	NA	0.000315884	0.292387	NA	NA	0.0010963
NW_020868608.1-10249-21	87.2	0	12.8	0	0.0112142	NA	0.155866	NA	0.000131873	NA	0.00515397	NA
NW_020868608.1-52652-1	100	0	0	0	0	NA	NA	NA	0	NA	NA	NA
NW_020868608.1-63406-7	3.55	0	0	96.45	0.444444	NA	NA	0.000210512	0.00164354	NA	NA	2.43e-06
NW_020868609.1-9961-13	0	3.45	96.55	0	NA	0.525625	0.000218919	NA	NA	0.860023	0.000285696	NA
NW_020868610.1-1068-14	9.07	90.93	0	0	0.203581	0.000904806	NA	NA	0.000421003	4.38e-06	NA	NA
NW_020868611.1-175899-8	0	0	9.74	90.26	NA	NA	0.690274	0.00217936	NA	NA	18.1891	0.0064621
NW_020868611.1-275702-27	0	0	94.69	5.31	NA	NA	0.000209297	0.125735	NA	NA	2.18e-06	0.000733289
NW_020868611.1-342589-3	97.6	0	2.4	0	0.000250277	NA	0.150354	NA	5.51e-05	NA	0.191079	NA
NW_020868611.1-367379-4	0	0	0	100	NA	1	NA	0.00255333	NA	1	NA	0.000288444
NW_020868611.1-559793-12	0	69.96	0	30.04	NA	3.27e-07	NA	1.78e-06	NA	0.000423519	NA	0.00264737
NW_020868611.1-560440-14	5.48	94.52	0	0	0.1369	0.000237674	NA	NA	0.00359536	1.07e-05	NA	NA
NW_020868611.1-604848-8	2.64	97.36	0	0	0.120367	4.81e-05	NA	NA	0.0551229	7.04e-05	NA	NA
NW_020868611.1-671166-26	0.29	68.7	0	31.01	NA	0.0029138	NA	0.0175771	NA	0.00943265	NA	0.0881775
NW_020868611.1-688230-14	76.82	0	0	23.18	0.000185251	NA	NA	0.00229637	9.85e-05	NA	NA	0.00118059
NW_020868612.1-20234-9	0	92.35	0	7.65	NA	0.00332388	NA	7.98063	NA	0.00179018	NA	1.30612
NW_020868612.1-34323-21	0	9.36	0	90.64	NA	0.218168	NA	0.0010132	NA	0.467108	NA	0.00161903
NW_020868612.1-167245-13	0	0	6.32	93.68	NA	NA	3.65744	0.0017995	NA	NA	0.501417	0.000740202
NW_020868613.1-125378-24	0	96.69	0	3.31	NA	0.000100677	NA	0.176905	NA	8.05e-05	NA	0.0425329
NW_020868613.1-127634-9	11.25	0	88.75	0	7.5625	NA	0.00723377	NA	1.04731	NA	0.00363005	NA
NW_020868613.1-169469-8	1.8	0.3	0	97.9	0.3916	NA	NA	0.000810505	0.4096	NA	NA	0.000931856
NW_020868613.1-203349-14	2.78	0	97.22	0	0.258912	NA	0.000931951	NA	0.197136	NA	0.000546083	NA
NW_020868613.1-300742-24	0	6.68	0	93.32	NA	0.172436	NA	0.000423164	NA	1.01205	NA	0.0012009
NW_020868615.1-60047-4	0	94.04	0	5.96	NA	0.000696973	NA	0.559206	NA	0.00041684	NA	0.2401
NW_020868615.1-231485-16	0	7.69	0	92.31	NA	0.0793361	NA	0.000323234	NA	0.0131086	NA	7.2e-05
NW_020868615.1-308938-2	92.97	0	0	7.03	6.92e-05	NA	NA	0.015575	1.4e-06	NA	NA	0.00023735
NW_020868615.1-330207-25	0	0	0.73	99.27	NA	NA	0.579788	0.000577705	NA	NA	0.331294	0.000101471
NW_020868615.1-374407-1	0	3.31	0	96.69	NA	0.0037085	NA	3.85e-06	NA	0.62282	NA	0.000221271
NW_020868615.1-593355-15	0	99.28	0	0.72	NA	5.87e-06	NA	0.0625	NA	0.000103531	NA	0.338021
NW_020868616.1-153646-26	0	98.34	0	1.66	NA	0.00027556	NA	NA	NA	0.00027556	NA	NA
NW_020868616.1-158086-16	2.91	0	0	97.09	4.39215	NA	NA	0.00039549	0.551328	NA	NA	0.000159027
NW_020868616.1-159644-23	7.69	0	92.31	0	2.28939	NA	0.00228116	NA	1.1629	NA	0.0017167	NA
NW_020868616.1-159847-22	0	6.9	0	93.1	NA	21.6759	NA	0.00330642	NA	4.75119	NA	0.00233764
NW_020868616.1-171796-4	96.34	0	0	3.66	1.31e-06	NA	NA	0.000851339	1.17e-05	NA	NA	0.00982063
NW_020868616.1-387726-5	0	0	68.82	31.18	NA	NA	0.0189024	0.294632	NA	NA	0.0303202	0.757641
NW_020868616.1-463554-7	4.78	0	95.22	0	0.919712	NA	0.000575292	NA	2.50837	NA	0.000891158	NA
NW_020868616.1-466476-27	7.45	0	92.55	0	0.172795	NA	0.00368995	NA	0.0274676	NA	0.000264103	NA
NW_020868617.1-125281-15	14.86	0	85.14	0	0.305554	NA	0.00342205	NA	0.113929	NA	0.00177974	NA
NW_020868618.1-32317-2	0	0	0	100	NA	NA	NA	0	NA	NA	NA	0
NW_020868619.1-4368-2	0	0	0.96	99.04	NA	NA	0.260308	0.000104038	NA	NA	0.180752	5.21e-05
NW_020868619.1-33924-27	15.05	84.95	0	0	1.22732	0.00725597	NA	NA	1.06304	0.00680861	NA	NA
NW_020868619.1-150405-7	100	0	0	0	0	NA	NA	NA	0	NA	NA	NA
NW_020868619.1-172871-7	0	3.7	0	96.3	NA	7.29	NA	0.000743802	NA	1.13857	NA	0.000378229
NW_020868619.1-206396-8	0	91.9	0	8.1	NA	1.82e-05	NA	0.00211015	NA	6.3e-06	NA	0.00076237
NW_020868622.1-46271-14	0	0	97.51	2.49	NA	NA	0.00317329	0.45725	NA	NA	0.00224377	0.408488
NW_020868623.1-150917-25	2.44	0	97.56	0	0.233338	NA	0.00057262	NA	0.0714318	NA	8.48e-05	NA
NW_020868624.1-22307-27	0	98.67	1.33	0	NA	6.68e-05	0.141065	NA	NA	1.57e-05	0.0514129	NA
NW_020868624.1-149101-23	0	95.71	0	4.29	NA	6.87e-05	NA	0.0525447	NA	0.000618015	NA	1.73955
NW_020868624.1-631228-23	0	0	12.71	87.29	NA	NA	0.194519	0.00182012	NA	NA	0.0525358	0.000698714
NW_020868624.1-643764-23	0	97.2	0	2.8	NA	6.66e-05	NA	0.16	NA	3.01e-05	NA	0.0253316
NW_020868624.1-668190-6	7.69	0	92.31	0	0.217821	NA	0.00618423	NA	0.254531	NA	0.00859045	NA
NW_020868624.1-685837-25	1.64	0	0.33	98.03	0.0174967	NA	NA	6.65e-07	0.257564	NA	NA	0.000197922
NW_020868624.1-726600-3	0	100	0	0	NA	0	NA	NA	NA	0	NA	NA
NW_020868624.1-1029563-24	64.05	0	35.95	0	0.0657282	NA	0.0710894	NA	0.0157902	NA	0.0275206	NA
NW_020868624.1-1041692-13	8.28	91.72	0	0	0.239325	0.000829518	NA	NA	0.239325	0.000829518	NA	NA
NW_020868626.1-174111-2	4.98	0	95.02	0	0.0861461	NA	0.000138121	NA	0.196673	NA	0.000251118	NA
NW_020868627.1-146395-13	100	0	0	0	0	NA	NA	NA	0	NA	NA	NA
NW_020868627.1-289110-27	0	0	4.47	95.53	NA	NA	0.0196858	3.28e-05	NA	NA	0.0874102	0.000111608
NW_020868628.1-88250-27	0	11.45	88.55	0	NA	0.0148675	0.000334314	NA	NA	0.036187	0.000409975	NA
NW_020868628.1-103288-27	2.49	0	0	97.51	0.0486592	NA	NA	2.11e-05	NA	NA	NA	0.00062001
NW_020868628.1-155283-26	0	82.21	0	17.79	NA	0.000177209	NA	0.0032757	NA	0.00245362	NA	0.0320587
NW_020868628.1-598288-8	2.85	0	0	97.15	0.098197	NA	NA	4.83e-05	0.180625	NA	NA	7.52e-05
NW_020868628.1-857450-2	12.6	0	87.4	0	0.127785	NA	0.00760382	NA	0.0724372	NA	0.00314337	NA
NW_020868628.1-936828-13	0	13.85	0	86.15	NA	0.011664	NA	0.000238041	NA	0.0504111	NA	0.0023833
NW_020868628.1-987079-1	83.98	0	0	16.02	0.00104827	NA	NA	0.0452488	0.000963312	NA	NA	0.0407234
NW_020868628.1-1073324-3	6.58	0	0	93.42	0.116964	NA	NA	0.001444	0.00215081	NA	NA	1.18e-05
NW_020868628.1-1120460-1	2.77	97.23	0	0	0.0485164	2.62e-05	NA	NA	NA	0.00076729	NA	NA
NW_020868630.1-32719-3	0	98.45	0	1.55	NA	0.00105702	NA	0.444444	NA	0.00180292	NA	0.520163
NW_020868630.1-53530-22	0	4.05	0	95.95	NA	0.000828114	NA	1.57e-06	NA	0.0026986	NA	4.33e-06
NW_020868630.1-111286-13	0.34	0	92.59	7.07	NA	NA	0.0017813	1.26141	NA	NA	0.00549081	NA
NW_020868630.1-160632-12	0	67.4	0	32.6	NA	0.00905934	NA	0.0772452	NA	0.0102684	NA	0.092416
NW_020868630.1-180387-22	3.31	0	96.69	0	0.191034	NA	0.000745594	NA	0.129433	NA	0.000384711	NA
NW_020868631.1-48761-2	4.49	95.51	0	0	1.55003	0.000645575	NA	NA	0.0908717	0.000116028	NA	NA
NW_020868631.1-70432-4	0	92.45	0	7.55	NA	0.000192284	NA	0.043264	NA	0.00159834	NA	1.08272
NW_020868631.1-322003-3	12.5	0	0	87.5	0.117036	NA	NA	0.00643957	0.0378643	NA	NA	0.00127793
NW_020868631.1-436275-27	0	1.06	0	98.94	NA	0.408904	NA	0.000375176	NA	0.479908	NA	0.000612761
NW_020868631.1-482122-3	5.68	0	0	94.32	0.945216	NA	NA	0.000831187	0.417803	NA	NA	0.000533464
NW_020868634.1-149649-22	7.92	92.08	0	0	0.0188389	0.000192477	NA	NA	0.0824429	0.00128788	NA	NA
NW_020868634.1-157080-5	0	0	0	100	NA	NA	NA	0	NA	NA	NA	0
NW_020868634.1-245956-2	0	4.58	0	95.42	NA	0.00228647	NA	5.84e-06	NA	2.76487	NA	0.000846841
NW_020868635.1-18950-1	0	99.47	0	0.53	NA	0.000192155	NA	0.517791	NA	0.000134412	NA	0.46599
NW_020868635.1-54468-3	4.51	0	95.49	0	0.0019795	NA	4.86e-06	NA	0.009604	NA	2.66e-05	NA
NW_020868635.1-120768-1	0	47.8	52.2	0	NA	0.0545448	0.0218316	NA	NA	0.161741	0.0432685	NA
NW_020868635.1-132952-22	5.02	0	0	94.98	0.257564	NA	NA	0.000305626	0.127275	NA	NA	0.000187886
NW_020868635.1-185544-23	0	9.09	90.91	0	NA	0.145965	0.00434187	NA	NA	0.18866	0.00691634	NA
NW_020868636.1-24219-22	90.07	0	9.93	0	0.000371435	NA	0.0470507	NA	0.000862681	NA	0.0422714	NA
NW_020868636.1-40215-24	0	5.61	0	94.39	NA	0.273486	NA	0.00485757	NA	0.0349527	NA	0.000191991
NW_020868636.1-67839-14	0	0	0	100	NA	NA	NA	0	NA	NA	NA	0
NW_020868636.1-194698-8	0	98.68	1.32	0	NA	6.02e-05	0.133506	NA	NA	4.81e-05	0.1156	NA
NW_020868637.1-4164-27	0	81.25	0	18.75	NA	0.00431155	NA	0.191742	NA	0.00158604	NA	0.0480117
NW_020868637.1-10702-9	0	34.52	0	65.48	NA	0.0640062	NA	0.00925526	NA	0.00127474	NA	0.000318591
NW_020868637.1-628753-13	9.22	0	0.2	90.58	0.118352	NA	NA	0.000755453	0.0848653	NA	NA	0.000602854
NW_020868637.1-640581-26	0	86.45	0	13.55	NA	0.000438957	NA	0.0250018	NA	0.000144	NA	0.007056
NW_020868637.1-715814-6	96.47	0	3.53	0	0.000926728	NA	0.199548	NA	6.87e-07	NA	0.000537702	NA
NW_020868637.1-725635-24	1.98	0	98.02	0	0.0902121	NA	7.65e-05	NA	0.164354	NA	0.000195022	NA
NW_020868637.1-753825-2	10.46	0	89.54	0	0.102333	NA	0.00338053	NA	0.000134686	NA	1.79e-06	NA
NW_020868637.1-804522-2	2.55	0	97.45	0	0.0225	NA	2.15e-05	NA	0.232862	NA	7.13e-05	NA
NW_020868637.1-926451-14	0	0	100	0	NA	NA	0	NA	NA	NA	0	NA
NW_020868637.1-957554-15	2.42	0	0	97.58	0.0550812	NA	NA	2.2e-05	0.201692	NA	NA	5.82e-05
NW_020868637.1-1073412-2	67.94	0	32.06	0	0.00185749	NA	0.0111339	NA	0.000108378	NA	0.000456571	NA
NW_020868638.1-61247-6	0	0	100	0	NA	NA	0	NA	NA	NA	0	NA
NW_020868639.1-58804-21	95.87	0	4.13	0	0.00176948	NA	0.234014	NA	3.37e-05	NA	0.0246059	NA
NW_020868639.1-82299-6	0	100	0	0	NA	0	NA	NA	NA	0	NA	NA
NW_020868639.1-100553-2	0	0	92.95	7.05	NA	NA	0.00024892	0.0718163	NA	NA	1.51e-05	0.00236031
NW_020868639.1-281825-5	0.58	2.89	0	96.53	NA	0.278549	NA	0.000796793	NA	0.194486	NA	0.000321371
NW_020868639.1-308189-21	95.94	0	4.06	0	4.35e-08	NA	2.4e-05	NA	0.000188685	NA	0.0588243	NA
NW_020868639.1-335761-23	0	7.09	0	92.91	NA	40.7735	NA	0.00383089	NA	9.74746	NA	0.00298551
NW_020868639.1-454106-22	2.33	97.67	0	0	0.0312153	2.65e-05	NA	NA	0.0901803	0.000107008	NA	NA
NW_020868639.1-471736-5	37.07	62.93	0	0	0.00103137	0.000397411	NA	NA	0.00219011	0.000886989	NA	NA
NW_020868639.1-492492-2	0	96.39	0	3.61	NA	0.000228678	NA	0.482797	NA	0.000296902	NA	0.774767
NW_020868639.1-535155-27	0	32.28	0	67.72	NA	0.0056756	NA	0.00163261	NA	0.0847974	NA	0.00942194
NW_020868639.1-605161-22	0	76.47	0	23.53	NA	0.0032992	NA	0.0609857	NA	0.000563858	NA	0.0073673
NW_020868640.1-122663-9	9.18	0	90.82	0	0.114374	NA	0.000620445	NA	0.6016	NA	0.00178812	NA
NW_020868640.1-130691-26	3.17	0	96.51	0.32	0.423855	NA	0.000256235	NA	0.00230861	NA	2.74e-06	NA
NW_020868640.1-286424-21	88.03	0	0	11.97	0.0155851	NA	NA	0.201962	0.0135545	NA	NA	0.188393
NW_020868640.1-894766-1	0	97.84	0	2.16	NA	2.67e-06	NA	0.0064	NA	2e-05	NA	0.0654408
NW_020868640.1-1188241-14	0	97.41	0	2.59	NA	0.00131599	NA	0.323003	NA	0.000856663	NA	0.267073
NW_020868641.1-33611-12	0	0	0	100	NA	1	NA	0.00011478	NA	1	NA	0.000332196
NW_020868641.1-35334-14	0	0	0	100	NA	NA	NA	0	NA	NA	NA	0
NW_020868641.1-82047-6	0	0.47	0	99.53	NA	0.35382	NA	4.87e-05	NA	0.57034	NA	0.000218562
NW_020868641.1-89870-13	18.6	0	0	81.4	0.161329	NA	NA	0.00377673	1.87e-05	NA	NA	9.64e-07
NW_020868641.1-111815-13	93.75	0	0	6.25	9.19e-05	NA	NA	0.0155376	0.00084103	NA	NA	0.658685
NW_020868641.1-291531-12	82.49	0	0	17.51	0.0144256	NA	NA	3.24576	0.00887614	NA	NA	0.923149
NW_020868641.1-429805-21	90.54	0	9.46	0	0.00451247	NA	4.91814	NA	0.0018768	NA	0.585111	NA
NW_020868641.1-439202-6	0	88.98	0	11.02	NA	2.42e-05	NA	0.00172955	NA	5.75e-05	NA	0.00432491
NW_020868642.1-93478-16	0	73.33	26.67	0	NA	0.0152722	0.40093	NA	NA	0.00625933	0.0956531	NA
NW_020868644.1-67518-16	2.03	0	0	97.97	0.186082	NA	NA	0.000255045	0.223471	NA	NA	0.000358298
NW_020868645.1-24920-25	0	100	0	0	NA	0	NA	NA	NA	0	NA	NA
NW_020868645.1-251522-26	0	95.83	0	4.17	NA	6.77e-06	NA	0.00406732	NA	5.56e-05	NA	0.0435539
NW_020868646.1-508140-2	46.32	0	53.68	0	0.0166822	NA	0.0215395	NA	0.047681	NA	0.100885	NA
NW_020868646.1-513171-5	0	100	0	0	NA	0	NA	NA	NA	0	NA	NA
NW_020868646.1-562335-8	0	91.34	0	8.66	NA	0.0025026	NA	1.56088	NA	0.00135444	NA	0.45569
NW_020868646.1-578030-12	0	100	0	0	NA	0	NA	NA	NA	0	NA	NA
NW_020868646.1-637150-9	10.21	89.79	0	0	0.284477	0.022316	NA	NA	0.349991	0.0388878	NA	NA
NW_020868646.1-652508-13	0	94.06	0	5.94	NA	1.62e-05	NA	0.00467108	NA	0.00161637	NA	3.8809
NW_020868646.1-908386-1	12.55	0	87.45	0	0.065025	NA	0.000802778	NA	0.0015815	NA	2.98e-05	NA
NW_020868646.1-929552-13	93.2	0	6.8	0	0.00128847	NA	1.08585	NA	0.00029545	NA	0.0994018	NA
NW_020868646.1-974060-27	0	48.8	0	51.2	NA	0.00982723	NA	0.0137293	NA	0.0156194	NA	0.0248331
NW_020868646.1-984790-5	0	91.24	8.76	0	NA	4.33e-07	4.63e-05	NA	NA	0.000189827	0.015376	NA
NW_020868646.1-1017231-22	0	91.33	0	8.67	NA	0.00473638	NA	12.3596	NA	0.0030514	NA	2.57154
NW_020868646.1-1067699-24	59.81	0	0	40.19	0.00725806	NA	NA	0.0258855	0.00637541	NA	NA	0.0219887
NW_020868646.1-1088184-5	24.03	0	75.97	0	0.0252517	NA	0.00403971	NA	0.0324516	NA	0.00557894	NA
NW_020868647.1-47367-23	0.36	88.69	0	10.95	NA	0.00668944	NA	4.88916	NA	0.00370701	NA	0.939784
NW_020868648.1-67713-5	2.07	0	97.93	0	0.0791016	NA	6.96e-05	NA	0.0573703	NA	1.65e-05	NA
NW_020868649.1-78428-4	0	100	0	0	NA	0	NA	NA	NA	0	NA	NA
NW_020868650.1-50094-14	0	92.6	0	7.4	NA	0.000299224	NA	0.0798038	NA	2.88e-05	NA	0.005251
NW_020868651.1-76230-21	99.4	0	0	0.6	2.16e-05	NA	NA	0.188323	0.000146819	NA	NA	0.441965
NW_020868651.1-107186-2	38.93	61.07	0	0	0.000998057	0.00045103	NA	NA	0.0173207	0.0114366	NA	NA
NW_020868652.1-251129-13	0	99.8	0.2	0	NA	0.0033496	0.930577	NA	NA	4e-06	NA	NA
NW_020868652.1-459396-6	0	15.32	0	84.68	NA	2.57744	NA	0.0100596	NA	1.31253	NA	0.00775978
NW_020868652.1-535495-1	4.47	95.53	0	0	0.270825	0.000248486	NA	NA	0.0635548	8.71e-05	NA	NA
NW_020868652.1-837403-1	3.6	0	96.4	0	0.0740301	NA	6.28e-05	NA	0.0784	NA	0.000217175	NA
NW_020868653.1-71874-7	86.56	13.44	0	0	0.00479519	0.8464	NA	NA	0.00278222	0.312665	NA	NA
NW_020868653.1-315666-26	0	94.74	0	5.26	NA	0.000427413	NA	0.376378	NA	0.00115966	NA	3.02615
NW_020868653.1-391603-15	0	100	0	0	NA	0	NA	NA	NA	0	NA	NA
NW_020868653.1-470395-9	0	82.23	0	17.77	NA	0.0153995	NA	3.62367	NA	0.0125196	NA	1.95471
NW_020868653.1-474312-16	0	0	99.02	0.98	NA	NA	1.63e-07	0.00181077	NA	NA	4.92e-05	0.170712
NW_020868653.1-483294-15	0	0	69.67	30.33	NA	NA	0.000122582	0.000696746	NA	NA	0.000268214	0.00158141
NW_020868656.1-79119-5	95.11	0	0	4.89	0.00606153	NA	NA	0.341271	0.000363745	NA	NA	0.0712178
NW_020868656.1-85258-14	0.43	12.93	0	86.64	NA	0.0503352	NA	0.0015778	NA	0.0268358	NA	0.000640707
NW_020868656.1-126313-25	0	96.19	0	3.81	NA	0.000483701	NA	0.123933	NA	0.00277069	NA	0.311369
NW_020868656.1-153339-24	4.47	95.53	0	0	0.0344757	5.29e-05	NA	NA	0.011236	3.11e-05	NA	NA
NW_020868656.1-168133-23	0	89.53	10.47	0	NA	0.00117652	0.190283	NA	NA	0.000409865	0.0460605	NA
NW_020868656.1-183646-21	12.44	87.56	0	0	3.93314	0.00744746	NA	NA	4.97811	0.00798156	NA	NA
NW_020868656.1-229732-7	0	5.83	94.17	0	NA	2.25644	0.00128414	NA	NA	0.331402	0.000489223	NA
NW_020868657.1-21793-27	4	0	96	0	0.0283583	NA	7.24e-05	NA	0.0254148	NA	3.25e-05	NA
NW_020868659.1-363-22	0	14.29	85.71	0	NA	0.0614518	0.00338121	NA	NA	0.00123281	3.73e-05	NA
NW_020868659.1-7419-7	14.42	85.58	0	0	1.96934	0.00802359	NA	NA	1.18778	0.00652434	NA	NA
NW_020868659.1-57681-24	0	6.29	0	93.71	NA	0.00682543	NA	2.6e-05	NA	0.327756	NA	0.000569021
NW_020868659.1-228273-22	94.51	0	5.49	0	6.57e-05	NA	0.0147866	NA	0.000430006	NA	0.0671376	NA
NW_020868662.1-143336-8	0	0	100	0	NA	NA	0	NA	NA	NA	0	NA
NW_020868662.1-341809-6	12.92	0	0	87.08	1.13892	NA	NA	0.00506185	6.20953	NA	NA	0.00916662
NW_020868662.1-364776-13	0.6	0	99.4	0	0.211103	NA	2.66e-05	NA	NA	NA	3.6e-05	NA
NW_020868662.1-453981-27	15.08	0	84.92	0	0.602498	NA	0.00518601	NA	0.0172352	NA	0.000407698	NA
NW_020868662.1-519826-9	0	100	0	0	NA	0	NA	NA	NA	0	NA	NA
NW_020868662.1-555738-25	51.73	0.27	48	0	0.0396484	NA	0.0242803	NA	0.00429953	NA	0.00566539	NA
NW_020868662.1-569647-4	100	0	0	0	0	NA	NA	NA	0	NA	NA	NA
NW_020868662.1-742532-5	1.9	0	0	98.1	1.04301	NA	NA	9.39e-05	0.0189681	NA	NA	5.47e-06
NW_020868663.1-45576-26	100	0	0	0	0	NA	NA	NA	0	NA	NA	NA
NW_020868663.1-68205-9	0	94.85	0	5.15	NA	0.00045925	NA	0.0776801	NA	1.88e-05	NA	0.00543774
NW_020868663.1-118684-12	98.77	1.23	0	0	0.000310393	0.338297	NA	NA	0.00190437	0.593705	NA	NA
NW_020868663.1-138441-15	0.26	17.72	82.01	0	NA	0.0328818	0.00123738	NA	NA	0.0463814	0.00159364	NA
NW_020868664.1-57253-22	0	2.86	0	97.14	NA	0.21085	NA	8.43e-05	NA	0.029246	NA	3.73e-05
NW_020868665.1-14726-15	0	92.54	0	7.46	NA	0.00105718	NA	0.511143	NA	3.45e-05	NA	0.00455625
NW_020868666.1-56478-6	0	94.77	5.23	0	NA	0.00115895	3.12298	NA	NA	0.000386299	0.325551	NA
NW_020868666.1-132910-5	96.81	0	3.19	0	0.000137816	NA	0.317786	NA	1.55e-05	NA	0.01133	NA
NW_020868666.1-174848-14	0	95.1	0	4.9	NA	4.44e-06	NA	0.00153787	NA	2.36e-05	NA	0.00736523
NW_020868666.1-320548-9	9.25	0	0	90.75	11.1738	NA	NA	0.0052925	1.72266	NA	NA	0.00299072
NW_020868667.1-9213-5	66	34	0	0	0.00392291	0.022212	NA	NA	0.000340085	0.0014327	NA	NA
NW_020868667.1-33700-26	12.05	0	87.95	0	3.13331	NA	0.00648054	NA	4.53635	NA	0.00727326	NA
NW_020868667.1-208152-22	0	97.17	0	2.83	NA	0.00143787	NA	0.30961	NA	0.000835629	NA	0.241088
NW_020868667.1-503702-12	77.57	0	22.43	0	0.000263522	NA	0.00366268	NA	6.64e-08	NA	7.96e-07	NA
NW_020868667.1-568978-12	0	95.79	0	4.21	NA	0.000187537	NA	0.213264	NA	0.00066726	NA	2.31331
NW_020868667.1-604913-16	5.92	0.24	0	93.84	0.151844	NA	NA	0.00039384	0.0676	NA	NA	0.0004
NW_020868667.1-627634-13	2.11	0.7	0	97.18	0.981221	NA	NA	0.000316433	NA	NA	NA	0.00079524
NW_020868668.1-87103-22	2.09	0	0	97.91	0.100485	NA	NA	0.000100124	0.0168298	NA	NA	5.98e-06
NW_020868668.1-105373-27	1.19	92.24	6.57	0	NA	0.00438346	19.2304	NA	NA	0.00315565	3.58827	NA
NW_020868668.1-164147-23	0	93.39	6.61	0	NA	0.000515664	0.238866	NA	NA	0.000123614	0.0356639	NA
NW_020868668.1-208371-2	0	2.76	0	97.24	NA	2.91003	NA	0.000309032	NA	NA	NA	0.00076176
NW_020868668.1-242355-24	96	0	3.67	0.33	0.000774913	NA	0.197082	NA	4.8e-05	NA	0.0104248	NA
NW_020868668.1-307381-8	12.91	0	0	87.09	0.0705892	NA	NA	0.000910722	0.00932596	NA	NA	0.000259236
NW_020868668.1-437805-13	4.9	95.1	0	0	13.1235	0.00150632	NA	NA	2.71804	0.000965649	NA	NA
NW_020868668.1-558346-24	0	100	0	0	NA	0.000539506	NA	1	NA	0.000451215	NA	1
NW_020868669.1-48180-6	0	93.02	0	6.98	NA	0.0020402	NA	0.133557	NA	0.000364305	NA	0.122568
NW_020868669.1-58016-6	96.63	0	3.37	0	0.000113382	NA	0.19923	NA	1.17e-05	NA	0.00795471	NA
NW_020868669.1-193003-8	88.21	11.79	0	0	6.58e-05	0.00322624	NA	NA	1.01e-05	0.000538148	NA	NA
NW_020868669.1-202978-14	2.19	0	0	97.81	0.706165	NA	NA	0.000102423	0.009025	NA	NA	3.76e-06
NW_020868669.1-249289-6	0	0	100	0	NA	NA	0	NA	NA	NA	0	NA
NW_020868669.1-249355-3	0	98.15	1.85	0	NA	5.09e-07	0.00132921	NA	NA	0.000274622	0.215081	NA
NW_020868669.1-264718-1	0	0	0	100	NA	NA	1	0.000917517	NA	NA	NA	0
NW_020868669.1-361138-21	0	0	100	0	NA	NA	0	NA	NA	NA	0	NA
NW_020868669.1-387179-22	0.43	0.87	0	98.7	NA	0.328936	NA	5.71e-05	NA	NA	NA	0.000169
NW_020868670.1-194788-26	0	5.22	0	94.78	NA	0.10998	NA	0.000183071	NA	9.35e-05	NA	2.78e-07
NW_020868670.1-219190-7	0	79.44	0	20.56	NA	2.15e-05	NA	0.000335839	NA	0.0022271	NA	0.0219934
NW_020868670.1-223198-21	23.32	0	76.68	0	0.055613	NA	0.00300855	NA	0.0741099	NA	0.00373315	NA
NW_020868670.1-270147-27	19.63	0	0	80.37	0.152686	NA	NA	0.0345023	0.149431	NA	NA	0.0330919
NW_020868670.1-271026-7	0	100	0	0	1	9.4e-05	NA	NA	NA	0	NA	NA
NW_020868670.1-331288-15	0	4.23	0	95.77	NA	1.44751	NA	0.000554706	NA	0.073046	NA	8.67e-05
NW_020868671.1-154927-5	4.14	0	0	95.86	9.3564	NA	NA	0.000993606	NA	NA	NA	0.00171396
NW_020868671.1-430000-1	92.59	0	0	7.41	0.000383735	NA	NA	0.110712	0.000302907	NA	NA	0.080786
NW_020868671.1-548054-23	0	83.97	0	16.03	NA	0.00479904	NA	0.408397	NA	0.00162755	NA	0.0797498
NW_020868671.1-562067-15	0	91.89	0	8.11	NA	0.00573706	NA	0.196922	NA	0.000616671	NA	0.164467
NW_020868671.1-567465-23	0.7	96.5	0	2.8	NA	0.000778855	NA	0.294289	NA	0.0017833	NA	0.387049
NW_020868672.1-43918-15	1.38	98.62	0	0	0.124567	1.32e-05	NA	NA	0.0645435	2.29e-05	NA	NA
NW_020868672.1-78801-24	0	81.53	0	18.47	NA	0.000196793	NA	0.00449078	NA	0.000220887	NA	0.00509021
NW_020868672.1-90639-14	0	15.1	0	84.9	NA	0.000702917	NA	2.09e-05	NA	0.043264	NA	0.000882939
NW_020868672.1-328838-26	9.75	0	90.25	0	0.177479	NA	0.000962771	NA	0.133624	NA	0.000789994	NA
NW_020868672.1-356276-1	5.21	0	0	94.79	0.177335	NA	NA	0.00173459	0.156493	NA	NA	0.00139254
NW_020868672.1-395505-5	64.49	35.51	0	0	0.0301838	0.381637	NA	NA	0.0742292	4.51937	NA	NA
NW_020868672.1-455289-6	0	97.74	0	2.26	NA	0.00366592	NA	0.506566	NA	0.000831867	NA	0.300304
NW_020868672.1-535910-8	16.86	83.14	0	0	16.5085	0.019589	NA	NA	50.492	0.0227827	NA	NA
NW_020868672.1-675681-3	0	8.3	0	91.7	NA	0.0440633	NA	0.00023903	NA	0.0389242	NA	0.000517682
NW_020868672.1-979344-9	87.97	12.03	0	0	2.89e-05	0.00141376	NA	NA	2.07e-07	1.1e-05	NA	NA
NW_020868672.1-1219020-13	0	91.51	0	8.49	NA	0.00299717	NA	2.76039	NA	0.00465413	NA	14.0102
NW_020868673.1-105809-7	86.75	0.33	12.91	0	0.000809211	NA	0.0421955	NA	0.000713027	NA	0.035221	NA
NW_020868673.1-318355-22	4.46	0	95.54	0	0.04495	NA	0.000161797	NA	0.21584	NA	0.00178225	NA
NW_020868673.1-331421-8	1.8	98.2	0	0	0.273055	0.000419094	NA	NA	0.211103	0.000250495	NA	NA
NW_020868674.1-54812-6	24.42	0	75.58	0	1.35e-05	NA	1.42e-06	NA	0.0210997	NA	0.00337547	NA
NW_020868674.1-120152-4	0	0	0.56	99.44	NA	NA	0.203383	2.16e-05	NA	NA	0.45484	0.000139311
NW_020868674.1-182957-9	17.49	0	0	82.51	0.30584	NA	NA	0.126389	0.278581	NA	NA	0.0964193
NW_020868674.1-546888-22	0	6.07	0	93.93	NA	0.110379	NA	0.00110355	NA	0.366426	NA	0.0121047
NW_020868675.1-107792-3	0	16.88	0	83.12	NA	0.835089	NA	0.00781396	NA	0.918217	NA	0.00817067
NW_020868675.1-127820-5	0.23	98.41	0	1.36	NA	9.35e-06	NA	0.0786372	NA	0.000323978	NA	0.349981
NW_020868675.1-283870-24	4.76	0	95.24	0	0.0252844	NA	9.1e-05	NA	0.002304	NA	6.38e-06	NA
NW_020868675.1-391304-2	0	0	16.25	83.75	NA	NA	0.0122243	0.000610857	NA	NA	0.000634786	2.54e-05
NW_020868675.1-427218-1	0.12	26.41	0	73.47	NA	0.0144041	NA	0.00149015	NA	9.5e-05	NA	3.64e-06
NW_020868675.1-682845-21	0	0	0	100	NA	NA	NA	0	NA	NA	NA	0
NW_020868675.1-806224-9	12.89	0	87.11	0	0.0695511	NA	0.000897329	NA	0.196647	NA	0.00189077	NA
NW_020868675.1-944772-16	0	7.61	0	92.39	NA	0.340437	NA	0.0170118	NA	0.121035	NA	0.00211269
NW_020868675.1-1022501-8	32.77	67.23	0	0	0.597944	0.0307281	NA	NA	0.0965966	0.010733	NA	NA
NW_020868678.1-93687-15	3.26	0	96.74	0	0.3969	NA	0.000165306	NA	0.00303298	NA	3.87e-06	NA
NW_020868678.1-370275-4	3.61	96.39	0	0	0.0622404	0.00015892	NA	NA	0.00215081	2.75e-06	NA	NA
NW_020868678.1-429088-5	3.64	0	96.36	0	0.136272	NA	0.000510953	NA	0.333768	NA	0.00297	NA
NW_020868678.1-498617-23	0	1.43	0	98.57	NA	0.325551	NA	0.000386299	NA	NA	NA	0.00020449
NW_020868678.1-531239-23	0	98.47	0	1.53	NA	4.28e-05	NA	0.0869842	NA	1.06e-05	NA	0.0299196
NW_020868678.1-762246-8	0	0	100	0	NA	NA	0.000132975	1	NA	NA	0	NA
NW_020868678.1-902483-26	0	6.49	0	93.51	NA	0.105294	NA	0.000279533	NA	0.0444454	NA	0.000142563
NW_020868678.1-919078-7	10.98	89.02	0	0	1.5625	0.0041126	NA	NA	0.138756	0.0010492	NA	NA
NW_020868678.1-1106115-14	0.68	99.32	0	0	0.426489	0.000170456	NA	NA	0.365603	0.000111979	NA	NA
NW_020868679.1-130229-14	0	7.86	0	92.14	NA	0.279306	NA	0.0111776	NA	0.226576	NA	0.007056
NW_020868680.1-204199-14	0	94.87	0	5.13	NA	0.000560262	NA	0.660515	NA	1.87e-06	NA	0.000676
NW_020868680.1-387694-16	0	90.91	0	9.09	NA	0.00132189	NA	0.367245	NA	6.87e-05	NA	0.0083241
NW_020868680.1-408359-4	3.98	0	96.02	0	0.272702	NA	0.00225177	NA	0.041616	NA	0.00011528	NA
NW_020868680.1-474199-27	4.6	0	95.4	0	1.57478	NA	0.00068294	NA	2.20964	NA	0.000785027	NA
NW_020868680.1-572767-12	96.15	0	3.85	0	9.98e-05	NA	0.113438	NA	0.00049152	NA	1.70404	NA
NW_020868682.1-311536-14	0	58.21	0	41.79	NA	0.00160581	NA	0.00381156	NA	0.0103706	NA	0.0351762
NW_020868682.1-347645-25	97.55	0.12	0	2.33	1.96e-05	NA	NA	0.0364704	5.52e-05	NA	NA	0.125777
NW_020868683.1-67646-22	0	5.41	0	94.59	NA	0.0728747	NA	0.000144281	NA	0.213594	NA	0.000315311
NW_020868683.1-93748-23	0.4	98.39	0	1.21	NA	0.000205346	NA	0.356011	NA	0.000413131	NA	0.437006
NW_020868683.1-249432-1	6.61	0	0	93.39	0.799205	NA	NA	0.00104512	4.74318	NA	NA	0.0021402
NW_020868683.1-279376-27	0	0	61.02	38.98	NA	NA	0.017133	0.0951678	NA	NA	0.00873257	0.037023
NW_020868684.1-215409-21	0	14.24	0	85.76	NA	0.060203	NA	0.00325686	NA	0.00256711	NA	7.99e-05
NW_020868685.1-51933-23	0	87.69	0	12.31	NA	0.00174257	NA	0.202447	NA	5.25e-05	NA	0.00300759
NW_020868685.1-134845-1	1.32	98.68	0	0	0.467108	0.000884477	NA	NA	0.0820745	2.92e-05	NA	NA
NW_020868685.1-300695-25	0	89.66	0	10.34	NA	0.00697429	NA	14.1751	NA	0.00475427	NA	3.22057
NW_020868686.1-46286-14	80.95	0	19.05	0	0.00042307	NA	0.00960061	NA	0.00560359	NA	0.274576	NA
NW_020868686.1-172757-9	3.82	0	96.18	0	0.244075	NA	0.00162781	NA	0.182574	NA	0.000932496	NA
NW_020868686.1-234602-6	0	0	0	100	NA	NA	NA	0	NA	NA	NA	0
NW_020868686.1-271264-4	91.89	0	0	8.11	0.000138805	NA	NA	0.0135857	8.11e-05	NA	NA	0.00843189
NW_020868686.1-278631-16	0	0	0	100	NA	NA	NA	0	NA	NA	NA	0
NW_020868686.1-303896-25	0	11.11	88.89	0	NA	3.15951	0.00548525	NA	NA	1.32005	0.00392357	NA
NW_020868686.1-352941-21	0	94.17	0	5.83	NA	0.00241789	NA	25.7345	NA	0.00174885	NA	5.70988
NW_020868686.1-443246-4	0	92.9	0	7.1	NA	0.00361166	NA	26.2215	NA	0.00270825	NA	6.5025
NW_020868686.1-537336-14	13.45	0	0	86.55	1.58887	NA	NA	0.00635924	3.33293	NA	NA	0.00832532
NW_020868686.1-583598-26	0	97.07	2.93	0	NA	0.00039565	4.21105	NA	NA	0.000151579	0.494896	NA
NW_020868686.1-676259-25	3.97	0	0	96.03	0.495423	NA	NA	0.000281946	0.825652	NA	NA	0.000372547
NW_020868686.1-722108-13	0	95.95	0	4.05	NA	0.00045445	NA	1.13705	NA	3.86e-05	NA	0.0302457
NW_020868686.1-786260-3	25.26	74.74	0	0	11.8831	0.0430941	NA	NA	33.9542	0.0501239	NA	NA
NW_020868686.1-896533-1	22.5	0	77.5	0	0.00410367	NA	0.000411028	NA	1.61e-05	NA	1.35e-06	NA
NW_020868686.1-898920-13	0	95.12	0	4.88	NA	0.0020498	NA	0.20956	NA	0.000746643	NA	0.116575
NW_020868686.1-930931-6	100	0	0	0	0.00206828	NA	NA	1	0.000416493	NA	NA	1
NW_020868688.1-43852-2	0.65	0	99.35	0	0.606703	NA	0.00055666	NA	0.387	NA	0.000118532	NA
NW_020868688.1-172712-3	0	80.41	19.59	0	NA	0.00304954	0.0996337	NA	NA	0.000375982	0.00780278	NA
NW_020868688.1-261407-24	0	74.61	0	25.39	NA	0.016379	NA	0.575034	NA	0.0109504	NA	0.273629
NW_020868689.1-365274-2	9.63	0	90.37	0	0.059881	NA	0.00127873	NA	0.121619	NA	0.000719021	NA
NW_020868689.1-391098-21	0	0.35	99.65	0	1	NA	0.000283476	NA	1	NA	0.000180209	NA
NW_020868689.1-496912-16	0	88.78	0	11.22	NA	0.000247836	NA	0.0209954	NA	9.34e-05	NA	0.00495933
NW_020868689.1-626693-3	94.75	0	5.25	0	0.000860359	NA	0.115344	NA	0.00233786	NA	0.206354	NA
NW_020868689.1-638574-8	78.26	21.74	0	0	0.00842637	0.327121	NA	NA	0.0179829	1.58729	NA	NA
NW_020868689.1-658648-25	0	98.78	0	1.22	NA	0.000414087	NA	0.381374	NA	0.000593897	NA	0.433311
NW_020868690.1-312136-1	16.24	0	83.76	0	0.00638188	NA	0.000293164	NA	0.00336454	NA	0.000146002	NA
NW_020868692.1-203948-14	0	80	20	0	NA	0.000814345	0.0177275	NA	NA	0.00443822	0.159664	NA
NW_020868692.1-270917-5	86.43	0	13.57	0	4.29e-05	NA	0.00192249	NA	0.000765886	NA	0.0490278	NA
NW_020868692.1-383291-26	0	0	93.58	6.42	NA	NA	1.83e-07	3.93e-05	NA	NA	0.000797784	0.540424
NW_020868692.1-450890-12	0	94.93	0	5.07	NA	0.000125093	NA	0.0294358	NA	2.69e-05	NA	0.00776681
NW_020868692.1-451931-27	100	0	0	0	0	NA	NA	NA	0	NA	NA	NA
NW_020868695.1-734677-8	0	0	96.93	3.07	NA	NA	2.66e-07	0.000256821	NA	NA	4.28e-05	0.028992
NW_020868696.1-133384-12	10	0	0	90	0.209513	NA	NA	0.00113655	0.249251	NA	NA	0.00127305
NW_020868696.1-159603-4	81.6	18.4	0	0	0.00149327	0.0470592	NA	NA	0.000431012	0.0107701	NA	NA
NW_020868696.1-222019-8	99.17	0	0.83	0	0.0006688	NA	0.563627	NA	0.000107999	NA	0.303988	NA
NW_020868696.1-268431-21	0	97.72	2.28	0	NA	6e-06	0.0138408	NA	NA	0.00017896	0.13057	NA
NW_020868696.1-494670-8	0	100	0	0	NA	0	NA	NA	NA	0	NA	NA
NW_020868696.1-602231-15	0	95.94	0	4.06	NA	0.004356	NA	0.352836	NA	0.000566893	NA	1.85087
NW_020868696.1-716450-21	9.76	0	0	90.24	0.0549948	NA	NA	0.00117439	0.0174902	NA	NA	0.000155635
NW_020868697.1-151555-22	21.36	78.64	0	0	0.0657772	0.00275941	NA	NA	1.07e-05	7.94e-07	NA	NA
NW_020868697.1-172287-8	98.33	1.67	0	0	0.000548402	0.329453	NA	NA	0.0034699	0.586919	NA	NA
NW_020868697.1-205114-14	0	0	88.1	11.9	NA	NA	0.0024314	0.0666181	NA	NA	0.000272229	0.0115083
NW_020868699.1-69275-22	0	8.37	0.47	91.16	NA	0.109164	NA	0.00174963	NA	0.203046	NA	0.00106145
NW_020868699.1-152837-4	0	100	0	0	NA	0	NA	NA	NA	0	NA	NA
NW_020868700.1-35026-3	100	0	0	0	0.000383214	NA	1	NA	0.000288444	NA	1	NA
NW_020868700.1-201764-6	0	88.75	0	11.25	NA	0.00351101	NA	0.975418	NA	0.000192901	NA	0.015625
NW_020868700.1-361853-16	0	9.7	0	90.3	NA	0.813533	NA	0.00234954	NA	2.62966	NA	0.00388195
NW_020868700.1-571567-13	5.83	94.17	0	0	0.114923	0.00107533	NA	NA	0.0336625	0.000199015	NA	NA
NW_020868700.1-585432-25	97.69	0	2.31	0	0.000280793	NA	0.168686	NA	0.000170733	NA	0.124567	NA
NW_020868700.1-633859-5	0.79	99.21	0	0	0.749343	0.00292464	NA	NA	0.594463	0.00075903	NA	NA
NW_020868700.1-739234-6	88.72	0	11.28	0	0.00676318	NA	5.69962	NA	0.00867147	NA	17.6245	NA
NW_020868700.1-751943-22	0	96.81	0	3.19	NA	0.0001285	NA	0.284786	NA	4.71e-05	NA	0.0293878
NW_020868700.1-1355818-5	0	100	0	0	1	0.000121443	NA	NA	NA	0	NA	NA
NW_020868700.1-1409924-13	14.9	0	85.1	0	0.115088	NA	0.00975618	NA	0.130565	NA	0.0120894	NA
NW_020868700.1-1542597-15	11.88	88.12	0	0	1.76734	0.00510419	NA	NA	1.29207	0.00447839	NA	NA
NW_020868700.1-1571019-26	0	93.72	0	6.28	NA	0.00018154	NA	0.065536	NA	5.81e-05	NA	0.0167693
NW_020868700.1-1577877-12	98.03	0	1.97	0	0.000890131	NA	0.348615	NA	0.000197922	NA	0.166797	NA
NW_020868702.1-7419-3	0	0	4.12	95.88	NA	NA	NA	0.00169744	NA	NA	NA	0.00169744
NW_020868702.1-8332-26	0	0	0	100	1	NA	NA	9.4e-05	NA	NA	NA	0
NW_020868702.1-207286-14	0	98.11	0	1.89	NA	9.2e-05	NA	1.02139	NA	5.01e-06	NA	0.0173545
NW_020868702.1-234520-24	0	7.17	0	92.83	NA	2.21886	NA	0.00195118	NA	1.16265	NA	0.0014845
NW_020868702.1-285484-21	0	48.62	0	51.38	NA	6.01e-05	NA	5.55e-05	NA	0.00076176	NA	0.00076176
NW_020868702.1-454851-22	32.17	67.83	0	0	0.0733609	0.0457323	NA	NA	0.0797499	0.0526576	NA	NA
NW_020868702.1-509227-4	5.56	0	94.44	0	2.44051	NA	0.00120076	NA	0.197274	NA	0.000316296	NA
NW_020868702.1-511478-15	0	89.58	0	10.42	NA	0.0042536	NA	2.2464	NA	0.00486952	NA	3.29864
NW_020868703.1-78289-2	0	33.83	0	66.17	NA	0.0519608	NA	0.0075135	NA	0.00557271	NA	0.00117625
NW_020868703.1-133867-23	0.41	80	0	19.59	NA	0.00213092	NA	0.0280381	NA	0.000454545	NA	0.00921316
NW_020868703.1-336699-21	0	1.58	0	98.42	NA	0.0870734	NA	1.33e-05	NA	0.0441	NA	1.84e-05
NW_020868703.1-689826-6	0	30.11	0	69.89	NA	0.0417794	NA	0.00464215	NA	0.0125195	NA	0.0017266
NW_020868703.1-700663-13	10.88	89.12	0	0	8.46e-07	1.26e-08	NA	NA	0.137984	0.00604667	NA	NA
NW_020868703.1-798360-23	4.41	0	0	95.59	1.77778	NA	NA	0.000659743	0.105186	NA	NA	0.000124814
NW_020868704.1-168971-1	0	100	0	0	NA	0	NA	NA	NA	0	NA	NA
NW_020868704.1-253956-25	13.12	0	86.88	0	0.639561	NA	0.00395443	NA	0.701465	NA	0.0041471	NA
NW_020868704.1-280191-8	90.24	0.61	0	9.15	0.00601921	NA	NA	10.3465	0.00615148	NA	NA	11.5535
NW_020868704.1-330346-8	0	100	0	0	NA	0	NA	NA	NA	0	NA	NA
NW_020868706.1-9481-9	10.78	89.22	0	0	12.4567	0.00740425	NA	NA	2.51264	0.00475773	NA	NA
NW_020868707.1-25878-8	11.36	0.25	88.38	0	3.3856	NA	0.00630039	NA	1.08819	NA	0.0041175	NA
NW_020868707.1-35293-1	0	8.33	0	91.67	NA	0.320118	NA	0.00101069	NA	0.196847	NA	0.000738077
NW_020868707.1-43090-13	100	0	0	0	0	NA	NA	NA	0	NA	NA	NA
NW_020868707.1-58267-3	0	3.85	0	96.15	NA	0.855625	NA	0.000356362	NA	0.0134426	NA	1.72e-05
NW_020868707.1-121823-21	14.94	0	85.06	0	0.0495445	NA	0.000960167	NA	0.038103	NA	0.000777613	NA
NW_020868707.1-153600-6	0	78.26	0	21.74	NA	0.0170158	NA	1.37828	NA	0.0081	NA	0.305651
NW_020868707.1-207083-26	14.9	85.1	0	0	2.05819	0.00874667	NA	NA	0.530768	0.00472299	NA	NA
NW_020868707.1-261758-7	83.58	0	16.42	0	0.000546154	NA	0.0192367	NA	0.000546942	NA	0.0108578	NA
NW_020868707.1-376829-23	0	100	0	0	NA	0	NA	NA	NA	0	NA	NA
NW_020868707.1-391475-6	10	0	0	90	0.0223981	NA	NA	0.000397827	0.0256297	NA	NA	0.000228064
NW_020868707.1-420415-15	100	0	0	0	0	NA	NA	NA	0	NA	NA	NA
NW_020868707.1-432920-23	2.11	0	0	97.89	0.315092	NA	NA	0.000804535	0.134224	NA	NA	0.000159271
NW_020868707.1-498614-13	5.3	0	94.7	0	0.488207	NA	0.000506343	NA	3.47772	NA	0.00123554	NA
NW_020868707.1-498799-15	0	89.55	0	10.45	NA	0.00340585	NA	1.2829	NA	0.00145398	NA	0.264703
NW_020868707.1-803285-6	76.19	0	23.81	0	0.000843226	NA	0.00685911	NA	0.00397743	NA	0.0254556	NA
NW_020868707.1-1340846-27	3.83	0	0	96.17	0.0415109	NA	NA	0.000105991	0.0121319	NA	NA	1.55e-05
NW_020868707.1-1379018-8	5.3	94.7	0	0	0.0036	9.97e-06	NA	NA	3.47772	0.00123554	NA	NA
NW_020868708.1-105123-6	0	0	100	0	NA	NA	0	NA	NA	NA	0	NA
NW_020868708.1-134802-25	2.1	0	97.9	0	0.196223	NA	0.00030117	NA	0.0662985	NA	1.91e-05	NA
NW_020868708.1-252130-14	0	1.64	0	98.36	NA	0.227985	NA	2.87e-05	NA	0.0447485	NA	2.02e-05
NW_020868710.1-103310-7	0	95.65	0	4.35	NA	0.00138337	NA	0.19437	NA	0.000308115	NA	0.075625
NW_020868710.1-165249-2	4.95	0	95.05	0	0.381488	NA	0.000380117	NA	2.80789	NA	0.000997569	NA
NW_020868712.1-19477-2	0	90.72	0	9.28	NA	0.000161952	NA	0.0119695	NA	0.000531093	NA	0.089832
NW_020868713.1-30274-1	0	85.26	13.68	1.05	NA	9.36e-06	0.007744	NA	NA	0.00144278	0.0547759	NA
NW_020868713.1-146398-1	0	90.62	0	9.38	NA	1.02e-05	NA	0.00101781	NA	0.000452694	NA	0.0706799
NW_020868714.1-135861-26	100	0	0	0	0	NA	NA	NA	0	NA	NA	NA
NW_020868714.1-304521-25	21.97	78.03	0	0	0.303187	0.27742	NA	NA	0.314272	0.314272	NA	NA
NW_020868714.1-512566-24	4.27	0	95.73	0	9.17061	NA	0.00105261	NA	NA	NA	0.00182329	NA
NW_020868717.1-48038-15	68.29	0	31.71	0	0.000370706	NA	0.0015281	NA	0.000375794	NA	0.00197726	NA
NW_020868717.1-63289-15	0	98.26	0	1.74	NA	0.00030276	NA	NA	NA	0.00030276	NA	NA
NW_020868717.1-100266-13	0	3.04	0	96.96	NA	0.0820164	NA	0.00016238	NA	0.0220402	NA	3.02e-05
NW_020868718.1-95035-13	0	87.5	0	12.5	NA	0.000771605	NA	0.0625	NA	0.00153669	NA	0.159821
NW_020868718.1-251750-24	6.77	0	93.23	0	0.166044	NA	0.000423964	NA	0.125316	NA	0.000347136	NA
NW_020868718.1-407319-8	100	0	0	0	0	NA	NA	NA	0	NA	NA	NA
NW_020868718.1-643200-5	21.28	78.72	0	0	0.000930767	6.3e-05	NA	NA	0.004096	0.000256	NA	NA
NW_020868718.1-722416-13	2.56	0	97.44	0	0.093711	NA	3.75e-05	NA	0.0800399	NA	0.000109703	NA
NW_020868718.1-808435-7	16.33	83.67	0	0	0.0112753	0.000563431	NA	NA	0.00278617	0.000120904	NA	NA
NW_020868718.1-854142-6	14.9	0	85.1	0	0.0442626	NA	0.00239452	NA	0.0350157	NA	0.00176386	NA
NW_020868718.1-910108-24	0	86.1	0	13.9	NA	0.0142432	NA	0.158203	NA	0.0303262	NA	0.229264
NW_020868718.1-956563-4	0.61	0	0	99.39	0.202906	NA	NA	2.56e-05	NA	NA	NA	3.72e-05
NW_020868718.1-1168116-22	33.55	0	0	66.45	0.0886988	NA	NA	0.0742568	0.0286094	NA	NA	0.0131237
NW_020868718.1-1248273-4	0	14.45	0	85.55	NA	0.260025	NA	0.00291216	NA	0.252083	NA	0.00285594
NW_020868718.1-1278690-9	93.98	0	0	6.02	0.00114039	NA	NA	0.114064	0.00461782	NA	NA	0.248336
NW_020868718.1-1316037-21	0	90.74	0	9.26	NA	0.00518376	NA	10.0563	NA	0.00560056	NA	14.6147
NW_020868718.1-1350234-1	11.54	0	88.46	0	0	NA	0	NA	0.0657632	NA	0.00221952	NA
NW_020868718.1-1367843-6	96.88	0	0	3.12	0.000157175	NA	NA	0.423532	0.000217452	NA	NA	0.753881
NW_020868719.1-190985-5	0	48.77	51.23	0	NA	1.51e-05	1.39e-05	NA	NA	0.000165802	0.000142983	NA
NW_020868719.1-209019-16	92.84	7.16	0	0	0.000609471	0.238696	NA	NA	7.8e-06	0.00141987	NA	NA
NW_020868719.1-234521-2	0	90.58	0	9.42	NA	0.00207222	NA	0.717509	NA	0.000471264	NA	0.0735793
NW_020868719.1-246388-12	0	3.68	0	96.32	NA	0.432514	NA	0.000222949	NA	0.7056	NA	0.000293878
NW_020868719.1-358722-25	0	82.63	0	17.37	NA	0.00153555	NA	0.0579434	NA	0.00556343	NA	0.386696
NW_020868721.1-106014-26	2.92	0	0	97.08	0.186082	NA	NA	8.07e-05	0.0444412	NA	NA	6.56e-05
NW_020868721.1-133303-23	98.91	0	0	1.09	0.00160505	NA	NA	0.604586	4.11e-05	NA	NA	0.13416
NW_020868722.1-109016-4	0	97.58	0	2.42	NA	2.2e-05	NA	0.0550812	NA	4.12e-05	NA	0.123873
NW_020868722.1-142740-14	0	72.94	0	27.06	NA	0.000754418	NA	0.00678976	NA	0.0104606	NA	0.196426
NW_020868722.1-154671-1	9.04	90.96	0	0	2.72589	0.00339745	NA	NA	0.256711	0.0010459	NA	NA
NW_020868722.1-209266-6	16.37	0	83.63	0	0.0510781	NA	0.00367496	NA	0.00299954	NA	0.000101235	NA
NW_020868722.1-231814-12	0	26.62	0	73.38	NA	0.0325758	NA	0.00276151	NA	0.109561	NA	0.00684756
NW_020868722.1-232034-2	0	14.75	0	85.25	NA	0.000507667	NA	1.6e-05	NA	0.0132657	NA	0.000530884
NW_020868722.1-252926-9	0	78.95	0	21.05	NA	0.0150744	NA	1.22103	NA	0.00622057	NA	0.223784
NW_020868725.1-377349-5	41.7	58.3	0	0	0.027556	0.027556	NA	NA	0.00929772	0.00682887	NA	NA
NW_020868725.1-467176-6	95.48	4.52	0	0	0.000113902	0.0871011	NA	NA	0.00204304	NA	NA	NA
NW_020868726.1-164021-12	0	0	85.98	14.02	NA	NA	0.00180956	0.140258	NA	NA	0.00312381	0.324887
NW_020868728.1-67483-15	93.33	0	6.67	0	0.000819218	NA	0.492145	NA	0.00258564	NA	8.96411	NA
NW_020868728.1-128607-14	0	0.78	0	99.22	NA	0.5625	NA	0.000583396	NA	0.712336	NA	0.00197323
NW_020868728.1-253762-12	0.38	96.93	0	2.68	NA	0.000128186	NA	0.134944	NA	1.55e-05	NA	0.0498131
NW_020868729.1-90151-14	0	100	0	0	NA	0.000996407	NA	1	NA	0.0011866	NA	1
NW_020868730.1-199914-26	95.36	0	4.64	0	0.00132338	NA	11.9822	NA	0.000808031	NA	2.27439	NA
NW_020868730.1-243747-23	0	0	95.17	4.83	NA	NA	6.11e-05	0.0337911	NA	NA	1.29e-05	0.00432491
NW_020868732.1-12782-2	0	78.58	0.15	21.27	NA	0.000161037	NA	0.00177546	NA	0.00017387	NA	0.0019521
NW_020868732.1-16262-14	54.58	0	45.42	0	0.00446879	NA	0.00887254	NA	0.00413313	NA	0.0080987	NA
NW_020868733.1-362703-26	19.02	80.98	0	0	1.29842	0.0123619	NA	NA	1.11091	0.0115692	NA	NA
NW_020868733.1-428558-15	0	4.45	0	95.55	NA	0.008224	NA	1.49e-05	NA	0.159568	NA	0.00102201
NW_020868733.1-640351-12	0	97.47	2.53	0	NA	0.000197692	1.48669	NA	NA	2.11e-05	0.0468057	NA
NW_020868733.1-689833-7	0	0	8.63	91.37	NA	NA	9.91644	0.00447445	NA	NA	12.2136	0.00468041
NW_020868733.1-853945-8	0	93.53	0	6.47	NA	0.00127972	NA	1.33788	NA	0.00018793	NA	0.0632274
NW_020868734.1-48874-15	0	95.6	4.4	0	NA	0.000447294	0.0963139	NA	NA	0.000639356	1.6684	NA
NW_020868734.1-290870-3	0	8.94	0	91.06	NA	0.0264221	NA	0.000183368	NA	0.531743	NA	0.00158049
NW_020868735.1-55011-16	0	92.26	0	7.74	NA	0.00306812	NA	5.39117	NA	0.00163682	NA	1.02089
NW_020868735.1-94595-23	0.4	98.41	0	1.19	NA	0.000211298	NA	0.364011	NA	4.15e-06	NA	0.112356
NW_020868735.1-220839-13	6.49	0	93.51	0	0.387506	NA	0.000672754	NA	0.00828763	NA	4.9e-05	NA
NW_020868735.1-246686-15	0	0	82.68	17.32	NA	NA	0.00767702	0.716532	NA	NA	0.00426935	0.250867
NW_020868735.1-260961-26	3.36	0	96.64	0	0.290623	NA	0.00179693	NA	0.45569	NA	0.00606057	NA
NW_020868735.1-275266-12	0	0	53.22	46.78	NA	NA	0.000252885	0.000350746	NA	NA	0.000698142	0.000809559
NW_020868735.1-278290-14	3.88	0	0	96.12	0.8836	NA	NA	0.000368013	1.36328	NA	NA	0.000452878
NW_020868736.1-84687-27	0	0	0	100	NA	NA	NA	0	NA	NA	NA	0
NW_020868737.1-249571-12	0	14.53	0	85.47	NA	5.81195	NA	0.0115068	NA	46.9781	NA	0.0166901
NW_020868737.1-331540-5	0	13.04	0	86.96	NA	3.48171	NA	0.00791159	NA	4.52455	NA	0.00856731
NW_020868737.1-419597-24	7.08	0	0	92.92	0.00485045	NA	NA	3.29e-05	0.0554231	NA	NA	0.000577186
NW_020868737.1-648991-15	80.93	19.07	0	0	0.000413574	0.00933296	NA	NA	0.000170271	0.00353364	NA	NA
NW_020868737.1-680329-16	0	0	41.62	58.38	NA	NA	0.00675081	0.00263669	NA	NA	3.36e-05	1.68e-05
NW_020868737.1-793964-14	6.56	0	93.44	0	0.0133741	NA	5.22e-05	NA	0.00242806	NA	1.33e-05	NA
NW_020868737.1-813591-3	80.9	18.54	0	0.56	0.0104407	0.0918136	NA	NA	2.59e-06	0.00128748	NA	NA
NW_020868737.1-973757-14	0	100	0	0	NA	0	NA	NA	NA	0	NA	NA
NW_020868737.1-983827-8	0	0	6.37	93.63	NA	NA	0.105186	0.000268576	NA	NA	0.83341	0.000988926
NW_020868737.1-1141828-21	0	96.24	3.76	0	NA	8.76e-07	0.000546467	NA	NA	0.000221079	0.0743802	NA
NW_020868739.1-181667-22	0	0	89.71	10.29	NA	NA	0.00385659	1.86464	NA	NA	0.00250848	0.723724
NW_020868740.1-114753-1	0	0	7.14	92.86	NA	NA	0.0202778	9.01e-05	NA	NA	0	0
NW_020868741.1-24534-14	0	14.84	0	85.16	NA	0.823475	NA	0.00586083	NA	0.0105116	NA	0.000254287
NW_020868741.1-324943-13	0	100	0	0	NA	0	NA	NA	NA	0	NA	NA
NW_020868741.1-343580-24	0	4.62	0	95.38	NA	0.060073	NA	0.000255292	NA	2.49958	NA	0.00083035
NW_020868741.1-348494-25	0	89.57	10.43	0	NA	0.00920172	0.184143	NA	NA	0.00111959	0.0473299	NA
NW_020868742.1-95819-25	0	100	0	0	1	0.000996407	NA	NA	1	0.000332196	NA	NA
NW_020868742.1-142433-25	0	96.39	0	3.61	NA	0.00144508	NA	0.244429	NA	0.000216661	NA	0.440358
NW_020868744.1-142641-14	0	0	0	100	1	NA	NA	9e-05	1	NA	NA	0.000288444
NW_020868744.1-168715-8	0	0	100	0	1	NA	0.000433673	NA	1	NA	0.0013706	NA
NW_020868744.1-224375-15	0	98.37	0	1.63	NA	0.000165654	NA	0.18838	NA	8.39e-07	NA	0.00273797
NW_020868745.1-201159-23	0	26.82	73.18	0	NA	0.0986348	0.00648633	NA	NA	0.155785	0.00883046	NA
NW_020868746.1-71090-24	0	95.5	4.5	0	NA	0.00144731	0.191406	NA	NA	8.26e-05	0.0257435	NA
NW_020868746.1-349953-23	0	0	99.7	0.3	NA	NA	9e-06	NA	NA	NA	9e-06	NA
NW_020868746.1-372043-7	0.72	0	0	99.28	0.0547759	NA	NA	4.93e-06	0.323604	NA	NA	9.33e-05
NW_020868747.1-24934-4	10	0	90	0	0.00523542	NA	7.64e-05	NA	0.04	NA	0.000816327	NA
NW_020868747.1-103237-23	0	2.97	0	97.03	NA	0.00244728	NA	2.08e-06	NA	0.0116874	NA	1.39e-05
NW_020868748.1-24784-2	0	0	99.62	0.38	NA	NA	1.44e-05	NA	NA	NA	1.44e-05	NA
NW_020868748.1-379132-7	0	97.62	2.38	0	NA	0.000176525	0.122309	NA	NA	0.000424192	0.205094	NA
NW_020868748.1-381263-27	0	7.5	0	92.5	NA	4.92345	NA	0.00280194	NA	6.79003	NA	0.00306377
NW_020868748.1-456202-15	0	100	0	0	NA	0	NA	NA	NA	0	NA	NA
NW_020868749.1-94511-14	0	90.48	0	9.52	NA	0.000656896	NA	0.111111	NA	8.21e-06	NA	0.00078836
NW_020868749.1-94695-12	0	1.32	0	98.68	NA	0.164354	NA	8.47e-05	NA	NA	NA	0.00017424
NW_020868751.1-120027-22	0	71.38	0	28.62	NA	0.00220286	NA	0.0101135	NA	0.00232967	NA	0.020967
NW_020868751.1-598426-5	0	0	11.66	88.34	NA	NA	2.1619	0.00530537	NA	NA	1.77422	0.00491475
NW_020868752.1-92285-15	0	13.48	0	86.52	NA	0.00137959	NA	3.66e-05	NA	0.00321296	NA	8.93e-05
NW_020868752.1-346427-2	7.22	0	92.22	0.56	0.02733	NA	9.07e-05	NA	0.197136	NA	0.000856332	NA
NW_020868752.1-484173-24	2.92	97.08	0	0	0.137561	6.52e-05	NA	NA	0.334522	0.000118847	NA	NA
NW_020868752.1-861053-25	0	100	0	0	NA	0.000383214	NA	1	NA	0.0011866	NA	1
NW_020868753.1-185891-5	13.42	0	86.58	0	0.000576	NA	1.46e-05	NA	0.0380098	NA	0.00152112	NA
NW_020868754.1-111877-4	91.89	0	0	8.11	0.00183291	NA	NA	1.05576	0.0022166	NA	NA	1.61724
NW_020868755.1-109614-21	0	93.31	0	6.69	NA	0.00140219	NA	1.40725	NA	0.00248932	NA	7.49352
NW_020868757.1-126595-12	0	97.81	0	2.19	NA	9.41e-08	NA	0.000182615	NA	1.66e-05	NA	0.049936
NW_020868757.1-220922-26	8.24	0	0	91.76	0.0169821	NA	NA	0.000105001	0.0205782	NA	NA	0.000233138
NW_020868758.1-83082-5	3.57	96.43	0	0	0.00528926	8.48e-06	NA	NA	0.232911	0.00127935	NA	NA
NW_020868758.1-100577-25	4.63	95.37	0	0	0.0248062	4.31e-05	NA	NA	0.0631775	9.33e-05	NA	NA
NW_020868758.1-123284-7	0	13.16	0	86.84	NA	0.000151479	NA	3.38e-06	NA	0.00278784	NA	5.69e-05
NW_020868760.1-71376-1	16.61	0.74	82.66	0	0.487712	NA	0.00702163	NA	0.436921	NA	0.00665131	NA
NW_020868760.1-123001-12	7.41	92.59	0	0	0.0186331	9.06e-05	NA	NA	0.146278	0.0004692	NA	NA
NW_020868760.1-307332-14	0	72.52	0	27.48	NA	0.0032721	NA	0.0363441	NA	0.0010934	NA	0.00984064
NW_020868760.1-325716-2	7.55	0	92.45	0	0	NA	0	NA	0.00876797	NA	7.24e-05	NA
NW_020868760.1-351896-22	0	93.52	0	6.48	NA	0.00036835	NA	0.15488	NA	1.83e-07	NA	3.76e-05
NW_020868760.1-612706-27	0	97.47	0	2.53	NA	0.000257631	NA	2.86114	NA	7.65e-05	NA	0.265194
NW_020868760.1-621892-1	0	91.73	0	8.27	NA	0.00218677	NA	1.42476	NA	0.000293899	NA	0.0575424
NW_020868760.1-797504-12	88.04	0	11.96	0	0.000310817	NA	0.0231696	NA	1.08e-05	NA	0.000617525	NA
NW_020868760.1-849197-6	0	6.32	0	93.68	NA	1.32172	NA	0.0012127	NA	0.692031	NA	0.000883607
NW_020868760.1-887483-21	0.82	99.18	0	0	0.0384468	4.08e-06	NA	NA	NA	6.72e-05	NA	NA
NW_020868761.1-30306-23	1.56	98.44	0	0	0.185927	2.26e-05	NA	NA	NA	0.00024336	NA	NA
NW_020868761.1-197709-4	100	0	0	0	0.000917517	NA	1	NA	0.00127683	NA	1	NA
NW_020868762.1-98635-15	100	0	0	0	0	NA	NA	NA	0	NA	NA	NA
NW_020868762.1-156892-16	0	91.08	0	8.92	NA	0.0112383	NA	0.244647	NA	0.00725734	NA	0.197961
NW_020868762.1-317782-26	94.25	0	5.75	0	0.00550512	NA	0.281956	NA	0.0171729	NA	0.429115	NA
NW_020868763.1-17581-5	97.49	0	2.51	0	0.000686992	NA	0.248004	NA	5.37e-05	NA	0.161793	NA
NW_020868763.1-56295-26	0	0	100	0	NA	NA	0	NA	NA	NA	0	NA
NW_020868763.1-71409-23	0	92.41	0	7.59	NA	0.000418526	NA	0.116274	NA	6.52e-05	NA	0.00789175
NW_020868763.1-92104-6	13.41	0	86.59	0	3.79179	NA	0.0086162	NA	1.75321	NA	0.00657368	NA
NW_020868763.1-203252-23	0	100	0	0	NA	0	NA	NA	NA	0	NA	NA
NW_020868763.1-228193-26	0	93.77	0	6.23	NA	0.00060993	NA	0.0708601	NA	2.22e-05	NA	0.00435165
NW_020868763.1-284293-27	0	100	0	0	1	0.000451215	NA	NA	1	0.000355274	NA	NA
NW_020868764.1-35070-15	1.05	0	0	98.95	0.39561	NA	NA	0.000335564	0.137832	NA	NA	3.98e-05
NW_020868764.1-211742-5	81.69	0	18.31	0	0.0171499	NA	4.20934	NA	0.023017	NA	15.5918	NA
NW_020868764.1-455741-7	17.83	0	82.17	0	2.72029	NA	0.0141632	NA	0.278625	NA	0.00486346	NA
NW_020868765.1-147226-23	13.14	0	0	86.86	0.116156	NA	NA	0.00137113	0.0733289	NA	NA	0.000975256
NW_020868766.1-201690-1	0	100	0	0	NA	0	NA	NA	NA	0	NA	NA
NW_020868766.1-227599-2	87.93	0	12.07	0	7.15e-05	NA	0.00438965	NA	0.000529	NA	0.042849	NA
NW_020868766.1-284947-6	0	0	100	0	NA	NA	0	NA	NA	NA	0	NA
NW_020868766.1-289469-3	9.46	90.54	0	0	1.37995	0.00285412	NA	NA	0.585111	0.0018768	NA	NA
NW_020868767.1-18461-26	4.59	95.41	0	0	0.0705434	0.000313526	NA	NA	0.0369438	5.92e-05	NA	NA
NW_020868767.1-158247-6	0	97.31	0	2.69	NA	6.65e-05	NA	0.179166	NA	4.38e-05	NA	0.0369378
NW_020868767.1-164185-8	0	89.69	0	10.31	NA	0.00221536	NA	0.567614	NA	0.00293788	NA	0.988428
NW_020868767.1-329173-3	98.58	0.28	1.14	0	2.6e-05	NA	0.165039	NA	0.000442066	NA	0.448318	NA
NW_020868767.1-378919-8	73.71	26.29	0	0	3.12e-06	2.42e-05	NA	NA	2.69e-05	0.000203012	NA	NA
NW_020868767.1-516528-14	9.62	90.38	0	0	0.14755	0.00505619	NA	NA	0.0308579	0.000538631	NA	NA
NW_020868767.1-621021-23	1.9	0	98.1	0	0.256536	NA	0.000411311	NA	0.0109519	NA	3.35e-06	NA
NW_020868768.1-93622-8	15	0	0	85	0.641153	NA	NA	0.00529416	2.55889	NA	NA	0.00959456
NW_020868768.1-117807-1	0	3.51	0	96.49	NA	0.0788137	NA	0.000207442	NA	0.570025	NA	0.000237411
NW_020868768.1-128875-24	0	2.12	0	97.88	NA	1	NA	0.00011478	NA	0.0036	NA	1.5e-06
NW_020868769.1-20446-2	0	96.27	0	3.73	NA	6.62e-05	NA	0.0722037	NA	8.41e-06	NA	0.00658685
NW_020868772.1-34497-6	13.78	0	86.22	0	4.1151	NA	0.00935086	NA	6.65238	NA	0.010666	NA
NW_020868772.1-44871-16	6.72	0	93.28	0	0.4624	NA	0.000802778	NA	6.9297	NA	0.00246194	NA
NW_020868772.1-114843-1	0.26	36.48	1.31	61.94	NA	0.0295358	NA	0.0101253	NA	0.0230672	NA	0.00874538
NW_020868772.1-176930-3	0	91.07	0	8.93	NA	1.46e-06	NA	0.000155542	NA	0.000141346	NA	0.011449
NW_020868772.1-185529-2	0	98.57	0	1.43	NA	2.92e-05	NA	0.0731206	NA	0.000386299	NA	0.325551
NW_020868772.1-265942-22	2.12	0	0	97.88	2.2e-05	NA	NA	1.04e-08	NA	NA	NA	0.00044944
NW_020868772.1-349376-25	0	96.48	0	3.52	NA	3.57e-05	NA	0.038919	NA	5.26e-07	NA	0.000411678
NW_020868772.1-397896-27	92.55	0	0	7.45	1.11e-05	NA	NA	0.00188507	0.00169534	NA	NA	0.108526
NW_020868772.1-398088-4	0	100	0	0	NA	0	NA	NA	NA	0	NA	NA
NW_020868772.1-498137-25	0	92.16	0	7.84	NA	0.00133132	NA	0.643683	NA	0.00038316	NA	0.0940444
NW_020868774.1-12917-23	0	0	4.42	95.58	NA	NA	1.69542	0.000649709	NA	NA	2.71164	0.000782156
NW_020868774.1-145720-7	76.07	0	23.93	0	0.00161011	NA	0.0234865	NA	0.000832455	NA	0.0108767	NA
NW_020868774.1-148223-26	0	96.93	0	3.07	NA	8.46e-05	NA	0.172015	NA	0.00094249	NA	NA
NW_020868774.1-446280-23	3.19	96.81	0	0	0.0410063	7.12e-05	NA	NA	0.01133	1.55e-05	NA	NA
NW_020868775.1-42797-23	0	0	100	0	NA	NA	0	NA	NA	NA	0	NA
NW_020868776.1-195272-16	97.8	0	0	2.2	9.98e-06	NA	NA	0.0269029	0.000136639	NA	NA	0.115151
NW_020868776.1-200110-5	85.32	14.68	0	0	0.00366743	0.358955	NA	NA	0.00161299	0.103254	NA	NA
NW_020868778.1-68767-2	0	21.12	0	78.88	NA	0.970151	NA	0.0137542	NA	0.5776	NA	0.0107405
NW_020868778.1-87753-3	94.59	0	5.41	0	0.000587665	NA	0.589784	NA	2.79e-07	NA	8.7e-05	NA
NW_020868778.1-132860-25	0	86.53	0	13.47	NA	0.00353508	NA	0.467514	NA	0.00095546	NA	0.0664109
NW_020868778.1-289014-25	85.36	0	0	14.64	0.00274555	NA	NA	0.050619	0.00153675	NA	NA	0.0325049
NW_020868779.1-99905-15	97.04	0	2.96	0	9.98e-05	NA	0.059975	NA	2.58e-05	NA	0.0201722	NA
NW_020868780.1-259416-26	96.24	0	3.76	0	0.000783187	NA	0.16864	NA	0.0036739	NA	0.35278	NA
NW_020868782.1-73929-24	98.62	0	0	1.38	0.000744835	NA	NA	0.429025	0.000459659	NA	NA	0.36
NW_020868782.1-123257-2	5	95	0	0	0.00627101	2.07e-05	NA	NA	0.00108123	3.21e-06	NA	NA
NW_020868782.1-209744-13	0	97.3	2.7	0	NA	6.11e-06	0.00666389	NA	NA	6.03e-05	0.047259	NA
NW_020868782.1-265943-5	96.24	0	3.76	0	0.000473694	NA	0.124496	NA	0.00181254	NA	0.261175	NA
NW_020868782.1-295307-16	0	50.27	0	49.73	NA	0.0243871	NA	0.0144323	NA	0.0325168	NA	0.0178956
NW_020868782.1-362568-14	0	72.81	0	27.19	NA	0.00593968	NA	0.0829527	NA	0.00285499	NA	0.0317112
NW_020868782.1-394647-8	0	2.08	0	97.92	NA	0.559353	NA	8.11e-05	NA	0.0016	NA	6.66e-07
NW_020868782.1-890361-15	99.74	0	0	0.26	5e-05	NA	NA	0.531684	0.000220686	NA	NA	0.720525
NW_020868782.1-1104609-6	97.2	0	2.8	0	0.000487616	NA	0.183673	NA	0.0019394	NA	0.353077	NA
NW_020868782.1-1243361-5	97.08	0	2.92	0	9.59e-05	NA	0.2399	NA	0.000149084	NA	0.48675	NA
NW_020868783.1-29152-6	1.1	93.92	0	4.97	NA	0.00132611	NA	0.22104	NA	5.79e-05	NA	0.00529419
NW_020868783.1-68303-16	0	98.44	0	1.56	NA	1.66e-05	NA	0.0416493	NA	0.000383194	NA	0.300113
NW_020868783.1-146579-3	89.08	10.92	0	0	0.000445164	0.0455111	NA	NA	4.18e-05	0.00314641	NA	NA
NW_020868783.1-278599-7	90.82	0	9.18	0	0.00468822	NA	0.150544	NA	0.00285948	NA	0.111757	NA
NW_020868783.1-304172-16	0	94.3	0	5.7	NA	0.000226224	NA	0.114263	NA	0.000431328	NA	0.292184
NW_020868783.1-380714-3	3.5	96.5	0	0	0.725652	0.000269293	NA	NA	1.2008	0.000346362	NA	NA
NW_020868784.1-192258-2	0	95.28	0	4.72	NA	8.69e-06	NA	0.003136	NA	4.57e-05	NA	0.0142571
NW_020868784.1-271337-22	0	95.59	2.45	1.96	NA	0.00106196	NA	0.418685	NA	0.000566199	NA	0.0033284
NW_020868784.1-444982-27	44.44	0	0	55.56	0.0467431	NA	NA	0.0154972	0.00546842	NA	NA	0.0027249
NW_020868785.1-37344-21	89.96	0	10.04	0	0.00135651	NA	0.271662	NA	0.000347967	NA	0.0421407	NA
NW_020868785.1-145882-1	82.94	17.06	0	0	0.0135796	3.19545	NA	NA	0.00677643	0.59813	NA	NA
NW_020868785.1-189571-22	0	89.95	0	10.05	NA	1.71e-05	NA	0.00126086	NA	0.00081298	NA	0.126932
NW_020868785.1-244411-26	0	5.77	0	94.23	NA	0.222726	NA	0.000370747	NA	0.37976	NA	0.0005205
NW_020868788.1-125708-15	0	10.57	89.43	0	NA	0.0102395	0.000181871	NA	NA	0.0337275	0.000324293	NA
NW_020868788.1-142255-7	0	90.53	0	9.47	NA	0.0151442	NA	0.261739	NA	0.0160163	NA	0.268138
NW_020868790.1-112402-3	0	83.62	0	16.38	NA	0.0236327	NA	162.938	NA	0.0268304	NA	NA
NW_020868790.1-215174-5	0	2.13	0	97.87	NA	1.48535	NA	0.000139557	NA	NA	NA	0.00045369
NW_020868790.1-231785-22	5.1	0	94.9	0	0.282526	NA	0.000335246	NA	0.0134834	NA	5.06e-05	NA
NW_020868790.1-329096-9	1.28	0	0	98.72	0.120367	NA	NA	4.81e-05	NA	NA	NA	0.00016384
NW_020868790.1-355929-24	0	98.59	0	1.41	NA	6.04e-05	NA	0.122661	NA	0.00019881	NA	NA
NW_020868790.1-434280-8	98.42	0	1.58	0	0.000327712	NA	0.276177	NA	0.00073046	NA	0.385769	NA
NW_020868790.1-532354-15	89.05	0	0	10.95	9.25e-06	NA	NA	0.000579084	0.00348878	NA	NA	1.08766
NW_020868790.1-550803-9	0	91.14	0	8.86	NA	0.000396784	NA	0.027987	NA	0.000343083	NA	0.0580311
NW_020868790.1-566234-13	6.36	0	0	93.64	NA	NA	NA	0.00404496	NA	NA	NA	0.00404496
NW_020868790.1-582305-25	0	0	93.65	6.35	NA	NA	0.000201939	0.0729	NA	NA	0.00075725	0.512966
NW_020868790.1-649676-7	0	5.54	0	94.46	NA	0.00334351	NA	1.3e-05	NA	0.36699	NA	0.000468585
NW_020868790.1-697842-21	92.64	7.36	0	0	0.0017962	1.58173	NA	NA	0.00133265	0.831176	NA	NA
NW_020868790.1-809877-9	0	44.83	0	55.17	NA	0.0145806	NA	0.00648025	NA	0.0323053	NA	0.0121355
NW_020868790.1-842451-24	0	97.61	0	2.39	NA	1.51e-06	NA	0.00279454	NA	0.000281261	NA	0.162006
NW_020868790.1-993445-14	0	1.83	0	98.17	NA	0.264802	NA	0.000406427	NA	0.202906	NA	0.000240768
NW_020868790.1-1012720-16	0	93.38	6.62	0	NA	0.000290792	0.104976	NA	NA	0.000125979	0.0363465	NA
NW_020868790.1-1017013-12	0	99.38	0	0.62	NA	1.98e-05	NA	0.172303	NA	0.000141925	NA	0.427234
NW_020868790.1-1037136-26	0	91.77	0	8.23	NA	0.00214807	NA	1.39955	NA	0.001156	NA	0.417316
NW_020868790.1-1137690-2	0	91.24	0	8.76	NA	0.00086211	NA	0.2116	NA	0.00289675	NA	2.11348
NW_020868790.1-1226288-1	0	74.58	0	25.42	NA	0.00429426	NA	0.0671013	NA	0.00459006	NA	0.073441
NW_020868790.1-1234796-6	0	97.47	2.53	0	NA	0.000209297	0.125735	NA	NA	0.000116317	0.0848653	NA
NW_020868790.1-1314613-21	0	0	0	100	NA	1	NA	0.000451215	NA	1	NA	0.000332196
NW_020868790.1-1423405-4	0	68.97	0	31.03	NA	0.000380726	NA	0.00166494	NA	0.00277262	NA	0.0100116
NW_020868790.1-1504182-4	0	100	0	0	NA	0.000383214	1	NA	NA	0.000306286	1	NA
NW_020868792.1-110674-24	100	0	0	0	0	NA	NA	NA	0	NA	NA	NA
NW_020868792.1-170666-12	8.08	0	0	91.92	0.0783202	NA	NA	0.00125092	0.00257203	NA	NA	1.78e-05
NW_020868792.1-412915-24	0	33.75	0	66.25	NA	0.0105228	NA	0.0020477	NA	0.00250934	NA	0.000562891
NW_020868792.1-539723-15	0.08	1.24	0	98.69	NA	0.00176541	NA	1.47e-06	NA	0.205884	NA	9.65e-05
NW_020868792.1-576328-16	77.93	0.12	21.95	0	0.0893014	NA	0.203627	NA	0.103952	NA	0.216734	NA
NW_020868792.1-576932-16	100	0	0	0	0	NA	NA	NA	0	NA	NA	NA
NW_020868792.1-637843-6	0	2.45	0	97.55	NA	0.323376	NA	0.00117273	NA	0.369664	NA	0.00164295
NW_020868792.1-685455-23	9.13	0	90.87	0	0.0141307	NA	0.000111553	NA	0.013694	NA	0.000182127	NA
NW_020868792.1-919982-3	0	89.08	0	10.92	NA	0.0116852	NA	0.196374	NA	0.00713854	NA	0.150993
NW_020868792.1-981459-3	0	0	2.59	97.41	NA	NA	0.133368	0.000241298	NA	NA	0.199744	6.64e-05
NW_020868792.1-1076403-22	1.22	98.78	0	0	0.664472	0.00331796	NA	NA	0.571536	0.0015832	NA	NA
NW_020868792.1-1102277-22	0	8.78	0	91.22	NA	0.1091	NA	0.000544778	NA	0.014884	NA	0.000183753
NW_020868793.1-551189-26	0.32	14.6	0	85.08	NA	0.622861	NA	0.00541788	NA	0.131923	NA	0.0022231
NW_020868796.1-4937-25	5.49	94.51	0	0	0.000902121	3.25e-06	NA	NA	0.0312977	0.000159853	NA	NA
NW_020868796.1-14535-15	99.04	0	0	0.96	6.54e-07	NA	NA	0.00591716	7.14e-05	NA	NA	0.215006
NW_020868796.1-15408-5	12.5	87.5	0	0	0.154378	0.0103788	NA	NA	0.00875086	0.000223905	NA	NA
NW_020868796.1-87923-16	0	88.29	0	11.71	NA	0.00189651	NA	0.273275	NA	0.000233477	NA	0.017555
NW_020868796.1-93130-4	13.42	0	0	86.58	0.259653	NA	NA	0.00247209	0.555209	NA	NA	0.00385311
NW_020868796.1-174446-2	0	0	100	0	NA	NA	0	NA	NA	NA	0	NA
NW_020868796.1-187574-9	0	96.49	0	3.51	NA	4.21e-05	NA	0.0478516	NA	0.000350158	NA	1.21396
NW_020868796.1-202107-2	0	0	59.04	40.96	NA	NA	3.28e-05	7.01e-05	NA	NA	0.0113214	0.0429282
NW_020868796.1-205590-12	0	78.04	0	21.96	NA	0.000691792	NA	0.00696765	NA	0.000264979	NA	0.00290048
NW_020868796.1-299303-7	3.53	0	96.47	0	6.05546	NA	0.000643062	NA	0.703152	NA	0.000269458	NA
NW_020868796.1-540133-12	95.28	0	4.72	0	0.000814995	NA	2.12674	NA	0.000962116	NA	3.33554	NA
NW_020868796.1-541870-25	0	88.3	0	11.7	NA	0.00201503	NA	0.302136	NA	0.000353702	NA	0.0149525
NW_020868797.1-233540-12	0	100	0	0	NA	0	NA	NA	NA	0	NA	NA
NW_020868797.1-285491-3	0	76.4	23.6	0	NA	0.00339906	0.0628317	NA	NA	0.000607097	0.00793226	NA
NW_020868797.1-386338-21	77.14	0	0	22.86	0.0246591	NA	NA	2.86483	0.0120906	NA	NA	0.511123
NW_020868797.1-389850-23	10.63	0	89.37	0	0.238921	NA	0.00141252	NA	0.0492126	NA	0.000446862	NA
NW_020868799.1-80890-27	0	0.89	0	99.11	NA	0.35892	NA	0.000185013	NA	0.269277	NA	9.57e-05
NW_020868800.1-70579-27	0	22	0	78	NA	0.0362812	NA	0.00186448	NA	0.01	NA	0.000625
NW_020868800.1-129518-27	0	95.37	0.03	4.6	NA	0.000763445	NA	1.94835	NA	0.000149369	NA	0.111111
NW_020868800.1-252639-1	4.28	0	95.72	0	0.0318633	NA	9.63e-05	NA	0.0296346	NA	8.81e-05	NA
NW_020868801.1-202031-9	0	8.73	0	91.27	NA	0.664174	NA	0.00169586	NA	0.000162844	NA	1.45e-06
NW_020868801.1-209267-15	0.6	97.59	0	1.81	NA	1.14e-05	NA	0.01685	NA	3.26e-05	NA	0.000467495
NW_020868801.1-258390-14	7.61	92.39	0	0	0.142318	0.0027581	NA	NA	0.228534	0.00665804	NA	NA
NW_020868801.1-344459-27	7.83	92.17	0	0	1.42391	0.00195162	NA	NA	0.0219318	0.000117489	NA	NA
NW_020868801.1-354957-2	0.23	2.05	0.23	97.49	NA	1.39441	NA	0.00025119	NA	0.0517767	NA	7.3e-05
NW_020868801.1-523790-9	6.85	0	93.15	0	5.88062	NA	0.00244924	NA	0.844134	NA	0.00115697	NA
NW_020868802.1-50279-27	0	97.61	0	2.39	NA	0.000754803	NA	0.272484	NA	0.00234668	NA	0.427223
NW_020868802.1-50857-26	0	92.34	0	7.66	NA	0.00126116	NA	0.636999	NA	0.000590617	NA	0.184131
NW_020868802.1-52922-1	0	0	82.58	17.42	NA	NA	0.004877	0.30535	NA	NA	0.00093865	0.0310578
NW_020868802.1-70273-7	0	93.01	0	6.99	NA	0.000192901	NA	0.053192	NA	0.000167626	NA	0.0447062
NW_020868802.1-74023-21	100	0	0	0	0	NA	NA	NA	0	NA	NA	NA
NW_020868802.1-159041-27	6.81	93.19	0	0	0.00802816	3.57e-05	NA	NA	0.591101	0.00094773	NA	NA
NW_020868802.1-188187-26	0	0	0	100	NA	NA	NA	0	NA	NA	NA	0
NW_020868802.1-225407-4	0.61	27.88	0	71.52	NA	0.0961933	NA	0.00836556	NA	0.135925	NA	0.0103726
NW_020868803.1-96-2	97.08	0	0	2.92	0.000126562	NA	NA	0.0729	0.000149084	NA	NA	0.48675
NW_020868803.1-234241-5	9.51	90.49	0	0	7.2e-05	7.8e-07	NA	NA	0.0342583	0.000597986	NA	NA
NW_020868803.1-257659-24	32.69	67.31	0	0	0.0671153	0.0418388	NA	NA	0.044102	0.021976	NA	NA
NW_020868803.1-296021-6	97.95	2.05	0	0	8.11e-05	0.588659	NA	NA	9.39e-08	0.000208025	NA	NA
NW_020868803.1-311395-3	90.1	0	9.9	0	0.00419523	NA	2.90675	NA	0.00109259	NA	0.203954	NA
NW_020868803.1-558676-14	0	5.28	0	94.72	NA	0.00124567	NA	3.6e-06	NA	3.80141	NA	0.00126281
NW_020868804.1-52488-8	0	62.96	0	37.04	NA	0.0070927	NA	0.0343287	NA	0.00137006	NA	0.00488626
NW_020868804.1-89014-2	0	100	0	0	NA	0	NA	NA	NA	0	NA	NA
NW_020868804.1-91396-8	0	0	0	100	NA	NA	NA	0	NA	NA	NA	0
NW_020868804.1-95211-12	17.46	0	82.31	0.23	0.0363064	NA	0.00244737	NA	0.00633606	NA	0.000249533	NA
NW_020868804.1-140244-6	0	95.86	0	4.14	NA	1.48e-05	NA	0.00963209	NA	8.2e-05	NA	0.029584
NW_020868804.1-157979-15	0	98.11	0	1.89	NA	0.00011703	NA	0.127551	NA	2.99e-06	NA	0.00976879
NW_020868804.1-203681-4	90	0	0	10	0.000948582	NA	NA	0.160448	6.65e-05	NA	NA	0.00638618
NW_020868804.1-239155-1	0	3.79	0	96.21	NA	0.675874	NA	0.000304965	NA	0.000591673	NA	8.73e-07
NW_020868804.1-264503-4	3.64	0	96.36	0	0.119248	NA	0.000413324	NA	0.0081	NA	1.41e-05	NA
NW_020868804.1-276057-3	5.8	0	94.2	0	0.00273399	NA	1.16e-05	NA	0.107025	NA	0.000952349	NA
NW_020868804.1-337499-26	63.73	36.23	0	0.04	0.0609687	0.0670544	NA	NA	0.0754052	0.0758452	NA	NA
NW_020868804.1-402589-24	0	97.46	0	2.54	NA	0.000200546	NA	1.50816	NA	4.94e-05	NA	0.139109
NW_020868804.1-419220-15	26.73	0	73.27	0	0.00357556	NA	0.000564204	NA	5.02e-06	NA	6.72e-07	NA
NW_020868804.1-545214-6	100	0	0	0	0	NA	NA	NA	0	NA	NA	NA
NW_020868804.1-685253-14	26.19	0	0	73.81	0.00457953	NA	NA	0.000483802	0.015028	NA	NA	0.00139149
NW_020868804.1-744427-27	0	88	12	0	NA	0.00422804	1.0833	NA	NA	0.00113639	0.118188	NA
NW_020868804.1-799671-7	94.19	0	5.81	0	5.77e-05	NA	0.0118583	NA	0.000292877	NA	0.154673	NA
NW_020868805.1-6384-24	0	16.46	0	83.54	NA	0.0465081	NA	0.0011406	NA	0.100362	NA	0.00204821
NW_020868805.1-10075-25	0	13.88	0	86.12	NA	0.045624	NA	0.00209583	NA	0.0860126	NA	0.00513766
NW_020868805.1-30158-6	0	95.52	0	4.48	NA	0.000534216	NA	1.03636	NA	8.91e-05	NA	0.064975
NW_020868805.1-66473-7	0	100	0	0	NA	0	NA	NA	NA	0	NA	NA
NW_020868805.1-91450-14	0	0	92.96	7.04	NA	NA	0.00105449	0.633486	NA	NA	0.00138256	1.08281
NW_020868805.1-162280-4	96.58	0	3.42	0	0.000243196	NA	0.655329	NA	8.67e-07	NA	0.00073046	NA
NW_020868805.1-202753-13	0.35	3.51	0	96.14	NA	0.0375885	NA	8.98e-05	NA	1.08305	NA	0.00047413
NW_020868807.1-238402-24	0	0	9.46	90.54	NA	NA	0.0426971	0.00030899	NA	NA	0.105579	0.000624193
NW_020868807.1-423699-27	0	53.49	0	46.51	NA	0.00736118	NA	0.0146393	NA	0.00100044	NA	0.0011601
NW_020868807.1-472684-22	0	86.85	0	13.15	NA	0.00297456	NA	0.378815	NA	0.000928759	NA	0.068642
NW_020868807.1-701577-8	91.78	0	8.22	0	8.71e-06	NA	0.00101137	NA	0.000275817	NA	0.0540022	NA
NW_020868807.1-710796-26	71.98	0	28.02	0	0.00676324	NA	0.0894168	NA	0.00112905	NA	0.00594057	NA
NW_020868810.1-193934-27	0	96.98	0	3.02	NA	6.07e-05	NA	0.0395767	NA	0.000434393	NA	0.156816
NW_020868810.1-272912-1	66.28	0	0	33.72	0.0221852	NA	NA	0.275008	0.00924304	NA	NA	0.0698767
NW_020868810.1-448487-22	0	18.67	0	81.33	NA	0.11127	NA	0.00294874	NA	0.0679305	NA	0.00205304
NW_020868810.1-684828-1	0	0	3.45	96.55	NA	NA	0.0361535	7.16e-05	NA	NA	0.525625	0.000218919
NW_020868810.1-755313-15	0	0	0	100	NA	NA	NA	0	NA	NA	NA	0
NW_020868810.1-807617-8	0	99.64	0.36	0	NA	4.72e-05	0.427515	NA	NA	1.3e-05	NA	NA
NW_020868810.1-1012261-1	96.21	0.47	3.32	0	0.000333621	NA	0.4356	NA	0.000443619	NA	0.865333	NA
NW_020868811.1-17266-14	0	4.17	95.83	0	NA	0.131584	0.000131111	NA	NA	0.0282466	3.87e-05	NA
NW_020868811.1-42367-5	0	100	0	0	NA	0	NA	NA	NA	0	NA	NA
NW_020868811.1-165174-12	0	83.08	0	16.92	NA	0.000750434	NA	0.0257583	NA	9e-06	NA	0.00022491
NW_020868811.1-196086-13	0	94.67	0	5.33	NA	0.00093575	NA	0.119169	NA	2.18e-05	NA	0.00581505
NW_020868811.1-264717-26	3.97	0	96.03	0	0.042436	NA	0.000117551	NA	0.0672512	NA	0.000215715	NA
NW_020868811.1-365616-27	0	40.51	0	59.49	NA	0.0118044	NA	0.00391364	NA	0.00323471	NA	0.00124958
NW_020868811.1-426047-9	0	96.57	3.43	0	NA	0.00011171	0.051746	NA	NA	1.91e-05	0.0119008	NA
NW_020868812.1-505873-27	0	0	7.59	92.41	NA	NA	45.4936	0.00445612	NA	NA	10.499	0.00348774
NW_020868813.1-235938-23	14.62	0	85.38	0	0.241903	NA	0.00285549	NA	0.044634	NA	0.00084102	NA
NW_020868813.1-271524-1	0	93.67	6.33	0	NA	0.00046747	0.236114	NA	NA	3.53e-05	0.00941943	NA
NW_020868813.1-315539-14	0	97.33	2.67	0	NA	0.000271304	2.45645	NA	NA	0.00071289	NA	NA
NW_020868813.1-352885-9	0	98.45	0	1.55	NA	0.00024025	NA	NA	NA	0.00024025	NA	NA
NW_020868813.1-367772-2	0	15.59	0	84.41	NA	0.511327	NA	0.00511215	NA	2.89649	NA	0.0108604
NW_020868813.1-379424-3	7.39	92.61	0	0	0.0788276	0.000295564	NA	NA	0.00504306	2.77e-05	NA	NA
NW_020868814.1-119715-5	0	26.12	0	73.88	NA	0.0151186	NA	0.00138896	NA	0.0228376	NA	0.00451146
NW_020868815.1-287829-12	100	0	0	0	0	NA	NA	NA	0	NA	NA	NA
NW_020868815.1-401205-4	0	14	0	86	NA	0.847208	NA	0.00523832	NA	0.790923	NA	0.00506574
NW_020868815.1-450151-1	0	94.71	0	5.29	NA	1e-07	NA	3.18e-05	NA	0.00027261	NA	0.184668
NW_020868815.1-508141-22	0	0.56	1.12	98.31	NA	NA	0.213018	1.59e-05	NA	NA	0.108466	4.14e-08
NW_020868815.1-584998-24	0	96	0	4	NA	0.000106281	NA	0.111111	NA	1.99e-05	NA	0.0145078
NW_020868816.1-99926-24	16.06	0	83.94	0	0.494315	NA	0.00535869	NA	0.0419435	NA	0.000992174	NA
NW_020868817.1-41491-22	0	9.75	0	90.25	NA	4.51562	NA	0.00468337	NA	2.06641	NA	0.00358751
NW_020868818.1-129570-1	0	100	0	0	NA	0	NA	NA	NA	0	NA	NA
NW_020868818.1-276565-26	0	86.67	13.33	0	NA	0.0130132	26.449	NA	NA	0.01	6.77406	NA
NW_020868818.1-291486-6	0	75.35	0	24.65	NA	0.00772339	NA	0.174291	NA	2.18e-05	NA	0.000196
NW_020868818.1-293040-5	91.7	0	8.3	0	0.000906347	NA	0.0595751	NA	0.00200629	NA	1.15563	NA
NW_020868818.1-301464-14	93.19	0	6.81	0	0.0119694	NA	0.329907	NA	1.26e-05	NA	0.00213615	NA
NW_020868818.1-312039-13	0	2.43	0	97.57	NA	NA	NA	0.00059049	NA	NA	NA	0.00059049
NW_020868818.1-348407-8	86.7	13.3	0	0	0.0029394	0.355978	NA	NA	1.53e-05	0.000688253	NA	NA
NW_020868818.1-366095-24	0	2.16	0	97.84	NA	0.2116	NA	0.000367361	NA	0.155992	NA	0.000213803
NW_020868818.1-755081-5	0	0	0	100	NA	1	NA	0.000996407	NA	1	NA	0.0011866
NW_020868819.1-257687-2	0	50.27	0	49.73	NA	0.000193962	NA	0.000209783	NA	0.00161128	NA	0.0014097
NW_020868819.1-314954-24	6.33	93.67	0	0	1.32955	0.00121988	NA	NA	0.696862	0.000889775	NA	NA
NW_020868820.1-95615-22	13.79	0	0.63	85.58	0.187898	NA	NA	0.00282058	0.143641	NA	NA	0.0024119
NW_020868820.1-285620-4	0	23.39	0	76.61	NA	1.57094	NA	0.0210739	NA	1.00859	NA	0.0176051
NW_020868820.1-456299-14	96.18	0	3.82	0	9.37e-05	NA	0.10653	NA	2.57e-05	NA	0.0216523	NA
NW_020868821.1-71563-2	96.52	0	3.48	0	5.18e-05	NA	0.0273795	NA	0.000252981	NA	0.660156	NA
NW_020868821.1-85478-25	52.73	0	47.27	0	0.00610002	NA	0.00559055	NA	0.0133553	NA	0.0291143	NA
NW_020868821.1-242409-21	100	0	0	0	0	NA	NA	NA	0	NA	NA	NA
NW_020868822.1-54941-26	0.21	0	1.07	98.72	NA	NA	NA	0.00016384	NA	NA	NA	0.00016384
NW_020868822.1-131137-7	0	77.29	0	22.71	NA	0.000211274	NA	0.00279325	NA	0.000648704	NA	0.00953195
NW_020868822.1-368016-21	0	94.17	0	5.83	NA	0.0058108	NA	0.284729	NA	2.47e-05	NA	0.00768893
NW_020868822.1-385076-27	0	93.06	0	6.94	NA	0.00248648	NA	0.151387	NA	0.00194418	NA	0.130715
NW_020868823.1-167363-13	0	98.75	1.25	0	NA	6.38e-06	0.0625	NA	NA	3.02e-05	0.0910084	NA
NW_020868823.1-171986-14	0	0.39	0	99.61	NA	NA	NA	1.52e-05	NA	NA	NA	1.52e-05
NW_020868823.1-180755-5	0	96.36	0	3.64	NA	0.00028005	NA	0.6724	NA	5.27e-07	NA	0.000384468
NW_020868823.1-187914-3	3.57	0	96.43	0	0.55906	NA	0.0151877	NA	0.081796	NA	0.000226582	NA
NW_020868823.1-298258-16	91.76	0	0	8.24	0.000882889	NA	NA	0.267801	0.000126358	NA	NA	0.0121333
NW_020868823.1-330165-1	0	86.15	0	13.85	NA	0.00340671	NA	0.393753	NA	0.000441955	NA	0.0237674
NW_020868823.1-364656-3	0	53.74	0	46.26	NA	0.00301089	NA	0.00523057	NA	0.00067184	NA	0.0010175
NW_020868823.1-384037-27	0	98.76	0	1.24	NA	0.000504725	NA	0.404959	NA	0.00015376	NA	NA
NW_020868823.1-395076-8	0	97.4	0	2.6	NA	0.000274199	NA	2.9184	NA	8.95e-05	NA	0.310122
NW_020868824.1-153153-23	0	96.72	0	3.28	NA	9.04e-06	NA	0.00659872	NA	3.51e-05	NA	0.0219194
NW_020868824.1-165086-3	0	6.08	0	93.92	NA	4.41858	NA	0.00176599	NA	6.42564	NA	0.00196808
NW_020868825.1-129644-23	0	38.54	61.46	0	NA	0.637464	0.0474227	NA	NA	0.0725944	0.0137971	NA
NW_020868825.1-210701-26	99.67	0	0.33	0	0.00010065	NA	0.5625	NA	1.09e-05	NA	NA	NA
NW_020868825.1-216011-25	0	96.83	3.17	0	NA	0.000454801	3.96235	NA	NA	0.000162427	0.423855	NA
NW_020868825.1-216074-21	0	2.76	0	97.24	NA	0.2916	NA	0.00118805	NA	0.235297	NA	0.00075474
NW_020868825.1-346649-21	0	8.19	0	91.81	NA	0.0216263	NA	0.000127856	NA	0.118887	NA	0.00242627
NW_020868825.1-411045-1	0	93.23	0	6.77	NA	0.00388491	NA	0.199716	NA	0.00238382	NA	0.152599
NW_020868825.1-486504-27	93.71	6.29	0	0	0.000230016	0.0331439	NA	NA	4.29e-05	0.00781558	NA	NA
NW_020868825.1-581822-15	0	2.29	0	97.71	NA	0.00564262	NA	2.67e-06	NA	0.128553	NA	0.000176196
NW_020868825.1-604311-13	10.98	89.02	0	0	0.116507	0.00466253	NA	NA	0.148393	0.00701564	NA	NA
NW_020868825.1-613650-22	0	0.85	0	99.15	NA	0.554645	NA	0.000658142	NA	0.607185	NA	0.000973518
NW_020868825.1-624820-15	91.67	0	8.33	0	0.00165709	NA	0.767597	NA	0.00203439	NA	1.17181	NA
NW_020868826.1-153541-21	7.39	0	92.61	0	0.0332698	NA	0.000147866	NA	0.00581406	NA	4.4e-05	NA
NW_020868826.1-367580-5	0	0	9	91	NA	NA	0.00207928	2.25e-05	NA	NA	0.00646933	5.34e-05
NW_020868827.1-205694-3	0	0	82.46	17.54	NA	NA	0.000786879	0.0129263	NA	NA	0.00102695	0.0339794
NW_020868827.1-302633-27	0	3.07	0	96.93	NA	NA	NA	0.00094249	NA	NA	NA	0.00094249
NW_020868827.1-446324-25	95.91	0	4.09	0	0.000437936	NA	1.00983	NA	0.000548459	NA	1.65101	NA
NW_020868830.1-69199-1	96.36	3.64	0	0	0.000151074	0.0591673	NA	NA	0.000204942	0.073984	NA	NA
NW_020868830.1-96915-3	2.72	97.28	0	0	0.12091	0.000228946	NA	NA	0.38322	0.00226562	NA	NA
NW_020868830.1-208528-5	42.72	0	57.28	0	0.170706	NA	0.032047	NA	0.0286049	NA	0.00948368	NA
NW_020868830.1-262007-24	11.6	0	0	88.4	0.0293878	NA	NA	0.000778799	0.0893963	NA	NA	0.000859551
NW_020868830.1-458492-8	6.88	0	93.12	0	1.67271	NA	0.0016	NA	1.1365	NA	0.00134857	NA
NW_020868830.1-770968-15	85.14	0	14.86	0	0.000907639	NA	0.0205968	NA	4.42e-05	NA	0.00159106	NA
NW_020868830.1-961856-14	0	100	0	0	NA	0	NA	NA	NA	0	NA	NA
NW_020868830.1-983718-16	0	100	0	0	NA	0	NA	NA	NA	0	NA	NA
NW_020868831.1-51140-7	0	95.42	0	4.58	NA	1.12e-05	NA	0.00564262	NA	8.35e-05	NA	0.0565668
NW_020868832.1-31566-13	12.51	0	0.05	87.44	6.4e-07	NA	NA	4.7e-07	0.317814	NA	NA	0.00245671
NW_020868833.1-51276-14	80.49	0	19.51	0	0.00245943	NA	0.0752572	NA	0.00304382	NA	0.100713	NA
NW_020868833.1-64303-24	9.13	90.87	0	0	2.6116	0.00341518	NA	NA	1.64481	0.00285557	NA	NA
NW_020868833.1-186228-23	0	0	90.3	9.7	NA	NA	0.000432655	0.0254228	NA	NA	0.000726478	0.0385551
NW_020868833.1-463776-3	0	14.95	0	85.05	NA	0.010646	NA	0.000426044	NA	0.038416	NA	0.000784
NW_020868835.1-40613-15	100	0	0	0	0	NA	NA	NA	0	NA	NA	NA
NW_020868835.1-52411-2	0	3.91	0	96.09	NA	0.0408205	NA	0.00010837	NA	0.187778	NA	0.00103144
NW_020868835.1-184099-15	81.36	18.64	0	0	0.0208743	7.86287	NA	NA	0.0120236	1.3512	NA	NA
NW_020868835.1-187365-25	0	88.16	0	11.84	NA	0.00459419	NA	1.39353	NA	0.00174216	NA	0.2304
NW_020868835.1-211298-6	84.33	0	0	15.67	0.00371041	NA	NA	0.28759	0.000259236	NA	NA	0.00932596
NW_020868835.1-227313-16	93.59	0	0	6.41	0.000601283	NA	NA	0.06706	2.77e-05	NA	NA	0.00504306
NW_020868836.1-68033-2	0.75	0	0	99.25	0.0625	NA	NA	6.38e-06	0.318044	NA	NA	9.74e-05
NW_020868836.1-279903-26	0	91.58	0	8.42	NA	0.000190004	NA	0.0321383	NA	0.00240232	NA	1.62735
NW_020868836.1-299528-14	0	93.81	0	6.19	NA	0.00202535	NA	0.155959	NA	0.000387063	NA	0.0511891
NW_020868836.1-343630-14	8.73	0	91.27	0	0.0216604	NA	0.000146956	NA	0.00855913	NA	9.7e-05	NA
NW_020868836.1-344298-27	0	0	0	100	NA	NA	NA	0	NA	NA	NA	0
NW_020868836.1-468516-13	94.94	5.06	0	0	0.000999808	2.50156	NA	NA	0.000238753	0.174195	NA	NA
NW_020868836.1-502814-8	5	95	0	0	1.44635	0.000780314	NA	NA	1.97078	0.000889248	NA	NA
NW_020868837.1-264552-2	6.93	93.07	0	0	0.292416	0.00923555	NA	NA	0.230515	0.00545283	NA	NA
NW_020868837.1-264698-22	45.79	0	54.21	0	0.0106312	NA	0.00535457	NA	0.0209526	NA	0.00931225	NA
NW_020868837.1-371048-22	98.21	0	0	1.79	0.000188467	NA	NA	0.181716	0	NA	NA	0
NW_020868837.1-457559-7	3.1	0	96.9	0	4.41	NA	0.000449954	NA	0.456538	NA	0.000162196	NA
NW_020868838.1-82748-3	0	96.47	0	3.53	NA	7.79e-06	NA	0.0068595	NA	2.4e-05	NA	0.0138063
NW_020868839.1-22066-12	96.04	0	3.96	0	0.00163275	NA	0.235269	NA	0.000162809	NA	0.0547759	NA
NW_020868839.1-31004-12	0	0	100	0	NA	NA	0	NA	NA	NA	0	NA
NW_020868840.1-47535-26	0	86.27	0	13.73	NA	0.000197603	NA	0.00968256	NA	0.00124478	NA	0.0311045
NW_020868840.1-73260-7	0	0	100	0	NA	NA	0	NA	NA	NA	0	NA
NW_020868840.1-140674-24	0.63	0	99.37	0	0.127551	NA	1.25e-05	NA	0.387823	NA	0.000111865	NA
NW_020868840.1-152862-25	86.52	0	0	13.48	0.0041143	NA	NA	0.616901	0.000419895	NA	NA	0.0240556
NW_020868840.1-251057-7	0	94.69	0	5.31	NA	0.00627443	NA	0.321358	NA	0.00108532	NA	0.131439
NW_020868840.1-358312-9	0	96.35	0	3.65	NA	0.000270118	NA	0.622861	NA	4.29e-06	NA	0.00336064
NW_020868840.1-435581-3	0	2.78	0	97.22	NA	0.101523	NA	0.000183683	NA	0.231691	NA	0.000743173
NW_020868840.1-551237-24	0	95.11	0	4.89	NA	0.000333794	NA	0.321838	NA	0.000152701	NA	0.10344
NW_020868840.1-646939-13	0	0	95.44	4.56	NA	NA	0.000688357	0.121502	NA	NA	0.000631731	0.115009
NW_020868840.1-694851-5	8.36	91.64	0	0	0.00112399	1.01e-05	NA	NA	0.0366682	0.000487678	NA	NA
NW_020868840.1-729832-2	0	0	85.47	14.53	NA	NA	0.00157315	0.102983	NA	NA	0.00418285	0.470068
NW_020868840.1-795747-1	0	0	100	0	NA	NA	0	NA	NA	NA	0	NA
NW_020868841.1-116725-6	9.93	0	90.07	0	0.89692	NA	0.00259037	NA	0.726947	NA	0.00233176	NA
NW_020868842.1-14012-26	0	0	0	100	NA	NA	NA	0	NA	NA	NA	0
NW_020868842.1-17396-1	0	88.56	0	11.44	NA	0.00018168	NA	0.0139901	NA	0.000129652	NA	0.00958219
NW_020868842.1-67199-4	0	100	0	0	NA	0	NA	NA	NA	0	NA	NA
NW_020868842.1-74282-13	0	96.78	0	3.22	NA	0.000546107	NA	0.165648	NA	0.00178203	NA	0.301423
NW_020868842.1-78247-2	8.67	91.33	0	0	1.16454	0.00220507	NA	NA	0.381352	0.00122323	NA	NA
NW_020868842.1-80960-27	0	7.58	92.42	0	NA	2.33071	0.0022294	NA	NA	1.26169	0.00172928	NA
NW_020868842.1-88418-27	19.27	0	0	80.73	0.00410994	NA	NA	0.000276311	0.000250097	NA	NA	1.37e-05
NW_020868842.1-178729-26	0	100	0	0	NA	0	NA	NA	NA	0	NA	NA
NW_020868843.1-18976-1	0	3.67	0	96.33	NA	0.761167	NA	0.000304218	NA	1.28532	NA	0.000393676
NW_020868843.1-176025-2	11.61	88.39	0	0	26.449	0.00981535	NA	NA	6.18262	0.0073363	NA	NA
NW_020868843.1-245173-1	0	1.29	0	98.71	NA	0.118164	NA	1.11e-05	NA	0.0517767	NA	1.49e-05
NW_020868843.1-246657-26	0	2.78	97.22	0	NA	0.221746	8.23e-05	NA	NA	0.0272795	3.24e-05	NA
NW_020868844.1-41254-16	0	90.25	0	9.75	NA	0.00296794	NA	1.30612	NA	0.00178397	NA	0.475789
NW_020868845.1-50995-3	0	7.2	0	92.8	NA	0.5776	NA	0.10609	NA	0.506944	NA	0.0563271
NW_020868845.1-79477-14	0	100	0	0	NA	0	NA	NA	NA	0	NA	NA
NW_020868846.1-48110-14	8	92	0	0	0.0337359	0.000398228	NA	NA	0.00517331	4.6e-05	NA	NA
NW_020868846.1-138761-4	95.6	4.4	0	0	0.000514321	0.105725	NA	NA	0.00105683	0.165005	NA	NA
NW_020868847.1-53448-21	86.94	0	13.06	0	0.00630682	NA	1.81959	NA	0.00564097	NA	1.38454	NA
NW_020868847.1-287654-12	50.67	49.33	0	0	0.00869286	0.0139445	NA	NA	0.0273493	0.0652985	NA	NA
NW_020868848.1-25740-22	6.19	93.81	0	0	1.13068	0.00108153	NA	NA	6.04226	0.00200722	NA	NA
NW_020868848.1-63313-1	82.89	0	17.11	0	0.00144889	NA	0.0562475	NA	0.00130775	NA	0.0493474	NA
NW_020868848.1-214815-4	82.33	0	0	17.67	0.000835113	NA	NA	0.0259121	0.000144012	NA	NA	0.00359856
NW_020868848.1-601047-24	0	0	6.71	93.29	NA	NA	0.000478117	2.59e-06	NA	NA	0.0887279	0.000263724
NW_020868848.1-703606-22	0	7.04	92.96	0	NA	0.104528	0.00033002	NA	NA	0.0144	0.000108885	NA
NW_020868849.1-44529-25	0	99.17	0	0.83	NA	0.000116731	NA	0.314549	NA	7.3e-05	NA	0.253003
NW_020868849.1-87944-8	0	0	19.28	80.72	NA	NA	0.0392053	0.00392685	NA	NA	0.040532	0.00410437
NW_020868849.1-250719-15	0	100	0	0	NA	0	NA	NA	NA	0	NA	NA
NW_020868850.1-17023-4	67.26	0	32.74	0	0.0246607	NA	0.384388	NA	0.0216055	NA	0.300294	NA
NW_020868850.1-155829-5	19.4	80.6	0	0	0.00314381	0.000159212	NA	NA	0.00743496	0.000351505	NA	NA
NW_020868850.1-219061-26	0	4.91	0	95.09	NA	1.85117	NA	0.000835276	NA	3.03811	NA	0.00100925
NW_020868850.1-281413-14	10.45	0	89.55	0	0.0532963	NA	0.000458749	NA	0.0647712	NA	0.000534832	NA
NW_020868851.1-352665-13	85.88	0	0	14.12	0.000936435	NA	NA	0.0233996	0.0114156	NA	NA	0.136844
NW_020868851.1-398164-16	0	96.82	0	3.18	NA	0.00315617	NA	0.38223	NA	0.00208714	NA	0.32587
NW_020868852.1-21851-22	0	79.85	0	20.15	NA	0.0198005	NA	0.107803	NA	0.0167909	NA	0.0976696
NW_020868852.1-55605-23	0	6.6	0	93.4	NA	0.964289	NA	0.00114423	NA	0.614317	NA	0.000906867
NW_020868852.1-364777-2	0	0	31.56	68.44	NA	NA	0.000963209	0.000187436	NA	NA	0.00032566	7.31e-05
NW_020868853.1-174220-3	91.28	0	8.72	0	0.00101626	NA	0.0597154	NA	0.0028292	NA	0.119603	NA
NW_020868854.1-158832-25	63.79	0	0	36.21	0.0061746	NA	NA	0.0312567	0.00787022	NA	NA	0.042849
NW_020868855.1-124602-6	4.06	0	95.94	0	0.00444444	NA	9.19e-06	NA	NA	NA	0.00164836	NA
NW_020868855.1-301959-13	0	99.66	0.34	0	NA	4.18e-05	0.426489	NA	NA	0.000217984	0.656191	NA
NW_020868855.1-518621-12	76.68	23.32	0	0	0.000922226	0.00780577	NA	NA	0.004225	0.0279367	NA	NA
NW_020868855.1-570291-13	0	15.38	0	84.62	NA	35.1403	NA	0.0181139	NA	8.09403	NA	0.0140521
NW_020868855.1-621274-21	4.76	0	0	95.24	1.20323	NA	NA	0.000649147	1.9044	NA	NA	0.00079317
NW_020868855.1-626738-14	16.67	0	0.64	82.69	0.111289	NA	NA	0.00302186	0.0493465	NA	NA	0.00180595
NW_020868856.1-42339-3	95.1	0	4.9	0	0.000913505	NA	0.13163	NA	1.11e-06	NA	0.0004	NA
NW_020868856.1-61937-1	0	100	0	0	NA	0.000492012	NA	1	NA	0.000332196	NA	1
NW_020868856.1-68497-9	0	77.05	0	22.95	NA	0.036835	NA	15.488	NA	0.0281692	NA	4.39811
NW_020868856.1-358452-24	2.15	0	0	97.85	0.439581	NA	NA	0.00204147	0.488433	NA	NA	0.00288764
NW_020868857.1-103734-2	0	97.12	0	2.88	NA	0.000117166	NA	0.0703873	NA	3.49e-05	NA	0.0272968
NW_020868857.1-103757-27	96.71	0.66	2.63	0	0.000410277	NA	0.245225	NA	0.000692668	NA	0.296147	NA
NW_020868857.1-128326-14	0	88.5	11.5	0	NA	0.00119582	0.14482	NA	NA	7.83e-05	0.00544096	NA
NW_020868857.1-313255-7	0	19.05	80.95	0	NA	0.154238	0.032225	NA	NA	0.122536	0.0210658	NA
[truncated: 26,884 more rows]

## Sheet: Repeat2
Site name	Allele frequency of A in Pool 5	Allele frequency of C in Pool 5	Allele frequency of G in Pool 5	Allele frequency of T in Pool 5	relative error of A between pool 5 and all 53 individuals	relative error of C between pool 5 and all 53 individuals	relative error of G between pool 5 and all 53 individuals	relative error of T between pool 5 and all 53 individuals	relative error of A between pool 5 and the constitute individuals	relative error of C between pool 5 and the constitute individuals	relative error of G between pool 5 and the constitute individuals	relative error of T between pool 5 and the constitute individuals
NW_020868286.1-37616-2	0	3.9	0	96.1	NA	1.13102	NA	0.000419726	NA	1.7831	NA	0.000514325
NW_020868287.1-86638-14	0	41.51	58.49	0	NA	0.028832	0.028832	NA	NA	0.028832	0.028832	NA
NW_020868287.1-102114-4	0	83.77	0	16.23	NA	0.000869949	NA	0.0165957	NA	0.000148937	NA	0.00343217
NW_020868287.1-135204-3	97.01	0	0	2.99	1.28e-06	NA	NA	0.00145882	0.000528471	NA	NA	0.1778
NW_020868289.1-118687-22	0	84.86	15.14	0	NA	3.24e-05	0.000944323	NA	NA	0.0043137	0.0659206	NA
NW_020868289.1-144245-25	2.66	97.34	0	0	0.0217373	2.25e-05	NA	NA	0.191702	6.81e-05	NA	NA
NW_020868289.1-402645-9	0	13.73	86.27	0	NA	2.86339	0.00826969	NA	NA	0.616909	0.00428131	NA
NW_020868291.1-73242-16	4.07	0	95.93	0	0.0286922	NA	7.62e-05	NA	0.0452694	NA	0.000134553	NA
NW_020868291.1-124978-14	16.05	0	83.95	0	0.058146	NA	0.00418347	NA	0.0502939	NA	0.00342279	NA
NW_020868291.1-178862-5	0	100	0	0	NA	0	NA	NA	NA	0	NA	NA
NW_020868291.1-217852-27	9.93	0	90.07	0	0.0368935	NA	0.000304639	NA	3.17379	NA	0.00435001	NA
NW_020868291.1-243604-21	0	89.84	0	10.16	NA	0.0018519	NA	0.435773	NA	0.00430685	NA	2.68619
NW_020868291.1-301556-23	0	88.26	0	11.74	NA	0.0112844	NA	70.4257	NA	0.00919336	NA	15.4667
NW_020868291.1-437900-23	36.16	63.84	0	0	0.000515413	0.000177778	NA	NA	0.000158798	4.9e-05	NA	NA
NW_020868292.1-83750-13	0	2.38	0	97.62	NA	0.0574002	NA	2.2e-05	NA	0.147242	NA	4.51e-05
NW_020868292.1-118063-25	8.9	91.1	0	0	0.177516	0.00586414	NA	NA	0.0689769	0.0012997	NA	NA
NW_020868292.1-162382-3	0	93.33	0	6.67	NA	0.00215185	NA	4.5431	NA	0.00241165	NA	6.78814
NW_020868292.1-336902-22	9.83	0	0	90.17	2.27302	NA	NA	0.00378363	0.180317	NA	NA	0.000990458
NW_020868292.1-468991-27	0	3.79	0.22	95.98	NA	0.0388224	NA	5.4e-05	NA	0.058564	NA	0.000106416
NW_020868292.1-600697-1	0	85.41	0	14.59	NA	0.000570527	NA	0.0279558	NA	8.61e-05	NA	0.00336551
NW_020868292.1-606362-23	0	22.02	0	77.98	NA	0.00169207	NA	0.000121741	NA	0.0258503	NA	0.0014168
NW_020868292.1-613516-3	0	93.6	0	6.4	NA	0.00109944	NA	1.01258	NA	4.47e-05	NA	0.0119215
NW_020868292.1-640207-8	0	92.41	0	7.59	NA	0.00068844	NA	0.238374	NA	5.49e-05	NA	0.01
NW_020868293.1-28669-22	0	93.49	6.51	0	NA	0.00135287	1.47449	NA	NA	0.000147654	0.0460327	NA
NW_020868293.1-258798-5	13.37	86.63	0	0	4.47e-05	1.08e-06	NA	NA	0.0116004	0.000218581	NA	NA
NW_020868293.1-486063-24	0	8.11	0	91.89	NA	2.55795	NA	0.00265297	NA	1.42061	NA	0.00209713
NW_020868293.1-524299-24	0	99.35	0	0.65	NA	0.000650018	NA	0.626736	NA	0.000916941	NA	0.669005
NW_020868294.1-122345-25	0.41	86.48	13.11	0	NA	0.0259085	0.236278	NA	NA	0.00279171	0.0707334	NA
NW_020868295.1-29849-8	0	0	96.22	3.78	NA	NA	9.71e-08	6.4e-05	NA	NA	0.00085914	0.176606
NW_020868295.1-476218-6	0	87.19	12.81	0	NA	0.000621928	0.0444261	NA	NA	0.000974827	0.078961	NA
NW_020868296.1-50597-22	85.9	0	0	14.1	0.000239407	NA	NA	0.0112111	0.00175865	NA	NA	0.132231
NW_020868296.1-182475-14	5.34	0	0	94.66	0.107782	NA	NA	0.000803958	0.112225	NA	NA	0.000194835
NW_020868296.1-201637-7	3.19	0	0	96.81	0.000461064	NA	NA	5.24e-07	0.437527	NA	NA	0.000167667
NW_020868296.1-270706-23	0	89.66	0	10.34	NA	0.00119016	NA	0.0503132	NA	0.000355837	NA	0.0191361
NW_020868296.1-410692-26	0	100	0	0	NA	0	NA	NA	NA	0	NA	NA
NW_020868297.1-89745-3	1.42	0	98.58	0	0.340563	NA	0.000424465	NA	0.0678168	NA	2.6e-05	NA
NW_020868298.1-100129-3	51.09	0	48.91	0	0.00440069	NA	0.00642688	NA	0.000126002	NA	0.00014402	NA
NW_020868300.1-27655-1	0	100	0	0	NA	0	NA	NA	NA	0	NA	NA
NW_020868301.1-193324-2	0	1.74	98.26	0	NA	0.322133	4.06e-05	NA	NA	0.000135208	4.14e-08	NA
NW_020868301.1-206734-5	2.16	97.84	0	0	0.205358	0.000347305	NA	NA	2.12e-05	1.04e-08	NA	NA
NW_020868301.1-210785-13	76.39	0	23.61	0	0.0161217	NA	0.789965	NA	0.0137562	NA	0.568646	NA
NW_020868302.1-238471-3	0	0	0	100	NA	NA	NA	0	NA	NA	NA	0
NW_020868302.1-264689-15	87.05	12.95	0	0	0.00289491	0.382852	NA	NA	0.0019485	0.202651	NA	NA
NW_020868302.1-284293-27	0	0	3.91	96.09	NA	NA	1.07425	0.000411666	NA	NA	0.0303366	3.6e-05
NW_020868302.1-287118-21	9.94	90.06	0	0	0.00473581	4.98e-05	NA	NA	0.0588062	0.00044466	NA	NA
NW_020868302.1-309893-23	0	88.79	0	11.21	NA	0.00501909	NA	2.32494	NA	0.00585945	NA	3.65455
NW_020868302.1-322185-27	23.42	0	76.58	0	0.983066	NA	0.0174609	NA	1.6002	NA	0.0212823	NA
NW_020868303.1-77900-23	0	68.42	31.58	0	NA	0.113821	0.124891	NA	NA	0.0984379	0.116271	NA
NW_020868304.1-82191-13	0	100	0	0	NA	0	NA	NA	NA	0	NA	NA
NW_020868304.1-250038-24	0	97.98	0	2.02	NA	8.84e-05	NA	0.727969	NA	3e-06	NA	0.00844412
NW_020868304.1-318166-12	0.51	6.67	0	92.82	NA	1.09414	NA	0.00164195	NA	0.0124694	NA	0.000157583
NW_020868304.1-393676-26	0.64	80.77	18.59	0	NA	0.0101117	0.676587	NA	NA	0.0127916	1.17018	NA
NW_020868304.1-437444-9	0	97.93	0	2.07	NA	0.00042849	NA	NA	NA	0.00042849	NA	NA
NW_020868304.1-616898-4	0	98.66	0	1.34	NA	0.000872107	NA	0.460575	NA	0.00017956	NA	NA
NW_020868304.1-647447-7	15.48	0	84.52	0	0.0295288	NA	0.000684089	NA	0.0260146	NA	0.000615374	NA
NW_020868305.1-13192-1	0	66.83	0	33.17	NA	0.025101	NA	0.0466666	NA	0.0115685	NA	0.0267784
NW_020868305.1-39728-5	0	97.84	0	2.16	NA	5.5e-05	NA	0.0625	NA	2.48e-05	NA	0.0860913
NW_020868305.1-135964-24	0	0	94.74	5.26	NA	NA	0.000398594	0.335912	NA	NA	0.00115966	3.02615
NW_020868305.1-194256-6	0	0	3.1	96.9	NA	NA	0.3025	0.000125989	NA	NA	0.010292	1.31e-05
NW_020868305.1-199562-6	0	75.15	0	24.85	NA	0.0168495	NA	0.675433	NA	0.00563654	NA	0.105842
NW_020868305.1-211645-5	0	47.69	0	52.31	NA	0.00213444	NA	0.00213444	NA	0.00710538	NA	0.00839258
NW_020868305.1-412856-2	100	0	0	0	0	NA	NA	NA	0	NA	NA	NA
NW_020868305.1-608518-26	0	82.28	0.12	17.6	NA	0.00387249	NA	0.189715	NA	0.000158773	NA	0.00311239
NW_020868305.1-728537-8	0	53.62	0	46.38	NA	0.000111389	NA	0.000142328	NA	0.00435816	NA	0.00791887
NW_020868305.1-847791-21	0	100	0	0	NA	0	NA	NA	NA	0	NA	NA
NW_020868305.1-973041-4	3.75	0	0	96.25	0.334289	NA	NA	0.00318269	0.455683	NA	NA	0.00775499
NW_020868305.1-973082-21	98.92	0	0	1.08	0.000115101	NA	NA	0.243007	6.15e-05	NA	NA	0.173236
NW_020868305.1-1017537-16	0	97.4	0	2.6	NA	5.24e-05	NA	0.141121	NA	8.95e-05	NA	0.310122
NW_020868306.1-134843-4	0	97.79	0	2.21	NA	8.74e-06	NA	0.0228136	NA	0.000164945	NA	0.129183
NW_020868306.1-233652-26	28.6	0	71.4	0	0.183184	NA	0.183184	NA	0.183184	NA	0.183184	NA
NW_020868306.1-450930-27	93.3	0	6.25	0.45	0.0204382	NA	0.435298	NA	0.00201689	NA	0.173417	NA
NW_020868306.1-611782-21	0	0	1.82	98.18	NA	NA	0.575991	0.00384145	NA	NA	0.0080677	2.33e-06
NW_020868306.1-620711-14	0	0	19.83	80.17	NA	NA	1.12642	0.0127616	NA	NA	0.488921	0.00853422
NW_020868306.1-800775-22	100	0	0	0	0	NA	NA	NA	0	NA	NA	NA
NW_020868306.1-837185-13	0.39	4.69	0	94.92	NA	0.00183673	NA	3.58e-06	NA	0.166797	NA	0.000327712
NW_020868306.1-843514-23	0	100	0	0	1	9.8e-05	NA	NA	NA	0	NA	NA
NW_020868306.1-846376-21	0	0	88.53	11.47	NA	NA	0.00450554	1.56005	NA	NA	0.00192275	0.300203
NW_020868306.1-940138-2	0	93.56	0	6.44	NA	0.000293219	NA	0.114838	NA	0.000179356	NA	0.0603429
NW_020868306.1-1029000-21	0	100	0	0	NA	0	NA	NA	NA	0	NA	NA
NW_020868307.1-19261-3	0	96.12	0	3.88	NA	0.000768175	NA	5.77685	NA	0.00150544	NA	NA
NW_020868307.1-296427-12	0	0.34	0	99.66	NA	NA	NA	1.16e-05	NA	NA	NA	1.16e-05
NW_020868307.1-353566-15	7.93	0	0	92.07	0.443511	NA	NA	0.00110785	1.12305	NA	NA	0.00180062
NW_020868307.1-370049-4	0	98.9	1.1	0	NA	8.43e-05	0.2025	NA	NA	0.000121	NA	NA
NW_020868307.1-394340-26	0	92.78	0	7.22	NA	0.00184154	NA	1.84818	NA	0.000467322	NA	0.157227
NW_020868307.1-474719-8	0	6.62	0	93.38	NA	1.25842	NA	0.00130517	NA	0.844268	NA	0.00107799
NW_020868307.1-531965-26	0	9.74	0	90.26	NA	0.0216773	NA	0.000186588	NA	0.0286516	NA	0.000236583
NW_020868307.1-581896-5	0	0	8.13	91.87	NA	NA	0.434523	0.00115357	NA	NA	0.391876	0.00108553
NW_020868307.1-635999-13	0	100	0	0	NA	0	NA	NA	NA	0	NA	NA
NW_020868307.1-719485-25	90.48	0	9.52	0	5.73e-05	NA	0.00444444	NA	0.00193213	NA	0.602361	NA
NW_020868311.1-67622-26	0	9.03	0	90.97	NA	0.00588091	NA	6.91e-05	NA	0.009409	NA	0.00011616
NW_020868311.1-375897-25	0	0	2.1	97.9	NA	NA	0.147582	0.000183941	NA	NA	0.186998	0.00027605
NW_020868311.1-396291-22	0	93.8	0	6.2	NA	0.00172938	NA	3.65115	NA	0.00196426	NA	5.52885
NW_020868311.1-409052-25	1.47	0	98.53	0	0.604153	NA	0.00301676	NA	0.311988	NA	0.000370205	NA
NW_020868311.1-428277-14	97.41	0	0	2.59	6.1e-06	NA	NA	0.007192	0.000643557	NA	NA	0.232324
NW_020868311.1-488397-13	97.98	0	0	2.02	0.000503354	NA	NA	0.265831	0.000258368	NA	NA	0.188507
NW_020868311.1-552819-23	0	8.21	91.79	0	NA	0.0671859	0.000326841	NA	NA	1.28248	0.00205624	NA
NW_020868312.1-103935-7	91.43	0	0	8.57	0.000480917	NA	NA	0.0988582	0.000747499	NA	NA	0.183469
NW_020868312.1-134100-8	0	0	1.75	98.25	NA	NA	0.526648	0.00244582	NA	NA	0.277757	0.000410031
NW_020868313.1-45967-23	6.01	0	0	93.99	0.929397	NA	NA	0.000926058	0.389781	NA	NA	0.000575402
NW_020868313.1-91489-9	0	1.46	0	98.54	NA	0.173056	NA	0.000113778	NA	NA	NA	0.00021316
NW_020868313.1-212043-4	0	0	100	0	NA	NA	0	NA	NA	NA	0	NA
NW_020868314.1-32729-21	5.94	0	94.06	0	0.207829	NA	0.000376017	NA	0.022182	NA	6.59e-05	NA
NW_020868314.1-241340-2	0	63.46	36.54	0	NA	0.000371488	0.00101102	NA	NA	0.000842477	0.00218086	NA
NW_020868314.1-296593-4	0	21.99	0.52	77.49	NA	0.325715	NA	0.00979179	NA	0.0759124	NA	0.0040549
NW_020868314.1-384410-6	2.54	0.36	0	97.1	0.142469	NA	NA	0.000151337	0.0695736	NA	NA	3.25e-05
NW_020868315.1-136059-14	0	0	15.7	84.3	NA	NA	0.0264604	0.00140914	NA	NA	0.0525596	0.00343938
NW_020868315.1-188780-22	0	84.81	15.19	0	NA	0.00244316	0.167355	NA	NA	0.00158807	0.0909795	NA
NW_020868315.1-230660-7	7.73	0	0	92.27	0.0249489	NA	NA	0.000254902	0.0272999	NA	NA	0.000284306
NW_020868315.1-284934-23	0	96.94	0	3.06	NA	0.000358164	NA	2.46939	NA	0.000116993	NA	0.2809
NW_020868316.1-207113-3	0	100	0	0	NA	0	NA	NA	NA	0	NA	NA
NW_020868316.1-295057-27	0	96.84	0	3.16	NA	0.00168645	NA	0.299513	NA	5.15e-05	NA	0.0321201
NW_020868316.1-364979-26	0	98.61	0	1.39	NA	9.26e-05	NA	0.162759	NA	0.000957665	NA	0.463025
NW_020868316.1-438017-4	98.83	0	0	1.17	0.000466746	NA	NA	0.411015	8.64e-05	NA	NA	0.191406
NW_020868316.1-477523-15	0	84.15	0	15.85	NA	0.0045266	NA	0.385212	NA	0.0052744	NA	0.506464
NW_020868316.1-508790-22	0	11.26	0	88.74	NA	0.0630568	NA	0.000616785	NA	0.00791652	NA	0.000105288
NW_020868317.1-19104-5	0	83.83	0	16.17	NA	0.000636682	NA	0.024025	NA	1.42e-06	NA	3.87e-05
NW_020868317.1-54061-8	0	93.2	0	6.8	NA	0.000359003	NA	0.1296	NA	0.00112197	NA	0.818594
NW_020868318.1-158996-3	8.21	0	0	91.79	0.295102	NA	NA	0.000931707	0.135669	NA	NA	0.00055275
NW_020868318.1-285902-1	0	84.33	15.67	0	NA	0.103147	0.321226	NA	NA	0.108155	0.326218	NA
NW_020868319.1-34092-4	0	89.47	0	10.53	NA	0.00244086	NA	0.62539	NA	0.00152025	NA	0.276767
NW_020868321.1-642-14	13.77	0	86.23	0	1.87704	NA	0.00714195	NA	5.29993	NA	0.0100355	NA
NW_020868322.1-17467-7	68.75	0	31.25	0	0.140625	NA	0.140625	NA	0.0036958	NA	0.0125359	NA
NW_020868322.1-27942-21	93.41	0	0	6.59	0.00123344	NA	NA	1.136	0.00233226	NA	NA	6.56467
NW_020868322.1-138005-14	0	90.91	0	9.09	NA	0.00151877	NA	0.0744198	NA	0.000516413	NA	0.0330579
NW_020868322.1-316173-8	0.66	0	99.34	0	0.476294	NA	0.000225598	NA	0.430664	NA	0.000165037	NA
NW_020868323.1-136923-3	0	95.29	4.71	0	NA	0.000694929	1.46717	NA	NA	3.18e-05	0.0167693	NA
NW_020868324.1-2564-21	0.88	0	0	99.12	0.0429348	NA	NA	5.41e-06	0.3136	NA	NA	0.000130612
NW_020868324.1-145113-3	0	96.64	0	3.36	NA	0.000568269	NA	5.5696	NA	0.000236686	NA	0.666209
NW_020868324.1-321367-4	98.07	1.93	0	0	1.26e-06	0.00290754	NA	NA	4.57e-06	0.0149067	NA	NA
NW_020868325.1-4235-13	0	3.92	0	96.08	NA	0.0523678	NA	5.69e-05	NA	0.9216	NA	0.00038384
NW_020868325.1-175921-1	0	93.27	0	6.73	NA	0.00328414	NA	28.6124	NA	0.00452929	NA	NA
NW_020868325.1-238288-3	19.88	0	0	80.12	0.837631	NA	NA	0.0112367	0.494931	NA	NA	0.00863913
NW_020868325.1-366727-27	0	26.44	0	73.56	NA	0.000430178	NA	5.88e-05	NA	0.000503036	NA	6.12e-05
NW_020868325.1-602702-14	0.29	90.88	0	8.82	NA	1.08e-05	NA	0	NA	0.00157843	NA	0.416699
NW_020868325.1-727605-22	0	92.08	0.38	7.55	NA	0.00334227	NA	5.41024	NA	0.00627264	NA	NA
NW_020868325.1-733673-26	0	90.88	0	9.12	NA	0.000266585	NA	0.019043	NA	9.56e-05	NA	0.007744
NW_020868326.1-20288-8	19.51	0	80.49	0	0.0297921	NA	0.00283645	NA	0.0099355	NA	0.000760416	NA
NW_020868326.1-187222-21	0	0	100	0	NA	NA	0.000371105	1	NA	NA	0	NA
NW_020868326.1-251028-12	0	14.38	0	85.62	NA	0.357338	NA	0.00349528	NA	1.02821	NA	0.00607883
NW_020868326.1-268374-22	0	0	0	100	NA	NA	1	0.000371105	NA	NA	NA	0
NW_020868327.1-45380-2	4.4	95.6	0	0	8.17759	0.00108741	NA	NA	1.6684	0.000639356	NA	NA
NW_020868327.1-149745-16	0	0	5.19	94.81	NA	NA	0.074016	0.000133915	NA	NA	0.205918	0.000282232
NW_020868327.1-200719-24	0	97.4	0	2.6	NA	2.25e-05	NA	0.0225981	NA	0.000676	NA	NA
NW_020868328.1-161288-5	94.69	5.31	0	0	0.00062603	0.711914	NA	NA	0.000419514	0.353543	NA	NA
NW_020868328.1-221296-27	0	100	0	0	NA	0.00124636	NA	1	NA	0.00160333	NA	1
NW_020868328.1-353582-21	72.06	0	0	27.94	0.00148057	NA	NA	0.00760844	0.0003756	NA	NA	0.00218479
NW_020868329.1-19796-8	11.92	0	0	88.08	0.0888026	NA	NA	0.0037148	0.0421618	NA	NA	0.001313
NW_020868329.1-296431-22	0	89.44	0	10.56	NA	0.00749979	NA	16.6213	NA	0.00797421	NA	24.0045
NW_020868329.1-334267-13	0.57	87.43	0	12	NA	0.00198785	NA	0.170922	NA	0.00213933	NA	0.194107
NW_020868330.1-91532-16	100	0	0	0	0	NA	NA	NA	0	NA	NA	NA
NW_020868330.1-120608-13	0	0	6.11	93.89	NA	NA	0.141471	0.000305408	NA	NA	0.0131086	7.2e-05
NW_020868330.1-140209-13	0	8.41	0	91.59	NA	0.143405	NA	0.000605191	NA	0.0135948	NA	0.000150501
NW_020868330.1-222034-4	0	100	0	0	NA	0	NA	NA	NA	0	NA	NA
NW_020868330.1-228600-6	9.71	90.29	0	0	0.0360814	0.000284839	NA	NA	0.12956	0.000765965	NA	NA
NW_020868330.1-264981-9	2.93	0	0	97.07	0.0715562	NA	NA	0.00012423	0.494896	NA	NA	0.000151579
NW_020868331.1-14291-4	96.48	0	3.52	0	0.000266121	NA	0.694444	NA	3.86e-06	NA	0.00325551	NA
NW_020868331.1-15839-12	4.11	0	95.89	0	9.17734	NA	0.00097459	NA	1.49236	NA	0.000530196	NA
NW_020868331.1-18638-14	0	89.24	10.76	0	NA	0.00231425	0.520707	NA	NA	0.00110606	0.159376	NA
NW_020868331.1-61942-6	0.57	87.5	11.93	0	NA	0.00740743	3.24169	NA	NA	0.00333175	0.450064	NA
NW_020868333.1-7554-5	0	81.78	18.22	0	NA	0.00444213	0.0479747	NA	NA	0.00365202	0.164726	NA
NW_020868333.1-23376-22	0	1.86	0.23	97.91	NA	0.00260308	NA	1.76e-06	NA	0.212401	NA	0.000198414
NW_020868333.1-88531-4	89.6	0.58	9.83	0	3.59e-06	NA	0.00152886	NA	7.45e-05	NA	0.000476528	NA
NW_020868333.1-107716-4	3.77	0	96.23	0	0.0848868	NA	0.000268007	NA	1.07711	NA	0.000382668	NA
NW_020868334.1-44548-12	0	93.98	0	6.02	NA	0.000442752	NA	0.255025	NA	4.86e-05	NA	0.0151621
NW_020868334.1-176297-1	9.18	90.82	0	0	0.0273752	0.00041818	NA	NA	0.0204082	0.000293614	NA	NA
NW_020868334.1-354049-4	0	97.53	2.47	0	NA	0.00061009	NA	NA	NA	0.00061009	NA	NA
NW_020868334.1-380687-8	0	0	98.09	1.91	NA	NA	0.000112614	0.122738	NA	NA	0.000215771	0.181839
NW_020868335.1-168928-22	0	93.06	0	6.94	NA	0.00344203	NA	25.8849	NA	0.00246337	NA	5.45941
NW_020868335.1-465044-6	96.54	0	3.46	0	0.00133256	NA	0.245646	NA	0.0015705	NA	0.265644	NA
NW_020868335.1-514224-22	86.06	0	13.94	0	0.00191649	NA	0.155236	NA	0.00161216	NA	0.121217	NA
NW_020868335.1-535368-26	0	97.3	0	2.7	NA	0.000375657	NA	0.165318	NA	0.00331876	NA	0.438906
NW_020868335.1-578427-22	0	91.03	8.97	0	NA	0.00174636	0.630436	NA	NA	0.00145501	0.453612	NA
NW_020868336.1-46724-14	13.16	0	0	86.84	4.6478	NA	NA	0.00880068	6.53701	NA	NA	0.00965005
NW_020868336.1-147041-15	0	9.55	90.45	0	NA	0.0405047	0.000302129	NA	NA	0.0117311	0.000168776	NA
NW_020868336.1-405742-15	96.46	0	3.54	0	2.45e-05	NA	0.0246059	NA	0.000342936	NA	1.11966	NA
NW_020868336.1-409379-4	0	97.66	0	2.34	NA	0.000623951	NA	0.254255	NA	0.00215245	NA	0.421429
NW_020868336.1-490457-4	17.19	0	0	82.81	1.23609	NA	NA	0.00970609	0.187056	NA	NA	0.00347832
NW_020868336.1-650859-9	0	0	3.12	96.88	NA	NA	0.11491	0.000281992	NA	NA	0.00397695	4.72e-06
NW_020868336.1-722648-3	4.68	0	95.32	0	0.0103485	NA	3.13e-05	NA	0.0160949	NA	5.16e-05	NA
NW_020868336.1-788157-13	0	8.51	0	91.49	NA	0.0689404	NA	0.00117325	NA	0.0733217	NA	0.00127985
NW_020868337.1-116320-23	0.58	99.12	0.29	0	0.632109	0.000402722	NA	NA	0.681988	0.000642316	NA	NA
NW_020868337.1-221959-8	86.21	0	0	13.79	0.000142081	NA	NA	0.00665344	0	NA	NA	0
NW_020868337.1-286052-23	100	0	0	0	0	NA	NA	NA	0	NA	NA	NA
NW_020868337.1-302784-21	0	7.76	0	92.24	NA	0.0373831	NA	0.000423527	NA	0.050176	NA	0.000619457
NW_020868337.1-326303-21	91.01	0	8.99	0	0.00235324	NA	1.13778	NA	0.00101178	NA	0.248336	NA
NW_020868337.1-363249-16	0	89.81	0	10.19	NA	0.00647624	NA	11.3798	NA	0.0068596	NA	15.2025
NW_020868337.1-410220-15	0	1.15	0	98.85	NA	0.37069	NA	0.000340115	NA	0.444444	NA	0.000567481
NW_020868337.1-498133-21	3.25	0	96.75	0	0.316406	NA	0.000142767	NA	NA	NA	0.00105625	NA
NW_020868337.1-521179-27	3.57	0	96.43	0	7.3916	NA	0.00069448	NA	1.15688	NA	0.000354334	NA
NW_020868337.1-603229-9	0	0	0	100	NA	NA	NA	0	NA	NA	NA	0
NW_020868337.1-693986-5	11.66	0	88.34	0	0.359342	NA	0.00222182	NA	0.266519	NA	0.00184962	NA
NW_020868337.1-970225-13	0	0	92.93	7.07	NA	NA	0.000385036	0.127453	NA	NA	1.35e-05	0.00210534
NW_020868337.1-1012063-24	7.85	0	0	92.15	0.0163272	NA	NA	0.000159703	0.169637	NA	NA	0.000587975
NW_020868337.1-1030685-2	0	98.48	0	1.52	NA	0.000101028	NA	0.153664	NA	7.76e-05	NA	0.13057
NW_020868338.1-47493-4	0	82	18	0	NA	9.5e-07	1.99e-05	NA	NA	1.63e-05	0.000324118	NA
NW_020868339.1-92551-15	10.56	89.44	0	0	0.174264	0.00112919	NA	NA	0.229433	0.00135642	NA	NA
NW_020868339.1-126253-23	3.47	0	96.53	0	0.00974195	NA	1.56e-05	NA	1.03519	NA	0.000317063	NA
NW_020868340.1-311-6	0	0	77.25	22.75	NA	NA	0.00974266	0.350491	NA	NA	0.0115239	0.476367
NW_020868340.1-124057-16	0	1.91	0	98.09	NA	0.519438	NA	6.54e-05	NA	NA	NA	0.00036481
NW_020868340.1-160127-27	0	96.95	0	3.05	NA	5.43e-05	NA	0.095489	NA	0.00093025	NA	NA
NW_020868341.1-296939-3	0	96	0	4	NA	0.000894672	NA	8.10059	NA	0.000561487	NA	1.94661
NW_020868341.1-333668-8	0	96.58	0	3.42	NA	0.000643852	NA	0.169217	NA	0.000513471	NA	0.148142
NW_020868341.1-393194-13	2.86	0	97.14	0	0.239692	NA	9.19e-05	NA	0.507763	NA	0.000146461	NA
NW_020868341.1-501469-9	51.56	0	48.44	0	0.00914368	NA	0.00722532	NA	0.0122078	NA	0.00917047	NA
NW_020868341.1-661966-24	0	0	28.68	71.32	NA	NA	0.00316615	0.000603461	NA	NA	0.0115894	0.00259971
NW_020868342.1-154409-3	24.57	0	0	75.43	0.0150062	NA	NA	0.00226946	0.000317294	NA	NA	3.21e-05
NW_020868342.1-320644-12	0	82.57	0	17.43	NA	0.00347205	NA	0.177828	NA	0.000817287	NA	0.026244
NW_020868344.1-78303-14	22.38	77.62	0	0	0.833241	0.0146292	NA	NA	0.624732	0.0127496	NA	NA
NW_020868344.1-96557-21	91.51	0	0	8.49	0.00211378	NA	NA	1.16831	0.000136057	NA	NA	0.0212428
NW_020868344.1-100408-21	4.7	95.3	0	0	0.195115	0.000221571	NA	NA	0.030625	5.32e-05	NA	NA
NW_020868344.1-137767-26	0	99.16	0	0.84	NA	0.000130506	NA	0.326531	NA	9.36e-05	NA	0.28167
NW_020868344.1-182256-25	0	100	0	0	NA	0.00245403	NA	1	NA	0.0011866	NA	1
NW_020868344.1-204059-24	100	0	0	0	0	NA	NA	NA	0	NA	NA	NA
NW_020868345.1-22688-12	97.33	0.12	0.12	2.43	7.74e-06	NA	NA	0.0300916	0.000695006	NA	NA	0.280879
NW_020868345.1-25935-1	0	98.53	0	1.47	NA	0.00021609	NA	NA	NA	0.00021609	NA	NA
NW_020868345.1-429533-25	13.04	0	0	86.96	25.0923	NA	NA	0.0123457	6.37221	NA	NA	0.00940678
NW_020868345.1-703157-23	0	7.32	0	92.68	NA	0.0348444	NA	0.000340828	NA	0.0325049	NA	0.000312537
NW_020868345.1-805650-2	0	11.7	88.3	0	NA	1.4382	0.00454072	NA	NA	0.0467495	0.000529641	NA
NW_020868345.1-843461-15	93.32	6.68	0	0	0.0012996	1.19693	NA	NA	0.000957591	0.648678	NA	NA
NW_020868346.1-12034-26	0	88.74	0	11.26	NA	0.00129303	NA	0.173349	NA	0.00285583	NA	0.642563
NW_020868346.1-129318-13	0	4.61	0	95.39	NA	1.82801	NA	0.000730609	NA	0.113052	NA	0.000144348
NW_020868346.1-133847-21	84.67	0	15.33	0	0.00104606	NA	0.051257	NA	0.00777876	NA	1.31574	NA
NW_020868346.1-256822-8	0	97.53	2.47	0	NA	0.00590541	0.544747	NA	NA	0.00202514	0.396503	NA
NW_020868346.1-337638-24	0.19	47.39	0	52.42	NA	0.117562	NA	0.0360712	NA	0.0622038	NA	0.0241708
NW_020868346.1-362340-1	0	16.12	0	83.88	NA	0.137454	NA	0.00244142	NA	0.00149458	NA	5.04e-05
NW_020868346.1-373735-24	5.76	0	94.24	0	0.0514589	NA	0.000333442	NA	0.00556917	NA	1.79e-05	NA
NW_020868346.1-554242-4	0.74	0	99.26	0	0.059975	NA	5.87e-06	NA	0.310122	NA	8.95e-05	NA
NW_020868347.1-16466-3	0	0	0	100	NA	NA	1	0.00153484	NA	NA	1	0.0011866
NW_020868347.1-72077-16	96.34	0	3.66	0	0.000273484	NA	0.630623	NA	0.000340076	NA	0.957224	NA
NW_020868347.1-96441-13	0	0	0	100	NA	NA	NA	0	NA	NA	NA	0
NW_020868347.1-112643-27	31.86	0	68.14	0	0.0297966	NA	0.00414691	NA	0.0336747	NA	0.00456938	NA
NW_020868347.1-146099-5	0.86	14.66	0	84.48	NA	0.165576	NA	0.00324129	NA	0.340068	NA	0.00475939
NW_020868347.1-164238-9	98.19	0	1.44	0.36	7.37e-05	NA	0.25	NA	2.03e-06	NA	0.0189681	NA
NW_020868347.1-165746-7	38.07	0	61.93	0	0.21761	NA	0.026752	NA	0.0262725	NA	0.0062364	NA
NW_020868347.1-355325-24	0.15	99.09	0	0.76	NA	0.000411448	NA	0.54186	NA	5.97e-05	NA	0.296927
NW_020868347.1-368451-22	0	93.31	0	6.69	NA	8.65e-05	NA	0.0129749	NA	4.59e-08	NA	8.99e-06
NW_020868347.1-409029-3	0	0	95.43	4.57	NA	NA	0.000604503	0.111435	NA	NA	6.97e-05	0.0217232
NW_020868347.1-422318-16	0	100	0	0	NA	0.00825725	NA	1	NA	0.00127683	NA	1
NW_020868347.1-483170-16	8.06	0	0	91.94	10.6573	NA	NA	0.00395498	2.01759	NA	NA	0.00239408
NW_020868347.1-624125-13	2.11	97.89	0	0	0.615054	0.00722745	NA	NA	0.511582	0.0032766	NA	NA
NW_020868347.1-820844-27	0	6.67	0	93.33	NA	0.264404	NA	0.00669715	NA	0.125977	NA	0.00167546
NW_020868349.1-19635-8	0	91.36	8.64	0	NA	0.000582746	0.12548	NA	NA	0.000176475	0.0275533	NA
NW_020868350.1-42950-6	96.62	0	3.38	0	0.000209783	NA	0.524885	NA	0.000302427	NA	1.04848	NA
NW_020868350.1-105880-6	6.19	0	93.81	0	0.00385904	NA	1.93e-05	NA	0.00517882	NA	2.65e-05	NA
NW_020868350.1-321112-8	0	91.61	8.39	0	NA	0.00230496	1.50176	NA	NA	0.00127336	0.459684	NA
NW_020868350.1-392652-24	0.85	99.15	0	0	0.0333765	3.69e-06	NA	NA	0.292184	0.000103805	NA	NA
NW_020868350.1-417588-8	0	0	100	0	NA	NA	0	NA	NA	NA	0	NA
NW_020868350.1-418317-9	0	91.01	0	8.99	NA	2.99e-05	NA	0.00346836	NA	0.000125938	NA	0.010201
NW_020868350.1-515277-23	0	70.71	0	29.29	NA	0.00664607	NA	0.0237028	NA	0.00627461	NA	0.0226569
NW_020868350.1-516264-13	0	18.25	0	81.75	NA	2.75676	NA	0.0149546	NA	5.78331	NA	0.0185505
NW_020868350.1-546861-8	2.14	0	97.86	0	0.399006	NA	0.00151818	NA	0.197274	NA	0.000316296	NA
NW_020868350.1-556775-5	7.3	0	0	92.7	0.107864	NA	NA	0.00160431	0.000220368	NA	NA	1.41e-06
NW_020868350.1-562435-14	25.27	0	74.73	0	0.1089	NA	0.00599191	NA	0.00816362	NA	0.0012079	NA
NW_020868350.1-982525-15	0	0	0	100	NA	NA	NA	0	NA	NA	NA	0
NW_020868350.1-1076027-5	0	100	0	0	NA	0.000371105	NA	1	NA	0	NA	NA
NW_020868350.1-1246067-14	0	97.16	0	2.84	NA	0.00080656	NA	NA	NA	0.00080656	NA	NA
NW_020868351.1-37155-4	0	5.61	0	94.39	NA	0.0276624	NA	7.06e-05	NA	0.106622	NA	0.000880407
NW_020868351.1-90181-23	97.85	0	2.15	0	0.000836189	NA	0.314973	NA	0.000148998	NA	0.125567	NA
NW_020868351.1-194211-8	0	18.25	0	81.75	NA	1.14311	NA	0.0106961	NA	0.495637	NA	0.00713078
NW_020868352.1-49989-16	0	89.86	0	10.14	NA	0.00663701	NA	13.4895	NA	0.00702397	NA	18.3291
NW_020868353.1-373560-6	0.98	10.24	0	88.78	NA	0.453202	NA	0.00295117	NA	0.708504	NA	0.00359187
NW_020868353.1-515919-2	83.44	0	16.56	0	0.0246494	NA	232.114	NA	0.0274234	NA	NA	NA
NW_020868355.1-114366-4	0	8.57	0	91.43	NA	0.150433	NA	0.0039866	NA	0.0522684	NA	0.00081651
NW_020868357.1-77216-4	7.09	92.91	0	0	6.8505	0.00273797	NA	NA	1.11318	0.00142134	NA	NA
NW_020868357.1-195286-22	100	0	0	0	0	NA	NA	NA	0	NA	NA	NA
NW_020868357.1-203566-13	13.99	0	86.01	0	0.461682	NA	0.00381222	NA	0.260916	NA	0.00271722	NA
NW_020868357.1-251997-4	0	97.19	2.81	0	NA	8.23e-05	0.214871	NA	NA	0.000123005	0.401602	NA
NW_020868357.1-368961-8	0	7.32	0	92.68	NA	0.0384468	NA	0.000163387	NA	0.000147519	NA	9.45e-07
NW_020868357.1-377940-24	0	78.84	0	21.16	NA	0.00435357	NA	0.0351203	NA	0.00146879	NA	0.0146162
NW_020868357.1-654112-27	16.5	0	83.5	0	1.59612	NA	0.00986884	NA	4.80263	NA	0.0142747	NA
NW_020868357.1-781790-9	0	0	92.45	7.55	NA	NA	0.000882205	0.359492	NA	NA	0.000720499	0.2601
NW_020868360.1-158124-7	100	0	0	0	0	NA	NA	NA	0	NA	NA	NA
NW_020868360.1-184727-21	0	100	0	0	NA	0.000110445	1	NA	NA	0.000383214	1	NA
NW_020868360.1-347973-14	98.35	0	0	1.65	8.72e-05	NA	NA	0.126358	0.00124349	NA	NA	0.4489
NW_020868360.1-357371-24	35.81	0	0	64.19	0.00553647	NA	NA	0.0013837	0.000122029	NA	NA	3.93e-05
NW_020868360.1-429383-26	0	0	2.42	97.58	NA	NA	0.001024	6.73e-07	NA	NA	0.00436647	2.36e-06
NW_020868360.1-557580-5	0	100	0	0	1	0.00173611	NA	NA	1	0.000306286	NA	NA
NW_020868360.1-640229-25	0.23	7.69	0	92.08	NA	0.00150156	NA	7.56e-07	NA	1.51041	NA	0.00214344
NW_020868360.1-720972-2	3.28	96.72	0	0	0.0168931	2.59e-05	NA	NA	0.929435	0.000268089	NA	NA
NW_020868360.1-739079-9	0	7.25	0	92.75	NA	5.13369	NA	0.00264628	NA	1.06257	NA	0.00145637
NW_020868361.1-26074-16	0	13.9	0	86.1	NA	0.00926	NA	0.000305899	NA	0.0365147	NA	0.000637372
NW_020868361.1-52736-7	3.03	0	96.97	0	0.1282	NA	0.000314608	NA	0.00811622	NA	9.63e-06	NA
NW_020868361.1-319189-8	93.89	0	0	6.11	0.00110608	NA	NA	1.25782	9.83e-05	NA	NA	0.0330579
NW_020868361.1-454886-3	91.48	8.52	0	0	0.00478742	0.168077	NA	NA	0.00260213	0.11737	NA	NA
NW_020868362.1-28491-16	0	35.95	0	64.05	NA	0.0226202	NA	0.00467359	NA	0.0140526	NA	0.00315226
NW_020868363.1-6651-1	3.8	96.2	0	0	0.564229	0.000277607	NA	NA	NA	0.001444	NA	NA
NW_020868363.1-154604-2	0	80.72	19.28	0	NA	0.00946606	0.676188	NA	NA	0.00994209	0.747539	NA
NW_020868364.1-77154-13	0	93.28	6.72	0	NA	0.00115037	0.097896	NA	NA	0.00296893	0.174455	NA
NW_020868364.1-148653-7	0	1.74	98.26	0	NA	0.328936	0.000595132	NA	NA	0.262764	0.000360145	NA
NW_020868364.1-446299-27	93.28	0.27	6.45	0	1.65e-06	NA	0.000516529	NA	0.000327801	NA	0.0841	NA
NW_020868366.1-7838-23	0	87.2	0	12.8	NA	0.000468886	NA	0.031525	NA	0.000361466	NA	0.023139
NW_020868367.1-151114-13	0	32.09	67.91	0	NA	0.00584986	0.00105516	NA	NA	0.00480464	0.0013306	NA
NW_020868367.1-293212-22	0	6.05	0	93.95	NA	0.803805	NA	0.000872754	NA	5.66387	NA	0.00188152
NW_020868368.1-117006-12	97.96	0	0	2.04	7.48e-05	NA	NA	0.0850694	1.42e-05	NA	NA	0.0490875
NW_020868368.1-216501-15	0	3.65	0	96.35	NA	NA	NA	0.00133225	NA	NA	NA	0.00133225
NW_020868368.1-302042-26	0	1.47	0	98.53	NA	0.0625	NA	2.5e-05	NA	0.311988	NA	0.000370205
NW_020868368.1-334157-1	0	96.35	0	3.65	NA	0.000283476	NA	0.680625	NA	0.000385642	NA	1.25909
NW_020868368.1-659281-16	0	0	99.59	0.41	NA	NA	0.000386438	0.679033	NA	NA	0.000237024	0.618517
NW_020868369.1-138723-24	28.99	70.29	0	0.72	0.606105	0.0256689	NA	NA	0.455294	0.0224873	NA	NA
NW_020868369.1-172964-3	0	16.36	0	83.64	NA	0.0953574	NA	0.00194607	NA	0.0109535	NA	0.000331044
NW_020868369.1-178224-2	0	87.19	0	12.81	NA	0.00571441	NA	1.57573	NA	0.0030764	NA	0.443289
NW_020868369.1-226779-21	0	96.88	0	3.12	NA	0.000157175	NA	0.423532	NA	4.72e-06	NA	0.00397695
NW_020868370.1-186468-16	0	88.86	0	11.14	NA	0.00206223	NA	0.0662204	NA	0.0013507	NA	0.0485911
NW_020868370.1-267632-22	5.41	0	94.59	0	14.0296	NA	0.00186558	NA	2.56308	NA	0.0011565	NA
NW_020868370.1-349183-14	16.88	0	0	83.12	0.00994674	NA	NA	0.000529708	0.0118956	NA	NA	0.00038338
NW_020868370.1-355711-23	3.39	0	96.61	0	0.0015902	NA	1.81e-06	NA	0.152325	NA	0.000527968	NA
NW_020868370.1-370031-2	6.64	93.36	0	0	0.00102848	5.58e-06	NA	NA	0.0808451	0.000240294	NA	NA
NW_020868371.1-9457-25	0	15.56	0	84.44	NA	0.48301	NA	0.0049349	NA	0.46287	NA	0.00482041
NW_020868371.1-127977-1	0	97.52	0	2.48	NA	3.26e-05	NA	0.0850694	NA	0.000100934	NA	0.0790506
NW_020868371.1-146205-4	2.9	0	97.1	0	0.285574	NA	0.000105978	NA	0.0166743	NA	1.98e-05	NA
NW_020868371.1-160504-16	53.98	0	46.02	0	0.00413568	NA	0.00768886	NA	0.00225319	NA	0.00385414	NA
NW_020868371.1-486065-2	11.16	0	0	88.84	0.617167	NA	NA	0.00274297	2.03e-05	NA	NA	3.16e-07
NW_020868373.1-32904-12	0	0	0	100	NA	NA	NA	0	NA	NA	NA	0
NW_020868373.1-99091-13	0	87.04	0	12.96	NA	0.00354446	NA	0.547004	NA	0.00512274	NA	1.15262
NW_020868373.1-112856-5	0	97.84	0	2.16	NA	0.00046656	NA	NA	NA	0.00046656	NA	NA
NW_020868373.1-199890-22	19.49	80.51	0	0	0.0287568	0.0027046	NA	NA	0.0742507	0.00994271	NA	NA
NW_020868373.1-309429-3	0	97.17	0	2.83	NA	0.00315795	NA	0.417639	NA	0.00701588	NA	0.52752
NW_020868373.1-361372-26	0	89.8	0	10.2	NA	0.00148563	NA	0.297521	NA	0.00041613	NA	0.0503957
NW_020868373.1-390848-4	0	2.46	0	97.54	NA	2.44141	NA	0.000229383	NA	0.1851	NA	5.67e-05
NW_020868374.1-49907-7	0	88.09	11.91	0	NA	0.00248331	0.401633	NA	NA	0.00478997	1.49332	NA
NW_020868374.1-149582-6	2.65	0	97.35	0	0.0579306	NA	7.58e-05	NA	0.113906	NA	0.000197754	NA
NW_020868375.1-137292-15	0	0	100	0	NA	NA	0	NA	NA	NA	0	NA
NW_020868375.1-189041-21	0	98.26	0	1.74	NA	0.000125831	NA	0.148347	NA	5.07e-07	NA	0.00175697
NW_020868375.1-327783-3	0	94.63	0	5.37	NA	0.000831645	NA	1.20485	NA	0.000203657	NA	0.117306
NW_020868375.1-364359-27	0	5.6	94.4	0	NA	0.235624	0.000361644	NA	NA	0.0144	3.99e-05	NA
NW_020868377.1-146624-3	0	0	0	100	1	NA	NA	0.00180926	1	NA	NA	0.000306286
NW_020868377.1-201231-12	0	86.32	0	13.68	NA	0.011463	NA	9.66034	NA	0.00984823	NA	5.20102
NW_020868379.1-2264-14	0	10	0	90	NA	0.0522128	NA	0.00040999	NA	0.0625	NA	0.00047259
NW_020868379.1-55151-13	0	0	90.33	9.67	NA	NA	0.00104606	0.051257	NA	NA	1.34e-05	0.001089
NW_020868380.1-75462-16	7	0	0	93	0.0144	NA	NA	6.4e-05	0.0467102	NA	NA	0.000449122
NW_020868380.1-103093-25	95.83	0	0	4.17	4.96e-05	NA	NA	0.0379636	0	NA	NA	0
NW_020868380.1-125845-24	9.22	90.78	0	0	3.57317	0.00387966	NA	NA	14.4558	0.00553968	NA	NA
NW_020868380.1-213517-25	0	0	100	0	NA	NA	0	NA	NA	NA	0	NA
NW_020868381.1-66037-4	0	13.19	86.81	0	NA	0.151375	0.0114767	NA	NA	0.134527	0.00931248	NA
NW_020868381.1-103361-21	0	77.05	0	22.95	NA	0.0174568	NA	1.09298	NA	0.0177418	NA	1.13573
NW_020868382.1-116418-8	0	100	0	0	NA	0	NA	NA	NA	0	NA	NA
NW_020868382.1-119030-22	0	96.64	0	3.36	NA	4.44e-05	NA	0.0256	NA	0.000364305	NA	0.122568
NW_020868382.1-132849-4	0	99.15	0	0.85	NA	0.000157786	NA	0.34969	NA	7.23e-05	NA	NA
NW_020868382.1-160195-4	0	94.01	0	5.99	NA	1.92e-06	NA	0.000451215	NA	4.43e-05	NA	0.013815
NW_020868382.1-212907-24	0.29	99.12	0	0.59	NA	0.000112436	NA	0.479845	NA	6.45e-05	NA	0.418229
NW_020868382.1-212983-26	0	0	100	0	NA	1	0.000371105	NA	NA	NA	0	NA
NW_020868382.1-233483-2	0	13.52	86.48	0	NA	0.0191282	0.000662462	NA	NA	0.00665856	0.000135889	NA
NW_020868384.1-182496-14	7.01	92.99	0	0	5.93543	0.00257404	NA	NA	7.77958	0.00276388	NA	NA
NW_020868384.1-233022-16	0	6.46	0	93.54	NA	0.459578	NA	0.000736856	NA	0.761193	NA	0.000971915
NW_020868385.1-8765-27	0.78	0	0.78	98.44	NA	NA	0.362453	1.66e-05	NA	NA	0.318373	5.48e-06
NW_020868385.1-133141-2	0	9.81	0	90.19	NA	0.323092	NA	0.0279578	NA	0.307017	NA	0.0244241
NW_020868385.1-159080-2	95.22	0	4.31	0.48	0.000938259	NA	0.188044	NA	6.82e-05	NA	0.0505441	NA
NW_020868385.1-180122-5	2.08	0	97.92	0	0.261875	NA	0.000518473	NA	0.0602747	NA	1.74e-05	NA
NW_020868387.1-7820-27	0	6.75	0	93.25	NA	1.45415	NA	0.00144893	NA	0.679511	NA	0.00100311
NW_020868387.1-82440-22	34.46	0	65.54	0	0.115238	NA	0.1371	NA	0.0504328	NA	0.0322654	NA
NW_020868387.1-144942-7	21.38	78.62	0	0	0.0163081	0.00171913	NA	NA	0.00211247	0.000176223	NA	NA
NW_020868387.1-177852-8	0	0	94.07	5.93	NA	NA	0.000841287	0.811154	NA	NA	3.63e-05	0.0113089
NW_020868387.1-314925-21	0	88.99	0	11.01	NA	0.00497074	NA	2.51066	NA	0.00309232	NA	0.824728
NW_020868388.1-16776-27	86.45	13.55	0	0	0.00307212	0.0629846	NA	NA	0.00494534	0.0872445	NA	NA
NW_020868388.1-38780-5	3.94	0	0	96.06	0.722101	NA	NA	0.000342025	NA	NA	NA	0.00155236
NW_020868388.1-40505-13	0	96.21	3.79	0	NA	1.83e-06	0.0010998	NA	NA	0.000211771	0.0712487	NA
NW_020868388.1-53938-14	4.43	0	95.57	0	0.991011	NA	0.00051084	NA	NA	NA	0.00196249	NA
NW_020868388.1-129616-13	6.27	0	93.73	0	0.338724	NA	0.0105485	NA	0.0236686	NA	0.000151594	NA
NW_020868388.1-330266-12	0.85	0	99.15	0	0.6889	NA	0.00190831	NA	0.255848	NA	7.84e-05	NA
NW_020868388.1-419097-13	0	0	24.68	75.32	NA	NA	0.158643	0.00728758	NA	NA	0.230884	0.00923979
NW_020868390.1-161351-3	76.64	0	23.36	0	0.0122313	NA	0.474834	NA	0.00889323	NA	0.269211	NA
NW_020868390.1-316787-6	1.36	0	0	98.64	0.510204	NA	NA	0.00127444	0.38322	NA	NA	0.000525243
NW_020868391.1-2647-7	1.03	1.03	0	97.94	0.697559	NA	NA	0.00199749	0.663815	NA	NA	0.00137349
NW_020868391.1-39807-6	0	3.35	0	96.65	NA	3.61e-05	NA	4.28e-08	NA	0.0386683	NA	7.32e-05
NW_020868391.1-148434-14	7.59	0	92.41	0	0.000169101	NA	1.17e-06	NA	0.0142778	NA	0.000127049	NA
NW_020868391.1-226800-7	85.24	0	14.76	0	7.97e-06	NA	0.000256	NA	0.000667115	NA	0.0326886	NA
NW_020868391.1-343055-26	0	24.12	0	75.88	NA	1.12686	NA	0.0197843	NA	0.627226	NA	0.0151733
NW_020868391.1-438045-3	94.27	0	5.73	0	0.00218263	NA	17.3236	NA	0.00132421	NA	2.69141	NA
NW_020868391.1-493563-1	0	97.67	0	2.33	NA	1.13e-05	NA	0.027225	NA	0.000165356	NA	0.120644
NW_020868391.1-662779-15	0	15.85	0.38	83.77	NA	0.0529961	NA	0.00301455	NA	0.00650062	NA	0.000148937
NW_020868391.1-782862-6	0	89.15	0	10.85	NA	5.04e-08	NA	3.39e-06	NA	0.00485903	NA	2.56614
NW_020868392.1-41020-6	3.45	96.55	0	0	0.0799443	0.000204125	NA	NA	0.233056	0.00119034	NA	NA
NW_020868392.1-185807-2	4.88	0	95.12	0	0.0755637	NA	0.000393423	NA	0.171533	NA	0.00141639	NA
NW_020868392.1-198407-9	3.84	96.16	0	0	0.4624	0.00859835	NA	NA	0.495199	0.0109787	NA	NA
NW_020868393.1-80185-24	64.97	0	35.03	0	0.0136926	NA	0.106204	NA	0.0232874	NA	0.251502	NA
NW_020868393.1-425087-27	0	98.27	0	1.73	NA	3.56e-05	NA	0.267852	NA	0.00029929	NA	NA
NW_020868393.1-442011-24	0	97.54	0	2.46	NA	0.000479447	NA	0.210994	NA	0.00321001	NA	0.462541
NW_020868393.1-444303-8	0	100	0	0	NA	9.4e-05	NA	1	NA	0	NA	NA
NW_020868393.1-471586-4	4.76	95.24	0	0	0.0200185	3.79e-05	NA	NA	0.0558678	8.96e-05	NA	NA
NW_020868393.1-675513-3	0	95.45	0	4.55	NA	0.000313323	NA	0.369389	NA	2.24e-05	NA	0.0081
NW_020868393.1-750560-3	0	98.46	0	1.54	NA	2.2e-05	NA	0.0529	NA	3.35e-06	NA	0.0109519
NW_020868394.1-259025-5	6.83	0	0	93.17	0.65881	NA	NA	0.00101116	1.10471	NA	NA	0.00131085
NW_020868394.1-325757-3	4.5	95.5	0	0	0.195636	0.000202904	NA	NA	1.80566	0.000691956	NA	NA
NW_020868394.1-447961-4	0	92.35	0	7.65	NA	0.00125375	NA	0.633257	NA	0.00168245	NA	1.1397
NW_020868394.1-554460-3	0.26	40.63	0	59.1	NA	0.00129248	NA	0.000764007	NA	0.00328427	NA	0.00149493
NW_020868394.1-608898-2	88.76	0	0	11.24	0.00113886	NA	NA	0.145036	0.00147897	NA	NA	0.21311
NW_020868395.1-79301-7	0	91.18	0	8.82	NA	0.00267186	NA	1.66645	NA	0.00161689	NA	0.583696
NW_020868395.1-142970-27	97.27	2.73	0	0	0.000570958	0.206116	NA	NA	0.000662046	0.22274	NA	NA
NW_020868395.1-226091-13	12.93	0	87.07	0	0.0232277	NA	0.00037099	NA	0.657598	NA	0.00388776	NA
NW_020868395.1-235641-13	4	95.5	0	0.5	0.0941011	0.000181647	NA	NA	0.0404819	0.000146483	NA	NA
NW_020868395.1-242649-7	0.55	0	92.86	6.59	NA	NA	0.000904895	0.299153	NA	NA	0.00127604	0.610088
NW_020868395.1-268812-27	94.89	5.11	0	0	0.000477897	0.0808343	NA	NA	0.0020917	0.200851	NA	NA
NW_020868395.1-272453-26	0	10.16	89.84	0	NA	0.0533082	0.00123498	NA	NA	0.0482628	0.000398518	NA
NW_020868395.1-274366-7	0	92.89	7.11	0	NA	1.35e-05	0.00208279	NA	NA	0.00125388	0.849386	NA
NW_020868396.1-158818-9	0	100	0	0	NA	0	NA	NA	NA	0	NA	NA
NW_020868397.1-349440-5	0.39	0	0	99.61	NA	NA	NA	1.52e-05	NA	NA	NA	1.52e-05
NW_020868400.1-54643-7	4.17	95.83	0	0	8.60813	0.000988046	NA	NA	2.24103	0.00064641	NA	NA
NW_020868400.1-75679-5	93.75	0	6.25	0	2.59e-05	NA	0.00692039	NA	0.000129705	NA	0.0436382	NA
NW_020868400.1-78274-8	100	0	0	0	0	NA	NA	NA	0	NA	NA	NA
NW_020868400.1-141097-9	0	52.85	0	47.15	NA	0.00127877	NA	0.00188117	NA	8.1e-05	NA	0.000105781
NW_020868401.1-124586-2	0	7.2	0	92.8	NA	0.04	NA	0.00016297	NA	0.107408	NA	0.00154528
NW_020868402.1-66143-5	4.8	0	95.2	0	0.04	NA	0.00016297	NA	0.0186843	NA	6.48e-05	NA
NW_020868402.1-107357-26	0	100	0	0	NA	0	NA	NA	NA	0	NA	NA
NW_020868402.1-124842-26	100	0	0	0	0	NA	NA	NA	0	NA	NA	NA
NW_020868402.1-162771-13	98.62	0	0	1.38	0.000744835	NA	NA	0.429025	1.2e-05	NA	NA	0.0390752
NW_020868402.1-218978-16	97.28	0	0	2.72	3.16e-05	NA	NA	0.0642401	6.65e-05	NA	NA	0.173611
NW_020868402.1-431999-13	7.74	0	92.26	0	5.80661	NA	0.0031327	NA	0.732933	NA	0.00138782	NA
NW_020868402.1-483240-27	0	0	0	100	1	NA	NA	0.000110445	1	NA	NA	0.000416493
NW_020868402.1-689873-5	0	20.09	0	79.91	NA	0.01806	NA	0.000836488	NA	0.01559	NA	0.000737056
NW_020868402.1-773779-2	0	93.07	6.27	0.66	NA	0.000537998	0.10784	NA	NA	0.000412731	0.064516	NA
NW_020868402.1-808401-5	0	92.64	0	7.36	NA	0.000324718	NA	0.0902121	NA	5.47e-05	NA	0.0107015
NW_020868403.1-64889-15	0	99.74	0	0.26	NA	0.00133043	1	NA	NA	0.00100854	1	NA
NW_020868403.1-173505-1	0	93.98	0	6.02	NA	0.000546694	NA	0.356191	NA	0.00011528	NA	0.041616
NW_020868404.1-6685-9	95.58	0	4.42	0	0.000196821	NA	0.197531	NA	0.000717134	NA	2.15877	NA
NW_020868406.1-148660-23	86.55	0	13.45	0	0.00481009	NA	0.849031	NA	0.00461744	NA	0.78102	NA
NW_020868406.1-160645-1	9.9	0	90.1	0	0.551986	NA	0.00200178	NA	14.1347	NA	0.0063778	NA
NW_020868407.1-8358-3	0	1.86	0	98.14	NA	0.125434	NA	0.000110302	NA	0.194871	NA	0.000231234
NW_020868407.1-33543-6	0	0	2.48	97.52	NA	NA	1.91716	0.000211741	NA	NA	0.115968	4.12e-05
NW_020868408.1-147030-2	0	4.07	0	95.93	NA	0.205836	NA	0.00133377	NA	0.221597	NA	0.00153787
NW_020868408.1-212510-3	4.36	0	95.64	0	0.0266172	NA	8.04e-05	NA	0.187515	NA	0.00130134	NA
NW_020868408.1-220896-2	82.81	17.19	0	0	0.00352893	0.191223	NA	NA	0.00339052	0.179939	NA	NA
NW_020868408.1-244164-6	93.46	0.09	6.45	0	0.0220762	NA	0.427434	NA	0.0167158	NA	0.391713	NA
NW_020868409.1-4894-6	0	0	100	0	NA	NA	0	NA	NA	NA	0	NA
NW_020868409.1-165136-27	0	9.49	0	90.51	NA	0.00943032	NA	8.46e-05	NA	0.0101865	NA	9.06e-05
NW_020868409.1-176683-5	7.08	0	92.92	0	0.00270462	NA	1.41e-05	NA	0.0319174	NA	0.000284014	NA
NW_020868409.1-211409-14	0	0	100	0	NA	NA	0	NA	NA	NA	0	NA
NW_020868409.1-216538-13	59.33	0.67	40	0	0.031856	NA	0.193499	NA	0.0354004	NA	0.236083	NA
NW_020868409.1-238694-26	0	91.87	0	8.13	NA	0.00279699	NA	2.9241	NA	0.000856663	NA	0.267073
NW_020868409.1-256483-21	0	0	5.16	94.84	NA	NA	12.4349	0.00165353	NA	NA	3.2012	0.0011373
NW_020868409.1-473349-24	0	88.6	0	11.4	NA	0.0060609	NA	3.64109	NA	0.00431603	NA	1.45209
NW_020868409.1-880254-26	0	88.46	0	11.54	NA	0.00318397	NA	0.716393	NA	8.64e-05	NA	0.00600589
NW_020868411.1-82632-24	16.91	0	83.09	0	0.238033	NA	0.0578497	NA	0.133923	NA	0.0177148	NA
NW_020868411.1-136224-12	1.86	98.14	0	0	0.125434	0.000110302	NA	NA	0.394384	0.00109248	NA	NA
NW_020868411.1-192197-1	0	15.26	0	84.74	NA	4.2107	NA	0.011664	NA	3.41146	NA	0.0109426
NW_020868412.1-124094-15	0	88.38	0	11.62	NA	0.0017003	NA	0.0535837	NA	0.00120078	NA	0.0412162
NW_020868413.1-43135-22	0	3.38	0	96.62	NA	0.0107015	NA	1.64e-05	NA	0.104976	NA	0.000290792
NW_020868413.1-124599-1	0	4.49	0.64	94.87	NA	0.00291499	NA	8.26e-05	NA	0.0492117	NA	4.61e-05
NW_020868413.1-201010-27	0	83.61	0	16.39	NA	0.00598395	NA	0.558509	NA	0.00831665	NA	1.09988
NW_020868413.1-333435-9	17.63	0	0	82.37	0.00612893	NA	NA	0.000234147	0.0775414	NA	NA	0.00198403
NW_020868413.1-359510-23	14.06	85.94	0	0	0.000259055	7.2e-06	NA	NA	0.213018	0.00241336	NA	NA
NW_020868413.1-448990-23	12.2	0	87.8	0	0.157084	NA	0.0100779	NA	0.087146	NA	0.00381888	NA
NW_020868414.1-28542-23	0	87.58	0	12.42	NA	4.21e-06	NA	0.000216263	NA	0.000217188	NA	0.0139032
NW_020868415.1-66103-2	0	88.56	0	11.44	NA	3.49e-05	NA	0.00189036	NA	0.000256	NA	0.020736
NW_020868415.1-118790-25	95.68	0.36	3.96	0	3.93e-07	NA	0.00495933	NA	0.000633306	NA	1.30083	NA
NW_020868415.1-156036-21	1.75	0	0	98.25	0.0700692	NA	NA	4.16e-05	0.357247	NA	NA	0.000738885
NW_020868415.1-405723-5	0	100	0	0	NA	0	NA	NA	NA	0	NA	NA
NW_020868415.1-482005-8	16.67	83.33	0	0	0.00907626	0.000292516	NA	NA	0.0568748	0.00137587	NA	NA
NW_020868415.1-516854-8	0	96.52	0	3.48	NA	0.00431584	NA	0.398117	NA	0.000256	NA	0.092416
NW_020868415.1-740511-23	94.55	0	5.45	0	0.000228136	NA	0.131406	NA	0.000429097	NA	0.336064	NA
NW_020868415.1-922321-26	98.73	0.09	0	1.18	0.00016129	NA	NA	NA	0.00016129	NA	NA	NA
NW_020868415.1-1217327-8	0.37	10.07	0	89.56	NA	0.00460613	NA	0.000124358	NA	0.0436323	NA	0.000529798
NW_020868415.1-1222096-23	69.23	0	30.77	0	0.0187391	NA	0.307832	NA	0.00778615	NA	0.0774814	NA
NW_020868415.1-1260594-14	0	17.56	0	82.44	NA	0.191914	NA	0.0396517	NA	0.20579	NA	0.0461623
NW_020868415.1-1508907-23	15.82	0	84.18	0	0.261104	NA	0.00357084	NA	0.808488	NA	0.00667589	NA
NW_020868415.1-1570747-3	2.26	0	97.74	0	0.0234277	NA	9.36e-06	NA	0.118975	NA	0.000151911	NA
NW_020868415.1-1644487-6	1.84	0	0	98.16	0.149511	NA	NA	0.000143012	0.200209	NA	NA	0.000237569
NW_020868416.1-37471-8	4.37	0	95.63	0	1.72179	NA	0.000638965	NA	0.097539	NA	0.00011574	NA
NW_020868416.1-93236-23	0	98.77	0	1.23	NA	6.84e-05	NA	0.157656	NA	0.000588854	NA	0.429631
NW_020868417.1-46426-8	100	0	0	0	0	NA	NA	NA	0	NA	NA	NA
NW_020868417.1-182449-13	0	99.61	0.39	0	NA	1.52e-05	NA	NA	NA	1.52e-05	NA	NA
NW_020868417.1-328031-2	22.33	0	77.67	0	0.00124144	NA	9.39e-05	NA	0.006283	NA	0.000427594	NA
NW_020868418.1-340780-12	97.53	0	2.47	0	0.000641934	NA	0.24389	NA	0.000254004	NA	0.146306	NA
NW_020868419.1-82883-16	100	0	0	0	0	NA	NA	NA	0	NA	NA	NA
NW_020868420.1-17965-1	0.76	99.24	0	0	0.402737	0.000181721	NA	NA	NA	5.78e-05	NA	NA
NW_020868422.1-18939-23	86.96	0	13.04	0	0.000167439	NA	0.00917732	NA	0.000325029	NA	0.0111565	NA
NW_020868422.1-30923-6	0	95	0	5	NA	1.14e-05	NA	0.00361807	NA	0.000531093	NA	0.089832
NW_020868422.1-49830-13	0	100	0	0	1	0.000106195	NA	NA	1	0.000332196	NA	NA
NW_020868422.1-114809-21	0	0	100	0	NA	NA	0	NA	NA	NA	0	NA
NW_020868422.1-131954-6	73.98	0	26.02	0	0.00116989	NA	0.0125363	NA	0.00265621	NA	0.0333893	NA
NW_020868422.1-174496-24	0	97.61	0	2.39	NA	2.6e-05	NA	0.0699868	NA	5.36e-05	NA	0.18588
NW_020868422.1-191204-14	78.47	0	21.53	0	0.00575247	NA	0.182135	NA	0.00590185	NA	0.189515	NA
NW_020868422.1-194956-12	94.94	5.06	0	0	0.00015837	0.0987755	NA	NA	0.000278066	0.217778	NA	NA
NW_020868424.1-330949-13	96.97	0	0	3.03	4.24e-06	NA	NA	0.00499444	0.000191296	NA	NA	0.663201
NW_020868425.1-4789-2	2.23	97.77	0	0	0.438404	0.00218912	NA	NA	0.112446	3.24e-05	NA	NA
NW_020868425.1-34382-9	0	92.47	0	7.53	NA	9.91e-05	NA	0.0198554	NA	7.62e-05	NA	0.00922338
NW_020868425.1-51450-25	0	0	90.98	9.02	NA	NA	0.0020928	0.0937302	NA	NA	0.000358235	0.0248997
NW_020868425.1-580024-24	0	1.61	0	98.39	NA	0.458442	NA	4.31e-05	NA	0.00129083	NA	3.72e-07
NW_020868425.1-612165-21	0	100	0	0	NA	0	NA	NA	NA	0	NA	NA
NW_020868426.1-17160-8	75	0	25	0	0.0170659	NA	0.673762	NA	0.00444887	NA	0.0744812	NA
NW_020868426.1-66489-26	0	87.43	0	12.57	NA	0.00570019	NA	1.72901	NA	0.00488512	NA	1.19903
NW_020868426.1-83131-4	7.75	0	92.25	0	0.136351	NA	0.000490796	NA	0.00484804	NA	4e-05	NA
NW_020868426.1-112564-3	0	92.31	0	7.69	NA	2.65e-06	NA	0.000366058	NA	0.000873563	NA	0.0656827
NW_020868426.1-128992-15	94.12	0	5.88	0	0.00376311	NA	0.230943	NA	7.16e-05	NA	0.0140282	NA
NW_020868427.1-28128-8	70.55	0	29.45	0	0.0104192	NA	0.140057	NA	0.00352044	NA	0.031684	NA
NW_020868427.1-29647-9	87.88	12.12	0	0	1.66e-05	0.00093711	NA	NA	0.000375247	0.0146658	NA	NA
NW_020868427.1-218495-4	0	65.77	0.27	33.96	NA	0.00138519	NA	0.00516638	NA	4.51e-06	NA	1.45e-05
NW_020868427.1-271110-8	0	98.4	0	1.6	NA	0.00102319	NA	0.430223	NA	3.39e-05	NA	0.068997
NW_020868427.1-306450-13	0.47	3.29	0	96.24	NA	0.00934444	NA	6.14e-05	NA	0.833187	NA	0.000430854
NW_020868427.1-320492-1	0	0	91.7	8.3	NA	NA	0.000783098	0.217558	NA	NA	1.07e-07	1.3e-05
NW_020868427.1-322941-26	8.39	0	91.61	0	0.00828597	NA	5.75e-05	NA	15.0382	NA	0.00460597	NA
NW_020868427.1-348028-6	0	100	0	0	NA	0	NA	NA	NA	0	NA	NA
NW_020868427.1-567680-1	0	100	0	0	NA	0	NA	NA	NA	0	NA	NA
NW_020868427.1-701392-1	0	92.01	0.12	7.86	NA	0.00506502	NA	54.1947	NA	0.00638401	NA	NA
NW_020868428.1-299099-24	0	3.12	0	96.88	NA	0.0112396	NA	1.47e-05	NA	0.0359521	NA	5.76e-05
NW_020868428.1-321619-22	0	100	0	0	NA	0.000473653	NA	1	NA	0	NA	NA
NW_020868429.1-54261-26	3.07	0	0	96.93	0.320726	NA	NA	0.000128186	0.616042	NA	NA	0.000188685
NW_020868429.1-59182-12	0	0	100	0	NA	NA	0	NA	NA	NA	0	NA
NW_020868429.1-212937-25	89.97	0	0	10.03	0.00125183	NA	NA	0.240435	0.00113029	NA	NA	0.205774
NW_020868429.1-258632-27	90.88	0	9.12	0	0.000197666	NA	0.0147349	NA	9.56e-05	NA	0.007744	NA
NW_020868429.1-290104-12	4.56	0	0	95.44	0.0377705	NA	NA	0.000135955	0.007744	NA	NA	2.15e-05
NW_020868429.1-383206-5	0	95.04	0	4.96	NA	0.00582637	NA	0.331855	NA	0.00478679	NA	0.306424
NW_020868430.1-310549-6	0	95.16	0	4.84	NA	0.00234256	NA	NA	NA	0.00234256	NA	NA
NW_020868431.1-137642-22	9.64	0	90.36	0	1.72069	NA	0.00325815	NA	0.449853	NA	0.00168672	NA
NW_020868431.1-291698-2	100	0	0	0	0	NA	NA	NA	0	NA	NA	NA
NW_020868431.1-424650-3	0	0	10.36	89.64	NA	NA	0.0412402	0.000920809	NA	NA	0.0618671	0.00158297
NW_020868431.1-431058-24	93.64	0	6.36	0	0.00179267	NA	3.47772	NA	0.000681473	NA	0.425036	NA
NW_020868431.1-491024-22	0	0	100	0	NA	NA	0	NA	NA	NA	0	NA
NW_020868431.1-678876-15	0.28	0	0	99.72	NA	NA	NA	7.84e-06	NA	NA	NA	7.84e-06
NW_020868431.1-705558-24	0	93.79	0	6.21	NA	0.00993211	NA	0.333897	NA	0.0247976	NA	0.452446
NW_020868431.1-711525-12	0	100	0	0	NA	0.000383214	NA	1	NA	0.000306286	NA	1
NW_020868433.1-26917-3	0	62.64	0	37.36	NA	0.0309019	NA	0.309878	NA	0.0175961	NA	0.118923
NW_020868433.1-41737-1	0	0	0	100	NA	NA	NA	0	NA	NA	NA	0
NW_020868433.1-99396-26	3.5	0	96.5	0	0.725652	NA	0.000269293	NA	0.00260621	NA	3.09e-06	NA
NW_020868433.1-123277-21	3.16	0	0	96.84	0.417101	NA	NA	0.000159839	0.00706574	NA	NA	9.02e-06
NW_020868433.1-169793-14	96.4	0	3.6	0	0.00024096	NA	0.534024	NA	9.68e-08	NA	7.06e-05	NA
NW_020868433.1-174405-16	0	94.5	5.5	0	NA	0.000755019	0.890122	NA	NA	2.77e-05	0.01	NA
NW_020868433.1-208505-13	0	90	10	0	NA	0.00302708	1.21185	NA	NA	0.00370113	1.95463	NA
NW_020868434.1-182756-26	97.6	0	2.4	0	0.000142701	NA	0.935501	NA	1.67e-05	NA	0.04	NA
NW_020868434.1-218564-14	2.56	97.44	0	0	1.3254	0.000192238	NA	NA	0.0323005	1.59e-05	NA	NA
NW_020868434.1-220886-27	0	100	0	0	NA	0	NA	NA	NA	0	NA	NA
NW_020868434.1-239495-15	0	80.68	0	19.32	NA	2.81e-05	NA	0.000518171	NA	0.000721193	NA	0.00969439
NW_020868434.1-264905-24	13.26	0	0	86.74	0.0300387	NA	NA	0.00109634	0.013456	NA	NA	0.000419045
NW_020868434.1-265265-7	0	95.72	0	4.28	NA	0.000222675	NA	0.26252	NA	9.66e-05	NA	0.0813877
NW_020868435.1-57162-24	0	51.39	0	48.61	NA	0.00077284	NA	0.00077284	NA	0.00414941	NA	0.00361579
NW_020868435.1-61299-26	24.19	75.81	0	0	0.177468	0.00746606	NA	NA	0.0937312	0.00484244	NA	NA
NW_020868435.1-63782-23	99.5	0	0.5	0	0.00121392	NA	0.757126	NA	0.000154095	NA	0.50311	NA
NW_020868435.1-87586-5	0	100	0	0	NA	0	NA	NA	NA	0	NA	NA
NW_020868435.1-104194-1	0	95.44	0	4.56	NA	1.28e-05	NA	0.00481466	NA	7.15e-05	NA	0.0222767
NW_020868435.1-348370-24	0.68	99.32	0	0	0.444444	0.000192744	NA	NA	0.399971	0.000142099	NA	NA
NW_020868436.1-2950-5	0.38	98.36	1.26	0	NA	3.44e-05	0.0355999	NA	NA	0.00026896	NA	NA
NW_020868436.1-149346-14	50	50	0	0	1.08503	0.114133	NA	NA	1.30682	0.121003	NA	NA
NW_020868436.1-517458-21	0	99	0	1	NA	0.000121648	NA	0.269601	NA	0.000580936	NA	0.48958
NW_020868436.1-621359-12	22.67	0	77.33	0	1.30581	NA	0.0182803	NA	0.771254	NA	0.0145324	NA
NW_020868436.1-856200-7	4.4	0	0	95.6	0.789276	NA	NA	0.000449178	1.89993	NA	NA	0.000674994
NW_020868437.1-329445-8	4.52	0	0	95.48	1.47789	NA	NA	0.000640923	2.08295	NA	NA	0.000740017
NW_020868437.1-363314-6	0	31.39	0	68.61	NA	0.128972	NA	0.118864	NA	0.121159	NA	0.104484
NW_020868438.1-193204-9	0	98.87	0	1.13	NA	9.41e-05	NA	0.208603	NA	5.38e-05	NA	0.151468
NW_020868439.1-22128-4	0	93.51	0	6.49	NA	0.000753892	NA	0.470204	NA	0.00106854	NA	0.900504
NW_020868439.1-76222-2	0	3.88	0	96.12	NA	0.169844	NA	0.000848094	NA	0.0272795	NA	3.24e-05
NW_020868439.1-261476-5	0	2.93	97.07	0	NA	0.0571024	9.16e-05	NA	NA	0.0227179	2.9e-05	NA
NW_020868439.1-409968-26	2.67	0	0	97.33	2.30696	NA	NA	0.000264794	0.152588	NA	NA	5.85e-05
NW_020868439.1-505400-5	30.34	0	69.66	0	0.0161399	NA	0.00219006	NA	0.00123493	NA	0.000212304	NA
NW_020868439.1-555832-13	10.91	89.09	0	0	0.000145428	2.12e-06	NA	NA	0.008281	0.000102235	NA	NA
NW_020868440.1-185607-9	12.15	0	87.85	0	0.182955	NA	0.00158291	NA	5.21567	NA	0.00769947	NA
NW_020868440.1-252890-6	8.38	0	91.62	0	0.00248867	NA	2.33e-05	NA	0.0473296	NA	0.000680936	NA
NW_020868440.1-255251-25	6.65	93.35	0	0	0.170193	0.00277321	NA	NA	0.0406751	0.000335864	NA	NA
NW_020868440.1-291188-23	0	0	12.13	87.87	NA	NA	0.120949	0.00118306	NA	NA	0.488433	0.00288764
NW_020868440.1-291759-3	0	0	0	100	NA	NA	NA	0	NA	NA	NA	0
NW_020868441.1-6139-13	0	86.98	13.02	0	NA	0.000709361	0.0500346	NA	NA	0.00231848	0.26055	NA
NW_020868441.1-110374-4	16.49	0	83.51	0	0.120563	NA	0.00234523	NA	0.234497	NA	0.00366318	NA
NW_020868441.1-268201-9	0	96.97	0	3.03	NA	1.55e-05	NA	0.0124182	NA	0.000110464	NA	0.265225
NW_020868441.1-561753-8	0	89.85	0	10.15	NA	0.00671505	NA	14.1772	NA	0.00691613	NA	16.6056
NW_020868441.1-628585-15	0	0	39.49	60.51	NA	NA	0.0069064	0.002274	NA	NA	0.335936	0.0373262
NW_020868441.1-641227-15	15.15	0	84.85	0	0.186578	NA	0.00261194	NA	0.00972634	NA	0.000248864	NA
NW_020868442.1-182101-21	0.28	93.26	6.46	0	NA	0.000382369	0.104827	NA	NA	0.000814627	0.378225	NA
NW_020868442.1-237428-26	72.67	0	27.33	0	0.00254397	NA	0.0270488	NA	0.0017683	NA	0.0174625	NA
NW_020868442.1-243368-13	0	8.07	91.93	0	NA	0.151398	0.00350741	NA	NA	0.0440559	0.000225016	NA
NW_020868442.1-412789-26	0	7.41	0	92.59	NA	NA	NA	0.00549081	NA	NA	NA	0.00549081
NW_020868444.1-187573-14	1.39	0	0	98.61	0.53759	NA	NA	0.00162406	0.660019	NA	NA	0.00422732
NW_020868444.1-256648-7	0	67.42	0	32.58	NA	0.018039	NA	0.223611	NA	0.0224754	NA	0.33025
NW_020868444.1-477673-25	85.33	0	14.37	0.3	8.53e-06	NA	1.2e-05	NA	0.000964329	NA	0.0277134	NA
NW_020868444.1-550904-2	97.89	0	0	2.11	0.0001395	NA	NA	1.54923	2e-05	NA	NA	0.0694181
NW_020868444.1-552308-15	0	12.13	87.87	0	NA	0.276451	0.00206208	NA	NA	0.740339	0.00360154	NA
NW_020868444.1-613989-2	100	0	0	0	0	NA	NA	NA	0	NA	NA	NA
NW_020868444.1-643535-23	0	0	3.05	96.95	NA	NA	0.0364739	5.6e-05	NA	NA	0.00707013	8.39e-06
NW_020868444.1-692253-7	26.13	73.87	0	0	1.28778	0.0250502	NA	NA	2.07295	0.0298238	NA	NA
NW_020868444.1-725690-16	0	100	0	0	NA	0	NA	NA	NA	0	NA	NA
NW_020868444.1-808892-16	100	0	0	0	0.000451215	NA	NA	1	0.000332196	NA	NA	1
NW_020868444.1-842779-13	10.03	0	89.97	0	0.0233703	NA	0.000212208	NA	0.00691448	NA	7.2e-05	NA
NW_020868445.1-87335-25	90.62	9.38	0	0	0.0018388	0.58241	NA	NA	1.75e-06	0.000167935	NA	NA
NW_020868446.1-172412-27	0	32.72	67.28	0	NA	0.0383793	0.00544475	NA	NA	0.000334957	8.37e-05	NA
NW_020868447.1-46583-16	16.73	0	83.27	0	0.0256622	NA	0.000728584	NA	1.3e-05	NA	5.18e-07	NA
NW_020868447.1-131186-23	0	12.3	0	87.7	NA	0.227139	NA	0.00187554	NA	0.00742721	NA	0.000179673
NW_020868447.1-262552-7	0	0	0	100	NA	NA	NA	0	NA	NA	NA	0
NW_020868447.1-323847-23	0	2.43	0	97.57	NA	2.34473	NA	0.000220299	NA	0.207107	NA	5.97e-05
NW_020868447.1-323877-2	0	100	0	0	NA	0	NA	NA	NA	0	NA	NA
NW_020868447.1-527045-6	0	100	0	0	NA	0.000383214	NA	1	NA	0.000306286	NA	1
NW_020868447.1-626072-27	2.49	0	97.51	0	0.0183377	NA	1.61e-05	NA	0.241099	NA	6.95e-05	NA
NW_020868447.1-729303-14	97.86	0	2.14	0	0.000343221	NA	0.20619	NA	0.00115761	NA	0.360896	NA
NW_020868447.1-807265-6	94.59	0	0	5.41	3.97e-05	NA	NA	0.0155601	6.41e-06	NA	NA	0.00215497
NW_020868447.1-809795-16	97.58	0	0	2.42	0.000188944	NA	NA	1.64614	1.84e-05	NA	NA	0.0441
NW_020868447.1-887175-22	93.04	0	6.96	0	0.00346581	NA	26.0637	NA	0.0025616	NA	6.1504	NA
NW_020868447.1-930479-22	12.4	0	87.6	0	0.184576	NA	0.0142434	NA	0.126149	NA	0.00715058	NA
NW_020868447.1-1026820-12	94.78	0	0	5.22	3.41e-05	NA	NA	0.00908602	0.000241376	NA	NA	0.047259
NW_020868447.1-1183379-8	0	96.08	0	3.92	NA	0.000106192	NA	0.04	NA	0.000173751	NA	0.0584573
NW_020868447.1-1313346-14	0	0	14.73	85.27	NA	NA	0.0438231	0.00229721	NA	NA	0.0318266	0.000649522
NW_020868447.1-1314136-12	9.36	0	0	90.64	0.16265	NA	NA	0.000830734	12.25	NA	NA	0.00552739
NW_020868447.1-1322558-4	0	35.84	0	64.16	NA	0.0167781	NA	0.0036243	NA	0.0240285	NA	0.00486373
NW_020868447.1-1393723-4	75.2	0	24.8	0	1.48e-05	NA	0.000139994	NA	0.000367607	NA	0.00397013	NA
NW_020868447.1-1422470-27	91.22	0	8.78	0	0.00818955	NA	0.214366	NA	3.07e-06	NA	0.000344529	NA
NW_020868447.1-1429143-13	0	93.93	6.07	0	NA	0.0011118	1.31074	NA	NA	0.000126859	0.045796	NA
NW_020868447.1-1432293-22	100	0	0	0	0	NA	NA	NA	0	NA	NA	NA
NW_020868447.1-1480939-22	0	38.08	61.92	0	NA	0.0521607	0.0105285	NA	NA	0.223298	0.0271667	NA
NW_020868448.1-117647-25	0	3.96	96.04	0	NA	0.058264	6.33e-05	NA	NA	0.000816327	1.31e-06	NA
NW_020868448.1-248726-6	100	0	0	0	0	NA	NA	NA	0	NA	NA	NA
NW_020868448.1-285124-24	0.74	87.41	11.85	0	NA	0.000708342	0.0261678	NA	NA	0.00107986	0.0537353	NA
NW_020868449.1-44750-24	0	0	0	100	NA	NA	NA	0	NA	NA	NA	0
NW_020868450.1-100062-16	2.99	0	97.01	0	0.00145882	NA	1.28e-06	NA	0.161604	NA	0.000447657	NA
NW_020868450.1-102569-22	0	64.82	0	35.18	NA	0.406656	NA	0.174509	NA	0.167388	NA	0.121465
NW_020868451.1-75194-4	86.59	0	13.41	0	5.72e-05	NA	0.00267958	NA	0.000388045	NA	0.0222309	NA
NW_020868451.1-155109-3	0	96.34	0	3.66	NA	0.000286922	NA	0.6889	NA	1.17e-05	NA	0.00982063
NW_020868451.1-196611-4	0	91.76	0	8.24	NA	0.00159131	NA	0.0895923	NA	5.74e-05	NA	0.00597029
NW_020868451.1-261055-5	99.82	0	0.18	0	3.24e-06	NA	NA	NA	3.24e-06	NA	NA	NA
NW_020868451.1-288220-22	0	0	0	100	NA	NA	NA	0	NA	NA	NA	0
NW_020868452.1-52730-4	0	12.5	0	87.5	NA	0.0550079	NA	0.00209536	NA	0.00692039	NA	0.000117774
NW_020868452.1-159561-4	0	36.4	0	63.6	NA	0.0580975	NA	0.0493448	NA	0.000860444	NA	0.00030976
NW_020868453.1-592835-3	4.46	0	95.54	0	0.00397218	NA	9.92e-06	NA	0.013225	NA	2.3e-05	NA
NW_020868453.1-670249-14	100	0	0	0	0	NA	NA	NA	0	NA	NA	NA
NW_020868453.1-688978-25	75.53	0	0	24.47	0.00956994	NA	NA	0.253081	0.0119041	NA	NA	0.369364
NW_020868453.1-737020-24	0	97.72	0	2.28	NA	0.000266625	NA	0.166294	NA	0.000819767	NA	0.295936
NW_020868453.1-768246-16	0	90.36	0	9.64	NA	8.23e-06	NA	0.000768318	NA	0.000446243	NA	0.0643008
NW_020868453.1-859193-13	4.39	95.61	0	0	0.00762445	1.95e-05	NA	NA	0.132327	0.000726855	NA	NA
NW_020868455.1-9910-15	0	87.21	0	12.79	NA	0.0056824	NA	1.5669	NA	0.00809117	NA	4.27309
NW_020868455.1-98374-3	99.56	0	0.44	0	0.000663437	NA	0.723078	NA	1.94e-05	NA	NA	NA
NW_020868455.1-103332-16	0	91.36	0	8.64	NA	0.00408754	NA	0.150959	NA	0.000537446	NA	0.0373561
NW_020868455.1-443970-22	0	3.03	0	96.97	NA	0.0920809	NA	0.000190449	NA	0.0453635	NA	7.27e-05
NW_020868455.1-833894-25	6.79	0.27	92.93	0	0.0312499	NA	0.00019033	NA	0.0981859	NA	0.000401435	NA
NW_020868456.1-102150-8	0	80.7	0	19.3	NA	0.00950844	NA	0.073372	NA	0.005776	NA	0.051984
NW_020868457.1-53211-23	78.79	0	0.16	21.04	7.84e-06	NA	NA	0.000331196	0.00375052	NA	NA	0.0956491
NW_020868457.1-55891-9	4.61	95.39	0	0	1.26433	0.000622065	NA	NA	1.70303	0.000709298	NA	NA
NW_020868457.1-60470-16	84.58	0	0	15.42	0.00452331	NA	NA	0.0659809	0.00327756	NA	NA	0.052441
NW_020868457.1-186121-4	78.63	0	21.37	0	0.0164533	NA	1.39385	NA	0.00479517	NA	0.142078	NA
NW_020868457.1-193026-6	90.54	0	9.46	0	0.00153347	NA	0.408979	NA	0.00220406	NA	0.795664	NA
NW_020868457.1-374328-26	92.24	0	0	7.76	0.00330916	NA	NA	6.98647	0.0035454	NA	NA	9.25174
NW_020868458.1-219057-8	0	2.5	0	97.5	NA	0.131221	NA	0.000218429	NA	0.0758244	NA	9.68e-05
NW_020868458.1-363363-6	0	87.96	0	12.04	NA	0.00197424	NA	0.264675	NA	0.000513778	NA	0.041616
NW_020868458.1-365324-26	0.36	98.18	0	1.45	NA	3.29e-05	NA	0.15269	NA	0.00033124	NA	NA
NW_020868458.1-417403-16	4.25	0	0	95.75	0.25177	NA	NA	0.000213556	2.38675	NA	NA	0.000688442
NW_020868458.1-510289-21	5.66	0	94.34	0	18.8323	NA	0.00216158	NA	4.24137	NA	0.00150685	NA
NW_020868458.1-535367-27	83.33	0	0	16.67	0.00100457	NA	NA	0.0177224	0.00547283	NA	NA	0.0656055
NW_020868458.1-826344-16	0	98.87	0	1.13	NA	0.000324682	NA	0.369225	NA	3.02e-05	NA	0.104557
NW_020868458.1-833329-26	0	75.05	0	24.95	NA	0.00684634	NA	0.138672	NA	0.000591023	NA	0.00656465
NW_020868458.1-949885-6	0	47.62	0	52.38	NA	0.00980251	NA	0.00573071	NA	0.0044564	NA	0.00289761
NW_020868458.1-1265166-24	0	91.67	0.69	7.64	NA	0.00281894	NA	1.94598	NA	0.00217099	NA	0.969074
NW_020868459.1-56561-7	0	0	22.22	77.78	NA	NA	1.0404	0.015893	NA	NA	0.0172566	0.00103076
NW_020868459.1-68233-3	100	0	0	0	0.000383214	NA	1	NA	0	NA	NA	NA
NW_020868459.1-346170-21	79.68	0	20.32	0	0.00494962	NA	0.178062	NA	0.00191859	NA	0.0479418	NA
NW_020868459.1-437478-23	100	0	0	0	0	NA	NA	NA	0	NA	NA	NA
NW_020868459.1-461893-26	0	100	0	0	NA	0	NA	NA	NA	0	NA	NA
NW_020868459.1-490938-6	0	0	0	100	NA	NA	NA	0	NA	NA	NA	0
NW_020868459.1-506648-4	0	0	0	100	NA	NA	NA	0	NA	NA	NA	0
NW_020868459.1-600528-6	0	0	0	100	NA	NA	NA	0	NA	NA	NA	0
NW_020868459.1-657334-8	86.23	0	13.77	0	1.96e-05	NA	0.000721198	NA	2.58e-05	NA	0.00108954	NA
NW_020868460.1-163004-15	0	0.2	0	99.8	NA	NA	NA	4e-06	NA	NA	NA	4e-06
NW_020868460.1-177534-9	0	98.52	0	1.48	NA	2.55e-05	NA	0.260308	NA	0.00021904	NA	NA
NW_020868460.1-215496-23	0	0	100	0	1	NA	0.000416493	NA	1	NA	0.000332196	NA
NW_020868461.1-239013-23	29.24	0	70.76	0	0.389931	NA	0.0187891	NA	0.335048	NA	0.0173096	NA
NW_020868461.1-340425-9	5.49	0	0	94.51	0.0144981	NA	NA	3.85e-05	5.23231	NA	NA	0.00150923
NW_020868462.1-16131-7	2.48	0	0	97.52	0.0300444	NA	NA	2.87e-05	NA	NA	NA	0.00061504
NW_020868463.1-71957-15	5.42	0	94.58	0	0.488684	NA	0.000530602	NA	3.72386	NA	0.00132299	NA
NW_020868463.1-100292-2	21.32	0	0	78.68	0.0167549	NA	NA	0.00176242	0.0516454	NA	NA	0.00749787
NW_020868463.1-115943-2	91.71	0	8.29	0	7.74e-05	NA	0.00774555	NA	0.000473498	NA	0.106537	NA
NW_020868463.1-117827-26	0	94.3	0	5.7	NA	4e-05	NA	0.0138408	NA	1.29e-05	NA	0.00402372
NW_020868463.1-152222-14	0	87.67	0	12.33	NA	0.0237653	NA	0.237271	NA	0.000986699	NA	0.031684
NW_020868463.1-172627-14	91.83	8.17	0	0	0.00391583	9.02944	NA	NA	0.00414623	11.6705	NA	NA
NW_020868463.1-235732-16	0	0	3.26	96.74	NA	NA	0.321838	0.000145218	NA	NA	0.580891	0.000206375
NW_020868467.1-19206-13	0	96.5	0	3.5	NA	3.33e-05	NA	0.0362812	NA	3.09e-06	NA	0.00260621
NW_020868467.1-127248-2	12.64	0	87.36	0	0.0584439	NA	0.00233888	NA	0.151381	NA	0.0103023	NA
NW_020868468.1-272930-9	92.14	0	7.86	0	0.00232698	NA	2.14315	NA	0.0018661	NA	1.26411	NA
NW_020868468.1-302995-26	96.68	0	0	3.32	0.00156578	NA	NA	0.276376	0.00056258	NA	NA	0.16231
NW_020868468.1-606484-23	8.05	91.95	0	0	0.946805	0.00171302	NA	NA	0.156141	0.000585452	NA	NA
NW_020868468.1-897348-14	0	0	0	100	NA	NA	NA	0	NA	NA	NA	0
NW_020868468.1-927374-6	0	2.37	97.63	0	NA	2.01177	0.000197053	NA	NA	0.175697	5.07e-05	NA
NW_020868468.1-960101-23	1.29	98.71	0	0	0.0700692	7.44e-06	NA	NA	NA	0.00016641	NA	NA
NW_020868468.1-1177452-21	0	0	0	100	NA	NA	NA	0	NA	NA	NA	0
NW_020868468.1-1310309-3	0	9.21	0	90.79	NA	0.649446	NA	0.00187565	NA	0.430959	NA	0.00149374
NW_020868468.1-1380543-27	0	96.77	0	3.23	NA	0.000178395	NA	0.465522	NA	5.19e-06	NA	0.00406637
NW_020868468.1-1384781-3	4.92	0	0	95.08	0.299623	NA	NA	0.00445642	0.219663	NA	NA	0.00228761
NW_020868469.1-622081-4	0	100	0	0	NA	0	NA	NA	NA	0	NA	NA
NW_020868469.1-720122-16	7.94	0	0	92.06	0.0182456	NA	NA	0.000186415	0.012554	NA	NA	7.42e-05
NW_020868470.1-145095-23	0	94.41	0	5.59	NA	0.00195715	NA	12.8305	NA	0.0012221	NA	2.48389
NW_020868472.1-94448-14	98.61	0	1.39	0	2.6e-05	NA	0.0699868	NA	8.11e-06	NA	0.0281114	NA
NW_020868472.1-303890-27	0	0	5	95	NA	NA	1.56814	0.000808332	NA	NA	0.0625	0.000108507
NW_020868472.1-397833-15	0	2.17	0	97.83	NA	0.0845935	NA	8.43e-05	NA	0.153787	NA	0.000210781
NW_020868473.1-56414-16	0	1.83	98.17	0	NA	0.0105969	4.6e-06	NA	NA	0.237554	0.000325592	NA
NW_020868473.1-153781-3	0	8.33	0	91.67	NA	0.0745967	NA	0.00124971	NA	0.0493827	NA	0.000710474
NW_020868473.1-177892-5	0	12.17	0	87.83	NA	1.41336	NA	0.00489881	NA	4.17181	NA	0.00724272
NW_020868473.1-179692-26	10.76	0	89.24	0	6.69084	NA	0.0064	NA	1.01498	NA	0.00325565	NA
NW_020868474.1-3613-22	100	0	0	0	0	NA	NA	NA	0	NA	NA	NA
NW_020868474.1-229031-25	0	13.09	0	86.91	NA	0.203747	NA	0.0200081	NA	0.0221696	NA	0.000732361
NW_020868474.1-286129-16	7.89	0	92.11	0	0.0751577	NA	0.00111785	NA	0.117306	NA	0.00218131	NA
NW_020868474.1-425441-15	4.78	95.22	0	0	0.0213987	4.05e-05	NA	NA	0.114877	0.000157451	NA	NA
NW_020868474.1-500906-12	0	0	9.42	90.58	NA	NA	0.023843	0.000188225	NA	NA	0.00861322	7.66e-05
NW_020868474.1-605436-5	6.06	0	93.94	0	0.000341784	NA	1.37e-06	NA	0.00497761	NA	2.42e-05	NA
NW_020868474.1-674460-5	81.4	0	18.6	0	0.0152304	NA	2.57616	NA	0.010943	NA	1.09454	NA
NW_020868474.1-773888-27	93.27	0	0	6.73	0.000331623	NA	NA	0.119716	0.000427781	NA	NA	0.0480739
NW_020868474.1-833994-5	0	21.28	0	78.72	NA	0.0329562	NA	0.00406837	NA	0.239271	NA	0.00665107
NW_020868474.1-1014172-27	92.03	7.97	0	0	0.000977385	0.352836	NA	NA	7.99e-05	0.0135132	NA	NA
NW_020868474.1-1093693-27	3.37	0	96.63	0	0.0818057	NA	0.000200754	NA	0.000144288	NA	1.71e-07	NA
NW_020868474.1-1141768-27	0	100	0	0	NA	0	NA	NA	NA	0	NA	NA
NW_020868474.1-1214808-25	0	2.44	97.56	0	NA	0.0846841	3.14e-05	NA	NA	0.212593	6.13e-05	NA
NW_020868474.1-1216482-6	0	95.41	4.59	0	NA	0.000249102	0.25	NA	NA	0.000779328	2.1936	NA
NW_020868474.1-1246603-23	0	94.15	0	5.85	NA	0.000467203	NA	0.3044	NA	8.01e-05	NA	0.0289
NW_020868474.1-1253329-1	91.8	0	7.38	0.82	0.00281138	NA	1.99308	NA	0.00230535	NA	1.13897	NA
NW_020868477.1-142418-26	0	84.16	15.84	0	NA	0.001414	0.0260697	NA	NA	0.00397265	0.0573882	NA
NW_020868477.1-326713-6	0	6.33	0	93.67	NA	0.597698	NA	0.000819207	NA	0.268309	NA	0.000508048
NW_020868477.1-655433-16	0	98.01	0	1.99	NA	2.61e-07	NA	0.00060073	NA	0.000268466	NA	0.195874
NW_020868477.1-666718-21	0	99.22	0	0.78	NA	0.00118361	NA	0.654196	NA	0.000105762	NA	0.318373
NW_020868477.1-774063-2	0	71.53	0	28.47	NA	0.0106471	NA	0.16534	NA	0.0163029	NA	0.338336
NW_020868479.1-300643-6	9.91	0	0	90.09	0.0247474	NA	NA	0.000439554	0.0017294	NA	NA	2.3e-05
NW_020868479.1-408792-14	0	95.1	0	4.9	NA	3.57e-06	NA	0.00145432	NA	1.11e-06	NA	0.0004
NW_020868480.1-68637-9	0	90.28	9.72	0	NA	0.00323708	0.111111	NA	NA	0.00186771	0.0772064	NA
NW_020868480.1-68832-25	0	97.73	0	2.27	NA	3.77e-07	NA	0.000663118	NA	1.83e-05	NA	0.0515413
NW_020868481.1-74296-23	0	97.12	0	2.88	NA	8.06e-05	NA	0.1936	NA	5.12e-05	NA	0.0373561
NW_020868481.1-151757-27	0	7.79	0	92.21	NA	0.000169101	NA	1.17e-06	NA	0.0281958	NA	0.00014401
NW_020868481.1-514381-27	0	88.36	0	11.64	NA	0.00750371	NA	6.60774	NA	0.00967613	NA	23.2324
NW_020868481.1-646282-8	0	100	0	0	NA	0	NA	NA	NA	0	NA	NA
NW_020868481.1-701309-12	0	100	0	0	NA	0	NA	NA	NA	0	NA	NA
NW_020868481.1-723065-14	0	0	0.94	99.06	NA	NA	0.270825	0.000108241	NA	NA	0.205652	6.3e-05
NW_020868482.1-46571-15	0	70.72	0	29.28	NA	0.00104286	NA	0.00768553	NA	0.000105796	NA	0.000576
NW_020868482.1-263461-6	0	92.12	0	7.88	NA	0.00114753	NA	0.482502	NA	0.000501403	NA	0.133725
NW_020868482.1-267444-4	100	0	0	0	0	NA	NA	NA	0	NA	NA	NA
NW_020868482.1-381994-3	0	2.79	0	97.21	NA	0.000976562	NA	8.59e-07	NA	0.449783	NA	0.000129737
NW_020868482.1-426452-6	0	95.9	0	4.1	NA	0.000442218	NA	1.0197	NA	0.000525514	NA	1.47918
NW_020868482.1-430133-15	9.32	90.68	0	0	0.157848	0.000806212	NA	NA	0.306178	0.00124744	NA	NA
NW_020868483.1-226089-25	0	87.59	0	12.41	NA	0.00126486	NA	0.1238	NA	1.5e-05	NA	0.000793493
NW_020868483.1-243859-6	98.77	0	0	1.23	9.23e-05	NA	NA	0.187645	4.95e-05	NA	NA	0.12915
NW_020868483.1-318941-14	0	97.39	0	2.61	NA	2.93e-05	NA	0.064927	NA	0.000128115	NA	0.086786
NW_020868483.1-406576-14	0	85.84	0	14.16	NA	2.48e-05	NA	0.000980835	NA	9.77e-05	NA	0.003136
NW_020868483.1-407107-14	1.12	0	98.88	0	0.581729	NA	0.00142758	NA	0.108466	NA	3.13e-05	NA
NW_020868483.1-460049-16	0	97.3	2.7	0	NA	6.82e-05	0.183673	NA	NA	4.25e-05	0.0357925	NA
NW_020868483.1-541133-12	6.12	0	0	93.88	1.35151	NA	NA	0.00114638	0.050176	NA	NA	0.000138992
NW_020868484.1-330140-26	100	0	0	0	0	NA	NA	NA	0	NA	NA	NA
NW_020868485.1-35574-2	0	85.53	0	14.47	NA	0.00204403	NA	0.151069	NA	0.00287964	NA	0.254175
NW_020868485.1-131862-22	0	96.36	0	3.64	NA	6.12e-05	NA	0.0696373	NA	1.03e-05	NA	0.00866632
NW_020868485.1-287712-12	0	97.86	0	2.14	NA	0.000134037	NA	0.118032	NA	5.03e-06	NA	0.0131293
NW_020868485.1-688794-22	0	85.36	0	14.64	NA	0.00236669	NA	0.0453278	NA	0.00322943	NA	0.0569727
NW_020868485.1-789745-25	0	83	0	17	NA	0.0109695	NA	1.77412	NA	0.00785229	NA	0.816665
NW_020868485.1-791590-8	0	99.63	0	0.37	NA	0.000304965	NA	0.675874	NA	0.000209057	NA	0.629319
NW_020868486.1-16110-21	0	78.84	0	21.16	NA	0.00333238	NA	0.0874826	NA	0.00642466	NA	0.231126
NW_020868486.1-271576-26	0	7.46	0	92.54	NA	0.186505	NA	0.00056343	NA	0.116777	NA	0.000404758
NW_020868489.1-186754-2	0.31	61.56	38.12	0	NA	0.0266864	0.196113	NA	NA	0.00280085	0.00794645	NA
NW_020868489.1-227693-27	15.85	84.15	0	0	0.170285	0.00271977	NA	NA	0.0980774	0.00184803	NA	NA
NW_020868489.1-272389-14	97.95	0	0	2.05	7.06e-05	NA	NA	0.462846	2.6e-07	NA	NA	0.000625
NW_020868493.1-11242-2	0	82.51	0	17.49	NA	0.00587618	NA	0.414475	NA	0.00758237	NA	0.669267
NW_020868493.1-13926-23	0	82.75	0	17.25	NA	6.66e-05	NA	0.00139789	NA	0.00118164	NA	0.0189063
NW_020868493.1-112742-1	4.95	95.05	0	0	0.516602	0.00045428	NA	NA	0.00181077	5.38e-06	NA	NA
NW_020868493.1-295931-27	0.41	98.36	0	1.23	NA	3.68e-05	NA	0.0333765	NA	4.58e-06	NA	0.112316
NW_020868493.1-424695-6	41.16	0	58.84	0	0.0494854	NA	0.012751	NA	0.00340703	NA	0.00137983	NA
NW_020868493.1-444054-6	74.05	25.95	0	0	0.0189475	0.699762	NA	NA	0.0208301	0.861063	NA	NA
NW_020868493.1-490774-14	0	93.33	0	6.67	NA	0.0012425	NA	1.09414	NA	9.12e-05	NA	0.0243295
NW_020868493.1-499817-6	4.7	0	95.3	0	1.70021	NA	0.000737336	NA	0.073046	NA	0.000107832	NA
NW_020868493.1-628558-12	4.92	0	0	95.08	0.0384468	NA	NA	0.000163387	0.096674	NA	NA	0.000571543
NW_020868493.1-666046-22	0	85.89	0	14.11	NA	0.00344232	NA	0.0636312	NA	0.00266993	NA	0.0530029
NW_020868493.1-835372-24	0	0	31.41	68.59	NA	NA	0.257984	0.0178587	NA	NA	0.293735	0.0192214
NW_020868494.1-162141-16	88.1	11.9	0	0	0.00314023	0.614825	NA	NA	0.00393957	0.966944	NA	NA
NW_020868494.1-309794-9	3.27	96.73	0	0	2.8235	0.000430695	NA	NA	NA	0.00106929	NA	NA
NW_020868494.1-473968-2	0	0	100	0	NA	NA	0	NA	NA	NA	0	NA
NW_020868494.1-633151-8	10.18	89.82	0	0	15.165	0.0068427	NA	NA	21.9694	0.00729815	NA	NA
NW_020868494.1-786033-9	7.56	0	92.44	0	0.0439322	NA	0.000195254	NA	0.168467	NA	0.000540376	NA
NW_020868494.1-840906-5	2.16	0	97.84	0	0.0560501	NA	4.75e-05	NA	0.123448	NA	0.000146483	NA
NW_020868494.1-891491-26	0	87.86	0	12.14	NA	0.00606463	NA	2.47129	NA	0.00564871	NA	2.03918
NW_020868494.1-980520-23	49.03	50.97	0	0	0.0344281	0.0787663	NA	NA	0.0282226	0.058106	NA	NA
NW_020868495.1-327554-27	9.09	0	90.91	0	11.9431	NA	0.00517941	NA	2.67251	NA	0.00341235	NA
NW_020868496.1-166493-15	0	92.82	0	7.18	NA	0.0026226	NA	5.33035	NA	0.00271267	NA	6.01193
NW_020868496.1-208697-3	16.28	83.72	0	0	0.00728178	0.000226768	NA	NA	0.216547	0.00338279	NA	NA
NW_020868496.1-263744-21	85.65	0	0	14.35	0.00498973	NA	NA	0.689493	0.00233611	NA	NA	0.189225
NW_020868496.1-304789-1	0	0	100	0	NA	NA	0	NA	NA	NA	0	NA
NW_020868497.1-5713-16	0	7.95	0	92.05	NA	0.159718	NA	0.000579221	NA	NA	NA	0.00632025
NW_020868497.1-51315-24	0	3.27	0	96.73	NA	0.327316	NA	0.00014769	NA	0.58916	NA	0.000209313
NW_020868497.1-85443-15	0	91.67	0	8.33	NA	0.000677592	NA	0.173611	NA	0.000235924	NA	0.0429511
NW_020868497.1-99860-13	0	90.62	0	9.38	NA	0.00295578	NA	1.561	NA	0.000335178	NA	0.0482971
NW_020868497.1-101164-25	0	100	0	0	NA	0	NA	NA	NA	0	NA	NA
NW_020868497.1-171545-3	86.45	0	13.55	0	0.0111768	NA	9.41918	NA	0.00606322	NA	1.36422	NA
NW_020868497.1-480041-26	0	27.34	0	72.66	NA	0.0734049	NA	0.0264258	NA	0.115121	NA	0.0573644
NW_020868497.1-526848-13	0	1.12	0	98.88	NA	0.373457	NA	0.000328404	NA	0.440449	NA	0.000522638
NW_020868497.1-533323-8	93.92	0	0	6.08	0.000203739	NA	NA	0.0830221	4e-05	NA	NA	0.00782442
NW_020868497.1-659705-4	1.91	98.09	0	0	0.002025	8.43e-07	NA	NA	0.0206533	5.96e-06	NA	NA
NW_020868499.1-271154-22	7.84	0	92.16	0	0.00346021	NA	2.86e-05	NA	0.0342365	NA	0.000387878	NA
NW_020868499.1-294674-6	0	40.3	0	59.7	NA	0.0592117	NA	0.0768834	NA	0.037636	NA	0.037636
NW_020868500.1-75922-23	99.5	0	0	0.5	2.5e-05	NA	NA	NA	2.5e-05	NA	NA	NA
NW_020868500.1-280284-4	0	3.96	96.04	0	NA	0.388068	0.000242741	NA	NA	0.816938	0.000368615	NA
NW_020868500.1-281126-6	5.23	0.65	0	94.12	0.000286195	NA	NA	3.5e-05	0.07156	NA	NA	0.000184113
NW_020868500.1-314937-8	84.25	0	15.75	0	0.00626224	NA	0.723799	NA	0.00511554	NA	0.49121	NA
NW_020868502.1-88715-16	0	92.62	0	7.38	NA	0.000487093	NA	0.0454626	NA	6.68e-06	NA	0.00112986
NW_020868502.1-255282-24	0	45.1	0	54.9	NA	0.00144167	NA	0.00112286	NA	0.000517649	NA	0.000380196
NW_020868502.1-452292-12	3.81	0	0	96.19	0.18825	NA	NA	0.000980126	0.056644	NA	NA	0.000156909
NW_020868502.1-453424-25	100	0	0	0	0	NA	NA	NA	0	NA	NA	NA
NW_020868502.1-479479-5	0	92.73	0	7.27	NA	0.00289181	NA	6.94322	NA	0.00311351	NA	9.37249
NW_020868502.1-499452-26	66.03	0	0	33.97	2.05e-05	NA	NA	7.94e-05	0.00318999	NA	NA	0.00886108
NW_020868503.1-35267-4	0	5.2	0	94.8	NA	0.00975884	NA	3.66e-05	NA	0.0485717	NA	0.00024808
NW_020868504.1-10240-9	94.41	0	5.59	0	0.00124984	NA	2.63872	NA	0.00312481	NA	NA	NA
NW_020868504.1-70600-26	0	98.54	0	1.46	NA	0.000232511	NA	0.253413	NA	7e-06	NA	0.0228502
NW_020868504.1-95007-8	0	97.32	0	2.68	NA	0.000458413	NA	0.1868	NA	4.52e-05	NA	0.0381012
NW_020868505.1-609685-16	0	100	0	0	NA	0	NA	NA	NA	0	NA	NA
NW_020868506.1-320160-16	0	0	0	100	NA	1	NA	0.000110445	NA	1	NA	0.000306286
NW_020868506.1-347319-1	0.22	1.75	0	98.03	NA	0.0700692	NA	1.76e-05	NA	0.316406	NA	0.000447146
NW_020868506.1-390456-6	6.13	0	93.87	0	2.67e-06	NA	1.13e-08	NA	0.0206373	NA	6.62e-05	NA
NW_020868506.1-597029-16	0	7.35	0	92.65	NA	2.25	NA	0.00206441	NA	0.13784	NA	0.000442137
NW_020868506.1-719425-3	0.41	0	0	99.59	NA	NA	NA	1.68e-05	NA	NA	NA	1.68e-05
NW_020868506.1-793781-4	25.74	0	0	74.26	0.0470982	NA	NA	0.00338861	0.127363	NA	NA	0.00698049
NW_020868506.1-831837-25	0	99.23	0	0.77	NA	0.00470567	NA	0.795944	NA	0.00156831	NA	0.690178
NW_020868506.1-1109140-14	0	97.98	0	2.02	NA	3.75e-07	NA	0.000832101	NA	0.000258368	NA	0.188507
NW_020868507.1-133486-12	82.7	0	17.3	0	0.0206795	NA	16.5919	NA	0.0144511	NA	3.54694	NA
NW_020868507.1-136628-5	100	0	0	0	0.000492012	NA	1	NA	0	NA	NA	NA
NW_020868507.1-495153-15	10.71	0	0	89.29	0.0025	NA	NA	3.23e-05	0.0205062	NA	NA	0.000418495
NW_020868508.1-20237-1	0	0	96.59	3.41	NA	NA	9.66e-05	0.0466957	NA	NA	0.000424541	0.132355
NW_020868508.1-52581-13	0	92.21	0	7.79	NA	0.00330011	NA	6.70738	NA	0.00358192	NA	9.34703
NW_020868509.1-10450-25	8.93	0	91.07	0	0.0195138	NA	0.000261774	NA	0.108954	NA	0.00257732	NA
NW_020868509.1-28720-14	66.23	0	0	33.77	0.000104441	NA	NA	0.000378463	0.00067753	NA	NA	0.00305947
NW_020868510.1-4385-15	0	0	0	100	NA	NA	1	0.000569101	NA	NA	NA	0
NW_020868511.1-125766-5	0	0	100	0	NA	NA	0	NA	NA	NA	0	NA
NW_020868512.1-147886-3	8.15	0	91.85	0	0.128403	NA	0.000523144	NA	0.33224	NA	0.000987509	NA
NW_020868512.1-205272-16	0	91.12	0	8.88	NA	0.000782787	NA	0.0476592	NA	0.00258403	NA	1.4884
NW_020868512.1-371968-15	7.69	0	0	92.31	0.00928472	NA	NA	8.03e-05	0.0795124	NA	NA	0.00114395
NW_020868512.1-645683-21	40.8	0	59.2	0	0.01711	NA	0.0133907	NA	0.0236245	NA	0.0204713	NA
NW_020868512.1-662831-4	0	18.82	0	81.18	NA	0.180352	NA	0.00417817	NA	0.0166343	NA	0.000665693
NW_020868512.1-664400-3	61.83	0	38.17	0	0.0559796	NA	0.0559796	NA	0.0237748	NA	0.0316492	NA
NW_020868512.1-690110-6	0.52	0	99.48	0	0.677542	NA	0.000621656	NA	0.712072	NA	0.000844946	NA
NW_020868512.1-691833-27	0	3.06	0	96.94	NA	0.00390625	NA	3.44e-06	NA	0.60695	NA	0.0001859
NW_020868512.1-733606-22	0.46	11.42	0.46	87.67	NA	0.404627	NA	0.00330792	NA	3.44102	NA	0.00752918
NW_020868512.1-739497-6	0	98.06	0	1.94	NA	0.00037636	NA	NA	NA	0.00037636	NA	NA
NW_020868512.1-813878-1	0.26	82.63	0	17.11	NA	0.00704334	NA	0.556394	NA	0.000777426	NA	0.0197871
NW_020868513.1-69419-6	2.88	0	97.12	0	4	NA	0.000375821	NA	NA	NA	0.00082944	NA
NW_020868514.1-130510-24	97.44	2.56	0	0	4.26e-05	0.111111	NA	NA	8.19e-05	0.284019	NA	NA
NW_020868514.1-136897-15	94.16	0	5.84	0	0.000367361	NA	0.2116	NA	0.000612761	NA	0.479908	NA
NW_020868514.1-171969-15	0	99.38	0	0.62	NA	0.000744725	NA	0.655802	NA	3.84e-05	NA	NA
NW_020868514.1-177428-8	0	89.43	0	10.57	NA	0.00012024	NA	0.00706532	NA	4.01e-05	NA	0.003249
NW_020868514.1-216989-23	0	0	98.49	1.51	NA	NA	0.00313225	0.601604	NA	NA	0.0013496	0.487204
NW_020868515.1-132289-21	0	86.14	0	13.86	NA	0.00497947	NA	0.79824	NA	0.00147467	NA	0.108989
NW_020868515.1-255099-16	0	7.1	0	92.9	NA	2.14704	NA	0.00188802	NA	0.139359	NA	0.000414212
NW_020868515.1-326772-7	0	93.33	6.67	0	NA	0.000680577	0.359425	NA	NA	5.08e-05	0.0124694	NA
NW_020868515.1-424914-15	82.59	0	17.41	0	0.00177621	NA	0.0259094	NA	0.000803889	NA	0.0258138	NA
NW_020868515.1-466012-13	92.02	0	7.98	0	0.000983978	NA	0.355216	NA	0.00013457	NA	0.0244991	NA
NW_020868515.1-595990-12	0	97.87	0	2.13	NA	9.2e-05	NA	0.0923683	NA	0.000186915	NA	0.146389
NW_020868515.1-630072-27	0	73.01	0	26.99	NA	0.011594	NA	0.234836	NA	0.0244434	NA	1.01043
NW_020868517.1-61455-3	0	2.21	0	97.79	NA	0.094378	NA	0.000102474	NA	0.0228136	NA	8.74e-06
NW_020868517.1-297158-5	93.91	0	6.09	0	0.00673009	NA	0.290505	NA	0.00697814	NA	0.294996	NA
NW_020868518.1-61270-7	2.9	0	0	97.1	0.0770246	NA	NA	4.16e-05	0.322133	NA	NA	0.000114445
NW_020868519.1-229049-14	0	7.95	92.05	0	NA	0.042025	0.000518827	NA	NA	9.86353	0.00377984	NA
NW_020868519.1-403292-24	0	0	84.36	15.64	NA	NA	0.016032	12.8631	NA	NA	0.00951814	1.95657
NW_020868519.1-538734-16	0	3.67	0	96.33	NA	0.014377	NA	2.72e-05	NA	0.830756	NA	0.000318358
NW_020868520.1-7777-9	0	4.15	0	95.85	NA	0.146963	NA	0.000765166	NA	0.0411678	NA	5.26e-05
NW_020868520.1-61676-15	0	0	8.1	91.9	NA	NA	0.104671	0.00044482	NA	NA	0.00867085	5.55e-05
NW_020868520.1-67099-14	97.03	0	2.97	0	0.00038036	NA	3.44388	NA	0.00088209	NA	NA	NA
NW_020868520.1-127307-3	5	95	0	0	0.0159078	3.43e-05	NA	NA	3.21591	0.00106831	NA	NA
NW_020868522.1-62796-4	0	94	0	6	NA	0.00647377	NA	0.289941	NA	0.00816506	NA	0.319114
NW_020868522.1-130564-4	0	9.72	0	90.28	NA	0.087616	NA	0.000576	NA	1.2911	NA	0.00293379
NW_020868522.1-179068-14	0	87.55	0	12.45	NA	0.00532263	NA	1.53564	NA	0.000741049	NA	0.060025
NW_020868522.1-181474-7	0	13.75	85.98	0.27	NA	0.621001	0.0047023	NA	NA	0.000992746	6.34e-05	NA
NW_020868522.1-385566-2	0	83.19	0	16.81	NA	0.000837668	NA	0.0149312	NA	0.00483792	NA	0.0592798
NW_020868522.1-465173-12	0	0	0.97	99.03	NA	NA	0.512001	0.000638139	NA	NA	0.702803	0.00286339
NW_020868522.1-530062-8	0	96.81	3.19	0	NA	0.000429998	3.23369	NA	NA	0.000108707	0.220943	NA
NW_020868522.1-603318-14	93.29	0	6.71	0	0.000398405	NA	0.156033	NA	0.000324	NA	0.116964	NA
NW_020868522.1-662065-25	0.21	93.76	0	6.03	NA	0.0392269	NA	0.522196	NA	0.0258653	NA	0.471183
NW_020868522.1-728053-12	0	3.83	0	96.17	NA	0.149924	NA	0.000666328	NA	0.096815	NA	0.000335568
NW_020868522.1-736792-13	0	7.69	0.51	91.79	NA	0.0821636	NA	0.00082974	NA	0.01164	NA	2.01e-05
NW_020868522.1-767816-25	93.05	6.95	0	0	0.000505411	0.197942	NA	NA	0.00042133	0.1521	NA	NA
NW_020868522.1-777423-25	0.68	8.78	0	90.54	NA	4.42039	NA	0.00465546	NA	2.67858	NA	0.00402103
NW_020868523.1-100055-22	0	0	80.36	19.64	NA	NA	6.24e-05	0.00113463	NA	NA	8.4e-05	0.00128429
NW_020868523.1-224907-4	0	0	0	100	NA	NA	NA	0	NA	NA	NA	0
NW_020868523.1-321899-14	0	100	0	0	NA	0	NA	NA	NA	0	NA	NA
NW_020868523.1-495666-4	0	30.85	0	69.15	NA	0.0687882	NA	0.00719668	NA	0.332228	NA	0.019669
NW_020868523.1-497958-23	8.62	91.38	0	0	0.0552048	0.000310839	NA	NA	1.1388	0.00215634	NA	NA
NW_020868523.1-501151-22	1.2	0	0	98.8	0.56328	NA	NA	0.00143824	0.409139	NA	NA	0.000485485
NW_020868525.1-8937-3	56.43	0	0	43.57	0.0727931	NA	NA	0.0465708	0.111374	NA	NA	0.0599057
NW_020868525.1-93662-23	0	4.55	0	95.45	NA	1.51386	NA	0.000656523	NA	0.101659	NA	0.000129802
NW_020868525.1-191516-26	1.59	0	0.79	97.62	NA	NA	0.425081	1.27e-06	NA	NA	0.644006	0.000284766
NW_020868525.1-209722-12	85.71	0	14.29	0	0.00570089	NA	0.922021	NA	0.00307283	NA	0.295062	NA
NW_020868525.1-477986-7	3.23	96.77	0	0	0.0584595	0.000115741	NA	NA	0.157917	0.000506535	NA	NA
NW_020868525.1-757479-16	4.4	0	95.6	0	0.24661	NA	0.000226269	NA	0.0320784	NA	0.000102895	NA
NW_020868525.1-783232-24	10.09	0	0	89.91	0.0277136	NA	NA	0.000248489	0.000584573	NA	NA	7.77e-06
NW_020868527.1-184631-4	75.29	0	24.71	0	0.0456247	NA	23.0445	NA	0.0484866	NA	37.9742	NA
NW_020868528.1-14233-13	74.06	0	25.94	0	0.0111732	NA	0.045974	NA	0.0122865	NA	0.0491607	NA
NW_020868528.1-100766-27	0	0	0.3	99.7	NA	NA	NA	9e-06	NA	NA	NA	9e-06
NW_020868529.1-27653-7	87.91	0	0	12.09	0.00833123	NA	NA	7.33645	0.00683042	NA	NA	3.60727
NW_020868529.1-39936-5	9.95	0	90.05	0	0.17141	NA	0.00717043	NA	0.162505	NA	0.00650333	NA
NW_020868529.1-72761-16	0	90.88	0	9.12	NA	0.00110167	NA	0.2704	NA	0.000454646	NA	0.0769013
NW_020868529.1-144097-25	0.19	99.81	0	0	0.909031	0.00164468	NA	NA	0.811876	0.000311122	NA	NA
NW_020868529.1-219564-22	0	97.18	0	2.82	NA	0.000330712	NA	3.11419	NA	9.77e-05	NA	0.274916
NW_020868530.1-1598-4	0	0	100	0	NA	1	0.000451215	NA	NA	NA	0	NA
NW_020868530.1-82907-14	0	90	0	10	NA	0.0054447	NA	6.41897	NA	0.00277008	NA	1
NW_020868530.1-228887-13	100	0	0	0	0	NA	NA	NA	0	NA	NA	NA
NW_020868530.1-340602-12	0	0	100	0	1	NA	0.000383214	NA	NA	NA	0	NA
NW_020868530.1-440641-1	90.7	9.3	0	0	4.32e-05	0.00475624	NA	NA	1.25e-05	0.0011065	NA	NA
NW_020868531.1-201671-8	0	96.02	0	3.98	NA	1.09e-06	NA	0.00060073	NA	0.000157472	NA	0.0529801
NW_020868533.1-38887-26	0	90.6	0	9.4	NA	0.00023924	NA	0.0163878	NA	2.66e-05	NA	0.00277008
NW_020868533.1-496059-7	0	91.17	8.83	0	NA	0.000724712	0.0453743	NA	NA	0.00492748	0.163039	NA
NW_020868533.1-510254-16	0	1.69	0	98.31	NA	0.303005	NA	3.68e-05	NA	NA	NA	0.00028561
NW_020868536.1-223838-15	0	82.89	0	17.11	NA	0.00396476	NA	0.232969	NA	2.47e-06	NA	5.69e-05
NW_020868536.1-243774-23	0.26	4.62	0	95.13	NA	0.09	NA	0.000343082	NA	0.0944618	NA	0.000371965
NW_020868536.1-252114-21	5.29	0	0.44	94.27	0.142064	NA	NA	0.000909664	0.298882	NA	NA	0.00452227
NW_020868536.1-263215-13	18.99	0	81.01	0	0.0270735	NA	0.00234273	NA	0.016001	NA	0.00123477	NA
NW_020868536.1-306493-26	78.55	0.66	20.79	0	0.0250788	NA	4.48144	NA	0.0222198	NA	2.90195	NA
NW_020868536.1-317298-24	60.61	0	0	39.39	0.0132075	NA	NA	0.0623415	0.0133266	NA	NA	0.0631369
NW_020868536.1-343022-27	0	0	96.68	3.32	NA	NA	0.00586981	0.454963	NA	NA	0.00336395	0.37804
NW_020868536.1-420912-9	0	76.96	0	23.04	NA	0.0145099	NA	0.710986	NA	0.00933303	NA	0.308809
NW_020868537.1-2563-6	1.72	98.28	0	0	0.0370517	1.75e-05	NA	NA	0.28637	0.000422744	NA	NA
NW_020868537.1-288940-7	0	88.22	0	11.78	NA	0.00447244	NA	0.10206	NA	0.000543597	NA	0.0212453
NW_020868537.1-297267-15	0	2.07	0	97.93	NA	NA	NA	0.00042849	NA	NA	NA	0.00042849
NW_020868537.1-594127-12	0	91.1	0	8.9	NA	9.51e-05	NA	0.00809632	NA	0.00110334	NA	0.294264
NW_020868537.1-634701-4	0	82.24	0	17.76	NA	0.0130795	NA	2.21234	NA	0.0196557	NA	9.5034
NW_020868537.1-796829-27	0	12.5	0	87.5	NA	0.625414	NA	0.00352148	NA	3.05289	NA	0.00693717
NW_020868538.1-279591-16	0	98.68	1.32	0	NA	2.62e-06	0.019025	NA	NA	4.81e-05	0.1156	NA
NW_020868539.1-84425-4	10.23	0	0	89.77	61.1362	NA	NA	0.00842072	15.3528	NA	NA	0.00692743
NW_020868539.1-134792-22	0	74.32	0	25.68	NA	0.00335574	NA	0.0468658	NA	0.0077219	NA	0.149467
NW_020868539.1-313121-8	0	0	0	100	NA	NA	NA	0	NA	NA	NA	0
NW_020868539.1-336669-4	0	48.63	0	51.37	NA	0.0021944	NA	0.00238099	NA	0.00075076	NA	0.00075076
NW_020868539.1-338638-14	88	12	0	0	0.00528647	1.83045	NA	NA	0.00465007	1.3416	NA	NA
NW_020868539.1-362128-22	0	94.84	0	5.16	NA	0.000810983	NA	1.36438	NA	0.00098937	NA	2.19268
NW_020868539.1-422229-12	5.37	0	94.63	0	0.330372	NA	0.000411763	NA	0.00480583	NA	1.8e-05	NA
NW_020868540.1-117202-14	0	97.5	0	2.5	NA	5.08e-05	NA	0.0467861	NA	3.5e-05	NA	0.0912543
NW_020868540.1-138910-4	0	97.52	2.48	0	NA	0.000552704	0.225223	NA	NA	0.000703645	0.254016	NA
NW_020868541.1-146362-27	0	0	5.93	94.07	NA	NA	0.165649	0.00204505	NA	NA	0.276255	0.00563786
NW_020868541.1-207847-24	0	99.31	0	0.69	NA	1.4e-05	NA	0.121841	NA	4.76e-05	NA	NA
NW_020868541.1-266214-3	0	0	15.42	84.58	NA	NA	0.0132175	0.000340473	NA	NA	0.00169648	5.13e-05
NW_020868541.1-311813-9	0	96.41	0	3.59	NA	0.00212663	NA	0.293864	NA	0.00267364	NA	0.323792
NW_020868541.1-360580-26	0	85.04	0	14.96	NA	0.000203278	NA	0.00802545	NA	0.000790413	NA	0.0387302
NW_020868542.1-41801-8	0	38.87	0	61.13	NA	0.0874188	NA	0.0160565	NA	0.0162104	NA	0.00448933
NW_020868542.1-218486-7	0	27.94	0	72.06	NA	2.22068	NA	0.0354685	NA	4.5317	NA	0.0435726
NW_020868542.1-235869-15	4.11	95.89	0	0	0.799252	0.000393242	NA	NA	1.49236	0.000530196	NA	NA
NW_020868542.1-502640-15	17.39	0	82.61	0	0.00347896	NA	0.000178782	NA	0.000692521	NA	3.27e-05	NA
NW_020868542.1-580639-7	0	92.92	0	7.08	NA	0.00501264	NA	NA	NA	0.00501264	NA	NA
NW_020868542.1-666982-3	0	98.1	1.9	0	NA	0.00010182	0.115789	NA	NA	5.47e-06	0.0189681	NA
NW_020868542.1-681715-6	0	16.04	83.96	0	NA	0.0263744	0.00147966	NA	NA	3.49e-06	1.28e-07	NA
NW_020868545.1-64044-2	0	3.29	0	96.71	NA	0.0258291	NA	4.3e-05	NA	0.833187	NA	0.000255193
NW_020868545.1-79164-24	0	70.59	0	29.41	NA	0.0103155	NA	0.138663	NA	0.00854519	NA	0.104706
NW_020868546.1-23499-26	0	75.46	0	24.54	NA	0.00829236	NA	0.198229	NA	3.76e-05	NA	0.00033856
NW_020868547.1-188586-5	3.82	96.18	0	0	0.314631	0.00285692	NA	NA	0.345125	0.00359418	NA	NA
NW_020868547.1-354426-25	7.21	0	92.79	0	0.704401	NA	0.00117253	NA	0.155697	NA	0.000462774	NA
NW_020868547.1-355494-23	0	5.91	0	94.09	NA	1.10688	NA	0.000973347	NA	0.600276	NA	0.000712289
NW_020868547.1-393078-22	0	0	98.28	1.72	NA	NA	0.00029584	NA	NA	NA	0.00029584	NA
NW_020868547.1-516925-25	0	47.45	0	52.55	NA	0.000118047	NA	9.24e-05	NA	0.000482617	NA	0.000362541
NW_020868548.1-49236-8	0	0	96.57	3.43	NA	NA	0.000237024	0.618517	NA	NA	1.07e-06	0.000901803
NW_020868548.1-78810-23	24.66	0	0	75.34	0.0713755	NA	NA	0.0183585	0.0676655	NA	NA	0.0169113
NW_020868548.1-115571-6	0	0	3.99	96.01	NA	NA	0.509765	0.0133973	NA	NA	0.578585	0.0231545
NW_020868548.1-132997-12	94.74	0	5.26	0	0.00021505	NA	0.134127	NA	9.01e-07	NA	0.000303043	NA
NW_020868548.1-394502-26	0	9.86	90.14	0	NA	0.228733	0.00116826	NA	NA	0.000622404	7.05e-06	NA
NW_020868548.1-591314-3	27.86	0	0	72.14	0.00880517	NA	NA	0.00102833	0.00199089	NA	NA	0.000263348
NW_020868549.1-349866-25	0	100	0	0	1	9e-05	NA	NA	NA	0	NA	NA
NW_020868549.1-540167-23	0	95.33	0	4.67	NA	0.000275833	NA	0.276827	NA	0.000101459	NA	0.068729
NW_020868549.1-569748-1	0	96.05	0	3.95	NA	0.000331052	NA	0.672854	NA	0.000457781	NA	1.28853
NW_020868551.1-73856-13	2.07	0	97.93	0	0.14317	NA	0.000169886	NA	0.0244686	NA	8.13e-06	NA
NW_020868553.1-100893-23	94.82	0	0	5.18	0.00105294	NA	NA	2.5281	0.000278758	NA	NA	0.203383
NW_020868553.1-105351-24	0	0	100	0	NA	NA	0	NA	NA	NA	0	NA
NW_020868553.1-106959-24	0	8	92	0	NA	0.00333102	2.87e-05	NA	NA	0.0988987	0.0017263	NA
NW_020868553.1-264510-6	0	4.81	0	95.19	NA	1.72266	NA	0.000777289	NA	2.56	NA	0.0009095
NW_020868555.1-40686-3	97.51	0	2.49	0	4.23e-05	NA	0.0407729	NA	0.00062001	NA	NA	NA
NW_020868555.1-142940-2	0	2.9	0	97.1	NA	0.130684	NA	6.19e-05	NA	0.0467495	NA	6.9e-05
NW_020868555.1-154519-13	0	94.26	0	5.74	NA	0.00035882	NA	0.215561	NA	0.00161764	NA	4.86954
NW_020868556.1-257496-25	0	3.35	0	96.65	NA	4.93352	NA	0.000544885	NA	0.455625	NA	0.000189765
NW_020868556.1-373139-15	11.36	0	88.64	0	0.191758	NA	0.0123024	NA	0.186624	NA	0.011664	NA
NW_020868556.1-388992-27	0.47	0	0	99.53	0.727037	NA	NA	0.0007894	0.556435	NA	NA	0.000197687
NW_020868556.1-419055-12	13.19	0	0	86.81	0.164985	NA	NA	0.00176767	0.511532	NA	NA	0.00355
NW_020868556.1-421756-14	0	0	39.87	60.13	NA	NA	0.00830522	0.00275352	NA	NA	0.0193607	0.00561347
NW_020868557.1-30616-24	0	98.17	0	1.83	NA	0.000240768	NA	0.202906	NA	0.000325592	NA	0.237554
NW_020868557.1-135369-7	96.19	0	0	3.81	0.000656796	NA	NA	3.9068	0.000341118	NA	NA	0.819025
NW_020868557.1-235526-9	0	100	0	0	1	9.8e-05	NA	NA	NA	0	NA	NA
NW_020868557.1-264885-9	0	35.29	0	64.71	NA	0.000118486	NA	3.41e-05	NA	0.023442	NA	0.0119635
NW_020868557.1-322899-3	0	99.45	0	0.55	NA	1.71e-05	NA	0.1824	NA	0.000141723	NA	0.462716
NW_020868557.1-408576-27	0	98.08	0	1.92	NA	8.64e-05	NA	0.8464	NA	1.75e-06	NA	0.00527449
NW_020868557.1-453836-22	4.33	0	0	95.67	0.990805	NA	NA	0.000487487	1.57555	NA	NA	0.000603772
NW_020868557.1-521487-23	0	99.02	0	0.98	NA	0.000147962	NA	0.300728	NA	0.000890974	NA	0.555702
NW_020868557.1-608539-15	3.1	96.9	0	0	0.347397	0.00231689	NA	NA	0.00477054	5.66e-06	NA	NA
NW_020868557.1-731921-25	97.71	0	2.29	0	0.000348247	NA	0.19248	NA	3.36e-05	NA	0.109823	NA
NW_020868557.1-780146-16	100	0	0	0	0	NA	NA	NA	0	NA	NA	NA
NW_020868557.1-781908-27	0	12	0	88	NA	0.0467418	NA	0.00152754	NA	0.0482971	NA	0.00159547
NW_020868560.1-19964-22	0	9.09	0	90.91	NA	2.99196	NA	0.00355027	NA	10.1693	NA	0.00500343
NW_020868560.1-119374-23	95.42	0	4.58	0	0.00559379	NA	0.350228	NA	0.00471319	NA	0.327599	NA
NW_020868561.1-60137-14	0	99.54	0	0.46	NA	0.000246939	NA	0.5929	NA	0.000164366	NA	0.536641
NW_020868561.1-111283-24	0	94.12	0	5.88	NA	0.000452301	NA	0.0625	NA	0.000120033	NA	0.0218526
NW_020868561.1-133068-4	92	0	0	8	0.00112305	NA	NA	0.439836	0.000890597	NA	NA	0.299634
NW_020868562.1-179597-21	2.86	0	0	97.14	0.0325859	NA	NA	4.26e-05	0.0986894	NA	NA	0.00018687
NW_020868562.1-179773-26	1.92	98.08	0	0	0.322133	0.000695423	NA	NA	0.00591716	2.67e-06	NA	NA
NW_020868563.1-29383-12	29.67	70.33	0	0	0.103429	0.00866784	NA	NA	0.0208036	0.00254952	NA	NA
NW_020868563.1-91295-16	0	81.37	0	18.63	NA	0.00256399	NA	0.0922391	NA	0.00201071	NA	0.0665299
NW_020868563.1-235115-13	39.35	0	0	60.65	0.0186667	NA	NA	0.00523398	0.00751973	NA	NA	0.002423
NW_020868563.1-332511-5	10.67	0.56	88.76	0	0.150169	NA	0.00147897	NA	0.0134537	NA	8.91e-05	NA
NW_020868563.1-383891-13	0	12.68	0	87.32	NA	0.0879262	NA	0.00103321	NA	0.00975884	NA	0.000166079
NW_020868563.1-384087-26	98.86	0	1.14	0	9.22e-05	NA	0.204234	NA	4.38e-05	NA	0.131862	NA
NW_020868564.1-69132-15	11.84	0	0	88.16	0.0393527	NA	NA	0.00118182	0.0998575	NA	NA	0.00437591
NW_020868564.1-180343-4	0	93.72	0	6.28	NA	1.17e-05	NA	0.00235078	NA	1.75e-05	NA	0.00341883
NW_020868564.1-217883-12	52.21	0	47.79	0	0.00416084	NA	0.00663677	NA	0.00407473	NA	0.00647838	NA
NW_020868566.1-149498-16	48.73	0	0	51.27	0.000322753	NA	NA	0.000272158	0.00362086	NA	NA	0.00419872
NW_020868566.1-154409-27	0	47.25	0	52.75	NA	8.84e-05	NA	6.84e-05	NA	0.0522347	NA	0.0204015
NW_020868566.1-239417-4	2.73	0	0	97.27	0.206116	NA	NA	0.000570958	0.240759	NA	NA	0.000772257
NW_020868566.1-450006-15	0	0	6.96	93.04	NA	NA	0.13301	0.000384143	NA	NA	7.56e-05	4.15e-07
NW_020868567.1-182225-14	0	0	1	99	NA	NA	0.627422	0.00160202	NA	NA	NA	0.0001
NW_020868567.1-190010-6	89.68	10.32	0	0	0.00443705	2.66556	NA	NA	0.00134944	0.245671	NA	NA
NW_020868567.1-218159-9	85.26	0	0	14.74	0.001501	NA	NA	0.0314904	9.36e-06	NA	NA	0.000300444
NW_020868567.1-222566-13	92.16	0	0	7.84	0.0420982	NA	NA	0.444633	0.0148808	NA	NA	0.314755
NW_020868567.1-225293-5	8.51	91.49	0	0	0.175003	0.000713004	NA	NA	0.345376	0.00110783	NA	NA
NW_020868567.1-236208-23	0	8.24	91.76	0	NA	9.61e-05	7.59e-07	NA	NA	0.00511532	3.55e-05	NA
NW_020868568.1-127350-4	0	0	0	100	NA	1	NA	9e-05	NA	NA	NA	0
NW_020868568.1-269109-13	3.12	96.88	0	0	0.00694444	6.11e-06	NA	NA	0.00397695	4.72e-06	NA	NA
NW_020868568.1-274244-13	3.9	0	0	96.1	2.6e-05	NA	NA	4.33e-08	0.0292996	NA	NA	3.48e-05
NW_020868568.1-296283-13	0	96.44	0	3.56	NA	0.000279593	NA	0.729601	NA	1.3e-06	NA	0.00101659
NW_020868568.1-339777-26	0	29.74	0	70.26	NA	0.0562187	NA	0.00563093	NA	0.0225116	NA	0.00273879
NW_020868568.1-369791-15	36.44	0	63.35	0.21	0.00254488	NA	0.000900643	NA	0.129751	NA	0.018139	NA
NW_020868568.1-480076-22	0	0	100	0	NA	NA	0	NA	NA	NA	0	NA
NW_020868568.1-626134-14	0	11.48	88.52	0	NA	0.0386677	0.00107485	NA	NA	0.0643008	0.00212414	NA
NW_020868568.1-692659-8	5.47	0	94.53	0	0.80875	NA	0.000711184	NA	0.00336714	NA	1e-05	NA
NW_020868569.1-32436-13	4.68	0	95.32	0	0.0356863	NA	0.000133806	NA	0.004096	NA	1.13e-05	NA
NW_020868569.1-260619-26	0	81.12	0	18.88	NA	0.00133553	NA	0.0173066	NA	0.0016	NA	0.0201124
NW_020868569.1-384985-9	0	90	0	10	NA	0.00485409	NA	4.27449	NA	0.01	NA	NA
NW_020868569.1-522897-5	0.04	92.78	0	7.18	NA	0.000382611	NA	0.0408938	NA	0.000505432	NA	0.0504551
NW_020868570.1-61730-27	30.42	68.78	0	0.79	0.00921372	0.00134131	NA	NA	0.00510204	0.000524549	NA	NA
NW_020868570.1-246956-26	0	83.33	0	16.67	NA	0.00858609	NA	1.08762	NA	0.00666866	NA	0.640346
NW_020868570.1-278666-9	100	0	0	0	0	NA	NA	NA	0	NA	NA	NA
NW_020868571.1-154640-2	93.33	6.67	0	0	0.00444889	NA	NA	NA	0.00444889	NA	NA	NA
NW_020868571.1-168761-9	0	96.47	0	3.53	NA	3.29e-05	NA	0.0181721	NA	1.72e-07	NA	0.00012554
NW_020868571.1-168934-22	0	86.08	0	13.92	NA	0.00748061	NA	1.9951	NA	0.00603439	NA	1.18147
NW_020868571.1-215730-1	0	0	6.08	93.92	NA	NA	0.0028865	1.08e-05	NA	NA	0.00782442	4e-05
NW_020868571.1-267132-14	0	91.3	0	8.7	NA	0.00262466	NA	1.71006	NA	0.00308578	NA	2.60052
NW_020868571.1-415897-12	0	84.27	0	15.73	NA	0.0104042	NA	0.109887	NA	0.00101349	NA	0.0201197
NW_020868571.1-607227-16	0	94.44	0	5.56	NA	0.00851874	NA	0.347351	NA	0.00166267	NA	0.159655
NW_020868571.1-672126-26	0.33	91	0	8.67	NA	0	NA	0.00134444	NA	0.0016312	NA	0.458305
NW_020868571.1-738727-15	0	87.43	12.57	0	NA	0.00796928	4.59031	NA	NA	0.00892247	6.98798	NA
NW_020868571.1-823714-12	0	100	0	0	NA	0.000625513	NA	1	NA	0	NA	NA
NW_020868571.1-824730-24	97.06	2.94	0	0	8.44e-05	0.194637	NA	NA	0.000154095	0.50311	NA	NA
NW_020868571.1-830088-13	4.08	0	0	95.92	0.093711	NA	NA	0.000365747	0.0507264	NA	NA	6.02e-05
NW_020868571.1-952523-15	0	0	80.51	19.49	NA	NA	0.00867722	0.543282	NA	NA	0.00807682	0.474594
NW_020868571.1-1122189-25	0	93.63	0	6.37	NA	0.000149758	NA	0.0495725	NA	6.88e-05	NA	0.0116301
NW_020868572.1-176060-9	83.52	16.48	0	0	0.00906735	1.30655	NA	NA	0.00790425	0.95725	NA	NA
NW_020868572.1-228137-26	0.45	95.95	0	3.6	NA	1.67e-05	NA	0.0357925	NA	0.000369293	NA	0.434263
NW_020868572.1-270700-24	16.17	83.83	0	0	4.15945	0.0131324	NA	NA	1.21602	0.00843906	NA	NA
NW_020868572.1-285883-21	16.3	83.7	0	0	0.53075	0.00575367	NA	NA	0.00751111	0.00023391	NA	NA
NW_020868573.1-93441-6	11.55	0	88.45	0	0.223932	NA	0.00162055	NA	0.000105735	NA	1.85e-06	NA
NW_020868573.1-127199-27	0	95.45	0	4.55	NA	0.00113645	NA	7.45021	NA	0.000636284	NA	1.41016
NW_020868573.1-463312-24	8.73	0	90.91	0.36	0.234928	NA	0.00116318	NA	0.395303	NA	0.00155335	NA
NW_020868573.1-529857-2	0	0	100	0	NA	1	0.000917517	NA	NA	1	0.0011866	NA
NW_020868573.1-552629-2	0	86.7	13.3	0	NA	1.2e-07	5.11e-06	NA	NA	0.00671692	1.9379	NA
NW_020868573.1-678841-21	0	10.11	0	89.89	NA	0.127483	NA	0.000826058	NA	0.00259443	NA	2.94e-05
NW_020868573.1-721757-4	0	10	0	90	NA	0.117157	NA	0.00075915	NA	0.6377	NA	0.00221031
NW_020868574.1-22304-21	4.85	0	0	95.15	12.784	NA	NA	0.00146735	NA	NA	NA	0.00235225
NW_020868574.1-55458-15	0	0	0	100	1	NA	NA	0.00113559	1	NA	NA	0.000332196
NW_020868574.1-138374-8	0	0	3.8	96.2	NA	NA	0.153664	0.000682951	NA	NA	0.366012	0.00414669
NW_020868575.1-32916-9	0	4.42	95.58	0	NA	0.0297265	4.56e-05	NA	NA	0.107143	0.000127136	NA
NW_020868575.1-103912-5	0	95.33	0	4.67	NA	0.000296408	NA	0.309878	NA	0.000130125	NA	0.0949399
NW_020868576.1-19981-24	0	0	4.58	95.42	NA	NA	0.246743	0.000245856	NA	NA	2.42942	0.000807044
NW_020868576.1-30498-12	2.86	0	0	97.14	0.00217778	NA	NA	2.08e-06	0.0395531	NA	NA	5.42e-05
NW_020868577.1-218605-5	4.8	0	95.2	0	0.40025	NA	0.000367236	NA	2.82766	NA	0.000939337	NA
NW_020868577.1-378332-26	0	100	0	0	NA	0.00189352	1	NA	NA	0	NA	NA
NW_020868577.1-384341-8	4.98	95.02	0	0	2.2201	0.000924656	NA	NA	3.17596	0.00105504	NA	NA
NW_020868577.1-508905-24	0	7.87	0	92.13	NA	9.60354	NA	0.00368021	NA	13.7832	NA	0.00397568
NW_020868577.1-583005-25	0	0	100	0	NA	NA	0	NA	NA	NA	0	NA
NW_020868577.1-622841-21	77.04	0	22.96	0	0.001369	NA	0.021904	NA	0.00385506	NA	0.0815413	NA
NW_020868578.1-21688-23	0	96.74	0	3.26	NA	9.02e-05	NA	0.0476223	NA	0.000709527	NA	0.189233
NW_020868578.1-145350-1	0	0	10.55	89.45	NA	NA	0.0452173	0.000410584	NA	NA	0.000223183	3.21e-06
NW_020868578.1-204261-2	0	2.94	0	97.06	NA	2.88065	NA	0.000349835	NA	0.347144	NA	0.000123331
NW_020868578.1-259496-15	1.12	98.88	0	0	0.203383	8.82e-05	NA	NA	0.140102	4.65e-05	NA	NA
NW_020868578.1-328611-8	0	0	100	0	NA	NA	0	NA	NA	NA	0	NA
NW_020868579.1-72108-1	0	2.58	97.42	0	NA	2.84766	0.000267552	NA	NA	0.296927	8.56e-05	NA
NW_020868580.1-24725-3	0	90.16	0	9.84	NA	0.000111002	NA	0.00760358	NA	0.000643185	NA	0.0341346
NW_020868581.1-143918-16	0	11.92	0	88.08	NA	0.00737702	NA	0.000165881	NA	0.144503	NA	0.00819096
NW_020868581.1-174723-23	0	92.45	7.55	0	NA	0.000720499	0.2601	NA	NA	1.95e-05	0.0032974	NA
NW_020868581.1-337721-1	0	78.81	0	21.19	NA	0.0086048	NA	0.0575793	NA	0.0203549	NA	0.10056
NW_020868581.1-431939-4	88.73	0	11.27	0	0.00210809	NA	0.3721	NA	0.00413779	NA	1.39213	NA
NW_020868581.1-470898-14	67.37	32.63	0	0	0.0256255	0.420958	NA	NA	0.00636334	0.0475204	NA	NA
NW_020868581.1-513538-21	0	64.26	0	35.74	NA	0.0157144	NA	0.120516	NA	0.00386531	NA	0.0183126
NW_020868581.1-515766-21	0	89.53	0.16	10.31	NA	0.00614889	NA	0.154304	NA	0.00284026	NA	0.0977604
NW_020868581.1-550227-25	0	0	0	100	1	NA	NA	0.00124636	1	NA	NA	0.00173611
NW_020868581.1-570373-14	0	97.16	0	2.84	NA	0.00080656	NA	NA	NA	0.00080656	NA	NA
NW_020868581.1-749662-13	0	98.21	0	1.79	NA	6.37e-05	NA	0.6241	NA	0.00032041	NA	NA
NW_020868581.1-763266-5	40.55	0	59.45	0	0.00431231	NA	0.00253546	NA	0.00411635	NA	0.00240649	NA
NW_020868581.1-957542-16	0	0	100	0	NA	NA	0	NA	NA	NA	0	NA
NW_020868581.1-974586-6	10.64	0.25	0	89.11	0.0112422	NA	NA	0.000197453	0.0407234	NA	NA	0.000792578
NW_020868581.1-1051783-12	96.88	0	3.12	0	0.000100167	NA	0.0553633	NA	0.000217452	NA	0.753881	NA
NW_020868581.1-1107792-21	0	2.33	0	97.67	NA	0.0364704	NA	3.21e-05	NA	0.0901803	NA	0.000107008
NW_020868581.1-1159564-2	0	1.31	98.69	0	NA	0.659865	0.00371547	NA	NA	NA	0.00017161	NA
NW_020868582.1-120551-6	0.58	0	0	99.42	0.156684	NA	NA	1.47e-05	0.439292	NA	NA	0.000134549
NW_020868582.1-297373-6	96.93	0	3.07	0	7.83e-05	NA	0.0470182	NA	1.55e-05	NA	0.0121319	NA
NW_020868582.1-300885-2	0	0	91.26	8.74	NA	NA	0.00164676	0.625655	NA	NA	0.00174633	0.699121
NW_020868582.1-326250-2	2.62	0	97.38	0	0.0256821	NA	2.66e-05	NA	0.0852009	NA	0.000125775	NA
NW_020868582.1-521134-3	96.34	0	0	3.66	0.000936041	NA	NA	0.192414	1.25e-05	NA	NA	0.007225
NW_020868582.1-695904-1	0	93.71	0	6.29	NA	0.000569021	NA	0.327756	NA	0.000865231	NA	0.677639
NW_020868582.1-816636-9	0	89.5	0	10.5	NA	0.00402155	NA	1.86286	NA	0.00478349	NA	2.98347
NW_020868585.1-111078-25	1.98	98.02	0	0	0.000976563	3.74e-07	NA	NA	0.0228502	7e-06	NA	NA
NW_020868585.1-119464-5	5.09	94.91	0	0	0.0523439	0.000261373	NA	NA	0.279342	0.000331468	NA	NA
NW_020868586.1-35147-14	0	9.38	0	90.62	NA	0.58241	NA	0.0018388	NA	0.0706799	NA	0.000452694
NW_020868586.1-119576-7	68.44	0	31.56	0	0.000187436	NA	0.000963209	NA	0.00273948	NA	0.0185148	NA
NW_020868588.1-138395-6	38.87	0	61.13	0	0.0564272	NA	0.0610298	NA	0.0185565	NA	0.0124221	NA
NW_020868589.1-29939-14	0	89.44	0	10.56	NA	0.00247245	NA	0.633486	NA	0.00154548	NA	0.281361
NW_020868589.1-35202-27	10.42	0	0	89.58	0.0119687	NA	NA	0.000210135	0.0173361	NA	NA	0.000322366
NW_020868589.1-43953-15	0	97.13	2.87	0	NA	7.18e-05	0.165537	NA	NA	3.61e-05	0.028263	NA
NW_020868589.1-129247-3	92.07	0	7.93	0	0.000525447	NA	0.140138	NA	0.000122398	NA	0.0222831	NA
NW_020868589.1-150649-4	0	97.08	0	2.92	NA	0.000329193	NA	0.138416	NA	0.00107361	NA	0.263511
NW_020868589.1-150969-13	0	94.55	5.45	0	NA	0.00188078	0.175541	NA	NA	0.00212876	0.187898	NA
NW_020868589.1-298614-24	87.06	12.94	0	0	0.000137766	0.00524197	NA	NA	0.00179349	0.179388	NA	NA
NW_020868590.1-48879-8	0	65.87	0	34.13	NA	0.0233425	NA	0.0414882	NA	0.0020153	NA	0.00586285
NW_020868590.1-199826-5	0	16.83	0	83.17	NA	0.1024	NA	0.0021867	NA	0.466489	NA	0.00575912
NW_020868590.1-214310-15	0	95.91	0	4.09	NA	3.87e-05	NA	0.0295564	NA	8.79e-07	NA	0.00050625
NW_020868590.1-214641-1	0	90.82	0	9.18	NA	0.000641473	NA	0.119744	NA	0.00307295	NA	1.91661
NW_020868590.1-253376-14	0	21.67	0	78.33	NA	0.207334	NA	0.00634597	NA	0.121435	NA	0.00445186
NW_020868590.1-319949-25	0	97.31	0	2.69	NA	5.54e-05	NA	0.138718	NA	6.2e-05	NA	0.0485276
NW_020868590.1-377786-26	15.29	84.71	0	0	8.82939	0.0141564	NA	NA	3.8316	0.0113886	NA	NA
NW_020868591.1-237275-2	0	95.77	0	4.23	NA	0.000396599	NA	0.0939774	NA	0.000600114	NA	0.12336
NW_020868591.1-280239-8	0	92.61	0	7.39	NA	0.00414175	NA	39.0012	NA	0.00325136	NA	9.78746
NW_020868593.1-163888-25	24.05	0	0	75.95	0.0131865	NA	NA	0.00183522	0.0221932	NA	NA	0.00344383
NW_020868593.1-179922-6	0	99.15	0.85	0	NA	0.00158828	0.667823	NA	NA	0.000157786	0.34969	NA
NW_020868594.1-79971-16	0	11.27	0	88.73	NA	2.89898	NA	0.00548926	NA	0.908602	NA	0.0034068
NW_020868594.1-88584-12	0	3.86	0	96.14	NA	0.0338741	NA	3.85e-05	NA	0.109576	NA	0.000410855
NW_020868594.1-132786-15	0	0	8.01	91.99	NA	NA	0.00371212	2.48e-05	NA	NA	0.0403606	0.000206142
NW_020868594.1-182714-13	92.92	6.78	0.29	0	0.000162554	0.0234277	NA	NA	0.000185937	0.0346237	NA	NA
NW_020868594.1-236354-16	11.42	0	0	88.58	0.00256016	NA	NA	3.81e-05	0.00233611	NA	NA	4.34e-05
NW_020868594.1-319080-5	0	5.13	0	94.87	NA	0.125824	NA	0.000938535	NA	0.128702	NA	0.000973169
NW_020868594.1-498125-1	0	5.91	0	94.09	NA	4.3186	NA	0.00165495	NA	0.508431	NA	0.000649181
NW_020868595.1-147972-13	0	9.36	0	90.64	NA	0.760384	NA	0.00210633	NA	0.556917	NA	0.00178637
NW_020868595.1-148086-9	0	4.26	95.74	0	NA	0.215436	0.00160696	NA	NA	1.09847	0.000495644	NA
NW_020868595.1-177092-6	5.5	0	0	94.5	0.0205782	NA	NA	5.25e-05	0.01	NA	NA	2.77e-05
NW_020868596.1-52612-26	0	0	5	95	NA	NA	0.127682	0.000908739	NA	NA	0.27056	0.0036608
NW_020868596.1-56568-6	12.11	87.89	0	0	0.437159	0.00270297	NA	NA	0.330363	0.0022927	NA	NA
NW_020868596.1-377730-3	5.62	0	94.17	0.21	0.021591	NA	9.56e-05	NA	0.0344129	NA	0.000132089	NA
NW_020868596.1-430443-13	4.28	0.53	95.19	0	0.305554	NA	0.0027707	NA	0.343482	NA	0.00380411	NA
NW_020868596.1-466775-6	3.9	0	96.1	0	0.0753556	NA	7.51e-05	NA	1.60641	NA	0.00049202	NA
NW_020868597.1-252444-16	0	10.57	0	89.43	NA	0.0229268	NA	0.000234243	NA	0.811944	NA	0.00281426
NW_020868597.1-253840-3	0	0	2.66	97.34	NA	NA	0.0866889	0.000133053	NA	NA	0.0404819	4.8e-05
NW_020868597.1-338451-1	0	5.71	94.05	0.24	NA	3.66058	0.0016563	NA	NA	0.42912	0.000670464	NA
NW_020868597.1-450555-24	0	4.66	0	95.34	NA	0.00245516	NA	5.3e-06	NA	0.0262021	NA	9.08e-05
NW_020868599.1-192056-22	60	0	40	0	0.00470764	NA	0.0154324	NA	0.0148617	NA	0.0691821	NA
NW_020868599.1-250186-5	100	0	0	0	0.000371105	1	NA	NA	0	NA	NA	NA
NW_020868602.1-57837-23	0	0	15.84	84.16	NA	NA	0.152701	0.0188505	NA	NA	0.012792	0.000604774
NW_020868602.1-69419-25	5.76	0	0	94.24	0.0390083	NA	NA	9.96e-05	0.0186136	NA	NA	9.51e-05
NW_020868602.1-152489-5	0	95.89	0	4.11	NA	0.0031164	NA	0.305022	NA	0.0028012	NA	0.291334
NW_020868602.1-386928-14	0	0	98.41	1.59	NA	NA	4.31e-05	0.478158	NA	NA	6.62e-07	0.00229481
NW_020868602.1-490270-26	10.58	0	0	89.42	0.00815116	NA	NA	0.000141179	0.479972	NA	NA	0.00213321
NW_020868602.1-508565-12	0	9.26	0	90.74	NA	8.84616	NA	0.00503436	NA	9.48206	NA	0.00511562
NW_020868602.1-524862-24	46.02	0	0	53.98	0.0360097	NA	NA	0.0143281	0.000513778	NA	NA	0.000343934
NW_020868603.1-14814-12	0	76.62	23.38	0	NA	0.0147945	0.690318	NA	NA	0.00893787	0.270562	NA
NW_020868604.1-21041-23	0	79.34	0	20.66	NA	0.00399065	NA	0.122112	NA	0.00471557	NA	0.156028
NW_020868604.1-48229-22	0	92.15	0	7.85	NA	0.00325996	NA	6.0425	NA	0.00185714	NA	1.25804
NW_020868604.1-97553-9	0	96.48	0	3.52	NA	0.00051456	NA	0.142953	NA	0.000242704	NA	0.087616
NW_020868604.1-138441-4	0	5.79	93.8	0.41	NA	0.287091	0.000637664	NA	NA	0.545735	0.000881415	NA
NW_020868604.1-175412-21	0	4.79	0	95.21	NA	1.73e-05	NA	4.41e-08	NA	3.18581	NA	0.000975768
NW_020868604.1-323354-21	0	0	8.1	91.9	NA	NA	0.105625	0.0019641	NA	NA	0.123904	0.00252865
NW_020868605.1-199158-1	0	83.33	0	16.67	NA	0.0176098	NA	10.5791	NA	0.0184552	NA	13.465
NW_020868605.1-303274-7	0	91.95	0	8.05	NA	0.00648025	NA	NA	NA	0.00648025	NA	NA
NW_020868605.1-375355-25	3.37	0	0	96.63	0.0102631	NA	NA	1.02e-05	0.00313851	NA	NA	4.3e-06
NW_020868606.1-15072-4	0	15.45	0	84.55	NA	0.544508	NA	0.00518413	NA	0.0035606	NA	0.000103734
NW_020868606.1-151215-22	1.14	0	0	98.86	0.3844	NA	NA	0.000367691	0.11371	NA	NA	3.48e-05
NW_020868606.1-180007-26	0	9.92	0	90.08	NA	0.74764	NA	0.00236047	NA	0.517302	NA	0.00193963
NW_020868606.1-233280-3	0	0	97.78	2.22	NA	NA	8.63e-05	0.0832101	NA	NA	1.42e-05	0.04
NW_020868606.1-255282-9	0	100	0	0	NA	0.000110445	NA	1	NA	0.000332196	NA	1
NW_020868606.1-397727-24	0	99.59	0.41	0	NA	4.32e-05	0.376023	NA	NA	0.000237024	0.618517	NA
NW_020868606.1-582159-24	0	2.26	0	97.74	NA	1.97193	NA	0.000177562	NA	0.124816	NA	3.6e-05
NW_020868606.1-605762-1	0	100	0	0	1	0.00011478	NA	NA	NA	0	NA	NA
NW_020868606.1-608110-12	0	0	7.69	92.31	NA	NA	0.322047	0.0150601	NA	NA	0.129001	0.00239877
NW_020868607.1-522683-23	0.2	63.86	0	35.94	NA	0.0236655	NA	0.21636	NA	0.00177644	NA	0.00613212
NW_020868607.1-688304-25	90.09	0	9.91	0	0.00107233	NA	0.197675	NA	0.000115798	NA	0.0120434	NA
NW_020868607.1-690640-12	0	0	94.43	5.57	NA	NA	0.00135584	3.39236	NA	NA	0.000430166	0.313851
NW_020868607.1-693028-25	0	93.65	0	6.35	NA	0.00102025	NA	0.898425	NA	3.79e-05	NA	0.0101043
NW_020868607.1-962989-8	0	0	0	100	NA	NA	NA	0	NA	NA	NA	0
NW_020868607.1-1001036-13	98.35	0	0	1.65	2.41e-05	NA	NA	0.0507836	0.000523536	NA	NA	0.326531
NW_020868607.1-1003830-9	0.17	99.15	0	0.68	NA	3.69e-06	NA	0.119822	NA	0.000103805	NA	0.399971
NW_020868607.1-1068805-27	4.15	0	0	95.85	0.00211389	NA	NA	4.37e-06	0.0788276	NA	NA	0.000295564
NW_020868608.1-10249-21	88.93	0	10.73	0.35	0.0163425	NA	0.242725	NA	0.000995457	NA	0.0492396	NA
NW_020868608.1-52652-1	100	0	0	0	0	NA	NA	NA	0	NA	NA	NA
NW_020868608.1-63406-7	8.7	0	0	91.3	9.51418	NA	NA	0.00450642	1.82615	NA	NA	0.0026958
NW_020868609.1-9961-13	0	1.69	98.31	0	NA	0.024025	1e-05	NA	NA	0.003121	1.04e-06	NA
NW_020868610.1-1068-14	8.09	91.91	0	0	0.0866714	0.000385206	NA	NA	0.0159643	0.000166255	NA	NA
NW_020868611.1-175899-8	0	0	3.52	96.48	NA	NA	0.114478	0.000361434	NA	NA	0.814872	0.000289503
NW_020868611.1-275702-27	0	0	91.08	8.92	NA	NA	0.00270816	1.62693	NA	NA	0.00156376	0.526116
NW_020868611.1-342589-3	99.53	0	0.47	0	0.00128935	NA	0.77458	NA	0.000148933	NA	0.516333	NA
NW_020868611.1-367379-4	0	1.43	0	98.57	NA	0.493791	NA	0.00126081	NA	0.0206533	NA	5.96e-06
NW_020868611.1-559793-12	0	79.29	0	20.71	NA	0.0176131	NA	0.0958934	NA	0.0121083	NA	0.0756876
NW_020868611.1-560440-14	5.44	94.56	0	0	0.1296	0.000225	NA	NA	0.00272738	8.11e-06	NA	NA
NW_020868611.1-604848-8	5.35	94.65	0	0	2.99149	0.00119562	NA	NA	0.303298	0.00038726	NA	NA
NW_020868611.1-671166-26	0	70.53	0	29.47	NA	0.000828286	NA	0.00582674	NA	0.00533942	NA	0.0540742
NW_020868611.1-688230-14	73.74	0	0	26.26	0.00282585	NA	NA	0.0350292	0.00246212	NA	NA	0.0295147
NW_020868612.1-20234-9	0	96.49	0	3.51	NA	0.000237411	NA	0.570025	NA	3.87e-07	NA	0.000282466
NW_020868612.1-34323-21	0	8.59	0	91.41	NA	0.119989	NA	0.000557246	NA	0.296986	NA	0.00102937
NW_020868612.1-167245-13	0	0	3.49	96.51	NA	NA	0.370023	0.000182055	NA	NA	0.00322133	4.76e-06
NW_020868613.1-125378-24	0	97.79	0	2.21	NA	1.51e-06	NA	0.00265247	NA	0.000418321	NA	0.220923
NW_020868613.1-127634-9	11.19	0	88.81	0	7.4529	NA	0.00712893	NA	1.02534	NA	0.0035539	NA
NW_020868613.1-169469-8	2.56	0	0	97.44	0.218814	NA	NA	0.000558705	0.238144	NA	NA	0.000659679
NW_020868613.1-203349-14	3.67	0	96.33	0	0.123616	NA	0.000444953	NA	0.070756	NA	0.000196	NA
NW_020868613.1-300742-24	0	3.32	0	96.68	NA	0.0879776	NA	0.0002159	NA	9.02e-06	NA	1.07e-08
NW_020868615.1-60047-4	0	89.34	0	10.66	NA	0.00563393	NA	4.5203	NA	0.00481289	NA	2.77223
NW_020868615.1-231485-16	0	9.73	0	90.27	NA	0.386469	NA	0.00157457	NA	0.168219	NA	0.000924003
NW_020868615.1-308938-2	91.24	0	0	8.76	0.000716811	NA	NA	0.161283	0.00030435	NA	NA	0.0514794
NW_020868615.1-330207-25	0	0	1.57	98.43	NA	NA	0.237099	0.000236247	NA	NA	0.00760546	2.33e-06
NW_020868615.1-374407-1	0	2.65	0	97.35	NA	0.0226927	NA	2.35e-05	NA	0.186998	NA	6.64e-05
NW_020868615.1-593355-15	0	97.22	0	2.78	NA	0.000337693	NA	3.59418	NA	0.000116327	NA	0.3798
NW_020868616.1-153646-26	0	99.75	0	0.25	NA	6.25e-06	NA	NA	NA	6.25e-06	NA	NA
NW_020868616.1-158086-16	2.78	0	0	97.22	3.8316	NA	NA	0.000345016	0.441787	NA	NA	0.000127431
NW_020868616.1-159644-23	9.86	0	90.14	0	4.93827	NA	0.00492053	NA	2.77178	NA	0.00409175	NA
NW_020868616.1-159847-22	0.35	6.74	0	92.91	NA	20.4719	NA	0.00353133	NA	4.4352	NA	0.00252922
NW_020868616.1-171796-4	95.98	0	0	4.02	6.75e-06	NA	NA	0.00439741	5.09e-05	NA	NA	0.0429348
NW_020868616.1-387726-5	0	0	79.79	20.21	NA	NA	0	0	NA	NA	0.00180469	0.0450957
NW_020868616.1-463554-7	8.22	0	91.78	0	5.61146	NA	0.00351004	NA	11.8559	NA	0.0042121	NA
NW_020868616.1-466476-27	8.74	0	91.26	0	0.0989164	NA	0.00211231	NA	0.000452694	NA	4.35e-06	NA
NW_020868617.1-125281-15	10.71	0	89.29	0	0.0141901	NA	0.000158922	NA	0.00129626	NA	2.02e-05	NA
NW_020868618.1-32317-2	0	0	0	100	NA	NA	NA	0	NA	NA	NA	0
NW_020868619.1-4368-2	0	0	0.7	99.3	NA	NA	0.413265	0.000165171	NA	NA	0.337373	9.73e-05
NW_020868619.1-33924-27	9.41	90.59	0	0	0.101078	0.000597578	NA	NA	0.072849	0.000466586	NA	NA
NW_020868619.1-150405-7	100	0	0	0	0	NA	NA	NA	0	NA	NA	NA
NW_020868619.1-172871-7	0	2.9	0	97.1	NA	3.61	NA	0.00036833	NA	0.384539	NA	0.000127742
NW_020868619.1-206396-8	0	88.89	0	11.11	NA	0.00081972	NA	0.0952329	NA	0.000919677	NA	0.111378
NW_020868622.1-46271-14	0	0	93.75	6.25	NA	NA	0.000243348	0.0350649	NA	NA	4.87e-05	0.00887419
NW_020868623.1-150917-25	1.83	0	98.17	0	0.374897	NA	0.000920009	NA	0.202906	NA	0.000240768	NA
NW_020868624.1-22307-27	0	98.82	1.18	0	NA	9.42e-05	0.198924	NA	NA	3.02e-05	0.0985668	NA
NW_020868624.1-149101-23	0	96.85	0	3.15	NA	1.24e-05	NA	0.00949089	NA	0.000175431	NA	0.493791
NW_020868624.1-631228-23	0	0	2.91	97.09	NA	NA	0.448991	0.00420122	NA	NA	0.516341	0.00686721
NW_020868624.1-643764-23	0	94.74	0	5.26	NA	0.00110658	NA	2.6569	NA	0.000398594	NA	0.335912
NW_020868624.1-668190-6	18.5	0	81.5	0	0.0800552	NA	0.00227288	NA	0.036868	NA	0.0012443	NA
NW_020868624.1-685837-25	3.99	0	0	96.01	1.23457	NA	NA	0.000458155	0.0392825	NA	NA	4.66e-05
NW_020868624.1-726600-3	0	100	0	0	NA	0	NA	NA	NA	0	NA	NA
NW_020868624.1-1029563-24	63.43	0	36.57	0	0.0596402	NA	0.0645048	NA	0.0131705	NA	0.0229547	NA
NW_020868624.1-1041692-13	6.93	93.07	0	0	0.0607144	0.00021044	NA	NA	0.0607144	0.00021044	NA	NA
NW_020868626.1-174111-2	3.25	0	96.75	0	0.0242874	NA	3.89e-05	NA	0.00336064	NA	4.29e-06	NA
NW_020868627.1-146395-13	100	0	0	0	0	NA	NA	NA	0	NA	NA	NA
NW_020868627.1-289110-27	0	0	5.19	94.81	NA	NA	0.104963	0.00017472	NA	NA	0.254367	0.000324783
NW_020868628.1-88250-27	0	13.24	86.76	0	NA	0.000235237	5.29e-06	NA	NA	0.141601	0.00160425	NA
NW_020868628.1-103288-27	6.47	0	0	93.53	4.71571	NA	NA	0.00204508	NA	NA	NA	0.00418609
NW_020868628.1-155283-26	0	76.17	0	23.83	NA	0.00373767	NA	0.0690907	NA	0.000760416	NA	0.0099355
NW_020868628.1-598288-8	5.17	0	0	94.83	1.91127	NA	NA	0.000940369	2.51222	NA	NA	0.00104632
NW_020868628.1-857450-2	13.89	0	86.11	0	0.0850818	NA	0.00506277	NA	0.0377585	NA	0.00163851	NA
NW_020868628.1-936828-13	0	17.24	0	82.76	NA	0.143793	NA	0.00293454	NA	0.00120509	NA	5.7e-05
NW_020868628.1-987079-1	83.43	0	0	16.57	0.00149878	NA	NA	0.0646953	0.0013975	NA	NA	0.0590785
NW_020868628.1-1073324-3	4.27	0	0	95.73	0.328329	NA	NA	0.00405344	0.145283	NA	NA	0.000798017
NW_020868628.1-1120460-1	3.47	96.53	0	0	0.279454	0.000150767	NA	NA	NA	0.00120409	NA	NA
NW_020868630.1-32719-3	0	91.56	0	8.44	NA	0.00157993	NA	0.664313	NA	0.000929979	NA	0.268309
NW_020868630.1-53530-22	0	4.11	0	95.89	NA	0.000207029	NA	3.92e-07	NA	0.00456063	NA	7.31e-06
NW_020868630.1-111286-13	0	0	92.06	7.94	NA	NA	0.00227415	1.91652	NA	NA	0.00630436	NA
NW_020868630.1-160632-12	0	68.1	0	31.9	NA	0.00735878	NA	0.0627452	NA	0.008464	NA	0.076176
NW_020868630.1-180387-22	7.19	0	92.81	0	0.049635	NA	0.000193722	NA	0.152659	NA	0.000453744	NA
NW_020868631.1-48761-2	0.55	99.45	0	0	0.525625	0.000218919	NA	NA	0.706574	0.000902176	NA	NA
NW_020868631.1-70432-4	0	94.5	0	5.5	NA	6.4e-05	NA	0.0144	NA	0.000349375	NA	0.236669
NW_020868631.1-322003-3	14.73	0	0	85.27	0.0505066	NA	NA	0.00277898	0.00259102	NA	NA	8.74e-05
NW_020868631.1-436275-27	0	3.37	0	96.63	NA	0.0213915	NA	1.96e-05	NA	0.000537702	NA	6.87e-07
NW_020868631.1-482122-3	6.12	0	0	93.88	1.26563	NA	NA	0.00111294	0.598941	NA	NA	0.000764747
NW_020868634.1-149649-22	12.68	87.32	0	0	0.145362	0.00148516	NA	NA	0.0199697	0.000311956	NA	NA
NW_020868634.1-157080-5	0	0	0	100	NA	NA	NA	0	NA	NA	NA	0
NW_020868634.1-245956-2	0	2.91	0	97.09	NA	0.156033	NA	0.000398405	NA	0.478671	NA	0.00014661
NW_020868635.1-18950-1	0	98.84	0	1.16	NA	5.54e-05	NA	0.149184	NA	2.69e-05	NA	0.0932626
NW_020868635.1-54468-3	4.71	0	95.29	0	4.49e-06	NA	1.1e-08	NA	0.003364	NA	9.32e-06	NA
NW_020868635.1-120768-1	0	49.53	50.47	0	NA	0.0773917	0.030976	NA	NA	0.205135	0.0548772	NA
NW_020868635.1-132952-22	1.98	0	0	98.02	0.164354	NA	NA	0.000195022	0.216099	NA	NA	0.00031901
NW_020868635.1-185544-23	0	5.25	94.75	0	NA	0.413578	0.0123023	NA	NA	0.453339	0.0166196	NA
NW_020868636.1-24219-22	85.29	0.23	14.48	0	0.0050865	NA	0.599865	NA	0.000637923	NA	0.0250906	NA
NW_020868636.1-40215-24	0	6.96	0	93.04	NA	0.166597	NA	0.00295904	NA	7.56e-05	NA	4.15e-07
NW_020868636.1-67839-14	0	0	0	100	NA	NA	NA	0	NA	NA	NA	0
NW_020868636.1-194698-8	0	98.44	1.56	0	NA	2.82e-05	0.0625	NA	NA	2.02e-05	0.0484	NA
NW_020868637.1-4164-27	0	74.14	0	25.86	NA	0.0217339	NA	0.966542	NA	0.0153383	NA	0.464312
NW_020868637.1-10702-9	0	43.51	0	56.49	NA	0.3356	NA	0.0485276	NA	0.0932878	NA	0.023315
NW_020868637.1-628753-13	8.07	0.12	0	91.81	0.0311116	NA	NA	0.000203906	0.0169656	NA	NA	0.000127856
NW_020868637.1-640581-26	0	78.74	0	21.26	NA	0.0117218	NA	0.667643	NA	0.0100229	NA	0.491121
NW_020868637.1-715814-6	97.17	0	2.83	0	0.00143787	NA	0.30961	NA	4.12e-05	NA	0.0322957	NA
NW_020868637.1-725635-24	1.42	0	98.58	0	0.248236	NA	0.000210559	NA	0.328987	NA	0.000390376	NA
NW_020868637.1-753825-2	13.42	0	86.58	0	0.0162405	NA	0.000536496	NA	0.0887279	NA	0.00118006	NA
NW_020868637.1-804522-2	4.13	0	95.87	0	0.141878	NA	0.00013571	NA	1.96326	NA	0.000601317	NA
NW_020868637.1-926451-14	0	0	100	0	NA	NA	0	NA	NA	NA	0	NA
NW_020868637.1-957554-15	2.33	0	0	97.67	0.0356362	NA	NA	1.42e-05	0.156191	NA	NA	4.51e-05
NW_020868637.1-1073412-2	67.19	0	32.81	0	0.00287961	NA	0.0172605	NA	5.53e-07	NA	2.33e-06	NA
NW_020868638.1-61247-6	0	0	100	0	NA	NA	0	NA	NA	NA	0	NA
NW_020868639.1-58804-21	94.56	0	5.44	0	0.000774291	NA	0.1024	NA	0.000376062	NA	0.274376	NA
NW_020868639.1-82299-6	0	100	0	0	NA	0	NA	NA	NA	0	NA	NA
NW_020868639.1-100553-2	0	0	94.67	5.33	NA	NA	5.93e-06	0.00171122	NA	NA	0.00050466	0.0787935
NW_020868639.1-281825-5	0	2.4	0	97.6	NA	0.369473	NA	0.00157014	NA	0.287064	NA	0.000853234
NW_020868639.1-308189-21	91.88	0.51	7.11	0.51	0.00177396	NA	0.551525	NA	0.000850489	NA	0.106597	NA
NW_020868639.1-335761-23	0	5.83	0	94.17	NA	25.7345	NA	0.00241789	NA	5.70988	NA	0.00174885
NW_020868639.1-454106-22	3.07	96.93	0	0	0.007192	6.1e-06	NA	NA	0.00609619	7.23e-06	NA	NA
NW_020868639.1-471736-5	45.04	54.96	0	0	0.0309686	0.011933	NA	NA	0.0250077	0.010128	NA	NA
NW_020868639.1-492492-2	0	92.19	0	7.81	NA	0.0033682	NA	7.11111	NA	0.00360636	NA	9.41083
NW_020868639.1-535155-27	0	35.05	0	64.95	NA	1.61e-05	NA	4.63e-06	NA	0.161604	NA	0.017956
NW_020868639.1-605161-22	0.49	71.57	0	27.94	NA	0.0138852	NA	0.231031	NA	0.00744796	NA	0.0837177
NW_020868640.1-122663-9	6.6	0	93.4	0	0.00143648	NA	7.79e-06	NA	0.0765052	NA	0.000227395	NA
NW_020868640.1-130691-26	4.68	0	95.32	0	2.06641	NA	0.000791876	NA	0.164354	NA	0.000195022	NA
NW_020868640.1-286424-21	84.22	0.27	0	15.51	0.0057998	NA	NA	0.0821215	0.00463815	NA	NA	0.0711111
NW_020868640.1-894766-1	0	95.18	0	4.82	NA	0.00082803	NA	1.9881	NA	0.000994931	NA	3.24838
NW_020868640.1-1188241-14	0	94.54	0	5.46	NA	3.3e-05	NA	0.0081	NA	1.12e-06	NA	0.000348073
NW_020868641.1-33611-12	0	0	0	100	NA	1	NA	0.00011478	NA	1	NA	0.000332196
NW_020868641.1-35334-14	0	0	0	100	NA	NA	NA	0	NA	NA	NA	0
NW_020868641.1-82047-6	0	1.14	0	98.86	NA	0.000297265	NA	4.09e-08	NA	0.165039	NA	6.32e-05
NW_020868641.1-89870-13	16.84	0	0	83.16	0.072376	NA	NA	0.00169433	0.0082288	NA	NA	0.000425125
NW_020868641.1-111815-13	94.31	0	0	5.69	0.000243825	NA	NA	0.041242	0.000538259	NA	NA	0.421558
NW_020868641.1-291531-12	82.03	0	0	17.97	0.0156283	NA	NA	3.51638	0.0098534	NA	NA	1.02479
NW_020868641.1-429805-21	88.83	0	11.17	0	0.00718984	NA	7.83619	NA	0.0037688	NA	1.17496	NA
NW_020868641.1-439202-6	0	90.72	0	9.28	NA	0.000211357	NA	0.0150979	NA	0.00013977	NA	0.0105092
NW_020868642.1-93478-16	0	80.99	19.01	0	NA	0.00102596	0.0269338	NA	NA	0.000291692	0.00445755	NA
NW_020868644.1-67518-16	1.12	0	0	98.88	0.470973	NA	NA	0.000645517	0.50281	NA	NA	0.00080617
NW_020868645.1-24920-25	0	100	0	0	NA	0	NA	NA	NA	0	NA	NA
NW_020868645.1-251522-26	0	96.91	0	3.09	NA	7.46e-05	NA	0.0448316	NA	1.39e-05	NA	0.0108885
NW_020868646.1-508140-2	55.19	0	44.81	0	0.00141384	NA	0.0018255	NA	0.004717	NA	0.00998037	NA
NW_020868646.1-513171-5	0	100	0	0	NA	0	NA	NA	NA	0	NA	NA
NW_020868646.1-562335-8	0	94.17	0	5.83	NA	0.000424064	NA	0.26449	NA	4.84e-05	NA	0.016297
NW_020868646.1-578030-12	0	100	0	0	NA	0	NA	NA	NA	0	NA	NA
NW_020868646.1-637150-9	8.29	91.71	0	0	0.385784	0.0302632	NA	NA	0.446759	0.0496398	NA	NA
NW_020868646.1-652508-13	0	92.61	0	7.39	NA	0.000375483	NA	0.108331	NA	0.003025	NA	7.26302
NW_020868646.1-908386-1	11.11	0	88.89	0	0.012321	NA	0.000152111	NA	0.00632598	NA	0.000119198	NA
NW_020868646.1-929552-13	90.35	0	9.65	0	0.00427416	NA	3.60202	NA	0.00223185	NA	0.750888	NA
NW_020868646.1-974060-27	0	43.02	0	56.98	NA	0.0423674	NA	0.0591902	NA	0.052266	NA	0.0830972
NW_020868646.1-984790-5	0	89.75	10.25	0	NA	0.000245965	0.0262866	NA	NA	7.72e-06	0.000625	NA
NW_020868646.1-1017231-22	0	93.33	0	6.67	NA	0.00234545	NA	6.12047	NA	0.00119374	NA	1.00602
NW_020868646.1-1067699-24	65.4	0	0	34.6	9.36e-08	NA	NA	3.34e-07	3.79e-05	NA	NA	0.000130612
NW_020868646.1-1088184-5	31.58	0	68.42	0	0.0110997	NA	0.00177571	NA	0.00599819	NA	0.00103118	NA
NW_020868647.1-47367-23	0	88.67	0	11.33	NA	0.00672335	NA	5.39438	NA	0.00373284	NA	1.07697
NW_020868648.1-67713-5	2.48	0	97.52	0	0.0192901	NA	1.7e-05	NA	0.235254	NA	6.79e-05	NA
NW_020868649.1-78428-4	0	99.35	0	0.65	NA	4.23e-05	NA	NA	NA	4.23e-05	NA	NA
NW_020868650.1-50094-14	0	93.67	0	6.33	NA	3.53e-05	NA	0.00941943	NA	3.75e-05	NA	0.0068242
NW_020868651.1-76230-21	98.44	0	0	1.56	2.55e-05	NA	NA	0.222499	5.48e-06	NA	NA	0.0165101
NW_020868651.1-107186-2	43.19	56.81	0	0	0.0055321	0.0025	NA	NA	0.00133829	0.000883653	NA	NA
NW_020868652.1-251129-13	0	100	0	0	NA	0.00359949	1	NA	NA	0	NA	NA
NW_020868652.1-459396-6	0	5.33	0	94.67	NA	0.00874925	NA	3.41e-05	NA	0.064263	NA	0.000379927
NW_020868652.1-535495-1	2.91	97.09	0	0	0.000104123	9.55e-08	NA	NA	0.0341784	4.68e-05	NA	NA
NW_020868652.1-837403-1	3.67	0	96.33	0	0.088102	NA	7.47e-05	NA	0.070756	NA	0.000196	NA
NW_020868653.1-71874-7	84.98	15.02	0	0	0.00743674	1.31266	NA	NA	0.00490521	0.551246	NA	NA
NW_020868653.1-315666-26	0	93.64	0	6.36	NA	0.00102686	NA	0.904249	NA	0.0020493	NA	5.34766
NW_020868653.1-391603-15	0	100	0	0	NA	0	NA	NA	NA	0	NA	NA
NW_020868653.1-470395-9	0	84.23	0	15.77	NA	0.0105659	NA	2.48629	NA	0.00815238	NA	1.27285
NW_020868653.1-474312-16	0	0	98.69	1.31	NA	NA	1.4e-05	0.154934	NA	NA	1.34e-05	0.0464699
NW_020868653.1-483294-15	0	0	70.68	29.32	NA	NA	1.07e-05	6.06e-05	NA	NA	4.48e-06	2.64e-05
NW_020868656.1-79119-5	92.93	0	0	7.07	0.00282498	NA	NA	0.159049	1.84e-05	NA	NA	0.0035964
NW_020868656.1-85258-14	0	8.85	0.21	90.95	NA	0.220061	NA	0.00836194	NA	0.0413798	NA	0.000537067
NW_020868656.1-126313-25	0	91.96	0	8.04	NA	0.000526676	NA	0.134944	NA	4.03e-05	NA	0.00452732
NW_020868656.1-153339-24	3.08	96.92	0	0	0.0334977	5.14e-05	NA	NA	0.147456	0.000408465	NA	NA
NW_020868656.1-168133-23	0	89.1	10.9	0	NA	0.00151622	0.245222	NA	NA	0.00062254	0.0699609	NA
NW_020868656.1-183646-21	13.61	85.86	0	0.52	5.12474	0.010824	NA	NA	6.42655	0.0114533	NA	NA
NW_020868656.1-229732-7	0	2.4	97.6	0	NA	0.000902577	5.14e-07	NA	NA	0.123448	0.000182236	NA
NW_020868657.1-21793-27	3.66	0	96.34	0	0.0571618	NA	0.000145953	NA	0.0037051	NA	4.73e-06	NA
NW_020868659.1-363-22	0	20.31	79.69	0	NA	0.00475374	0.000261561	NA	NA	0.137916	0.0041682	NA
NW_020868659.1-7419-7	6.71	93.29	0	0	0.0140028	5.71e-05	NA	NA	0.000758244	4.16e-06	NA	NA
NW_020868659.1-57681-24	0	10.3	0	89.7	NA	0.597228	NA	0.00227239	NA	2.48063	NA	0.00430664
NW_020868659.1-228273-22	96.34	0	3.66	0	0.000763233	NA	0.171727	NA	0.00164034	NA	0.25611	NA
NW_020868662.1-143336-8	0	0	100	0	NA	NA	0	NA	NA	NA	0	NA
NW_020868662.1-341809-6	3.88	0.49	0	95.63	0.143793	NA	NA	0.000402136	0.00236669	NA	NA	4.84e-05
NW_020868662.1-364776-13	1.75	0	98	0.25	0.332441	NA	8.1e-05	NA	NA	NA	0.0004	NA
NW_020868662.1-453981-27	22.52	0	77.48	0	2.73086	NA	0.023506	NA	0.475303	NA	0.0112433	NA
NW_020868662.1-519826-9	0	100	0	0	NA	0	NA	NA	NA	0	NA	NA
NW_020868662.1-555738-25	49.22	0	50.78	0	0.0198631	NA	0.0114339	NA	0.0123011	NA	0.0189186	NA
NW_020868662.1-569647-4	100	0	0	0	0	NA	NA	NA	0	NA	NA	NA
NW_020868662.1-742532-5	3.21	0	0	96.79	5.83171	NA	NA	0.000525116	0.850371	NA	NA	0.000245284
NW_020868663.1-45576-26	100	0	0	0	0	NA	NA	NA	0	NA	NA	NA
NW_020868663.1-68205-9	0	92.31	0	7.69	NA	3.51e-05	NA	0.00593375	NA	0.000508683	NA	0.146761
NW_020868663.1-118684-12	93.7	6.3	0	0	0.00119839	1.30612	NA	NA	9.87e-05	0.0307557	NA	NA
NW_020868663.1-138441-15	0	18.05	81.95	0	NA	0.0413444	0.00128754	NA	NA	0.0566427	0.00165021	NA
NW_020868664.1-57253-22	0	0	0	100	NA	1	NA	0.000399674	NA	1	NA	0.00127683
NW_020868665.1-14726-15	0	94.29	0	5.71	NA	0.000202166	NA	0.0977461	NA	0.000619577	NA	0.0819391
NW_020868666.1-56478-6	0	96.34	3.66	0	NA	0.000325477	0.877047	NA	NA	1.17e-05	0.00982063	NA
NW_020868666.1-132910-5	92.79	0	7.21	0	0.00278537	NA	6.42275	NA	0.00142488	NA	1.0396	NA
NW_020868666.1-174848-14	0	94.28	0	5.72	NA	4.27e-05	NA	0.0147789	NA	1.45e-05	NA	0.00451103
NW_020868666.1-320548-9	14.63	0	0	85.37	34.4398	NA	NA	0.0163125	7.06231	NA	NA	0.0122609
NW_020868667.1-9213-5	70.59	29.41	0	0	6.54e-06	3.7e-05	NA	NA	0.00248219	0.0104569	NA	NA
NW_020868667.1-33700-26	1.87	0	98.13	0	0.325031	NA	0.000672254	NA	0.26449	NA	0.000424064	NA
NW_020868667.1-208152-22	0	95.98	0	4.02	NA	0.000635458	NA	0.13683	NA	0.000265907	NA	0.076717
NW_020868667.1-503702-12	76.73	0	23.27	0	0.000722884	NA	0.0100473	NA	0.000122853	NA	0.0014727	NA
NW_020868667.1-568978-12	0	97.14	0	2.86	NA	4.24e-08	NA	4.82e-05	NA	0.000146461	NA	0.507763
NW_020868667.1-604913-16	10.23	0	0	89.77	1.96395	NA	NA	0.00388832	0.0777016	NA	NA	0.000587535
NW_020868667.1-627634-13	2.42	0	0	97.58	1.64614	NA	NA	0.000188944	NA	NA	NA	0.00058564
NW_020868668.1-87103-22	0	0	0	100	1	NA	NA	0.000996407	1	NA	NA	0.000355274
NW_020868668.1-105373-27	0.37	97.06	2.21	0.37	NA	0.000303193	0.658492	NA	NA	4.7e-05	0.000698636	NA
NW_020868668.1-164147-23	0	96.53	3.47	0	NA	0.000103037	0.0477285	NA	NA	0.000489757	0.1413	NA
NW_020868668.1-208371-2	0	1.15	0	98.85	NA	0.0162438	NA	1.73e-06	NA	NA	NA	0.00013225
NW_020868668.1-242355-24	98.1	0	1.9	0	0.00253222	NA	0.507117	NA	0.000218821	NA	0.18441	NA
NW_020868668.1-307381-8	18.43	0	0	81.57	0.651027	NA	NA	0.00839938	0.0839337	NA	NA	0.00233312
NW_020868668.1-437805-13	3.08	96.92	0	0	3.63154	0.00041683	NA	NA	0.442045	0.000157047	NA	NA
NW_020868668.1-558346-24	0	98.78	0	1.22	NA	0.000115431	NA	0.213957	NA	7.71e-05	NA	0.17095
NW_020868669.1-48180-6	0	91.03	0	8.97	NA	0.00052025	NA	0.034057	NA	0.00160574	NA	0.540239
NW_020868669.1-58016-6	95.26	0	4.74	0	0.000608852	NA	1.06985	NA	0.000116631	NA	0.0790066	NA
NW_020868669.1-193003-8	84.47	15.53	0	0	0.00119914	0.0587578	NA	NA	0.00154838	0.0821746	NA	NA
NW_020868669.1-202978-14	2.31	0	0.77	96.92	0.885813	NA	NA	0.000365866	0.024025	NA	NA	0.000121449
NW_020868669.1-249289-6	0	0	100	0	NA	NA	0	NA	NA	NA	0	NA
NW_020868669.1-249355-3	0	97	3	0	NA	0.000121251	0.316406	NA	NA	2.17e-05	0.0170132	NA
NW_020868669.1-264718-1	0	0	0	100	NA	NA	1	0.000917517	NA	NA	NA	0
NW_020868669.1-361138-21	0	1.02	98.98	0	NA	NA	0.00010404	NA	NA	NA	0.00010404	NA
NW_020868669.1-387179-22	0.52	0.52	0	98.96	NA	0.555171	NA	0.000104208	NA	NA	NA	0.00010816
NW_020868670.1-194788-26	0	8.11	0	91.89	NA	1.1425	NA	0.00190179	NA	0.32338	NA	0.000961177
NW_020868670.1-219190-7	0	77.29	0	22.71	NA	0.00099698	NA	0.0155786	NA	0.000355342	NA	0.00350911
NW_020868670.1-223198-21	21.6	0	78.4	0	0.0209306	NA	0.0011323	NA	0.0318252	NA	0.00160314	NA
NW_020868670.1-270147-27	17.5	0	0	82.5	0.20872	NA	NA	0.0471642	0.205322	NA	NA	0.0454693
NW_020868670.1-271026-7	2.17	97.83	0	0	1.58865	0.000149262	NA	NA	NA	0.00047089	NA	NA
NW_020868670.1-331288-15	0	4.85	0.49	94.66	NA	2.3288	NA	0.00121588	NA	0.208352	NA	0.000432323
NW_020868671.1-154927-5	1	0	0	99	0.000384468	NA	NA	4.08e-08	NA	NA	NA	0.0001
NW_020868671.1-430000-1	94.49	0	0	5.51	2.8e-07	NA	NA	8.09e-05	7.61e-06	NA	NA	0.00203046
NW_020868671.1-548054-23	0	81.72	0	18.28	NA	0.0088763	NA	0.755371	NA	0.00436355	NA	0.213814
NW_020868671.1-562067-15	0	87.89	0	12.11	NA	0.000836132	NA	0.0286998	NA	0.00452689	NA	1.20733
NW_020868671.1-567465-23	0	95.83	0	4.17	NA	0.000431443	NA	0.101523	NA	0.00122451	NA	0.191185
NW_020868672.1-43918-15	2.07	97.93	0	0	1.05969	0.000112534	NA	NA	0.0141417	5.02e-06	NA	NA
NW_020868672.1-78801-24	0	84.2	0	15.8	NA	0.000333463	NA	0.00760956	NA	0.00030275	NA	0.00697671
NW_020868672.1-90639-14	0	18.78	0	81.22	NA	0.0765532	NA	0.00227715	NA	0.252406	NA	0.00515114
NW_020868672.1-328838-26	7.61	0	92.39	0	0.0119529	NA	6.48e-05	NA	0.00433311	NA	2.56e-05	NA
NW_020868672.1-356276-1	5.45	0	0	94.55	0.155586	NA	NA	0.00152186	0.13524	NA	NA	0.00120342
NW_020868672.1-395505-5	82.39	17.61	0	0	0.00309196	0.039094	NA	NA	0.00497165	0.302694	NA	NA
NW_020868672.1-455289-6	0	96.84	0	3.16	NA	0.00257874	NA	0.356336	NA	0.000375136	NA	0.135424
NW_020868672.1-535910-8	16.23	83.77	0	0	15.0069	0.0178072	NA	NA	46.2792	0.0208819	NA	NA
NW_020868672.1-675681-3	0	8.51	0	91.49	NA	0.0578522	NA	0.000313831	NA	0.0313228	NA	0.000416586
NW_020868672.1-979344-9	84.19	15.81	0	0	0.001431	0.070119	NA	NA	0.00180913	0.0960127	NA	NA
NW_020868672.1-1219020-13	0	95.89	0	4.11	NA	9.03e-05	NA	0.0831753	NA	0.000558039	NA	1.67985
NW_020868673.1-105809-7	84.55	0	15.45	0	0.00281807	NA	0.195874	NA	0.00264048	NA	0.17753	NA
NW_020868673.1-318355-22	4.1	0	95.9	0	0.0759655	NA	0.000273437	NA	0.257864	NA	0.00212925	NA
NW_020868673.1-331421-8	3.6	96.4	0	0	0.00203336	3.12e-06	NA	NA	0.00657414	7.8e-06	NA	NA
NW_020868674.1-54812-6	33.07	0	66.93	0	0.121972	NA	0.0128579	NA	0.0248087	NA	0.00396884	NA
NW_020868674.1-120152-4	0	0	0.52	99.48	NA	NA	0.240292	2.55e-05	NA	NA	0.48675	0.000149084
NW_020868674.1-182957-9	14.77	0	0	85.23	0.387556	NA	NA	0.160158	0.361492	NA	NA	0.125115
NW_020868674.1-546888-22	0	9.85	0	90.15	NA	0.00699036	NA	6.99e-05	NA	0.129282	NA	0.00427075
NW_020868675.1-107792-3	0	7.36	0	92.64	NA	0.0274011	NA	0.000256393	NA	0.0213662	NA	0.000190125
NW_020868675.1-127820-5	0	97.45	0	2.55	NA	4.53e-05	NA	0.121945	NA	6.51e-05	NA	0.0548657
NW_020868675.1-283870-24	6.29	0	93.71	0	0.0123893	NA	4.46e-05	NA	0.066564	NA	0.000184388	NA
NW_020868675.1-391304-2	0	0.47	17.06	82.46	NA	NA	0.00438625	7.98e-05	NA	NA	0.000547341	0.000109002
NW_020868675.1-427218-1	0	26.28	0	73.72	NA	0.0131111	NA	0.00124828	NA	0.000213837	NA	2.83e-05
NW_020868675.1-682845-21	0	0	0	100	NA	NA	NA	0	NA	NA	NA	0
NW_020868675.1-806224-9	6.76	0	93.24	0	0.113741	NA	0.00146745	NA	0.0590495	NA	0.000567765	NA
NW_020868675.1-944772-16	0	7.32	0	92.68	NA	0.359212	NA	0.01795	NA	0.138943	NA	0.00242528
NW_020868675.1-1022501-8	23.04	76.96	0	0	0.0608872	0.00312897	NA	NA	0.00614656	0.000682951	NA	NA
NW_020868678.1-93687-15	3.97	0	96.03	0	0.970225	NA	0.000404092	NA	0.0227179	NA	2.9e-05	NA
NW_020868678.1-370275-4	15	85	0	0	4.48806	0.0114595	NA	NA	11.2079	0.0143107	NA	NA
NW_020868678.1-429088-5	4.84	0	95.16	0	0.0259785	NA	9.74e-05	NA	0.192295	NA	0.00171112	NA
NW_020868678.1-498617-23	0	8.51	0	91.49	NA	2.41975	NA	0.00287128	NA	NA	NA	0.00724201
NW_020868678.1-531239-23	0	87.69	0	12.31	NA	0.0107432	NA	21.8352	NA	0.0113575	NA	31.9683
NW_020868678.1-762246-8	0	0	100	0	NA	NA	0.000132975	1	NA	NA	0	NA
NW_020868678.1-902483-26	0	5.99	0	94.01	NA	0.0494835	NA	0.000131369	NA	0.013815	NA	4.43e-05
NW_020868678.1-919078-7	8.99	91.01	0	0	0.709323	0.00186698	NA	NA	0.0153141	0.000115796	NA	NA
NW_020868678.1-1106115-14	1.21	98.79	0	0	0.146423	5.85e-05	NA	NA	0.0879191	2.69e-05	NA	NA
NW_020868679.1-130229-14	0	13.4	0	86.6	NA	0.038479	NA	0.0015399	NA	0.0113778	NA	0.000354325
NW_020868680.1-204199-14	0	97.6	0	2.4	NA	1.96e-05	NA	0.0230868	NA	0.00074903	NA	0.2704
NW_020868680.1-387694-16	0	89.47	0	10.53	NA	0.00266481	NA	0.74033	NA	0.000575958	NA	0.0697518
NW_020868680.1-408359-4	2.96	0	97.04	0	0.415584	NA	0.00343158	NA	0.166464	NA	0.000461119	NA
NW_020868680.1-474199-27	15.3	0	84.7	0	42.25	NA	0.0183227	NA	52.8568	NA	0.0187786	NA
NW_020868680.1-572767-12	97.99	0	2.01	0	8.02e-05	NA	0.0912543	NA	1.2e-05	NA	0.04145	NA
NW_020868682.1-311536-14	0	71.31	0	28.69	NA	0.0309607	NA	0.0734884	NA	0.0100587	NA	0.0341184
NW_020868682.1-347645-25	98.05	0	0	1.95	9.17e-05	NA	NA	0.104275	5.48e-06	NA	NA	0.0178813
NW_020868683.1-67646-22	0	6.01	0	93.99	NA	0.168755	NA	0.00033411	NA	0.389781	NA	0.000575402
NW_020868683.1-93748-23	0	98.09	0	1.91	NA	0.000126273	NA	0.132011	NA	0.000296341	NA	0.216212
NW_020868683.1-249432-1	2.5	0	0	97.5	0.0804673	NA	NA	0.000105227	0.0407729	NA	NA	1.84e-05
NW_020868683.1-279376-27	0	0	52.76	47.24	NA	NA	0.0617722	0.343123	NA	NA	0.0467269	0.198105
NW_020868684.1-215409-21	0	14.94	0	85.06	NA	0.0433752	NA	0.00234651	NA	1.6e-05	NA	4.98e-07
NW_020868685.1-51933-23	0	90.6	0	9.4	NA	9.89e-05	NA	0.0114886	NA	0.000660443	NA	0.0378364
NW_020868685.1-134845-1	9.8	90.2	0	0	1.82282	0.00345155	NA	NA	18.4668	0.00656075	NA	NA
NW_020868685.1-300695-25	0	98.35	0.83	0.83	NA	2.83e-05	NA	0.38132	NA	0.000453164	NA	0.601673
NW_020868686.1-46286-14	79.14	0	20.86	0	0.00180355	NA	0.0409275	NA	0.00912844	NA	0.447293	NA
NW_020868686.1-172757-9	5.84	0	94.16	0	0.0512978	NA	0.00034212	NA	0.0154848	NA	7.91e-05	NA
NW_020868686.1-234602-6	0	0	0	100	NA	NA	NA	0	NA	NA	NA	0
NW_020868686.1-271264-4	88.85	0	0	11.15	0.000470511	NA	NA	0.0460519	0.000594231	NA	NA	0.0618021
NW_020868686.1-278631-16	0	0	0	100	NA	NA	NA	0	NA	NA	NA	0
NW_020868686.1-303896-25	0	18.09	81.91	0	NA	12.408	0.0215417	NA	NA	6.24517	0.0185624	NA
NW_020868686.1-352941-21	0	99.01	0	0.99	NA	9.18e-08	NA	0.000976563	NA	5.52e-05	NA	0.180131
NW_020868686.1-443246-4	0	97.73	0	2.27	NA	0.000126119	NA	0.915651	NA	7.59e-06	NA	0.018225
NW_020868686.1-537336-14	8.86	0	0	91.14	0.239195	NA	NA	0.000957345	0.741914	NA	NA	0.00185323
NW_020868686.1-583598-26	0	98.75	1.25	0	NA	8.57e-06	0.0912543	NA	NA	2.29e-05	0.0746687	NA
NW_020868686.1-676259-25	4.37	0	0	95.63	0.766564	NA	NA	0.000436253	1.21212	NA	NA	0.000546925
NW_020868686.1-722108-13	0	95.75	0	4.25	NA	0.000545587	NA	1.36508	NA	6.87e-05	NA	0.0537702
NW_020868686.1-786260-3	22.74	77.26	0	0	9.02114	0.0327153	NA	NA	26.4808	0.0390914	NA	NA
NW_020868686.1-896533-1	24.79	0	75.21	0	0.000973315	NA	9.75e-05	NA	0.011279	NA	0.000940898	NA
NW_020868686.1-898920-13	0	93.97	0	6.03	NA	0.0010652	NA	0.1089	NA	0.000222142	NA	0.0346834
NW_020868686.1-930931-6	100	0	0	0	0.00206828	NA	NA	1	0.000416493	NA	NA	1
NW_020868688.1-43852-2	4.53	0	95.47	0	0.292482	NA	0.000268357	NA	2.66904	NA	0.00081749	NA
NW_020868688.1-172712-3	0	70.2	29.8	0	NA	0.0306898	1.00269	NA	NA	0.0207079	0.429753	NA
NW_020868688.1-261407-24	0	79	0	21	NA	0.00587849	NA	0.206383	NA	0.00270006	NA	0.067469
NW_020868689.1-365274-2	10.85	0	89.15	0	0.0222068	NA	0.000474216	NA	0.269992	NA	0.00159621	NA
NW_020868689.1-391098-21	1.66	0	98.34	0	0.0289	NA	1.2e-05	NA	3.59e-05	NA	1.03e-08	NA
NW_020868689.1-496912-16	0	81.95	0	18.05	NA	0.00836556	NA	0.708689	NA	0.00462518	NA	0.245464
NW_020868689.1-626693-3	94.25	0	5.75	0	0.000571213	NA	0.0765792	NA	0.00183348	NA	0.161835	NA
NW_020868689.1-638574-8	87.36	12.64	0	0	0.000190714	0.00740371	NA	NA	0.00111653	0.0985516	NA	NA
NW_020868689.1-658648-25	0	98.64	0	1.36	NA	0.000357324	NA	0.329095	NA	0.000525243	NA	0.38322
NW_020868690.1-312136-1	14.57	0	85.43	0	0.0304517	NA	0.00139886	NA	0.0239855	NA	0.00104083	NA
NW_020868692.1-203948-14	0	76.85	23.15	0	NA	0.00446065	0.0971037	NA	NA	0.0106857	0.384417	NA
NW_020868692.1-270917-5	79.75	0	20.25	0	0.00694444	NA	0.311021	NA	0.0105727	NA	0.676806	NA
NW_020868692.1-383291-26	0	0	91.3	8.7	NA	NA	0.000614099	0.132231	NA	NA	0.0026958	1.82615
NW_020868692.1-450890-12	0	93.93	0	6.07	NA	2.84e-07	NA	6.67e-05	NA	2.92e-05	NA	0.00841377
NW_020868692.1-451931-27	99.33	0.67	0	0	4.49e-05	NA	NA	NA	4.49e-05	NA	NA	NA
NW_020868695.1-734677-8	0	0	93.62	6.38	NA	NA	0.00113231	1.09176	NA	NA	0.000774492	0.524646
NW_020868696.1-133384-12	6.99	0	0	93.01	0.000359119	NA	NA	1.95e-06	0.0023017	NA	NA	1.18e-05
NW_020868696.1-159603-4	83.9	16.1	0	0	0.000133303	0.00420096	NA	NA	4.68e-05	0.00116917	NA	NA
NW_020868696.1-222019-8	99.33	0	0.67	0	0.000757146	NA	0.63808	NA	0.000144538	NA	0.406837	NA
NW_020868696.1-268431-21	0	95.87	4.13	0	NA	0.000455192	1.04962	NA	NA	3.37e-05	0.0246059	NA
NW_020868696.1-494670-8	0	100	0	0	NA	0	NA	NA	NA	0	NA	NA
NW_020868696.1-602231-15	0	98.73	0	1.27	NA	0.009409	NA	0.762129	NA	2.1e-05	NA	0.0684492
NW_020868696.1-716450-21	9.53	0	0	90.47	0.063781	NA	NA	0.00136201	0.0111447	NA	NA	9.92e-05
NW_020868697.1-151555-22	7.23	92.77	0	0	0.330287	0.0138558	NA	NA	0.439069	0.0326635	NA	NA
NW_020868697.1-172287-8	87.5	12.5	0	0	0.00797459	4.79074	NA	NA	0.00333175	0.563551	NA	NA
NW_020868697.1-205114-14	0	0	88.72	11.28	NA	NA	0.00321417	0.0880654	NA	NA	0.000559461	0.0236509
NW_020868699.1-69275-22	0.29	10.09	0	89.63	NA	0.0371718	NA	0.000592575	NA	0.560552	NA	0.00238307
NW_020868699.1-152837-4	0	100	0	0	NA	0	NA	NA	NA	0	NA	NA
NW_020868700.1-35026-3	98.77	0	1.23	0	4.95e-05	NA	0.12915	NA	2e-05	NA	0.0694181	NA
NW_020868700.1-201764-6	0	91.23	0	8.77	NA	0.00108675	NA	0.301917	NA	0.000186778	NA	0.015129
NW_020868700.1-361853-16	0	7.69	0.51	91.79	NA	0.257905	NA	0.00107396	NA	1.1629	NA	0.00219331
NW_020868700.1-571567-13	12.61	87.39	0	0	0.184647	0.00172774	NA	NA	0.586919	0.0034699	NA	NA
NW_020868700.1-585432-25	95.68	0	4.32	0	1.73e-05	NA	0.0104123	NA	6.05e-05	NA	0.0441353	NA
NW_020868700.1-633859-5	4.76	95.24	0	0	0.0362812	0.000141603	NA	NA	0.14418	0.000184093	NA	NA
NW_020868700.1-739234-6	89.76	0	9.45	0.79	0.00510943	NA	3.37765	NA	0.00680461	NA	11.2549	NA
NW_020868700.1-751943-22	0	93.83	0	6.17	NA	0.00174463	NA	3.86652	NA	0.000582207	NA	0.363124
NW_020868700.1-1355818-5	1.81	98.19	0	0	0.436327	5.3e-05	NA	NA	NA	0.00032761	NA	NA
NW_020868700.1-1409924-13	27.2	0	72.8	0	0.0425219	NA	0.00360465	NA	0.0275165	NA	0.00254783	NA
NW_020868700.1-1542597-15	11.27	88.73	0	0	1.46363	0.00422706	NA	NA	1.05468	0.00365561	NA	NA
NW_020868700.1-1571019-26	0	92.86	0	7.14	NA	0.000507435	NA	0.183184	NA	0.0002799	NA	0.0807541
NW_020868700.1-1577877-12	97.11	0	2.89	0	0.000406836	NA	0.159335	NA	2.07e-05	NA	0.0174589	NA
NW_020868702.1-7419-3	0	0	4.29	95.71	NA	NA	NA	0.00184041	NA	NA	NA	0.00184041
NW_020868702.1-8332-26	0	0	0	100	1	NA	NA	9.4e-05	NA	NA	NA	0
NW_020868702.1-207286-14	0	97.09	0	2.91	NA	0.00039549	NA	4.39215	NA	0.000159027	NA	0.551328
NW_020868702.1-234520-24	0	8.6	0	91.4	NA	3.94464	NA	0.00346876	NA	2.22831	NA	0.00284518
NW_020868702.1-285484-21	0	58.03	0	41.97	NA	0.0339612	NA	0.0313498	NA	0.0257924	NA	0.0257924
NW_020868702.1-454851-22	37.27	62.73	0	0	0.0241052	0.0150269	NA	NA	0.0284385	0.0187775	NA	NA
NW_020868702.1-509227-4	7.84	0	92.16	0	6.82726	NA	0.00335909	NA	1.07405	NA	0.00172206	NA
NW_020868702.1-511478-15	0	89.33	0	10.67	NA	0.0046007	NA	2.42971	NA	0.00523857	NA	3.54864
NW_020868703.1-78289-2	0	30	0	70	NA	0.00790841	NA	0.00114355	NA	0.00221031	NA	0.00046654
NW_020868703.1-133867-23	0	82.31	0	17.69	NA	0.00583235	NA	0.0616002	NA	0.00258172	NA	0.0337325
NW_020868703.1-336699-21	0	1.26	0	98.74	NA	0.00107498	NA	1.64e-07	NA	0.1369	NA	5.7e-05
NW_020868703.1-689826-6	0	34.87	0	65.13	NA	0.155867	NA	0.0173186	NA	0.0827518	NA	0.0114125
NW_020868703.1-700663-13	18.14	81.86	0	0	0.447311	0.00665305	NA	NA	0.00229912	0.000100751	NA	NA
NW_020868703.1-798360-23	2.12	0	0	97.88	0.0148092	NA	NA	5.5e-06	0.132033	NA	NA	0.000156671
NW_020868704.1-168971-1	0	100	0	0	NA	0	NA	NA	NA	0	NA	NA
NW_020868704.1-253956-25	12.45	0	87.55	0	0.501008	NA	0.00309775	NA	0.553086	NA	0.00326988	NA
NW_020868704.1-280191-8	97.55	0	0.31	2.15	8.19e-06	NA	NA	8.49e-05	1.43e-05	NA	NA	0.00113258
NW_020868704.1-330346-8	0	100	0	0	NA	0	NA	NA	NA	0	NA	NA
NW_020868706.1-9481-9	5.19	94.81	0	0	1.39399	0.000828581	NA	NA	0.0598313	0.000113292	NA	NA
NW_020868707.1-25878-8	11.43	0	88.57	0	3.45031	NA	0.00599012	NA	1.11462	NA	0.00386335	NA
NW_020868707.1-35293-1	0	11.57	0	88.43	NA	1.38018	NA	0.00435756	NA	1.01043	NA	0.00378859
NW_020868707.1-43090-13	100	0	0	0	0	NA	NA	NA	0	NA	NA	NA
NW_020868707.1-58267-3	0	2.44	0	97.56	NA	0.0484	NA	2.02e-05	NA	0.0857047	NA	0.00010943
NW_020868707.1-121823-21	8.16	0	91.84	0	0.110385	NA	0.00213925	NA	0.120548	NA	0.00246016	NA
NW_020868707.1-153600-6	0	77.27	0	22.73	NA	0.0200065	NA	1.62053	NA	0.0103046	NA	0.388841
NW_020868707.1-207083-26	12.71	87.29	0	0	1.15949	0.00492748	NA	NA	0.225129	0.00200329	NA	NA
NW_020868707.1-261758-7	88.36	0	11.64	0	0.00105522	NA	0.0371671	NA	0.00671007	NA	0.133207	NA
NW_020868707.1-376829-23	0	100	0	0	NA	0	NA	NA	NA	0	NA	NA
NW_020868707.1-391475-6	10.17	0	0.29	89.53	0.0182801	NA	NA	0.000213722	0.0323332	NA	NA	0.000409865
NW_020868707.1-420415-15	100	0	0	0	0	NA	NA	NA	0	NA	NA	NA
NW_020868707.1-432920-23	5.18	0	0	94.82	0.00591716	NA	NA	1.51e-05	0.308642	NA	NA	0.000366235
NW_020868707.1-498614-13	4.73	0	95.27	0	0.266282	NA	0.000276174	NA	2.42349	NA	0.000861002	NA
NW_020868707.1-498799-15	0	84.71	0	15.29	NA	0.0119363	NA	4.49613	NA	0.00812128	NA	1.47852
NW_020868707.1-803285-6	70.9	0	29.1	0	0.00179857	NA	0.0146302	NA	0.000115427	NA	0.000738734	NA
NW_020868707.1-1340846-27	2.34	0	0	97.66	0.263696	NA	NA	0.000673304	0.103516	NA	NA	0.000132173
NW_020868707.1-1379018-8	10.06	89.94	0	0	1.02414	0.00283696	NA	NA	19.6944	0.0069969	NA	NA
NW_020868708.1-105123-6	0.27	0	99.73	0	NA	NA	7.29e-06	NA	NA	NA	7.29e-06	NA
NW_020868708.1-134802-25	1.19	0	98.81	0	0.468335	NA	0.000718817	NA	0.0826132	NA	2.38e-05	NA
NW_020868708.1-252130-14	0	3.28	0.55	96.17	NA	3.82185	NA	0.000756542	NA	0.33284	NA	0.000319399
NW_020868710.1-103310-7	0	97.89	0	2.11	NA	0.00378021	NA	0.531137	NA	0.00171255	NA	0.420336
NW_020868710.1-165249-2	5.38	0	94.62	0	0.574822	NA	0.000572756	NA	3.64088	NA	0.00129351	NA
NW_020868712.1-19477-2	0	91.07	0	8.93	NA	0.000276663	NA	0.0204474	NA	0.000371577	NA	0.0628506
NW_020868713.1-30274-1	0	79.07	20.35	0.58	NA	0.00486711	0.127211	NA	NA	0.00139691	0.0194373	NA
NW_020868713.1-146398-1	0	87.21	0	12.79	NA	0.00165646	NA	0.165682	NA	0.00337626	NA	0.527143
NW_020868714.1-135861-26	100	0	0	0	0	NA	NA	NA	0	NA	NA	NA
NW_020868714.1-304521-25	20.04	79.96	0	0	0.348218	0.318625	NA	NA	0.359041	0.359041	NA	NA
NW_020868714.1-512566-24	1.98	0	97.63	0.4	0.753293	NA	0.000175307	NA	NA	NA	0.00056169	NA
NW_020868717.1-48038-15	70.97	0	29.03	0	0.003511	NA	0.0144728	NA	0.000364742	NA	0.00191911	NA
NW_020868717.1-63289-15	0	97.48	0	2.52	NA	0.00063504	NA	NA	NA	0.00063504	NA	NA
NW_020868717.1-100266-13	0	4.61	0	95.39	NA	0.0067502	NA	1.34e-05	NA	0.0848653	NA	0.000116317
NW_020868718.1-95035-13	0	93.04	0	6.96	NA	0.00114094	NA	0.092416	NA	0.000467931	NA	0.0486664
NW_020868718.1-251750-24	2.82	0	97.18	0	0.171165	NA	0.000437042	NA	0.190096	NA	0.000526582	NA
NW_020868718.1-407319-8	100	0	0	0	0	NA	NA	NA	0	NA	NA	NA
NW_020868718.1-643200-5	19.83	80.17	0	0	0.00157684	0.000106791	NA	NA	7.23e-05	4.52e-06	NA	NA
NW_020868718.1-722416-13	3.82	0	96.18	0	0.900562	NA	0.000359931	NA	0.00490392	NA	6.72e-06	NA
NW_020868718.1-808435-7	21.8	78.2	0	0	0.0373312	0.00186546	NA	NA	0.0699609	0.00303591	NA	NA
NW_020868718.1-854142-6	11.29	0	88.71	0	0.16136	NA	0.00872922	NA	0.14751	NA	0.00743054	NA
NW_020868718.1-910108-24	0	78.66	0	21.34	NA	0.000511705	NA	0.00568364	NA	0.00528313	NA	0.03994
NW_020868718.1-956563-4	1.1	0	0	98.9	8.12e-05	NA	NA	1.02e-08	NA	NA	NA	0.000121
NW_020868718.1-1168116-22	50.64	0	0	49.36	0.00358294	NA	NA	0.00299957	0.0645598	NA	NA	0.0296149
NW_020868718.1-1248273-4	0	9.29	0	90.71	NA	0.000856036	NA	9.59e-06	NA	0.00117673	NA	1.33e-05
NW_020868718.1-1278690-9	94.82	0	0	5.18	0.00184982	NA	NA	0.185023	0.00600625	NA	NA	0.323003
NW_020868718.1-1316037-21	0	94.81	0	5.19	NA	0.000922599	NA	1.78981	NA	0.00111156	NA	2.90063
NW_020868718.1-1350234-1	14.5	0	85.5	0	0.0657918	NA	0.00111967	NA	0.00431934	NA	0.000145778	NA
NW_020868718.1-1367843-6	98.45	0	0	1.55	1.2e-05	NA	NA	0.0323619	1.49e-06	NA	NA	0.00516333
NW_020868719.1-190985-5	0	50.71	49.29	0	NA	0.0012776	0.00117559	NA	NA	0.00282675	0.00243771	NA
NW_020868719.1-209019-16	91.81	8.19	0	0	0.00126081	0.493791	NA	NA	0.000191991	0.0349527	NA	NA
NW_020868719.1-234521-2	0.39	90.2	0	9.41	NA	0.00245281	NA	0.714191	NA	0.000666297	NA	0.072849
NW_020868719.1-246388-12	0	9.57	0	90.43	NA	10.9615	NA	0.00565034	NA	14.3262	NA	0.00596677
NW_020868719.1-358722-25	0	85.58	0	14.42	NA	2.39e-05	NA	0.0009	NA	0.0017264	NA	0.119997
NW_020868721.1-106014-26	4.35	0	0	95.65	1.28222	NA	NA	0.000556066	0.0308619	NA	NA	4.56e-05
NW_020868721.1-133303-23	96.62	0	0	3.38	0.000255462	NA	NA	0.0962266	0.00028529	NA	NA	0.931449
NW_020868722.1-109016-4	0	96.64	0	3.36	NA	0.000203915	NA	0.510204	NA	0.000255557	NA	0.769296
NW_020868722.1-142740-14	0.29	70.98	0	28.74	NA	0.00287296	NA	0.0223802	NA	0.015977	NA	0.283876
NW_020868722.1-154671-1	5.56	94.44	0	0	0.397528	0.000495465	NA	NA	0.00537778	2.19e-05	NA	NA
NW_020868722.1-209266-6	17.54	0	82.46	0	0.0291336	NA	0.0020961	NA	0.0169402	NA	0.000571735	NA
NW_020868722.1-231814-12	0.45	35.27	0	64.29	NA	0.318186	NA	0.0288715	NA	0.582932	NA	0.0385631
NW_020868722.1-232034-2	0	13.44	0	86.56	NA	0.0119561	NA	0.000377616	NA	0.0375434	NA	0.00150246
NW_020868722.1-252926-9	0	82.97	0	17.03	NA	0.00610135	NA	0.494209	NA	0.00102197	NA	0.0367652
NW_020868725.1-377349-5	39.86	60.14	0	0	0.0411278	0.0411278	NA	NA	0.0185762	0.0136436	NA	NA
NW_020868725.1-467176-6	94.12	5.88	0	0	0.000613269	0.46897	NA	NA	0.00345744	NA	NA	NA
NW_020868726.1-164021-12	0	0	91.41	8.59	NA	NA	0.000321439	0.0249145	NA	NA	1.39e-05	0.00144962
NW_020868728.1-67483-15	99.57	0	0.43	0	0.00131943	NA	0.792645	NA	0.000159027	NA	0.551328	NA
NW_020868728.1-128607-14	0	4.47	0	95.53	NA	0.187223	NA	0.000194178	NA	0.011236	NA	3.11e-05
NW_020868728.1-253762-12	0	96.3	0	3.7	NA	0.000314986	NA	0.788109	NA	6.7e-06	NA	0.005251
NW_020868729.1-90151-14	0	98.72	0	1.28	NA	0.000337158	NA	0.338374	NA	0.000449701	NA	0.378983
NW_020868730.1-199914-26	97.88	0	2.12	0	0.000119104	NA	1.0784	NA	7.57e-06	NA	0.0213002	NA
NW_020868730.1-243747-23	0	0	97.18	2.82	NA	NA	0.000172553	0.095372	NA	NA	0.000614107	0.206612
NW_020868732.1-12782-2	0	83.91	0	16.09	NA	0.00294612	NA	0.0448004	NA	0.00288891	NA	0.0441474
NW_020868732.1-16262-14	59.9	0	39.93	0.17	0.000581132	NA	0.0014488	NA	0.000724462	NA	0.00174362	NA
NW_020868733.1-362703-26	16.11	83.89	0	0	0.659585	0.00627975	NA	NA	0.547216	0.0056988	NA	NA
NW_020868733.1-428558-15	0	6.55	0	93.45	NA	0.3665	NA	0.000663095	NA	0.0134698	NA	8.63e-05
NW_020868733.1-640351-12	0	91.3	8.7	0	NA	0.00584793	43.9778	NA	NA	0.0045706	10.1295	NA
NW_020868733.1-689833-7	0	0	4.29	95.71	NA	NA	1.12891	0.00050938	NA	NA	1.52368	0.000583896
NW_020868733.1-853945-8	0	95.83	0	4.17	NA	0.000145488	NA	0.1521	NA	0.000111201	NA	0.0374127
NW_020868734.1-48874-15	0	94.7	5.3	0	NA	0.000133079	0.0286554	NA	NA	0.00118761	3.09907	NA
NW_020868734.1-290870-3	0	1.27	0	98.73	NA	0.696975	NA	0.00483696	NA	0.569047	NA	0.00169137
NW_020868735.1-55011-16	0	94.86	0	5.14	NA	0.000827733	NA	1.45446	NA	0.000180003	NA	0.112269
NW_020868735.1-94595-23	0	95.33	0	4.67	NA	0.000296408	NA	0.309878	NA	0.000859951	NA	2.58868
NW_020868735.1-220839-13	4.69	0	95.31	0	0.0297563	NA	5.17e-05	NA	0.117743	NA	0.000696105	NA
NW_020868735.1-246686-15	0	0	79.76	20.24	NA	NA	0.0143619	1.34046	NA	NA	0.00967263	0.568364
NW_020868735.1-260961-26	4.07	0	95.93	0	0.1951	NA	0.00120631	NA	0.3677	NA	0.00489032	NA
NW_020868735.1-275266-12	0	0	52.35	47.65	NA	NA	0.00102334	0.00141935	NA	NA	9.3e-05	0.000107832
NW_020868735.1-278290-14	3.69	0	0	96.31	0.714025	NA	NA	0.000297387	1.12668	NA	NA	0.000374279
NW_020868736.1-84687-27	0	0	0	100	NA	NA	NA	0	NA	NA	NA	0
NW_020868737.1-249571-12	0	5.08	0	94.92	NA	0.0370517	NA	7.34e-05	NA	3.04833	NA	0.00108299
NW_020868737.1-331540-5	0	11.16	0	88.84	NA	2.11047	NA	0.00479569	NA	2.80984	NA	0.00532049
NW_020868737.1-419597-24	11.04	0	0	88.96	0.203151	NA	NA	0.00137828	0.0369503	NA	NA	0.000384807
NW_020868737.1-648991-15	84.27	15.73	0	0	0.000403786	0.00911207	NA	NA	0.000766344	0.015904	NA	NA
NW_020868737.1-680329-16	0	0	41.3	58.7	NA	NA	0.00545278	0.00212972	NA	NA	3.74e-06	1.86e-06
NW_020868737.1-793964-14	6.91	0	93.09	0	0.0306846	NA	0.00011976	NA	2.1e-06	NA	1.15e-08	NA
NW_020868737.1-813591-3	72.85	27.15	0	0	5.61e-05	0.000427526	NA	NA	0.00961502	0.169626	NA	NA
NW_020868737.1-973757-14	0	99.8	0.2	0	NA	4e-06	NA	NA	NA	4e-06	NA	NA
NW_020868737.1-983827-8	0	0	3.28	96.72	NA	NA	0.10118	0.000258345	NA	NA	0.000225451	2.68e-07
NW_020868737.1-1141828-21	0	96.16	3.84	0	NA	1.08e-08	6.75e-06	NA	NA	0.000196703	0.0661793	NA
NW_020868739.1-181667-22	0	0	89.18	10.82	NA	NA	0.0045755	2.21223	NA	NA	0.00310213	0.894998
NW_020868740.1-114753-1	0	0	9.64	90.36	NA	NA	0.294198	0.00130755	NA	NA	0.122598	0.000724807
NW_020868741.1-24534-14	0	14.12	0	85.88	NA	0.664078	NA	0.00472638	NA	0.00240435	NA	5.82e-05
NW_020868741.1-324943-13	0	100	0	0	NA	0	NA	NA	NA	0	NA	NA
NW_020868741.1-343580-24	0	6.31	0	93.69	NA	0.000963839	NA	4.1e-06	NA	6.37633	NA	0.00211819
NW_020868741.1-348494-25	0	81.33	18.67	0	NA	2.4e-05	0.000479339	NA	NA	0.00379616	0.16048	NA
NW_020868742.1-95819-25	0	100	0	0	1	0.000996407	NA	NA	1	0.000332196	NA	NA
NW_020868742.1-142433-25	0	96.28	0	3.72	NA	0.00135642	NA	0.229433	NA	0.000251026	NA	0.510204
NW_020868744.1-142641-14	0.74	0	0	99.26	0.0452694	NA	NA	4.08e-06	0.310122	NA	NA	8.95e-05
NW_020868744.1-168715-8	0	0	100	0	1	NA	0.000433673	NA	1	NA	0.0013706	NA
NW_020868744.1-224375-15	0	98.81	0	1.19	NA	0.0003028	NA	0.344341	NA	2.91e-05	NA	0.09495
NW_020868745.1-201159-23	0	23.39	76.61	0	NA	0.021318	0.0014019	NA	NA	0.0467981	0.00265269	NA
NW_020868746.1-71090-24	0	97.15	2.85	0	NA	0.00313357	0.414414	NA	NA	0.000703393	0.21929	NA
NW_020868746.1-349953-23	0	0	100	0	NA	NA	0	NA	NA	NA	0	NA
NW_020868746.1-372043-7	1.4	0	0	98.6	0.239475	NA	NA	2.16e-05	0.0261393	NA	NA	7.54e-06
NW_020868747.1-24934-4	14.37	0	85.63	0	0.110905	NA	0.00161907	NA	0.0223802	NA	0.000456738	NA
NW_020868747.1-103237-23	0	3.02	0	96.98	NA	0.00450749	NA	3.82e-06	NA	0.00866632	NA	1.03e-05
NW_020868748.1-24784-2	0	0	100	0	NA	NA	0	NA	NA	NA	0	NA
NW_020868748.1-379132-7	0	96.88	3.12	0	NA	3.14e-05	0.0217683	NA	NA	0.000165364	0.0799524	NA
NW_020868748.1-381263-27	0.54	1.61	0	97.85	NA	0.095489	NA	3.4e-06	NA	0.0510586	NA	5.11e-07
NW_020868748.1-456202-15	0	100	0	0	NA	0	NA	NA	NA	0	NA	NA
NW_020868749.1-94511-14	0	84.3	0.83	14.88	NA	0.00849748	NA	1.17513	NA	0.00503703	NA	0.368342
NW_020868749.1-94695-12	0	1.42	0	98.58	NA	0.12986	NA	6.69e-05	NA	NA	NA	0.00020164
NW_020868751.1-120027-22	0	79.28	0	20.72	NA	0.0265053	NA	0.121687	NA	0.0032566	NA	0.0293094
NW_020868751.1-598426-5	0	0	3.43	96.57	NA	NA	0.0746957	0.000183306	NA	NA	0.098596	0.000273119
NW_020868752.1-92285-15	0	14.11	0	85.89	NA	6.17e-05	NA	1.64e-06	NA	0.000158665	NA	4.41e-06
NW_020868752.1-346427-2	10.32	0	89.68	0	0.0372735	NA	0.000334207	NA	1.1321	NA	0.003136	NA
NW_020868752.1-484173-24	4.75	95.25	0	0	1.51302	0.000716644	NA	NA	2.45727	0.000873002	NA	NA
NW_020868752.1-861053-25	0	93.67	0	6.33	NA	0.0020217	NA	5.27563	NA	0.000963073	NA	0.811622
NW_020868753.1-185891-5	11.44	0	88.56	0	0.028224	NA	0.000717308	NA	0.0984311	NA	0.00393913	NA
NW_020868754.1-111877-4	95.73	0	0	4.27	7.91e-06	NA	NA	0.00455625	5.27e-05	NA	NA	0.0384468
NW_020868755.1-109614-21	0	95.27	0	4.73	NA	0.000296775	NA	0.297845	NA	0.000896155	NA	2.69767
NW_020868757.1-126595-12	0	95.6	0	4.4	NA	0.000497065	NA	0.964289	NA	0.000706268	NA	2.12606
NW_020868757.1-220922-26	9.27	0.25	0	90.48	0.0737692	NA	NA	0.000578571	0.00132369	NA	NA	1.22e-06
NW_020868758.1-83082-5	4.34	95.66	0	0	0.0161983	2.6e-05	NA	NA	0.137652	0.000756102	NA	NA
NW_020868758.1-100577-25	8.33	91.67	0	0	1.17181	0.00203439	NA	NA	1.56588	0.00231158	NA	NA
NW_020868758.1-123284-7	0	14.83	0	85.17	NA	0.019816	NA	0.000442449	NA	0.034745	NA	0.000709081
NW_020868760.1-71376-1	13.33	0	86.67	0	0.131759	NA	0.00154829	NA	0.110889	NA	0.001369	NA
NW_020868760.1-123001-12	11.52	88.48	0	0	0.588091	0.0028609	NA	NA	1.32078	0.00423655	NA	NA
NW_020868760.1-307332-14	0	76.15	0	23.85	NA	0.000100208	NA	0.00111304	NA	0.000235111	NA	0.002116
NW_020868760.1-325716-2	9.5	0	90.5	0	0.0667076	NA	0.000444893	NA	0.0197279	NA	0.000162899	NA
NW_020868760.1-351896-22	0	90.45	0	9.55	NA	0.00264089	NA	1.11042	NA	0.00105063	NA	0.215968
NW_020868760.1-612706-27	0	97.4	0	2.6	NA	0.000280814	NA	3.11861	NA	8.95e-05	NA	0.310122
NW_020868760.1-621892-1	0	96.52	0	3.48	NA	9.08e-06	NA	0.00591716	NA	0.00116826	NA	0.228733
[truncated: 27,248 more rows]

## Sheet: Repeat3
Site name	Allele frequency of A in Pool 5	Allele frequency of C in Pool 5	Allele frequency of G in Pool 5	Allele frequency of T in Pool 5	relative error of A between pool 5 and all 53 individuals	relative error of C between pool 5 and all 53 individuals	relative error of G between pool 5 and all 53 individuals	relative error of T between pool 5 and all 53 individuals	relative error of A between pool 5 and the constitute individuals	relative error of C between pool 5 and the constitute individuals	relative error of G between pool 5 and the constitute individuals	relative error of T between pool 5 and the constitute individuals
[truncated: 28,883 more rows]
