# Supplementary material for: High accuracy of pooled DNA genotyping by 2b-RAD sequencing in the Pacific white shrimp, Litopenaeus vannamei
Source: PLoS One. 2020 Jul 30;15(7):e0236343. doi: 10.1371/journal.pone.0236343 (PMC7392308; doi:10.1371/journal.pone.0236343)
Supplement: S7 Table — (XLSX) [file pone.0236343.s007.xlsx]

## Sheet: Genotyping information
Site name	Allele frequency of A pool 5 parents	Allele frequency of C pool 5 parents	Allele frequency of G pool 5 parents	Allele frequency of T pool 5 parents
NW_020868286.1-37616-2	0	1.43	0	98.57
NW_020868287.1-86638-14	0	50	50	0
NW_020868287.1-102114-4	0	90.91	0	9.09
NW_020868287.1-135204-3	97	0	0	3
NW_020868289.1-118687-22	0	93.33	6.67	0
NW_020868289.1-144245-25	7.5	92.5	0	0
NW_020868289.1-402645-9	0	8.49	91.51	0
NW_020868291.1-73242-16	2.63	0	97.37	0
NW_020868291.1-124978-14	20.83	0	79.17	0
NW_020868291.1-178862-5	0	82.14	17.86	0
NW_020868291.1-217852-27	8.49	0	91.51	0
NW_020868291.1-243604-21	0	100	0	0
NW_020868291.1-301556-23	0	88.6	0	11.4
NW_020868291.1-437900-23	32.35	67.65	0	0
NW_020868292.1-83750-13	0	0	0	100
NW_020868292.1-118063-25	1.28	98.72	0	0
NW_020868292.1-162382-3	0	94.12	0	5.88
NW_020868292.1-336902-22	8.49	0	0	91.51
NW_020868292.1-468991-27	0	0	0	100
NW_020868292.1-600697-1	0	89.47	0	10.53
NW_020868292.1-606362-23	0	19.44	0	80.56
NW_020868292.1-613516-3	0	100	0	0
NW_020868292.1-640207-8	0	97	0	3
NW_020868293.1-28669-22	0	93.62	6.38	0
NW_020868293.1-258798-5	3.33	96.67	0	0
NW_020868293.1-486063-24	0	3.75	0	96.25
NW_020868293.1-524299-24	0	100	0	0
NW_020868294.1-122345-25	0	97.44	2.56	0
NW_020868295.1-29849-8	0	0	94.55	5.45
NW_020868295.1-476218-6	0	90.91	9.09	0
NW_020868296.1-50597-22	85.94	0	0	14.06
NW_020868296.1-182475-14	6.25	0	0	93.75
NW_020868296.1-201637-7	3.33	0	0	96.67
NW_020868296.1-270706-23	0	95.45	0	4.55
NW_020868296.1-410692-26	0	97.32	0	2.68
NW_020868297.1-89745-3	3.41	0	96.59	0
NW_020868298.1-100129-3	50	0	50	0
NW_020868300.1-27655-1	0	92.55	0	7.45
NW_020868301.1-193324-2	0	0	100	0
NW_020868301.1-206734-5	2.54	97.46	0	0
NW_020868301.1-210785-13	87.78	0	12.22	0
NW_020868302.1-238471-3	0	0	24	76
NW_020868302.1-264689-15	88.14	11.86	0	0
NW_020868302.1-284293-27	0	0	0	100
NW_020868302.1-287118-21	6.6	93.4	0	0
NW_020868302.1-309893-23	0	100	0	0
NW_020868302.1-322185-27	0	0	100	0
NW_020868303.1-77900-23	0	50	50	0
NW_020868304.1-82191-13	0	84.38	0	15.62
NW_020868304.1-250038-24	0	99	0	1
NW_020868304.1-318166-12	0	0	0	100
NW_020868304.1-393676-26	0	89.36	10.64	0
NW_020868304.1-437444-9	0	97.17	0	2.83
NW_020868304.1-616898-4	0	100	0	0
NW_020868304.1-647447-7	6.1	0	93.9	0
NW_020868305.1-13192-1	0	63.46	0	36.54
NW_020868305.1-39728-5	0	94	0	6
NW_020868305.1-135964-24	0	0	93.75	6.25
NW_020868305.1-194256-6	0	0	3.19	96.81
NW_020868305.1-199562-6	0	78.05	0	21.95
NW_020868305.1-211645-5	0	45	0	55
NW_020868305.1-412856-2	97.73	0	0	2.27
NW_020868305.1-608518-26	0	93.62	0	6.38
NW_020868305.1-728537-8	0	46.25	0	53.75
NW_020868305.1-847791-21	0	80	0	20
NW_020868305.1-973041-4	3.85	0	0	96.15
NW_020868305.1-973082-21	100	0	0	0
NW_020868305.1-1017537-16	0	100	0	0
NW_020868306.1-134843-4	0	97.32	0	2.68
NW_020868306.1-233652-26	50	0	50	0
NW_020868306.1-450930-27	100	0	0	0
NW_020868306.1-611782-21	0	0	0	100
NW_020868306.1-620711-14	0	0	6.76	93.24
NW_020868306.1-800775-22	100	0	0	0
NW_020868306.1-837185-13	0	2.68	0	97.32
NW_020868306.1-843514-23	5.36	94.64	0	0
NW_020868306.1-846376-21	0	0	94.32	5.68
NW_020868306.1-940138-2	0	100	0	0
NW_020868306.1-1029000-21	0	82.93	0	17.07
NW_020868307.1-19261-3	0	97.17	0	2.83
NW_020868307.1-296427-12	11.25	0	0	88.75
NW_020868307.1-353566-15	0	0	0	100
NW_020868307.1-370049-4	0	85.71	14.29	0
NW_020868307.1-394340-26	0	92.68	0	7.32
NW_020868307.1-474719-8	0	5.71	0	94.29
NW_020868307.1-531965-26	0	5.41	0	94.59
NW_020868307.1-581896-5	0	0	4.31	95.69
NW_020868307.1-635999-13	0	96.05	0	3.95
NW_020868307.1-719485-25	100	0	0	0
NW_020868311.1-67622-26	0	14.77	0	85.23
NW_020868311.1-375897-25	0	0	0	100
NW_020868311.1-396291-22	0	100	0	0
NW_020868311.1-409052-25	2.13	0	97.87	0
NW_020868311.1-428277-14	95.83	0	0	4.17
NW_020868311.1-488397-13	95.65	0	0	4.35
NW_020868311.1-552819-23	0	19.44	80.56	0
NW_020868312.1-103935-7	93.18	0	0	6.82
NW_020868312.1-134100-8	0	0	0	100
NW_020868313.1-45967-23	5.36	0	0	94.64
NW_020868313.1-91489-9	0	0	0	100
NW_020868313.1-212043-4	9.52	0	90.48	0
NW_020868314.1-32729-21	4.05	0	95.95	0
NW_020868314.1-241340-2	0	67	33	0
NW_020868314.1-296593-4	0	14.77	0	85.23
NW_020868314.1-384410-6	0	0	0	100
NW_020868315.1-136059-14	0	0	24.47	75.53
NW_020868315.1-188780-22	0	96.05	3.95	0
NW_020868315.1-230660-7	0	0	0	100
NW_020868315.1-284934-23	0	100	0	0
NW_020868316.1-207113-3	19.51	80.49	0	0
NW_020868316.1-295057-27	0	96.61	0	3.39
NW_020868316.1-364979-26	0	100	0	0
NW_020868316.1-438017-4	96.59	0	0	3.41
NW_020868316.1-477523-15	0	91	0	9
NW_020868316.1-508790-22	0	3.85	0	96.15
NW_020868317.1-19104-5	0	86.67	0	13.33
NW_020868317.1-54061-8	0	100	0	0
NW_020868318.1-158996-3	6.82	0	0	93.18
NW_020868318.1-285902-1	0	80.85	19.15	0
NW_020868319.1-34092-4	0	100	0	0
NW_020868321.1-642-14	12.5	0	87.5	0
NW_020868322.1-17467-7	69.23	0	30.77	0
NW_020868322.1-27942-21	96.67	0	0	3.33
NW_020868322.1-138005-14	0	95.83	0	4.17
NW_020868322.1-316173-8	2.78	0	97.22	0
NW_020868323.1-136923-3	0	100	0	0
NW_020868324.1-2564-21	1.32	0	0	98.68
NW_020868324.1-145113-3	0	95.59	0	4.41
NW_020868324.1-321367-4	100	0	0	0
NW_020868325.1-4235-13	0	9.09	0	90.91
NW_020868325.1-175921-1	0	100	0	0
NW_020868325.1-238288-3	0	0	0	100
NW_020868325.1-366727-27	0	12.5	0	87.5
NW_020868325.1-602702-14	0	89.77	0	10.23
NW_020868325.1-727605-22	0	100	0	0
NW_020868325.1-733673-26	0	89.83	0	10.17
NW_020868326.1-20288-8	18	0	82	0
NW_020868326.1-187222-21	0	0	98	2
NW_020868326.1-251028-12	0	0	0	100
NW_020868326.1-268374-22	0	0	2.63	97.37
NW_020868327.1-45380-2	3.06	96.94	0	0
NW_020868327.1-149745-16	0	0	9.09	90.91
NW_020868327.1-200719-24	0	100	0	0
NW_020868328.1-161288-5	95.56	4.44	0	0
NW_020868328.1-221296-27	0	100	0	0
NW_020868328.1-353582-21	71.28	0	0	28.72
NW_020868329.1-19796-8	13.39	0	0	86.61
NW_020868329.1-296431-22	0	90.79	0	9.21
NW_020868329.1-334267-13	0	91.89	0	8.11
NW_020868330.1-91532-16	87.5	0	12.5	0
NW_020868330.1-120608-13	0	0	4.41	95.59
NW_020868330.1-140209-13	0	9	0	91
NW_020868330.1-222034-4	12.5	87.5	0	0
NW_020868330.1-228600-6	7.69	92.31	0	0
NW_020868330.1-264981-9	0	0	0	100
NW_020868331.1-14291-4	97.46	0	2.54	0
NW_020868331.1-15839-12	3.33	0	96.67	0
NW_020868331.1-18638-14	0	100	0	0
NW_020868331.1-61942-6	0	100	0	0
NW_020868333.1-7554-5	0	94.19	5.81	0
NW_020868333.1-23376-22	0	0	0	100
NW_020868333.1-88531-4	90.24	0	9.76	0
NW_020868333.1-107716-4	5.56	0	94.44	0
NW_020868334.1-44548-12	0	94	0	6
NW_020868334.1-176297-1	0	100	0	0
NW_020868334.1-354049-4	0	94.12	5.88	0
NW_020868334.1-380687-8	0	0	90	10
NW_020868335.1-168928-22	0	93.02	0	6.98
NW_020868335.1-465044-6	97.67	0	2.33	0
NW_020868335.1-514224-22	84.48	0	15.52	0
NW_020868335.1-535368-26	0	96.88	0	3.12
NW_020868335.1-578427-22	0	100	0	0
NW_020868336.1-46724-14	12.82	0	0	87.18
NW_020868336.1-147041-15	0	8.49	91.51	0
NW_020868336.1-405742-15	90.91	0	9.09	0
NW_020868336.1-409379-4	0	100	0	0
NW_020868336.1-490457-4	6.12	0	0	93.88
NW_020868336.1-650859-9	0	0	1.11	98.89
NW_020868336.1-722648-3	4.29	0	95.71	0
NW_020868336.1-788157-13	0	10.53	0	89.47
NW_020868337.1-116320-23	1.72	98.28	0	0
NW_020868337.1-221959-8	94.12	0	0	5.88
NW_020868337.1-286052-23	89.47	0	0	10.53
NW_020868337.1-302784-21	0	0	0	100
NW_020868337.1-326303-21	95.71	0	4.29	0
NW_020868337.1-363249-16	0	96.81	0	3.19
NW_020868337.1-410220-15	0	5.56	0	94.44
NW_020868337.1-498133-21	0	0	100	0
NW_020868337.1-521179-27	1.32	0	98.68	0
NW_020868337.1-603229-9	20.19	0	0	79.81
NW_020868337.1-693986-5	0	0	100	0
NW_020868337.1-970225-13	0	0	95.59	4.41
NW_020868337.1-1012063-24	19.35	0	0	80.65
NW_020868337.1-1030685-2	0	95.54	0	4.46
NW_020868338.1-47493-4	0	85	15	0
NW_020868339.1-92551-15	1.56	98.44	0	0
NW_020868339.1-126253-23	0	0	100	0
NW_020868340.1-311-6	0	0	83.64	16.36
NW_020868340.1-124057-16	0	0	0	100
NW_020868340.1-160127-27	0	97.37	0	2.63
NW_020868341.1-296939-3	0	86.9	0	13.1
NW_020868341.1-333668-8	0	96.59	0	3.41
NW_020868341.1-393194-13	0	0	100	0
NW_020868341.1-501469-9	26.92	0	73.08	0
NW_020868341.1-661966-24	0	0	15.48	84.52
NW_020868342.1-154409-3	10	0	0	90
NW_020868342.1-320644-12	0	94	0	6
NW_020868344.1-78303-14	10.81	89.19	0	0
NW_020868344.1-96557-21	94	0	0	6
NW_020868344.1-100408-21	0	100	0	0
NW_020868344.1-137767-26	0	100	0	0
NW_020868344.1-182256-25	0	100	0	0
NW_020868344.1-204059-24	95.71	0	4.29	0
NW_020868345.1-22688-12	96.05	0	0	3.95
NW_020868345.1-25935-1	0	97.37	0	2.63
NW_020868345.1-429533-25	0	0	0	100
NW_020868345.1-703157-23	0	0	0	100
NW_020868345.1-805650-2	0	0	100	0
NW_020868345.1-843461-15	100	0	0	0
NW_020868346.1-12034-26	0	89.36	0	10.64
NW_020868346.1-129318-13	0	3	0	97
NW_020868346.1-133847-21	93.75	0	6.25	0
NW_020868346.1-256822-8	0	100	0	0
NW_020868346.1-337638-24	0	27.63	0	72.37
NW_020868346.1-362340-1	0	12.77	0	87.23
NW_020868346.1-373735-24	9.62	0	90.38	0
NW_020868346.1-554242-4	4.29	0	95.71	0
NW_020868347.1-16466-3	0	0	0	100
NW_020868347.1-72077-16	100	0	0	0
NW_020868347.1-96441-13	0	12.5	0	87.5
NW_020868347.1-112643-27	15.96	0	84.04	0
NW_020868347.1-146099-5	0	10.71	0	89.29
NW_020868347.1-164238-9	97.46	0	2.54	0
NW_020868347.1-165746-7	19.81	0	80.19	0
NW_020868347.1-355325-24	0	97.46	0	2.54
NW_020868347.1-368451-22	0	97	0	3
NW_020868347.1-409029-3	0	0	96.67	3.33
NW_020868347.1-422318-16	0	100	0	0
NW_020868347.1-483170-16	2.54	0	0	97.46
NW_020868347.1-624125-13	0	100	0	0
NW_020868347.1-820844-27	0	0	0	100
NW_020868349.1-19635-8	0	100	0	0
NW_020868350.1-42950-6	100	0	0	0
NW_020868350.1-105880-6	0	0	100	0
NW_020868350.1-321112-8	0	95.45	4.55	0
NW_020868350.1-392652-24	0	100	0	0
NW_020868350.1-417588-8	0	0	87.88	12.12
NW_020868350.1-418317-9	0	91.35	0	8.65
NW_020868350.1-515277-23	0	69.09	0	30.91
NW_020868350.1-516264-13	0	7.14	0	92.86
NW_020868350.1-546861-8	5.66	0	94.34	0
NW_020868350.1-556775-5	5.32	0	0	94.68
NW_020868350.1-562435-14	37.5	0	62.5	0
NW_020868350.1-982525-15	0	12.79	0	87.21
NW_020868350.1-1076027-5	0	100	0	0
NW_020868350.1-1246067-14	10	90	0	0
NW_020868351.1-37155-4	0	4.76	0	95.24
NW_020868351.1-90181-23	100	0	0	0
NW_020868351.1-194211-8	0	11.54	0	88.46
NW_020868352.1-49989-16	0	100	0	0
NW_020868353.1-373560-6	0	8.51	0	91.49
NW_020868353.1-515919-2	100	0	0	0
NW_020868355.1-114366-4	0	6.1	0	93.9
NW_020868357.1-77216-4	0	100	0	0
NW_020868357.1-195286-22	82.14	0	17.86	0
NW_020868357.1-203566-13	9.57	0	90.43	0
NW_020868357.1-251997-4	0	94	6	0
NW_020868357.1-368961-8	0	0	0	100
NW_020868357.1-377940-24	0	86.67	0	13.33
NW_020868357.1-654112-27	8.62	0	91.38	0
NW_020868357.1-781790-9	0	0	100	0
NW_020868360.1-158124-7	96.77	3.23	0	0
NW_020868360.1-184727-21	0	96.05	3.95	0
NW_020868360.1-347973-14	100	0	0	0
NW_020868360.1-357371-24	25	0	0	75
NW_020868360.1-429383-26	0	0	1.79	98.21
NW_020868360.1-557580-5	1.72	98.28	0	0
NW_020868360.1-640229-25	0	8.16	0	91.84
NW_020868360.1-720972-2	8.33	91.67	0	0
NW_020868360.1-739079-9	0	0	0	100
NW_020868361.1-26074-16	0	3.57	0	96.43
NW_020868361.1-52736-7	0	0	100	0
NW_020868361.1-319189-8	100	0	0	0
NW_020868361.1-454886-3	95.61	4.39	0	0
NW_020868362.1-28491-16	0	22.97	0	77.03
NW_020868363.1-6651-1	0	100	0	0
NW_020868363.1-154604-2	0	93.42	6.58	0
NW_020868364.1-77154-13	0	92.11	7.89	0
NW_020868364.1-148653-7	0	0	100	0
NW_020868364.1-446299-27	97.67	0	2.33	0
NW_020868366.1-7838-23	0	100	0	0
NW_020868367.1-151114-13	0	18.33	81.67	0
NW_020868367.1-293212-22	0	0	0	100
NW_020868368.1-117006-12	100	0	0	0
NW_020868368.1-216501-15	0	6.41	0	93.59
NW_020868368.1-302042-26	0	2.54	0	97.46
NW_020868368.1-334157-1	0	94	0	6
NW_020868368.1-659281-16	0	0	94	6
NW_020868369.1-138723-24	23.44	76.56	0	0
NW_020868369.1-172964-3	0	12.5	0	87.5
NW_020868369.1-178224-2	0	91.51	0	8.49
NW_020868369.1-226779-21	0	100	0	0
NW_020868370.1-186468-16	0	93.94	0	6.06
NW_020868370.1-267632-22	3.19	0	96.81	0
NW_020868370.1-349183-14	15.45	0	0	84.55
NW_020868370.1-355711-23	5	0	95	0
NW_020868370.1-370031-2	4.41	95.59	0	0
NW_020868371.1-9457-25	0	6.1	0	93.9
NW_020868371.1-127977-1	0	100	0	0
NW_020868371.1-146205-4	0	0	100	0
NW_020868371.1-160504-16	57.55	0	42.45	0
NW_020868371.1-486065-2	12.5	0	0	87.5
NW_020868373.1-32904-12	0	0	5.66	94.34
NW_020868373.1-99091-13	0	96.81	0	3.19
NW_020868373.1-112856-5	0	96.88	0	3.12
NW_020868373.1-199890-22	30.77	69.23	0	0
NW_020868373.1-309429-3	0	100	0	0
NW_020868373.1-361372-26	0	100	0	0
NW_020868373.1-390848-4	0	2.83	0	97.17
NW_020868374.1-49907-7	0	93.02	6.98	0
NW_020868374.1-149582-6	0	0	100	0
NW_020868375.1-137292-15	3.41	0	96.59	0
NW_020868375.1-189041-21	0	100	0	0
NW_020868375.1-327783-3	0	100	0	0
NW_020868375.1-364359-27	0	0	100	0
NW_020868377.1-146624-3	4.05	0	0	95.95
NW_020868377.1-201231-12	0	94.19	0	5.81
NW_020868379.1-2264-14	0	0	0	100
NW_020868379.1-55151-13	0	0	100	0
NW_020868380.1-75462-16	0	0	0	100
NW_020868380.1-103093-25	91	0	0	9
NW_020868380.1-125845-24	0	100	0	0
NW_020868380.1-213517-25	11.11	0	88.89	0
NW_020868381.1-66037-4	0	11.36	88.64	0
NW_020868381.1-103361-21	0	83.33	0	16.67
NW_020868382.1-116418-8	0	94	0	6
NW_020868382.1-119030-22	0	88.24	0	11.76
NW_020868382.1-132849-4	0	96.81	0	3.19
NW_020868382.1-160195-4	0	97	0	3
NW_020868382.1-212907-24	0	100	0	0
NW_020868382.1-212983-26	0	1.69	98.31	0
NW_020868382.1-233483-2	0	12.5	87.5	0
NW_020868384.1-182496-14	6	94	0	0
NW_020868384.1-233022-16	0	7	0	93
NW_020868385.1-8765-27	0	0	3.12	96.88
NW_020868385.1-133141-2	0	9.3	0	90.7
NW_020868385.1-159080-2	92.31	0	7.69	0
NW_020868385.1-180122-5	10	0	90	0
NW_020868387.1-7820-27	0	5.56	0	94.44
NW_020868387.1-82440-22	35.53	0	64.47	0
NW_020868387.1-144942-7	13.64	86.36	0	0
NW_020868387.1-177852-8	0	0	96.88	3.12
NW_020868387.1-314925-21	0	96.05	0	3.95
NW_020868388.1-16776-27	77.68	22.32	0	0
NW_020868388.1-38780-5	3	0	0	97
NW_020868388.1-40505-13	0	93.4	6.6	0
NW_020868388.1-53938-14	5	0	95	0
NW_020868388.1-129616-13	3.95	0	96.05	0
NW_020868388.1-330266-12	0	0	100	0
NW_020868388.1-419097-13	0	0	14.86	85.14
NW_020868390.1-161351-3	87.23	0	12.77	0
NW_020868390.1-316787-6	3.19	0	0	96.81
NW_020868391.1-2647-7	4.17	0	0	95.83
NW_020868391.1-39807-6	0	0	0	100
NW_020868391.1-148434-14	8	0	92	0
NW_020868391.1-226800-7	84.09	0	15.91	0
NW_020868391.1-343055-26	0	30	0	70
NW_020868391.1-438045-3	95.45	0	4.55	0
NW_020868391.1-493563-1	0	100	0	0
NW_020868391.1-662779-15	0	15.48	0	84.52
NW_020868391.1-782862-6	0	88.24	0	11.76
NW_020868392.1-41020-6	0	100	0	0
NW_020868392.1-185807-2	8.54	0	91.46	0
NW_020868392.1-198407-9	2.54	97.46	0	0
NW_020868393.1-80185-24	81.43	0	18.57	0
NW_020868393.1-425087-27	0	96.74	0	3.26
NW_020868393.1-442011-24	0	89.02	0	10.98
NW_020868393.1-444303-8	0	95.59	0	4.41
NW_020868393.1-471586-4	0	100	0	0
NW_020868393.1-675513-3	0	80	0	20
NW_020868393.1-750560-3	0	97.17	0	2.83
NW_020868394.1-259025-5	3.19	0	0	96.81
NW_020868394.1-325757-3	6.58	93.42	0	0
NW_020868394.1-447961-4	0	100	0	0
NW_020868394.1-554460-3	0	48.33	0	51.67
NW_020868394.1-608898-2	92.86	0	0	7.14
NW_020868395.1-79301-7	0	95.59	0	4.41
NW_020868395.1-142970-27	100	0	0	0
NW_020868395.1-226091-13	22.86	0	77.14	0
NW_020868395.1-235641-13	2.54	97.46	0	0
NW_020868395.1-242649-7	0	0	94.64	5.36
NW_020868395.1-268812-27	97.73	2.27	0	0
NW_020868395.1-272453-26	0	16.1	83.9	0
NW_020868395.1-274366-7	0	100	0	0
NW_020868396.1-158818-9	0	100	0	0
NW_020868397.1-349440-5	0	0	0	100
NW_020868400.1-54643-7	2.88	97.12	0	0
NW_020868400.1-75679-5	100	0	0	0
NW_020868400.1-78274-8	84.69	0	15.31	0
NW_020868400.1-141097-9	0	50	0	50
NW_020868401.1-124586-2	0	4.55	0	95.45
NW_020868402.1-66143-5	0	0	100	0
NW_020868402.1-107357-26	0	86.36	0	13.64
NW_020868402.1-124842-26	89.29	10.71	0	0
NW_020868402.1-162771-13	93.33	0	0	6.67
NW_020868402.1-218978-16	96.94	0	0	3.06
NW_020868402.1-431999-13	6.14	0	93.86	0
NW_020868402.1-483240-27	3.33	0	0	96.67
NW_020868402.1-689873-5	0	46.55	0	53.45
NW_020868402.1-773779-2	0	88.37	11.63	0
NW_020868402.1-808401-5	0	100	0	0
NW_020868403.1-64889-15	0	96.08	3.92	0
NW_020868403.1-173505-1	0	96.81	0	3.19
NW_020868404.1-6685-9	100	0	0	0
NW_020868406.1-148660-23	96.77	0	3.23	0
NW_020868406.1-160645-1	4.46	0	95.54	0
NW_020868407.1-8358-3	0	0	0	100
NW_020868407.1-33543-6	0	0	2.54	97.46
NW_020868408.1-147030-2	0	0	0	100
NW_020868408.1-212510-3	3.41	0	96.59	0
NW_020868408.1-220896-2	93.02	6.98	0	0
NW_020868408.1-244164-6	91.11	0	8.89	0
NW_020868409.1-4894-6	9	0	91	0
NW_020868409.1-165136-27	0	5.95	0	94.05
NW_020868409.1-176683-5	2.83	0	97.17	0
NW_020868409.1-211409-14	10.34	0	89.66	0
NW_020868409.1-216538-13	84.09	0	15.91	0
NW_020868409.1-238694-26	0	100	0	0
NW_020868409.1-256483-21	0	0	3	97
NW_020868409.1-473349-24	0	91.18	0	8.82
NW_020868409.1-880254-26	0	90.82	0	9.18
NW_020868411.1-82632-24	16.67	0	83.33	0
NW_020868411.1-136224-12	2.83	97.17	0	0
NW_020868411.1-192197-1	0	7.45	0	92.55
NW_020868412.1-124094-15	0	97.78	0	2.22
NW_020868413.1-43135-22	0	6.25	0	93.75
NW_020868413.1-124599-1	0	0	0	100
NW_020868413.1-201010-27	0	100	0	0
NW_020868413.1-333435-9	4.17	0	0	95.83
NW_020868413.1-359510-23	9.62	90.38	0	0
NW_020868413.1-448990-23	18.42	0	81.58	0
NW_020868414.1-28542-23	0	100	0	0
NW_020868415.1-66103-2	0	85.85	0	14.15
NW_020868415.1-118790-25	100	0	0	0
NW_020868415.1-156036-21	3.06	0	0	96.94
NW_020868415.1-405723-5	0	83	0	17
NW_020868415.1-482005-8	14.29	85.71	0	0
NW_020868415.1-516854-8	0	100	0	0
NW_020868415.1-740511-23	95.45	0	4.55	0
NW_020868415.1-922321-26	95.54	0	0	4.46
NW_020868415.1-1217327-8	0	2.83	0	97.17
NW_020868415.1-1222096-23	82.35	0	17.65	0
NW_020868415.1-1260594-14	0	25	0	75
NW_020868415.1-1508907-23	9.78	0	90.22	0
NW_020868415.1-1570747-3	2.68	0	97.32	0
NW_020868415.1-1644487-6	3.26	0	0	96.74
NW_020868416.1-37471-8	0	0	100	0
NW_020868416.1-93236-23	0	100	0	0
NW_020868417.1-46426-8	96.23	3.77	0	0
NW_020868417.1-182449-13	0	90	10	0
NW_020868417.1-328031-2	21.7	0	78.3	0
NW_020868418.1-340780-12	94.34	0	5.66	0
NW_020868419.1-82883-16	96	0	4	0
NW_020868420.1-17965-1	0	100	0	0
NW_020868422.1-18939-23	88.39	0	11.61	0
NW_020868422.1-30923-6	0	100	0	0
NW_020868422.1-49830-13	3.23	96.77	0	0
NW_020868422.1-114809-21	20.83	0	79.17	0
NW_020868422.1-131954-6	82.14	0	17.86	0
NW_020868422.1-174496-24	0	100	0	0
NW_020868422.1-191204-14	90	0	10	0
NW_020868422.1-194956-12	91.07	8.93	0	0
NW_020868424.1-330949-13	98.21	0	0	1.79
NW_020868425.1-4789-2	4.17	95.83	0	0
NW_020868425.1-34382-9	0	94.74	0	5.26
NW_020868425.1-51450-25	0	0	75	25
NW_020868425.1-580024-24	0	0	0	100
NW_020868425.1-612165-21	12.5	87.5	0	0
NW_020868426.1-17160-8	89.29	0	10.71	0
NW_020868426.1-66489-26	0	90.22	0	9.78
NW_020868426.1-83131-4	1	0	99	0
NW_020868426.1-112564-3	0	95.45	0	4.55
NW_020868426.1-128992-15	94	0	6	0
NW_020868427.1-28128-8	68	0	32	0
NW_020868427.1-29647-9	85.42	14.58	0	0
NW_020868427.1-218495-4	0	65.96	0	34.04
NW_020868427.1-271110-8	0	98.72	0	1.28
NW_020868427.1-306450-13	0	5.17	0	94.83
NW_020868427.1-320492-1	0	0	96.15	3.85
NW_020868427.1-322941-26	6.82	0	93.18	0
NW_020868427.1-348028-6	0	87.23	12.77	0
NW_020868427.1-567680-1	0	46.88	53.12	0
NW_020868427.1-701392-1	0	91.96	0	8.04
NW_020868428.1-299099-24	0	0	0	100
NW_020868428.1-321619-22	0	91.18	0	8.82
NW_020868429.1-54261-26	0	0	0	100
NW_020868429.1-59182-12	0	0	88.89	11.11
NW_020868429.1-212937-25	95	0	0	5
NW_020868429.1-258632-27	97.92	0	2.08	0
NW_020868429.1-290104-12	3	0	0	97
NW_020868429.1-383206-5	0	82.05	0	17.95
NW_020868430.1-310549-6	0	97.32	0	2.68
NW_020868431.1-137642-22	3.41	0	96.59	0
NW_020868431.1-291698-2	82.81	17.19	0	0
NW_020868431.1-424650-3	0	0	0	100
NW_020868431.1-431058-24	96.81	0	3.19	0
NW_020868431.1-491024-22	9.78	0	90.22	0
NW_020868431.1-678876-15	0	14.89	0	85.11
NW_020868431.1-705558-24	0	79.55	0	20.45
NW_020868431.1-711525-12	0	100	0	0
NW_020868433.1-26917-3	0	74.07	0	25.93
NW_020868433.1-41737-1	0	3.41	0	96.59
NW_020868433.1-99396-26	5	0	95	0
NW_020868433.1-123277-21	0	0	0	100
NW_020868433.1-169793-14	96.15	0	3.85	0
NW_020868433.1-174405-16	0	100	0	0
NW_020868433.1-208505-13	0	95.19	4.81	0
NW_020868434.1-182756-26	97.17	0	2.83	0
NW_020868434.1-218564-14	2.13	97.87	0	0
NW_020868434.1-220886-27	0	86.36	13.64	0
NW_020868434.1-239495-15	0	88.75	0	11.25
NW_020868434.1-264905-24	0	0	0	100
NW_020868434.1-265265-7	0	100	0	0
NW_020868435.1-57162-24	0	71.79	0	28.21
NW_020868435.1-61299-26	14.1	85.9	0	0
NW_020868435.1-63782-23	100	0	0	0
NW_020868435.1-87586-5	0	89.13	10.87	0
NW_020868435.1-104194-1	0	93.64	0	6.36
NW_020868435.1-348370-24	0	100	0	0
NW_020868436.1-2950-5	0	97.22	2.78	0
NW_020868436.1-149346-14	18.18	81.82	0	0
NW_020868436.1-517458-21	0	100	0	0
NW_020868436.1-621359-12	10.23	0	89.77	0
NW_020868436.1-856200-7	0	0	0	100
NW_020868437.1-329445-8	3	0	0	97
NW_020868437.1-363314-6	0	50	0	50
NW_020868438.1-193204-9	0	98	0	2
NW_020868439.1-22128-4	0	87.23	0	12.77
NW_020868439.1-76222-2	0	0	0	100
NW_020868439.1-261476-5	0	2.83	97.17	0
NW_020868439.1-409968-26	3.06	0	0	96.94
NW_020868439.1-505400-5	32.95	0	67.05	0
NW_020868439.1-555832-13	8.33	91.67	0	0
NW_020868440.1-185607-9	10.91	0	89.09	0
NW_020868440.1-252890-6	9.65	0	90.35	0
NW_020868440.1-255251-25	13.33	86.67	0	0
NW_020868440.1-291188-23	0	0	3.77	96.23
NW_020868440.1-291759-3	15	0	0	85
NW_020868441.1-6139-13	0	90.91	9.09	0
NW_020868441.1-110374-4	9.72	0	90.28	0
NW_020868441.1-268201-9	0	96.34	0	3.66
NW_020868441.1-561753-8	0	93	0	7
NW_020868441.1-628585-15	0	0	31.48	68.52
NW_020868441.1-641227-15	15.74	0	84.26	0
NW_020868442.1-182101-21	0	92.22	7.78	0
NW_020868442.1-237428-26	89.71	0	10.29	0
NW_020868442.1-243368-13	0	6.38	93.62	0
NW_020868442.1-412789-26	0	6.25	0	93.75
NW_020868444.1-187573-14	1.28	0	0	98.72
NW_020868444.1-256648-7	0	85	0	15
NW_020868444.1-477673-25	96.15	0	3.85	0
NW_020868444.1-550904-2	97.46	0	0	2.54
NW_020868444.1-552308-15	0	10.98	89.02	0
NW_020868444.1-613989-2	84.38	0	15.62	0
NW_020868444.1-643535-23	0	0	0	100
NW_020868444.1-692253-7	9.38	90.62	0	0
NW_020868444.1-725690-16	0	88.75	0	11.25
NW_020868444.1-808892-16	100	0	0	0
NW_020868444.1-842779-13	3	0	97	0
NW_020868445.1-87335-25	100	0	0	0
NW_020868446.1-172412-27	0	18.42	81.58	0
NW_020868447.1-46583-16	17.44	0	82.56	0
NW_020868447.1-131186-23	0	0	0	100
NW_020868447.1-262552-7	10.26	0	0	89.74
NW_020868447.1-323847-23	0	3.66	0	96.34
NW_020868447.1-323877-2	0	92.11	7.89	0
NW_020868447.1-527045-6	0	100	0	0
NW_020868447.1-626072-27	2.68	0	97.32	0
NW_020868447.1-729303-14	95	0	5	0
NW_020868447.1-807265-6	98.89	0	0	1.11
NW_020868447.1-809795-16	94.92	0	0	5.08
NW_020868447.1-887175-22	90.91	0	9.09	0
NW_020868447.1-930479-22	7.5	0	92.5	0
NW_020868447.1-1026820-12	100	0	0	0
NW_020868447.1-1183379-8	0	98.75	0	1.25
NW_020868447.1-1313346-14	0	0	13	87
NW_020868447.1-1314136-12	0	0	0	100
NW_020868447.1-1322558-4	0	26.42	0	73.58
NW_020868447.1-1393723-4	79.59	0	20.41	0
NW_020868447.1-1422470-27	91.46	0	8.54	0
NW_020868447.1-1429143-13	0	97	3	0
NW_020868447.1-1432293-22	82.95	0	17.05	0
NW_020868447.1-1480939-22	0	19.12	80.88	0
NW_020868448.1-117647-25	0	1.14	98.86	0
NW_020868448.1-248726-6	85.71	0	14.29	0
NW_020868448.1-285124-24	0	96.34	3.66	0
NW_020868449.1-44750-24	0	8.57	0	91.43
NW_020868450.1-100062-16	9.38	0	90.62	0
NW_020868450.1-102569-22	0	32.26	0	67.74
NW_020868451.1-75194-4	100	0	0	0
NW_020868451.1-155109-3	0	100	0	0
NW_020868451.1-196611-4	0	94.34	0	5.66
NW_020868451.1-261055-5	93.18	0	0	6.82
NW_020868451.1-288220-22	3.41	0	0	96.59
NW_020868452.1-52730-4	0	12.5	0	87.5
NW_020868452.1-159561-4	0	50	0	50
NW_020868453.1-592835-3	0	0	100	0
NW_020868453.1-670249-14	88.57	11.43	0	0
NW_020868453.1-688978-25	74.53	0	0	25.47
NW_020868453.1-737020-24	0	93.75	0	6.25
NW_020868453.1-768246-16	0	96.55	0	3.45
NW_020868453.1-859193-13	0	100	0	0
NW_020868455.1-9910-15	0	91.25	0	8.75
NW_020868455.1-98374-3	90.62	0	9.38	0
NW_020868455.1-103332-16	0	95	0	5
NW_020868455.1-443970-22	0	7.89	0	92.11
NW_020868455.1-833894-25	2.83	0	97.17	0
NW_020868456.1-102150-8	0	81.82	0	18.18
NW_020868457.1-53211-23	93.55	0	0	6.45
NW_020868457.1-55891-9	0	100	0	0
NW_020868457.1-60470-16	81.25	0	0	18.75
NW_020868457.1-186121-4	85.48	0	14.52	0
NW_020868457.1-193026-6	96.15	0	3.85	0
NW_020868457.1-374328-26	96.15	0	0	3.85
NW_020868458.1-219057-8	0	0	0	100
NW_020868458.1-363363-6	0	100	0	0
NW_020868458.1-365324-26	0	100	0	0
NW_020868458.1-417403-16	3.85	0	0	96.15
NW_020868458.1-510289-21	3.57	0	96.43	0
NW_020868458.1-535367-27	86.96	0	0	13.04
NW_020868458.1-826344-16	0	96.05	0	3.95
NW_020868458.1-833329-26	0	96.59	0	3.41
NW_020868458.1-949885-6	0	66.3	0	33.7
NW_020868458.1-1265166-24	0	100	0	0
NW_020868459.1-56561-7	0	0	4.17	95.83
NW_020868459.1-68233-3	97.96	0	2.04	0
NW_020868459.1-346170-21	76.14	0	23.86	0
NW_020868459.1-437478-23	92.68	0	0	7.32
NW_020868459.1-461893-26	0	84	0	16
NW_020868459.1-490938-6	0	0	15	85
NW_020868459.1-506648-4	0	8.33	0	91.67
NW_020868459.1-600528-6	0	0	0	100
NW_020868459.1-657334-8	96.59	0	3.41	0
NW_020868460.1-163004-15	6.38	0	0	93.62
NW_020868460.1-177534-9	0	97.32	0	2.68
NW_020868460.1-215496-23	0	0	100	0
NW_020868461.1-239013-23	19.57	0	80.43	0
NW_020868461.1-340425-9	0	0	0	100
NW_020868462.1-16131-7	0	0	0	100
NW_020868463.1-71957-15	4.81	0	95.19	0
NW_020868463.1-100292-2	17.71	0	0	82.29
NW_020868463.1-115943-2	97	0	3	0
NW_020868463.1-117827-26	0	95.83	0	4.17
NW_020868463.1-152222-14	0	88.57	0	11.43
NW_020868463.1-172627-14	93.62	6.38	0	0
NW_020868463.1-235732-16	0	0	0	100
NW_020868467.1-19206-13	0	96.15	0	3.85
NW_020868467.1-127248-2	0	0	100	0
NW_020868468.1-272930-9	95.31	0	4.69	0
NW_020868468.1-302995-26	95.24	0	0	4.76
NW_020868468.1-606484-23	9.38	90.62	0	0
NW_020868468.1-897348-14	0	0	0	100
NW_020868468.1-927374-6	0	0	100	0
NW_020868468.1-960101-23	3.26	96.74	0	0
NW_020868468.1-1177452-21	16.67	0	0	83.33
NW_020868468.1-1310309-3	0	6.1	0	93.9
NW_020868468.1-1380543-27	0	100	0	0
NW_020868468.1-1384781-3	7.78	0	0	92.22
NW_020868469.1-622081-4	0	90.91	9.09	0
NW_020868469.1-720122-16	15.38	0	0	84.62
NW_020868470.1-145095-23	0	95.56	0	4.44
NW_020868472.1-94448-14	100	0	0	0
NW_020868472.1-303890-27	0	0	0	100
NW_020868472.1-397833-15	0	0	0	100
NW_020868473.1-56414-16	0	4.41	95.59	0
NW_020868473.1-153781-3	0	10.34	0	89.66
NW_020868473.1-177892-5	0	5.81	0	94.19
NW_020868473.1-179692-26	4.44	0	95.56	0
NW_020868474.1-3613-22	93.75	0	6.25	0
NW_020868474.1-229031-25	0	12.82	0	87.18
NW_020868474.1-286129-16	3.85	0	96.15	0
NW_020868474.1-425441-15	0	100	0	0
NW_020868474.1-500906-12	0	0	18.75	81.25
NW_020868474.1-605436-5	0	0	100	0
NW_020868474.1-674460-5	90.22	0	9.78	0
NW_020868474.1-773888-27	77.38	0	0	22.62
NW_020868474.1-833994-5	0	21.67	0	78.33
NW_020868474.1-1014172-27	90.43	9.57	0	0
NW_020868474.1-1093693-27	6	0	94	0
NW_020868474.1-1141768-27	0	100	0	0
NW_020868474.1-1214808-25	0	6.67	93.33	0
NW_020868474.1-1216482-6	0	97.32	2.68	0
NW_020868474.1-1246603-23	0	94.34	0	5.66
NW_020868474.1-1253329-1	95.83	0	4.17	0
NW_020868477.1-142418-26	0	75.89	24.11	0
NW_020868477.1-326713-6	0	8.04	0	91.96
NW_020868477.1-655433-16	0	92.19	0	7.81
NW_020868477.1-666718-21	0	100	0	0
NW_020868477.1-774063-2	0	79.41	0	20.59
NW_020868479.1-300643-6	7.78	0	0	92.22
NW_020868479.1-408792-14	0	100	0	0
NW_020868480.1-68637-9	0	94.44	5.56	0
NW_020868480.1-68832-25	0	100	0	0
NW_020868481.1-74296-23	0	96.88	0	3.12
NW_020868481.1-151757-27	0	4.76	0	95.24
NW_020868481.1-514381-27	0	96.59	0	3.41
NW_020868481.1-646282-8	0	94.68	0	5.32
NW_020868481.1-701309-12	13.04	86.96	0	0
NW_020868481.1-723065-14	0	0	0	100
NW_020868482.1-46571-15	0	68.75	0	31.25
NW_020868482.1-263461-6	0	98	0	2
NW_020868482.1-267444-4	78.12	0	21.88	0
NW_020868482.1-381994-3	0	0	0	100
NW_020868482.1-426452-6	0	93.33	0	6.67
NW_020868482.1-430133-15	5.26	94.74	0	0
NW_020868483.1-226089-25	0	96.05	0	3.95
NW_020868483.1-243859-6	92.68	0	0	7.32
NW_020868483.1-318941-14	0	100	0	0
NW_020868483.1-406576-14	0	93.02	0	6.98
NW_020868483.1-407107-14	2.54	0	97.46	0
NW_020868483.1-460049-16	0	100	0	0
NW_020868483.1-541133-12	2.83	0	0	97.17
NW_020868484.1-330140-26	87.14	0	12.86	0
NW_020868485.1-35574-2	0	100	0	0
NW_020868485.1-131862-22	0	96.81	0	3.19
NW_020868485.1-287712-12	0	100	0	0
NW_020868485.1-688794-22	0	94	0	6
NW_020868485.1-789745-25	0	100	0	0
NW_020868485.1-791590-8	0	100	0	0
NW_020868486.1-16110-21	0	80.85	0	19.15
NW_020868486.1-271576-26	0	3.06	0	96.94
NW_020868489.1-186754-2	0	58.97	41.03	0
NW_020868489.1-227693-27	7.14	92.86	0	0
NW_020868489.1-272389-14	96	0	0	4
NW_020868493.1-11242-2	0	100	0	0
NW_020868493.1-13926-23	0	100	0	0
NW_020868493.1-112742-1	0	100	0	0
NW_020868493.1-295931-27	0	97.12	0	2.88
NW_020868493.1-424695-6	24.47	0	75.53	0
NW_020868493.1-444054-6	86.25	13.75	0	0
NW_020868493.1-490774-14	0	91	0	9
NW_020868493.1-499817-6	0	0	100	0
NW_020868493.1-628558-12	8.57	0	0	91.43
NW_020868493.1-666046-22	0	88	0	12
NW_020868493.1-835372-24	0	0	7.35	92.65
NW_020868494.1-162141-16	91.46	8.54	0	0
NW_020868494.1-309794-9	2.83	97.17	0	0
NW_020868494.1-473968-2	0	0	95.1	4.9
NW_020868494.1-633151-8	2.22	97.78	0	0
NW_020868494.1-786033-9	7.14	0	92.86	0
NW_020868494.1-840906-5	0	0	100	0
NW_020868494.1-891491-26	0	100	0	0
NW_020868494.1-980520-23	40.91	59.09	0	0
NW_020868495.1-327554-27	3.57	0	96.43	0
NW_020868496.1-166493-15	0	96.43	0	3.57
NW_020868496.1-208697-3	6	94	0	0
NW_020868496.1-263744-21	97.62	0	0	2.38
NW_020868496.1-304789-1	11.11	0	88.89	0
NW_020868497.1-5713-16	0	10.87	0	89.13
NW_020868497.1-51315-24	0	0	0	100
NW_020868497.1-85443-15	0	93.62	0	6.38
NW_020868497.1-99860-13	0	97.14	0	2.86
NW_020868497.1-101164-25	0	94.92	0	5.08
NW_020868497.1-171545-3	86.67	0	13.33	0
NW_020868497.1-480041-26	0	26.32	0	73.68
NW_020868497.1-526848-13	0	0	0	100
NW_020868497.1-533323-8	100	0	0	0
NW_020868497.1-659705-4	0	100	0	0
NW_020868499.1-271154-22	16.67	0	83.33	0
NW_020868499.1-294674-6	0	68.29	0	31.71
NW_020868500.1-75922-23	97.46	0	0	2.54
NW_020868500.1-280284-4	0	3	97	0
NW_020868500.1-281126-6	0	0	0	100
NW_020868500.1-314937-8	98.33	0	1.67	0
NW_020868502.1-88715-16	0	92.55	0	7.45
NW_020868502.1-255282-24	0	60	0	40
NW_020868502.1-452292-12	3.57	0	0	96.43
NW_020868502.1-453424-25	78.57	0	0	21.43
NW_020868502.1-479479-5	0	92.59	0	7.41
NW_020868502.1-499452-26	85.94	0	0	14.06
NW_020868503.1-35267-4	0	6	0	94
NW_020868504.1-10240-9	95.45	0	4.55	0
NW_020868504.1-70600-26	0	100	0	0
NW_020868504.1-95007-8	0	94	0	6
NW_020868505.1-609685-16	9	91	0	0
NW_020868506.1-320160-16	0	0.85	0	99.15
NW_020868506.1-347319-1	0	2.68	0	97.32
NW_020868506.1-390456-6	0	0	100	0
NW_020868506.1-597029-16	0	0	0	100
NW_020868506.1-719425-3	11.43	0	0	88.57
NW_020868506.1-793781-4	2.78	0	0	97.22
NW_020868506.1-831837-25	0	100	0	0
NW_020868506.1-1109140-14	0	100	0	0
NW_020868507.1-133486-12	96.34	0	3.66	0
NW_020868507.1-136628-5	95	0	5	0
NW_020868507.1-495153-15	8.57	0	0	91.43
NW_020868508.1-20237-1	0	0	95.24	4.76
NW_020868508.1-52581-13	0	93.33	0	6.67
NW_020868509.1-10450-25	10	0	90	0
NW_020868509.1-28720-14	73.17	0	0	26.83
NW_020868510.1-4385-15	0	0	0	100
NW_020868511.1-125766-5	4.17	0	95.83	0
NW_020868512.1-147886-3	8.7	0	91.3	0
NW_020868512.1-205272-16	0	93.42	0	6.58
NW_020868512.1-371968-15	0	0	0	100
NW_020868512.1-645683-21	47.87	0	52.13	0
NW_020868512.1-662831-4	0	16.67	0	83.33
NW_020868512.1-664400-3	43.4	0	56.6	0
NW_020868512.1-690110-6	5.56	0	94.44	0
NW_020868512.1-691833-27	0	5.08	0	94.92
NW_020868512.1-733606-22	0	14.29	0	85.71
NW_020868512.1-739497-6	0	100	0	0
NW_020868512.1-813878-1	0	93.48	0	6.52
NW_020868513.1-69419-6	6.25	0	93.75	0
NW_020868514.1-130510-24	97.17	2.83	0	0
NW_020868514.1-136897-15	90.32	0	9.68	0
NW_020868514.1-171969-15	0	96.34	0	3.66
NW_020868514.1-177428-8	0	100	0	0
NW_020868514.1-216989-23	0	0	100	0
NW_020868515.1-132289-21	0	100	0	0
NW_020868515.1-255099-16	0	0.96	0	99.04
NW_020868515.1-326772-7	0	94.12	5.88	0
NW_020868515.1-424914-15	96.55	0	3.45	0
NW_020868515.1-466012-13	96.81	0	3.19	0
NW_020868515.1-595990-12	0	92.86	0	7.14
NW_020868515.1-630072-27	0	89.74	0	10.26
NW_020868517.1-61455-3	0	5	0	95
NW_020868517.1-297158-5	87.88	0	12.12	0
NW_020868518.1-61270-7	0	0	0	100
NW_020868519.1-229049-14	0	7.14	92.86	0
NW_020868519.1-403292-24	0	0	86.67	13.33
NW_020868519.1-538734-16	0	4.9	0	95.1
NW_020868520.1-7777-9	0	0	0	100
NW_020868520.1-61676-15	0	0	1.92	98.08
NW_020868520.1-67099-14	96.81	0	3.19	0
NW_020868520.1-127307-3	5.88	94.12	0	0
NW_020868522.1-62796-4	0	88	0	12
NW_020868522.1-130564-4	0	5.36	0	94.64
NW_020868522.1-179068-14	0	86.36	0	13.64
NW_020868522.1-181474-7	0	14.15	85.85	0
NW_020868522.1-385566-2	0	82.89	0	17.11
NW_020868522.1-465173-12	0	0	0	100
NW_020868522.1-530062-8	0	96.25	3.75	0
NW_020868522.1-603318-14	71.43	0	28.57	0
NW_020868522.1-662065-25	0	76.39	0	23.61
NW_020868522.1-728053-12	0	6.38	0	93.62
NW_020868522.1-736792-13	0	0	0	100
NW_020868522.1-767816-25	100	0	0	0
NW_020868522.1-777423-25	0	8.82	0	91.18
NW_020868523.1-100055-22	0	0	80.65	19.35
NW_020868523.1-224907-4	0	11.25	0	88.75
NW_020868523.1-321899-14	0	83.02	0	16.98
NW_020868523.1-495666-4	0	22.64	0	77.36
NW_020868523.1-497958-23	14.15	85.85	0	0
NW_020868523.1-501151-22	0	0	0	100
NW_020868525.1-8937-3	59.32	0	0	40.68
NW_020868525.1-93662-23	0	0	0	100
NW_020868525.1-191516-26	0	0	0	100
NW_020868525.1-209722-12	96.34	0	3.66	0
NW_020868525.1-477986-7	0	100	0	0
NW_020868525.1-757479-16	0	0	100	0
NW_020868525.1-783232-24	0	0	0	100
NW_020868527.1-184631-4	84	0	16	0
NW_020868528.1-14233-13	73.4	0	26.6	0
NW_020868528.1-100766-27	0	0	10.71	89.29
NW_020868529.1-27653-7	92.68	0	0	7.32
NW_020868529.1-39936-5	0	0	100	0
NW_020868529.1-72761-16	0	96.81	0	3.19
NW_020868529.1-144097-25	0	100	0	0
NW_020868529.1-219564-22	0	97.17	0	2.83
NW_020868530.1-1598-4	0	4.84	95.16	0
NW_020868530.1-82907-14	0	100	0	0
NW_020868530.1-228887-13	79.41	0	20.59	0
NW_020868530.1-340602-12	1.79	0	98.21	0
NW_020868530.1-440641-1	88.1	11.9	0	0
NW_020868531.1-201671-8	0	94.55	0	5.45
NW_020868533.1-38887-26	0	98.94	0	1.06
NW_020868533.1-496059-7	0	90.62	9.38	0
NW_020868533.1-510254-16	0	0	0	100
NW_020868536.1-223838-15	0	86.36	0	13.64
NW_020868536.1-243774-23	0	11.36	0	88.64
NW_020868536.1-252114-21	6.82	0	0	93.18
NW_020868536.1-263215-13	13.1	0	86.9	0
NW_020868536.1-306493-26	80.85	0	19.15	0
NW_020868536.1-317298-24	69.44	0	0	30.56
NW_020868536.1-343022-27	0	0	100	0
NW_020868536.1-420912-9	0	94.32	0	5.68
NW_020868537.1-2563-6	0	100	0	0
NW_020868537.1-288940-7	0	85	0	15
NW_020868537.1-297267-15	0	5.77	0	94.23
NW_020868537.1-594127-12	0	90.43	0	9.57
NW_020868537.1-634701-4	0	96.94	0	3.06
NW_020868537.1-796829-27	0	12.5	0	87.5
NW_020868538.1-279591-16	0	97.87	2.13	0
NW_020868539.1-84425-4	7.14	0	0	92.86
NW_020868539.1-134792-22	0	81.71	0	18.29
NW_020868539.1-313121-8	0	16.13	0	83.87
NW_020868539.1-336669-4	0	46.34	0	53.66
NW_020868539.1-338638-14	100	0	0	0
NW_020868539.1-362128-22	0	100	0	0
NW_020868539.1-422229-12	1.04	0	98.96	0
NW_020868540.1-117202-14	0	100	0	0
NW_020868540.1-138910-4	0	100	0	0
NW_020868541.1-146362-27	0	0	12.5	87.5
NW_020868541.1-207847-24	0	97	0	3
NW_020868541.1-266214-3	0	0	8.33	91.67
NW_020868541.1-311813-9	0	92.68	0	7.32
NW_020868541.1-360580-26	0	95.24	0	4.76
NW_020868542.1-41801-8	0	26.83	0	73.17
NW_020868542.1-218486-7	0	4.84	0	95.16
NW_020868542.1-235869-15	0	100	0	0
NW_020868542.1-502640-15	15.96	0	84.04	0
NW_020868542.1-580639-7	0	94.64	0	5.36
NW_020868542.1-666982-3	0	100	0	0
NW_020868542.1-681715-6	0	11.43	88.57	0
NW_020868545.1-64044-2	0	5.08	0	94.92
NW_020868545.1-79164-24	0	75	0	25
NW_020868546.1-23499-26	0	84.69	0	15.31
NW_020868547.1-188586-5	2.27	97.73	0	0
NW_020868547.1-354426-25	0	0	100	0
NW_020868547.1-355494-23	0	4.17	0	95.83
NW_020868547.1-393078-22	0	0	97.37	2.63
NW_020868547.1-516925-25	0	47.92	0	52.08
NW_020868548.1-49236-8	0	0	100	0
NW_020868548.1-78810-23	17.65	0	0	82.35
NW_020868548.1-115571-6	0	0	6.38	93.62
NW_020868548.1-132997-12	91.89	0	8.11	0
NW_020868548.1-394502-26	0	1.06	98.94	0
NW_020868548.1-591314-3	23.61	0	0	76.39
NW_020868549.1-349866-25	2.54	97.46	0	0
NW_020868549.1-540167-23	0	95.31	0	4.69
NW_020868549.1-569748-1	0	100	0	0
NW_020868551.1-73856-13	2	0	98	0
NW_020868553.1-100893-23	97.37	0	0	2.63
NW_020868553.1-105351-24	0	0	100	0
NW_020868553.1-106959-24	0	6.98	93.02	0
NW_020868553.1-264510-6	0	5.17	0	94.83
NW_020868555.1-40686-3	100	0	0	0
NW_020868555.1-142940-2	0	0	0	100
NW_020868555.1-154519-13	0	100	0	0
NW_020868556.1-257496-25	0	0.98	0	99.02
NW_020868556.1-373139-15	17.5	0	82.5	0
NW_020868556.1-388992-27	9.09	0	0	90.91
NW_020868556.1-419055-12	3.49	0	0	96.51
NW_020868556.1-421756-14	0	0	22.62	77.38
NW_020868557.1-30616-24	0	100	0	0
NW_020868557.1-135369-7	94.64	0	0	5.36
NW_020868557.1-235526-9	2.54	97.46	0	0
NW_020868557.1-264885-9	0	35.71	0	64.29
NW_020868557.1-322899-3	0	97	0	3
NW_020868557.1-408576-27	0	96.59	0	3.41
NW_020868557.1-453836-22	0	0	0	100
NW_020868557.1-521487-23	0	93.18	0	6.82
NW_020868557.1-608539-15	6.82	93.18	0	0
NW_020868557.1-731921-25	100	0	0	0
NW_020868557.1-780146-16	97.62	0	2.38	0
NW_020868557.1-781908-27	0	5.56	0	94.44
NW_020868560.1-19964-22	0	4.88	0	95.12
NW_020868560.1-119374-23	96.25	0	3.75	0
NW_020868561.1-60137-14	0	96.67	0	3.33
NW_020868561.1-111283-24	0	94.9	0	5.1
NW_020868561.1-133068-4	85	0	0	15
NW_020868562.1-179597-21	3.06	0	0	96.94
NW_020868562.1-179773-26	5.68	94.32	0	0
NW_020868563.1-29383-12	20.69	79.31	0	0
NW_020868563.1-91295-16	0	100	0	0
NW_020868563.1-235115-13	37.5	0	0	62.5
NW_020868563.1-332511-5	3.12	0	96.88	0
NW_020868563.1-383891-13	0	7	0	93
NW_020868563.1-384087-26	100	0	0	0
NW_020868564.1-69132-15	12	0	0	88
NW_020868564.1-180343-4	0	100	0	0
NW_020868564.1-217883-12	59.76	0	40.24	0
NW_020868566.1-149498-16	39.39	0	0	60.61
NW_020868566.1-154409-27	0	43.33	0	56.67
NW_020868566.1-239417-4	0	0	0	100
NW_020868566.1-450006-15	0	0	0	100
NW_020868567.1-182225-14	0	0	0	100
NW_020868567.1-190010-6	100	0	0	0
NW_020868567.1-218159-9	84.62	0	0	15.38
NW_020868567.1-222566-13	90.62	0	0	9.38
NW_020868567.1-225293-5	11.86	88.14	0	0
NW_020868567.1-236208-23	0	8.49	91.51	0
NW_020868568.1-127350-4	0	2.54	0	97.46
NW_020868568.1-269109-13	0	100	0	0
NW_020868568.1-274244-13	0	0	0	100
NW_020868568.1-296283-13	0	96.67	0	3.33
NW_020868568.1-339777-26	0	0	0	100
NW_020868568.1-369791-15	20.83	0	79.17	0
NW_020868568.1-480076-22	0	0	87.5	12.5
NW_020868568.1-626134-14	0	14.66	85.34	0
NW_020868568.1-692659-8	0	0	100	0
NW_020868569.1-32436-13	0.94	0	99.06	0
NW_020868569.1-260619-26	0	71.88	0	28.12
NW_020868569.1-384985-9	0	96.15	0	3.85
NW_020868569.1-522897-5	0	91.96	0	8.04
NW_020868570.1-61730-27	17.11	82.89	0	0
NW_020868570.1-246956-26	0	81.71	0	18.29
NW_020868570.1-278666-9	95.71	0	0	4.29
NW_020868571.1-154640-2	95.28	4.72	0	0
NW_020868571.1-168761-9	0	98.57	0	1.43
NW_020868571.1-168934-22	0	100	0	0
NW_020868571.1-215730-1	0	0	6.38	93.62
NW_020868571.1-267132-14	0	100	0	0
NW_020868571.1-415897-12	0	75	0	25
NW_020868571.1-607227-16	0	100	0	0
NW_020868571.1-672126-26	0	100	0	0
NW_020868571.1-738727-15	0	100	0	0
NW_020868571.1-823714-12	0	98.11	0	1.89
NW_020868571.1-824730-24	100	0	0	0
NW_020868571.1-830088-13	0	0	0	100
NW_020868571.1-952523-15	0	0	94.64	5.36
NW_020868571.1-1122189-25	0	96.88	0	3.12
NW_020868572.1-176060-9	96.43	3.57	0	0
NW_020868572.1-228137-26	0	90.24	0	9.76
NW_020868572.1-270700-24	6.25	93.75	0	0
NW_020868572.1-285883-21	0	100	0	0
NW_020868573.1-93441-6	8.14	0	91.86	0
NW_020868573.1-127199-27	0	96.23	0	3.77
NW_020868573.1-463312-24	0	0	100	0
NW_020868573.1-529857-2	0	0	100	0
NW_020868573.1-552629-2	0	90	10	0
NW_020868573.1-678841-21	0	0	0	100
NW_020868573.1-721757-4	0	15.71	0	84.29
NW_020868574.1-22304-21	2.38	0	0	97.62
NW_020868574.1-55458-15	0	0	0	100
NW_020868574.1-138374-8	0	0	0	100
NW_020868575.1-32916-9	0	0	100	0
NW_020868575.1-103912-5	0	100	0	0
NW_020868576.1-19981-24	0	0	0	100
NW_020868576.1-30498-12	8.33	0	0	91.67
NW_020868577.1-218605-5	2.54	0	97.46	0
NW_020868577.1-378332-26	0	90.54	9.46	0
NW_020868577.1-384341-8	3.66	96.34	0	0
NW_020868577.1-508905-24	0	0	0	100
NW_020868577.1-583005-25	3.41	0	96.59	0
NW_020868577.1-622841-21	100	0	0	0
NW_020868578.1-21688-23	0	100	0	0
NW_020868578.1-145350-1	0	0	7.32	92.68
NW_020868578.1-204261-2	0	3.95	0	96.05
NW_020868578.1-259496-15	5.88	94.12	0	0
NW_020868578.1-328611-8	10.53	0	89.47	0
NW_020868579.1-72108-1	0	1.89	98.11	0
NW_020868580.1-24725-3	0	95.59	0	4.41
NW_020868581.1-143918-16	0	9.68	0	90.32
NW_020868581.1-174723-23	0	100	0	0
NW_020868581.1-337721-1	0	85.37	0	14.63
NW_020868581.1-431939-4	92.86	0	7.14	0
NW_020868581.1-470898-14	78.57	21.43	0	0
NW_020868581.1-513538-21	0	73.96	0	26.04
NW_020868581.1-515766-21	0	93.14	0	6.86
NW_020868581.1-550227-25	0	0	0	100
NW_020868581.1-570373-14	0	96.36	0	3.64
NW_020868581.1-749662-13	0	97	0	3
NW_020868581.1-763266-5	32.61	0	67.39	0
NW_020868581.1-957542-16	8.11	0	91.89	0
NW_020868581.1-974586-6	1.11	0	0	98.89
NW_020868581.1-1051783-12	93.02	0	6.98	0
NW_020868581.1-1107792-21	0	3	0	97
NW_020868581.1-1159564-2	0	1.04	98.96	0
NW_020868582.1-120551-6	0.94	0	0	99.06
NW_020868582.1-297373-6	95.54	0	4.46	0
NW_020868582.1-300885-2	0	0	93.62	6.38
NW_020868582.1-326250-2	18.06	0	81.94	0
NW_020868582.1-521134-3	93.42	0	0	6.58
NW_020868582.1-695904-1	0	100	0	0
NW_020868582.1-816636-9	0	93.75	0	6.25
NW_020868585.1-111078-25	0	100	0	0
NW_020868585.1-119464-5	2.54	97.46	0	0
NW_020868586.1-35147-14	0	3.66	0	96.34
NW_020868586.1-119576-7	57.41	0	42.59	0
NW_020868588.1-138395-6	53.66	0	46.34	0
NW_020868589.1-29939-14	0	94.83	0	5.17
NW_020868589.1-35202-27	11.54	0	0	88.46
NW_020868589.1-43953-15	0	97.87	2.13	0
NW_020868589.1-129247-3	89.66	0	10.34	0
NW_020868589.1-150649-4	0	97.37	0	2.63
NW_020868589.1-150969-13	0	91.35	8.65	0
NW_020868589.1-298614-24	90.62	9.38	0	0
NW_020868590.1-48879-8	0	57.45	0	42.55
NW_020868590.1-199826-5	0	5.81	0	94.19
NW_020868590.1-214310-15	0	100	0	0
NW_020868590.1-214641-1	0	96.34	0	3.66
NW_020868590.1-253376-14	0	12.77	0	87.23
NW_020868590.1-319949-25	0	99.15	0	0.85
NW_020868590.1-377786-26	6.52	93.48	0	0
NW_020868591.1-237275-2	0	100	0	0
NW_020868591.1-280239-8	0	97.32	0	2.68
NW_020868593.1-163888-25	16.18	0	0	83.82
NW_020868593.1-179922-6	0	97.22	2.78	0
NW_020868594.1-79971-16	0	1.72	0	98.28
NW_020868594.1-88584-12	0	0	0	100
NW_020868594.1-132786-15	0	0	9.57	90.43
NW_020868594.1-182714-13	92.31	7.69	0	0
NW_020868594.1-236354-16	9.57	0	0	90.43
NW_020868594.1-319080-5	0	10.64	0	89.36
NW_020868594.1-498125-1	0	8.62	0	91.38
NW_020868595.1-147972-13	0	0	0	100
NW_020868595.1-148086-9	0	3.66	96.34	0
NW_020868595.1-177092-6	0	0	0	100
NW_020868596.1-52612-26	0	0	8.82	91.18
NW_020868596.1-56568-6	0	100	0	0
NW_020868596.1-377730-3	1	0	99	0
NW_020868596.1-430443-13	0	0	100	0
NW_020868596.1-466775-6	3.06	0	96.94	0
NW_020868597.1-252444-16	0	10.71	0	89.29
NW_020868597.1-253840-3	0	0	0.94	99.06
NW_020868597.1-338451-1	0	0	100	0
NW_020868597.1-450555-24	0	4.46	0	95.54
NW_020868599.1-192056-22	60.53	0	39.47	0
NW_020868599.1-250186-5	96.59	3.41	0	0
NW_020868602.1-57837-23	0	0	16.98	83.02
NW_020868602.1-69419-25	0	0	0	100
NW_020868602.1-152489-5	0	94.44	0	5.56
NW_020868602.1-386928-14	0	0	100	0
NW_020868602.1-490270-26	7.69	0	0	92.31
NW_020868602.1-508565-12	0	8.04	0	91.96
NW_020868602.1-524862-24	32.35	0	0	67.65
NW_020868603.1-14814-12	0	87.14	12.86	0
NW_020868604.1-21041-23	0	80.65	0	19.35
NW_020868604.1-48229-22	0	96.43	0	3.57
NW_020868604.1-97553-9	0	97.06	0	2.94
NW_020868604.1-138441-4	0	3.19	96.81	0
NW_020868604.1-175412-21	0	0	0	100
NW_020868604.1-323354-21	0	0	7.14	92.86
NW_020868605.1-199158-1	0	100	0	0
NW_020868605.1-303274-7	0	90	0	10
NW_020868605.1-375355-25	0	0	0	100
NW_020868606.1-15072-4	0	7.14	0	92.86
NW_020868606.1-151215-22	0	0	0	100
NW_020868606.1-180007-26	0	0	0	100
NW_020868606.1-233280-3	0	0	100	0
NW_020868606.1-255282-9	0	93.02	0	6.98
NW_020868606.1-397727-24	0	96.81	3.19	0
NW_020868606.1-582159-24	0	4.05	0	95.95
NW_020868606.1-605762-1	0	100	0	0
NW_020868606.1-608110-12	0	0	11.76	88.24
NW_020868607.1-522683-23	0	68.09	0	31.91
NW_020868607.1-688304-25	94.12	0	5.88	0
NW_020868607.1-690640-12	0	0	100	0
NW_020868607.1-693028-25	0	96.88	0	3.12
NW_020868607.1-962989-8	0	9.38	0	90.62
NW_020868607.1-1001036-13	100	0	0	0
NW_020868607.1-1003830-9	0	97.46	0	2.54
NW_020868607.1-1068805-27	9.09	0	0	90.91
NW_020868608.1-10249-21	76.92	0	23.08	0
NW_020868608.1-52652-1	98.33	0	1.67	0
NW_020868608.1-63406-7	0	0	0	100
NW_020868609.1-9961-13	0	0	100	0
NW_020868610.1-1068-14	8.04	91.96	0	0
NW_020868611.1-175899-8	0	0	0	100
NW_020868611.1-275702-27	0	0	92.11	7.89
NW_020868611.1-342589-3	95.19	0	4.81	0
NW_020868611.1-367379-4	0	0	0	100
NW_020868611.1-559793-12	0	73.21	0	26.79
NW_020868611.1-560440-14	3.06	96.94	0	0
NW_020868611.1-604848-8	3.33	96.67	0	0
NW_020868611.1-671166-26	0	70.65	0	29.35
NW_020868611.1-688230-14	78.72	0	0	21.28
NW_020868612.1-20234-9	0	96.81	0	3.19
NW_020868612.1-34323-21	0	0	0	100
NW_020868612.1-167245-13	0	0	0	100
NW_020868613.1-125378-24	0	96.59	0	3.41
NW_020868613.1-127634-9	4.69	0	95.31	0
NW_020868613.1-169469-8	0	0	0	100
NW_020868613.1-203349-14	2.83	0	97.17	0
NW_020868613.1-300742-24	0	7.14	0	92.86
NW_020868615.1-60047-4	0	100	0	0
NW_020868615.1-231485-16	0	5.56	0	94.44
NW_020868615.1-308938-2	100	0	0	0
NW_020868615.1-330207-25	0	0	1.89	98.11
NW_020868615.1-374407-1	0	4.17	0	95.83
NW_020868615.1-593355-15	0	96.94	0	3.06
NW_020868616.1-153646-26	0	89.47	0	10.53
NW_020868616.1-158086-16	3.95	0	0	96.05
NW_020868616.1-159644-23	0	0	100	0
NW_020868616.1-159847-22	0	2.54	0	97.46
NW_020868616.1-171796-4	100	0	0	0
NW_020868616.1-387726-5	0	0	85.9	14.1
NW_020868616.1-463554-7	5.66	0	94.34	0
NW_020868616.1-466476-27	4	0	96	0
NW_020868617.1-125281-15	17.65	0	82.35	0
NW_020868618.1-32317-2	0	16.28	0	83.72
NW_020868619.1-4368-2	0	0	0	100
NW_020868619.1-33924-27	3.06	96.94	0	0
NW_020868619.1-150405-7	100	0	0	0
NW_020868619.1-172871-7	0	1.28	0	98.72
NW_020868619.1-206396-8	0	100	0	0
NW_020868622.1-46271-14	0	0	100	0
NW_020868623.1-150917-25	0	0	100	0
NW_020868624.1-22307-27	0	100	0	0
NW_020868624.1-149101-23	0	97.67	0	2.33
NW_020868624.1-631228-23	0	0	4.29	95.71
NW_020868624.1-643764-23	0	97.12	0	2.88
NW_020868624.1-668190-6	12.16	0	87.84	0
NW_020868624.1-685837-25	3.57	0	0	96.43
NW_020868624.1-726600-3	0	86.05	0	13.95
NW_020868624.1-1029563-24	61.36	0	38.64	0
NW_020868624.1-1041692-13	0	100	0	0
NW_020868626.1-174111-2	2.54	0	97.46	0
NW_020868627.1-146395-13	82.65	0	17.35	0
NW_020868627.1-289110-27	0	0	0	100
NW_020868628.1-88250-27	0	17.14	82.86	0
NW_020868628.1-103288-27	5.21	0	0	94.79
NW_020868628.1-155283-26	0	85	0	15
NW_020868628.1-598288-8	0	0	0	100
NW_020868628.1-857450-2	12.5	0	87.5	0
NW_020868628.1-936828-13	0	12.5	0	87.5
NW_020868628.1-987079-1	82	0	0	18
NW_020868628.1-1073324-3	17.14	0	0	82.86
NW_020868628.1-1120460-1	3.19	96.81	0	0
NW_020868630.1-32719-3	0	100	0	0
NW_020868630.1-53530-22	0	0	0	100
NW_020868630.1-111286-13	0	0	93.02	6.98
NW_020868630.1-160632-12	0	73.86	0	26.14
NW_020868630.1-180387-22	4.55	0	95.45	0
NW_020868631.1-48761-2	0	100	0	0
NW_020868631.1-70432-4	0	100	0	0
NW_020868631.1-322003-3	9.38	0	0	90.62
NW_020868631.1-436275-27	0	0	0	100
NW_020868631.1-482122-3	3.26	0	0	96.74
NW_020868634.1-149649-22	13.64	86.36	0	0
NW_020868634.1-157080-5	0	4.17	0	95.83
NW_020868634.1-245956-2	0	6.82	0	93.18
NW_020868635.1-18950-1	0	98.21	0	1.79
NW_020868635.1-54468-3	5.08	0	94.92	0
NW_020868635.1-120768-1	0	48.11	51.89	0
NW_020868635.1-132952-22	2.68	0	0	97.32
NW_020868635.1-185544-23	0	8.57	91.43	0
NW_020868636.1-24219-22	95.12	0	4.88	0
NW_020868636.1-40215-24	0	3.85	0	96.15
NW_020868636.1-67839-14	41.43	0	0	58.57
NW_020868636.1-194698-8	0	100	0	0
NW_020868637.1-4164-27	0	89.02	0	10.98
NW_020868637.1-10702-9	0	22.22	0	77.78
NW_020868637.1-628753-13	0	0	0	100
NW_020868637.1-640581-26	0	100	0	0
NW_020868637.1-715814-6	100	0	0	0
NW_020868637.1-725635-24	2.56	0	97.44	0
NW_020868637.1-753825-2	8.49	0	91.51	0
NW_020868637.1-804522-2	0.98	0	99.02	0
NW_020868637.1-926451-14	0	11.63	88.37	0
NW_020868637.1-957554-15	0	0	0	100
NW_020868637.1-1073412-2	66.67	0	33.33	0
NW_020868638.1-61247-6	0	9.38	90.62	0
NW_020868639.1-58804-21	93.33	0	6.67	0
NW_020868639.1-82299-6	0	88.68	0	11.32
NW_020868639.1-100553-2	0	0	100	0
NW_020868639.1-281825-5	0	0	0	100
NW_020868639.1-308189-21	100	0	0	0
NW_020868639.1-335761-23	0	3	0	97
NW_020868639.1-454106-22	10.23	89.77	0	0
NW_020868639.1-471736-5	40.28	59.72	0	0
NW_020868639.1-492492-2	0	100	0	0
NW_020868639.1-535155-27	0	22.22	0	77.78
NW_020868639.1-605161-22	0	86.11	0	13.89
NW_020868640.1-122663-9	0	0	100	0
NW_020868640.1-130691-26	6.38	0	93.62	0
NW_020868640.1-286424-21	70.83	0	0	29.17
NW_020868640.1-894766-1	0	100	0	0
NW_020868640.1-1188241-14	0	94.68	0	5.32
NW_020868641.1-33611-12	0	1.32	0	98.68
NW_020868641.1-35334-14	0	0	25.51	74.49
NW_020868641.1-82047-6	0	0	0	100
NW_020868641.1-89870-13	22.5	0	0	77.5
NW_020868641.1-111815-13	92	0	0	8
NW_020868641.1-291531-12	100	0	0	0
NW_020868641.1-429805-21	93.88	0	6.12	0
NW_020868641.1-439202-6	0	80	0	20
NW_020868642.1-93478-16	0	89.02	10.98	0
NW_020868644.1-67518-16	3.41	0	0	96.59
NW_020868645.1-24920-25	0	86.96	0	13.04
NW_020868645.1-251522-26	0	96.59	0	3.41
NW_020868646.1-508140-2	47.14	0	52.86	0
NW_020868646.1-513171-5	0	95.24	0	4.76
NW_020868646.1-562335-8	0	96	0	4
NW_020868646.1-578030-12	0	88.16	0	11.84
NW_020868646.1-637150-9	14.29	85.71	0	0
NW_020868646.1-652508-13	0	89.62	0	10.38
NW_020868646.1-908386-1	6.25	0	93.75	0
NW_020868646.1-929552-13	97.12	0	2.88	0
NW_020868646.1-974060-27	0	50	0	50
NW_020868646.1-984790-5	0	92.86	7.14	0
NW_020868646.1-1017231-22	0	92.11	0	7.89
NW_020868646.1-1067699-24	64.29	0	0	35.71
NW_020868646.1-1088184-5	9.62	0	90.38	0
NW_020868647.1-47367-23	0	100	0	0
NW_020868648.1-67713-5	0	0	100	0
NW_020868649.1-78428-4	0	89.02	0	10.98
NW_020868650.1-50094-14	0	99.06	0	0.94
NW_020868651.1-76230-21	100	0	0	0
NW_020868651.1-107186-2	34	66	0	0
NW_020868652.1-251129-13	0	94.92	5.08	0
NW_020868652.1-459396-6	0	3.75	0	96.25
NW_020868652.1-535495-1	2	98	0	0
NW_020868652.1-837403-1	0	0	100	0
NW_020868653.1-71874-7	100	0	0	0
NW_020868653.1-315666-26	0	90.22	0	9.78
NW_020868653.1-391603-15	0	92.31	0	7.69
NW_020868653.1-470395-9	0	93.42	0	6.58
NW_020868653.1-474312-16	0	0	98.94	1.06
NW_020868653.1-483294-15	0	0	67.78	32.22
NW_020868656.1-79119-5	95	0	0	5
NW_020868656.1-85258-14	0	10.38	0	89.62
NW_020868656.1-126313-25	0	100	0	0
NW_020868656.1-153339-24	0	100	0	0
NW_020868656.1-168133-23	0	90.74	9.26	0
NW_020868656.1-183646-21	2.63	97.37	0	0
NW_020868656.1-229732-7	0	2.78	97.22	0
NW_020868657.1-21793-27	0	0	100	0
NW_020868659.1-363-22	0	17.71	82.29	0
NW_020868659.1-7419-7	0	100	0	0
NW_020868659.1-57681-24	0	5.66	0	94.34
NW_020868659.1-228273-22	100	0	0	0
NW_020868662.1-143336-8	10	0	90	0
NW_020868662.1-341809-6	12.16	0	0	87.84
NW_020868662.1-364776-13	18.87	0	81.13	0
NW_020868662.1-453981-27	12	0	88	0
NW_020868662.1-519826-9	0	87.18	0	12.82
NW_020868662.1-555738-25	53.33	0	46.67	0
NW_020868662.1-569647-4	89.39	0	10.61	0
NW_020868662.1-742532-5	3.41	0	0	96.59
NW_020868663.1-45576-26	92.11	0	7.89	0
NW_020868663.1-68205-9	0	83.33	0	16.67
NW_020868663.1-118684-12	100	0	0	0
NW_020868663.1-138441-15	0	20	80	0
NW_020868664.1-57253-22	0	6	0	94
NW_020868665.1-14726-15	0	92.31	0	7.69
NW_020868666.1-56478-6	0	100	0	0
NW_020868666.1-132910-5	100	0	0	0
NW_020868666.1-174848-14	0	100	0	0
NW_020868666.1-320548-9	10.29	0	0	89.71
NW_020868667.1-9213-5	84.78	15.22	0	0
NW_020868667.1-33700-26	3.41	0	96.59	0
NW_020868667.1-208152-22	0	90.38	0	9.62
NW_020868667.1-503702-12	61.54	0	38.46	0
NW_020868667.1-568978-12	0	100	0	0
NW_020868667.1-604913-16	4.44	0	0	95.56
NW_020868667.1-627634-13	3.19	0	0	96.81
NW_020868668.1-87103-22	0	0	0	100
NW_020868668.1-105373-27	0	100	0	0
NW_020868668.1-164147-23	0	100	0	0
NW_020868668.1-208371-2	0	4.72	0	95.28
NW_020868668.1-242355-24	100	0	0	0
NW_020868668.1-307381-8	9.46	0	0	90.54
NW_020868668.1-437805-13	0	100	0	0
NW_020868668.1-558346-24	0	100	0	0
NW_020868669.1-48180-6	0	92.45	0	7.55
NW_020868669.1-58016-6	96.23	0	3.77	0
NW_020868669.1-193003-8	94.83	5.17	0	0
NW_020868669.1-202978-14	0	0	0	100
NW_020868669.1-249289-6	14.63	0	85.37	0
NW_020868669.1-249355-3	0	99.06	0.94	0
NW_020868669.1-264718-1	0	0	0	100
NW_020868669.1-361138-21	0	3.41	96.59	0
NW_020868669.1-387179-22	0	0	0	100
NW_020868670.1-194788-26	0	4.17	0	95.83
NW_020868670.1-219190-7	0	80.3	0	19.7
NW_020868670.1-223198-21	22.22	0	77.78	0
NW_020868670.1-270147-27	24	0	0	76
NW_020868670.1-271026-7	6.38	93.62	0	0
NW_020868670.1-331288-15	0	4.76	0	95.24
NW_020868671.1-154927-5	3.23	0	0	96.77
NW_020868671.1-430000-1	100	0	0	0
NW_020868671.1-548054-23	0	100	0	0
NW_020868671.1-562067-15	0	90.32	0	9.68
NW_020868671.1-567465-23	0	100	0	0
NW_020868672.1-43918-15	2.73	97.27	0	0
NW_020868672.1-78801-24	0	95.74	0	4.26
NW_020868672.1-90639-14	0	7	0	93
NW_020868672.1-328838-26	4.17	0	95.83	0
NW_020868672.1-356276-1	2.83	0	0	97.17
NW_020868672.1-395505-5	86.17	13.83	0	0
NW_020868672.1-455289-6	0	93.18	0	6.82
NW_020868672.1-535910-8	10.98	89.02	0	0
NW_020868672.1-675681-3	0	0	0	100
NW_020868672.1-979344-9	100	0	0	0
NW_020868672.1-1219020-13	0	95.71	0	4.29
NW_020868673.1-105809-7	81.13	0	18.87	0
NW_020868673.1-318355-22	0	0	100	0
NW_020868673.1-331421-8	2	98	0	0
NW_020868674.1-54812-6	27.27	0	72.73	0
NW_020868674.1-120152-4	0	0	4.69	95.31
NW_020868674.1-182957-9	24.47	0	0	75.53
NW_020868674.1-546888-22	0	19.81	0	80.19
NW_020868675.1-107792-3	0	15.52	0	84.48
NW_020868675.1-127820-5	0	96.81	0	3.19
NW_020868675.1-283870-24	0	0	100	0
NW_020868675.1-391304-2	0	0	13.64	86.36
NW_020868675.1-427218-1	0	34.09	0	65.91
NW_020868675.1-682845-21	0	8.57	0	91.43
NW_020868675.1-806224-9	12.16	0	87.84	0
NW_020868675.1-944772-16	0	0	0	100
NW_020868675.1-1022501-8	7.14	92.86	0	0
NW_020868678.1-93687-15	0	0	100	0
NW_020868678.1-370275-4	3.23	96.77	0	0
NW_020868678.1-429088-5	0	0	100	0
NW_020868678.1-498617-23	0	1.11	0	98.89
NW_020868678.1-531239-23	0	100	0	0
NW_020868678.1-762246-8	0	0	94.92	5.08
NW_020868678.1-902483-26	0	0	0	100
NW_020868678.1-919078-7	10.34	89.66	0	0
NW_020868678.1-1106115-14	0	100	0	0
NW_020868679.1-130229-14	0	15.45	0	84.55
NW_020868680.1-204199-14	0	96.51	0	3.49
NW_020868680.1-387694-16	0	100	0	0
NW_020868680.1-408359-4	0	0	100	0
NW_020868680.1-474199-27	15	0	85	0
NW_020868680.1-572767-12	100	0	0	0
NW_020868682.1-311536-14	0	72.73	0	27.27
NW_020868682.1-347645-25	97.17	0	0	2.83
NW_020868683.1-67646-22	0	4.05	0	95.95
NW_020868683.1-93748-23	0	100	0	0
NW_020868683.1-249432-1	3.41	0	0	96.59
NW_020868683.1-279376-27	0	0	74.07	25.93
NW_020868684.1-215409-21	0	4.17	0	95.83
NW_020868685.1-51933-23	0	92.11	0	7.89
NW_020868685.1-134845-1	0	100	0	0
NW_020868685.1-300695-25	0	100	0	0
NW_020868686.1-46286-14	96.25	0	3.75	0
NW_020868686.1-172757-9	5.1	0	94.9	0
NW_020868686.1-234602-6	0	10.98	0	89.02
NW_020868686.1-271264-4	89.19	0	0	10.81
NW_020868686.1-278631-16	0	18.75	0	81.25
NW_020868686.1-303896-25	0	9.57	90.43	0
NW_020868686.1-352941-21	0	96.81	0	3.19
NW_020868686.1-443246-4	0	96.81	0	3.19
NW_020868686.1-537336-14	2.13	0	0	97.87
NW_020868686.1-583598-26	0	96	4	0
NW_020868686.1-676259-25	0	0	0	100
NW_020868686.1-722108-13	0	92.68	0	7.32
NW_020868686.1-786260-3	50	50	0	0
NW_020868686.1-896533-1	27.66	0	72.34	0
NW_020868686.1-898920-13	0	100	0	0
NW_020868686.1-930931-6	98.11	0	0	1.89
NW_020868688.1-43852-2	0	0	100	0
NW_020868688.1-172712-3	0	85.23	14.77	0
NW_020868688.1-261407-24	0	82.93	0	17.07
NW_020868689.1-365274-2	16.36	0	83.64	0
NW_020868689.1-391098-21	5.45	0	94.55	0
NW_020868689.1-496912-16	0	94.64	0	5.36
NW_020868689.1-626693-3	100	0	0	0
NW_020868689.1-638574-8	83.33	16.67	0	0
NW_020868689.1-658648-25	0	98.48	0	1.52
NW_020868690.1-312136-1	5.56	0	94.44	0
NW_020868692.1-203948-14	0	86.21	13.79	0
NW_020868692.1-270917-5	96.67	0	3.33	0
NW_020868692.1-383291-26	0	0	90	10
NW_020868692.1-450890-12	0	94.92	0	5.08
NW_020868692.1-451931-27	87.5	0	12.5	0
NW_020868695.1-734677-8	0	0	92.19	7.81
NW_020868696.1-133384-12	3.33	0	0	96.67
NW_020868696.1-159603-4	83	17	0	0
NW_020868696.1-222019-8	100	0	0	0
NW_020868696.1-268431-21	0	97.17	2.83	0
NW_020868696.1-494670-8	0	97.22	0	2.78
NW_020868696.1-602231-15	0	100	0	0
NW_020868696.1-716450-21	0	0	0	100
NW_020868697.1-151555-22	16.67	83.33	0	0
NW_020868697.1-172287-8	100	0	0	0
NW_020868697.1-205114-14	0	0	100	0
NW_020868699.1-69275-22	0	15.96	0	84.04
NW_020868699.1-152837-4	0	85.94	0	14.06
NW_020868700.1-35026-3	97.87	0	2.13	0
NW_020868700.1-201764-6	0	90.18	0	9.82
NW_020868700.1-361853-16	0	0	0	100
NW_020868700.1-571567-13	2.83	97.17	0	0
NW_020868700.1-585432-25	96.05	0	3.95	0
NW_020868700.1-633859-5	0	100	0	0
NW_020868700.1-739234-6	100	0	0	0
NW_020868700.1-751943-22	0	96.74	0	3.26
NW_020868700.1-1355818-5	2.5	97.5	0	0
NW_020868700.1-1409924-13	12.82	0	87.18	0
NW_020868700.1-1542597-15	6.52	93.48	0	0
NW_020868700.1-1571019-26	0	94	0	6
NW_020868700.1-1577877-12	100	0	0	0
NW_020868702.1-7419-3	0	0	3.66	96.34
NW_020868702.1-8332-26	5.17	0	0	94.83
NW_020868702.1-207286-14	0	97.32	0	2.68
NW_020868702.1-234520-24	0	3.57	0	96.43
NW_020868702.1-285484-21	0	67.92	0	32.08
NW_020868702.1-454851-22	34.48	65.52	0	0
NW_020868702.1-509227-4	5.71	0	94.29	0
NW_020868702.1-511478-15	0	93.9	0	6.1
NW_020868703.1-78289-2	0	10.81	0	89.19
NW_020868703.1-133867-23	0	97.14	0	2.86
NW_020868703.1-336699-21	0	3.19	0	96.81
NW_020868703.1-689826-6	0	11.9	0	88.1
NW_020868703.1-700663-13	12.5	87.5	0	0
NW_020868703.1-798360-23	2.83	0	0	97.17
NW_020868704.1-168971-1	12.2	87.8	0	0
NW_020868704.1-253956-25	14.15	0	85.85	0
NW_020868704.1-280191-8	100	0	0	0
NW_020868704.1-330346-8	0	87.76	0	12.24
NW_020868706.1-9481-9	5.36	94.64	0	0
NW_020868707.1-25878-8	11.32	0	88.68	0
NW_020868707.1-35293-1	0	0	0	100
NW_020868707.1-43090-13	86.36	13.64	0	0
NW_020868707.1-58267-3	0	0	0	100
NW_020868707.1-121823-21	8.97	0	91.03	0
NW_020868707.1-153600-6	0	83.05	0	16.95
NW_020868707.1-207083-26	0	100	0	0
NW_020868707.1-261758-7	96	0	4	0
NW_020868707.1-376829-23	0	95.45	0	4.55
NW_020868707.1-391475-6	11.67	0	0	88.33
NW_020868707.1-420415-15	92.11	0	7.89	0
NW_020868707.1-432920-23	3	0	0	97
NW_020868707.1-498614-13	0	0	100	0
NW_020868707.1-498799-15	0	93.62	0	6.38
NW_020868707.1-803285-6	77.68	0	22.32	0
NW_020868707.1-1340846-27	1.79	0	0	98.21
NW_020868707.1-1379018-8	0	100	0	0
NW_020868708.1-105123-6	36.96	0	63.04	0
NW_020868708.1-134802-25	0	0	100	0
NW_020868708.1-252130-14	0	2.33	0	97.67
NW_020868710.1-103310-7	0	93.18	0	6.82
NW_020868710.1-165249-2	3.77	0	96.23	0
NW_020868712.1-19477-2	0	95.45	0	4.55
NW_020868713.1-30274-1	0	90.82	9.18	0
NW_020868713.1-146398-1	0	88.39	0	11.61
NW_020868714.1-135861-26	100	0	0	0
NW_020868714.1-304521-25	44.34	55.66	0	0
NW_020868714.1-512566-24	2.68	0	97.32	0
NW_020868717.1-48038-15	75	0	25	0
NW_020868717.1-63289-15	0	96.34	0	3.66
NW_020868717.1-100266-13	0	2.38	0	97.62
NW_020868718.1-95035-13	0	96.55	0	3.45
NW_020868718.1-251750-24	0	0	100	0
NW_020868718.1-407319-8	97.3	0	0	2.7
NW_020868718.1-643200-5	13.04	86.96	0	0
NW_020868718.1-722416-13	0	0	100	0
NW_020868718.1-808435-7	12.5	87.5	0	0
NW_020868718.1-854142-6	22.22	0	77.78	0
NW_020868718.1-910108-24	0	87.18	0	12.82
NW_020868718.1-956563-4	0	0	0	100
NW_020868718.1-1168116-22	37.23	0	0	62.77
NW_020868718.1-1248273-4	0	0	0	100
NW_020868718.1-1278690-9	93.62	0	0	6.38
NW_020868718.1-1316037-21	0	93.48	0	6.52
NW_020868718.1-1350234-1	0	0	100	0
NW_020868718.1-1367843-6	100	0	0	0
NW_020868719.1-190985-5	0	41.49	58.51	0
NW_020868719.1-209019-16	97.32	2.68	0	0
NW_020868719.1-234521-2	0	94.83	0	5.17
NW_020868719.1-246388-12	0	4.29	0	95.71
NW_020868719.1-358722-25	0	100	0	0
NW_020868721.1-106014-26	0	0	0	100
NW_020868721.1-133303-23	100	0	0	0
NW_020868722.1-109016-4	0	97.32	0	2.68
NW_020868722.1-142740-14	0	77.45	0	22.55
NW_020868722.1-154671-1	2.78	97.22	0	0
NW_020868722.1-209266-6	15.62	0	84.38	0
NW_020868722.1-231814-12	0	6	0	94
NW_020868722.1-232034-2	0	24.29	0	75.71
NW_020868722.1-252926-9	0	92.11	0	7.89
NW_020868725.1-377349-5	51.16	48.84	0	0
NW_020868725.1-467176-6	96.74	3.26	0	0
NW_020868726.1-164021-12	0	0	94.29	5.71
NW_020868728.1-67483-15	100	0	0	0
NW_020868728.1-128607-14	0	0	0	100
NW_020868728.1-253762-12	0	97.06	0	2.94
NW_020868729.1-90151-14	0	100	0	0
NW_020868730.1-199914-26	97.41	0	2.59	0
NW_020868730.1-243747-23	0	0	100	0
NW_020868732.1-12782-2	0	86.59	0	13.41
NW_020868732.1-16262-14	44.12	0	55.88	0
NW_020868733.1-362703-26	3.41	96.59	0	0
NW_020868733.1-428558-15	0	0	0	100
NW_020868733.1-640351-12	0	91.89	8.11	0
NW_020868733.1-689833-7	0	0	8.97	91.03
NW_020868733.1-853945-8	0	100	0	0
NW_020868734.1-48874-15	0	96.25	3.75	0
NW_020868734.1-290870-3	0	0	0	100
NW_020868735.1-55011-16	0	100	0	0
NW_020868735.1-94595-23	0	97.17	0	2.83
NW_020868735.1-220839-13	0	0	100	0
NW_020868735.1-246686-15	0	0	92.5	7.5
NW_020868735.1-260961-26	5.13	0	94.87	0
NW_020868735.1-275266-12	0	0	42.22	57.78
NW_020868735.1-278290-14	5.08	0	0	94.92
NW_020868736.1-84687-27	0	7.45	0	92.55
NW_020868737.1-249571-12	0	2.86	0	97.14
NW_020868737.1-331540-5	0	6.67	0	93.33
NW_020868737.1-419597-24	4.17	0	0	95.83
NW_020868737.1-648991-15	75	25	0	0
NW_020868737.1-680329-16	0	0	25	75
NW_020868737.1-793964-14	1.25	0	98.75	0
NW_020868737.1-813591-3	80.95	19.05	0	0
NW_020868737.1-973757-14	3.41	96.59	0	0
NW_020868737.1-983827-8	0	0	0	100
NW_020868737.1-1141828-21	0	88.14	11.86	0
NW_020868739.1-181667-22	0	0	94.9	5.1
NW_020868740.1-114753-1	0	0	0	100
NW_020868741.1-24534-14	0	15	0	85
NW_020868741.1-324943-13	0	89.53	0	10.47
NW_020868741.1-343580-24	0	2.63	0	97.37
NW_020868741.1-348494-25	0	77	23	0
NW_020868742.1-95819-25	0	100	0	0
NW_020868742.1-142433-25	0	100	0	0
NW_020868744.1-142641-14	6.82	0	0	93.18
NW_020868744.1-168715-8	0	0	100	0
NW_020868744.1-224375-15	0	98	0	2
NW_020868745.1-201159-23	0	21.43	78.57	0
NW_020868746.1-71090-24	0	94	6	0
NW_020868746.1-349953-23	9.57	0	90.43	0
NW_020868746.1-372043-7	2.68	0	0	97.32
NW_020868747.1-24934-4	10.34	0	89.66	0
NW_020868747.1-103237-23	0	0	0	100
NW_020868748.1-24784-2	0	0	83.64	16.36
NW_020868748.1-379132-7	0	94.64	5.36	0
NW_020868748.1-381263-27	0	6.52	0	93.48
NW_020868748.1-456202-15	0	98.89	0	1.11
NW_020868749.1-94511-14	0	91.67	0	8.33
NW_020868749.1-94695-12	0	0	0	100
NW_020868751.1-120027-22	0	67.95	0	32.05
NW_020868751.1-598426-5	0	0	0	100
NW_020868752.1-92285-15	0	0	0	100
NW_020868752.1-346427-2	0	0	100	0
NW_020868752.1-484173-24	0	100	0	0
NW_020868752.1-861053-25	0	100	0	0
NW_020868753.1-185891-5	12	0	88	0
NW_020868754.1-111877-4	100	0	0	0
NW_020868755.1-109614-21	0	100	0	0
NW_020868757.1-126595-12	0	100	0	0
NW_020868757.1-220922-26	3.85	0	0	96.15
NW_020868758.1-83082-5	0.89	99.11	0	0
NW_020868758.1-100577-25	4.46	95.54	0	0
NW_020868758.1-123284-7	0	13.16	0	86.84
NW_020868760.1-71376-1	3.57	0	96.43	0
NW_020868760.1-123001-12	7.89	92.11	0	0
NW_020868760.1-307332-14	0	81.25	0	18.75
NW_020868760.1-325716-2	8.04	0	91.96	0
NW_020868760.1-351896-22	0	100	0	0
NW_020868760.1-612706-27	0	100	0	0
NW_020868760.1-621892-1	0	96.59	0	3.41
NW_020868760.1-797504-12	98.53	0	1.47	0
NW_020868760.1-849197-6	0	0	0	100
NW_020868760.1-887483-21	3.75	96.25	0	0
NW_020868761.1-30306-23	2.54	97.46	0	0
NW_020868761.1-197709-4	100	0	0	0
NW_020868762.1-98635-15	88	0	12	0
NW_020868762.1-156892-16	0	92.22	0	7.78
NW_020868762.1-317782-26	93.02	0	6.98	0
NW_020868763.1-17581-5	94.44	0	5.56	0
NW_020868763.1-56295-26	0	6.98	93.02	0
NW_020868763.1-71409-23	0	97.46	0	2.54
NW_020868763.1-92104-6	10	0	90	0
NW_020868763.1-203252-23	0	91.67	8.33	0
NW_020868763.1-228193-26	0	100	0	0
NW_020868763.1-284293-27	0	100	0	0
NW_020868764.1-35070-15	0	0	0	100
NW_020868764.1-211742-5	93.48	0	6.52	0
NW_020868764.1-455741-7	0	0	100	0
NW_020868765.1-147226-23	0	0	0	100
NW_020868766.1-201690-1	3.66	96.34	0	0
NW_020868766.1-227599-2	90.22	0	9.78	0
NW_020868766.1-284947-6	0	0	90.91	9.09
NW_020868766.1-289469-3	8.33	91.67	0	0
NW_020868767.1-18461-26	0	100	0	0
NW_020868767.1-158247-6	0	96.23	0	3.77
NW_020868767.1-164185-8	0	100	0	0
NW_020868767.1-329173-3	100	0	0	0
NW_020868767.1-378919-8	75.51	24.49	0	0
NW_020868767.1-516528-14	4.17	95.83	0	0
NW_020868767.1-621021-23	0	0	100	0
NW_020868768.1-93622-8	10.71	0	0	89.29
NW_020868768.1-117807-1	0	0	0	100
NW_020868768.1-128875-24	0	1.79	0	98.21
NW_020868769.1-20446-2	0	100	0	0
NW_020868772.1-34497-6	6.25	0	93.75	0
NW_020868772.1-44871-16	0	0	100	0
NW_020868772.1-114843-1	0	28.21	0	71.79
NW_020868772.1-176930-3	0	89.02	0	10.98
NW_020868772.1-185529-2	0	96.59	0	3.41
NW_020868772.1-265942-22	0	0	0	100
NW_020868772.1-349376-25	0	100	0	0
NW_020868772.1-397896-27	100	0	0	0
NW_020868772.1-398088-4	0	90.62	0	9.38
NW_020868772.1-498137-25	0	100	0	0
NW_020868774.1-12917-23	0	0	3.57	96.43
NW_020868774.1-145720-7	88.46	0	11.54	0
NW_020868774.1-148223-26	0	96.59	0	3.41
NW_020868774.1-446280-23	0	100	0	0
NW_020868775.1-42797-23	0	0	96.05	3.95
NW_020868776.1-195272-16	96.59	0	0	3.41
NW_020868776.1-200110-5	95.83	4.17	0	0
NW_020868778.1-68767-2	0	4.17	0	95.83
NW_020868778.1-87753-3	100	0	0	0
NW_020868778.1-132860-25	0	94.34	0	5.66
NW_020868778.1-289014-25	77.08	0	0	22.92
NW_020868779.1-99905-15	90.62	0	9.38	0
NW_020868780.1-259416-26	100	0	0	0
NW_020868782.1-73929-24	100	0	0	0
NW_020868782.1-123257-2	3.41	96.59	0	0
NW_020868782.1-209744-13	0	97.44	2.56	0
NW_020868782.1-265943-5	93	0	7	0
NW_020868782.1-295307-16	0	32.76	0	67.24
NW_020868782.1-362568-14	0	77.91	0	22.09
NW_020868782.1-394647-8	0	12	0	88
NW_020868782.1-890361-15	97	0	0	3
NW_020868782.1-1104609-6	81.25	0	18.75	0
NW_020868782.1-1243361-5	98.21	0	1.79	0
NW_020868783.1-29152-6	0	95.83	0	4.17
NW_020868783.1-68303-16	0	97.32	0	2.68
NW_020868783.1-146579-3	87.5	12.5	0	0
NW_020868783.1-278599-7	100	0	0	0
NW_020868783.1-304172-16	0	100	0	0
NW_020868783.1-380714-3	1	99	0	0
NW_020868784.1-192258-2	0	100	0	0
NW_020868784.1-271337-22	0	96.94	0	3.06
NW_020868784.1-444982-27	31.91	0	0	68.09
NW_020868785.1-37344-21	96.67	0	3.33	0
NW_020868785.1-145882-1	98.08	1.92	0	0
NW_020868785.1-189571-22	0	100	0	0
NW_020868785.1-244411-26	0	2.73	0	97.27
NW_020868788.1-125708-15	0	5	95	0
NW_020868788.1-142255-7	0	86.67	0	13.33
NW_020868790.1-112402-3	0	90.91	0	9.09
NW_020868790.1-215174-5	0	4.05	0	95.95
NW_020868790.1-231785-22	0	0	100	0
NW_020868790.1-329096-9	0	0	0	100
NW_020868790.1-355929-24	0	100	0	0
NW_020868790.1-434280-8	94.64	0	5.36	0
NW_020868790.1-532354-15	91.03	0	0	8.97
NW_020868790.1-550803-9	0	88.1	0	11.9
NW_020868790.1-566234-13	6	0	0	94
NW_020868790.1-582305-25	0	0	95.12	4.88
NW_020868790.1-649676-7	0	0	0	100
NW_020868790.1-697842-21	96.23	3.77	0	0
NW_020868790.1-809877-9	0	33.65	0	66.35
NW_020868790.1-842451-24	0	100	0	0
NW_020868790.1-993445-14	0	0	0	100
NW_020868790.1-1012720-16	0	91.38	8.62	0
NW_020868790.1-1017013-12	0	96.59	0	3.41
NW_020868790.1-1037136-26	0	100	0	0
NW_020868790.1-1137690-2	0	96.81	0	3.19
NW_020868790.1-1226288-1	0	95.71	0	4.29
NW_020868790.1-1234796-6	0	97.37	2.63	0
NW_020868790.1-1314613-21	0	0	0	100
NW_020868790.1-1423405-4	0	59.76	0	40.24
NW_020868790.1-1504182-4	0	100	0	0
NW_020868792.1-110674-24	78.57	0	21.43	0
NW_020868792.1-170666-12	0	0	0	100
NW_020868792.1-412915-24	0	27.91	0	72.09
NW_020868792.1-539723-15	0	0	0	100
NW_020868792.1-576328-16	63.54	0	36.46	0
NW_020868792.1-576932-16	94.19	0	5.81	0
NW_020868792.1-637843-6	0	3	0	97
NW_020868792.1-685455-23	3.33	0	96.67	0
NW_020868792.1-919982-3	0	93.75	0	6.25
NW_020868792.1-981459-3	0	0	0	100
NW_020868792.1-1076403-22	4.24	95.76	0	0
NW_020868792.1-1102277-22	0	0	0	100
NW_020868793.1-551189-26	0	16.67	0	83.33
NW_020868796.1-4937-25	9	91	0	0
NW_020868796.1-14535-15	95.71	0	0	4.29
NW_020868796.1-15408-5	17.95	82.05	0	0
NW_020868796.1-87923-16	0	94.12	0	5.88
NW_020868796.1-93130-4	0	0	0	100
NW_020868796.1-174446-2	17.95	0	82.05	0
NW_020868796.1-187574-9	0	100	0	0
NW_020868796.1-202107-2	0	0	75	25
NW_020868796.1-205590-12	0	67.86	0	32.14
NW_020868796.1-299303-7	0	0	100	0
NW_020868796.1-540133-12	96.59	0	3.41	0
NW_020868796.1-541870-25	0	91.96	0	8.04
NW_020868797.1-233540-12	0	92.5	0	7.5
NW_020868797.1-285491-3	0	80.26	19.74	0
NW_020868797.1-386338-21	88	0	0	12
NW_020868797.1-389850-23	6	0	94	0
NW_020868799.1-80890-27	0	0	0	100
NW_020868800.1-70579-27	0	19.64	0	80.36
NW_020868800.1-129518-27	0	100	0	0
NW_020868800.1-252639-1	2.27	0	97.73	0
NW_020868801.1-202031-9	0	3.41	0	96.59
NW_020868801.1-209267-15	0	100	0	0
NW_020868801.1-258390-14	11.9	88.1	0	0
NW_020868801.1-344459-27	0	100	0	0
NW_020868801.1-354957-2	0	3	0	97
NW_020868801.1-523790-9	3.57	0	96.43	0
NW_020868802.1-50279-27	0	100	0	0
NW_020868802.1-50857-26	0	92.31	0	7.69
NW_020868802.1-52922-1	0	0	94.12	5.88
NW_020868802.1-70273-7	0	100	0	0
NW_020868802.1-74023-21	93.75	0	6.25	0
NW_020868802.1-159041-27	0	100	0	0
NW_020868802.1-188187-26	0	0	18.37	81.63
NW_020868802.1-225407-4	0	20	0	80
NW_020868803.1-96-2	100	0	0	0
NW_020868803.1-234241-5	9.57	90.43	0	0
NW_020868803.1-257659-24	38.89	61.11	0	0
NW_020868803.1-296021-6	97.46	2.54	0	0
NW_020868803.1-311395-3	88.68	0	11.32	0
NW_020868803.1-558676-14	0	0	0	100
NW_020868804.1-52488-8	0	68.92	0	31.08
NW_020868804.1-89014-2	10.26	89.74	0	0
NW_020868804.1-91396-8	0	10	0	90
NW_020868804.1-95211-12	0	0	100	0
NW_020868804.1-140244-6	0	94.92	0	5.08
NW_020868804.1-157979-15	0	100	0	0
NW_020868804.1-203681-4	100	0	0	0
NW_020868804.1-239155-1	0	7.14	0	92.86
NW_020868804.1-264503-4	1.25	0	98.75	0
NW_020868804.1-276057-3	13.64	0	86.36	0
NW_020868804.1-337499-26	50	50	0	0
NW_020868804.1-402589-24	0	96.34	0	3.66
NW_020868804.1-419220-15	19.64	0	80.36	0
NW_020868804.1-545214-6	87.8	0	12.2	0
NW_020868804.1-685253-14	13.79	0	0	86.21
NW_020868804.1-744427-27	0	100	0	0
NW_020868804.1-799671-7	87.88	0	12.12	0
NW_020868805.1-6384-24	0	13.41	0	86.59
NW_020868805.1-10075-25	0	6.67	0	93.33
NW_020868805.1-30158-6	0	100	0	0
NW_020868805.1-66473-7	0	84.21	0	15.79
NW_020868805.1-91450-14	0	0	100	0
NW_020868805.1-162280-4	93.1	0	6.9	0
NW_020868805.1-202753-13	0	1.79	0	98.21
NW_020868807.1-238402-24	0	0	0	100
NW_020868807.1-423699-27	0	68.57	0	31.43
NW_020868807.1-472684-22	0	81.25	0	18.75
NW_020868807.1-701577-8	93.18	0	6.82	0
NW_020868807.1-710796-26	84.48	0	15.52	0
NW_020868810.1-193934-27	0	100	0	0
NW_020868810.1-272912-1	94.23	0	0	5.77
NW_020868810.1-448487-22	0	7.32	0	92.68
NW_020868810.1-684828-1	0	0	0	100
NW_020868810.1-755313-15	15.38	0	0	84.62
NW_020868810.1-807617-8	0	96.15	3.85	0
NW_020868810.1-1012261-1	97.17	0	2.83	0
NW_020868811.1-17266-14	0	0	100	0
NW_020868811.1-42367-5	0	83.33	0	16.67
NW_020868811.1-165174-12	0	91.94	0	8.06
NW_020868811.1-196086-13	0	100	0	0
NW_020868811.1-264717-26	4.55	0	95.45	0
NW_020868811.1-365616-27	0	37.1	0	62.9
NW_020868811.1-426047-9	0	96.77	3.23	0
NW_020868812.1-505873-27	0	0	0.98	99.02
NW_020868813.1-235938-23	3.33	0	96.67	0
NW_020868813.1-271524-1	0	91.67	8.33	0
NW_020868813.1-315539-14	0	94	6	0
NW_020868813.1-352885-9	0	98.84	0	1.16
NW_020868813.1-367772-2	0	7.45	0	92.55
NW_020868813.1-379424-3	0	100	0	0
NW_020868814.1-119715-5	0	19.23	0	80.77
NW_020868815.1-287829-12	95.83	4.17	0	0
NW_020868815.1-401205-4	0	4.41	0	95.59
NW_020868815.1-450151-1	0	93.88	0	6.12
NW_020868815.1-508141-22	0	0	4.41	95.59
NW_020868815.1-584998-24	0	96.15	0	3.85
NW_020868816.1-99926-24	10.17	0	89.83	0
NW_020868817.1-41491-22	0	3.33	0	96.67
NW_020868818.1-129570-1	0	94.83	0	5.17
NW_020868818.1-276565-26	0	95.95	4.05	0
NW_020868818.1-291486-6	0	92.19	0	7.81
NW_020868818.1-293040-5	91.67	0	8.33	0
NW_020868818.1-301464-14	91.3	0	8.7	0
NW_020868818.1-312039-13	0	1.06	0	98.94
NW_020868818.1-348407-8	90.57	9.43	0	0
NW_020868818.1-366095-24	0	7.89	0	92.11
NW_020868818.1-755081-5	0	1	0	99
NW_020868819.1-257687-2	0	56.25	0	43.75
NW_020868819.1-314954-24	2.44	97.56	0	0
NW_020868820.1-95615-22	10.17	0	0	89.83
NW_020868820.1-285620-4	0	0	0	100
NW_020868820.1-456299-14	100	0	0	0
NW_020868821.1-71563-2	91.53	0	8.47	0
NW_020868821.1-85478-25	38.75	0	61.25	0
NW_020868821.1-242409-21	96.05	0	3.95	0
NW_020868822.1-54941-26	0	0	8.49	91.51
NW_020868822.1-131137-7	0	91.46	0	8.54
NW_020868822.1-368016-21	0	91.49	0	8.51
NW_020868822.1-385076-27	0	90.91	0	9.09
NW_020868823.1-167363-13	0	95.76	4.24	0
NW_020868823.1-171986-14	0	0	14.1	85.9
NW_020868823.1-180755-5	0	94.23	0	5.77
NW_020868823.1-187914-3	0	0	100	0
NW_020868823.1-298258-16	94.34	0	0	5.66
NW_020868823.1-330165-1	0	95.45	0	4.55
NW_020868823.1-364656-3	0	53.66	0	46.34
NW_020868823.1-384037-27	0	97.46	0	2.54
NW_020868823.1-395076-8	0	96.81	0	3.19
NW_020868824.1-153153-23	0	94.34	0	5.66
NW_020868824.1-165086-3	0	8.33	0	91.67
NW_020868825.1-129644-23	0	12.07	87.93	0
NW_020868825.1-210701-26	97.46	0	2.54	0
NW_020868825.1-216011-25	0	94.74	5.26	0
NW_020868825.1-216074-21	0	3	0	97
NW_020868825.1-346649-21	0	6.12	0	93.88
NW_020868825.1-411045-1	0	88.75	0	11.25
NW_020868825.1-486504-27	96.05	3.95	0	0
NW_020868825.1-581822-15	0	2.44	0	97.56
NW_020868825.1-604311-13	12.5	87.5	0	0
NW_020868825.1-613650-22	0	0	0	100
NW_020868825.1-624820-15	92.31	0	7.69	0
NW_020868826.1-153541-21	0	0	100	0
NW_020868826.1-367580-5	0	0	2.83	97.17
NW_020868827.1-205694-3	0	0	85.94	14.06
NW_020868827.1-302633-27	0	4.72	0	95.28
NW_020868827.1-446324-25	97.3	0	2.7	0
NW_020868830.1-69199-1	93.62	6.38	0	0
NW_020868830.1-96915-3	7.45	92.55	0	0
NW_020868830.1-208528-5	33.33	0	66.67	0
NW_020868830.1-262007-24	14.71	0	0	85.29
NW_020868830.1-458492-8	0	0	100	0
NW_020868830.1-770968-15	83.33	0	16.67	0
NW_020868830.1-961856-14	0	84	0	16
NW_020868830.1-983718-16	0	88.3	11.7	0
NW_020868831.1-51140-7	0	93.75	0	6.25
NW_020868832.1-31566-13	7.27	0	0	92.73
NW_020868833.1-51276-14	100	0	0	0
NW_020868833.1-64303-24	3.85	96.15	0	0
NW_020868833.1-186228-23	0	0	100	0
NW_020868833.1-463776-3	0	12.12	0	87.88
NW_020868835.1-40613-15	94.74	5.26	0	0
NW_020868835.1-52411-2	0	4.69	0	95.31
NW_020868835.1-184099-15	86.36	13.64	0	0
NW_020868835.1-187365-25	0	96.15	0	3.85
NW_020868835.1-211298-6	77.94	0	0	22.06
NW_020868835.1-227313-16	90.74	0	0	9.26
NW_020868836.1-68033-2	1.32	0	0	98.68
NW_020868836.1-279903-26	0	100	0	0
NW_020868836.1-299528-14	0	86.96	0	13.04
NW_020868836.1-343630-14	4.41	0	95.59	0
NW_020868836.1-344298-27	14.44	0	0	85.56
NW_020868836.1-468516-13	100	0	0	0
NW_020868836.1-502814-8	0	100	0	0
NW_020868837.1-264552-2	3	97	0	0
NW_020868837.1-264698-22	29.49	0	70.51	0
NW_020868837.1-371048-22	100	0	0	0
NW_020868837.1-457559-7	3	0	97	0
NW_020868838.1-82748-3	0	100	0	0
NW_020868839.1-22066-12	94.44	0	5.56	0
NW_020868839.1-31004-12	5.77	0	94.23	0
NW_020868840.1-47535-26	0	88	0	12
NW_020868840.1-73260-7	0	0	100	0
NW_020868840.1-140674-24	3.66	0	96.34	0
NW_020868840.1-152862-25	100	0	0	0
NW_020868840.1-251057-7	0	97.56	0	2.44
NW_020868840.1-358312-9	0	96.81	0	3.19
NW_020868840.1-435581-3	0	0	0	100
NW_020868840.1-551237-24	0	100	0	0
NW_020868840.1-646939-13	0	0	100	0
NW_020868840.1-694851-5	10.58	89.42	0	0
NW_020868840.1-729832-2	0	0	100	0
NW_020868840.1-795747-1	11.54	0	88.46	0
NW_020868841.1-116725-6	1.79	0	98.21	0
NW_020868842.1-14012-26	3.33	0	0	96.67
NW_020868842.1-17396-1	0	93.9	0	6.1
NW_020868842.1-67199-4	0	92.5	0	7.5
NW_020868842.1-74282-13	0	100	0	0
NW_020868842.1-78247-2	3.41	96.59	0	0
NW_020868842.1-80960-27	0	6.38	93.62	0
NW_020868842.1-88418-27	12.5	0	0	87.5
NW_020868842.1-178729-26	0	96.81	0	3.19
NW_020868843.1-18976-1	0	0	0	100
NW_020868843.1-176025-2	0	100	0	0
NW_020868843.1-245173-1	0	0	0	100
NW_020868843.1-246657-26	0	5.56	94.44	0
NW_020868844.1-41254-16	0	88.46	0	11.54
NW_020868845.1-50995-3	0	5.66	0	94.34
NW_020868845.1-79477-14	0	85.53	0	14.47
NW_020868846.1-48110-14	5.95	94.05	0	0
NW_020868846.1-138761-4	95.95	4.05	0	0
NW_020868847.1-53448-21	94.32	0	5.68	0
NW_020868847.1-287654-12	65.12	34.88	0	0
NW_020868848.1-25740-22	0	100	0	0
NW_020868848.1-63313-1	85.71	0	14.29	0
NW_020868848.1-214815-4	100	0	0	0
NW_020868848.1-601047-24	0	0	0	100
NW_020868848.1-703606-22	0	2.08	97.92	0
NW_020868849.1-44529-25	0	96.74	0	3.26
NW_020868849.1-87944-8	0	0	22.22	77.78
NW_020868849.1-250719-15	0	86.61	0	13.39
NW_020868850.1-17023-4	76.92	0	23.08	0
NW_020868850.1-155829-5	20.69	79.31	0	0
NW_020868850.1-219061-26	0	10	0	90
NW_020868850.1-281413-14	7.27	0	92.73	0
NW_020868851.1-352665-13	76.25	0	0	23.75
NW_020868851.1-398164-16	0	100	0	0
NW_020868852.1-21851-22	0	95.95	0	4.05
NW_020868852.1-55605-23	0	7.69	0	92.31
NW_020868852.1-364777-2	0	0	22.86	77.14
NW_020868853.1-174220-3	100	0	0	0
NW_020868854.1-158832-25	67.14	0	0	32.86
NW_020868855.1-124602-6	2.94	0	97.06	0
NW_020868855.1-301959-13	0	98.61	1.39	0
NW_020868855.1-518621-12	75.53	24.47	0	0
NW_020868855.1-570291-13	0	0	0	100
NW_020868855.1-621274-21	0	0	0	100
NW_020868855.1-626738-14	9	0	0	91
NW_020868856.1-42339-3	100	0	0	0
NW_020868856.1-61937-1	0	100	0	0
NW_020868856.1-68497-9	0	88.24	0	11.76
NW_020868856.1-358452-24	1.22	0	0	98.78
NW_020868857.1-103734-2	0	100	0	0
NW_020868857.1-103757-27	95.16	0	4.84	0
NW_020868857.1-128326-14	0	83.93	16.07	0
NW_020868857.1-313255-7	0	8.33	91.67	0
[truncated: 26,883 more rows]

## Sheet: Relative error
Site name	Relative error of A between pool 5 and corresponding parents (repeat 1)	Relative error of C between pool 5 and corresponding parents (repeat 1)	Relative error of G between pool 5 and corresponding (repeat 1)	Relative error of T between pool 5 and corresponding parents (repeat 1)	Relative error of A between pool 5 and corresponding parents (repeat 2)	Relative error of C between pool 5 and corresponding parents (repeat 2)	Relative error of G between pool 5 and corresponding (repeat 2)	Relative error of T between pool 5 and corresponding parents (repeat 2)	Relative error of A between pool 5 and corresponding parents (repeat 3)	Relative error of C between pool 5 and corresponding parents (repeat 3)	Relative error of G between pool 5 and corresponding (repeat 3)	Relative error of T between pool 5 and corresponding parents (repeat 3)
NW_020868286.1-37616-2	NA	0.0565309	NA	6.26e-05	NA	2.98347	NA	0.00062792	NA	2.17717	NA	0.000458221
NW_020868287.1-86638-14	NA	0.00141376	0.00141376	NA	NA	0.028832	0.028832	NA	NA	0.011236	0.011236	NA
NW_020868287.1-102114-4	NA	0.00358075	NA	0.358154	NA	0.00616841	NA	0.616977	NA	0.00557848	NA	0.557971
NW_020868287.1-135204-3	2.06e-05	NA	NA	0.0215111	1.06e-08	NA	NA	1.11e-05	1.16e-05	NA	NA	0.0121
NW_020868289.1-118687-22	NA	0.00460007	0.900649	NA	NA	0.00823615	1.61256	NA	NA	0.00549756	1.07637	NA
NW_020868289.1-144245-25	0.26078	0.00171441	NA	NA	0.416455	0.00273783	NA	NA	0.207936	0.001367	NA	NA
NW_020868289.1-402645-9	NA	0.455506	0.00392078	NA	NA	0.380932	0.00327888	NA	NA	0.0420033	0.000361544	NA
NW_020868291.1-73242-16	4.7966	NA	0.00349941	NA	0.299787	NA	0.000218713	NA	1.01527	NA	0.000740698	NA
NW_020868291.1-124978-14	0.000236005	NA	1.63e-05	NA	0.0526596	NA	0.00364531	NA	0.0133861	NA	0.000926644	NA
NW_020868291.1-178862-5	NA	0.0472774	1	NA	NA	0.0472774	1	NA	NA	0.0472774	1	NA
NW_020868291.1-217852-27	0.127371	NA	0.00109635	NA	0.028768	NA	0.000247621	NA	0.241244	NA	0.00207651	NA
NW_020868291.1-243604-21	NA	0.0149818	NA	NA	NA	0.0103226	NA	NA	NA	0.00898704	NA	NA
NW_020868291.1-301556-23	NA	0.000594347	NA	0.0359003	NA	1.47e-05	NA	0.000889504	NA	0.000421964	NA	0.0254878
NW_020868291.1-437900-23	0.188896	0.0431952	NA	NA	0.0138708	0.00317186	NA	NA	0.00541259	0.00123771	NA	NA
NW_020868292.1-83750-13	NA	NA	NA	6.08e-05	NA	NA	NA	0.00056644	NA	NA	NA	0.00182329
NW_020868292.1-118063-25	111.566	0.0187561	NA	NA	35.4397	0.00595799	NA	NA	44.2017	0.00743103	NA	NA
NW_020868292.1-162382-3	NA	0.00212626	NA	0.544785	NA	7.05e-05	NA	0.0180509	NA	0.000483701	NA	0.123933
NW_020868292.1-336902-22	0.0133241	NA	NA	0.000114687	0.0249112	NA	NA	0.000214424	0.0874042	NA	NA	0.000752333
NW_020868292.1-468991-27	NA	NA	NA	0.00306916	NA	NA	NA	0.00161604	NA	NA	NA	0.00142884
NW_020868292.1-600697-1	NA	8.2e-05	NA	0.00591716	NA	0.00205919	NA	0.14866	NA	0.000979402	NA	0.0707065
NW_020868292.1-606362-23	NA	0.00337881	NA	0.000196751	NA	0.0176135	NA	0.00102565	NA	0.00420096	NA	0.000244626
NW_020868292.1-613516-3	NA	0.00215296	NA	NA	NA	0.004096	NA	NA	NA	0.00261121	NA	NA
NW_020868292.1-640207-8	NA	0.00216177	NA	2.26001	NA	0.00223914	NA	2.3409	NA	0.000839207	NA	0.877344
NW_020868293.1-28669-22	NA	1.17e-05	0.0025157	NA	NA	1.93e-06	0.000415189	NA	NA	5.43e-05	0.0116965	NA
NW_020868293.1-258798-5	6.45435	0.00765874	NA	NA	9.09032	0.0107866	NA	NA	10.344	0.0122743	NA	NA
NW_020868293.1-486063-24	NA	0.337948	NA	0.000512993	NA	1.35179	NA	0.00205197	NA	0.0421618	NA	6.4e-05
NW_020868293.1-524299-24	NA	5.63e-05	NA	NA	NA	4.23e-05	NA	NA	NA	0.00398161	NA	NA
NW_020868294.1-122345-25	NA	0.0162207	23.4998	NA	NA	0.0126516	16.9834	NA	NA	0.015625	22.6368	NA
NW_020868295.1-29849-8	NA	NA	0.000319485	0.0961569	NA	NA	0.000311968	0.0938945	NA	NA	0.000235187	0.0707853
NW_020868295.1-476218-6	NA	4.21e-05	0.00421285	NA	NA	0.00167441	0.167478	NA	NA	0.000645655	0.0645797	NA
NW_020868296.1-50597-22	0.000288612	NA	NA	0.0107829	2.17e-07	NA	NA	8.09e-06	1.85e-05	NA	NA	0.000692521
NW_020868296.1-182475-14	2.4336	NA	NA	0.010816	0.0211994	NA	NA	9.42e-05	0.0914458	NA	NA	0.000406426
NW_020868296.1-201637-7	4.41883	NA	NA	0.0052434	0.00176753	NA	NA	2.1e-06	0.346437	NA	NA	0.000411082
NW_020868296.1-270706-23	NA	0.0126607	NA	5.57167	NA	0.00367964	NA	1.61933	NA	0.00507535	NA	2.23355
NW_020868296.1-410692-26	NA	0.000758342	NA	1	NA	0.000758342	NA	1	NA	0.000758342	NA	1
NW_020868297.1-89745-3	0.674229	NA	0.000840334	NA	0.340563	NA	0.000424465	NA	0.0299361	NA	3.73e-05	NA
NW_020868298.1-100129-3	0.000529	NA	0.000529	NA	0.00047524	NA	0.00047524	NA	0.0229826	NA	0.0229826	NA
NW_020868300.1-27655-1	NA	0.00647977	NA	1	NA	0.00647977	NA	1	NA	0.00647977	NA	1
NW_020868301.1-193324-2	NA	NA	0.00101761	NA	NA	NA	0.00030276	NA	NA	NA	0.00023716	NA
NW_020868301.1-206734-5	0.0781357	5.31e-05	NA	NA	0.022382	1.52e-05	NA	NA	0.114638	7.79e-05	NA	NA
NW_020868301.1-210785-13	0.0101188	NA	0.52213	NA	0.0168367	NA	0.86877	NA	0.0159327	NA	0.822124	NA
NW_020868302.1-238471-3	NA	NA	0.981751	0.0979031	NA	NA	1	0.099723	NA	NA	1	0.099723
NW_020868302.1-264689-15	0.00094535	0.0522119	NA	NA	0.000152935	0.00844663	NA	NA	0.000504643	0.0278715	NA	NA
NW_020868302.1-284293-27	NA	NA	NA	0.00552049	NA	NA	NA	0.00152881	NA	NA	NA	0.00283024
NW_020868302.1-287118-21	0.205236	0.00102482	NA	NA	0.256097	0.00127879	NA	NA	0.042461	0.000212024	NA	NA
NW_020868302.1-309893-23	NA	0.020621	NA	NA	NA	0.0125664	NA	NA	NA	0.0126788	NA	NA
NW_020868302.1-322185-27	NA	NA	0.0426423	NA	NA	NA	0.0548496	NA	NA	NA	0.0493728	NA
NW_020868303.1-77900-23	NA	0.185072	0.185072	NA	NA	0.135719	0.135719	NA	NA	0.0622004	0.0622004	NA
NW_020868304.1-82191-13	NA	0.0342675	NA	1	NA	0.0342675	NA	1	NA	0.0342675	NA	1
NW_020868304.1-250038-24	NA	2.25e-05	NA	0.2209	NA	0.000106152	NA	1.0404	NA	2.98e-05	NA	0.2916
NW_020868304.1-318166-12	NA	NA	NA	0.00185761	NA	NA	NA	0.00515524	NA	NA	NA	0.00131044
NW_020868304.1-393676-26	NA	8.47e-06	0.000597123	NA	NA	0.0092406	0.558279	NA	NA	0.00947877	0.668583	NA
NW_020868304.1-437444-9	NA	9.16e-05	NA	0.107992	NA	6.12e-05	NA	0.0721198	NA	0.000324348	NA	0.382387
NW_020868304.1-616898-4	NA	6.08e-05	NA	NA	NA	0.00017956	NA	NA	NA	0.00104976	NA	NA
NW_020868304.1-647447-7	2.47675	NA	0.0114324	NA	2.36454	NA	0.00997871	NA	2.73604	NA	0.0115465	NA
NW_020868305.1-13192-1	NA	9.93e-08	NA	3e-07	NA	0.00282007	NA	0.00850595	NA	0.00543866	NA	0.0164042
NW_020868305.1-39728-5	NA	0.000998291	NA	0.245025	NA	0.00166881	NA	0.4096	NA	1.16e-05	NA	0.00284444
NW_020868305.1-135964-24	NA	NA	0.00133858	0.301181	NA	NA	0.000111514	0.0250906	NA	NA	0.000835595	0.188009
NW_020868305.1-194256-6	NA	NA	0.192608	0.00020913	NA	NA	0.000795983	8.64e-07	NA	NA	0.0982695	0.000106699
NW_020868305.1-199562-6	NA	0.0109304	NA	0.138201	NA	0.00138054	NA	0.0174553	NA	1.79e-05	NA	0.000226026
NW_020868305.1-211645-5	NA	0.051076	NA	0.0341914	NA	0.00357338	NA	0.0023921	NA	0.00365353	NA	0.00244575
NW_020868305.1-412856-2	0.000539506	NA	NA	1	0.000539506	NA	NA	1	0.000539506	NA	NA	1
NW_020868305.1-608518-26	NA	0.00986799	NA	2.12483	NA	0.014672	NA	3.09275	NA	0.00330238	NA	0.666859
NW_020868305.1-728537-8	NA	0.0126411	NA	0.00935944	NA	0.0253929	NA	0.0188009	NA	0.0797375	NA	0.0590377
NW_020868305.1-847791-21	NA	0.0625	NA	1	NA	0.0625	NA	1	NA	0.0625	NA	1
NW_020868305.1-973041-4	1.49665	NA	NA	0.00239962	0.00067465	NA	NA	1.08e-06	1.91661	NA	NA	0.00307295
NW_020868305.1-973082-21	0.000441	NA	NA	NA	0.00011664	NA	NA	NA	0.001936	NA	NA	NA
NW_020868305.1-1017537-16	NA	0.00036864	NA	NA	NA	0.000676	NA	NA	NA	3.03e-05	NA	NA
NW_020868306.1-134843-4	NA	1.61e-05	NA	0.0211768	NA	2.33e-05	NA	0.0307557	NA	0.000405609	NA	0.534863
NW_020868306.1-233652-26	0.107584	NA	0.107584	NA	0.183184	NA	0.183184	NA	0.0970946	NA	0.0970946	NA
NW_020868306.1-450930-27	0.00734449	NA	NA	NA	0.004489	NA	NA	NA	0.00289444	NA	NA	NA
NW_020868306.1-611782-21	NA	NA	NA	0.00038025	NA	NA	NA	0.00033124	NA	NA	NA	0.00018496
NW_020868306.1-620711-14	NA	NA	1.30419	0.00685536	NA	NA	3.73816	0.0196493	NA	NA	1.09382	0.00574956
NW_020868306.1-800775-22	0	NA	NA	NA	0	NA	NA	NA	0	NA	NA	NA
NW_020868306.1-837185-13	NA	0.066287	NA	5.03e-05	NA	0.5625	NA	0.000608161	NA	0.723769	NA	0.000548865
NW_020868306.1-843514-23	1	0.0032076	NA	NA	1	0.0032076	NA	NA	1	0.0032076	NA	NA
NW_020868306.1-846376-21	NA	NA	0.00976392	2.69237	NA	NA	0.00376834	1.03911	NA	NA	0.0038864	1.07166
NW_020868306.1-940138-2	NA	0.00405769	NA	NA	NA	0.00414736	NA	NA	NA	0.0127238	NA	NA
NW_020868306.1-1029000-21	NA	0.0423686	NA	1	NA	0.0423686	NA	1	NA	0.0423686	NA	1
NW_020868307.1-19261-3	NA	0.000142512	NA	0.168013	NA	0.000116765	NA	0.137659	NA	6.28e-05	NA	0.0740301
NW_020868307.1-296427-12	1	NA	NA	0.0148634	1	NA	NA	0.0151117	1	NA	NA	0.0160682
NW_020868307.1-353566-15	NA	NA	NA	0.00207025	NA	NA	NA	0.00628849	NA	NA	NA	0.00509796
NW_020868307.1-370049-4	NA	0.0185387	0.666925	NA	NA	0.0236824	0.851972	NA	NA	0.0113469	0.408204	NA
NW_020868307.1-394340-26	NA	0.00065392	NA	0.104827	NA	1.16e-06	NA	0.000186628	NA	0.00022171	NA	0.0355415
NW_020868307.1-474719-8	NA	0.221938	NA	0.000813904	NA	0.0253986	NA	9.31e-05	NA	0.217016	NA	0.000795851
NW_020868307.1-531965-26	NA	0.777396	NA	0.002543	NA	0.640592	NA	0.00209549	NA	1.12572	NA	0.00368242
NW_020868307.1-581896-5	NA	NA	0.896119	0.00200993	NA	NA	0.785547	0.00159365	NA	NA	0.0181093	3.67e-05
NW_020868307.1-635999-13	NA	0.00169122	NA	1	NA	0.00169122	NA	1	NA	0.00169122	NA	1
NW_020868307.1-719485-25	0.0101405	NA	NA	NA	0.00906304	NA	NA	NA	0.00385641	NA	NA	NA
NW_020868311.1-67622-26	NA	0.0928248	NA	0.00278766	NA	0.15103	NA	0.00453564	NA	0.287534	NA	0.00863506
NW_020868311.1-375897-25	NA	NA	NA	0.00057121	NA	NA	NA	0.000441	NA	NA	NA	0.000121
NW_020868311.1-396291-22	NA	0.00038416	NA	NA	NA	0.003844	NA	NA	NA	0.00339889	NA	NA
NW_020868311.1-409052-25	0.489343	NA	0.000231779	NA	0.0960127	NA	4.55e-05	NA	0.178536	NA	8.46e-05	NA
NW_020868311.1-428277-14	7.68e-05	NA	NA	0.0405776	0.000271839	NA	NA	0.143563	0.00152314	NA	NA	0.804398
NW_020868311.1-488397-13	0.00038222	NA	NA	0.184801	0.000593392	NA	NA	0.286902	2.02e-05	NA	NA	0.00977144
NW_020868311.1-552819-23	NA	0.385498	0.0224479	NA	NA	0.333708	0.0194321	NA	NA	0.225918	0.0131554	NA
NW_020868312.1-103935-7	3.33e-06	NA	NA	0.00062134	0.00035272	NA	NA	0.0658427	1.75e-05	NA	NA	0.0032701
NW_020868312.1-134100-8	NA	NA	NA	0.00021609	NA	NA	NA	0.00030625	NA	NA	NA	0.0111936
NW_020868313.1-45967-23	0.0772757	NA	NA	0.000247869	0.0147061	NA	NA	4.72e-05	1	NA	NA	0.0032076
NW_020868313.1-91489-9	NA	NA	NA	0.00309136	NA	NA	NA	0.00021316	NA	NA	NA	0.00020164
NW_020868313.1-212043-4	1	NA	0.0110705	NA	1	NA	0.0110705	NA	1	NA	0.0110705	NA
NW_020868314.1-32729-21	0.139009	NA	0.000247665	NA	0.217778	NA	0.000388002	NA	0.0140466	NA	2.5e-05	NA
NW_020868314.1-241340-2	NA	0.000812675	0.00334995	NA	NA	0.00279162	0.0115074	NA	NA	0.0056362	0.0232331	NA
NW_020868314.1-296593-4	NA	0.0863413	NA	0.00259295	NA	0.238954	NA	0.00824702	NA	0.0268454	NA	0.00114183
NW_020868314.1-384410-6	NA	NA	NA	4.36e-05	NA	NA	NA	0.000841	NA	NA	NA	0.00326041
NW_020868315.1-136059-14	NA	NA	0.00648134	0.000680289	NA	NA	0.128449	0.0134822	NA	NA	1.5e-06	1.58e-07
NW_020868315.1-188780-22	NA	0.00160667	0.950008	NA	NA	0.0136942	8.09727	NA	NA	0.00379882	2.2462	NA
NW_020868315.1-230660-7	NA	NA	NA	0.0117072	NA	NA	NA	0.00597529	NA	NA	NA	0.011025
NW_020868315.1-284934-23	NA	0.00232324	NA	NA	NA	0.00093636	NA	NA	NA	0.00297025	NA	NA
NW_020868316.1-207113-3	1	0.0587531	NA	NA	1	0.0587531	NA	NA	1	0.0587531	NA	NA
NW_020868316.1-295057-27	NA	6.52e-05	NA	0.0529407	NA	5.67e-06	NA	0.00460316	NA	1.17e-05	NA	0.00947607
NW_020868316.1-364979-26	NA	0	NA	NA	NA	0.00019321	NA	NA	NA	3.25e-05	NA	NA
NW_020868316.1-438017-4	6.52e-05	NA	NA	0.0523215	0.000537814	NA	NA	0.431506	0.00010934	NA	NA	0.0877271
NW_020868316.1-477523-15	NA	6.96e-06	NA	0.000711111	NA	0.00566628	NA	0.57929	NA	0.00169816	NA	0.173611
NW_020868316.1-508790-22	NA	10.4237	NA	0.0176118	NA	3.70438	NA	0.00593934	NA	11.9339	NA	0.019134
NW_020868317.1-19104-5	NA	0.00067395	NA	0.0284908	NA	0.00107374	NA	0.0453917	NA	0.00398325	NA	0.168389
NW_020868317.1-54061-8	NA	0.00537289	NA	NA	NA	0.004624	NA	NA	NA	0.00565504	NA	NA
NW_020868318.1-158996-3	0.0330579	NA	NA	0.000177092	0.0415395	NA	NA	0.000222528	0.0851407	NA	NA	0.000456101
NW_020868318.1-285902-1	NA	0.00361337	0.0644073	NA	NA	0.00185267	0.0330233	NA	NA	0.00149875	0.0267148	NA
NW_020868319.1-34092-4	NA	0.00978121	NA	NA	NA	0.0110881	NA	NA	NA	0.00279841	NA	NA
NW_020868321.1-642-14	0.231939	NA	0.00473344	NA	0.0103226	NA	0.000210664	NA	0.0487526	NA	0.000994952	NA
NW_020868322.1-17467-7	0.000683547	NA	0.00346021	NA	4.81e-05	NA	0.000243348	NA	0.0110883	NA	0.0561306	NA
NW_020868322.1-27942-21	1.17e-05	NA	NA	0.00982063	0.00113724	NA	NA	0.9584	0.00476067	NA	NA	4.01202
NW_020868322.1-138005-14	NA	0.0165816	NA	8.75706	NA	0.00263589	NA	1.39206	NA	0.0144762	NA	7.64516
NW_020868322.1-316173-8	0.481976	NA	0.000394097	NA	0.581543	NA	0.000475511	NA	0.922429	NA	0.000754243	NA
NW_020868323.1-136923-3	NA	0.00323761	NA	NA	NA	0.00221841	NA	NA	NA	0.00289444	NA	NA
NW_020868324.1-2564-21	0.0418388	NA	NA	7.49e-06	0.111111	NA	NA	1.99e-05	0.0277778	NA	NA	4.97e-06
NW_020868324.1-145113-3	NA	8.67e-05	NA	0.0407289	NA	0.000120657	NA	0.0566893	NA	0.00125028	NA	0.58743
NW_020868324.1-321367-4	0	NA	NA	NA	0.00037249	NA	NA	NA	0.00135424	NA	NA	NA
NW_020868325.1-4235-13	NA	0.01952	NA	0.000195157	NA	0.323484	NA	0.00323413	NA	0.331036	NA	0.00330963
NW_020868325.1-175921-1	NA	0.001444	NA	NA	NA	0.00452929	NA	NA	NA	0.00576081	NA	NA
NW_020868325.1-238288-3	NA	NA	NA	0.014738	NA	NA	NA	0.0395214	NA	NA	NA	0.00603729
NW_020868325.1-366727-27	NA	1.67547	NA	0.0341933	NA	1.24367	NA	0.025381	NA	2.0164	NA	0.041151
NW_020868325.1-602702-14	NA	0.00182978	NA	0.169361	NA	0.000152892	NA	0.0189971	NA	4.96e-08	NA	3.82e-06
NW_020868325.1-727605-22	NA	0.00252004	NA	NA	NA	0.00627264	NA	NA	NA	0.00505521	NA	NA
NW_020868325.1-733673-26	NA	7.93e-05	NA	0.00618783	NA	0.000136627	NA	0.0106595	NA	0.000366618	NA	0.0286032
NW_020868326.1-20288-8	0.00415309	NA	0.000200119	NA	0.00703735	NA	0.000339099	NA	0.002025	NA	9.76e-05	NA
NW_020868326.1-187222-21	NA	NA	0.000416493	1	NA	NA	0.000416493	1	NA	NA	0.000315244	0.7569
NW_020868326.1-251028-12	NA	NA	NA	0.00777924	NA	NA	NA	0.0206784	NA	NA	NA	0.015625
NW_020868326.1-268374-22	NA	NA	1	0.00072956	NA	NA	1	0.00072956	NA	NA	1	0.00072956
NW_020868327.1-45380-2	0.00721945	7.19e-06	NA	NA	0.191764	0.000191075	NA	NA	0.16687	0.00016627	NA	NA
NW_020868327.1-149745-16	NA	NA	0.199491	0.00199448	NA	NA	0.184078	0.00184037	NA	NA	0.0405298	0.000405209
NW_020868327.1-200719-24	NA	0.00056644	NA	NA	NA	0.000676	NA	NA	NA	0.01	NA	NA
NW_020868328.1-161288-5	0.000374793	0.173611	NA	NA	8.29e-05	0.0383948	NA	NA	3.55e-06	0.00164354	NA	NA
NW_020868328.1-221296-27	NA	0.00031329	NA	NA	NA	0	NA	NA	NA	0.00095481	NA	NA
NW_020868328.1-353582-21	2.69e-05	NA	NA	0.000165972	0.000119744	NA	NA	0.000737599	0.00207889	NA	NA	0.0128055
NW_020868329.1-19796-8	0.0730897	NA	NA	0.00174695	0.0120524	NA	NA	0.00028807	0.0683243	NA	NA	0.00163305
NW_020868329.1-296431-22	NA	8.84e-06	NA	0.000859426	NA	0.000221101	NA	0.0214856	NA	0.00225361	NA	0.218996
NW_020868329.1-334267-13	NA	0.000665212	NA	0.0853994	NA	0.00235577	NA	0.230069	NA	0.000423046	NA	0.0543103
NW_020868330.1-91532-16	0.0204082	NA	1	NA	0.0204082	NA	1	NA	0.0204082	NA	1	NA
NW_020868330.1-120608-13	NA	NA	0.323944	0.000689481	NA	NA	0.148601	0.000316281	NA	NA	0.00100781	2.15e-06
NW_020868330.1-140209-13	NA	0.555853	NA	0.00543704	NA	0.00429753	NA	4.2e-05	NA	0.1444	NA	0.00141244
NW_020868330.1-222034-4	1	0.0204082	NA	NA	1	0.0204082	NA	NA	1	0.0204082	NA	NA
NW_020868330.1-228600-6	0.0239465	0.000166187	NA	NA	0.0690002	0.000478856	NA	NA	0.28704	0.00199203	NA	NA
NW_020868330.1-264981-9	NA	NA	NA	0.00239121	NA	NA	NA	0.00085849	NA	NA	NA	0.00050625
NW_020868331.1-14291-4	0.000368155	NA	0.542021	NA	0.000101111	NA	0.148862	NA	0.000318747	NA	0.469279	NA
NW_020868331.1-15839-12	0.0346653	NA	4.11e-05	NA	0.0548657	NA	6.51e-05	NA	0.0104248	NA	1.24e-05	NA
NW_020868331.1-18638-14	NA	0.0115562	NA	NA	NA	0.0115778	NA	NA	NA	0.0117289	NA	NA
NW_020868331.1-61942-6	NA	0.00235225	NA	NA	NA	0.015625	NA	NA	NA	0.00042436	NA	NA
NW_020868333.1-7554-5	NA	0.00547591	1.43917	NA	NA	0.0173594	4.56238	NA	NA	0.0216529	5.69081	NA
NW_020868333.1-23376-22	NA	NA	NA	0.00073441	NA	NA	NA	0.00043681	NA	NA	NA	0.00130321
NW_020868333.1-88531-4	0.0015915	NA	0.136052	NA	5.03e-05	NA	5.14e-05	NA	0.00290051	NA	0.247955	NA
NW_020868333.1-107716-4	0.225454	NA	0.00078144	NA	0.103647	NA	0.000359248	NA	0.148142	NA	0.000513471	NA
NW_020868334.1-44548-12	NA	0.00166881	NA	0.4096	NA	4.53e-08	NA	1.11e-05	NA	0.00436443	NA	1.07123
NW_020868334.1-176297-1	NA	0.0138298	NA	NA	NA	0.00842724	NA	NA	NA	0.028426	NA	NA
NW_020868334.1-354049-4	NA	0.00390293	1	NA	NA	0.00131264	0.336321	NA	NA	0.00311139	0.797194	NA
NW_020868334.1-380687-8	NA	NA	0.007225	0.585225	NA	NA	0.00808001	0.654481	NA	NA	0.00711211	0.576081
NW_020868335.1-168928-22	NA	0.00197128	NA	0.350098	NA	1.85e-07	NA	3.28e-05	NA	0.0201981	NA	3.58717
NW_020868335.1-465044-6	0.00363671	NA	6.39026	NA	0.000133855	NA	0.235204	NA	0.00464971	NA	8.17027	NA
NW_020868335.1-514224-22	0.0146637	NA	0.434478	NA	0.000349789	NA	0.0103641	NA	0.00667099	NA	0.197658	NA
NW_020868335.1-535368-26	NA	6.32e-05	NA	0.0609077	NA	1.88e-05	NA	0.0181213	NA	0.000634324	NA	0.611604
NW_020868335.1-578427-22	NA	0.00580644	NA	NA	NA	0.00804609	NA	NA	NA	0.00086436	NA	NA
NW_020868336.1-46724-14	0.0117558	NA	NA	0.000254212	0.000703367	NA	NA	1.52e-05	0.241493	NA	NA	0.00522213
NW_020868336.1-147041-15	NA	0.896802	0.00771925	NA	NA	0.0155882	0.000134176	NA	NA	0.287215	0.00247221	NA
NW_020868336.1-405742-15	0.000843305	NA	0.084349	NA	0.00372703	NA	0.372785	NA	0.000436801	NA	0.0436897	NA
NW_020868336.1-409379-4	NA	0.00209764	NA	NA	NA	0.00054756	NA	NA	NA	0.00107584	NA	NA
NW_020868336.1-490457-4	2.09587	NA	NA	0.00890679	3.27184	NA	NA	0.0139043	0.0753556	NA	NA	0.000320238
NW_020868336.1-650859-9	NA	NA	7.25599	0.000914192	NA	NA	3.27904	0.000413131	NA	NA	0.642886	8.1e-05
NW_020868336.1-722648-3	0.000918274	NA	1.84e-06	NA	0.00826446	NA	1.66e-05	NA	0.0511245	NA	0.000102714	NA
NW_020868336.1-788157-13	NA	0.0970266	NA	0.00134398	NA	0.0367998	NA	0.000509739	NA	0.00207791	NA	2.88e-05
NW_020868337.1-116320-23	0.0228502	7e-06	NA	NA	0.439292	7.31e-05	NA	NA	0.129935	3.98e-05	NA	NA
NW_020868337.1-221959-8	0.0139336	NA	NA	3.36735	0.007063	NA	NA	1.80967	0.00648596	NA	NA	1.66182
NW_020868337.1-286052-23	0.0138517	NA	NA	1	0.0138517	NA	NA	1	0.0138517	NA	NA	1
NW_020868337.1-302784-21	NA	NA	NA	0.00683929	NA	NA	NA	0.00602176	NA	NA	NA	0.0192932
NW_020868337.1-326303-21	2.46e-06	NA	0.00122255	NA	0.00241147	NA	1.20028	NA	0.0115589	NA	5.75329	NA
NW_020868337.1-363249-16	NA	0.0036515	NA	3.36303	NA	0.00522824	NA	4.8152	NA	0.00486146	NA	4.4774
NW_020868337.1-410220-15	NA	0.0737572	NA	7.72e-05	NA	0.629111	NA	0.00218055	NA	0.0521744	NA	0.00018084
NW_020868337.1-498133-21	NA	NA	0.00269361	NA	NA	NA	0.00105625	NA	NA	NA	0.000289	NA
NW_020868337.1-521179-27	5.40915	NA	0.000967873	NA	2.90548	NA	0.000519884	NA	43.9408	NA	0.00786245	NA
NW_020868337.1-603229-9	1	NA	NA	0.0639968	1	NA	NA	0.0639968	1	NA	NA	0.0639968
NW_020868337.1-693986-5	NA	NA	0.00544644	NA	NA	NA	0.0135956	NA	NA	NA	0.00877969	NA
NW_020868337.1-970225-13	NA	NA	0.000604381	0.283961	NA	NA	0.000774352	0.36382	NA	NA	0.00775888	3.64542
NW_020868337.1-1012063-24	0.138838	NA	NA	0.00799212	0.353211	NA	NA	0.0203323	0.0761589	NA	NA	0.00376705
NW_020868337.1-1030685-2	NA	9.21e-06	NA	0.00422792	NA	0.000946944	NA	0.434535	NA	2.96e-05	NA	0.0135937
NW_020868338.1-47493-4	NA	0.0039468	0.126736	NA	NA	0.00124567	0.04	NA	NA	0.000531709	0.0170738	NA
NW_020868339.1-92551-15	18.336	0.00460479	NA	NA	33.284	0.00835876	NA	NA	29.6885	0.00745581	NA	NA
NW_020868339.1-126253-23	NA	NA	0.00265225	NA	NA	NA	0.00120409	NA	NA	NA	0.00074529	NA
NW_020868340.1-311-6	NA	NA	0.00176111	0.0460307	NA	NA	0.00583678	0.152558	NA	NA	0.00175109	0.0457688
NW_020868340.1-124057-16	NA	NA	NA	0.00362404	NA	NA	NA	0.00036481	NA	NA	NA	0.0004
NW_020868340.1-160127-27	NA	1.01e-05	NA	0.0138935	NA	1.86e-05	NA	0.0255028	NA	5.47e-05	NA	0.0749469
NW_020868341.1-296939-3	NA	0.0076085	NA	0.334808	NA	0.0109659	NA	0.482548	NA	0.0106786	NA	0.469905
NW_020868341.1-333668-8	NA	0.000231617	NA	0.185834	NA	1.07e-08	NA	8.6e-06	NA	0.000509388	NA	0.4087
NW_020868341.1-393194-13	NA	NA	2.5e-05	NA	NA	NA	0.00081796	NA	NA	NA	1.68e-05	NA
NW_020868341.1-501469-9	0.780322	NA	0.105883	NA	0.837783	NA	0.11368	NA	0.456578	NA	0.0619539	NA
NW_020868341.1-661966-24	NA	NA	0.874974	0.0293507	NA	NA	0.72712	0.024391	NA	NA	1.03782	0.0348132
NW_020868342.1-154409-3	1.27464	NA	NA	0.0157363	2.12285	NA	NA	0.026208	4.4944	NA	NA	0.0554864
NW_020868342.1-320644-12	NA	0.00970435	NA	2.38188	NA	0.0147855	NA	3.62902	NA	0.00526397	NA	1.29201
NW_020868344.1-78303-14	0.21223	0.00311764	NA	NA	1.14555	0.0168281	NA	NA	0.506059	0.00743396	NA	NA
NW_020868344.1-96557-21	0.00264021	NA	NA	0.648025	0.000701686	NA	NA	0.172225	0.000696062	NA	NA	0.170844
NW_020868344.1-100408-21	NA	0.00374544	NA	NA	NA	0.002209	NA	NA	NA	0.00369664	NA	NA
NW_020868344.1-137767-26	NA	0.00030625	NA	NA	NA	7.06e-05	NA	NA	NA	0.00079524	NA	NA
NW_020868344.1-182256-25	NA	0.00050625	NA	NA	NA	0	NA	NA	NA	8.84e-05	NA	NA
NW_020868344.1-204059-24	0.00200909	NA	1	NA	0.00200909	NA	1	NA	0.00200909	NA	1	NA
NW_020868345.1-22688-12	0.000710371	NA	NA	0.356968	0.000177593	NA	NA	0.148079	1.08e-08	NA	NA	6.41e-06
NW_020868345.1-25935-1	NA	8.17e-05	NA	0.111958	NA	0.000141927	NA	0.194538	NA	0.00018378	NA	0.251905
NW_020868345.1-429533-25	NA	NA	NA	0.00106276	NA	NA	NA	0.0170042	NA	NA	NA	0.00284089
NW_020868345.1-703157-23	NA	NA	NA	0.0165894	NA	NA	NA	0.00535824	NA	NA	NA	0.0149328
NW_020868345.1-805650-2	NA	NA	0.0123432	NA	NA	NA	0.013689	NA	NA	NA	0.013202	NA
NW_020868345.1-843461-15	0.004761	NA	NA	NA	0.00446224	NA	NA	NA	0.00245025	NA	NA	NA
NW_020868346.1-12034-26	NA	0.0021568	NA	0.152129	NA	4.81e-05	NA	0.00339547	NA	0.00127437	NA	0.0898873
NW_020868346.1-129318-13	NA	1.28444	NA	0.00122861	NA	0.288011	NA	0.000275492	NA	0.344178	NA	0.000329217
NW_020868346.1-133847-21	0.0100748	NA	1.98697	NA	0.00938057	NA	2.11063	NA	0.000516198	NA	0.116145	NA
NW_020868346.1-256822-8	NA	0.00139129	NA	NA	NA	0.00061009	NA	NA	NA	0.00063504	NA	NA
NW_020868346.1-337638-24	NA	0.409915	NA	0.0597501	NA	0.511461	NA	0.0759921	NA	0.296696	NA	0.043247
NW_020868346.1-362340-1	NA	0.34678	NA	0.00743197	NA	0.0688189	NA	0.00147488	NA	0.0398748	NA	0.000854572
NW_020868346.1-373735-24	0.0664589	NA	0.000752937	NA	0.160999	NA	0.00182402	NA	0.346165	NA	0.00392182	NA
NW_020868346.1-554242-4	0.140844	NA	0.000282968	NA	0.684766	NA	0.00137576	NA	0.0222559	NA	4.47e-05	NA
NW_020868347.1-16466-3	NA	NA	NA	0.00028561	NA	NA	NA	0	NA	NA	NA	0
NW_020868347.1-72077-16	0.00029241	NA	NA	NA	0.00133956	NA	NA	NA	0.00011664	NA	NA	NA
NW_020868347.1-96441-13	NA	1	NA	0.0204082	NA	1	NA	0.0204082	NA	1	NA	0.0204082
NW_020868347.1-112643-27	0.87392	NA	0.0315185	NA	0.992495	NA	0.035795	NA	1.94354	NA	0.0700951	NA
NW_020868347.1-146099-5	NA	0.297335	NA	0.0042778	NA	0.136024	NA	0.00290191	NA	0.119351	NA	0.00171711
NW_020868347.1-164238-9	8.25e-06	NA	0.012152	NA	5.61e-05	NA	0.18755	NA	1.77e-05	NA	0.0781357	NA
NW_020868347.1-165746-7	0.338171	NA	0.0206379	NA	0.849635	NA	0.0518515	NA	0.454144	NA	0.0277155	NA
NW_020868347.1-355325-24	NA	0.000518864	NA	0.763904	NA	0.000279719	NA	0.491103	NA	0.000459875	NA	0.677057
NW_020868347.1-368451-22	NA	0.00219063	NA	2.29018	NA	0.00144714	NA	1.5129	NA	0.000275492	NA	0.288011
NW_020868347.1-409029-3	NA	NA	0.000109159	0.0919929	NA	NA	0.000164536	0.138661	NA	NA	3.85e-07	0.000324649
NW_020868347.1-422318-16	NA	0.00196249	NA	NA	NA	0	NA	NA	NA	0.00261121	NA	NA
NW_020868347.1-483170-16	0.0372156	NA	NA	2.53e-05	4.72292	NA	NA	0.00320793	0.0576756	NA	NA	3.92e-05
NW_020868347.1-624125-13	NA	0.00160801	NA	NA	NA	0.00044521	NA	NA	NA	0.00044521	NA	NA
NW_020868347.1-820844-27	NA	NA	NA	0.0191822	NA	NA	NA	0.00444889	NA	NA	NA	0.0281233
NW_020868349.1-19635-8	NA	0.00544644	NA	NA	NA	0.00746496	NA	NA	NA	0.00192721	NA	NA
NW_020868350.1-42950-6	0.00026244	NA	NA	NA	0.00114244	NA	NA	NA	0.00036864	NA	NA	NA
NW_020868350.1-105880-6	NA	NA	0.00350464	NA	NA	NA	0.00383161	NA	NA	NA	0.00528529	NA
NW_020868350.1-321112-8	NA	9.49e-05	0.0417776	NA	NA	0.00161849	0.712262	NA	NA	0.00156831	0.690178	NA
NW_020868350.1-392652-24	NA	0.00058564	NA	NA	NA	7.23e-05	NA	NA	NA	5.18e-05	NA	NA
NW_020868350.1-417588-8	NA	NA	0.0190206	1	NA	NA	0.0190206	1	NA	NA	0.0190206	1
NW_020868350.1-418317-9	NA	2.11e-05	NA	0.00235758	NA	1.39e-05	NA	0.00154499	NA	0.00161404	NA	0.180011
NW_020868350.1-515277-23	NA	0.00302508	NA	0.0175942	NA	0.000549794	NA	0.00274683	NA	0.0010986	NA	0.00548874
NW_020868350.1-516264-13	NA	1.81155	NA	0.01071	NA	2.42121	NA	0.0143143	NA	12.8252	NA	0.0758235
NW_020868350.1-546861-8	0.141621	NA	0.000509762	NA	0.38677	NA	0.00139217	NA	0.512009	NA	0.00184297	NA
NW_020868350.1-556775-5	0.0973628	NA	NA	0.000307397	0.138518	NA	NA	0.000437335	1.06881	NA	NA	0.0033745
NW_020868350.1-562435-14	0.120363	NA	0.0433306	NA	0.106363	NA	0.0382907	NA	0.042601	NA	0.0153363	NA
NW_020868350.1-982525-15	NA	1	NA	0.0215084	NA	1	NA	0.0215084	NA	1	NA	0.0215084
NW_020868350.1-1076027-5	NA	0	NA	NA	NA	0	NA	NA	NA	0	NA	NA
NW_020868350.1-1246067-14	1	0.004761	NA	NA	1	0.00632909	NA	NA	1	0.00589483	NA	NA
NW_020868351.1-37155-4	NA	0.00741914	NA	1.85e-05	NA	0.0318878	NA	7.97e-05	NA	0.0495904	NA	0.000123872
NW_020868351.1-90181-23	0.00748225	NA	NA	NA	0.00046225	NA	NA	NA	0.00207025	NA	NA	NA
NW_020868351.1-194211-8	NA	0.0306402	NA	0.000521445	NA	0.338091	NA	0.00575375	NA	0.00367946	NA	6.26e-05
NW_020868352.1-49989-16	NA	0.00521284	NA	NA	NA	0.010282	NA	NA	NA	0.00480249	NA	NA
NW_020868353.1-373560-6	NA	0.000167081	NA	1.45e-06	NA	0.0413269	NA	0.000877387	NA	0.00132698	NA	1.15e-05
NW_020868353.1-515919-2	0.00036481	NA	NA	NA	0.0274234	NA	NA	NA	0.00021316	NA	NA	NA
NW_020868355.1-114366-4	NA	2.04818	NA	0.00864365	NA	0.163959	NA	0.000691931	NA	0.900943	NA	0.00380212
NW_020868357.1-77216-4	NA	0.00049284	NA	NA	NA	0.00502681	NA	NA	NA	0.000961	NA	NA
NW_020868357.1-195286-22	0.0448734	NA	1	NA	0.0472774	NA	1	NA	0.0456504	NA	1	NA
NW_020868357.1-203566-13	0.0849933	NA	0.000951883	NA	0.213315	NA	0.00238902	NA	0.0030671	NA	3.44e-05	NA
NW_020868357.1-251997-4	NA	8.96e-05	0.0220028	NA	NA	0.00115166	0.282669	NA	NA	0.00230196	0.565003	NA
NW_020868357.1-368961-8	NA	NA	NA	0.00765625	NA	NA	NA	0.00535824	NA	NA	NA	0.00485809
NW_020868357.1-377940-24	NA	0.0204364	NA	0.863937	NA	0.0081618	NA	0.345035	NA	0.0127854	NA	0.540495
NW_020868357.1-654112-27	3.51019	NA	0.0312351	NA	0.835676	NA	0.00743618	NA	7.21876	NA	0.0642355	NA
NW_020868357.1-781790-9	NA	NA	0.00104329	NA	NA	NA	0.00570025	NA	NA	NA	0.00173889	NA
NW_020868360.1-158124-7	0.0011141	1	NA	NA	0.0011141	1	NA	NA	0.0011141	1	NA	NA
NW_020868360.1-184727-21	NA	0.00126782	1	NA	NA	0.00169122	1	NA	NA	7.47e-05	0.0441532	NA
NW_020868360.1-347973-14	0.00018225	NA	NA	NA	0.00027225	NA	NA	NA	0.00084681	NA	NA	NA
NW_020868360.1-357371-24	0.101633	NA	NA	0.0112926	0.18697	NA	NA	0.0207744	0.10087	NA	NA	0.0112078
NW_020868360.1-429383-26	NA	NA	1.3895	0.000461587	NA	NA	0.123873	4.12e-05	NA	NA	2.62476	0.000871936
NW_020868360.1-557580-5	1	0.000306286	NA	NA	1	0.000306286	NA	NA	1	0.000306286	NA	NA
NW_020868360.1-640229-25	NA	0.064975	NA	0.000342637	NA	0.00331753	NA	6.83e-06	NA	0.000294358	NA	2.32e-06
NW_020868360.1-720972-2	0.672282	0.0055512	NA	NA	0.36753	0.00303479	NA	NA	0.637314	0.00526246	NA	NA
NW_020868360.1-739079-9	NA	NA	NA	0.00198916	NA	NA	NA	0.00525625	NA	NA	NA	0.00201601
NW_020868361.1-26074-16	NA	8.79945	NA	0.0120606	NA	8.37267	NA	0.0114756	NA	2.50473	NA	0.00343299
NW_020868361.1-52736-7	NA	NA	0.00058564	NA	NA	NA	0.00091809	NA	NA	NA	0.00216225	NA
NW_020868361.1-319189-8	0.00467856	NA	NA	NA	0.00373321	NA	NA	NA	0.00354025	NA	NA	NA
NW_020868361.1-454886-3	0.00257322	1.22055	NA	NA	0.00186592	0.885057	NA	NA	0.000785711	0.372684	NA	NA
NW_020868362.1-28491-16	NA	0.447157	NA	0.0397615	NA	0.319321	NA	0.0283942	NA	0.203422	NA	0.0180884
NW_020868363.1-6651-1	NA	0.00168921	NA	NA	NA	0.001444	NA	NA	NA	0.00087616	NA	NA
NW_020868363.1-154604-2	NA	3.85e-05	0.0077697	NA	NA	0.0184811	3.72525	NA	NA	0.00924002	1.86252	NA
NW_020868364.1-77154-13	NA	0.0099328	1.35373	NA	NA	0.000161346	0.0219896	NA	NA	0.0190105	2.59092	NA
NW_020868364.1-148653-7	NA	NA	0.00036481	NA	NA	NA	0.00030276	NA	NA	NA	0.00025921	NA
NW_020868364.1-446299-27	3.9e-05	NA	0.0685406	NA	0.00202026	NA	3.12667	NA	1.68e-07	NA	0.000294719	NA
NW_020868366.1-7838-23	NA	0.003969	NA	NA	NA	0.016384	NA	NA	NA	0.0137593	NA	NA
NW_020868367.1-151114-13	NA	0.207018	0.0104281	NA	NA	0.563523	0.0283865	NA	NA	0.465789	0.0234633	NA
NW_020868367.1-293212-22	NA	NA	NA	9.03e-05	NA	NA	NA	0.00366025	NA	NA	NA	0.00106929
NW_020868368.1-117006-12	0.00037636	NA	NA	NA	0.00041616	NA	NA	NA	0	NA	NA	NA
NW_020868368.1-216501-15	NA	0.127631	NA	0.000598704	NA	0.185397	NA	0.00086968	NA	0.497234	NA	0.00233248
NW_020868368.1-302042-26	NA	1.06398	NA	0.000722686	NA	0.17746	NA	0.000120535	NA	0.012152	NA	8.25e-06
NW_020868368.1-334157-1	NA	0.000912811	NA	0.224044	NA	0.000625	NA	0.153403	NA	0.00150775	NA	0.370069
NW_020868368.1-659281-16	NA	NA	0.000518289	0.127211	NA	NA	0.00353645	0.868003	NA	NA	0.00351119	0.861803
NW_020868369.1-138723-24	0.0797629	0.00747674	NA	NA	0.0560623	0.00670705	NA	NA	0.00616198	0.000577606	NA	NA
NW_020868369.1-172964-3	NA	1	NA	0.0204082	NA	0.0953574	NA	0.00194607	NA	0.00147456	NA	3.01e-05
NW_020868369.1-178224-2	NA	0.00109635	NA	0.127371	NA	0.00222859	NA	0.258912	NA	0.00799042	NA	0.928306
NW_020868369.1-226779-21	NA	0.00075625	NA	NA	NA	0.00097344	NA	NA	NA	0.00037636	NA	NA
NW_020868370.1-186468-16	NA	0.00455488	NA	1.09454	NA	0.00292433	NA	0.70272	NA	0.00481719	NA	1.15758
NW_020868370.1-267632-22	3.62073	NA	0.00393131	NA	0.484311	NA	0.000525854	NA	5.94809	NA	0.00645831	NA
NW_020868370.1-349183-14	0.151318	NA	NA	0.00505268	0.00856673	NA	NA	0.000286052	0.105572	NA	NA	0.00352517
NW_020868370.1-355711-23	0.0961	NA	0.000266205	NA	0.103684	NA	0.000287213	NA	0.565504	NA	0.00156649	NA
NW_020868370.1-370031-2	0.123534	0.000262929	NA	NA	0.255701	0.000544233	NA	NA	0.372072	0.000791917	NA	NA
NW_020868371.1-9457-25	NA	9.42792	NA	0.0397873	NA	2.40504	NA	0.0101497	NA	0.658492	NA	0.00277894
NW_020868371.1-127977-1	NA	0.00271441	NA	NA	NA	0.00061504	NA	NA	NA	0.00018225	NA	NA
NW_020868371.1-146205-4	NA	NA	0.00152881	NA	NA	NA	0.000841	NA	NA	NA	9.8e-05	NA
NW_020868371.1-160504-16	0.000591787	NA	0.00108768	NA	0.00384809	NA	0.00707263	NA	0.00199423	NA	0.00366531	NA
NW_020868371.1-486065-2	0.000144	NA	NA	2.94e-06	0.0114918	NA	NA	0.000234527	0.075735	NA	NA	0.00154561
NW_020868373.1-32904-12	NA	NA	0.651928	0.00234661	NA	NA	1	0.00359949	NA	NA	0.542799	0.0019538
NW_020868373.1-99091-13	NA	0.00735048	NA	5.70596	NA	0.0101847	NA	9.38011	NA	0.0234978	NA	21.6415
NW_020868373.1-112856-5	NA	0.000330033	NA	0.318212	NA	9.82e-05	NA	0.0946746	NA	2.66e-05	NA	0.0256821
NW_020868373.1-199890-22	0.0772107	0.0152526	NA	NA	0.134389	0.0265479	NA	NA	0.0395592	0.00781473	NA	NA
NW_020868373.1-309429-3	NA	0.00683929	NA	NA	NA	0.00080089	NA	NA	NA	0.00117649	NA	NA
NW_020868373.1-361372-26	NA	0.00693889	NA	NA	NA	0.010404	NA	NA	NA	0.00245025	NA	NA
NW_020868373.1-390848-4	NA	0.000199778	NA	1.69e-07	NA	0.0170935	NA	1.45e-05	NA	0.356616	NA	0.000302489
NW_020868374.1-49907-7	NA	0.00526568	0.935183	NA	NA	0.00280893	0.498865	NA	NA	0.000453083	0.0804673	NA
NW_020868374.1-149582-6	NA	NA	0.00077284	NA	NA	NA	0.00070225	NA	NA	NA	0.00015625	NA
NW_020868375.1-137292-15	0.733258	NA	0.000632919	NA	1	NA	0.00124636	NA	0.655103	NA	0.000816496	NA
NW_020868375.1-189041-21	NA	2.3e-05	NA	NA	NA	0.00030276	NA	NA	NA	0.00014884	NA	NA
NW_020868375.1-327783-3	NA	0.00444889	NA	NA	NA	0.00288369	NA	NA	NA	0.00267289	NA	NA
NW_020868375.1-364359-27	NA	NA	0.00175561	NA	NA	NA	0.003136	NA	NA	NA	0.00104329	NA
NW_020868377.1-146624-3	0.339558	NA	NA	0.00060497	1	NA	NA	0.00178164	1	NA	NA	0.00178164
NW_020868377.1-201231-12	NA	7.04e-06	NA	0.00185152	NA	0.00698136	NA	1.83484	NA	0.0126649	NA	3.32858
NW_020868379.1-2264-14	NA	NA	NA	0.00633616	NA	NA	NA	0.01	NA	NA	NA	0.00559504
NW_020868379.1-55151-13	NA	NA	0.00556516	NA	NA	NA	0.00935089	NA	NA	NA	0.0174768	NA
NW_020868380.1-75462-16	NA	NA	NA	0.0312936	NA	NA	NA	0.0049	NA	NA	NA	0.00320356
NW_020868380.1-103093-25	0.0074794	NA	NA	0.764653	0.00281716	NA	NA	0.288011	0.00568284	NA	NA	0.580983
NW_020868380.1-125845-24	NA	0.00210681	NA	NA	NA	0.00850084	NA	NA	NA	0.00224676	NA	NA
NW_020868380.1-213517-25	1	NA	0.0156215	NA	1	NA	0.0156215	NA	1	NA	0.0143008	NA
NW_020868381.1-66037-4	NA	0.287394	0.00472036	NA	NA	0.0259505	0.000426229	NA	NA	1.1233	0.02069	NA
NW_020868381.1-103361-21	NA	0.0035859	NA	0.0784806	NA	0.00567958	NA	0.141921	NA	0.0120307	NA	0.300622
NW_020868382.1-116418-8	NA	0.00407424	NA	1	NA	0.00407424	NA	1	NA	0.00407424	NA	1
NW_020868382.1-119030-22	NA	0.00682534	NA	0.384273	NA	0.00906207	NA	0.510204	NA	0.00537623	NA	0.302687
NW_020868382.1-132849-4	NA	7.53e-05	NA	0.0693389	NA	0.00058424	NA	0.538084	NA	0.000215147	NA	0.198151
NW_020868382.1-160195-4	NA	1.53e-06	NA	0.0016	NA	0.000950165	NA	0.993344	NA	0.000969327	NA	1.01338
NW_020868382.1-212907-24	NA	0.00010816	NA	NA	NA	7.74e-05	NA	NA	NA	2.03e-05	NA	NA
NW_020868382.1-212983-26	NA	1	0.000295514	NA	NA	1	0.000295514	NA	NA	1	0.000295514	NA
NW_020868382.1-233483-2	NA	0.01	0.000204082	NA	NA	0.00665856	0.000135889	NA	NA	0.0216678	0.000442201	NA
NW_020868384.1-182496-14	0.258403	0.0010528	NA	NA	0.0283361	0.000115448	NA	NA	0.0676	0.000275419	NA	NA
NW_020868384.1-233022-16	NA	0.468247	NA	0.0026528	NA	0.00595102	NA	3.37e-05	NA	0.215561	NA	0.00122124
NW_020868385.1-8765-27	NA	NA	1	0.00103715	NA	NA	0.5625	0.000259287	NA	NA	0.00694444	7.2e-06
NW_020868385.1-133141-2	NA	0.09	NA	0.000946224	NA	0.00300728	NA	3.16e-05	NA	0.00388947	NA	4.09e-05
NW_020868385.1-159080-2	0.000371828	NA	0.0535781	NA	0.000993776	NA	0.193188	NA	0.00313678	NA	0.45199	NA
NW_020868385.1-180122-5	0.120409	NA	0.00148653	NA	0.627264	NA	0.007744	NA	0.616225	NA	0.00760772	NA
NW_020868387.1-7820-27	NA	0.0450417	NA	0.00024559	NA	0.0458083	NA	0.000158775	NA	0.0680121	NA	0.000327854
NW_020868387.1-82440-22	0.00586067	NA	0.00178001	NA	0.000906937	NA	0.000275456	NA	0.0522302	NA	0.0158634	NA
NW_020868387.1-144942-7	0.0105348	0.000262803	NA	NA	0.321998	0.00803261	NA	NA	0.0377453	0.0009416	NA	NA
NW_020868387.1-177852-8	NA	NA	0.00107066	1.03231	NA	NA	0.000841287	0.811154	NA	NA	0.00232362	2.24039
NW_020868387.1-314925-21	NA	0.00734184	NA	4.34116	NA	0.00540275	NA	3.19459	NA	0.0152981	NA	9.04563
NW_020868388.1-16776-27	0.0221461	0.268242	NA	NA	0.0127462	0.154387	NA	NA	0.0151143	0.192388	NA	NA
NW_020868388.1-38780-5	2.2201	NA	NA	0.00212359	0.0981778	NA	NA	9.39e-05	0.2916	NA	NA	0.000278924
NW_020868388.1-40505-13	NA	0.0014939	0.299176	NA	NA	0.000905147	0.18127	NA	NA	2.53e-05	0.0143274	NA
NW_020868388.1-53938-14	0.1936	NA	0.000536288	NA	0.012996	NA	3.6e-05	NA	0.341056	NA	0.000638227	NA
NW_020868388.1-129616-13	3.23089	NA	0.00546414	NA	0.34497	NA	0.00058342	NA	0.463778	NA	0.00078435	NA
NW_020868388.1-330266-12	NA	NA	0.00023104	NA	NA	NA	7.23e-05	NA	NA	NA	0.00342225	NA
NW_020868388.1-419097-13	NA	NA	0.0814131	0.00248007	NA	NA	0.436702	0.0133032	NA	NA	0.00887602	0.000270389
NW_020868390.1-161351-3	0.0332248	NA	1.55029	NA	0.0147387	NA	0.687718	NA	0.0168705	NA	0.787187	NA
NW_020868390.1-316787-6	0.0107015	NA	NA	1.16e-05	0.329095	NA	NA	0.000357324	0.000157231	NA	NA	1.71e-07
NW_020868391.1-2647-7	1.35831	NA	NA	0.00335415	0.567005	NA	NA	0.000484799	2.82595	NA	NA	0.00535098
NW_020868391.1-39807-6	NA	NA	NA	2.21e-05	NA	NA	NA	0.00112225	NA	NA	NA	0.00132496
NW_020868391.1-148434-14	0.404814	NA	0.00306098	NA	0.00262656	NA	1.99e-05	NA	0.00330625	NA	2.5e-05	NA
NW_020868391.1-226800-7	0.00791251	NA	0.221036	NA	0.000187028	NA	0.00522463	NA	0.00118116	NA	0.0329955	NA
NW_020868391.1-343055-26	NA	0.0603521	NA	0.0102588	NA	0.038416	NA	0.007056	NA	0.007396	NA	0.00104237
NW_020868391.1-438045-3	0.000116445	NA	0.051245	NA	0.000152831	NA	0.0672576	NA	0.00183609	NA	0.808023	NA
NW_020868391.1-493563-1	NA	0.007569	NA	NA	NA	0.00054289	NA	NA	NA	0.0106916	NA	NA
NW_020868391.1-662779-15	NA	0.0736134	NA	0.00246933	NA	0.000571296	NA	7.87e-05	NA	0.355518	NA	0.0119257
NW_020868391.1-782862-6	NA	0.00943258	NA	0.531064	NA	0.000106353	NA	0.00598781	NA	0.00341955	NA	0.192524
NW_020868392.1-41020-6	NA	0.00826281	NA	NA	NA	0.00119025	NA	NA	NA	0.00156025	NA	NA
NW_020868392.1-185807-2	0.130919	NA	0.00114144	NA	0.183673	NA	0.0016014	NA	0.14305	NA	0.00124722	NA
NW_020868392.1-198407-9	1.0478	0.000711695	NA	NA	0.261951	0.000177924	NA	NA	1.76032	0.00126767	NA	NA
NW_020868393.1-80185-24	0.008125	NA	0.146182	NA	0.0408593	NA	0.785662	NA	0.0175905	NA	0.321538	NA
NW_020868393.1-425087-27	NA	5.39e-05	NA	0.0474331	NA	0.000250133	NA	0.220266	NA	0.00036967	NA	0.32553
NW_020868393.1-442011-24	NA	0.00779597	NA	0.512437	NA	0.00916018	NA	0.602108	NA	0.0121193	NA	0.796613
NW_020868393.1-444303-8	NA	0.0021284	NA	1	NA	0.0021284	NA	1	NA	0.0021284	NA	1
NW_020868393.1-471586-4	NA	0.001369	NA	NA	NA	0.00226576	NA	NA	NA	0.00215296	NA	NA
NW_020868393.1-675513-3	NA	0.0625	NA	1	NA	0.0372973	NA	0.596756	NA	0.0625	NA	1
NW_020868393.1-750560-3	NA	0.000406863	NA	0.7192	NA	0.000176244	NA	0.207781	NA	0.000406863	NA	0.479666
NW_020868394.1-259025-5	0.0217077	NA	NA	2.36e-05	1.30203	NA	NA	0.00141372	0.227042	NA	NA	0.000246517
NW_020868394.1-325757-3	0.661083	0.00327965	NA	NA	0.0999252	0.000495732	NA	NA	0.353103	0.00175176	NA	NA
NW_020868394.1-447961-4	NA	0.00559504	NA	NA	NA	0.00585225	NA	NA	NA	0.00831744	NA	NA
NW_020868394.1-554460-3	NA	0.00500747	NA	0.00438102	NA	0.0253833	NA	0.0206776	NA	0.00905904	NA	0.00792572
NW_020868394.1-608898-2	0.000896256	NA	NA	0.111111	0.00194944	NA	NA	0.32974	0.00553731	NA	NA	0.936612
NW_020868395.1-79301-7	NA	0.000214502	NA	0.100781	NA	0.0021284	NA	1	NA	0.00428868	NA	2.01498
NW_020868395.1-142970-27	0.00034969	NA	NA	NA	0.00074529	NA	NA	NA	1.85e-05	NA	NA	NA
NW_020868395.1-226091-13	0.243913	NA	0.0214205	NA	0.188689	NA	0.0165706	NA	0.232808	NA	0.0204452	NA
NW_020868395.1-235641-13	0.142848	9.7e-05	NA	NA	0.330399	0.000404445	NA	NA	0.0372156	2.53e-05	NA	NA
NW_020868395.1-242649-7	NA	NA	0.000590617	0.184131	NA	NA	0.000353745	0.05266	NA	NA	1e-05	0.00313266
NW_020868395.1-268812-27	0.00407674	7.55644	NA	NA	0.000844463	1.56525	NA	NA	0.0131101	24.3001	NA	NA
NW_020868395.1-272453-26	NA	0.212974	0.00784249	NA	NA	0.13612	0.00501244	NA	NA	0.24814	0.00913745	NA
NW_020868395.1-274366-7	NA	0.00142129	NA	NA	NA	0.00505521	NA	NA	NA	0.00219961	NA	NA
NW_020868396.1-158818-9	NA	3.25e-05	NA	NA	NA	0	NA	NA	NA	5.63e-05	NA	NA
NW_020868397.1-349440-5	NA	NA	NA	0	NA	NA	NA	1.52e-05	NA	NA	NA	0
NW_020868400.1-54643-7	0.00694444	6.11e-06	NA	NA	0.200629	0.000176426	NA	NA	0.0351563	3.09e-05	NA	NA
NW_020868400.1-75679-5	0.00023104	NA	NA	NA	0.00390625	NA	NA	NA	0.0016	NA	NA	NA
NW_020868400.1-78274-8	0.0326803	NA	1	NA	0.0326803	NA	1	NA	0.0326803	NA	1	NA
NW_020868400.1-141097-9	NA	0.00086436	NA	0.00086436	NA	0.003249	NA	0.003249	NA	0.00322624	NA	0.00322624
NW_020868401.1-124586-2	NA	2.40761	NA	0.00547088	NA	0.33921	NA	0.000770797	NA	1.33644	NA	0.00303682
NW_020868402.1-66143-5	NA	NA	0.00047089	NA	NA	NA	0.002304	NA	NA	NA	0	NA
NW_020868402.1-107357-26	NA	0.0249461	NA	1	NA	0.0249461	NA	1	NA	0.0249461	NA	1
NW_020868402.1-124842-26	0.0143871	1	NA	NA	0.0143871	1	NA	NA	0.0143871	1	NA	NA
NW_020868402.1-162771-13	0.00392888	NA	NA	0.769237	0.00321269	NA	NA	0.629013	0.00148786	NA	NA	0.291309
NW_020868402.1-218978-16	0.000996407	NA	NA	1	1.23e-05	NA	NA	0.0123457	0.000106413	NA	NA	0.106797
NW_020868402.1-431999-13	0.341863	NA	0.00146294	NA	0.0679052	NA	0.000290589	NA	0.00490456	NA	2.1e-05	NA
NW_020868402.1-483240-27	1	NA	NA	0.0011866	1	NA	NA	0.0011866	1	NA	NA	0.0011866
NW_020868402.1-689873-5	NA	0.236963	NA	0.179732	NA	0.323102	NA	0.245067	NA	0.158799	NA	0.120446
NW_020868402.1-773779-2	NA	0.00661985	0.382207	NA	NA	0.00282869	0.212408	NA	NA	0.00429287	0.247855	NA
NW_020868402.1-808401-5	NA	0.00434281	NA	NA	NA	0.00541696	NA	NA	NA	0.00868624	NA	NA
NW_020868403.1-64889-15	NA	0.000573046	0.344258	NA	NA	0.0014511	1	NA	NA	2.77e-06	0.00166597	NA
NW_020868403.1-173505-1	NA	0.000579257	NA	0.533495	NA	0.00085454	NA	0.78703	NA	4.27e-08	NA	3.93e-05
NW_020868404.1-6685-9	0.00020164	NA	NA	NA	0.00195364	NA	NA	NA	0.00096721	NA	NA	NA
NW_020868406.1-148660-23	0.0188896	NA	16.955	NA	0.0111537	NA	10.0114	NA	0.00884303	NA	7.93739	NA
NW_020868406.1-160645-1	0.0354723	NA	7.73e-05	NA	1.48774	NA	0.00324211	NA	0.0985341	NA	0.000214726	NA
NW_020868407.1-8358-3	NA	NA	NA	0.000196	NA	NA	NA	0.00034596	NA	NA	NA	0.001369
NW_020868407.1-33543-6	NA	NA	0.204988	0.000139233	NA	NA	0.000558001	3.79e-07	NA	NA	4.65472	0.00316161
NW_020868408.1-147030-2	NA	NA	NA	0.00105625	NA	NA	NA	0.00165649	NA	NA	NA	0.00077284
NW_020868408.1-212510-3	0.156732	NA	0.000195345	NA	0.0776137	NA	9.67e-05	NA	0.738289	NA	0.000920176	NA
NW_020868408.1-220896-2	0.00206789	0.367257	NA	NA	0.0120476	2.13964	NA	NA	0.0113271	2.01168	NA	NA
NW_020868408.1-244164-6	0.000511214	NA	0.0536946	NA	0.000665279	NA	0.0753314	NA	0.000229417	NA	0.0240965	NA
NW_020868409.1-4894-6	1	NA	0.00978143	NA	1	NA	0.00978143	NA	1	NA	0.00978143	NA
NW_020868409.1-165136-27	NA	1.06836	NA	0.00427595	NA	0.353975	NA	0.00141674	NA	2.18742	NA	0.00875483
NW_020868409.1-176683-5	4.95574	NA	0.00420355	NA	2.2553	NA	0.00191299	NA	2.20255	NA	0.00186825	NA
NW_020868409.1-211409-14	1	NA	0.0132998	NA	1	NA	0.0132998	NA	1	NA	0.0132998	NA
NW_020868409.1-216538-13	0.00451448	NA	0.106413	NA	0.0866987	NA	2.29263	NA	0.00397249	NA	0.110971	NA
NW_020868409.1-238694-26	NA	0.00893025	NA	NA	NA	0.00660969	NA	NA	NA	0.00781456	NA	NA
NW_020868409.1-256483-21	NA	NA	1.37671	0.00131687	NA	NA	0.5184	0.000495866	NA	NA	0.966944	0.000924912
NW_020868409.1-473349-24	NA	0.000184946	NA	0.0197654	NA	0.000800645	NA	0.0855662	NA	0.000721993	NA	0.098633
NW_020868409.1-880254-26	NA	8.84e-06	NA	0.000865052	NA	0.000675244	NA	0.0660904	NA	0.000272784	NA	0.0266991
NW_020868411.1-82632-24	0.236685	NA	0.00947194	NA	0.000207277	NA	8.3e-06	NA	0.26801	NA	0.0107255	NA
NW_020868411.1-136224-12	0.373697	0.000316977	NA	NA	0.117482	9.97e-05	NA	NA	0.00978911	8.3e-06	NA	NA
NW_020868411.1-192197-1	NA	0.117157	NA	0.00075915	NA	1.09898	NA	0.00712114	NA	0.111708	NA	0.000723845
NW_020868412.1-124094-15	NA	0.0142687	NA	27.6809	NA	0.00924178	NA	17.9287	NA	0.00910465	NA	17.6627
NW_020868413.1-43135-22	NA	0.0516198	NA	0.000229422	NA	0.210865	NA	0.000937176	NA	0.0857318	NA	0.00038103
NW_020868413.1-124599-1	NA	NA	NA	0.001296	NA	NA	NA	0.00263169	NA	NA	NA	0.00264196
NW_020868413.1-201010-27	NA	0.046182	NA	NA	NA	0.0268632	NA	NA	NA	0.0192932	NA	NA
NW_020868413.1-333435-9	11.8257	NA	NA	0.0223921	10.4188	NA	NA	0.0197282	1.05838	NA	NA	0.00200406
NW_020868413.1-359510-23	0.00338864	3.84e-05	NA	NA	0.213018	0.00241336	NA	NA	0.0691657	0.000783604	NA	NA
NW_020868413.1-448990-23	0.276738	NA	0.0133899	NA	0.114025	NA	0.00581317	NA	0.00792699	NA	0.000404129	NA
NW_020868414.1-28542-23	NA	0.00648025	NA	NA	NA	0.0154256	NA	NA	NA	0.00751689	NA	NA
NW_020868415.1-66103-2	NA	0.00223651	NA	0.0823264	NA	0.000996456	NA	0.0366797	NA	0.00265072	NA	0.0975734
NW_020868415.1-118790-25	0.00146689	NA	NA	NA	0.00186624	NA	NA	NA	0.00203401	NA	NA	NA
NW_020868415.1-156036-21	1.67474	NA	NA	0.00166872	0.183274	NA	NA	0.000182615	1.40725	NA	NA	0.00140219
NW_020868415.1-405723-5	NA	0.0419509	NA	1	NA	0.0419509	NA	1	NA	0.0419509	NA	1
NW_020868415.1-482005-8	0.0367652	0.00102197	NA	NA	0.0277389	0.000771065	NA	NA	0.255984	0.00711563	NA	NA
NW_020868415.1-516854-8	NA	0.00301401	NA	NA	NA	0.00121104	NA	NA	NA	0.00209764	NA	NA
NW_020868415.1-740511-23	0.000168769	NA	0.0742712	NA	8.89e-05	NA	0.0391257	NA	0.000536084	NA	0.235918	NA
NW_020868415.1-922321-26	0.00138066	NA	NA	0.633559	0.00111484	NA	NA	0.540851	0.000953397	NA	NA	0.437496
NW_020868415.1-1217327-8	NA	7.40301	NA	0.00627938	NA	6.54492	NA	0.00613345	NA	1.94815	NA	0.00165246
NW_020868415.1-1222096-23	0.00464086	NA	0.101027	NA	0.0253829	NA	0.552558	NA	0.0415199	NA	0.903846	NA
NW_020868415.1-1260594-14	NA	0.165161	NA	0.0183512	NA	0.0885658	NA	0.00984064	NA	0.0422714	NA	0.00469682
NW_020868415.1-1508907-23	0.595959	NA	0.00700307	NA	0.381414	NA	0.00448196	NA	0.569423	NA	0.00669125	NA
NW_020868415.1-1570747-3	0.0570283	NA	4.32e-05	NA	0.02456	NA	1.86e-05	NA	0.755862	NA	0.000573202	NA
NW_020868415.1-1644487-6	0.0305713	NA	NA	7.54e-05	0.189732	NA	NA	0.000215459	0.318567	NA	NA	0.000361762
NW_020868416.1-37471-8	NA	NA	0.00134689	NA	NA	NA	0.00190969	NA	NA	NA	0.00200704	NA
NW_020868416.1-93236-23	NA	0.00017161	NA	NA	NA	0.00015129	NA	NA	NA	0.00021609	NA	NA
NW_020868417.1-46426-8	0.00100457	0.654511	NA	NA	0.00153484	1	NA	NA	0.00153484	1	NA	NA
NW_020868417.1-182449-13	NA	0.0123457	1	NA	NA	0.0114015	0.923521	NA	NA	0.0123457	1	NA
NW_020868417.1-328031-2	7.67e-05	NA	0	NA	0.000842872	NA	6.47e-05	NA	0.0344898	NA	0.00264903	NA
NW_020868418.1-340780-12	0.000340178	NA	0.0945074	NA	0.00114338	NA	0.31765	NA	0.000453942	NA	0.126113	NA
NW_020868419.1-82883-16	0.00173611	NA	1	NA	0.00173611	NA	1	NA	0.00173611	NA	1	NA
NW_020868420.1-17965-1	NA	0.00011664	NA	NA	NA	5.78e-05	NA	NA	NA	0.00320356	NA	NA
NW_020868422.1-18939-23	0.00611153	NA	0.354235	NA	0.000261737	NA	0.0151708	NA	0.00216211	NA	0.12532	NA
NW_020868422.1-30923-6	NA	0.001681	NA	NA	NA	0.0025	NA	NA	NA	0.004096	NA	NA
NW_020868422.1-49830-13	0.264126	0.000294262	NA	NA	1	0.0011141	NA	NA	0.224377	0.000249978	NA	NA
NW_020868422.1-114809-21	1	NA	0.0692241	NA	1	NA	0.0692241	NA	1	NA	0.0692241	NA
NW_020868422.1-131954-6	0.0065939	NA	0.139473	NA	0.00986895	NA	0.208746	NA	0.00755591	NA	0.159821	NA
NW_020868422.1-174496-24	NA	0.00046656	NA	NA	NA	0.00057121	NA	NA	NA	0.00138384	NA	NA
NW_020868422.1-191204-14	0.011712	NA	0.948676	NA	0.0164125	NA	1.32941	NA	0.002116	NA	0.171396	NA
NW_020868422.1-194956-12	0.00439869	0.457479	NA	NA	0.00180581	0.18781	NA	NA	6.08e-05	0.00632141	NA	NA
NW_020868424.1-330949-13	0.000156855	NA	NA	0.472176	0.000159416	NA	NA	0.479885	0.000239539	NA	NA	0.721076
NW_020868425.1-4789-2	0.804398	0.00152314	NA	NA	0.216437	0.000409827	NA	NA	0.379834	0.000719223	NA	NA
NW_020868425.1-34382-9	NA	0.00125032	NA	0.405619	NA	0.000574097	NA	0.186243	NA	0.0021766	NA	0.706111
NW_020868425.1-51450-25	NA	NA	0.0261577	0.247208	NA	NA	0.0453974	0.408577	NA	NA	0.0565171	0.508654
NW_020868425.1-580024-24	NA	NA	NA	1.52e-05	NA	NA	NA	0.00025921	NA	NA	NA	1.44e-05
NW_020868425.1-612165-21	1	0.0204082	NA	NA	1	0.0204082	NA	NA	1	0.0204082	NA	NA
NW_020868426.1-17160-8	0.000267362	NA	0.0185835	NA	0.0256129	NA	1.78027	NA	0.00618114	NA	0.429631	NA
NW_020868426.1-66489-26	NA	0.00486066	NA	0.413641	NA	0.000956319	NA	0.0813824	NA	0.00189749	NA	0.161476
NW_020868426.1-83131-4	61.1524	NA	0.0062394	NA	45.5625	NA	0.00464876	NA	22.3729	NA	0.00228272	NA
NW_020868426.1-112564-3	NA	0.00180926	NA	0.796213	NA	0.0010822	NA	0.476252	NA	0.000800158	NA	0.18746
NW_020868426.1-128992-15	2.55e-06	NA	0.000625	NA	1.63e-06	NA	0.0004	NA	0.000417202	NA	0.1024	NA
NW_020868427.1-28128-8	0.00015625	NA	0.000705566	NA	0.00140625	NA	0.0063501	NA	0.00332318	NA	0.0150063	NA
NW_020868427.1-29647-9	0.000796003	0.0273224	NA	NA	0.000829375	0.0284679	NA	NA	0.00318401	0.10929	NA	NA
NW_020868427.1-218495-4	NA	0.00101362	NA	0.00380592	NA	8.3e-06	NA	5.52e-06	NA	0.00579223	NA	0.0403769
NW_020868427.1-271110-8	NA	4.97e-06	NA	0.029541	NA	1.05e-05	NA	0.0625	NA	1.64e-05	NA	0.0976562
NW_020868427.1-306450-13	NA	0.191089	NA	0.00056797	NA	0.132231	NA	0.000221079	NA	0.161862	NA	0.0004811
NW_020868427.1-320492-1	NA	NA	0.000424064	0.26449	NA	NA	0.00214201	1.33598	NA	NA	0.000138121	0.0861461
NW_020868427.1-322941-26	0.0490213	NA	0.000262608	NA	0.0529945	NA	0.000283892	NA	0.107877	NA	0.000411413	NA
NW_020868427.1-348028-6	NA	0.0205676	1	NA	NA	0.0214314	1	NA	NA	0.0214314	1	NA
NW_020868427.1-567680-1	NA	1.28393	1	NA	NA	1.28393	1	NA	NA	1.24555	1	NA
NW_020868427.1-701392-1	NA	8.54e-05	NA	0.0201047	NA	2.96e-07	NA	0.000501225	NA	0.000164652	NA	0.0215403
NW_020868428.1-299099-24	NA	NA	NA	0.00281961	NA	NA	NA	0.00097344	NA	NA	NA	0.00221841
NW_020868428.1-321619-22	NA	0.00403235	NA	0.430943	NA	0.00935703	NA	1	NA	0.00224475	NA	0.2399
NW_020868429.1-54261-26	NA	NA	NA	0.00073441	NA	NA	NA	0.00094249	NA	NA	NA	0.00036481
NW_020868429.1-59182-12	NA	NA	0.0156215	1	NA	NA	0.0156215	1	NA	NA	0.0156215	1
NW_020868429.1-212937-25	0.000430017	NA	NA	0.155236	0.00280342	NA	NA	1.01204	0.000298017	NA	NA	0.107584
NW_020868429.1-258632-27	0.0067921	NA	15.0529	NA	0.00516895	NA	11.4556	NA	0.00741161	NA	16.4259	NA
NW_020868429.1-290104-12	1.9044	NA	NA	0.00182162	0.2704	NA	NA	0.000258646	3.50938	NA	NA	0.00335683
NW_020868429.1-383206-5	NA	0.00765758	NA	0.175046	NA	0.0250646	NA	0.523708	NA	0.0211055	NA	0.440985
NW_020868430.1-310549-6	NA	0.00015715	NA	0.0741953	NA	0.00049261	NA	0.649588	NA	0.00255579	NA	3.37024
NW_020868431.1-137642-22	0.379254	NA	0.000472688	NA	3.33785	NA	0.00416018	NA	0.617676	NA	0.000769848	NA
NW_020868431.1-291698-2	0.043091	1	NA	NA	0.043091	1	NA	NA	0.043091	1	NA	NA
NW_020868431.1-424650-3	NA	NA	NA	0.020967	NA	NA	NA	0.010733	NA	NA	NA	0.0234702
NW_020868431.1-431058-24	0.00130706	NA	1.2038	NA	0.00107221	NA	0.9875	NA	0.00204695	NA	1.88524	NA
NW_020868431.1-491024-22	1	NA	0.0117509	NA	1	NA	0.0117509	NA	1	NA	0.0117509	NA
NW_020868431.1-678876-15	NA	1	NA	0.0306075	NA	1	NA	0.0294672	NA	1	NA	0.0306075
NW_020868431.1-705558-24	NA	0.0150529	NA	0.227779	NA	0.0320435	NA	0.484879	NA	0.0104448	NA	0.15805
NW_020868431.1-711525-12	NA	0	NA	NA	NA	0	NA	NA	NA	0	NA	NA
NW_020868433.1-26917-3	NA	0.00590119	NA	0.0481526	NA	0.0238127	NA	0.194307	NA	3.08e-06	NA	2.51e-05
NW_020868433.1-41737-1	NA	1	NA	0.00124636	NA	1	NA	0.00124636	NA	1	NA	0.00124636
NW_020868433.1-99396-26	0.5776	NA	0.0016	NA	0.09	NA	0.000249307	NA	0.179776	NA	0.000497994	NA
NW_020868433.1-123277-21	NA	NA	NA	0.00203401	NA	NA	NA	0.00099856	NA	NA	NA	0.00297025
NW_020868433.1-169793-14	0.000528307	NA	0.329506	NA	6.76e-06	NA	0.00421656	NA	0.00119228	NA	0.743626	NA
NW_020868433.1-174405-16	NA	0.00233289	NA	NA	NA	0.003025	NA	NA	NA	0.00281961	NA	NA
NW_020868433.1-208505-13	NA	0.000947442	0.371061	NA	NA	0.00297271	1.16425	NA	NA	0.00499859	1.95767	NA
NW_020868434.1-182756-26	4.2e-05	NA	0.0495574	NA	1.96e-05	NA	0.0230868	NA	7.47e-05	NA	0.088102	NA
NW_020868434.1-218564-14	0.0137759	6.53e-06	NA	NA	0.0407547	1.93e-05	NA	NA	0.00714144	3.38e-06	NA	NA
NW_020868434.1-220886-27	NA	0.0249461	1	NA	NA	0.0249461	1	NA	NA	0.0249461	1	NA
NW_020868434.1-239495-15	NA	0.0012438	NA	0.0774076	NA	0.00826819	NA	0.514567	NA	0.0108394	NA	0.674588
NW_020868434.1-264905-24	NA	NA	NA	0.0112572	NA	NA	NA	0.0175828	NA	NA	NA	0.008464
NW_020868434.1-265265-7	NA	0.00154449	NA	NA	NA	0.00183184	NA	NA	NA	0.00152881	NA	NA
NW_020868435.1-57162-24	NA	0.0674885	NA	0.422201	NA	0.0807481	NA	0.522943	NA	0.0769929	NA	0.498623
NW_020868435.1-61299-26	0.346512	0.00933619	NA	NA	0.512087	0.0137974	NA	NA	0.34318	0.00924642	NA	NA
NW_020868435.1-63782-23	2.7e-05	NA	NA	NA	2.5e-05	NA	NA	NA	6.24e-05	NA	NA	NA
NW_020868435.1-87586-5	NA	0.0148734	1	NA	NA	0.0148734	1	NA	NA	0.0148734	1	NA
NW_020868435.1-104194-1	NA	8.24e-05	NA	0.0178617	NA	0.000369507	NA	0.0800997	NA	0.00282837	NA	0.613119
NW_020868435.1-348370-24	NA	0.00025281	NA	NA	NA	4.62e-05	NA	NA	NA	0.00383161	NA	NA
NW_020868436.1-2950-5	NA	8.57e-05	0.298949	NA	NA	0.000137499	0.298949	NA	NA	4.89e-05	0.145386	NA
NW_020868436.1-149346-14	0.724091	0.0357488	NA	NA	3.06346	0.151245	NA	NA	0.835746	0.0412613	NA	NA
NW_020868436.1-517458-21	NA	0.00042436	NA	NA	NA	0.0001	NA	NA	NA	0.00040401	NA	NA
NW_020868436.1-621359-12	0.143851	NA	0.0018681	NA	1.47873	NA	0.0192034	NA	1.13528	NA	0.0147432	NA
NW_020868436.1-856200-7	NA	NA	NA	0.00229441	NA	NA	NA	0.001936	NA	NA	NA	0.00568516
NW_020868437.1-329445-8	1.40028	NA	NA	0.00133941	0.256711	NA	NA	0.000245552	2.4025	NA	NA	0.00229807
NW_020868437.1-363314-6	NA	0.155709	NA	0.155709	NA	0.138533	NA	0.138533	NA	0.137048	NA	0.135866
NW_020868438.1-193204-9	NA	0.000253394	NA	0.6084	NA	7.88e-05	NA	0.189225	NA	0.000527124	NA	0.632025
NW_020868439.1-22128-4	NA	0.0139968	NA	0.653097	NA	0.00518308	NA	0.241845	NA	0.0214314	NA	1
NW_020868439.1-76222-2	NA	NA	NA	0.00101124	NA	NA	NA	0.00150544	NA	NA	NA	0.00018225
NW_020868439.1-261476-5	NA	1.50344	0.00127525	NA	NA	0.00124861	1.06e-06	NA	NA	3.14655	0.00266897	NA
NW_020868439.1-409968-26	0.00615148	NA	NA	6.13e-06	0.0162438	NA	NA	1.62e-05	1.17715	NA	NA	0.00117292
NW_020868439.1-505400-5	0.00188348	NA	0.000454857	NA	0.00627437	NA	0.00151525	NA	0.0570478	NA	0.0137769	NA
NW_020868439.1-555832-13	0.65274	0.00538984	NA	NA	0.0959289	0.000792109	NA	NA	0.10584	0.000873945	NA	NA
NW_020868440.1-185607-9	0.368185	NA	0.00552151	NA	0.012918	NA	0.000193725	NA	0.234217	NA	0.00351245	NA
NW_020868440.1-252890-6	0.0660463	NA	0.000753437	NA	0.0173202	NA	0.000197584	NA	0.287029	NA	0.00327435	NA
NW_020868440.1-255251-25	0.113963	0.0026958	NA	NA	0.251127	0.0059404	NA	NA	0.169623	0.00401243	NA	NA
NW_020868440.1-291188-23	NA	NA	1.22933	0.00188682	NA	NA	4.91734	0.0075473	NA	NA	1.22346	0.00187781
NW_020868440.1-291759-3	1	NA	NA	0.0311419	1	NA	NA	0.0311419	1	NA	NA	0.0311419
NW_020868441.1-6139-13	NA	0.000628994	0.0629132	NA	NA	0.0018688	0.186921	NA	NA	0.000543812	0.0543931	NA
NW_020868441.1-110374-4	0.647263	NA	0.00750292	NA	0.485115	NA	0.00562334	NA	0.0103738	NA	0.000120251	NA
NW_020868441.1-268201-9	NA	0.000182085	NA	0.126161	NA	4.28e-05	NA	0.0296291	NA	0.00135782	NA	0.940794
NW_020868441.1-561753-8	NA	0.00120626	NA	0.212916	NA	0.00114724	NA	0.2025	NA	0.000979084	NA	0.172818
NW_020868441.1-628585-15	NA	NA	0.00360458	0.000760832	NA	NA	0.0647434	0.0136657	NA	NA	0.0293162	0.00618789
NW_020868441.1-641227-15	0.0116651	NA	0.000407057	NA	0.00140506	NA	4.9e-05	NA	0.0309706	NA	0.00108073	NA
NW_020868442.1-182101-21	NA	0.00175196	0.246159	NA	NA	0.000127179	0.0287865	NA	NA	0.000175013	0.0245901	NA
NW_020868442.1-237428-26	0.0103349	NA	0.785523	NA	0.0360792	NA	2.74226	NA	0.0278459	NA	2.11647	NA
NW_020868442.1-243368-13	NA	0.0982695	0.000456376	NA	NA	0.0701669	0.000325864	NA	NA	0.0141901	6.59e-05	NA
NW_020868442.1-412789-26	NA	0.0261146	NA	0.000116065	NA	0.0344474	NA	0.000153099	NA	0.0963482	NA	0.000428214
NW_020868444.1-187573-14	9.47485	NA	NA	0.00159288	0.00738525	NA	NA	1.24e-06	8.26562	NA	NA	0.00138959
NW_020868444.1-256648-7	NA	0.00279033	NA	0.0758084	NA	0.042776	NA	1.37358	NA	6.78e-05	NA	0.00217778
NW_020868444.1-477673-25	0.0201543	NA	12.5702	NA	0.0126636	NA	7.46638	NA	0.0200952	NA	12.5334	NA
NW_020868444.1-550904-2	0.000118293	NA	NA	0.174158	1.95e-05	NA	NA	0.0286596	0.000191873	NA	NA	0.282488
NW_020868444.1-552308-15	NA	0.00215742	3.28e-05	NA	NA	0.0109696	0.000166886	NA	NA	0.013803	0.000209993	NA
NW_020868444.1-613989-2	0.0342675	NA	1	NA	0.0342675	NA	1	NA	0.0342675	NA	1	NA
NW_020868444.1-643535-23	NA	NA	NA	0.001849	NA	NA	NA	0.00093025	NA	NA	NA	0.00039601
NW_020868444.1-692253-7	1.85633	0.019889	NA	NA	3.18878	0.034165	NA	NA	3.1018	0.0332332	NA	NA
NW_020868444.1-725690-16	NA	0.0160682	NA	1	NA	0.0160682	NA	1	NA	0.0160682	NA	1
NW_020868444.1-808892-16	0.00019321	NA	NA	NA	0	NA	NA	NA	0.00055696	NA	NA	NA
NW_020868444.1-842779-13	3.2041	NA	0.00306482	NA	5.49121	NA	0.00525251	NA	6.2001	NA	0.00593059	NA
NW_020868445.1-87335-25	0.0172134	NA	NA	NA	0.00879844	NA	NA	NA	0.00837225	NA	NA	NA
NW_020868446.1-172412-27	NA	0.504239	0.0257068	NA	NA	0.602688	0.0307259	NA	NA	0.474618	0.0241967	NA
NW_020868447.1-46583-16	0.0630747	NA	0.00281455	NA	0.00165739	NA	7.4e-05	NA	0.0951638	NA	0.00424644	NA
NW_020868447.1-131186-23	NA	NA	NA	0.0261469	NA	NA	NA	0.015129	NA	NA	NA	0.0246176
NW_020868447.1-262552-7	1	NA	NA	0.0113962	1	NA	NA	0.0130714	1	NA	NA	0.0130714
NW_020868447.1-323847-23	NA	0.0761519	NA	0.000109908	NA	0.11294	NA	0.000163004	NA	0.0465899	NA	6.72e-05
NW_020868447.1-323877-2	NA	0.00733737	1	NA	NA	0.00733737	1	NA	NA	0.00733737	1	NA
NW_020868447.1-527045-6	NA	0.00025921	NA	NA	NA	0	NA	NA	NA	0.00034225	NA	NA
NW_020868447.1-626072-27	0.828915	NA	0.000628602	NA	0.00502618	NA	3.81e-06	NA	0.214079	NA	0.000162345	NA
NW_020868447.1-729303-14	0.000868698	NA	0.3136	NA	0.000906327	NA	0.327184	NA	0.001764	NA	0.636804	NA
NW_020868447.1-807265-6	0.00183834	NA	NA	14.591	0.00189074	NA	NA	15.0069	0.00354753	NA	NA	28.1569
NW_020868447.1-809795-16	8.79e-05	NA	NA	0.0306939	0.000785322	NA	NA	0.27418	0.00019047	NA	NA	0.109368
NW_020868447.1-887175-22	0.00428362	NA	0.428456	NA	0.000548954	NA	0.0549075	NA	0.0061857	NA	0.618706	NA
NW_020868447.1-930479-22	0.868624	NA	0.00571046	NA	0.426844	NA	0.00280614	NA	0.659344	NA	0.00433462	NA
NW_020868447.1-1026820-12	0.00093636	NA	NA	NA	0.00272484	NA	NA	NA	0.00863041	NA	NA	NA
NW_020868447.1-1183379-8	NA	6.9e-05	NA	0.430336	NA	0.000731052	NA	4.5625	NA	0.000435171	NA	2.7159
NW_020868447.1-1313346-14	NA	NA	0.0346533	0.000773735	NA	NA	0.0177095	0.000395416	NA	NA	0.062116	0.00138692
NW_020868447.1-1314136-12	NA	NA	NA	0.00145161	NA	NA	NA	0.00876096	NA	NA	NA	0.00826281
NW_020868447.1-1322558-4	NA	0.103264	NA	0.0133136	NA	0.127127	NA	0.0163901	NA	0.00140412	NA	0.00018103
NW_020868447.1-1393723-4	0.00505727	NA	0.0636691	NA	0.00304237	NA	0.046264	NA	0.0171074	NA	0.243913	NA
NW_020868447.1-1422470-27	0.000884454	NA	0.101443	NA	6.89e-06	NA	0.000789781	NA	0.00134161	NA	0.153877	NA
NW_020868447.1-1429143-13	NA	0.000155606	0.0608444	NA	NA	0.00100169	1.04721	NA	NA	0.00787885	8.2369	NA
NW_020868447.1-1432293-22	0.042249	NA	1	NA	0.042249	NA	1	NA	0.042249	NA	1	NA
NW_020868447.1-1480939-22	NA	0.541517	0.0302626	NA	NA	0.983334	0.0549534	NA	NA	0.634489	0.0354583	NA
NW_020868448.1-117647-25	NA	9.05271	0.00163711	NA	NA	6.11911	0.000813686	NA	NA	8.22784	0.00109409	NA
NW_020868448.1-248726-6	0.0277972	NA	1	NA	0.0277972	NA	1	NA	0.0277972	NA	1	NA
NW_020868448.1-285124-24	NA	0.0293329	20.3238	NA	NA	0.00859191	5.00732	NA	NA	0.0076567	4.84962	NA
NW_020868449.1-44750-24	NA	1	NA	0.00878586	NA	1	NA	0.00878586	NA	1	NA	0.00878586
NW_020868450.1-100062-16	0.178232	NA	0.0019096	NA	0.464083	NA	0.00497226	NA	0.148118	NA	0.00158696	NA
NW_020868450.1-102569-22	NA	0.472283	NA	0.107113	NA	1.01869	NA	0.231035	NA	0.471857	NA	0.107016
NW_020868451.1-75194-4	0.0214037	NA	NA	NA	0.0179828	NA	NA	NA	0.0140422	NA	NA	NA
NW_020868451.1-155109-3	NA	0.00342225	NA	NA	NA	0.00133956	NA	NA	NA	0.00266256	NA	NA
NW_020868451.1-196611-4	NA	0.00102476	NA	0.284696	NA	0.000747907	NA	0.207781	NA	0.00166544	NA	0.462688
NW_020868451.1-261055-5	0.00497148	NA	NA	1	0.00507798	NA	NA	1	0.00535702	NA	NA	1
NW_020868451.1-288220-22	1	NA	NA	0.00124636	1	NA	NA	0.00124636	1	NA	NA	0.00124636
NW_020868452.1-52730-4	NA	0.678976	NA	0.0138567	NA	0	NA	0	NA	0.00112896	NA	2.3e-05
NW_020868452.1-159561-4	NA	0.133663	NA	0.133663	NA	0.073984	NA	0.073984	NA	0.0509856	NA	0.0509856
NW_020868453.1-592835-3	NA	NA	0.001521	NA	NA	NA	0.00198916	NA	NA	NA	0.006084	NA
NW_020868453.1-670249-14	0.016654	1	NA	NA	0.016654	1	NA	NA	0.016654	1	NA	NA
NW_020868453.1-688978-25	0.000629537	NA	NA	0.00539045	0.000180027	NA	NA	0.00154149	0.0175377	NA	NA	0.150168
NW_020868453.1-737020-24	NA	4.55e-06	NA	0.001024	NA	0.00179324	NA	0.403479	NA	0.000666328	NA	0.149924
NW_020868453.1-768246-16	NA	0.0181572	NA	14.2206	NA	0.00411033	NA	3.21916	NA	0.000204293	NA	0.16
NW_020868453.1-859193-13	NA	0.015625	NA	NA	NA	0.00192721	NA	NA	NA	0.00342225	NA	NA
NW_020868455.1-9910-15	NA	0.000299812	NA	0.032606	NA	0.00196018	NA	0.21318	NA	0.00182668	NA	0.198661
NW_020868455.1-98374-3	0.0107141	NA	1	NA	0.00973256	NA	0.908384	NA	0.0107141	NA	1	NA
NW_020868455.1-103332-16	NA	1.6e-06	NA	0.000576	NA	0.0014681	NA	0.529984	NA	0.0010717	NA	0.386884
NW_020868455.1-443970-22	NA	0.114517	NA	0.000840251	NA	0.379419	NA	0.00278393	NA	0.194538	NA	0.0014274
NW_020868455.1-833894-25	0.284696	NA	0.000241485	NA	1.95802	NA	0.001904	NA	0.000312153	NA	2.65e-07	NA
NW_020868456.1-102150-8	NA	0.000783343	NA	0.0158666	NA	0.000187377	NA	0.00379532	NA	0.0224157	NA	0.45403
NW_020868457.1-53211-23	0.0366116	NA	NA	7.7017	0.0248935	NA	NA	5.11671	0.0231378	NA	NA	4.86733
NW_020868457.1-55891-9	NA	0.00522729	NA	NA	NA	0.00212521	NA	NA	NA	0.001225	NA	NA
NW_020868457.1-60470-16	0.00159017	NA	NA	0.0298598	0.00167974	NA	NA	0.0315418	1.36e-05	NA	NA	0.000256
NW_020868457.1-186121-4	0.00210302	NA	0.0728851	NA	0.00642173	NA	0.22256	NA	0.00676366	NA	0.234411	NA
NW_020868457.1-193026-6	0.00461241	NA	2.87677	NA	0.00340429	NA	2.12327	NA	2.43e-06	NA	0.00151796	NA
NW_020868457.1-374328-26	6.75e-05	NA	NA	0.0421049	0.00165369	NA	NA	1.03141	0.00160333	NA	NA	1
NW_020868458.1-219057-8	NA	NA	NA	0.00124609	NA	NA	NA	0.000625	NA	NA	NA	0.00209764
NW_020868458.1-363363-6	NA	0.0309056	NA	NA	NA	0.0144962	NA	NA	NA	0.0330512	NA	NA
NW_020868458.1-365324-26	NA	6.89e-05	NA	NA	NA	0.00033124	NA	NA	NA	4.49e-05	NA	NA
NW_020868458.1-417403-16	0.761653	NA	NA	0.00122118	0.0107944	NA	NA	1.73e-05	0.300361	NA	NA	0.000481578
NW_020868458.1-510289-21	0.0708126	NA	9.71e-05	NA	0.342733	NA	0.000469752	NA	0.366076	NA	0.000501745	NA
NW_020868458.1-535367-27	0.0106638	NA	NA	0.474239	0.00174251	NA	NA	0.0774922	0.0238513	NA	NA	1.06071
NW_020868458.1-826344-16	NA	0.00169122	NA	1	NA	0.000861992	NA	0.509688	NA	0.000672054	NA	0.397379
NW_020868458.1-833329-26	NA	0.082718	NA	66.3675	NA	0.049731	NA	39.9009	NA	0.0332018	NA	25.4714
NW_020868458.1-949885-6	NA	0.118989	NA	0.460545	NA	0.0793829	NA	0.307251	NA	0.12045	NA	0.466201
NW_020868458.1-1265166-24	NA	0.00033489	NA	NA	NA	0.00693889	NA	NA	NA	0.00405769	NA	NA
NW_020868459.1-56561-7	NA	NA	22.0697	0.0417894	NA	NA	18.7362	0.0354774	NA	NA	6.69531	0.0126777
NW_020868459.1-68233-3	0.000280279	NA	1	NA	0.000433673	NA	1	NA	0.000433673	NA	1	NA
NW_020868459.1-346170-21	0.00280146	NA	0.0285279	NA	0.00216163	NA	0.0220123	NA	0.00556507	NA	0.0566703	NA
NW_020868459.1-437478-23	0.00623807	NA	NA	1	0.00623807	NA	NA	1	0.00623807	NA	NA	1
NW_020868459.1-461893-26	NA	0.0362812	NA	1	NA	0.0362812	NA	1	NA	0.0362812	NA	1
NW_020868459.1-490938-6	NA	NA	1	0.0311419	NA	NA	1	0.0311419	NA	NA	1	0.0311419
NW_020868459.1-506648-4	NA	1	NA	0.00825725	NA	1	NA	0.00825725	NA	1	NA	0.00825725
NW_020868459.1-600528-6	NA	NA	NA	0	NA	NA	NA	0	NA	NA	NA	0
NW_020868459.1-657334-8	0.0216738	NA	17.3896	NA	0.0115042	NA	9.23019	NA	0.00772593	NA	6.19879	NA
NW_020868460.1-163004-15	1	NA	NA	0.00464413	1	NA	NA	0.00435752	1	NA	NA	0.00464413
NW_020868460.1-177534-9	NA	9.33e-05	NA	0.184131	NA	0.00015204	NA	0.20049	NA	0.000361359	NA	0.476512
NW_020868460.1-215496-23	NA	NA	0.00032041	NA	NA	NA	0	NA	NA	NA	0.00165649	NA
NW_020868461.1-239013-23	0.000250924	NA	1.49e-05	NA	0.244158	NA	0.014455	NA	0.000219591	NA	1.3e-05	NA
NW_020868461.1-340425-9	NA	NA	NA	0.00026244	NA	NA	NA	0.00301401	NA	NA	NA	0.00075076
NW_020868462.1-16131-7	NA	NA	NA	0.00126025	NA	NA	NA	0.00061504	NA	NA	NA	0.00162409
NW_020868463.1-71957-15	0.0334715	NA	8.55e-05	NA	0.0160831	NA	4.11e-05	NA	0.0342365	NA	8.74e-05	NA
NW_020868463.1-100292-2	0.112875	NA	NA	0.00522805	0.0415506	NA	NA	0.00192451	0.418728	NA	NA	0.0214427
NW_020868463.1-115943-2	0.00394177	NA	4.1209	NA	0.00297418	NA	3.10934	NA	0.00432611	NA	4.52271	NA
NW_020868463.1-117827-26	NA	0.00999374	NA	5.27787	NA	0.000254906	NA	0.13462	NA	0.000960528	NA	0.507272
NW_020868463.1-152222-14	NA	7.34e-06	NA	0.00044089	NA	0.000103255	NA	0.00620001	NA	0.000372751	NA	0.022382
NW_020868463.1-172627-14	0.00100641	0.216706	NA	NA	0.000365569	0.0787163	NA	NA	0.0019935	0.429251	NA	NA
NW_020868463.1-235732-16	NA	NA	NA	0.00290521	NA	NA	NA	0.00106276	NA	NA	NA	2.7e-05
NW_020868467.1-19206-13	NA	0.00021505	NA	0.134127	NA	1.33e-05	NA	0.00826446	NA	3.89e-05	NA	0.0242874
NW_020868467.1-127248-2	NA	NA	0.0284597	NA	NA	NA	0.015977	NA	NA	NA	0.0357588	NA
NW_020868468.1-272930-9	8.03e-06	NA	0.00331422	NA	0.00110622	NA	0.456849	NA	9.52e-05	NA	0.0969081	NA
NW_020868468.1-302995-26	0.000406409	NA	NA	0.1627	0.000228605	NA	NA	0.091519	0.000241482	NA	NA	0.096674
NW_020868468.1-606484-23	1.82e-05	1.95e-07	NA	NA	0.0201047	0.000215405	NA	NA	0.106423	0.00114024	NA	NA
NW_020868468.1-897348-14	NA	NA	NA	0	NA	NA	NA	0	NA	NA	NA	0
NW_020868468.1-927374-6	NA	NA	0.00184041	NA	NA	NA	0.00056169	NA	NA	NA	0.00064009	NA
NW_020868468.1-960101-23	0.027438	3.12e-05	NA	NA	0.365172	0.000414687	NA	NA	0.0474331	5.39e-05	NA	NA
NW_020868468.1-1177452-21	1	NA	NA	0.0400192	1	NA	NA	0.0400192	1	NA	NA	0.0400192
NW_020868468.1-1310309-3	NA	2.31439	NA	0.00976708	NA	0.259933	NA	0.00109696	NA	6.13577	NA	0.0258939
NW_020868468.1-1380543-27	NA	0.00444889	NA	NA	NA	0.00104329	NA	NA	NA	0.00030625	NA	NA
NW_020868468.1-1384781-3	0.026229	NA	NA	0.000186677	0.135137	NA	NA	0.000961793	0.200078	NA	NA	0.00142399
NW_020868469.1-622081-4	NA	0.0099978	1	NA	NA	0.0099978	1	NA	NA	0.00859868	1	NA
NW_020868469.1-720122-16	0.310491	NA	NA	0.0102569	0.234009	NA	NA	0.00773036	0.329616	NA	NA	0.0108887
NW_020868470.1-145095-23	NA	0.000804241	NA	0.37254	NA	0.000144825	NA	0.0670857	NA	0.00138787	NA	0.642886
NW_020868472.1-94448-14	0.00248004	NA	NA	NA	0.00019321	NA	NA	NA	0.00023409	NA	NA	NA
NW_020868472.1-303890-27	NA	NA	NA	0.00034225	NA	NA	NA	0.0025	NA	NA	NA	0.00030276
NW_020868472.1-397833-15	NA	NA	NA	0.00515524	NA	NA	NA	0.00047089	NA	NA	NA	0.00232324
NW_020868473.1-56414-16	NA	0.0979222	0.000208417	NA	NA	0.342265	0.000728475	NA	NA	5.14e-06	1.09e-08	NA
NW_020868473.1-153781-3	NA	0.0121554	NA	0.000161664	NA	0.0377878	NA	0.000502568	NA	0.0188597	NA	0.00025083
NW_020868473.1-177892-5	NA	0.310984	NA	0.00118326	NA	1.19829	NA	0.00455937	NA	0.13189	NA	0.000501828
NW_020868473.1-179692-26	2.67367	NA	0.00577193	NA	2.02613	NA	0.00437403	NA	2.32494	NA	0.00501909	NA
NW_020868474.1-3613-22	0.00444444	NA	1	NA	0.00444444	NA	1	NA	0.0039338	NA	1	NA
NW_020868474.1-229031-25	NA	0.000832966	NA	1.8e-05	NA	0.000443559	NA	9.59e-06	NA	0.0670656	NA	0.00145025
NW_020868474.1-286129-16	0.030285	NA	4.86e-05	NA	1.10114	NA	0.00176549	NA	0.536509	NA	0.0008602	NA
NW_020868474.1-425441-15	NA	0.00145924	NA	NA	NA	0.00228484	NA	NA	NA	0.00385641	NA	NA
NW_020868474.1-500906-12	NA	NA	0.113614	0.00605045	NA	NA	0.247606	0.0131861	NA	NA	0.0736942	0.00392454
NW_020868474.1-605436-5	NA	NA	0.00660969	NA	NA	NA	0.00367236	NA	NA	NA	0.00255025	NA
NW_020868474.1-674460-5	0.00123456	NA	0.105061	NA	0.00955722	NA	0.813316	NA	3.85e-05	NA	0.00327867	NA
NW_020868474.1-773888-27	0.0319438	NA	NA	0.380878	0.0421687	NA	NA	0.493472	0.0175123	NA	NA	0.204934
NW_020868474.1-833994-5	NA	0.00435466	NA	0.000333285	NA	0.0003239	NA	2.48e-05	NA	0.0151812	NA	0.00116189
NW_020868474.1-1014172-27	0.00308164	0.275159	NA	NA	0.000313051	0.0279522	NA	NA	0.00191763	0.171225	NA	NA
NW_020868474.1-1093693-27	0.0049	NA	2e-05	NA	0.192136	NA	0.000782809	NA	0.0584028	NA	0.00013694	NA
NW_020868474.1-1141768-27	NA	0	NA	NA	NA	0	NA	NA	NA	0	NA	NA
NW_020868474.1-1214808-25	NA	1	0.00510751	NA	NA	0.402188	0.00205418	NA	NA	0.717539	0.00366483	NA
NW_020868474.1-1216482-6	NA	2.33e-05	0.0307557	NA	NA	0.000385179	0.507922	NA	NA	0.00019817	0.261319	NA
NW_020868474.1-1246603-23	NA	7.93e-05	NA	0.0220255	NA	4.06e-06	NA	0.00112687	NA	0.0016568	NA	0.460288
NW_020868474.1-1253329-1	0.00210815	NA	1.11335	NA	0.00176851	NA	0.592568	NA	3.53e-06	NA	0.00186326	NA
NW_020868477.1-142418-26	NA	0.00313624	0.031073	NA	NA	0.0118752	0.117657	NA	NA	0.0100819	0.0998885	NA
NW_020868477.1-326713-6	NA	0.110283	NA	0.000842994	NA	0.0452356	NA	0.000345776	NA	0.00633648	NA	4.84e-05
NW_020868477.1-655433-16	NA	0.00452289	NA	0.630204	NA	0.00398546	NA	0.555321	NA	0.000975927	NA	0.135982
NW_020868477.1-666718-21	NA	0	NA	NA	NA	6.08e-05	NA	NA	NA	0	NA	NA
NW_020868477.1-774063-2	NA	0.000140122	NA	0.00208422	NA	0.00984696	NA	0.146467	NA	0.00651577	NA	0.0969178
NW_020868479.1-300643-6	0.00929316	NA	NA	6.61e-05	0.0749549	NA	NA	0.000533469	0.000728584	NA	NA	5.19e-06
NW_020868479.1-408792-14	NA	0.00235225	NA	NA	NA	0.002401	NA	NA	NA	0.00081796	NA	NA
NW_020868480.1-68637-9	NA	0.0228316	6.58716	NA	NA	0.00194033	0.559805	NA	NA	0.0462041	13.3304	NA
NW_020868480.1-68832-25	NA	0.00047089	NA	NA	NA	0.00051529	NA	NA	NA	0.00182329	NA	NA
NW_020868481.1-74296-23	NA	1.02e-05	NA	0.00987221	NA	6.14e-06	NA	0.00591716	NA	0.000230232	NA	0.221986
NW_020868481.1-151757-27	NA	0.17478	NA	0.000436584	NA	0.405202	NA	0.00101215	NA	0.00142998	NA	3.57e-06
NW_020868481.1-514381-27	NA	0.0112173	NA	9	NA	0.00725998	NA	5.82493	NA	0.00951125	NA	7.6312
NW_020868481.1-646282-8	NA	0.00315723	NA	1	NA	0.00315723	NA	1	NA	0.00315723	NA	1
NW_020868481.1-701309-12	1	0.0224862	NA	NA	1	0.0224862	NA	NA	1	0.0224862	NA	NA
NW_020868481.1-723065-14	NA	NA	NA	0.00037636	NA	NA	NA	8.84e-05	NA	NA	NA	0.00345744
NW_020868482.1-46571-15	NA	0.00434161	NA	0.0210134	NA	0.000821083	NA	0.00397404	NA	0.00224848	NA	0.0108827
NW_020868482.1-263461-6	NA	0.000541274	NA	1.2996	NA	0.0036	NA	8.6436	NA	0.003025	NA	7.26302
NW_020868482.1-267444-4	0.0784459	NA	1	NA	0.0784459	NA	1	NA	0.0784459	NA	1	NA
NW_020868482.1-381994-3	NA	NA	NA	0.00026244	NA	NA	NA	0.00077841	NA	NA	NA	0.00089401
NW_020868482.1-426452-6	NA	0.00435631	NA	0.852923	NA	0.00075827	NA	0.148462	NA	0.00168405	NA	0.415609
NW_020868482.1-430133-15	0.442756	0.0013648	NA	NA	0.595773	0.00183648	NA	NA	0.0299303	9.23e-05	NA	NA
NW_020868483.1-226089-25	NA	0.00362127	NA	2.14122	NA	0.00775793	NA	4.58719	NA	0.04	NA	23.6516
NW_020868483.1-243859-6	0.00277247	NA	NA	0.444444	0.0043178	NA	NA	0.692169	0.00311178	NA	NA	0.498837
NW_020868483.1-318941-14	NA	0	NA	NA	NA	0.00068121	NA	NA	NA	0.0001	NA	NA
NW_020868483.1-406576-14	NA	0.00378128	NA	0.671554	NA	0.00595794	NA	1.05813	NA	0.0171452	NA	3.04498
NW_020868483.1-407107-14	1	NA	0.000679226	NA	0.312543	NA	0.000212287	NA	0.690077	NA	0.000468719	NA
NW_020868483.1-460049-16	NA	0.00606841	NA	NA	NA	0.000729	NA	NA	NA	0.00171396	NA	NA
NW_020868483.1-541133-12	2.66509	NA	NA	0.00226058	1.35151	NA	NA	0.00114638	4.89301	NA	NA	0.00464143
NW_020868484.1-330140-26	0.0217794	NA	1	NA	0.0217794	NA	1	NA	0.0217794	NA	1	NA
NW_020868485.1-35574-2	NA	0.00559504	NA	NA	NA	0.0209381	NA	NA	NA	0.00316969	NA	NA
NW_020868485.1-131862-22	NA	1.03e-05	NA	0.0094437	NA	2.16e-05	NA	0.0198996	NA	0.00149246	NA	1.37455
NW_020868485.1-287712-12	NA	0.00459684	NA	NA	NA	0.00045796	NA	NA	NA	0.00150544	NA	NA
NW_020868485.1-688794-22	NA	0.0106046	NA	2.60284	NA	0.00844835	NA	2.0736	NA	0.00880403	NA	2.1609
NW_020868485.1-789745-25	NA	0.0332698	NA	NA	NA	0.0289	NA	NA	NA	0.00644809	NA	NA
NW_020868485.1-791590-8	NA	0.00045369	NA	NA	NA	1.37e-05	NA	NA	NA	1.52e-05	NA	NA
NW_020868486.1-16110-21	NA	0.00483184	NA	0.0861262	NA	0.000618062	NA	0.0110168	NA	6.27e-05	NA	0.00111692
NW_020868486.1-271576-26	NA	0.0633197	NA	6.31e-05	NA	2.06758	NA	0.00206015	NA	0.620285	NA	0.000618056
NW_020868489.1-186754-2	NA	0.0038732	0.00800072	NA	NA	0.00192902	0.00503017	NA	NA	0.00400088	0.00826446	NA
NW_020868489.1-227693-27	2.001	0.01183	NA	NA	1.48813	0.0087979	NA	NA	0.34767	0.00205545	NA	NA
NW_020868489.1-272389-14	0.000510948	NA	NA	0.381306	0.000412598	NA	NA	0.237656	0.000194835	NA	NA	0.112225
NW_020868493.1-11242-2	NA	0.0316484	NA	NA	NA	0.03059	NA	NA	NA	0.030695	NA	NA
NW_020868493.1-13926-23	NA	0.0163584	NA	NA	NA	0.0297562	NA	NA	NA	0.0258888	NA	NA
NW_020868493.1-112742-1	NA	0.00343396	NA	NA	NA	0.00245025	NA	NA	NA	0.00652864	NA	NA
NW_020868493.1-295931-27	NA	6.79e-07	NA	0.0313585	NA	0.000163014	NA	0.328234	NA	0.000216798	NA	0.356674
NW_020868493.1-424695-6	0.142277	NA	0.0161212	NA	0.465205	NA	0.0488285	NA	0.139822	NA	0.0146758	NA
NW_020868493.1-444054-6	0.000774291	0.018496	NA	NA	0.0200079	0.787253	NA	NA	0.00114617	0.0450983	NA	NA
NW_020868493.1-490774-14	NA	0.00350828	NA	0.431211	NA	0.000655585	NA	0.0670235	NA	0.00136331	NA	0.139378
NW_020868493.1-499817-6	NA	NA	0.00085849	NA	NA	NA	0.002209	NA	NA	NA	0.00284089	NA
NW_020868493.1-628558-12	0.491799	NA	NA	0.00432087	0.181394	NA	NA	0.00159371	0.101476	NA	NA	0.000891554
NW_020868493.1-666046-22	NA	0.00267336	NA	0.143767	NA	0.00057491	NA	0.0309174	NA	0.00287686	NA	0.154711
NW_020868493.1-835372-24	NA	NA	12.065	0.0759295	NA	NA	10.7156	0.0674373	NA	NA	14.1827	0.0892568
NW_020868494.1-162141-16	0.00205889	0.236146	NA	NA	0.00134963	0.154797	NA	NA	2.34e-06	0.000268745	NA	NA
NW_020868494.1-309794-9	0.296121	0.000251175	NA	NA	0.0241731	2.05e-05	NA	NA	0.028768	2.44e-05	NA	NA
NW_020868494.1-473968-2	NA	NA	0.00245291	1	NA	NA	0.0026548	1	NA	NA	0.0026548	1
NW_020868494.1-633151-8	0.559127	0.000288215	NA	NA	12.8564	0.00662714	NA	NA	1.96252	0.00101163	NA	NA
NW_020868494.1-786033-9	0.6284	NA	0.00371514	NA	0.00346021	NA	2.05e-05	NA	0.00659872	NA	3.9e-05	NA
NW_020868494.1-840906-5	NA	NA	0.00170569	NA	NA	NA	0.00046656	NA	NA	NA	0.00067081	NA
NW_020868494.1-891491-26	NA	0.00361201	NA	NA	NA	0.014738	NA	NA	NA	0.001369	NA	NA
NW_020868494.1-980520-23	0.0592734	0.0284113	NA	NA	0.0393961	0.0188836	NA	NA	0.0850397	0.0407618	NA	NA
NW_020868495.1-327554-27	0.788464	NA	0.00108067	NA	2.39079	NA	0.00327683	NA	0.224097	NA	0.000307149	NA
NW_020868496.1-166493-15	NA	0.00144058	NA	1.05106	NA	0.00140149	NA	1.02253	NA	1.24e-05	NA	0.00907029
NW_020868496.1-208697-3	1.60444	0.00653689	NA	NA	2.93551	0.01196	NA	NA	5.18321	0.0211177	NA	NA
NW_020868496.1-263744-21	0.0125132	NA	NA	21.0519	0.0150353	NA	NA	25.295	0.0170318	NA	NA	28.654
NW_020868496.1-304789-1	1	NA	0.0156215	NA	1	NA	0.0156215	NA	1	NA	0.0156215	NA
NW_020868497.1-5713-16	NA	0.0736521	NA	0.00109546	NA	0.0721617	NA	0.00107329	NA	0.708571	NA	0.0105389
NW_020868497.1-51315-24	NA	NA	NA	0.00022201	NA	NA	NA	0.00106929	NA	NA	NA	0.00207025
NW_020868497.1-85443-15	NA	0.00066818	NA	0.143876	NA	0.000433842	NA	0.0934174	NA	7.12e-05	NA	0.0153325
NW_020868497.1-99860-13	NA	0.00683337	NA	7.88314	NA	0.00450504	NA	5.19712	NA	0.00612112	NA	7.06147
NW_020868497.1-101164-25	NA	0.00286426	NA	1	NA	0.00286426	NA	1	NA	0.00286426	NA	1
NW_020868497.1-171545-3	0.0014235	NA	0.0601776	NA	6.44e-06	NA	0.000272386	NA	0.00153893	NA	0.0650575	NA
NW_020868497.1-480041-26	NA	0.229176	NA	0.0292443	NA	0.00150186	NA	0.000191647	NA	0.16189	NA	0.0206582
NW_020868497.1-526848-13	NA	NA	NA	4.36e-05	NA	NA	NA	0.00012544	NA	NA	NA	0.00113569
NW_020868497.1-533323-8	0.00603729	NA	NA	NA	0.00369664	NA	NA	NA	0.0036	NA	NA	NA
NW_020868497.1-659705-4	NA	0.000289	NA	NA	NA	0.00036481	NA	NA	NA	0.00186624	NA	NA
NW_020868499.1-271154-22	0.362018	NA	0.0132445	NA	0.280576	NA	0.0112284	NA	0.247905	NA	0.00992095	NA
NW_020868499.1-294674-6	NA	0.10473	NA	0.485727	NA	0.167993	NA	0.779136	NA	0.133697	NA	0.620076
NW_020868500.1-75922-23	0.00033357	NA	NA	0.491103	0.000438135	NA	NA	0.645049	0.000601372	NA	NA	0.885377
NW_020868500.1-280284-4	NA	0.0152111	3.22e-05	NA	NA	0.1024	9.79e-05	NA	NA	0.263511	0.000252057	NA
NW_020868500.1-281126-6	NA	NA	NA	0.005041	NA	NA	NA	0.00345744	NA	NA	NA	0.00119025
NW_020868500.1-314937-8	0.0205329	NA	71.1851	NA	0.0205037	NA	71.0841	NA	0.00569424	NA	19.7413	NA
NW_020868502.1-88715-16	NA	0.000601588	NA	0.0928409	NA	5.72e-07	NA	8.83e-05	NA	0.000235409	NA	0.0363299
NW_020868502.1-255282-24	NA	0.0254403	NA	0.0572406	NA	0.0616694	NA	0.138756	NA	0.0289567	NA	0.0651526
NW_020868502.1-452292-12	0.00451945	NA	NA	6.19e-06	0.00451945	NA	NA	6.19e-06	0.0514794	NA	NA	7.06e-05
NW_020868502.1-453424-25	0.0743928	NA	NA	1	0.0743928	NA	NA	1	0.0743928	NA	NA	1
NW_020868502.1-479479-5	NA	0.00220724	NA	0.344621	NA	2.29e-06	NA	0.00035696	NA	0.00317843	NA	0.496255
NW_020868502.1-499452-26	0.0651752	NA	NA	2.43502	0.0536725	NA	NA	2.00527	0.0430439	NA	NA	1.60817
NW_020868503.1-35267-4	NA	0.015625	NA	6.37e-05	NA	0.0177778	NA	7.24e-05	NA	0.25	NA	0.00101856
NW_020868504.1-10240-9	0.00227233	NA	1	NA	0.000118718	NA	0.0522449	NA	0.000637503	NA	0.280551	NA
NW_020868504.1-70600-26	NA	0.00061504	NA	NA	NA	0.00021316	NA	NA	NA	0.00131044	NA	NA
NW_020868504.1-95007-8	NA	0.00118073	NA	0.366025	NA	0.00124744	NA	0.306178	NA	0.00204419	NA	0.501736
NW_020868505.1-609685-16	1	0.00978143	NA	NA	1	0.00978143	NA	NA	1	0.00978143	NA	NA
NW_020868506.1-320160-16	NA	0.267958	NA	1.97e-05	NA	1	NA	7.35e-05	NA	0.199862	NA	1.47e-05
NW_020868506.1-347319-1	NA	3.8229	NA	0.00289907	NA	0.120419	NA	5.32e-05	NA	0.207229	NA	0.00015715
NW_020868506.1-390456-6	NA	NA	0.00309136	NA	NA	NA	0.00375769	NA	NA	NA	0.00294849	NA
NW_020868506.1-597029-16	NA	NA	NA	0.00364816	NA	NA	NA	0.00540225	NA	NA	NA	0.00303601
NW_020868506.1-719425-3	1	NA	NA	0.016654	0.929546	NA	NA	0.0154807	1	NA	NA	0.016654
NW_020868506.1-793781-4	14.5386	NA	NA	0.0118878	68.211	NA	NA	0.0557741	27.9605	NA	NA	0.0228625
NW_020868506.1-831837-25	NA	0.00010609	NA	NA	NA	5.93e-05	NA	NA	NA	0.00091809	NA	NA
NW_020868506.1-1109140-14	NA	0.00173889	NA	NA	NA	0.00040804	NA	NA	NA	0.00070225	NA	NA
NW_020868507.1-133486-12	9.93e-05	NA	0.0687987	NA	0.0200454	NA	13.8889	NA	0.0119239	NA	8.2617	NA
NW_020868507.1-136628-5	0.00277008	NA	1	NA	0.00277008	NA	1	NA	0.00277008	NA	1	NA
NW_020868507.1-495153-15	0.800994	NA	NA	0.00703742	0.0623542	NA	NA	0.000547835	1.77882	NA	NA	0.0156284
NW_020868508.1-20237-1	NA	NA	0.00356932	1.07706	NA	NA	0.000200923	0.0804366	NA	NA	0.00080369	0.321746
NW_020868508.1-52581-13	NA	0.000912968	NA	0.17875	NA	0.00014401	NA	0.0281958	NA	5.95e-05	NA	0.0116523
NW_020868509.1-10450-25	0.207025	NA	0.00255586	NA	0.011449	NA	0.000141346	NA	0.444889	NA	0.00549246	NA
NW_020868509.1-28720-14	0.000879535	NA	NA	0.00420588	0.00899607	NA	NA	0.0669079	0.00604726	NA	NA	0.0449762
NW_020868510.1-4385-15	NA	NA	NA	2.5e-05	NA	NA	NA	0	NA	NA	NA	1.85e-05
NW_020868511.1-125766-5	1	NA	0.00189352	NA	1	NA	0.00189352	NA	1	NA	0.00189352	NA
NW_020868512.1-147886-3	0.214571	NA	0.00194836	NA	0.00399656	NA	3.63e-05	NA	0.00180869	NA	1.64e-05	NA
NW_020868512.1-205272-16	NA	4.69e-05	NA	0.00946037	NA	0.000606144	NA	0.122181	NA	2.12e-05	NA	0.00427056
NW_020868512.1-371968-15	NA	NA	NA	0.0174768	NA	NA	NA	0.00591361	NA	NA	NA	0.016384
NW_020868512.1-645683-21	0.0410598	NA	0.0332802	NA	0.0218128	NA	0.0183935	NA	0.00197985	NA	0.00166949	NA
NW_020868512.1-662831-4	NA	0.00705318	NA	0.000282263	NA	0.0166343	NA	0.000665693	NA	0.207306	NA	0.00829623
NW_020868512.1-664400-3	0.244045	NA	0.143488	NA	0.180331	NA	0.106027	NA	0.00936524	NA	0.00550637	NA
NW_020868512.1-690110-6	0.514987	NA	0.00114812	NA	0.821697	NA	0.00284806	NA	0.025623	NA	8.88e-05	NA
NW_020868512.1-691833-27	NA	0.169264	NA	0.000484816	NA	0.158116	NA	0.000452884	NA	0.000248	NA	7.1e-07
NW_020868512.1-733606-22	NA	0.0252341	NA	0.000701437	NA	0.0403366	NA	0.000522937	NA	0.292614	NA	0.00703712
NW_020868512.1-739497-6	NA	0.00036864	NA	NA	NA	0.00037636	NA	NA	NA	0	NA	NA
NW_020868512.1-813878-1	NA	0.011375	NA	2.33827	NA	0.0134717	NA	2.63813	NA	0.00699803	NA	1.43853
NW_020868513.1-69419-6	1	NA	0.00444444	NA	0.290737	NA	0.00129216	NA	0.553536	NA	0.00246016	NA
NW_020868514.1-130510-24	0.00084822	1	NA	NA	7.72e-06	0.00910237	NA	NA	0.000599915	0.707263	NA	NA
NW_020868514.1-136897-15	0.00144218	NA	0.125556	NA	0.00180757	NA	0.157366	NA	0.00447204	NA	0.389335	NA
NW_020868514.1-171969-15	NA	0.00144327	NA	1	NA	0.000995712	NA	0.689898	NA	0.000820739	NA	0.568664
NW_020868514.1-177428-8	NA	0.00602176	NA	NA	NA	0.0111725	NA	NA	NA	0.00622521	NA	NA
NW_020868514.1-216989-23	NA	NA	0.00130321	NA	NA	NA	0.00022801	NA	NA	NA	0.00724201	NA
NW_020868515.1-132289-21	NA	0.0117289	NA	NA	NA	0.01921	NA	NA	NA	0.00682276	NA	NA
NW_020868515.1-255099-16	NA	27.1267	NA	0.0025487	NA	40.9067	NA	0.0038434	NA	72.6046	NA	0.00731384
NW_020868515.1-326772-7	NA	0.00130495	0.334351	NA	NA	7.05e-05	0.0180509	NA	NA	0.000792735	0.203113	NA
NW_020868515.1-424914-15	0.0329279	NA	25.7887	NA	0.0209058	NA	16.3732	NA	0.028362	NA	22.2128	NA
NW_020868515.1-466012-13	0.0155702	NA	14.3401	NA	0.00244811	NA	2.2547	NA	0.00691435	NA	6.36811	NA
NW_020868515.1-595990-12	NA	0.00138834	NA	0.234831	NA	0.00291084	NA	0.492356	NA	0.000123032	NA	0.0208103
NW_020868515.1-630072-27	NA	0.0079074	NA	0.604938	NA	0.0347552	NA	2.65887	NA	0.000918683	NA	0.0702818
NW_020868517.1-61455-3	NA	0.046656	NA	0.000129241	NA	0.311364	NA	0.000862504	NA	0.509796	NA	0.00141218
NW_020868517.1-297158-5	0.000361121	NA	0.0277778	NA	0.0047082	NA	0.247531	NA	0.000369822	NA	0.0194432	NA
NW_020868518.1-61270-7	NA	NA	NA	0.00090601	NA	NA	NA	0.000841	NA	NA	NA	0.00025281
NW_020868519.1-229049-14	NA	0.0580311	0.000343083	NA	NA	0.0128699	7.61e-05	NA	NA	0.00346021	2.05e-05	NA
NW_020868519.1-403292-24	NA	NA	0.00134622	0.0569107	NA	NA	0.000710373	0.0300306	NA	NA	0.00187208	0.0791411
NW_020868519.1-538734-16	NA	0.0912287	NA	0.000242193	NA	0.0630112	NA	0.000167282	NA	0.0181424	NA	4.82e-05
NW_020868520.1-7777-9	NA	NA	NA	0.00110889	NA	NA	NA	0.00172225	NA	NA	NA	0.00026896
NW_020868520.1-61676-15	NA	NA	26.1057	0.0100041	NA	NA	10.3604	0.00397023	NA	NA	38.2207	0.0146467
NW_020868520.1-67099-14	8.45e-05	NA	0.0778393	NA	5.16e-06	NA	0.00475624	NA	3e-05	NA	0.110416	NA
NW_020868520.1-127307-3	1	0.00390293	NA	NA	0.0223981	8.74e-05	NA	NA	0.717305	0.00279959	NA	NA
NW_020868522.1-62796-4	NA	0.0010935	NA	0.0821778	NA	0.00464876	NA	0.25	NA	0.0058314	NA	0.275625
NW_020868522.1-130564-4	NA	0.000682223	NA	2.19e-06	NA	0.661673	NA	0.00212238	NA	0.013815	NA	4.43e-05
NW_020868522.1-179068-14	NA	0.000136778	NA	0.00548295	NA	0.000189875	NA	0.00761141	NA	0.00281259	NA	0.112746
NW_020868522.1-181474-7	NA	0.0661744	0.00179772	NA	NA	0.000799111	2.29e-06	NA	NA	0.022447	0.000609805	NA
NW_020868522.1-385566-2	NA	0.00812151	NA	0.190608	NA	1.31e-05	NA	0.000307427	NA	0.00235206	NA	0.0552017
NW_020868522.1-465173-12	NA	NA	NA	3.25e-05	NA	NA	NA	9.41e-05	NA	NA	NA	0.000256
NW_020868522.1-530062-8	NA	0.000920374	0.606322	NA	NA	3.39e-05	0.0223004	NA	NA	8.36e-05	0.0550684	NA
NW_020868522.1-603318-14	0.113645	NA	0.710383	NA	0.0936567	NA	0.585437	NA	0.135154	NA	0.844829	NA
NW_020868522.1-662065-25	NA	0.0111603	NA	0.11683	NA	0.0517043	NA	0.554429	NA	0.0110774	NA	0.115963
NW_020868522.1-728053-12	NA	0.00433368	NA	2.01e-05	NA	0.159749	NA	0.000741896	NA	0.189866	NA	0.000881764
NW_020868522.1-736792-13	NA	NA	NA	0.0120122	NA	NA	NA	0.00674041	NA	NA	NA	0.0118374
NW_020868522.1-767816-25	0.00181476	NA	NA	NA	0.00483025	NA	NA	NA	0.000676	NA	NA	NA
NW_020868522.1-777423-25	NA	0.313702	NA	0.00293532	NA	2.06e-05	NA	4.93e-05	NA	0.29494	NA	0.00275976
NW_020868523.1-100055-22	NA	NA	0.0130693	0.227039	NA	NA	1.29e-05	0.000224613	NA	NA	0.0210817	0.320233
NW_020868523.1-224907-4	NA	1	NA	0.0160682	NA	1	NA	0.0160682	NA	0.930153	NA	0.0149459
NW_020868523.1-321899-14	NA	0.0418321	NA	1	NA	0.0418321	NA	1	NA	0.0418321	NA	1
NW_020868523.1-495666-4	NA	0.0367474	NA	0.00314736	NA	0.131502	NA	0.011263	NA	0.0354051	NA	0.0030324
NW_020868523.1-497958-23	0.672052	0.0182573	NA	NA	0.152735	0.00414925	NA	NA	0.301529	0.00819146	NA	NA
NW_020868523.1-501151-22	NA	NA	NA	0.00047089	NA	NA	NA	0.000144	NA	NA	NA	0.00208849
NW_020868525.1-8937-3	0.00466131	NA	NA	0.0099117	0.00237352	NA	NA	0.00504701	0.0140846	NA	NA	0.0299491
NW_020868525.1-93662-23	NA	NA	NA	0.00207025	NA	NA	NA	0.00207025	NA	NA	NA	0.00498436
NW_020868525.1-191516-26	NA	NA	NA	0	NA	NA	NA	0.00056644	NA	NA	NA	0.00080089
NW_020868525.1-209722-12	0.00339088	NA	2.34944	NA	0.0121746	NA	8.43537	NA	0.00469326	NA	3.25181	NA
NW_020868525.1-477986-7	NA	0.001369	NA	NA	NA	0.00104329	NA	NA	NA	0.00236196	NA	NA
NW_020868525.1-757479-16	NA	NA	0.00366025	NA	NA	NA	0.001936	NA	NA	NA	0.00786769	NA
NW_020868525.1-783232-24	NA	NA	NA	0.0199092	NA	NA	NA	0.0101808	NA	NA	NA	0.0357966
NW_020868527.1-184631-4	0.000273824	NA	0.00754727	NA	0.0107517	NA	0.296344	NA	0.000323143	NA	0.00890664	NA
NW_020868528.1-14233-13	0.00268025	NA	0.0204082	NA	8.09e-05	NA	0.000615637	NA	0.0228282	NA	0.17382	NA
NW_020868528.1-100766-27	NA	NA	1	0.0143871	NA	NA	0.944762	0.0135924	NA	NA	1	0.0143871
NW_020868529.1-27653-7	0.0115491	NA	NA	1.65959	0.00264889	NA	NA	0.424634	0.000805266	NA	NA	0.129089
NW_020868529.1-39936-5	NA	NA	0.00881721	NA	NA	NA	0.00990025	NA	NA	NA	0.0179828	NA
NW_020868529.1-72761-16	NA	0.00500657	NA	4.61105	NA	0.00375205	NA	3.45564	NA	0.00193633	NA	1.78336
NW_020868529.1-144097-25	NA	0	NA	NA	NA	3.61e-06	NA	NA	NA	6.76e-06	NA	NA
NW_020868529.1-219564-22	NA	3.44e-05	NA	0.0405674	NA	1.06e-08	NA	1.25e-05	NA	0.000640923	NA	0.755609
NW_020868530.1-1598-4	NA	1	0.00258691	NA	NA	1	0.00258691	NA	NA	1	0.00258691	NA
NW_020868530.1-82907-14	NA	0.00059536	NA	NA	NA	0.01	NA	NA	NA	0.011321	NA	NA
NW_020868530.1-228887-13	0.0672299	NA	1	NA	0.0672299	NA	1	NA	0.0672299	NA	1	NA
NW_020868530.1-340602-12	1	NA	0.000332196	NA	1	NA	0.000332196	NA	0.692893	NA	0.000230177	NA
NW_020868530.1-440641-1	0.00218697	0.119867	NA	NA	0.000870953	0.0477367	NA	NA	0.00122222	0.0669896	NA	NA
NW_020868531.1-201671-8	NA	0.00774326	NA	2.33052	NA	0.000241719	NA	0.0727515	NA	9.47e-05	NA	0.0284959
NW_020868533.1-38887-26	NA	0.0165024	NA	143.774	NA	0.0071054	NA	61.9042	NA	0.0152795	NA	133.119
NW_020868533.1-496059-7	NA	0.000672493	0.0627668	NA	NA	3.68e-05	0.00343811	NA	NA	1.22e-06	0.000113657	NA
NW_020868533.1-510254-16	NA	NA	NA	0.00299209	NA	NA	NA	0.00028561	NA	NA	NA	0.00326041
NW_020868536.1-223838-15	NA	0.000317992	NA	0.0127471	NA	0.00161448	NA	0.0647188	NA	0.00508787	NA	0.203954
NW_020868536.1-243774-23	NA	0.222624	NA	0.00365654	NA	0.352017	NA	0.0053608	NA	0.0674353	NA	0.0011076
NW_020868536.1-252114-21	0.160235	NA	NA	0.000858381	0.0503285	NA	NA	0.000136838	0.156732	NA	NA	0.000839619
NW_020868536.1-263215-13	0.942826	NA	0.0214257	NA	0.202157	NA	0.004594	NA	0.247715	NA	0.00562932	NA
NW_020868536.1-306493-26	0.0204435	NA	0.3644	NA	0.000809274	NA	0.00733416	NA	7.5e-07	NA	1.34e-05	NA
NW_020868536.1-317298-24	0.0045617	NA	NA	0.0235526	0.0161697	NA	NA	0.0834862	4.02e-05	NA	NA	0.0002073
NW_020868536.1-343022-27	NA	NA	0.00224676	NA	NA	NA	0.00110224	NA	NA	NA	0.00109561	NA
NW_020868536.1-420912-9	NA	0.0223793	NA	6.17103	NA	0.033876	NA	9.3412	NA	0.0153348	NA	4.22853
NW_020868537.1-2563-6	NA	7.29e-06	NA	NA	NA	0.00029584	NA	NA	NA	0.00015129	NA	NA
NW_020868537.1-288940-7	NA	6.98e-05	NA	0.00224044	NA	0.00143507	NA	0.0460818	NA	0.00423265	NA	0.197728
NW_020868537.1-297267-15	NA	0.0276816	NA	0.000103792	NA	0.411199	NA	0.00154179	NA	0.499998	NA	0.00187474
NW_020868537.1-594127-12	NA	0.00100025	NA	0.0893117	NA	5.49e-05	NA	0.00490146	NA	0.00210606	NA	0.18805
NW_020868537.1-634701-4	NA	0.00794367	NA	7.97232	NA	0.0229947	NA	23.0777	NA	0.0127126	NA	12.7584
NW_020868537.1-796829-27	NA	0.0123654	NA	0.000252356	NA	0	NA	0	NA	0.0147866	NA	0.000301767
NW_020868538.1-279591-16	NA	0.000213488	0.450726	NA	NA	6.85e-05	0.144614	NA	NA	0.000473653	1	NA
NW_020868539.1-84425-4	0.0259417	NA	NA	0.000153369	0.187293	NA	NA	0.00110729	0.00433311	NA	NA	2.56e-05
NW_020868539.1-134792-22	NA	0.0181232	NA	0.361708	NA	0.00817972	NA	0.163253	NA	0.00456381	NA	0.0910858
NW_020868539.1-313121-8	NA	1	NA	0.0369875	NA	1	NA	0.0369875	NA	1	NA	0.0369875
NW_020868539.1-336669-4	NA	0.000190743	NA	0.000142252	NA	0.00244207	NA	0.00182125	NA	0.0411475	NA	0.0324752
NW_020868539.1-338638-14	0.0123432	NA	NA	NA	0.0144	NA	NA	NA	0.00644809	NA	NA	NA
NW_020868539.1-362128-22	NA	0.00271441	NA	NA	NA	0.00266256	NA	NA	NA	0.00783225	NA	NA
NW_020868539.1-422229-12	9.17391	NA	0.00101322	NA	17.3344	NA	0.0019145	NA	4.43426	NA	0.000489744	NA
NW_020868540.1-117202-14	NA	0.00011236	NA	NA	NA	0.000625	NA	NA	NA	0.00066564	NA	NA
NW_020868540.1-138910-4	NA	0.00239121	NA	NA	NA	0.00061504	NA	NA	NA	0.00107584	NA	NA
NW_020868541.1-146362-27	NA	NA	0.337329	0.00688426	NA	NA	0.276255	0.00563786	NA	NA	0.378471	0.0077239
NW_020868541.1-207847-24	NA	8.33e-06	NA	0.00871111	NA	0.000567127	NA	0.5929	NA	3.33e-05	NA	0.0348444
NW_020868541.1-266214-3	NA	NA	0.698117	0.00576453	NA	NA	0.72444	0.00598188	NA	NA	7.35432	0.0607265
NW_020868541.1-311813-9	NA	8.41e-05	NA	0.0134839	NA	0.00161974	NA	0.259654	NA	0.00071603	NA	0.114784
NW_020868541.1-360580-26	NA	0.0298327	NA	11.9431	NA	0.01147	NA	4.59184	NA	0.000197957	NA	0.0792493
NW_020868542.1-41801-8	NA	0.433742	NA	0.0583186	NA	0.201378	NA	0.0270761	NA	0.0900224	NA	0.0121039
NW_020868542.1-218486-7	NA	14.2023	NA	0.0367401	NA	22.7789	NA	0.0589271	NA	4.32881	NA	0.0111982
NW_020868542.1-235869-15	NA	0.00442225	NA	NA	NA	0.00168921	NA	NA	NA	0.002916	NA	NA
NW_020868542.1-502640-15	0.00160803	NA	5.8e-05	NA	0.00802798	NA	0.000289534	NA	0.0294737	NA	0.00140491	NA
NW_020868542.1-580639-7	NA	0.000225127	NA	0.0701855	NA	0.000330299	NA	0.102974	NA	0.0012455	NA	0.388296
NW_020868542.1-666982-3	NA	0.00058564	NA	NA	NA	0.000361	NA	NA	NA	0.00018496	NA	NA
NW_020868542.1-681715-6	NA	0.317453	0.00528687	NA	NA	0.162671	0.00270912	NA	NA	6.2e-05	1.03e-06	NA
NW_020868545.1-64044-2	NA	0.553677	NA	0.00158587	NA	0.124159	NA	0.000355624	NA	0.00716489	NA	2.05e-05
NW_020868545.1-79164-24	NA	0.00464215	NA	0.0417794	NA	0.00345744	NA	0.031117	NA	0.000495804	NA	0.00446224
NW_020868546.1-23499-26	NA	0.00773835	NA	0.236789	NA	0.0118779	NA	0.363457	NA	0.000644485	NA	0.0197209
NW_020868547.1-188586-5	9.67292	0.0052186	NA	NA	0.466242	0.00025154	NA	NA	7.76e-05	4.19e-08	NA	NA
NW_020868547.1-354426-25	NA	NA	0.00154449	NA	NA	NA	0.00519841	NA	NA	NA	0.00258064	NA
NW_020868547.1-355494-23	NA	0.00057508	NA	1.09e-06	NA	0.174111	NA	0.000329682	NA	0.0155501	NA	2.94e-05
NW_020868547.1-393078-22	NA	NA	0.000234165	0.320967	NA	NA	8.73e-05	0.119721	NA	NA	0.000250145	0.34287
NW_020868547.1-516925-25	NA	0.00162211	NA	0.00137332	NA	9.62e-05	NA	8.14e-05	NA	0.00889699	NA	0.00753243
NW_020868548.1-49236-8	NA	NA	0.00028224	NA	NA	NA	0.00117649	NA	NA	NA	0.00071289	NA
NW_020868548.1-78810-23	0.0122062	NA	NA	0.000560715	0.157742	NA	NA	0.00724618	0.341215	NA	NA	0.0156744
NW_020868548.1-115571-6	NA	NA	0.0365661	0.000169817	NA	NA	0.140331	0.000651716	NA	NA	0.0359691	0.000167045
NW_020868548.1-132997-12	1.71e-05	NA	0.00219546	NA	0.000961952	NA	0.123495	NA	0.00209907	NA	0.269477	NA
NW_020868548.1-394502-26	NA	319.263	0.0366451	NA	NA	68.9213	0.00791082	NA	NA	44.8647	0.00514959	NA
NW_020868548.1-591314-3	0.132063	NA	NA	0.0126154	0.032403	NA	NA	0.00309531	0.132371	NA	NA	0.0126448
NW_020868549.1-349866-25	1	0.000679226	NA	NA	1	0.000679226	NA	NA	1	0.000679226	NA	NA
NW_020868549.1-540167-23	NA	0.00465104	NA	1.9208	NA	4.4e-08	NA	1.82e-05	NA	0.000166546	NA	0.0687804
NW_020868549.1-569748-1	NA	0.00020449	NA	NA	NA	0.00156025	NA	NA	NA	0.00106929	NA	NA
NW_020868551.1-73856-13	0.081225	NA	3.38e-05	NA	0.001225	NA	5.1e-07	NA	0.950625	NA	0.000395929	NA
NW_020868553.1-100893-23	1.69e-07	NA	NA	0.000231317	0.000685851	NA	NA	0.940089	6.59e-06	NA	NA	0.00903584
NW_020868553.1-105351-24	NA	NA	0	NA	NA	NA	0	NA	NA	NA	0	NA
NW_020868553.1-106959-24	NA	0.000166255	2.04e-05	NA	NA	0.0213545	0.00012024	NA	NA	0.0155356	8.75e-05	NA
NW_020868553.1-264510-6	NA	0.352611	NA	0.00104806	NA	0.00484868	NA	1.44e-05	NA	1.07485	NA	0.00319476
NW_020868555.1-40686-3	0.00033856	NA	NA	NA	0.00062001	NA	NA	NA	0.00085264	NA	NA	NA
NW_020868555.1-142940-2	NA	NA	NA	0.00156816	NA	NA	NA	0.000841	NA	NA	NA	6.08e-05
NW_020868555.1-154519-13	NA	0.00172225	NA	NA	NA	0.00329476	NA	NA	NA	0.00226576	NA	NA
NW_020868556.1-257496-25	NA	0.0337359	NA	3.3e-06	NA	5.8485	NA	0.000572863	NA	13.0483	NA	0.00127809
NW_020868556.1-373139-15	0.274576	NA	0.0123547	NA	0.123101	NA	0.00553897	NA	0.020736	NA	0.000933025	NA
NW_020868556.1-388992-27	0.644938	NA	NA	0.00644796	0.899263	NA	NA	0.00899065	0.339957	NA	NA	0.00339882
NW_020868556.1-419055-12	4.43531	NA	NA	0.00580003	7.7249	NA	NA	0.0101018	4.59359	NA	NA	0.00600701
NW_020868556.1-421756-14	NA	NA	0.19427	0.0166009	NA	NA	0.581558	0.0496959	NA	NA	0.372737	0.0318515
NW_020868557.1-30616-24	NA	0	NA	NA	NA	0.00033489	NA	NA	NA	3.25e-05	NA	NA
NW_020868557.1-135369-7	0.000215715	NA	NA	0.0672512	0.000268234	NA	NA	0.0836246	0.000464634	NA	NA	0.144854
NW_020868557.1-235526-9	1	0.000679226	NA	NA	1	0.000679226	NA	NA	1	0.000679226	NA	NA
NW_020868557.1-264885-9	NA	0.00501951	NA	0.00154865	NA	0.000138331	NA	4.27e-05	NA	0.0676787	NA	0.0208807
NW_020868557.1-322899-3	NA	0.000491285	NA	0.661511	NA	0.000637953	NA	0.666944	NA	0.000292869	NA	0.306178
NW_020868557.1-408576-27	NA	0.000562091	NA	0.450985	NA	0.000237962	NA	0.190925	NA	1.1e-05	NA	0.00880625
NW_020868557.1-453836-22	NA	NA	NA	0.00125316	NA	NA	NA	0.00187489	NA	NA	NA	0.00591361
NW_020868557.1-521487-23	NA	0.00347136	NA	0.648001	NA	0.00392808	NA	0.733258	NA	0.000112882	NA	0.0210718
NW_020868557.1-608539-15	0.178327	0.0009553	NA	NA	0.297521	0.00159382	NA	NA	0.631582	0.0033834	NA	NA
NW_020868557.1-731921-25	0.000529	NA	NA	NA	0.00052441	NA	NA	NA	0.00207025	NA	NA	NA
NW_020868557.1-780146-16	0.000594397	NA	1	NA	0.000594397	NA	1	NA	0.000594397	NA	1	NA
NW_020868557.1-781908-27	NA	0.065227	NA	0.000226081	NA	1.3416	NA	0.00465007	NA	0.445244	NA	0.00154325
NW_020868560.1-19964-22	NA	0.0687987	NA	0.000181082	NA	0.74426	NA	0.00195894	NA	0.474066	NA	0.00124777
NW_020868560.1-119374-23	0.00141454	NA	0.931868	NA	7.44e-05	NA	0.0489884	NA	0.00321798	NA	2.11994	NA
NW_020868561.1-60137-14	NA	0.000626682	NA	0.528132	NA	0.000881415	NA	0.742806	NA	5.24e-07	NA	0.000441883
NW_020868561.1-111283-24	NA	0.00421336	NA	1.45889	NA	6.76e-05	NA	0.023391	NA	0.000809459	NA	0.280277
NW_020868561.1-133068-4	0.00762026	NA	NA	0.244695	0.00678201	NA	NA	0.217778	0.0147123	NA	NA	0.472427
NW_020868562.1-179597-21	0.678201	NA	NA	0.000675764	0.00427186	NA	NA	4.26e-06	0.158956	NA	NA	0.000158385
NW_020868562.1-179773-26	0.106083	0.000384712	NA	NA	0.438207	0.00158916	NA	NA	0.0744675	0.000270057	NA	NA
NW_020868563.1-29383-12	0.615341	0.0418775	NA	NA	0.188379	0.0128203	NA	NA	0.225269	0.0153309	NA	NA
NW_020868563.1-91295-16	NA	0.0334524	NA	NA	NA	0.0347077	NA	NA	NA	0.0529	NA	NA
NW_020868563.1-235115-13	0.00623047	NA	NA	0.00224297	0.00243378	NA	NA	0.00087616	0.0216678	NA	NA	0.00780042
NW_020868563.1-332511-5	1.70169	NA	0.0017649	NA	5.85578	NA	0.00702496	NA	1.30926	NA	0.0013579	NA
NW_020868563.1-383891-13	NA	0.446988	NA	0.00253236	NA	0.658416	NA	0.00373019	NA	0.3249	NA	0.00184069
NW_020868563.1-384087-26	0.00370881	NA	NA	NA	0.00012996	NA	NA	NA	0	NA	NA	NA
NW_020868564.1-69132-15	0.0277778	NA	NA	0.000516529	0.000177778	NA	NA	3.31e-06	0.0225	NA	NA	0.000418388
NW_020868564.1-180343-4	NA	0.00255025	NA	NA	NA	0.00394384	NA	NA	NA	0.00222784	NA	NA
NW_020868564.1-217883-12	0.000100805	NA	0.000222324	NA	0.0159615	NA	0.0352029	NA	0.0114693	NA	0.0252955	NA
NW_020868566.1-149498-16	0.0522051	NA	NA	0.0220494	0.056224	NA	NA	0.0237468	0.00181906	NA	NA	0.000768299
NW_020868566.1-154409-27	NA	0.0191745	NA	0.0112098	NA	0.00818455	NA	0.00478482	NA	0.00717389	NA	0.00419397
NW_020868566.1-239417-4	NA	NA	NA	4.62e-05	NA	NA	NA	0.00074529	NA	NA	NA	0.00222784
NW_020868566.1-450006-15	NA	NA	NA	0.00355216	NA	NA	NA	0.00484416	NA	NA	NA	0.00345744
NW_020868567.1-182225-14	NA	NA	NA	0.00016641	NA	NA	NA	0.0001	NA	NA	NA	0.00024025
NW_020868567.1-190010-6	0.00751689	NA	NA	NA	0.0106502	NA	NA	NA	0.00258064	NA	NA	NA
NW_020868567.1-218159-9	0.000824644	NA	NA	0.0249632	5.72e-05	NA	NA	0.0017316	0.000273722	NA	NA	0.00828597
NW_020868567.1-222566-13	0.000155492	NA	NA	0.0216447	0.000288797	NA	NA	0.0269548	0.00029256	NA	NA	0.027306
NW_020868567.1-225293-5	0.424805	0.00769153	NA	NA	0.0797848	0.00144459	NA	NA	0.133909	0.00242456	NA	NA
NW_020868567.1-236208-23	NA	0.00419672	3.61e-05	NA	NA	0.000867091	7.46e-06	NA	NA	0.00801331	6.9e-05	NA
NW_020868568.1-127350-4	NA	1	NA	0.000679226	NA	1	NA	0.000679226	NA	1	NA	0.000679226
NW_020868568.1-269109-13	NA	0.00094249	NA	NA	NA	0.00097344	NA	NA	NA	0.00021904	NA	NA
NW_020868568.1-274244-13	NA	NA	NA	0.00189225	NA	NA	NA	0.001521	NA	NA	NA	0.00120409
NW_020868568.1-296283-13	NA	7.2e-05	NA	0.0606372	NA	5.66e-06	NA	0.00477054	NA	0.000195022	NA	0.164354
NW_020868568.1-339777-26	NA	NA	NA	0.120826	NA	NA	NA	0.0884468	NA	NA	NA	0.126594
NW_020868568.1-369791-15	0.153462	NA	0.0106233	NA	0.5616	NA	0.0399293	NA	0.346985	NA	0.0249286	NA
NW_020868568.1-480076-22	NA	NA	0.0204082	1	NA	NA	0.0204082	1	NA	NA	0.0204082	1
NW_020868568.1-626134-14	NA	0.159237	0.00469901	NA	NA	0.0470529	0.00138851	NA	NA	0.189397	0.00558903	NA
NW_020868568.1-692659-8	NA	NA	0.00207025	NA	NA	NA	0.00299209	NA	NA	NA	0.00252004	NA
NW_020868569.1-32436-13	25.7502	NA	0.00231868	NA	15.8302	NA	0.00142543	NA	11.1584	NA	0.00100476	NA
NW_020868569.1-260619-26	NA	0.0145151	NA	0.094843	NA	0.0165245	NA	0.107973	NA	0.00942963	NA	0.0616141
NW_020868569.1-384985-9	NA	0.00205624	NA	1.28248	NA	0.00409121	NA	2.5517	NA	0.000106016	NA	0.0661224
NW_020868569.1-522897-5	NA	0.000206039	NA	0.0281939	NA	7.95e-05	NA	0.0114415	NA	2.96e-05	NA	0.00520408
NW_020868570.1-61730-27	0.861392	0.0367026	NA	NA	0.60514	0.0289768	NA	NA	1.3176	0.0561408	NA	NA
NW_020868570.1-246956-26	NA	0.0040656	NA	0.0811424	NA	0.000393079	NA	0.00784517	NA	0.0192948	NA	0.385092
NW_020868570.1-278666-9	0.00200909	NA	NA	1	0.00200909	NA	NA	1	0.00200909	NA	NA	1
NW_020868571.1-154640-2	0.000920009	0.374897	NA	NA	0.000418857	0.170681	NA	NA	9.91e-06	0.00403979	NA	NA
NW_020868571.1-168761-9	NA	0.000511823	NA	2.43185	NA	0.000453888	NA	2.15658	NA	0.00220634	NA	10.4831
NW_020868571.1-168934-22	NA	0.00143641	NA	NA	NA	0.0193766	NA	NA	NA	0.00583696	NA	NA
NW_020868571.1-215730-1	NA	NA	0.035377	0.000164295	NA	NA	0.00221106	1.03e-05	NA	NA	0.0434572	0.000201821
NW_020868571.1-267132-14	NA	0.00072361	NA	NA	NA	0.007569	NA	NA	NA	0.00200704	NA	NA
NW_020868571.1-415897-12	NA	0.00376178	NA	0.033856	NA	0.015277	NA	0.137493	NA	0.00629378	NA	0.056644
NW_020868571.1-607227-16	NA	0.00712336	NA	NA	NA	0.00309136	NA	NA	NA	0.001024	NA	NA
NW_020868571.1-672126-26	NA	0.00290521	NA	NA	NA	0.0081	NA	NA	NA	0.00162409	NA	NA
NW_020868571.1-738727-15	NA	0.00146689	NA	NA	NA	0.0158005	NA	NA	NA	0.010983	NA	NA
NW_020868571.1-823714-12	NA	0.000371105	NA	1	NA	0.000371105	NA	1	NA	0.000371105	NA	1
NW_020868571.1-824730-24	0.00495616	NA	NA	NA	0.00086436	NA	NA	NA	0.0129504	NA	NA	NA
NW_020868571.1-830088-13	NA	NA	NA	5.18e-05	NA	NA	NA	0.00166464	NA	NA	NA	0.0175298
NW_020868571.1-952523-15	NA	NA	0.015362	4.5315	NA	NA	0.0222913	6.94952	NA	NA	0.0155195	4.83836
NW_020868571.1-1122189-25	NA	0.00168771	NA	1.62726	NA	0.00112538	NA	1.08507	NA	0.000102326	NA	0.0986604
NW_020868572.1-176060-9	0.00624433	4.55589	NA	NA	0.0179237	13.0772	NA	NA	0.000789795	0.576238	NA	NA
NW_020868572.1-228137-26	NA	0.00417387	NA	0.35681	NA	0.00400382	NA	0.398347	NA	0.00864422	NA	0.738966
NW_020868572.1-270700-24	2.00506	0.00891136	NA	NA	2.5192	0.0111965	NA	NA	3.57664	0.0158962	NA	NA
NW_020868572.1-285883-21	NA	0.0248378	NA	NA	NA	0.026569	NA	NA	NA	0.0174768	NA	NA
NW_020868573.1-93441-6	0.156481	NA	0.00122874	NA	0.175493	NA	0.00137802	NA	0.000869308	NA	6.83e-06	NA
NW_020868573.1-127199-27	NA	2.09e-05	NA	0.0136214	NA	6.57e-05	NA	0.0428062	NA	0.000680341	NA	0.443266
NW_020868573.1-463312-24	NA	NA	0.0103836	NA	NA	NA	0.00826281	NA	NA	NA	0.015876	NA
NW_020868573.1-529857-2	NA	NA	0.00538756	NA	NA	NA	0	NA	NA	NA	0.000841	NA
NW_020868573.1-552629-2	NA	9.56e-05	0.007744	NA	NA	0.00134444	0.1089	NA	NA	0.000906679	0.073441	NA
NW_020868573.1-678841-21	NA	NA	NA	0.029378	NA	NA	NA	0.0102212	NA	NA	NA	0.015977
NW_020868573.1-721757-4	NA	0.0235332	NA	0.000817489	NA	0.132105	NA	0.00458902	NA	0.0313139	NA	0.00108777
NW_020868574.1-22304-21	4.97777	NA	NA	0.00295877	1.07706	NA	NA	0.000640201	6.98469	NA	NA	0.00415168
NW_020868574.1-55458-15	NA	NA	NA	0.00127449	NA	NA	NA	0	NA	NA	NA	0.00013456
NW_020868574.1-138374-8	NA	NA	NA	0.018198	NA	NA	NA	0.001444	NA	NA	NA	0.020621
NW_020868575.1-32916-9	NA	NA	0.00022201	NA	NA	NA	0.00195364	NA	NA	NA	0.00112225	NA
NW_020868575.1-103912-5	NA	0.000144	NA	NA	NA	0.00218089	NA	NA	NA	0.00156025	NA	NA
NW_020868576.1-19981-24	NA	NA	NA	0.003249	NA	NA	NA	0.00209764	NA	NA	NA	0.00400689
NW_020868576.1-30498-12	0.36753	NA	NA	0.00303479	0.431206	NA	NA	0.00356058	0.57928	NA	NA	0.00478326
NW_020868577.1-218605-5	0.012152	NA	8.25e-06	NA	0.79168	NA	0.00053773	NA	2.68237	NA	0.00182194	NA
NW_020868577.1-378332-26	NA	0.0109169	1	NA	NA	0.0109169	1	NA	NA	0.00433323	0.396927	NA
NW_020868577.1-384341-8	0.0102198	1.47e-05	NA	NA	0.130073	0.00018773	NA	NA	0.0854684	0.000123354	NA	NA
NW_020868577.1-508905-24	NA	NA	NA	3.14e-05	NA	NA	NA	0.00619369	NA	NA	NA	2.6e-05
NW_020868577.1-583005-25	1	NA	0.00124636	NA	1	NA	0.00124636	NA	1	NA	0.00124636	NA
NW_020868577.1-622841-21	0.028224	NA	NA	NA	0.0527162	NA	NA	NA	0.0415344	NA	NA	NA
NW_020868578.1-21688-23	NA	2.12e-05	NA	NA	NA	0.00106276	NA	NA	NA	0.00126736	NA	NA
NW_020868578.1-145350-1	NA	NA	0.888538	0.00554276	NA	NA	0.194708	0.0012146	NA	NA	0.00448095	2.8e-05
NW_020868578.1-204261-2	NA	1	NA	0.00169122	NA	0.0653805	NA	0.000110573	NA	0.277289	NA	0.000468956
NW_020868578.1-259496-15	0.743466	0.0029017	NA	NA	0.655329	0.0025577	NA	NA	0.314973	0.00122932	NA	NA
NW_020868578.1-328611-8	1	NA	0.0138517	NA	1	NA	0.0138517	NA	1	NA	0.0138517	NA
NW_020868579.1-72108-1	NA	0.00907029	3.37e-06	NA	NA	0.133283	4.95e-05	NA	NA	0.621511	0.000230646	NA
NW_020868580.1-24725-3	NA	0.00262765	NA	1.23457	NA	0.00322682	NA	1.51608	NA	0.00083972	NA	0.394532
NW_020868581.1-143918-16	NA	0.06096	NA	0.000700209	NA	0.0535483	NA	0.000615075	NA	0.324006	NA	0.00372165
NW_020868581.1-174723-23	NA	0.015977	NA	NA	NA	0.00570025	NA	NA	NA	0.00425104	NA	NA
NW_020868581.1-337721-1	NA	0.0367245	NA	1.25048	NA	0.00590469	NA	0.201057	NA	0.0213023	NA	0.72535
NW_020868581.1-431939-4	0.00187411	NA	0.316997	NA	0.00197807	NA	0.334583	NA	0.000546087	NA	0.0923683	NA
NW_020868581.1-470898-14	0.00245124	0.03295	NA	NA	0.0203199	0.273144	NA	NA	0.0333108	0.447769	NA	NA
NW_020868581.1-513538-21	NA	0.0271207	NA	0.218783	NA	0.0172008	NA	0.138759	NA	0.0332683	NA	0.268375
NW_020868581.1-515766-21	NA	0.00131692	NA	0.242764	NA	0.00150225	NA	0.252924	NA	0.0092543	NA	1.70596
NW_020868581.1-550227-25	NA	NA	NA	0.00038809	NA	NA	NA	0	NA	NA	NA	2.7e-05
NW_020868581.1-570373-14	NA	0.000497833	NA	0.348878	NA	6.89e-05	NA	0.0483033	NA	0.00043945	NA	0.307964
NW_020868581.1-749662-13	NA	0.000363747	NA	0.380278	NA	0.000155606	NA	0.162678	NA	1.06e-06	NA	0.00111111
NW_020868581.1-763266-5	0.0638488	NA	0.0149508	NA	0.0592843	NA	0.0138819	NA	0.071013	NA	0.0166283	NA
NW_020868581.1-957542-16	1	NA	0.00778942	NA	1	NA	0.00778942	NA	1	NA	0.00778942	NA
NW_020868581.1-974586-6	38.4177	NA	NA	0.00521305	73.7123	NA	NA	0.00978077	107.524	NA	NA	0.0135471
NW_020868581.1-1051783-12	0.00226806	NA	0.402807	NA	0.00172196	NA	0.305819	NA	0.00159931	NA	0.284037	NA
NW_020868581.1-1107792-21	NA	0.162678	NA	0.000155606	NA	0.0498778	NA	4.77e-05	NA	0.0025	NA	2.39e-06
NW_020868581.1-1159564-2	NA	0.0236686	2.61e-06	NA	NA	0.0674001	7.44e-06	NA	NA	1	0.000110445	NA
NW_020868582.1-120551-6	0.013694	NA	NA	2.95e-06	0.146673	NA	NA	1.32e-05	0.523314	NA	NA	4.71e-05
NW_020868582.1-297373-6	0.000525433	NA	0.241112	NA	0.00021167	NA	0.0971315	NA	0.000339355	NA	0.221702	NA
NW_020868582.1-300885-2	NA	NA	0.000121042	0.0260635	NA	NA	0.000635458	0.13683	NA	NA	0.00140565	0.302672
NW_020868582.1-326250-2	0.324635	NA	0.0157703	NA	0.730902	NA	0.0355061	NA	0.217881	NA	0.0105843	NA
NW_020868582.1-521134-3	2.98e-05	NA	NA	0.00600743	0.000976981	NA	NA	0.196931	0.000853976	NA	NA	0.172137
NW_020868582.1-695904-1	NA	0.00567009	NA	NA	NA	0.00395641	NA	NA	NA	0.00116964	NA	NA
NW_020868582.1-816636-9	NA	6.92e-05	NA	0.015575	NA	0.00205511	NA	0.4624	NA	5.58e-07	NA	0.00012544
NW_020868585.1-111078-25	NA	0.00043264	NA	NA	NA	0.00039204	NA	NA	NA	0.00052441	NA	NA
NW_020868585.1-119464-5	2.5802	0.00175254	NA	NA	1.00789	0.000684585	NA	NA	0.325888	0.000221352	NA	NA
NW_020868586.1-35147-14	NA	5.30509	NA	0.0076567	NA	2.44247	NA	0.00352516	NA	2.13671	NA	0.00308386
NW_020868586.1-119576-7	0.0246306	NA	0.0447543	NA	0.0369127	NA	0.0670711	NA	0.0848198	NA	0.154119	NA
NW_020868588.1-138395-6	0.0306217	NA	0.04106	NA	0.0759688	NA	0.101865	NA	0.0122538	NA	0.0164309	NA
NW_020868589.1-29939-14	NA	0.00251955	NA	0.847682	NA	0.00323062	NA	1.08692	NA	0.000302745	NA	0.101856
NW_020868589.1-35202-27	0.0157879	NA	NA	0.000268684	0.00941943	NA	NA	0.000160303	0.0160064	NA	NA	0.000180967
NW_020868589.1-43953-15	NA	0.000372928	0.787344	NA	NA	5.72e-05	0.120699	NA	NA	3.88e-05	0.0820164	NA
NW_020868589.1-129247-3	0.000982234	NA	0.0738536	NA	0.000722498	NA	0.0543242	NA	0.000886799	NA	0.0666778	NA
NW_020868589.1-150649-4	NA	0.00245044	NA	3.35879	NA	8.87e-06	NA	0.0121586	NA	0.000105475	NA	0.144573
NW_020868589.1-150969-13	NA	0.000822594	0.0917425	NA	NA	0.00122711	0.136857	NA	NA	0.00197531	0.220303	NA
NW_020868589.1-298614-24	0.00261044	0.243644	NA	NA	0.00154331	0.144044	NA	NA	0.00422457	0.394298	NA	NA
NW_020868590.1-48879-8	NA	0.0126049	NA	0.0229784	NA	0.0214805	NA	0.0391584	NA	0.000885956	NA	0.00161508
NW_020868590.1-199826-5	NA	7.06224	NA	0.0268711	NA	3.59758	NA	0.0136884	NA	0.674038	NA	0.00256464
NW_020868590.1-214310-15	NA	0.002601	NA	NA	NA	0.00167281	NA	NA	NA	0.00376996	NA	NA
NW_020868590.1-214641-1	NA	0.000797122	NA	0.552301	NA	0.00328295	NA	2.27466	NA	0.00141971	NA	0.983674
NW_020868590.1-253376-14	NA	0.35513	NA	0.00894491	NA	0.485734	NA	0.0104099	NA	0.404325	NA	0.00940609
NW_020868590.1-319949-25	NA	1.25e-05	NA	0.16955	NA	0.00034439	NA	4.68595	NA	8.55e-06	NA	0.116401
NW_020868590.1-377786-26	0.00103739	5.05e-06	NA	NA	1.80927	0.0088016	NA	NA	0.154165	0.000749968	NA	NA
NW_020868591.1-237275-2	NA	0.007569	NA	NA	NA	0.00178929	NA	NA	NA	0.00314721	NA	NA
NW_020868591.1-280239-8	NA	6.42e-05	NA	0.0847071	NA	0.00234227	NA	3.08868	NA	0.000256948	NA	0.338828
NW_020868593.1-163888-25	0.290453	NA	NA	0.0108228	0.236588	NA	NA	0.00881565	1.0564	NA	NA	0.0393631
NW_020868593.1-179922-6	NA	0.000178803	0.218674	NA	NA	0.000394097	0.481976	NA	NA	0.000302178	0.369559	NA
NW_020868594.1-79971-16	NA	1.43442	NA	0.000439343	NA	30.8283	NA	0.00944227	NA	1.37926	NA	0.000422447
NW_020868594.1-88584-12	NA	NA	NA	0.00056644	NA	NA	NA	0.00148996	NA	NA	NA	0.000729
NW_020868594.1-132786-15	NA	NA	0.14467	0.00162023	NA	NA	0.0265721	0.000297594	NA	NA	0.0623695	0.000698507
NW_020868594.1-182714-13	0.00161529	0.232753	NA	NA	4.37e-05	0.0140033	NA	NA	0.00013943	0.0200909	NA	NA
NW_020868594.1-236354-16	0.00149479	NA	NA	1.67e-05	0.0373697	NA	NA	0.000418522	0.0152034	NA	NA	0.00017027
NW_020868594.1-319080-5	NA	0.291032	NA	0.00412608	NA	0.268176	NA	0.00380204	NA	0.548491	NA	0.00777618
NW_020868594.1-498125-1	NA	0.124375	NA	0.00110674	NA	0.098838	NA	0.000879501	NA	0.308785	NA	0.0027477
NW_020868595.1-147972-13	NA	NA	NA	0.00717409	NA	NA	NA	0.00876096	NA	NA	NA	0.00256036
NW_020868595.1-148086-9	NA	0.532182	0.000768085	NA	NA	0.0268745	3.88e-05	NA	NA	0.0102198	1.47e-05	NA
NW_020868595.1-177092-6	NA	NA	NA	0.00043264	NA	NA	NA	0.003025	NA	NA	NA	0.00018769
NW_020868596.1-52612-26	NA	NA	0.038919	0.000669923	NA	NA	0.187581	0.0017552	NA	NA	0.098633	0.000922912
NW_020868596.1-56568-6	NA	0.0192377	NA	NA	NA	0.0146652	NA	NA	NA	0.0142325	NA	NA
NW_020868596.1-377730-3	94.6729	NA	0.00965951	NA	21.3444	NA	0.00238026	NA	46.24	NA	0.00471789	NA
NW_020868596.1-430443-13	NA	NA	0.00345744	NA	NA	NA	0.00231361	NA	NA	NA	0.00053361	NA
NW_020868596.1-466775-6	1.33078	NA	0.001326	NA	0.0753556	NA	7.51e-05	NA	0.00308642	NA	3.08e-06	NA
NW_020868597.1-252444-16	NA	0.125889	NA	0.00181118	NA	0.000170874	NA	2.46e-06	NA	0.459509	NA	0.00661101
NW_020868597.1-253840-3	NA	NA	0.209258	1.88e-05	NA	NA	3.34812	0.000301481	NA	NA	0.000452694	4.08e-08
NW_020868597.1-338451-1	NA	NA	0.00301401	NA	NA	NA	0.00354025	NA	NA	NA	0.00341056	NA
NW_020868597.1-450555-24	NA	0.0425506	NA	9.27e-05	NA	0.0020109	NA	4.38e-06	NA	1.40152	NA	0.0030542
NW_020868599.1-192056-22	0.00415134	NA	0.00976326	NA	7.67e-05	NA	0.000180309	NA	0.000360956	NA	0.00084891	NA
NW_020868599.1-250186-5	0.00124636	1	NA	NA	0.00124636	1	NA	NA	0.00124636	1	NA	NA
NW_020868602.1-57837-23	NA	NA	0.0580191	0.00242706	NA	NA	0.00450749	0.000188558	NA	NA	0.00319644	0.000133714
NW_020868602.1-69419-25	NA	NA	NA	0.00376996	NA	NA	NA	0.00331776	NA	NA	NA	0.00339889
NW_020868602.1-152489-5	NA	6.65e-05	NA	0.0191793	NA	0.000235735	NA	0.0680121	NA	3.9e-05	NA	0.0112604
NW_020868602.1-386928-14	NA	NA	7.06e-05	NA	NA	NA	0.00025281	NA	NA	NA	0.00063504	NA
NW_020868602.1-490270-26	0.002315	NA	NA	1.61e-05	0.141235	NA	NA	0.000980163	0.0879057	NA	NA	0.000610059
NW_020868602.1-508565-12	NA	0.030321	NA	0.000287774	NA	0.0230254	NA	0.000176004	NA	0.0298894	NA	0.000306516
NW_020868602.1-524862-24	0.31582	NA	NA	0.0722191	0.178562	NA	NA	0.0408321	0.114154	NA	NA	0.0261039
NW_020868603.1-14814-12	NA	0.0210074	0.96455	NA	NA	0.0145746	0.66919	NA	NA	0.0467937	2.14853	NA
NW_020868604.1-21041-23	NA	3.84e-07	NA	6.68e-06	NA	0.000263836	NA	0.00458332	NA	0.00010087	NA	0.0017523
NW_020868604.1-48229-22	NA	0.00457163	NA	3.33548	NA	0.00196999	NA	1.43731	NA	0.00226569	NA	1.65306
NW_020868604.1-97553-9	NA	1.38e-05	NA	0.0149938	NA	3.57e-05	NA	0.038919	NA	1.78e-05	NA	0.0194479
NW_020868604.1-138441-4	NA	0.118906	0.000129106	NA	NA	0.664302	0.000966702	NA	NA	0.212351	0.000230565	NA
NW_020868604.1-175412-21	NA	NA	NA	0.00485809	NA	NA	NA	0.00229441	NA	NA	NA	0.001764
NW_020868604.1-323354-21	NA	NA	0.811009	0.00479473	NA	NA	0.0180778	0.000106877	NA	NA	0.0808343	0.000477897
NW_020868605.1-199158-1	NA	0.00654481	NA	NA	NA	0.0277889	NA	NA	NA	0.0126563	NA	NA
NW_020868605.1-303274-7	NA	0.00242283	NA	0.196249	NA	0.000469444	NA	0.038025	NA	0.00661511	NA	0.535824
NW_020868605.1-375355-25	NA	NA	NA	0.00113569	NA	NA	NA	0.00113569	NA	NA	NA	0.00178084
NW_020868606.1-15072-4	NA	2.42557	NA	0.0143401	NA	1.35458	NA	0.00800838	NA	7.29908	NA	0.0431526
NW_020868606.1-151215-22	NA	NA	NA	5.04e-05	NA	NA	NA	0.00012996	NA	NA	NA	4.49e-05
NW_020868606.1-180007-26	NA	NA	NA	0.00264196	NA	NA	NA	0.00984064	NA	NA	NA	0.00925444
NW_020868606.1-233280-3	NA	NA	0.00041209	NA	NA	NA	0.00049284	NA	NA	NA	0.00037636	NA
NW_020868606.1-255282-9	NA	0.00328323	NA	0.583101	NA	0.00563065	NA	1	NA	0.00259659	NA	0.461154
NW_020868606.1-397727-24	NA	0.000253047	0.233056	NA	NA	0.000824611	0.759466	NA	NA	0.000549808	0.506373	NA
NW_020868606.1-582159-24	NA	0.781369	NA	0.00139212	NA	0.195342	NA	0.00034803	NA	0.431373	NA	0.000768552
NW_020868606.1-605762-1	NA	3.84e-05	NA	NA	NA	0	NA	NA	NA	0.00031329	NA	NA
NW_020868606.1-608110-12	NA	NA	0.000527124	9.36e-06	NA	NA	0.119777	0.00212744	NA	NA	0.0266556	0.000473447
NW_020868607.1-522683-23	NA	0.0705847	NA	0.321383	NA	0.00385935	NA	0.0159498	NA	0.00290513	NA	0.0132275
NW_020868607.1-688304-25	0.00238865	NA	0.612014	NA	0.00183335	NA	0.469738	NA	0.00337762	NA	0.865406	NA
NW_020868607.1-690640-12	NA	NA	0.00119716	NA	NA	NA	0.00310249	NA	NA	NA	0.00660969	NA
NW_020868607.1-693028-25	NA	0.000166476	NA	0.160513	NA	0.00111157	NA	1.07176	NA	8.63e-05	NA	0.0832101
NW_020868607.1-962989-8	NA	1	NA	0.0107141	NA	1	NA	0.0107141	NA	1	NA	0.0107141
NW_020868607.1-1001036-13	5.63e-05	NA	NA	NA	0.00027225	NA	NA	NA	0.00130321	NA	NA	NA
NW_020868607.1-1003830-9	NA	5.61e-05	NA	0.0825997	NA	0.000300691	NA	0.536239	NA	2.63e-07	NA	0.000387501
NW_020868607.1-1068805-27	0.501931	NA	NA	0.00501821	0.295343	NA	NA	0.00295278	0.0493827	NA	NA	0.000493719
NW_020868608.1-10249-21	0.0178611	NA	0.198388	NA	0.0243785	NA	0.286327	NA	0.01142	NA	0.126845	NA
NW_020868608.1-52652-1	0.000288444	NA	1	NA	0.000288444	NA	1	NA	0.000288444	NA	1	NA
NW_020868608.1-63406-7	NA	NA	NA	0.00126025	NA	NA	NA	0.007569	NA	NA	NA	0.00235225
NW_020868609.1-9961-13	NA	NA	0.00119025	NA	NA	NA	0.00028561	NA	NA	NA	0.00309136	NA
NW_020868610.1-1068-14	0.016412	0.000125452	NA	NA	3.87e-05	2.96e-07	NA	NA	0.0748744	0.000572331	NA	NA
NW_020868611.1-175899-8	NA	NA	NA	0.00948676	NA	NA	NA	0.00123904	NA	NA	NA	0.00465124
NW_020868611.1-275702-27	NA	NA	0.000784559	0.106927	NA	NA	0.000125043	0.017042	NA	NA	6.63e-05	0.00903584
NW_020868611.1-342589-3	0.00064099	NA	0.251041	NA	0.00207872	NA	0.814122	NA	0.00118008	NA	0.462174	NA
NW_020868611.1-367379-4	NA	NA	NA	0	NA	NA	NA	0.00020449	NA	NA	NA	0.00028561
NW_020868611.1-559793-12	NA	0.00197072	NA	0.0147171	NA	0.0068971	NA	0.0515065	NA	5.39e-06	NA	4.03e-05
NW_020868611.1-560440-14	0.625443	0.000623196	NA	NA	0.604938	0.000602765	NA	NA	0.0903926	9.01e-05	NA	NA
NW_020868611.1-604848-8	0.0429348	5.09e-05	NA	NA	0.367972	0.000436636	NA	NA	0.00436473	5.18e-06	NA	NA
NW_020868611.1-671166-26	NA	0.000761807	NA	0.00319889	NA	2.88e-06	NA	1.67e-05	NA	5.84e-05	NA	0.00033851
NW_020868611.1-688230-14	0.000582555	NA	NA	0.00797194	0.00400211	NA	NA	0.0547666	0.00312417	NA	NA	0.0427526
NW_020868612.1-20234-9	NA	0.00212241	NA	1.95474	NA	1.09e-05	NA	0.0100628	NA	0.000117635	NA	0.108342
NW_020868612.1-34323-21	NA	NA	NA	0.00876096	NA	NA	NA	0.00737881	NA	NA	NA	0.00345744
NW_020868612.1-167245-13	NA	NA	NA	0.00399424	NA	NA	NA	0.00121801	NA	NA	NA	0.00266256
NW_020868613.1-125378-24	NA	1.07e-06	NA	0.000859986	NA	0.000154347	NA	0.123838	NA	8.49e-05	NA	0.0681195
NW_020868613.1-127634-9	1.95642	NA	0.0047373	NA	1.9208	NA	0.00465104	NA	0.196689	NA	0.000476266	NA
NW_020868613.1-169469-8	NA	NA	NA	0.000441	NA	NA	NA	0.00065536	NA	NA	NA	9.6e-05
NW_020868613.1-203349-14	0.000312153	NA	2.65e-07	NA	0.088102	NA	7.47e-05	NA	0.0989025	NA	8.39e-05	NA
NW_020868613.1-300742-24	NA	0.00415068	NA	2.45e-05	NA	0.28624	NA	0.00169227	NA	0.372886	NA	0.00220453
NW_020868615.1-60047-4	NA	0.00355216	NA	NA	NA	0.0113636	NA	NA	NA	0.00367236	NA	NA
NW_020868615.1-231485-16	NA	0.146761	NA	0.000508683	NA	0.5625	NA	0.00194967	NA	0.440457	NA	0.00152665
NW_020868615.1-308938-2	0.00494209	NA	NA	NA	0.00767376	NA	NA	NA	0.0277889	NA	NA	NA
NW_020868615.1-330207-25	NA	NA	0.376697	0.000139794	NA	NA	0.0286666	1.06e-05	NA	NA	0.0135495	5.03e-06
NW_020868615.1-374407-1	NA	0.0425329	NA	8.05e-05	NA	0.132866	NA	0.000251585	NA	0.552651	NA	0.00104645
NW_020868615.1-593355-15	NA	0.000582674	NA	0.584775	NA	8.34e-06	NA	0.00837285	NA	3.83e-07	NA	0.000384468
NW_020868616.1-153646-26	NA	0.00982862	NA	0.709562	NA	0.0132017	NA	0.95308	NA	0.0129716	NA	0.936465
NW_020868616.1-158086-16	0.0693222	NA	NA	0.000117239	0.0877359	NA	NA	0.000148381	0.313033	NA	NA	0.000529407
NW_020868616.1-159644-23	NA	NA	0.00591361	NA	NA	NA	0.00972196	NA	NA	NA	0.00819025	NA
NW_020868616.1-159847-22	NA	2.94649	NA	0.00200134	NA	2.73421	NA	0.00217957	NA	0.002232	NA	1.52e-06
NW_020868616.1-171796-4	0.00133956	NA	NA	NA	0.00161604	NA	NA	NA	0.00056644	NA	NA	NA
NW_020868616.1-387726-5	NA	NA	0.0395357	1.46736	NA	NA	0.00505937	0.187778	NA	NA	0.0117214	0.435038
NW_020868616.1-463554-7	0.0241731	NA	8.7e-05	NA	0.204572	NA	0.000736357	NA	0.0934242	NA	0.00033628	NA
NW_020868616.1-466476-27	0.743906	NA	0.0012915	NA	1.40423	NA	0.00243789	NA	4.2025	NA	0.00729601	NA
NW_020868617.1-125281-15	0.0249873	NA	0.00114784	NA	0.154607	NA	0.00710218	NA	0.0232282	NA	0.00106703	NA
NW_020868618.1-32317-2	NA	1	NA	0.0378138	NA	1	NA	0.0378138	NA	1	NA	0.0378138
NW_020868619.1-4368-2	NA	NA	NA	9.22e-05	NA	NA	NA	4.9e-05	NA	NA	NA	0
NW_020868619.1-33924-27	15.3531	0.0152979	NA	NA	4.3063	0.00429083	NA	NA	15.9739	0.0159165	NA	NA
NW_020868619.1-150405-7	0	NA	NA	NA	0	NA	NA	NA	0	NA	NA	NA
NW_020868619.1-172871-7	NA	3.57446	NA	0.000600925	NA	1.60181	NA	0.00026929	NA	4.41656	NA	0.000742496
NW_020868619.1-206396-8	NA	0.006561	NA	NA	NA	0.0123432	NA	NA	NA	0.00450241	NA	NA
NW_020868622.1-46271-14	NA	NA	0.00062001	NA	NA	NA	0.00390625	NA	NA	NA	0.00358801	NA
NW_020868623.1-150917-25	NA	NA	0.00059536	NA	NA	NA	0.00033489	NA	NA	NA	0.00015129	NA
NW_020868624.1-22307-27	NA	0.00017689	NA	NA	NA	0.00013924	NA	NA	NA	0.00040804	NA	NA
NW_020868624.1-149101-23	NA	0.000402708	NA	0.70762	NA	7.05e-05	NA	0.123856	NA	6.54e-05	NA	0.114959
NW_020868624.1-631228-23	NA	NA	3.85221	0.00773944	NA	NA	0.103477	0.000207895	NA	NA	7.57853	0.015226
NW_020868624.1-643764-23	NA	6.79e-07	NA	0.000771605	NA	0.000600533	NA	0.682919	NA	0.000657327	NA	0.747504
NW_020868624.1-668190-6	0.135129	NA	0.00258959	NA	0.271839	NA	0.00520947	NA	0.145602	NA	0.0027903	NA
NW_020868624.1-685837-25	0.292266	NA	NA	0.000275306	0.0138408	NA	NA	1.9e-05	0.198362	NA	NA	0.000271875
NW_020868624.1-726600-3	NA	0.0262813	NA	1	NA	0.0262813	NA	1	NA	0.0262813	NA	1
NW_020868624.1-1029563-24	0.00192191	NA	0.00484652	NA	0.00113807	NA	0.0028699	NA	0.00103077	NA	0.00259931	NA
NW_020868624.1-1041692-13	NA	0.00685584	NA	NA	NA	0.00480249	NA	NA	NA	6.08e-05	NA	NA
NW_020868626.1-174111-2	0.92281	NA	0.000626797	NA	0.0781357	NA	5.31e-05	NA	6.25	NA	0.00424517	NA
NW_020868627.1-146395-13	0.044067	NA	1	NA	0.044067	NA	1	NA	0.0411209	NA	1	NA
NW_020868627.1-289110-27	NA	NA	NA	0.00199809	NA	NA	NA	0.00269361	NA	NA	NA	0.00636804
NW_020868628.1-88250-27	NA	0.110205	0.00471558	NA	NA	0.0517735	0.00221533	NA	NA	0.237329	0.0101551	NA
NW_020868628.1-103288-27	0.27256	NA	NA	0.000823404	0.0584878	NA	NA	0.000176692	0.167141	NA	NA	0.000205851
NW_020868628.1-155283-26	NA	0.00107738	NA	0.034596	NA	0.0107915	NA	0.346528	NA	0.00491648	NA	0.157874
NW_020868628.1-598288-8	NA	NA	NA	0.00081225	NA	NA	NA	0.00267289	NA	NA	NA	0.00023104
NW_020868628.1-857450-2	6.4e-05	NA	1.31e-06	NA	0.0123654	NA	0.000252356	NA	0.227338	NA	0.00463956	NA
NW_020868628.1-936828-13	NA	0.011664	NA	0.000238041	NA	0.143793	NA	0.00293454	NA	0.239708	NA	0.004892
NW_020868628.1-987079-1	0.000583046	NA	NA	0.0121	0.00030412	NA	NA	0.00631142	0.00227366	NA	NA	0.0471855
NW_020868628.1-1073324-3	0.379583	NA	NA	0.0162419	0.563813	NA	NA	0.024125	0.385356	NA	NA	0.016489
NW_020868628.1-1120460-1	0.0173347	1.88e-05	NA	NA	0.00770433	8.37e-06	NA	NA	0.280667	0.000304742	NA	NA
NW_020868630.1-32719-3	NA	0.00024025	NA	NA	NA	0.00712336	NA	NA	NA	0.001369	NA	NA
NW_020868630.1-53530-22	NA	NA	NA	0.00164025	NA	NA	NA	0.00168921	NA	NA	NA	1.85e-05
NW_020868630.1-111286-13	NA	NA	2.14e-05	0.000166255	NA	NA	0.00010651	0.0189161	NA	NA	6.66e-06	0.00118226
NW_020868630.1-160632-12	NA	0.00764974	NA	0.0610736	NA	0.00608172	NA	0.048555	NA	0.0163699	NA	0.130693
NW_020868630.1-180387-22	0.0742712	NA	0.000168769	NA	0.336655	NA	0.00076499	NA	0.0216834	NA	4.93e-05	NA
NW_020868631.1-48761-2	NA	0.00201601	NA	NA	NA	3.03e-05	NA	NA	NA	0.001225	NA	NA
NW_020868631.1-70432-4	NA	0.00570025	NA	NA	NA	0.003025	NA	NA	NA	0.00218089	NA	NA
NW_020868631.1-322003-3	0.110638	NA	NA	0.00118539	0.325313	NA	NA	0.00348545	0.204327	NA	NA	0.00218919
NW_020868631.1-436275-27	NA	NA	NA	0.00011236	NA	NA	NA	0.00113569	NA	NA	NA	0.00105625
NW_020868631.1-482122-3	0.551056	NA	NA	0.000625776	0.769656	NA	NA	0.000874017	0.0385412	NA	NA	4.38e-05
NW_020868634.1-149649-22	0.175858	0.00438699	NA	NA	0.00495352	0.000123571	NA	NA	0.229191	0.00571743	NA	NA
NW_020868634.1-157080-5	NA	1	NA	0.00189352	NA	1	NA	0.00189352	NA	1	NA	0.00189352
NW_020868634.1-245956-2	NA	0.107877	NA	0.000577897	NA	0.328689	NA	0.00176079	NA	0.0614051	NA	0.000328949
NW_020868635.1-18950-1	NA	0.0001646	NA	0.49549	NA	4.12e-05	NA	0.123873	NA	1.75e-06	NA	0.00527449
NW_020868635.1-54468-3	0.0125899	NA	3.61e-05	NA	0.00530489	NA	1.52e-05	NA	0.00325888	NA	9.33e-06	NA
NW_020868635.1-120768-1	NA	4.15e-05	3.57e-05	NA	NA	0.000871176	0.000748875	NA	NA	0.0413244	0.0355231	NA
NW_020868635.1-132952-22	0.762364	NA	NA	0.000578133	0.0682223	NA	NA	5.17e-05	0.431276	NA	NA	0.000327055
NW_020868635.1-185544-23	NA	0.00368167	3.23e-05	NA	NA	0.150077	0.00131856	NA	NA	0.0635252	0.000558123	NA
NW_020868636.1-24219-22	0.00281864	NA	1.07089	NA	0.0106798	NA	3.86993	NA	0.0125359	NA	4.76277	NA
NW_020868636.1-40215-24	NA	0.20898	NA	0.000335063	NA	0.652528	NA	0.00104622	NA	0.00388598	NA	6.23e-06
NW_020868636.1-67839-14	1	NA	NA	0.500356	1	NA	NA	0.500356	1	NA	NA	0.500356
NW_020868636.1-194698-8	NA	0.00017424	NA	NA	NA	0.00024336	NA	NA	NA	0.00033124	NA	NA
NW_020868637.1-4164-27	NA	0.00761845	NA	0.500769	NA	0.0279403	NA	1.83654	NA	0.00380338	NA	0.25
NW_020868637.1-10702-9	NA	0.306424	NA	0.0250077	NA	0.918043	NA	0.074923	NA	0.383485	NA	0.0312969
NW_020868637.1-628753-13	NA	NA	NA	0.00887364	NA	NA	NA	0.00670761	NA	NA	NA	0.00772641
NW_020868637.1-640581-26	NA	0.0183602	NA	NA	NA	0.0451988	NA	NA	NA	0.0255041	NA	NA
NW_020868637.1-715814-6	0.00124609	NA	NA	NA	0.00080089	NA	NA	NA	0.00044521	NA	NA	NA
NW_020868637.1-725635-24	0.0513306	NA	3.54e-05	NA	0.198303	NA	0.000136878	NA	0.857071	NA	0.000591592	NA
NW_020868637.1-753825-2	0.0538415	NA	0.000463442	NA	0.337193	NA	0.0029024	NA	0.0785848	NA	0.000676421	NA
NW_020868637.1-804522-2	2.56653	NA	0.000251393	NA	10.3316	NA	0.00101199	NA	1.81424	NA	0.000177706	NA
NW_020868637.1-926451-14	NA	1	0.0173201	NA	NA	1	0.0173201	NA	NA	1	0.0173201	NA
NW_020868637.1-957554-15	NA	NA	NA	0.00058564	NA	NA	NA	0.00054289	NA	NA	NA	0.00081796
NW_020868637.1-1073412-2	0.000362866	NA	0.0014519	NA	6.08e-05	NA	0.000243409	NA	0.00367199	NA	0.0110272	NA
NW_020868638.1-61247-6	NA	1	0.0107141	NA	NA	1	0.0107141	NA	NA	1	0.0107141	NA
NW_020868639.1-58804-21	0.00074067	NA	0.145016	NA	0.000173687	NA	0.0340062	NA	0.000133908	NA	0.0262178	NA
NW_020868639.1-82299-6	NA	0.0162945	NA	1	NA	0.0162945	NA	1	NA	0.0162945	NA	1
NW_020868639.1-100553-2	NA	NA	0.00497025	NA	NA	NA	0.00284089	NA	NA	NA	0.00576081	NA
NW_020868639.1-281825-5	NA	NA	NA	0.00120409	NA	NA	NA	0.000576	NA	NA	NA	0
NW_020868639.1-308189-21	0.00164836	NA	NA	NA	0.00659344	NA	NA	NA	0.00467856	NA	NA	NA
NW_020868639.1-335761-23	NA	1.85868	NA	0.00177788	NA	0.889878	NA	0.000851196	NA	0.0001	NA	9.57e-08
NW_020868639.1-454106-22	0.596352	0.00774447	NA	NA	0.489863	0.00636156	NA	NA	0.560669	0.00728107	NA	NA
NW_020868639.1-471736-5	0.00635084	0.00288915	NA	NA	0.0139648	0.00635293	NA	NA	0.00220163	0.00100158	NA	NA
NW_020868639.1-492492-2	NA	0.00130321	NA	NA	NA	0.00609961	NA	NA	NA	0.00093025	NA	NA
NW_020868639.1-535155-27	NA	0.204978	NA	0.0167286	NA	0.3334	NA	0.0272093	NA	0.232756	NA	0.0189956
NW_020868639.1-605161-22	NA	0.0125328	NA	0.48167	NA	0.0285116	NA	1.02317	NA	0.012637	NA	0.485676
NW_020868640.1-122663-9	NA	NA	0.00842724	NA	NA	NA	0.004356	NA	NA	NA	0.00181476	NA
NW_020868640.1-130691-26	0.253145	NA	0.000952924	NA	0.0709997	NA	0.000329732	NA	0.0319278	NA	0.000148277	NA
NW_020868640.1-286424-21	0.0589688	NA	NA	0.347683	0.0357377	NA	NA	0.219295	0.0582851	NA	NA	0.343652
NW_020868640.1-894766-1	NA	0.00046656	NA	NA	NA	0.00232324	NA	NA	NA	0.00311364	NA	NA
NW_020868640.1-1188241-14	NA	0.000831398	NA	0.263331	NA	2.19e-06	NA	0.000692521	NA	0.00236047	NA	0.521002
NW_020868641.1-33611-12	NA	1	NA	0.000178933	NA	1	NA	0.000178933	NA	0.0229568	NA	4.11e-06
NW_020868641.1-35334-14	NA	NA	1	0.11728	NA	NA	1	0.11728	NA	NA	1	0.11728
NW_020868641.1-82047-6	NA	NA	NA	2.21e-05	NA	NA	NA	0.00012996	NA	NA	NA	0
NW_020868641.1-89870-13	0.0300444	NA	NA	0.00253236	0.0632802	NA	NA	0.00533371	0.197531	NA	NA	0.0166493
NW_020868641.1-111815-13	0.000361827	NA	NA	0.0478516	0.000630447	NA	NA	0.0833766	0.00117232	NA	NA	0.155039
NW_020868641.1-291531-12	0.03066	NA	NA	NA	0.0322921	NA	NA	NA	0.007921	NA	NA	NA
NW_020868641.1-429805-21	0.00126575	NA	0.297845	NA	0.00289359	NA	0.680895	NA	0.00379061	NA	0.891975	NA
NW_020868641.1-439202-6	NA	0.0126001	NA	0.201601	NA	0.017956	NA	0.287296	NA	0.0172922	NA	0.276676
NW_020868642.1-93478-16	NA	0.031065	2.04193	NA	NA	0.00813684	0.534843	NA	NA	0.00282324	0.185574	NA
NW_020868644.1-67518-16	0.163776	NA	NA	0.000204124	0.450985	NA	NA	0.000562091	0.483045	NA	NA	0.00060205
NW_020868645.1-24920-25	NA	0.0224862	NA	1	NA	0.0224862	NA	1	NA	0.0224862	NA	1
NW_020868645.1-251522-26	NA	6.19e-05	NA	0.0496728	NA	1.1e-05	NA	0.00880625	NA	2.79e-05	NA	0.0223682
NW_020868646.1-508140-2	0.000302586	NA	0.000240643	NA	0.0291617	NA	0.023192	NA	0.0855755	NA	0.0680572	NA
NW_020868646.1-513171-5	NA	0.0024979	NA	1	NA	0.0024979	NA	1	NA	0.0024979	NA	1
NW_020868646.1-562335-8	NA	0.00235629	NA	1.35723	NA	0.000363379	NA	0.209306	NA	0.00100278	NA	0.5776
NW_020868646.1-578030-12	NA	0.0180368	NA	1	NA	0.0180368	NA	1	NA	0.0180368	NA	1
NW_020868646.1-637150-9	0.0815184	0.00226599	NA	NA	0.176294	0.00490049	NA	NA	0.107716	0.00299421	NA	NA
NW_020868646.1-652508-13	NA	0.00245446	NA	0.182966	NA	0.0011131	NA	0.0829751	NA	0.0024214	NA	0.180502
NW_020868646.1-908386-1	1.01606	NA	0.00451584	NA	0.604662	NA	0.00268739	NA	2.20463	NA	0.00979836	NA
NW_020868646.1-929552-13	0.00162913	NA	1.85262	NA	0.00485915	NA	5.52576	NA	0.00305725	NA	3.47667	NA
NW_020868646.1-974060-27	NA	0.000576	NA	0.000576	NA	0.0194882	NA	0.0194882	NA	0.0283586	NA	0.0283586
NW_020868646.1-984790-5	NA	0.00030435	0.0514794	NA	NA	0.00112167	0.189725	NA	NA	0.00214427	0.362694	NA
NW_020868646.1-1017231-22	NA	7.17e-05	NA	0.00977316	NA	0.000175431	NA	0.0239092	NA	9.24e-06	NA	0.0012594
NW_020868646.1-1067699-24	0.00485589	NA	NA	0.015739	0.000298098	NA	NA	0.000966198	0.00661784	NA	NA	0.0214498
NW_020868646.1-1088184-5	2.24377	NA	0.0254205	NA	5.21092	NA	0.0590364	NA	2.71804	NA	0.0307937	NA
NW_020868647.1-47367-23	NA	0.0127916	NA	NA	NA	0.0128369	NA	NA	NA	0.006561	NA	NA
NW_020868648.1-67713-5	NA	NA	0.00042849	NA	NA	NA	0.00061504	NA	NA	NA	0.00141376	NA
NW_020868649.1-78428-4	NA	0.0152135	NA	1	NA	0.0134656	NA	0.885107	NA	0.0152135	NA	1
NW_020868650.1-50094-14	NA	0.00425274	NA	47.2291	NA	0.00296061	NA	32.8792	NA	0.00226071	NA	25.1065
NW_020868651.1-76230-21	3.6e-05	NA	NA	NA	0.00024336	NA	NA	NA	5.04e-05	NA	NA	NA
NW_020868651.1-107186-2	0.021025	0.00557964	NA	NA	0.0730589	0.0193885	NA	NA	0.196979	0.0522746	NA	NA
NW_020868652.1-251129-13	NA	0.00264316	0.92281	NA	NA	0.00286426	1	NA	NA	0.00286426	1	NA
NW_020868652.1-459396-6	NA	9.51928	NA	0.0144499	NA	0.177522	NA	0.000269471	NA	1.06502	NA	0.00161667
NW_020868652.1-535495-1	1.52522	0.000635246	NA	NA	0.207025	8.62e-05	NA	NA	0.000225	9.37e-08	NA	NA
NW_020868652.1-837403-1	NA	NA	0.001296	NA	NA	NA	0.00134689	NA	NA	NA	0.00106276	NA
NW_020868653.1-71874-7	0.0180634	NA	NA	NA	0.02256	NA	NA	NA	0.013225	NA	NA	NA
NW_020868653.1-315666-26	NA	0.00250999	NA	0.213599	NA	0.00143697	NA	0.122285	NA	0.000888994	NA	0.0756531
NW_020868653.1-391603-15	NA	0.00693993	NA	1	NA	0.00693993	NA	1	NA	0.00693993	NA	1
NW_020868653.1-470395-9	NA	0.0143476	NA	2.89207	NA	0.00967724	NA	1.95065	NA	0.00259618	NA	0.523314
NW_020868653.1-474312-16	NA	NA	6.54e-07	0.00569598	NA	NA	6.38e-06	0.0556248	NA	NA	0.00011478	1
NW_020868653.1-483294-15	NA	NA	0.000777536	0.0034409	NA	NA	0.0018306	0.00810112	NA	NA	0.0164375	0.0727425
NW_020868656.1-79119-5	1.34e-06	NA	NA	0.000484	0.000474781	NA	NA	0.171396	0.0004	NA	NA	0.1444
NW_020868656.1-85258-14	NA	0.0603512	NA	0.00110566	NA	0.0217264	NA	0.000220239	NA	0.0120619	NA	0.000161808
NW_020868656.1-126313-25	NA	0.00145161	NA	NA	NA	0.00646416	NA	NA	NA	0.00614656	NA	NA
NW_020868656.1-153339-24	NA	0.00199809	NA	NA	NA	0.00094864	NA	NA	NA	0.00207025	NA	NA
NW_020868656.1-168133-23	NA	0.000177817	0.0170745	NA	NA	0.000326656	0.0313665	NA	NA	0.000284306	0.0272999	NA
NW_020868656.1-183646-21	13.9132	0.0101505	NA	NA	17.4298	0.0139733	NA	NA	9.32223	0.00680112	NA	NA
NW_020868656.1-229732-7	NA	1.20368	0.000984212	NA	NA	0.0186843	1.53e-05	NA	NA	0.00373945	3.06e-06	NA
NW_020868657.1-21793-27	NA	NA	0.0016	NA	NA	NA	0.00133956	NA	NA	NA	0.00069169	NA
NW_020868659.1-363-22	NA	0.0372919	0.00172726	NA	NA	0.0215531	0.00099828	NA	NA	0.02239	0.00103705	NA
NW_020868659.1-7419-7	NA	0.0207936	NA	NA	NA	0.00450241	NA	NA	NA	0.00602176	NA	NA
NW_020868659.1-57681-24	NA	0.0123893	NA	4.46e-05	NA	0.672052	NA	0.00241905	NA	0.00299979	NA	1.08e-05
NW_020868659.1-228273-22	0.00301401	NA	NA	NA	0.00133956	NA	NA	NA	0.004489	NA	NA	NA
NW_020868662.1-143336-8	1	NA	0.0123457	NA	1	NA	0.0123457	NA	1	NA	0.0123457	NA
NW_020868662.1-341809-6	0.00390625	NA	NA	7.49e-05	0.463653	NA	NA	0.00786485	0.171788	NA	NA	0.00329213
NW_020868662.1-364776-13	0.937418	NA	0.0507124	NA	0.823121	NA	0.0432382	NA	0.781355	NA	0.0422697	NA
NW_020868662.1-453981-27	0.0658778	NA	0.001225	NA	0.768544	NA	0.0142911	NA	0.0119174	NA	0.000221604	NA
NW_020868662.1-519826-9	NA	0.0216243	NA	1	NA	0.0216243	NA	1	NA	0.0216243	NA	1
NW_020868662.1-555738-25	0.000900113	NA	0.000812134	NA	0.00593937	NA	0.00775547	NA	0.00455682	NA	0.00509111	NA
NW_020868662.1-569647-4	0.0140881	NA	1	NA	0.0140881	NA	1	NA	0.0140881	NA	1	NA
NW_020868662.1-742532-5	0.196085	NA	NA	0.000244393	0.00343994	NA	NA	4.29e-06	0.733258	NA	NA	0.000913906
NW_020868663.1-45576-26	0.00733737	NA	1	NA	0.00733737	NA	1	NA	0.00733737	NA	1	NA
NW_020868663.1-68205-9	NA	0.0191118	NA	0.477566	NA	0.0116131	NA	0.290189	NA	0.0111523	NA	0.278673
NW_020868663.1-118684-12	0.00015129	NA	NA	NA	0.003969	NA	NA	NA	0.00463761	NA	NA	NA
NW_020868663.1-138441-15	NA	0.012996	0.000631266	NA	NA	0.00950625	0.000594141	NA	NA	0.00366025	0.000228766	NA
NW_020868664.1-57253-22	NA	0.273878	NA	0.00111584	NA	1	NA	0.00407424	NA	0.697225	NA	0.00284066
NW_020868665.1-14726-15	NA	6.21e-06	NA	0.000894547	NA	0.000460079	NA	0.0662945	NA	0.00041478	NA	0.0597672
NW_020868666.1-56478-6	NA	0.00273529	NA	NA	NA	0.00133956	NA	NA	NA	0.00104329	NA	NA
NW_020868666.1-132910-5	0.00101761	NA	NA	NA	0.00519841	NA	NA	NA	0.002704	NA	NA	NA
NW_020868666.1-174848-14	NA	0.002401	NA	NA	NA	0.00327184	NA	NA	NA	0.00061009	NA	NA
NW_020868666.1-320548-9	0.0102149	NA	NA	0.000134396	0.177889	NA	NA	0.00234044	0.0326735	NA	NA	0.000429877
NW_020868667.1-9213-5	0.0490687	1.52252	NA	NA	0.0280142	0.869232	NA	NA	0.0133073	0.412903	NA	NA
NW_020868667.1-33700-26	6.41976	NA	0.00800135	NA	0.203954	NA	0.000254201	NA	3.26327	NA	0.00406721	NA
NW_020868667.1-208152-22	NA	0.0056441	NA	0.498184	NA	0.00383912	NA	0.338864	NA	0.00269278	NA	0.237682
NW_020868667.1-503702-12	0.0678503	NA	0.173719	NA	0.0609257	NA	0.15599	NA	0.00485959	NA	0.0177916	NA
NW_020868667.1-568978-12	NA	0.00177241	NA	NA	NA	0.00081796	NA	NA	NA	0.00224676	NA	NA
NW_020868667.1-604913-16	0.111111	NA	NA	0.00032397	1.70056	NA	NA	0.00367117	0.209038	NA	NA	0.000451273
NW_020868667.1-627634-13	0.114622	NA	NA	1.46e-05	0.058264	NA	NA	6.33e-05	0.0127357	NA	NA	1.38e-05
NW_020868668.1-87103-22	NA	NA	NA	0.00043681	NA	NA	NA	0	NA	NA	NA	0.00149769
NW_020868668.1-105373-27	NA	0.00602176	NA	NA	NA	0.00086436	NA	NA	NA	0	NA	NA
NW_020868668.1-164147-23	NA	0.00436921	NA	NA	NA	0.00120409	NA	NA	NA	0.0196	NA	NA
NW_020868668.1-208371-2	NA	0.172436	NA	0.000423164	NA	0.572074	NA	0.00140389	NA	0.73262	NA	0.00179787
NW_020868668.1-242355-24	0.0016	NA	NA	NA	0.000361	NA	NA	NA	0.00040804	NA	NA	NA
NW_020868668.1-307381-8	0.133001	NA	NA	0.00145197	0.899089	NA	NA	0.00981531	0.720525	NA	NA	0.00786593
NW_020868668.1-437805-13	NA	0.002401	NA	NA	NA	0.00094864	NA	NA	NA	0.00038416	NA	NA
NW_020868668.1-558346-24	NA	0	NA	NA	NA	0.00014884	NA	NA	NA	1.23e-05	NA	NA
NW_020868669.1-48180-6	NA	3.8e-05	NA	0.00569975	NA	0.000235919	NA	0.0353739	NA	0.00341172	NA	0.511557
NW_020868669.1-58016-6	1.73e-05	NA	0.0112574	NA	0.000101607	NA	0.0662004	NA	0.000330716	NA	0.215473	NA
NW_020868669.1-193003-8	0.00487331	1.63959	NA	NA	0.0119352	4.01549	NA	NA	0.00683503	2.29959	NA	NA
NW_020868669.1-202978-14	NA	NA	NA	0.00047961	NA	NA	NA	0.00094864	NA	NA	NA	0.00011025
NW_020868669.1-249289-6	1	NA	0.0293683	NA	1	NA	0.0293683	NA	1	NA	0.0293683	NA
NW_020868669.1-249355-3	NA	8.44e-05	0.937189	NA	NA	0.000432452	4.80263	NA	NA	0.00217514	24.1562	NA
NW_020868669.1-264718-1	NA	NA	NA	0	NA	NA	NA	0	NA	NA	NA	0
NW_020868669.1-361138-21	NA	1	0.00124636	NA	NA	0.491232	0.000612254	NA	NA	1	0.00124636	NA
NW_020868669.1-387179-22	NA	NA	NA	0.000169	NA	NA	NA	0.00010816	NA	NA	NA	1.02e-05
NW_020868670.1-194788-26	NA	0.0634025	NA	0.000120054	NA	0.89273	NA	0.0016904	NA	0.149066	NA	0.00028226
NW_020868670.1-219190-7	NA	0.000114701	NA	0.00190574	NA	0.00140508	NA	0.0233454	NA	0.000595773	NA	0.00989873
NW_020868670.1-223198-21	0.00245074	NA	0.000200009	NA	0.000778566	NA	6.35e-05	NA	0.0136917	NA	0.00111741	NA
NW_020868670.1-270147-27	0.0331543	NA	NA	0.00330625	0.0733507	NA	NA	0.00731475	0.0641778	NA	NA	0.0064
NW_020868670.1-271026-7	1	0.00464413	NA	NA	0.435434	0.00202221	NA	NA	0.437506	0.00203183	NA	NA
NW_020868670.1-331288-15	NA	0.0123976	NA	3.1e-05	NA	0.000357496	NA	3.71e-05	NA	0.0415269	NA	0.00010373
NW_020868671.1-154927-5	0.0793739	NA	NA	8.84e-05	0.476656	NA	NA	0.000531041	0.118098	NA	NA	0.000131572
NW_020868671.1-430000-1	0.00549081	NA	NA	NA	0.00303601	NA	NA	NA	0.000676	NA	NA	NA
NW_020868671.1-548054-23	NA	0.0256961	NA	NA	NA	0.0334158	NA	NA	NA	0.0340034	NA	NA
NW_020868671.1-562067-15	NA	0.000302156	NA	0.0263056	NA	0.000723844	NA	0.0630176	NA	7.46e-05	NA	0.0064929
NW_020868671.1-567465-23	NA	0.001225	NA	NA	NA	0.00173889	NA	NA	NA	0.00416025	NA	NA
NW_020868672.1-43918-15	0.244536	0.000192624	NA	NA	0.058447	4.6e-05	NA	NA	0.410914	0.000323682	NA	NA
NW_020868672.1-78801-24	NA	0.0220293	NA	11.1268	NA	0.0145286	NA	7.33825	NA	0.0144783	NA	7.31283
NW_020868672.1-90639-14	NA	1.33898	NA	0.00758585	NA	2.83201	NA	0.0160444	NA	1.00859	NA	0.00571406
NW_020868672.1-328838-26	1.79059	NA	0.00339051	NA	0.680526	NA	0.00128859	NA	1.39206	NA	0.00263589	NA
NW_020868672.1-356276-1	0.707263	NA	NA	0.000599915	0.857096	NA	NA	0.000727006	0.331743	NA	NA	0.000281391
NW_020868672.1-395505-5	0.0633004	2.45739	NA	NA	0.00192429	0.0747032	NA	NA	0.0574286	2.22944	NA	NA
NW_020868672.1-455289-6	NA	0.00239488	NA	0.447055	NA	0.00154283	NA	0.288001	NA	7.93e-05	NA	0.0148111
NW_020868672.1-535910-8	0.286781	0.00436294	NA	NA	0.22862	0.00347811	NA	NA	0.0908764	0.00138255	NA	NA
NW_020868672.1-675681-3	NA	NA	NA	0.006889	NA	NA	NA	0.00724201	NA	NA	NA	0.00514089
NW_020868672.1-979344-9	0.0144721	NA	NA	NA	0.0249956	NA	NA	NA	0.0107122	NA	NA	NA
NW_020868672.1-1219020-13	NA	0.00192568	NA	0.958482	NA	3.54e-06	NA	0.00176048	NA	0.000905462	NA	0.450682
NW_020868673.1-105809-7	0.00479855	NA	0.0997582	NA	0.00177701	NA	0.032848	NA	0.00723328	NA	0.133707	NA
NW_020868673.1-318355-22	NA	NA	0.00198916	NA	NA	NA	0.001681	NA	NA	NA	0.00065536	NA
NW_020868673.1-331421-8	0.01	4.16e-06	NA	NA	0.64	0.000266556	NA	NA	1.1881	0.000494835	NA	NA
NW_020868674.1-54812-6	0.0109224	NA	0.00153554	NA	0.0452362	NA	0.00635959	NA	0.0596456	NA	0.00838535	NA
NW_020868674.1-120152-4	NA	NA	0.775451	0.00187769	NA	NA	0.790545	0.00191423	NA	NA	1	0.00242141
NW_020868674.1-182957-9	0.081366	NA	NA	0.00854028	0.157136	NA	NA	0.0164932	0.171376	NA	NA	0.0179879
NW_020868674.1-546888-22	NA	0.481066	NA	0.0293584	NA	0.252784	NA	0.0154269	NA	0.482467	NA	0.029444
NW_020868675.1-107792-3	NA	0.00767882	NA	0.000259161	NA	0.276437	NA	0.0093298	NA	0.144028	NA	0.00486097
NW_020868675.1-127820-5	NA	0.000273149	NA	0.329095	NA	4.37e-05	NA	0.0402512	NA	0.000554663	NA	0.510844
NW_020868675.1-283870-24	NA	NA	0.00226576	NA	NA	NA	0.00395641	NA	NA	NA	0.00093636	NA
NW_020868675.1-391304-2	NA	NA	0.0366144	0.000913389	NA	NA	0.0628671	0.00203941	NA	NA	0.0877271	0.00218845
NW_020868675.1-427218-1	NA	0.0507538	NA	0.0131565	NA	0.0524866	NA	0.014041	NA	0.105068	NA	0.0281075
NW_020868675.1-682845-21	NA	1	NA	0.00878586	NA	1	NA	0.00878586	NA	1	NA	0.00878586
NW_020868675.1-806224-9	0.00360395	NA	6.91e-05	NA	0.197206	NA	0.00377923	NA	0.434992	NA	0.00833612	NA
NW_020868675.1-944772-16	NA	NA	NA	0.00579121	NA	NA	NA	0.00535824	NA	NA	NA	0.00444889
NW_020868675.1-1022501-8	12.8855	0.0761798	NA	NA	4.95904	0.0293182	NA	NA	6.66999	0.0394334	NA	NA
NW_020868678.1-93687-15	NA	NA	0.00106276	NA	NA	NA	0.00157609	NA	NA	NA	0.001681	NA
NW_020868678.1-370275-4	0.0138408	1.54e-05	NA	NA	13.2785	0.0147935	NA	NA	0.0345062	3.84e-05	NA	NA
NW_020868678.1-429088-5	NA	NA	0.00132496	NA	NA	NA	0.00234256	NA	NA	NA	0.00108241	NA
NW_020868678.1-498617-23	NA	0.0831101	NA	1.05e-05	NA	44.4444	NA	0.00559962	NA	11.292	NA	0.0014227
NW_020868678.1-531239-23	NA	0.00023409	NA	NA	NA	0.0151536	NA	NA	NA	0.000625	NA	NA
NW_020868678.1-762246-8	NA	NA	0.00286426	1	NA	NA	0.00286426	1	NA	NA	0.00286426	1
NW_020868678.1-902483-26	NA	NA	NA	0.00421201	NA	NA	NA	0.00358801	NA	NA	NA	0.00108241
NW_020868678.1-919078-7	0.00383106	5.1e-05	NA	NA	0.0170462	0.00022671	NA	NA	0.0202113	0.000268805	NA	NA
NW_020868678.1-1106115-14	NA	4.62e-05	NA	NA	NA	0.00014641	NA	NA	NA	0.00082944	NA	NA
NW_020868679.1-130229-14	NA	0.241338	NA	0.00805854	NA	0.0176056	NA	0.000587869	NA	0.29139	NA	0.00972982
NW_020868680.1-204199-14	NA	0.000288764	NA	0.220819	NA	0.000127558	NA	0.0975444	NA	6.71e-06	NA	0.00513132
NW_020868680.1-387694-16	NA	0.00826281	NA	NA	NA	0.0110881	NA	NA	NA	0.013202	NA	NA
NW_020868680.1-408359-4	NA	NA	0.00158404	NA	NA	NA	0.00087616	NA	NA	NA	0.00073984	NA
NW_020868680.1-474199-27	0.480711	NA	0.0149702	NA	0.0004	NA	1.25e-05	NA	0.00111111	NA	3.46e-05	NA
NW_020868680.1-572767-12	0.00148225	NA	NA	NA	0.00040401	NA	NA	NA	0.00040401	NA	NA	NA
NW_020868682.1-311536-14	NA	0.0398571	NA	0.283506	NA	0.000381197	NA	0.00271148	NA	0.0285082	NA	0.202781
NW_020868682.1-347645-25	1.53e-05	NA	NA	0.0312153	8.2e-05	NA	NA	0.0966924	0.000210559	NA	NA	0.248236
NW_020868683.1-67646-22	NA	0.112763	NA	0.000200904	NA	0.234208	NA	0.000417275	NA	0.0298735	NA	5.32e-05
NW_020868683.1-93748-23	NA	0.00025921	NA	NA	NA	0.00036481	NA	NA	NA	0.00252004	NA	NA
NW_020868683.1-249432-1	0.880625	NA	NA	0.00109758	0.0712154	NA	NA	8.88e-05	4.5203	NA	NA	0.00698044
NW_020868683.1-279376-27	NA	NA	0.031041	0.253289	NA	NA	0.0827718	0.675401	NA	NA	0.0336136	0.27428
NW_020868684.1-215409-21	NA	5.83159	NA	0.0110422	NA	6.67051	NA	0.0126307	NA	2.89898	NA	0.00548926
NW_020868685.1-51933-23	NA	0.00230267	NA	0.313827	NA	0.000268745	NA	0.0366269	NA	0.00301778	NA	0.411289
NW_020868685.1-134845-1	NA	0.00017424	NA	NA	NA	0.009604	NA	NA	NA	0.00148225	NA	NA
NW_020868685.1-300695-25	NA	0.0106916	NA	NA	NA	0.00027225	NA	NA	NA	0.00143641	NA	NA
NW_020868686.1-46286-14	0.0252686	NA	16.6464	NA	0.0316008	NA	20.8179	NA	0.0275646	NA	18.159	NA
NW_020868686.1-172757-9	0.0629912	NA	0.000181923	NA	0.0210534	NA	6.08e-05	NA	0.0297732	NA	8.6e-05	NA
NW_020868686.1-234602-6	NA	1	NA	0.0152135	NA	1	NA	0.0152135	NA	1	NA	0.0152135
NW_020868686.1-271264-4	0.000916421	NA	NA	0.0623844	1.45e-05	NA	NA	0.000989251	0.00129532	NA	NA	0.0881777
NW_020868686.1-278631-16	NA	1	NA	0.0532544	NA	1	NA	0.0532544	NA	1	NA	0.0532544
NW_020868686.1-303896-25	NA	0.0258951	0.000290012	NA	NA	0.792602	0.00887675	NA	NA	0.189866	0.00212641	NA
NW_020868686.1-352941-21	NA	0.000743648	NA	0.684899	NA	0.000516422	NA	0.475624	NA	0.00065624	NA	0.604397
NW_020868686.1-443246-4	NA	0.00163122	NA	1.50235	NA	9.03e-05	NA	0.0831753	NA	7e-05	NA	0.0644746
NW_020868686.1-537336-14	28.2445	NA	NA	0.0133781	9.98323	NA	NA	0.00472858	25	NA	NA	0.0118413
NW_020868686.1-583598-26	NA	0.00012423	0.0715562	NA	NA	0.000820584	0.472656	NA	NA	0.000343793	0.198025	NA
NW_020868686.1-676259-25	NA	NA	NA	0.00157609	NA	NA	NA	0.00190969	NA	NA	NA	0.00073441
NW_020868686.1-722108-13	NA	0.00124487	NA	0.19956	NA	0.00109725	NA	0.175895	NA	0.000793065	NA	0.127133
NW_020868686.1-786260-3	0.244827	0.244827	NA	NA	0.297243	0.297243	NA	NA	0.150079	0.150079	NA	NA
NW_020868686.1-896533-1	0.0348013	NA	0.00508794	NA	0.0107661	NA	0.00157401	NA	0.0834429	NA	0.0121993	NA
NW_020868686.1-898920-13	NA	0.00238144	NA	NA	NA	0.00363609	NA	NA	NA	0.00546121	NA	NA
NW_020868686.1-930931-6	0.000371105	NA	NA	1	0.000371105	NA	NA	1	1.04e-08	NA	NA	2.8e-05
NW_020868688.1-43852-2	NA	NA	4.23e-05	NA	NA	NA	0.00205209	NA	NA	NA	0.00010609	NA
NW_020868688.1-172712-3	NA	0.00319823	0.106496	NA	NA	0.031098	1.03552	NA	NA	0.0169308	0.56377	NA
NW_020868688.1-261407-24	NA	0.0100652	NA	0.237563	NA	0.00224575	NA	0.0530051	NA	0.00305005	NA	0.0719886
NW_020868689.1-365274-2	0.169225	NA	0.00647444	NA	0.113432	NA	0.00433985	NA	0.266145	NA	0.0101826	NA
NW_020868689.1-391098-21	1	NA	0.00290949	NA	0.483599	NA	0.00160678	NA	1	NA	0.00332254	NA
NW_020868689.1-496912-16	NA	0.00383394	NA	1.19527	NA	0.0179793	NA	5.60523	NA	0.0116386	NA	3.62846
NW_020868689.1-626693-3	0.00275625	NA	NA	NA	0.00330625	NA	NA	NA	0.00128164	NA	NA	NA
NW_020868689.1-638574-8	0.0037018	0.0925006	NA	NA	0.00233888	0.0584439	NA	NA	0.000857387	0.0214244	NA	NA
NW_020868689.1-658648-25	NA	9.28e-06	NA	0.0389543	NA	2.64e-06	NA	0.0110803	NA	0.0013289	NA	5.5783
NW_020868690.1-312136-1	3.68972	NA	0.0127888	NA	2.62603	NA	0.00910202	NA	5.01406	NA	0.0173791	NA
NW_020868692.1-203948-14	NA	0.00518881	0.202794	NA	NA	0.0117879	0.460705	NA	NA	0.00199437	0.0779458	NA
NW_020868692.1-270917-5	0.0112206	NA	9.45609	NA	0.030635	NA	25.8174	NA	0.0108296	NA	9.12657	NA
NW_020868692.1-383291-26	NA	NA	0.00158227	0.128164	NA	NA	0.000208642	0.0169	NA	NA	0.00333827	0.2704
NW_020868692.1-450890-12	NA	1.11e-08	NA	3.88e-06	NA	0.000108781	NA	0.037979	NA	2.89e-05	NA	0.0100789
NW_020868692.1-451931-27	0.0204082	NA	1	NA	0.018279	NA	1	NA	0.0204082	NA	1	NA
NW_020868695.1-734677-8	NA	NA	0.00264356	0.368345	NA	NA	0.000240605	0.0335251	NA	NA	0.00213526	0.297521
NW_020868696.1-133384-12	4.01202	NA	NA	0.00476067	1.20802	NA	NA	0.00143344	0.586397	NA	NA	0.00069582
NW_020868696.1-159603-4	0.000284512	0.00678201	NA	NA	0.000117579	0.00280277	NA	NA	0.000223196	0.00532042	NA	NA
NW_020868696.1-222019-8	6.89e-05	NA	NA	NA	4.49e-05	NA	NA	NA	0.000529	NA	NA	NA
NW_020868696.1-268431-21	NA	3.2e-05	0.0377705	NA	NA	0.000178987	0.211015	NA	NA	1.69e-07	0.000199778	NA
NW_020868696.1-494670-8	NA	0.000817671	NA	1	NA	0.000817671	NA	1	NA	0.000817671	NA	1
NW_020868696.1-602231-15	NA	0.00164836	NA	NA	NA	0.00016129	NA	NA	NA	0.00138384	NA	NA
NW_020868696.1-716450-21	NA	NA	NA	0.00952576	NA	NA	NA	0.00908209	NA	NA	NA	0.00719104
NW_020868697.1-151555-22	0.0791543	0.00316769	NA	NA	0.320681	0.0128334	NA	NA	0.0226713	0.000907287	NA	NA
NW_020868697.1-172287-8	0.00027889	NA	NA	NA	0.015625	NA	NA	NA	0.00207025	NA	NA	NA
NW_020868697.1-205114-14	NA	NA	0.014161	NA	NA	NA	0.0127238	NA	NA	NA	0.0167703	NA
NW_020868699.1-69275-22	NA	0.226161	NA	0.00717774	NA	0.135273	NA	0.00442437	NA	2.51e-05	NA	9.06e-07
NW_020868699.1-152837-4	NA	0.0267658	NA	1	NA	0.0267658	NA	1	NA	0.0267658	NA	1
NW_020868700.1-35026-3	0.000473653	NA	1	NA	8.46e-05	NA	0.178536	NA	0.000284229	NA	0.600079	NA
NW_020868700.1-201764-6	NA	0.00025145	NA	0.0212055	NA	0.000135568	NA	0.0114329	NA	9.96e-05	NA	0.00839967
NW_020868700.1-361853-16	NA	NA	NA	0.009409	NA	NA	NA	0.00674041	NA	NA	NA	0.00362404
NW_020868700.1-571567-13	1.12375	0.000953187	NA	NA	11.9428	0.0101301	NA	NA	9.38567	0.00796111	NA	NA
NW_020868700.1-585432-25	0.000291537	NA	0.172383	NA	1.48e-05	NA	0.00877423	NA	0.000568429	NA	0.336106	NA
NW_020868700.1-633859-5	NA	6.24e-05	NA	NA	NA	0.00226576	NA	NA	NA	0.00021025	NA	NA
NW_020868700.1-739234-6	0.0127238	NA	NA	NA	0.0104858	NA	NA	NA	0.0293094	NA	NA	NA
NW_020868700.1-751943-22	NA	5.24e-07	NA	0.000461064	NA	0.000904844	NA	0.796803	NA	0.00113559	NA	1
NW_020868700.1-1355818-5	1	0.000657462	NA	NA	0.076176	5.01e-05	NA	NA	1	0.000657462	NA	NA
NW_020868700.1-1409924-13	0.0263239	NA	0.000569237	NA	1.25818	NA	0.0272072	NA	0.0758182	NA	0.00163952	NA
NW_020868700.1-1542597-15	0.675825	0.0032877	NA	NA	0.530752	0.00258196	NA	NA	0.428904	0.0020865	NA	NA
NW_020868700.1-1571019-26	NA	8.87e-06	NA	0.00217778	NA	0.00014708	NA	0.0361	NA	0.000395756	NA	0.0971361
NW_020868700.1-1577877-12	0.00038809	NA	NA	NA	0.00083521	NA	NA	NA	8.28e-05	NA	NA	NA
NW_020868702.1-7419-3	NA	NA	0.0157962	2.28e-05	NA	NA	0.0296291	4.28e-05	NA	NA	0.92496	0.00133497
NW_020868702.1-8332-26	1	NA	NA	0.00297228	1	NA	NA	0.00297228	0.482178	NA	NA	0.00143317
NW_020868702.1-207286-14	NA	6.59e-05	NA	0.086893	NA	5.59e-06	NA	0.00736523	NA	7.81e-05	NA	0.102974
NW_020868702.1-234520-24	NA	1.01688	NA	0.00139374	NA	1.98518	NA	0.00272089	NA	11.1859	NA	0.0153315
NW_020868702.1-285484-21	NA	0.0807457	NA	0.361948	NA	0.021203	NA	0.0950438	NA	0.0296233	NA	0.132788
NW_020868702.1-454851-22	0.00448838	0.00124301	NA	NA	0.00654748	0.00181326	NA	NA	0.000473138	0.000131031	NA	NA
NW_020868702.1-509227-4	0.000690097	NA	2.53e-06	NA	0.139151	NA	0.000510303	NA	0.0804929	NA	0.000295188	NA
NW_020868702.1-511478-15	NA	0.00211659	NA	0.501543	NA	0.00236865	NA	0.561271	NA	0.000371557	NA	0.0880435
NW_020868703.1-78289-2	NA	4.53481	NA	0.066616	NA	3.15136	NA	0.0462932	NA	2.19073	NA	0.0321816
NW_020868703.1-133867-23	NA	0.0311333	NA	34.2184	NA	0.023307	NA	26.8875	NA	0.0349876	NA	40.3625
NW_020868703.1-336699-21	NA	0.254724	NA	0.000276574	NA	0.366044	NA	0.000397442	NA	0.00048152	NA	5.23e-07
NW_020868703.1-689826-6	NA	2.34167	NA	0.0427236	NA	3.72587	NA	0.0679783	NA	5.21297	NA	0.0951103
NW_020868703.1-700663-13	0.0167962	0.000342779	NA	NA	0.203581	0.00415472	NA	NA	0.214554	0.00437866	NA	NA
NW_020868703.1-798360-23	0.311703	NA	NA	0.000264393	0.0629425	NA	NA	5.34e-05	0.660515	NA	NA	0.000560262
NW_020868704.1-168971-1	1	0.0193077	NA	NA	1	0.0193077	NA	NA	1	0.0193077	NA	NA
NW_020868704.1-253956-25	0.00529861	NA	0.000143944	NA	0.0144339	NA	0.000392118	NA	0.11894	NA	0.00323116	NA
NW_020868704.1-280191-8	0.00952576	NA	NA	NA	0.00060025	NA	NA	NA	0.00179776	NA	NA	NA
NW_020868704.1-330346-8	NA	0.0194522	NA	1	NA	0.0194522	NA	1	NA	0.0194522	NA	1
NW_020868706.1-9481-9	1.02251	0.00327981	NA	NA	0.00100593	3.23e-06	NA	NA	0.0113089	3.63e-05	NA	NA
NW_020868707.1-25878-8	1.25e-05	NA	1.14e-05	NA	9.44e-05	NA	1.54e-06	NA	0.00749479	NA	0.000122124	NA
NW_020868707.1-35293-1	NA	NA	NA	0.00693889	NA	NA	NA	0.0133865	NA	NA	NA	0.00731025
NW_020868707.1-43090-13	0.0249461	1	NA	NA	0.0249461	1	NA	NA	0.0249461	1	NA	NA
NW_020868707.1-58267-3	NA	NA	NA	0.00148225	NA	NA	NA	0.00059536	NA	NA	NA	0.00033124
NW_020868707.1-121823-21	0.442959	NA	0.0043011	NA	0.00815427	NA	7.92e-05	NA	0.201848	NA	0.00195993	NA
NW_020868707.1-153600-6	NA	0.00332653	NA	0.0798604	NA	0.00484369	NA	0.116283	NA	9.28e-07	NA	2.23e-05
NW_020868707.1-207083-26	NA	0.022201	NA	NA	NA	0.0161544	NA	NA	NA	0.00426409	NA	NA
NW_020868707.1-261758-7	0.0167379	NA	9.64103	NA	0.00633351	NA	3.6481	NA	0.0152883	NA	8.80606	NA
NW_020868707.1-376829-23	NA	0.00227233	NA	1	NA	0.00227233	NA	1	NA	0.00227233	NA	1
NW_020868707.1-391475-6	0.0204782	NA	NA	0.000357451	0.0165212	NA	NA	0.000184564	0.169177	NA	NA	0.00295302
NW_020868707.1-420415-15	0.00733737	NA	1	NA	0.00733737	NA	1	NA	0.00733737	NA	1	NA
NW_020868707.1-432920-23	0.0880111	NA	NA	8.42e-05	0.528044	NA	NA	0.000505091	0.2116	NA	NA	0.000446647
NW_020868707.1-498614-13	NA	NA	0.002809	NA	NA	NA	0.00223729	NA	NA	NA	0.00088209	NA
NW_020868707.1-498799-15	NA	0.00188996	NA	0.406956	NA	0.0090577	NA	1.95036	NA	0.000333622	NA	0.0718374
NW_020868707.1-803285-6	0.000367921	NA	0.0044564	NA	0.007618	NA	0.0922722	NA	0.00402787	NA	0.0487872	NA
NW_020868707.1-1340846-27	1.29884	NA	NA	0.000431468	0.0944103	NA	NA	3.14e-05	0.487656	NA	NA	0.000161998
NW_020868707.1-1379018-8	NA	0.002809	NA	NA	NA	0.0101204	NA	NA	NA	0.00309136	NA	NA
NW_020868708.1-105123-6	1	NA	0.343741	NA	0.985443	NA	0.338737	NA	1	NA	0.343741	NA
NW_020868708.1-134802-25	NA	NA	0.000441	NA	NA	NA	0.00014161	NA	NA	NA	5.63e-05	NA
NW_020868708.1-252130-14	NA	0.0876973	NA	4.99e-05	NA	0.16624	NA	0.000235863	NA	0.644127	NA	0.000366573
NW_020868710.1-103310-7	NA	0.000702665	NA	0.131167	NA	0.00255503	NA	0.47695	NA	0.00266468	NA	0.497418
NW_020868710.1-165249-2	0.0979673	NA	0.000150364	NA	0.182377	NA	0.000279918	NA	0.375441	NA	0.000576239	NA
NW_020868712.1-19477-2	NA	0.00245567	NA	1.08069	NA	0.0021057	NA	0.926671	NA	0.000736288	NA	0.324024
NW_020868713.1-30274-1	NA	0.00374789	0.240292	NA	NA	0.0167384	1.48054	NA	NA	0.00913432	0.894034	NA
NW_020868713.1-146398-1	NA	0.000636507	NA	0.0368931	NA	0.000178221	NA	0.01033	NA	0.000307509	NA	0.0178237
NW_020868714.1-135861-26	0	NA	NA	NA	0	NA	NA	NA	0	NA	NA	NA
NW_020868714.1-304521-25	0.254531	0.161527	NA	NA	0.300346	0.190601	NA	NA	0.345163	0.219043	NA	NA
NW_020868714.1-512566-24	0.351985	NA	0.000266925	NA	0.0682223	NA	1.01e-05	NA	0.171544	NA	0.000130089	NA
NW_020868717.1-48038-15	0.00800428	NA	0.0720386	NA	0.00288727	NA	0.0259854	NA	0.0216286	NA	0.194657	NA
NW_020868717.1-63289-15	NA	0.000397182	NA	0.275195	NA	0.000140022	NA	0.0970169	NA	3.88e-07	NA	0.000268745
NW_020868717.1-100266-13	NA	0.0769013	NA	4.57e-05	NA	0.877922	NA	0.000521834	NA	2.41685	NA	0.00143657
NW_020868718.1-95035-13	NA	0.00878603	NA	6.88112	NA	0.00132163	NA	1.03509	NA	0.0020674	NA	1.61916
NW_020868718.1-251750-24	NA	NA	0.00458329	NA	NA	NA	0.00079524	NA	NA	NA	0.00048841	NA
NW_020868718.1-407319-8	0.00077002	NA	NA	1	0.00077002	NA	NA	1	0.00077002	NA	NA	1
NW_020868718.1-643200-5	0.3993	0.00897874	NA	NA	0.271134	0.00609678	NA	NA	1.43669	0.0323057	NA	NA
NW_020868718.1-722416-13	NA	NA	0.00065536	NA	NA	NA	0.00145924	NA	NA	NA	0	NA
NW_020868718.1-808435-7	0.093881	0.00191594	NA	NA	0.553536	0.0112967	NA	NA	0.171727	0.00350464	NA	NA
NW_020868718.1-854142-6	0.108526	NA	0.00885699	NA	0.241965	NA	0.0197472	NA	0.0653444	NA	0.00533287	NA
NW_020868718.1-910108-24	NA	0.000153467	NA	0.00709695	NA	0.00955093	NA	0.441675	NA	0.00322386	NA	0.149085
NW_020868718.1-956563-4	NA	NA	NA	3.72e-05	NA	NA	NA	0.000121	NA	NA	NA	0.00013924
NW_020868718.1-1168116-22	0.00977034	NA	NA	0.00343709	0.129739	NA	NA	0.0456408	0.0574042	NA	NA	0.0201941
NW_020868718.1-1248273-4	NA	NA	NA	0.0208803	NA	NA	NA	0.00863041	NA	NA	NA	0.0176624
NW_020868718.1-1278690-9	1.48e-05	NA	NA	0.00318393	0.000164295	NA	NA	0.035377	0.000484169	NA	NA	0.104254
NW_020868718.1-1316037-21	NA	0.00085914	NA	0.176606	NA	0.000202426	NA	0.041611	NA	0.000105464	NA	0.0216794
NW_020868718.1-1350234-1	NA	NA	0.0133172	NA	NA	NA	0.021025	NA	NA	NA	0.0217858	NA
NW_020868718.1-1367843-6	0.00097344	NA	NA	NA	0.00024025	NA	NA	NA	9.41e-05	NA	NA	NA
NW_020868719.1-190985-5	NA	0.0307876	0.0154811	NA	NA	0.0493827	0.0248314	NA	NA	0.00879047	0.00442017	NA
NW_020868719.1-209019-16	0.0021191	2.79439	NA	NA	0.00320552	4.22701	NA	NA	0.00593907	7.83164	NA	NA
NW_020868719.1-234521-2	NA	0.00200857	NA	0.675767	NA	0.0023838	NA	0.67259	NA	0.000557962	NA	0.187722
NW_020868719.1-246388-12	NA	0.0202183	NA	4.06e-05	NA	1.51479	NA	0.00304336	NA	2.9996	NA	0.00602647
NW_020868719.1-358722-25	NA	0.0301717	NA	NA	NA	0.0207936	NA	NA	NA	0.0356077	NA	NA
NW_020868721.1-106014-26	NA	NA	NA	0.00085264	NA	NA	NA	0.00189225	NA	NA	NA	0.000361
NW_020868721.1-133303-23	0.00011881	NA	NA	NA	0.00114244	NA	NA	NA	0.00035721	NA	NA	NA
NW_020868722.1-109016-4	NA	7.14e-06	NA	0.0094119	NA	4.88e-05	NA	0.0643796	NA	0	NA	0
NW_020868722.1-142740-14	NA	0.00339086	NA	0.04	NA	0.00697856	NA	0.0753509	NA	0.00250969	NA	0.0296054
NW_020868722.1-154671-1	5.0706	0.00414608	NA	NA	1	0.000817671	NA	NA	8.76416	0.00716619	NA	NA
NW_020868722.1-209266-6	0.00230548	NA	7.9e-05	NA	0.0151092	NA	0.000517754	NA	0.0016788	NA	5.75e-05	NA
NW_020868722.1-231814-12	NA	11.8107	NA	0.0481196	NA	23.7981	NA	0.0998963	NA	3.36723	NA	0.0137189
NW_020868722.1-232034-2	NA	0.154256	NA	0.0158778	NA	0.199528	NA	0.0205378	NA	0.307982	NA	0.031701
NW_020868722.1-252926-9	NA	0.0204126	NA	2.782	NA	0.00984643	NA	1.34196	NA	0.00645431	NA	0.879649
NW_020868725.1-377349-5	0.0341917	0.0375172	NA	NA	0.0487861	0.053531	NA	NA	0.0263206	0.0288805	NA	NA
NW_020868725.1-467176-6	0.00016964	0.149385	NA	NA	0.000733484	0.645903	NA	NA	5.65e-06	0.00497761	NA	NA
NW_020868726.1-164021-12	NA	NA	0.00776731	2.11802	NA	NA	0.00093294	0.254397	NA	NA	0.011565	3.15358
NW_020868728.1-67483-15	0.00444889	NA	NA	NA	1.85e-05	NA	NA	NA	0.00052441	NA	NA	NA
NW_020868728.1-128607-14	NA	NA	NA	6.08e-05	NA	NA	NA	0.00199809	NA	NA	NA	0.00023409
NW_020868728.1-253762-12	NA	1.79e-06	NA	0.00782082	NA	6.13e-05	NA	0.066824	NA	0.00011703	NA	0.127551
NW_020868729.1-90151-14	NA	0	NA	NA	NA	0.00016384	NA	NA	NA	0.000361	NA	NA
NW_020868730.1-199914-26	0.000442895	NA	0.626481	NA	2.33e-05	NA	0.0329303	NA	0.000505453	NA	0.714971	NA
NW_020868730.1-243747-23	NA	NA	0.00233289	NA	NA	NA	0.00079524	NA	NA	NA	0	NA
NW_020868732.1-12782-2	NA	0.00855716	NA	0.343548	NA	0.000957931	NA	0.0399404	NA	1.2e-05	NA	0.000500478
NW_020868732.1-16262-14	0.0562073	NA	0.0350389	NA	0.127921	NA	0.081472	NA	0.11344	NA	0.0707172	NA
NW_020868733.1-362703-26	20.9555	0.0261181	NA	NA	13.8707	0.0172879	NA	NA	2.65853	0.00331349	NA	NA
NW_020868733.1-428558-15	NA	NA	NA	0.00198025	NA	NA	NA	0.00429025	NA	NA	NA	0.00101761
NW_020868733.1-640351-12	NA	0.0036875	0.473398	NA	NA	4.12e-05	0.00529252	NA	NA	0.00163889	0.210399	NA
NW_020868733.1-689833-7	NA	NA	0.00143672	1.4e-05	NA	NA	0.272212	0.00264315	NA	NA	0.36645	0.0035582
NW_020868733.1-853945-8	NA	0.00418609	NA	NA	NA	0.00173889	NA	NA	NA	0.00749956	NA	NA
NW_020868734.1-48874-15	NA	4.56e-05	0.0300444	NA	NA	0.000259335	0.170844	NA	NA	6.23e-05	0.0410738	NA
NW_020868734.1-290870-3	NA	NA	NA	0.00799236	NA	NA	NA	0.00016129	NA	NA	NA	0.00401956
NW_020868735.1-55011-16	NA	0.00599076	NA	NA	NA	0.00264196	NA	NA	NA	0.00183184	NA	NA
NW_020868735.1-94595-23	NA	0.000162847	NA	0.335826	NA	0.000358568	NA	0.42273	NA	0.0022216	NA	2.61914
NW_020868735.1-220839-13	NA	NA	0.00421201	NA	NA	NA	0.00219961	NA	NA	NA	0.00370881	NA
NW_020868735.1-246686-15	NA	NA	0.0112704	1.71435	NA	NA	0.0189695	2.88547	NA	NA	0.0105478	1.60444
NW_020868735.1-260961-26	0.119045	NA	0.000348088	NA	0.042695	NA	0.00012484	NA	0.0160543	NA	4.69e-05	NA
NW_020868735.1-275266-12	NA	NA	0.0678811	0.0362435	NA	NA	0.0575682	0.0307372	NA	NA	0.0639891	0.0341655
NW_020868735.1-278290-14	0.0558001	NA	NA	0.000159826	0.074869	NA	NA	0.000214444	0.286689	NA	NA	0.00082115
NW_020868736.1-84687-27	NA	1	NA	0.00647977	NA	1	NA	0.00647977	NA	1	NA	0.00647977
NW_020868737.1-249571-12	NA	16.6498	NA	0.0144326	NA	0.602523	NA	0.000522288	NA	10.4831	NA	0.00908711
NW_020868737.1-331540-5	NA	0.912068	NA	0.0046584	NA	0.453149	NA	0.00231446	NA	2.63636	NA	0.0134652
NW_020868737.1-419597-24	0.486983	NA	NA	0.000922111	2.7142	NA	NA	0.00513938	1.13369	NA	NA	0.00214666
NW_020868737.1-648991-15	0.00625154	0.0562638	NA	NA	0.015277	0.137493	NA	NA	0.000160444	0.001444	NA	NA
NW_020868737.1-680329-16	NA	NA	0.441959	0.0491066	NA	NA	0.425104	0.0472338	NA	NA	0.770884	0.0856538
NW_020868737.1-793964-14	18.0455	NA	0.00289144	NA	20.5028	NA	0.00328518	NA	11.1289	NA	0.00178319	NA
NW_020868737.1-813591-3	3.82e-07	0.000716721	NA	NA	0.0100124	0.180792	NA	NA	0.00674854	0.154175	NA	NA
NW_020868737.1-973757-14	1	0.00124636	NA	NA	1	0.00110445	NA	NA	1	0.00124636	NA	NA
NW_020868737.1-983827-8	NA	NA	NA	0.00405769	NA	NA	NA	0.00107584	NA	NA	NA	0.00041616
NW_020868737.1-1141828-21	NA	0.00844547	0.466445	NA	NA	0.00827947	0.457277	NA	NA	0.00708699	0.391416	NA
NW_020868739.1-181667-22	NA	NA	0.0029909	1.03561	NA	NA	0.00363295	1.25792	NA	NA	0.00544081	1.88389
NW_020868740.1-114753-1	NA	NA	NA	0.00509796	NA	NA	NA	0.00929296	NA	NA	NA	0.0181172
NW_020868741.1-24534-14	NA	0.000113778	NA	3.54e-06	NA	0.00344178	NA	0.000107183	NA	0.103684	NA	0.00322891
NW_020868741.1-324943-13	NA	0.0136759	NA	1	NA	0.0136759	NA	1	NA	0.0136759	NA	1
NW_020868741.1-343580-24	NA	0.572525	NA	0.000417692	NA	1.95787	NA	0.00142839	NA	0.0148043	NA	3.8e-07
NW_020868741.1-348494-25	NA	0.0266495	0.298686	NA	NA	0.00316224	0.0354422	NA	NA	0.0176855	0.198219	NA
NW_020868742.1-95819-25	NA	0	NA	NA	NA	0	NA	NA	NA	0.00189225	NA	NA
NW_020868742.1-142433-25	NA	0.00130321	NA	NA	NA	0.00138384	NA	NA	NA	0.00019321	NA	NA
NW_020868744.1-142641-14	1	NA	NA	0.00535702	0.794764	NA	NA	0.00425757	0.756033	NA	NA	0.00405008
NW_020868744.1-168715-8	NA	NA	0	NA	NA	NA	0	NA	NA	NA	0	NA
NW_020868744.1-224375-15	NA	1.43e-05	NA	0.034225	NA	6.83e-05	NA	0.164025	NA	0.000416493	NA	1
NW_020868745.1-201159-23	NA	0.0632606	0.00470613	NA	NA	0.00836504	0.000622298	NA	NA	0.011419	0.000849488	NA
NW_020868746.1-71090-24	NA	0.00025464	0.0625	NA	NA	0.00112296	0.275625	NA	NA	0.000247895	0.0608444	NA
NW_020868746.1-349953-23	1	NA	0.0105083	NA	1	NA	0.0111995	NA	1	NA	0.0111995	NA
NW_020868746.1-372043-7	0.534863	NA	NA	0.000405609	0.228113	NA	NA	0.000172988	0.0891067	NA	NA	6.76e-05
NW_020868747.1-24934-4	0.00108123	NA	1.44e-05	NA	0.151904	NA	0.00202028	NA	0.022182	NA	0.000295015	NA
NW_020868747.1-103237-23	NA	NA	NA	0.00088209	NA	NA	NA	0.00091204	NA	NA	NA	0.0009
NW_020868748.1-24784-2	NA	NA	0.0365027	0.954085	NA	NA	0.0382594	1	NA	NA	0.0382594	1
NW_020868748.1-379132-7	NA	0.000991478	0.309103	NA	NA	0.000560204	0.174649	NA	NA	0.000237989	0.0741953	NA
NW_020868748.1-381263-27	NA	0.0225921	NA	0.000109904	NA	0.567111	NA	0.00218537	NA	0.114892	NA	0.000558917
NW_020868748.1-456202-15	NA	0.000125991	NA	1	NA	0.000125991	NA	1	NA	0.000125991	NA	1
NW_020868749.1-94511-14	NA	0.000168515	NA	0.0204082	NA	0.00646369	NA	0.618291	NA	0.000188924	NA	0.0228797
NW_020868749.1-94695-12	NA	NA	NA	0.00017424	NA	NA	NA	0.00020164	NA	NA	NA	0.00029241
NW_020868751.1-120027-22	NA	0.00254806	NA	0.0114533	NA	0.0278023	NA	0.124969	NA	0.00442484	NA	0.0198894
NW_020868751.1-598426-5	NA	NA	NA	0.0135956	NA	NA	NA	0.00117649	NA	NA	NA	0.00028224
NW_020868752.1-92285-15	NA	NA	NA	0.018171	NA	NA	NA	0.0199092	NA	NA	NA	0.014448
NW_020868752.1-346427-2	NA	NA	0.00605284	NA	NA	NA	0.0106502	NA	NA	NA	0.001521	NA
NW_020868752.1-484173-24	NA	0.00085264	NA	NA	NA	0.00225625	NA	NA	NA	0.00204304	NA	NA
NW_020868752.1-861053-25	NA	0	NA	NA	NA	0.00400689	NA	NA	NA	0	NA	NA
NW_020868753.1-185891-5	0.0140028	NA	0.000260382	NA	0.00217778	NA	4.05e-05	NA	0.203251	NA	0.00377946	NA
NW_020868754.1-111877-4	0.00657721	NA	NA	NA	0.00182329	NA	NA	NA	0.00047961	NA	NA	NA
NW_020868755.1-109614-21	NA	0.00447561	NA	NA	NA	0.00223729	NA	NA	NA	0.00351649	NA	NA
NW_020868757.1-126595-12	NA	0.00047961	NA	NA	NA	0.001936	NA	NA	NA	0.001024	NA	NA
NW_020868757.1-220922-26	1.30019	NA	NA	0.00208464	1.98188	NA	NA	0.0034775	1.47134	NA	NA	0.00235904
NW_020868758.1-83082-5	9.06754	0.000731197	NA	NA	15.0265	0.00121172	NA	NA	17.7534	0.00143162	NA	NA
NW_020868758.1-100577-25	0.00145287	3.17e-06	NA	NA	0.752926	0.00164078	NA	NA	0.452452	0.000985989	NA	NA
NW_020868758.1-123284-7	NA	0	NA	0	NA	0.0161035	NA	0.000369822	NA	0.000707334	NA	1.62e-05
NW_020868760.1-71376-1	13.3419	NA	0.0203912	NA	7.47417	NA	0.0102441	NA	15.4887	NA	0.0212289	NA
NW_020868760.1-123001-12	0.00370108	2.72e-05	NA	NA	0.21167	0.0015531	NA	NA	0.0675078	0.000840251	NA	NA
NW_020868760.1-307332-14	NA	0.0115447	NA	0.216783	NA	0.00393998	NA	0.073984	NA	0.00591716	NA	0.111111
NW_020868760.1-325716-2	0.00371433	NA	2.84e-05	NA	0.0329757	NA	0.000252062	NA	0.241369	NA	0.001845	NA
NW_020868760.1-351896-22	NA	0.00419904	NA	NA	NA	0.00912025	NA	NA	NA	0.002116	NA	NA
NW_020868760.1-612706-27	NA	0.00064009	NA	NA	NA	0.000676	NA	NA	NA	0.00276676	NA	NA
NW_020868760.1-621892-1	NA	0.00253168	NA	2.03125	NA	5.25e-07	NA	0.000421393	NA	0.00149126	NA	1.19649
NW_020868760.1-797504-12	0.0113348	NA	50.9233	NA	0.0229606	NA	103.154	NA	0.0227152	NA	102.051	NA
NW_020868760.1-849197-6	NA	NA	NA	0.00399424	NA	NA	NA	0.00253009	NA	NA	NA	0.00352836
NW_020868760.1-887483-21	0.610482	0.000926688	NA	NA	0.232967	0.000353635	NA	NA	0.337948	0.000512993	NA	NA
NW_020868761.1-30306-23	0.148862	0.000101111	NA	NA	0.0695796	4.73e-05	NA	NA	0.201438	0.000136822	NA	NA
NW_020868761.1-197709-4	0	NA	NA	NA	0	NA	NA	NA	0	NA	NA	NA
NW_020868762.1-98635-15	0.018595	NA	1	NA	0.018595	NA	1	NA	0.018595	NA	1	NA
NW_020868762.1-156892-16	NA	0.000152813	NA	0.0214709	NA	0.00534158	NA	0.750517	NA	7.34e-05	NA	0.0103109
NW_020868762.1-317782-26	0.000174847	NA	0.0310527	NA	0.00200002	NA	0.355202	NA	0.0038744	NA	0.688092	NA
NW_020868763.1-17581-5	0.00104301	NA	0.300919	NA	0.000593122	NA	0.207058	NA	0.000885321	NA	0.302896	NA
NW_020868763.1-56295-26	NA	1	0.00563065	NA	NA	1	0.00563065	NA	NA	1	0.00563065	NA
NW_020868763.1-71409-23	NA	0.00268491	NA	3.9529	NA	0.000266159	NA	0.391856	NA	0.0023854	NA	3.51194
NW_020868763.1-92104-6	0.116281	NA	0.00143557	NA	0.173056	NA	0.00213649	NA	0.043681	NA	0.000539272	NA
NW_020868763.1-203252-23	NA	0.00825725	1	NA	NA	0.00825725	1	NA	NA	0.00825725	1	NA
NW_020868763.1-228193-26	NA	0.00388129	NA	NA	NA	0.00401956	NA	NA	NA	0.00514089	NA	NA
NW_020868763.1-284293-27	NA	0	NA	NA	NA	7.57e-05	NA	NA	NA	3.6e-05	NA	NA
NW_020868764.1-35070-15	NA	NA	NA	0.00011025	NA	NA	NA	0.00079524	NA	NA	NA	0.00027225
NW_020868764.1-211742-5	0.0159071	NA	3.26988	NA	0.00341152	NA	0.701278	NA	0.000105464	NA	0.0216794	NA
NW_020868764.1-455741-7	NA	NA	0.0317909	NA	NA	NA	0.0140186	NA	NA	NA	0.0146894	NA
NW_020868765.1-147226-23	NA	NA	NA	0.017266	NA	NA	NA	0.00813604	NA	NA	NA	0.00471969
NW_020868766.1-201690-1	1	0.00144327	NA	NA	0.11294	6.06e-05	NA	NA	0.0325181	4.69e-05	NA	NA
NW_020868766.1-227599-2	0.000644266	NA	0.0548268	NA	0.000127819	NA	0.0108773	NA	0.000310591	NA	0.0264312	NA
NW_020868766.1-284947-6	NA	NA	0.0099978	1	NA	NA	0.0099978	1	NA	NA	0.0099978	1
NW_020868766.1-289469-3	0.0184021	0.000151951	NA	NA	0.096674	0.000798261	NA	NA	0.16955	0.00140002	NA	NA
NW_020868767.1-18461-26	NA	0.00210681	NA	NA	NA	0.00660969	NA	NA	NA	0.00412164	NA	NA
NW_020868767.1-158247-6	NA	0.000125958	NA	0.0820663	NA	0.000103713	NA	0.0675724	NA	1.31e-06	NA	0.000851339
NW_020868767.1-164185-8	NA	0.0106296	NA	NA	NA	0.00839056	NA	NA	NA	0.000576	NA	NA
NW_020868767.1-329173-3	0.00020164	NA	NA	NA	0.00175561	NA	NA	NA	0.00046656	NA	NA	NA
NW_020868767.1-378919-8	0.000568246	0.00540216	NA	NA	0.00466972	0.0443938	NA	NA	0.00133601	0.0127011	NA	NA
NW_020868767.1-516528-14	1.70813	0.00323437	NA	NA	5.15736	0.00976556	NA	NA	28.9842	0.054882	NA	NA
NW_020868767.1-621021-23	NA	NA	0.000361	NA	NA	NA	0	NA	NA	NA	0	NA
NW_020868768.1-93622-8	0.160448	NA	NA	0.00230839	0.148703	NA	NA	0.00213941	0.0453201	NA	NA	0.000652025
NW_020868768.1-117807-1	NA	NA	NA	0.00123201	NA	NA	NA	0.00016641	NA	NA	NA	0.005041
NW_020868768.1-128875-24	NA	0.0339877	NA	1.13e-05	NA	0.275772	NA	9.16e-05	NA	0.955807	NA	0.000317515
NW_020868769.1-20446-2	NA	0.00139129	NA	NA	NA	0.00174724	NA	NA	NA	0.00089401	NA	NA
NW_020868772.1-34497-6	1.45154	NA	0.0064513	NA	0.671089	NA	0.00298262	NA	0.38143	NA	0.00169524	NA
NW_020868772.1-44871-16	NA	NA	0.00451584	NA	NA	NA	0.00171396	NA	NA	NA	0.00119716	NA
NW_020868772.1-114843-1	NA	0.0859419	NA	0.0188254	NA	0.0020588	NA	0.00058745	NA	0.00101784	NA	0.000913675
NW_020868772.1-176930-3	NA	0.000530313	NA	0.034858	NA	1.26e-08	NA	8.29e-07	NA	0.0030422	NA	0.199967
NW_020868772.1-185529-2	NA	0.00042021	NA	0.337149	NA	0.000170168	NA	0.136531	NA	0.000118172	NA	0.0948134
NW_020868772.1-265942-22	NA	NA	NA	0.00044944	NA	NA	NA	0.00064516	NA	NA	NA	0.00100489
NW_020868772.1-349376-25	NA	0.00123904	NA	NA	NA	0.00273529	NA	NA	NA	0.00110889	NA	NA
NW_020868772.1-397896-27	0.00555025	NA	NA	NA	0.00487204	NA	NA	NA	0.00281961	NA	NA	NA
NW_020868772.1-398088-4	NA	0.0107141	NA	1	NA	0.0107141	NA	1	NA	0.0107141	NA	1
NW_020868772.1-498137-25	NA	0.00614656	NA	NA	NA	0.00342225	NA	NA	NA	0.00221841	NA	NA
NW_020868774.1-12917-23	NA	NA	0.0566893	7.77e-05	NA	NA	0.0816327	0.000111886	NA	NA	0.376315	0.000515779
NW_020868774.1-145720-7	0.0196177	NA	1.15274	NA	0.013769	NA	0.809064	NA	0.0166663	NA	0.979311	NA
NW_020868774.1-148223-26	NA	1.24e-05	NA	0.00994143	NA	0.000170168	NA	0.136531	NA	0.000270975	NA	0.217413
NW_020868774.1-446280-23	NA	0.00101761	NA	NA	NA	0.001089	NA	NA	NA	0.000676	NA	NA
NW_020868775.1-42797-23	NA	NA	0.00169122	1	NA	NA	0.00154878	0.915776	NA	NA	0.00169122	1
NW_020868776.1-195272-16	0.00015693	NA	NA	0.125911	0.000129694	NA	NA	0.104058	0.000151785	NA	NA	0.121783
NW_020868776.1-200110-5	0.0120283	6.35233	NA	NA	0.00679597	3.58907	NA	NA	0.0150339	7.93969	NA	NA
NW_020868778.1-68767-2	NA	16.5222	NA	0.031285	NA	20.9575	NA	0.0396834	NA	22.3636	NA	0.0423458
NW_020868778.1-87753-3	0.00292681	NA	NA	NA	0.00116281	NA	NA	NA	0.00502681	NA	NA	NA
NW_020868778.1-132860-25	NA	0.00685347	NA	1.90401	NA	0.00123102	NA	0.341998	NA	0.00739009	NA	2.05309
NW_020868778.1-289014-25	0.0115392	NA	NA	0.130506	0.0102927	NA	NA	0.116408	0.0119895	NA	NA	0.135599
NW_020868779.1-99905-15	0.00501905	NA	0.468451	NA	0.000829532	NA	0.077424	NA	0.00219953	NA	0.205292	NA
NW_020868780.1-259416-26	0.00141376	NA	NA	NA	0.00893025	NA	NA	NA	0.00339889	NA	NA	NA
NW_020868782.1-73929-24	0.00019044	NA	NA	NA	0.00052441	NA	NA	NA	0.00276676	NA	NA	NA
NW_020868782.1-123257-2	0.217413	0.000270975	NA	NA	3.41328	0.00425419	NA	NA	0.443142	0.000552316	NA	NA
NW_020868782.1-209744-13	NA	2.06e-06	0.00299072	NA	NA	4.73e-05	0.0684967	NA	NA	4.05e-05	0.0586548	NA
NW_020868782.1-265943-5	0.00121374	NA	0.214237	NA	0.000382981	NA	0.0676	NA	0.000481165	NA	0.0849306	NA
NW_020868782.1-295307-16	NA	0.285683	NA	0.0678136	NA	0.405065	NA	0.0961516	NA	0.0898535	NA	0.0213289
NW_020868782.1-362568-14	NA	0.00428503	NA	0.0533027	NA	0.00793474	NA	0.08981	NA	0.000161467	NA	0.00200853
NW_020868782.1-394647-8	NA	0.683378	NA	0.0127074	NA	0.2401	NA	0.00446467	NA	0.529256	NA	0.00917677
NW_020868782.1-890361-15	0.000797917	NA	NA	0.834178	0.000956531	NA	NA	1	0.000188001	NA	NA	0.196544
NW_020868782.1-1104609-6	0.0385367	NA	0.723634	NA	0.00971893	NA	0.1825	NA	0.0314107	NA	0.589824	NA
NW_020868782.1-1243361-5	0.000132387	NA	0.398521	NA	5.97e-06	NA	0.017977	NA	1.92e-05	NA	0.0577073	NA
NW_020868783.1-29152-6	NA	0.00039725	NA	0.0368051	NA	0.00370113	NA	1.95463	NA	5.49e-05	NA	0.0289898
NW_020868783.1-68303-16	NA	0.000132444	NA	0.174649	NA	0.000127756	NA	0.168467	NA	3.8e-07	NA	0.000501225
NW_020868783.1-146579-3	0.00032606	0.015977	NA	NA	0.00069696	0.034151	NA	NA	0.000217352	0.0106502	NA	NA
NW_020868783.1-278599-7	0.00842724	NA	NA	NA	0.0258566	NA	NA	NA	0.0105884	NA	NA	NA
NW_020868783.1-304172-16	NA	0.003249	NA	NA	NA	0.010983	NA	NA	NA	0.00731025	NA	NA
NW_020868783.1-380714-3	6.25	0.00063769	NA	NA	0.3481	3.55e-05	NA	NA	0.7921	8.08e-05	NA	NA
NW_020868784.1-192258-2	NA	0.00222784	NA	NA	NA	0.00268324	NA	NA	NA	0.0204204	NA	NA
NW_020868784.1-271337-22	NA	0.000193937	NA	0.129224	NA	0.000168941	NA	0.0371759	NA	8.62e-05	NA	0.00615148
NW_020868784.1-444982-27	0.154187	NA	NA	0.0338638	0.119264	NA	NA	0.0261937	0.0642752	NA	NA	0.0141166
NW_020868785.1-37344-21	0.00481794	NA	4.06029	NA	0.00355027	NA	2.99196	NA	0.00627876	NA	5.29138	NA
NW_020868785.1-145882-1	0.0238282	62.1798	NA	NA	0.033981	88.6736	NA	NA	0.0139639	36.4388	NA	NA
NW_020868785.1-189571-22	NA	0.0101002	NA	NA	NA	0.00767376	NA	NA	NA	0.00418609	NA	NA
NW_020868785.1-244411-26	NA	1.24	NA	0.000976763	NA	0.858847	NA	0.000676524	NA	1.00734	NA	0.000793493
NW_020868788.1-125708-15	NA	1.241	0.00343766	NA	NA	3.56454	0.00987408	NA	NA	0.3721	0.00121397	NA
NW_020868788.1-142255-7	NA	0.00198352	NA	0.0838522	NA	0.00234834	NA	0.0992746	NA	0.00168718	NA	0.0713247
NW_020868790.1-112402-3	NA	0.00643031	NA	0.643172	NA	0.000143757	NA	0.0143789	NA	0.00341166	NA	0.341241
NW_020868790.1-215174-5	NA	0.224746	NA	0.000400417	NA	0.368944	NA	0.000657325	NA	0.351166	NA	0.000625652
NW_020868790.1-231785-22	NA	NA	0.002601	NA	NA	NA	0.00210681	NA	NA	NA	0.00171396	NA
NW_020868790.1-329096-9	NA	NA	NA	0.00016384	NA	NA	NA	1.3e-05	NA	NA	NA	1.44e-05
NW_020868790.1-355929-24	NA	0.00019881	NA	NA	NA	0.00013456	NA	NA	NA	2.12e-05	NA	NA
NW_020868790.1-434280-8	0.00159527	NA	0.497341	NA	0.000789976	NA	0.246283	NA	0.00106603	NA	0.332344	NA
NW_020868790.1-532354-15	0.000473109	NA	NA	0.0487243	0.00019159	NA	NA	0.0197313	9.13e-05	NA	NA	0.00940705
NW_020868790.1-550803-9	NA	0.00119068	NA	0.0652609	NA	0.000904774	NA	0.0569564	NA	0.00462277	NA	0.253373
NW_020868790.1-566234-13	0.0036	NA	NA	1.47e-05	0.0250694	NA	NA	0.000102139	0.286225	NA	NA	0.00116615
NW_020868790.1-582305-25	NA	NA	0.000238831	0.0907392	NA	NA	0.000370134	0.140625	NA	NA	0.0032708	1.24268
NW_020868790.1-649676-7	NA	NA	NA	0.00306916	NA	NA	NA	0.00538756	NA	NA	NA	0.00139876
NW_020868790.1-697842-21	0.00139177	0.906789	NA	NA	5.44e-05	0.0354678	NA	NA	6.07e-05	0.0395767	NA	NA
NW_020868790.1-809877-9	NA	0.110386	NA	0.0283924	NA	0.0112555	NA	0.00289504	NA	0.244826	NA	0.0629719
NW_020868790.1-842451-24	NA	0.00057121	NA	NA	NA	0.00218089	NA	NA	NA	0.00087616	NA	NA
NW_020868790.1-993445-14	NA	NA	NA	0.00033489	NA	NA	NA	0.00048841	NA	NA	NA	0.00033856
NW_020868790.1-1012720-16	NA	0.000479024	0.0538326	NA	NA	0.000166748	0.0187391	NA	NA	6.38e-05	0.00717185	NA
NW_020868790.1-1017013-12	NA	0.000834342	NA	0.669421	NA	0.000586904	NA	0.470894	NA	0.000210083	NA	0.168557
NW_020868790.1-1037136-26	NA	0.00677329	NA	NA	NA	0.00107584	NA	NA	NA	0.00216225	NA	NA
NW_020868790.1-1137690-2	NA	0.00331032	NA	3.0488	NA	0.00085454	NA	0.78703	NA	0.000885003	NA	0.815086
NW_020868790.1-1226288-1	NA	0.0487399	NA	24.2596	NA	0.0418087	NA	20.8098	NA	0.0291824	NA	14.5252
NW_020868790.1-1234796-6	NA	1.05e-06	0.00144573	NA	NA	0.00165402	2.26714	NA	NA	0.00263688	3.61434	NA
NW_020868790.1-1314613-21	NA	NA	NA	0	NA	NA	NA	0.00049284	NA	NA	NA	0
NW_020868790.1-1423405-4	NA	0.0237519	NA	0.0523846	NA	0.00650538	NA	0.0143476	NA	0.0156669	NA	0.0345531
NW_020868790.1-1504182-4	NA	0	NA	NA	NA	0.00016384	NA	NA	NA	0.00231361	NA	NA
NW_020868792.1-110674-24	0.0743928	NA	1	NA	0.0743928	NA	1	NA	0.0743928	NA	1	NA
NW_020868792.1-170666-12	NA	NA	NA	0.00652864	NA	NA	NA	0.0221712	NA	NA	NA	0.0109203
NW_020868792.1-412915-24	NA	0.0437831	NA	0.0065626	NA	0.144514	NA	0.0216611	NA	0.175432	NA	0.0262954
NW_020868792.1-539723-15	NA	NA	NA	0.00017161	NA	NA	NA	0.00026569	NA	NA	NA	0.00029929
NW_020868792.1-576328-16	0.0512893	NA	0.15838	NA	0.0464208	NA	0.143052	NA	0.0408353	NA	0.126545	NA
NW_020868792.1-576932-16	0.00380489	NA	1	NA	0.00380489	NA	1	NA	0.00380489	NA	1	NA
NW_020868792.1-637843-6	NA	0.0336111	NA	3.22e-05	NA	0.9604	NA	0.000918652	NA	0.0658778	NA	6.3e-05
NW_020868792.1-685455-23	3.03366	NA	0.00359975	NA	1.65196	NA	0.00196022	NA	1.24795	NA	0.00148082	NA
NW_020868792.1-919982-3	NA	0.00248137	NA	0.558308	NA	0.00806643	NA	1.81495	NA	0.00489627	NA	1.10166
NW_020868792.1-981459-3	NA	NA	NA	0.00067081	NA	NA	NA	0.00126025	NA	NA	NA	0.00777924
NW_020868792.1-1076403-22	0.50732	0.000994593	NA	NA	0.226971	0.000444974	NA	NA	0.669772	0.00131308	NA	NA
NW_020868792.1-1102277-22	NA	NA	NA	0.00770884	NA	NA	NA	0.004225	NA	NA	NA	0.00390625
NW_020868793.1-551189-26	NA	0.0154195	NA	0.000441035	NA	0.0343594	NA	0.00137504	NA	0.0178953	NA	0.000716155
NW_020868796.1-4937-25	0.1521	0.00148776	NA	NA	0.297631	0.00291125	NA	NA	0.170844	0.0016711	NA	NA
NW_020868796.1-14535-15	0.00121053	NA	NA	0.602523	0.00200909	NA	NA	1	0.00102218	NA	NA	0.508778
NW_020868796.1-15408-5	0.0921858	0.004412	NA	NA	0.0560595	0.002683	NA	NA	0.0782129	0.00374326	NA	NA
NW_020868796.1-87923-16	NA	0.00383684	NA	0.983066	NA	1.91e-06	NA	0.000488801	NA	0.000307329	NA	0.0787432
NW_020868796.1-93130-4	NA	NA	NA	0.0180096	NA	NA	NA	0.0123432	NA	NA	NA	0.0177689
NW_020868796.1-174446-2	1	NA	0.0478599	NA	1	NA	0.0478599	NA	0.961383	NA	0.0460117	NA
NW_020868796.1-187574-9	NA	0.00123201	NA	NA	NA	9.8e-05	NA	NA	NA	0.00069696	NA	NA
NW_020868796.1-202107-2	NA	NA	0.0452838	0.407555	NA	NA	0.0138298	0.124468	NA	NA	0.0222606	0.200346
NW_020868796.1-205590-12	NA	0.0225044	NA	0.100324	NA	0.0172783	NA	0.0770261	NA	0.0132118	NA	0.0588976
NW_020868796.1-299303-7	NA	NA	0.00124609	NA	NA	NA	0.00495616	NA	NA	NA	0.00034225	NA
NW_020868796.1-540133-12	0.000183941	NA	0.147582	NA	0.000213095	NA	0.170974	NA	4.25e-05	NA	0.0341328	NA
NW_020868796.1-541870-25	NA	0.00158403	NA	0.207229	NA	0.00290915	NA	0.380585	NA	0.00171653	NA	0.224563
NW_020868797.1-233540-12	NA	0.00657414	NA	1	NA	0.00657414	NA	1	NA	0.00657414	NA	1
NW_020868797.1-285491-3	NA	0.002313	0.0382367	NA	NA	0.00534907	0.0884264	NA	NA	0.000443379	0.00732958	NA
NW_020868797.1-386338-21	0.0152298	NA	NA	0.819025	0.0365331	NA	NA	1.96467	0.00738037	NA	NA	0.3969
NW_020868797.1-389850-23	0.595469	NA	0.00242609	NA	0.00666944	NA	2.72e-05	NA	0.0373778	NA	0.000152286	NA
NW_020868799.1-80890-27	NA	NA	NA	7.92e-05	NA	NA	NA	2.7e-05	NA	NA	NA	0.00020736
NW_020868800.1-70579-27	NA	0.0144391	NA	0.00086247	NA	0.117421	NA	0.00701375	NA	0.267085	NA	0.0159534
NW_020868800.1-129518-27	NA	0.00214369	NA	NA	NA	0.002916	NA	NA	NA	0.00170569	NA	NA
NW_020868800.1-252639-1	0.784044	NA	0.000422996	NA	1.65468	NA	0.000892709	NA	1.54329	NA	0.000832612	NA
NW_020868801.1-202031-9	NA	2.43397	NA	0.0030336	NA	2.64897	NA	0.00330158	NA	2.97335	NA	0.00370587
NW_020868801.1-209267-15	NA	0.00058081	NA	NA	NA	0.00044521	NA	NA	NA	7.23e-05	NA	NA
NW_020868801.1-258390-14	0.129963	0.00237117	NA	NA	0.118706	0.00216579	NA	NA	0.00254219	4.64e-05	NA	NA
NW_020868801.1-344459-27	NA	0.00613089	NA	NA	NA	0.003249	NA	NA	NA	0.00181476	NA	NA
NW_020868801.1-354957-2	NA	0.100278	NA	2.55e-05	NA	0.7056	NA	0.000552492	NA	0.1156	NA	9.57e-08
NW_020868801.1-523790-9	0.844134	NA	0.00115697	NA	0.00153787	NA	2.11e-06	NA	1.85326	NA	0.00254008	NA
NW_020868802.1-50279-27	NA	0.00057121	NA	NA	NA	0.004356	NA	NA	NA	0.00243049	NA	NA
NW_020868802.1-50857-26	NA	1.06e-07	NA	1.52e-05	NA	9.2e-06	NA	0.00132576	NA	0.000264049	NA	0.0380478
NW_020868802.1-52922-1	NA	NA	0.0150331	3.85174	NA	NA	0.0147737	3.78527	NA	NA	0.0246929	6.32676
NW_020868802.1-70273-7	NA	0.00488601	NA	NA	NA	0.00801025	NA	NA	NA	0.00664225	NA	NA
NW_020868802.1-74023-21	0.00444444	NA	1	NA	0.0039338	NA	0.885105	NA	0.00397404	NA	1	NA
NW_020868802.1-159041-27	NA	0.00463761	NA	NA	NA	0.00286225	NA	NA	NA	0.00743044	NA	NA
NW_020868802.1-188187-26	NA	NA	1	0.0506429	NA	NA	1	0.0506429	NA	NA	1	0.0488939
NW_020868802.1-225407-4	NA	0.155236	NA	0.011236	NA	0.124609	NA	0.00778806	NA	1.3202	NA	0.0825126
NW_020868803.1-96-2	0.00085264	NA	NA	NA	0.00125316	NA	NA	NA	0.00018769	NA	NA	NA
NW_020868803.1-234241-5	3.93e-05	4.4e-07	NA	NA	0.191692	0.00214686	NA	NA	0.0458864	0.000513905	NA	NA
NW_020868803.1-257659-24	0.025416	0.0102934	NA	NA	0.0497007	0.0201286	NA	NA	0.0629831	0.0255079	NA	NA
NW_020868803.1-296021-6	2.53e-05	0.0372156	NA	NA	4.05e-05	0.0595821	NA	NA	0.00144909	2.13344	NA	NA
NW_020868803.1-311395-3	0.000256404	NA	0.0157356	NA	0.00447155	NA	0.27442	NA	2.49e-06	NA	0.000152955	NA
NW_020868803.1-558676-14	NA	NA	NA	0.00278784	NA	NA	NA	0.0016	NA	NA	NA	0.00142884
NW_020868804.1-52488-8	NA	0.00747828	NA	0.0367731	NA	0.0193618	NA	0.0952084	NA	0.0019074	NA	0.00937931
NW_020868804.1-89014-2	1	0.0130714	NA	NA	1	0.0130714	NA	NA	1	0.0130714	NA	NA
NW_020868804.1-91396-8	NA	1	NA	0.0123457	NA	1	NA	0.0123457	NA	1	NA	0.0123457
NW_020868804.1-95211-12	NA	NA	0.0312936	NA	NA	NA	0.0267322	NA	NA	NA	0.0334158	NA
NW_020868804.1-140244-6	NA	9.81e-05	NA	0.0342396	NA	6.93e-05	NA	0.0241839	NA	0.000122367	NA	0.042722
NW_020868804.1-157979-15	NA	0.00035721	NA	NA	NA	0.00274576	NA	NA	NA	0.00077284	NA	NA
NW_020868804.1-203681-4	0.01	NA	NA	NA	0.00751689	NA	NA	NA	0.0249324	NA	NA	NA
NW_020868804.1-239155-1	NA	0.220137	NA	0.00130146	NA	0.0277778	NA	0.000164224	NA	0.012554	NA	7.42e-05
NW_020868804.1-264503-4	3.65574	NA	0.000585763	NA	6.80166	NA	0.00108984	NA	5.72166	NA	0.00105009	NA
NW_020868804.1-276057-3	0.330372	NA	0.00824151	NA	0.0284333	NA	0.000709301	NA	0.132765	NA	0.00331198	NA
NW_020868804.1-337499-26	0.0754052	0.0758452	NA	NA	0.0383376	0.0383376	NA	NA	0.0344474	0.034745	NA	NA
NW_020868804.1-402589-24	NA	0.000135152	NA	0.0936427	NA	0.000995712	NA	0.689898	NA	0.00104881	NA	0.726686
NW_020868804.1-419220-15	0.13032	NA	0.00778418	NA	0.370214	NA	0.0221134	NA	0.00170093	NA	0.000101599	NA
NW_020868804.1-545214-6	0.0193077	NA	1	NA	0.0193077	NA	1	NA	0.0193077	NA	1	NA
NW_020868804.1-685253-14	0.808565	NA	NA	0.0206885	2.09084	NA	NA	0.0534977	0.308552	NA	NA	0.00867593
NW_020868804.1-744427-27	NA	0.0144	NA	NA	NA	0.00857476	NA	NA	NA	0.0115133	NA	NA
NW_020868804.1-799671-7	0.00515559	NA	0.271053	NA	0.00550446	NA	0.289394	NA	0.00771711	NA	0.405723	NA
NW_020868805.1-6384-24	NA	0.05173	NA	0.00124069	NA	0.0149565	NA	0.000358717	NA	0.000642836	NA	1.54e-05
NW_020868805.1-10075-25	NA	1.16847	NA	0.00596799	NA	5.23429	NA	0.0267342	NA	4.28062	NA	0.0218633
NW_020868805.1-30158-6	NA	0.00200704	NA	NA	NA	0.00123904	NA	NA	NA	0.00638401	NA	NA
NW_020868805.1-66473-7	NA	0.035159	NA	1	NA	0.035159	NA	1	NA	0.035159	NA	1
NW_020868805.1-91450-14	NA	NA	0.00495616	NA	NA	NA	0.003721	NA	NA	NA	0.00290521	NA
NW_020868805.1-162280-4	0.0013972	NA	0.254367	NA	0.00404338	NA	0.736114	NA	0.0022744	NA	0.414064	NA
NW_020868805.1-202753-13	NA	0.923317	NA	0.000444252	NA	0.247215	NA	8.21e-05	NA	0.225492	NA	7.49e-05
NW_020868807.1-238402-24	NA	NA	NA	0.00894916	NA	NA	NA	0.00561001	NA	NA	NA	0.00477481
NW_020868807.1-423699-27	NA	0.0483654	NA	0.230205	NA	0.114277	NA	0.543924	NA	0.0407384	NA	0.193903
NW_020868807.1-472684-22	NA	0.00475039	NA	0.0892018	NA	0.00502572	NA	0.0943718	NA	0.00129157	NA	0.0242529
NW_020868807.1-701577-8	0.000225741	NA	0.0421393	NA	1.95e-06	NA	0.000363344	NA	1.18e-05	NA	0.00220156	NA
NW_020868807.1-710796-26	0.0218933	NA	0.648689	NA	0.016042	NA	0.451632	NA	0.0557671	NA	1.65235	NA
NW_020868810.1-193934-27	NA	0.00091204	NA	NA	NA	0.00012544	NA	NA	NA	0.00057121	NA	NA
NW_020868810.1-272912-1	0.0879803	NA	NA	23.4645	0.0596805	NA	NA	15.9169	0.0215099	NA	NA	5.73673
NW_020868810.1-448487-22	NA	2.40419	NA	0.0149975	NA	4.51272	NA	0.0281507	NA	3.53872	NA	0.0220748
NW_020868810.1-684828-1	NA	NA	NA	0.00119025	NA	NA	NA	0.00164025	NA	NA	NA	0.00173889
NW_020868810.1-755313-15	1	NA	NA	0.0330344	1	NA	NA	0.0330344	1	NA	NA	0.0330344
NW_020868810.1-807617-8	NA	0.00131751	0.82173	NA	NA	0.00094773	0.591101	NA	NA	0.00037422	0.233402	NA
NW_020868810.1-1012261-1	9.76e-05	NA	0.0299791	NA	0.00332133	NA	3.91564	NA	0.000160231	NA	0.188902	NA
NW_020868811.1-17266-14	NA	NA	0.00173889	NA	NA	NA	0.00082944	NA	NA	NA	8.65e-05	NA
NW_020868811.1-42367-5	NA	0.0400192	NA	1	NA	0.0400192	NA	1	NA	0.0400192	NA	1
NW_020868811.1-165174-12	NA	0.00928664	NA	1.20836	NA	0.0259128	NA	3.37173	NA	0.0298327	NA	3.88178
NW_020868811.1-196086-13	NA	0.00284089	NA	NA	NA	0.00906304	NA	NA	NA	0.00235225	NA	NA
NW_020868811.1-264717-26	0.0162492	NA	3.69e-05	NA	0.395102	NA	0.000897801	NA	0.0271706	NA	6.17e-05	NA
NW_020868811.1-365616-27	NA	0.00844814	NA	0.00293905	NA	0.0191946	NA	0.00667767	NA	0.0440887	NA	0.0153382
NW_020868811.1-426047-9	NA	4.27e-06	0.00383403	NA	NA	0.000512161	0.459709	NA	NA	0.000108933	0.0977772	NA
NW_020868812.1-505873-27	NA	NA	45.4936	0.00445612	NA	NA	60.1416	0.00657635	NA	NA	15.0354	0.00147272
NW_020868813.1-235938-23	11.4947	NA	0.0136397	NA	9.41918	NA	0.0111768	NA	16.2654	NA	0.0193005	NA
NW_020868813.1-271524-1	NA	0.000475998	0.0576461	NA	NA	0.00581433	0.704149	NA	NA	0.00041613	0.0503957	NA
NW_020868813.1-315539-14	NA	0.00125497	0.308025	NA	NA	9.37e-05	0.0230028	NA	NA	0.000547759	0.134444	NA
NW_020868813.1-352885-9	NA	1.56e-05	NA	0.113035	NA	0.000302825	NA	2.19857	NA	0.000365644	NA	2.65465
NW_020868813.1-367772-2	NA	1.19381	NA	0.00773563	NA	0.76827	NA	0.00497821	NA	1.49857	NA	0.00971039
NW_020868813.1-379424-3	NA	0.00546121	NA	NA	NA	0.01	NA	NA	NA	0.0175298	NA	NA
NW_020868814.1-119715-5	NA	0.128375	NA	0.00727676	NA	1.09036	NA	0.0618055	NA	0.299277	NA	0.0169641
NW_020868815.1-287829-12	0.00189352	1	NA	NA	0.00117866	0.622472	NA	NA	0.00122204	0.645383	NA	NA
NW_020868815.1-401205-4	NA	4.7289	NA	0.010065	NA	1.60674	NA	0.00341978	NA	0.444444	NA	0.000945953
NW_020868815.1-450151-1	NA	7.82e-05	NA	0.018393	NA	0.000921602	NA	0.216864	NA	0.00239045	NA	0.5625
NW_020868815.1-508141-22	NA	NA	0.556563	0.000809679	NA	NA	0.331734	0.000706061	NA	NA	0.0362812	7.72e-05
NW_020868815.1-584998-24	NA	2.43e-06	NA	0.00151796	NA	1.82e-05	NA	0.0113409	NA	2.7e-05	NA	0.0168663
NW_020868816.1-99926-24	0.33542	NA	0.0042992	NA	0.0830029	NA	0.00106388	NA	0.302122	NA	0.00387241	NA
NW_020868817.1-41491-22	NA	3.71691	NA	0.00441049	NA	4.43147	NA	0.00525839	NA	5.19511	NA	0.00616453
NW_020868818.1-129570-1	NA	0.00297228	NA	1	NA	0.00297228	NA	1	NA	0.00297228	NA	1
NW_020868818.1-276565-26	NA	0.00935419	5.25032	NA	NA	0.000104319	0.058552	NA	NA	9.78e-08	5.49e-05	NA
NW_020868818.1-291486-6	NA	0.033367	NA	4.64924	NA	0.00581491	NA	0.81023	NA	0.0347684	NA	4.84451
NW_020868818.1-293040-5	1.07e-07	NA	1.3e-05	NA	0.000973369	NA	0.117881	NA	0.000816861	NA	0.0989265	NA
NW_020868818.1-301464-14	0.000428531	NA	0.0471938	NA	0.000145159	NA	0.0159863	NA	0.00166908	NA	0.183814	NA
NW_020868818.1-312039-13	NA	1.67043	NA	0.000191733	NA	1	NA	0.00011478	NA	1	NA	4.05e-05
NW_020868818.1-348407-8	0.0018258	0.168422	NA	NA	0.00355483	0.327917	NA	NA	0.00375506	0.346388	NA	NA
NW_020868818.1-366095-24	NA	0.527418	NA	0.00386986	NA	0.727572	NA	0.00533847	NA	0.319533	NA	0.00234453
NW_020868818.1-755081-5	NA	1	NA	0.00010203	NA	0.0081	NA	8.26e-07	NA	17.2225	NA	0.00175722
NW_020868819.1-257687-2	NA	0.0113021	NA	0.018683	NA	0.115057	NA	0.190196	NA	0.00146094	NA	0.00241502
NW_020868819.1-314954-24	2.54167	0.00158985	NA	NA	1.98764	0.00124329	NA	NA	0.0355415	2.22e-05	NA	NA
NW_020868820.1-95615-22	0.1267	NA	NA	0.00223839	0.043045	NA	NA	0.000551724	0.00042638	NA	NA	5.47e-06
NW_020868820.1-285620-4	NA	NA	NA	0.0547092	NA	NA	NA	0.00276676	NA	NA	NA	0.00968256
NW_020868820.1-456299-14	0.00145924	NA	NA	NA	0.00289444	NA	NA	NA	0.00057121	NA	NA	NA
NW_020868821.1-71563-2	0.00297217	NA	0.347084	NA	0.000157859	NA	0.0184344	NA	0.000648015	NA	0.0756737	NA
NW_020868821.1-85478-25	0.130158	NA	0.0520957	NA	0.16	NA	0.06404	NA	0.173486	NA	0.0694376	NA
NW_020868821.1-242409-21	0.00169122	NA	1	NA	0.00169122	NA	1	NA	0.00169122	NA	1	NA
NW_020868822.1-54941-26	NA	NA	0.763822	0.00620774	NA	NA	0.341309	0.00293783	NA	NA	0.774151	0.00666353
NW_020868822.1-131137-7	NA	0.0240037	NA	2.75311	NA	0.00697789	NA	0.800333	NA	0.00884167	NA	1.0141
NW_020868822.1-368016-21	NA	0.000858069	NA	0.0991769	NA	4.02e-05	NA	0.00464512	NA	0	NA	0
NW_020868822.1-385076-27	NA	0.000559311	NA	0.0559434	NA	0.000762297	NA	0.0762465	NA	0.0033223	NA	0.332303
NW_020868823.1-167363-13	NA	0.000974931	0.497291	NA	NA	0.00103451	0.527679	NA	NA	0.000513513	0.261932	NA
NW_020868823.1-171986-14	NA	NA	1	0.0254735	NA	NA	1	0.0269434	NA	NA	1	0.0269434
NW_020868823.1-180755-5	NA	0.000510953	NA	0.136272	NA	0.000146363	NA	0.0390353	NA	0.00130191	NA	0.347221
NW_020868823.1-187914-3	NA	NA	0.00127449	NA	NA	NA	0.00182329	NA	NA	NA	0.00036864	NA
NW_020868823.1-298258-16	0.000747907	NA	NA	0.207781	0.000138438	NA	NA	0.0384603	0.00036001	NA	NA	0.100017
NW_020868823.1-330165-1	NA	0.00949323	NA	4.17776	NA	0.00126138	NA	0.555107	NA	0.00693717	NA	3.05289
NW_020868823.1-364656-3	NA	2.22e-06	NA	2.98e-06	NA	0.0716156	NA	0.0960278	NA	0.0275711	NA	0.0369695
NW_020868823.1-384037-27	NA	0.000177924	NA	0.261951	NA	4.18e-05	NA	0.0615196	NA	0.000679226	NA	1
NW_020868823.1-395076-8	NA	3.71e-05	NA	0.0342076	NA	0.000183106	NA	0.16864	NA	3.11e-05	NA	0.0286554
NW_020868824.1-153153-23	NA	0.000636447	NA	0.176816	NA	0.000931951	NA	0.258912	NA	0.000951468	NA	0.264334
NW_020868824.1-165086-3	NA	0.0729584	NA	0.000602436	NA	0.336205	NA	0.00277613	NA	0.157894	NA	0.00130377
NW_020868825.1-129644-23	NA	4.80943	0.090622	NA	NA	3.60906	0.0680039	NA	NA	6.17772	0.116404	NA
NW_020868825.1-210701-26	0.0005142	NA	0.757037	NA	1.36e-05	NA	0.020088	NA	1.78e-06	NA	0.00261951	NA
NW_020868825.1-216011-25	NA	0.00048666	0.157878	NA	NA	9.23e-05	0.0299303	NA	NA	0.0016343	0.530183	NA
NW_020868825.1-216074-21	NA	0.0064	NA	6.12e-06	NA	0.0860444	NA	8.23e-05	NA	0.0961	NA	9.19e-05
NW_020868825.1-346649-21	NA	0.114403	NA	0.000486177	NA	0.0105969	NA	4.5e-05	NA	0.043063	NA	0.000183004
NW_020868825.1-411045-1	NA	0.00254812	NA	0.158581	NA	1.74e-05	NA	0.00108168	NA	0.000695176	NA	0.043264
NW_020868825.1-486504-27	0.000593522	0.350944	NA	NA	0.00495335	2.92886	NA	NA	0.000930552	0.550226	NA	NA
NW_020868825.1-581822-15	NA	0.00377923	NA	2.36e-06	NA	0.034013	NA	2.13e-05	NA	0.25	NA	0.000156378
NW_020868825.1-604311-13	0.0147866	0.000301767	NA	NA	0.171727	0.00350464	NA	NA	0.0824838	0.00168334	NA	NA
NW_020868825.1-613650-22	NA	NA	NA	7.23e-05	NA	NA	NA	0	NA	NA	NA	0.000529
NW_020868825.1-624820-15	4.81e-05	NA	0.0069264	NA	6.96e-05	NA	0.010026	NA	0.00112778	NA	0.162506	NA
NW_020868826.1-153541-21	NA	NA	0.00546121	NA	NA	NA	0.0265364	NA	NA	NA	0.0167962	NA
NW_020868826.1-367580-5	NA	NA	4.75332	0.00403186	NA	NA	2.7935	0.00236951	NA	NA	4.64608	0.0039409
NW_020868827.1-205694-3	NA	NA	0.00163971	0.0612615	NA	NA	0.00366114	0.136784	NA	NA	0.000735057	0.0274626
NW_020868827.1-302633-27	NA	0.122204	NA	0.000299892	NA	0.0969953	NA	0.00023803	NA	0.19795	NA	0.000485775
NW_020868827.1-446324-25	0.000204082	NA	0.265034	NA	0.000588299	NA	0.764005	NA	0.000342231	NA	0.444444	NA
NW_020868830.1-69199-1	0.000856572	0.184442	NA	NA	7.3e-05	0.0157231	NA	NA	7.71e-06	0.00166075	NA	NA
NW_020868830.1-96915-3	0.403097	0.00261198	NA	NA	0.25472	0.00165053	NA	NA	0.00103779	7.29e-05	NA	NA
NW_020868830.1-208528-5	0.0793708	NA	0.0198367	NA	0.0118616	NA	0.00296451	NA	0.00589942	NA	0.00147441	NA
NW_020868830.1-262007-24	0.0446988	NA	NA	0.00132961	0.174225	NA	NA	0.00518251	0.18576	NA	NA	0.00552564
NW_020868830.1-458492-8	NA	NA	0.00473344	NA	NA	NA	0.00155236	NA	NA	NA	0.00219961	NA
NW_020868830.1-770968-15	0.000471796	NA	0.0117892	NA	0.000258587	NA	0.00646158	NA	6.66e-05	NA	0.00166397	NA
NW_020868830.1-961856-14	NA	0.0362812	NA	1	NA	0.0362812	NA	1	NA	0.0362812	NA	1
NW_020868830.1-983718-16	NA	0.017557	1	NA	NA	0.017557	1	NA	NA	0.017557	1	NA
NW_020868831.1-51140-7	NA	0.000317315	NA	0.0713958	NA	0.00149924	NA	0.337329	NA	0.00236585	NA	0.532316
NW_020868832.1-31566-13	0.51951	NA	NA	0.0032544	0.846805	NA	NA	0.00520489	1.60143	NA	NA	0.00984317
NW_020868833.1-51276-14	0.038064	NA	NA	NA	0.0504452	NA	NA	NA	0.0496844	NA	NA	NA
NW_020868833.1-64303-24	1.88082	0.00301557	NA	NA	0.179248	0.000287393	NA	NA	0.000431776	6.92e-07	NA	NA
NW_020868833.1-186228-23	NA	NA	0.009409	NA	NA	NA	0.0135024	NA	NA	NA	0.00874225	NA
NW_020868833.1-463776-3	NA	0.0545215	NA	0.00103703	NA	0.00539231	NA	0.000102565	NA	0.240197	NA	0.0045687
NW_020868835.1-40613-15	0.00308251	1	NA	NA	0.0022561	0.731903	NA	NA	0.00308251	1	NA	NA
NW_020868835.1-52411-2	NA	0.0276594	NA	6.7e-05	NA	0.251067	NA	0.000607937	NA	0.483158	NA	0.00116993
NW_020868835.1-184099-15	0.00335208	0.134373	NA	NA	0.00043443	0.0174147	NA	NA	0.0158137	0.633915	NA	NA
NW_020868835.1-187365-25	NA	0.0069055	NA	4.30697	NA	0.0202134	NA	12.6071	NA	0.00213239	NA	1.32998
NW_020868835.1-211298-6	0.00672173	NA	NA	0.0839056	0.00508896	NA	NA	0.0635241	0.00559521	NA	NA	0.0698435
NW_020868835.1-227313-16	0.000986489	NA	NA	0.0947257	0.000218078	NA	NA	0.0209405	0.000631353	NA	NA	0.0606244
NW_020868836.1-68033-2	0.186467	NA	NA	3.34e-05	0.0165863	NA	NA	2.97e-06	1.75763	NA	NA	0.000314498
NW_020868836.1-279903-26	NA	0.00708964	NA	NA	NA	0.00156816	NA	NA	NA	0.00494209	NA	NA
NW_020868836.1-299528-14	NA	0.006205	NA	0.275947	NA	0.00631418	NA	0.280802	NA	0.00361713	NA	0.16086
NW_020868836.1-343630-14	0.9596	NA	0.00204241	NA	0.269646	NA	0.000573913	NA	0.703925	NA	0.00149823	NA
NW_020868836.1-344298-27	1	NA	NA	0.0284835	1	NA	NA	0.0284835	1	NA	NA	0.0284835
NW_020868836.1-468516-13	0.00256036	NA	NA	NA	0	NA	NA	NA	0	NA	NA	NA
NW_020868836.1-502814-8	NA	0.0025	NA	NA	NA	0.00236196	NA	NA	NA	0.00046225	NA	NA
NW_020868837.1-264552-2	1.7161	0.0016415	NA	NA	2.6569	0.00254141	NA	NA	5.0625	0.00484244	NA	NA
NW_020868837.1-264698-22	0.30551	NA	0.0534409	NA	0.240097	NA	0.0419985	NA	0.419047	NA	0.0733011	NA
NW_020868837.1-371048-22	0.00032041	NA	NA	NA	0.00127449	NA	NA	NA	0.00157609	NA	NA	NA
NW_020868837.1-457559-7	0.00111111	NA	1.06e-06	NA	1.15204	NA	0.00110197	NA	1.01338	NA	0.000969327	NA
NW_020868838.1-82748-3	NA	0.00124609	NA	NA	NA	0.0134792	NA	NA	NA	0.00086436	NA	NA
NW_020868839.1-22066-12	0.00028703	NA	0.0828114	NA	4.04e-05	NA	0.0116454	NA	0.000860295	NA	0.248205	NA
NW_020868839.1-31004-12	1	NA	0.0037495	NA	1	NA	0.0037495	NA	1	NA	0.0037495	NA
NW_020868840.1-47535-26	NA	0.00038648	NA	0.020784	NA	0.000491025	NA	0.0264062	NA	0.0013808	NA	0.0742562
NW_020868840.1-73260-7	NA	NA	0	NA	NA	NA	0	NA	NA	NA	5.63e-05	NA
NW_020868840.1-140674-24	0.685367	NA	0.000989172	NA	0.466571	NA	0.00067339	NA	0.335513	NA	0.000484238	NA
NW_020868840.1-152862-25	0.018171	NA	NA	NA	0.0159012	NA	NA	NA	0.0124769	NA	NA	NA
NW_020868840.1-251057-7	NA	0.000865407	NA	1.38352	NA	0.00167264	NA	2.67403	NA	0.00225226	NA	3.60066
NW_020868840.1-358312-9	NA	2.26e-05	NA	0.0207938	NA	0.0012407	NA	1.14269	NA	0.000172095	NA	0.158499
NW_020868840.1-435581-3	NA	NA	NA	0.00077284	NA	NA	NA	0.00011025	NA	NA	NA	0.00013456
NW_020868840.1-551237-24	NA	0.00239121	NA	NA	NA	0.0009	NA	NA	NA	0.00255025	NA	NA
NW_020868840.1-646939-13	NA	NA	0.00207936	NA	NA	NA	0.00811801	NA	NA	NA	0.00367236	NA
NW_020868840.1-694851-5	0.0440286	0.000616363	NA	NA	0.0675607	0.000945793	NA	NA	0.205831	0.00288146	NA	NA
NW_020868840.1-729832-2	NA	NA	0.0211121	NA	NA	NA	0.00781456	NA	NA	NA	0.00819025	NA
NW_020868840.1-795747-1	1	NA	0.0170184	NA	1	NA	0.0170184	NA	1	NA	0.0170184	NA
NW_020868841.1-116725-6	20.6796	NA	0.00686969	NA	1.21123	NA	0.000402366	NA	0.161793	NA	5.37e-05	NA
NW_020868842.1-14012-26	1	NA	NA	0.0011866	0.14317	NA	NA	0.000169886	0.101327	NA	NA	0.000120234
NW_020868842.1-17396-1	NA	0.00323408	NA	0.766342	NA	0.0122433	NA	2.90116	NA	0.000392369	NA	0.092975
NW_020868842.1-67199-4	NA	0.00657414	NA	1	NA	0.00657414	NA	1	NA	0.00657414	NA	1
NW_020868842.1-74282-13	NA	0.00103684	NA	NA	NA	0.00103041	NA	NA	NA	0.00073441	NA	NA
NW_020868842.1-78247-2	2.37937	0.00296556	NA	NA	0.524669	0.000653927	NA	NA	0.117723	0.000146726	NA	NA
NW_020868842.1-80960-27	NA	0.035377	0.000164295	NA	NA	0.19537	0.000907321	NA	NA	0.035377	0.0002533	NA
NW_020868842.1-88418-27	0.293331	NA	NA	0.00598634	0.306473	NA	NA	0.00625455	0.153664	NA	NA	0.003136
NW_020868842.1-178729-26	NA	0.00108578	NA	1	NA	0.00108578	NA	1	NA	0.00108578	NA	1
NW_020868843.1-18976-1	NA	NA	NA	0.00134689	NA	NA	NA	0.00361201	NA	NA	NA	0.00139129
NW_020868843.1-176025-2	NA	0.0134792	NA	NA	NA	0.00010609	NA	NA	NA	0.00802816	NA	NA
NW_020868843.1-245173-1	NA	NA	NA	0.00016641	NA	NA	NA	0.00010201	NA	NA	NA	2.6e-05
NW_020868843.1-246657-26	NA	0.25	0.000866518	NA	NA	2.35921	0.00817718	NA	NA	1.705	0.00590964	NA
NW_020868844.1-41254-16	NA	0.000409461	NA	0.0240599	NA	0.00163784	NA	0.0962397	NA	0.000850639	NA	0.0499836
NW_020868845.1-50995-3	NA	0.0740301	NA	0.000266471	NA	0.0220255	NA	7.93e-05	NA	0.0891539	NA	0.000320909
NW_020868845.1-79477-14	NA	0.028622	NA	1	NA	0.028622	NA	1	NA	0.028622	NA	1
NW_020868846.1-48110-14	0.118706	0.000475106	NA	NA	1.0893	0.00435979	NA	NA	0.9866	0.00394873	NA	NA
NW_020868846.1-138761-4	1.33e-05	0.00746837	NA	NA	0.00284741	1.5982	NA	NA	0.00442131	2.4816	NA	NA
NW_020868847.1-53448-21	0.00612217	NA	1.68817	NA	0.0243892	NA	6.72526	NA	0.00307465	NA	0.847826	NA
NW_020868847.1-287654-12	0.0492387	0.171626	NA	NA	0.0799243	0.278583	NA	NA	0.0638121	0.222423	NA	NA
NW_020868848.1-25740-22	NA	0.00383161	NA	NA	NA	0.00093025	NA	NA	NA	7.23e-05	NA	NA
NW_020868848.1-63313-1	0.00108252	NA	0.0389434	NA	0.00836699	NA	0.301001	NA	0.0198313	NA	0.713428	NA
NW_020868848.1-214815-4	0.0312229	NA	NA	NA	0.036138	NA	NA	NA	0.038809	NA	NA	NA
NW_020868848.1-601047-24	NA	NA	NA	0.00450241	NA	NA	NA	0.00077284	NA	NA	NA	0.00390625
NW_020868848.1-703606-22	NA	5.68639	0.00256579	NA	NA	3.66134	0.00165205	NA	NA	4.25391	0.00191943	NA
NW_020868849.1-44529-25	NA	0.000630958	NA	0.555619	NA	0.000129292	NA	0.113854	NA	0.000630958	NA	0.555619
NW_020868849.1-87944-8	NA	NA	0.0175068	0.00142876	NA	NA	0.245074	0.0200009	NA	NA	0.295071	0.0240812
NW_020868849.1-250719-15	NA	0.0239015	NA	1	NA	0.0239015	NA	1	NA	0.0239015	NA	1
NW_020868850.1-17023-4	0.0157716	NA	0.175179	NA	0.000752465	NA	0.00835783	NA	0.00180724	NA	0.0200735	NA
NW_020868850.1-155829-5	0.00388739	0.00026456	NA	NA	0.00497949	0.000338883	NA	NA	0.074572	0.00507506	NA	NA
NW_020868850.1-219061-26	NA	0.259081	NA	0.00319853	NA	0.058564	NA	0.000723012	NA	0.020449	NA	0.000252457
NW_020868850.1-281413-14	0.191331	NA	0.00117602	NA	0.488268	NA	0.00300114	NA	0.0200727	NA	0.000123377	NA
NW_020868851.1-352665-13	0.0159504	NA	NA	0.164409	0.0226281	NA	NA	0.2704	0.00229143	NA	NA	0.0236188
NW_020868851.1-398164-16	NA	0.00101124	NA	NA	NA	0.00199809	NA	NA	NA	0.000841	NA	NA
NW_020868852.1-21851-22	NA	0.0281554	NA	15.8031	NA	0.0245047	NA	13.754	NA	0.0636648	NA	35.7338
NW_020868852.1-55605-23	NA	0.0200909	NA	0.00013943	NA	0.0610456	NA	0.000423652	NA	0.224053	NA	0.00155491
NW_020868852.1-364777-2	NA	NA	0.144839	0.0127198	NA	NA	0.269164	0.023638	NA	NA	0.202225	0.0177593
NW_020868853.1-174220-3	0.00760384	NA	NA	NA	0.00297025	NA	NA	NA	0.00606841	NA	NA	NA
NW_020868854.1-158832-25	0.00248958	NA	NA	0.0103933	0.00327114	NA	NA	0.0136561	0.0187356	NA	NA	0.074516
NW_020868855.1-124602-6	0.145125	NA	0.000133154	NA	0.0875677	NA	8.03e-05	NA	1.90703	NA	0.00174973	NA
NW_020868855.1-301959-13	NA	0.00011338	0.570623	NA	NA	0.000198695	1	NA	NA	7.26e-05	0.365198	NA
NW_020868855.1-518621-12	0.000231823	0.00220865	NA	NA	1.28e-05	0.000121747	NA	NA	0.000394406	0.00375763	NA	NA
NW_020868855.1-570291-13	NA	NA	NA	0.0236544	NA	NA	NA	0.0151536	NA	NA	NA	0.00444889
NW_020868855.1-621274-21	NA	NA	NA	0.00226576	NA	NA	NA	0.0016	NA	NA	NA	0.00124609
NW_020868855.1-626738-14	0.726283	NA	NA	0.0083391	4.39601	NA	NA	0.0429993	0.151235	NA	NA	0.00147929
NW_020868856.1-42339-3	0.002401	NA	NA	NA	0.00082369	NA	NA	NA	0.00760384	NA	NA	NA
NW_020868856.1-61937-1	NA	0	NA	NA	NA	4.1e-05	NA	NA	NA	0.00071289	NA	NA
NW_020868856.1-68497-9	NA	0.0160816	NA	0.905411	NA	0.0231299	NA	1.30224	NA	0.0375984	NA	2.11683
NW_020868856.1-358452-24	0.581094	NA	NA	8.86e-05	6.1683	NA	NA	0.000940908	1.01646	NA	NA	0.00015505
NW_020868857.1-103734-2	NA	0.00082944	NA	NA	NA	0.00470596	NA	NA	NA	0	NA	NA
NW_020868857.1-103757-27	0.000265311	NA	0.208494	NA	0.000307981	NA	0.119054	NA	8.94e-07	NA	0.000345776	NA
NW_020868857.1-128326-14	NA	0.00296482	0.0808725	NA	NA	1.42e-06	3.87e-05	NA	NA	0.056161	1.53193	NA
NW_020868857.1-313255-7	NA	1.65615	0.0136752	NA	NA	3.13541	0.0258899	NA	NA	6.56295	0.0541919	NA
[truncated: 26,884 more rows]
